# Supplementary material for: Integrative proteome-wide structural analysis and high-throughput docking identify broad-spectrum antiviral scaffolds against Zika, Yellow Fever, West Nile, Saint Louis encephalitis, and Usutu viruses
Source: Front Cell Infect Microbiol. 2026 Apr 30;16:1723132. doi: 10.3389/fcimb.2026.1723132 (PMC13171538; doi:10.3389/fcimb.2026.1723132)
Supplement: Supplementary file 6 [file DataSheet6.zip › YFV/YF_NS4b/Mol_probity_Files/YF_NS4b_1FH.pdb]

USER  MOD reduce.3.7.201124 H: found=0, std=0, add=1987, rem=0, adj=45
USER  MOD -----------------------------------------------------------------
USER  MOD scores for adjustable sidechains, with "set" totals for H,N and Q
USER  MOD "o" means original, "f" means flipped, "180deg" is methyl default
USER  MOD "!" flags a clash with an overlap of 0.40A or greater
USER  MOD flip categories: "K"=keep, "C"=clashes, "X"=uncertain, "F"=flip
USER  MOD Set 1.1: A  92 SER OG  :   rot -119:sc=   0.938
USER  MOD Set 1.2: A 241 ASN     :      amide:sc=   0.803  K(o=1.7,f=0.46)
USER  MOD Set 2.1: A 102 ASN     :      amide:sc=   0.213  K(o=0.98,f=-0.38)
USER  MOD Set 2.2: A 231 ASN     :      amide:sc=   0.769  K(o=0.98,f=-0.92)
USER  MOD Set 3.1: A 189 THR OG1 :   rot  -60:sc=   0.664
USER  MOD Set 3.2: A 192 SER OG  :   rot  165:sc=    1.67
USER  MOD Set 4.1: A 132 SER OG  :   rot  180:sc=  0.0547
USER  MOD Set 4.2: A 136 GLN     :      amide:sc=  0.0543  X(o=0.11,f=0.027)
USER  MOD Set 5.1: A  73 SER OG  :   rot -129:sc=    1.14
USER  MOD Set 5.2: A  75 SER OG  :   rot  180:sc=    0.87
USER  MOD Set 6.1: A  51 SER OG  :   rot  180:sc=       0
USER  MOD Set 6.2: A  55 HIS     :     no HD1:sc=       0  X(o=0,f=-0.033)
USER  MOD Set 7.1: A  43 TYR OH  :   rot -140:sc=-0.00148
USER  MOD Set 7.2: A 119 HIS     :     no HD1:sc=-0.00182  K(o=-0.0033,f=-0.55)
USER  MOD Single : A   1 ASN     :      amide:sc= -0.0122  X(o=-0.012,f=-0.42)
USER  MOD Single : A   1 ASN N   :NH3+    180:sc=       0   (180deg=0)
USER  MOD Single : A   8 LYS NZ  :NH3+   -173:sc=    0.89   (180deg=0.802)
USER  MOD Single : A   9 THR OG1 :   rot   70:sc=    1.02
USER  MOD Single : A  10 LYS NZ  :NH3+    180:sc=       0   (180deg=0)
USER  MOD Single : A  16 LYS NZ  :NH3+    180:sc=       0   (180deg=0)
USER  MOD Single : A  17 LYS NZ  :NH3+    180:sc=       0   (180deg=0)
USER  MOD Single : A  18 ASN     :      amide:sc=       0  X(o=0,f=-0.38)
USER  MOD Single : A  22 SER OG  :   rot  180:sc=       0
USER  MOD Single : A  23 SER OG  :   rot  180:sc=       0
USER  MOD Single : A  28 SER OG  :   rot  180:sc=   0.325
USER  MOD Single : A  35 LYS NZ  :NH3+    143:sc=   0.993   (180deg=-0.0784!)
USER  MOD Single : A  41 THR OG1 :   rot   75:sc=    1.07
USER  MOD Single : A  48 THR OG1 :   rot  180:sc=       0
USER  MOD Single : A  56 HIS     :     no HD1:sc=-0.00326  X(o=-0.0033,f=-0.0054)
USER  MOD Single : A  59 LYS NZ  :NH3+    180:sc=       0   (180deg=0)
USER  MOD Single : A  62 TYR OH  :   rot  180:sc=       0
USER  MOD Single : A  64 ASN     :      amide:sc= -0.0613  K(o=-0.061,f=-1.4!)
USER  MOD Single : A  66 SER OG  :   rot  -35:sc=    1.34
USER  MOD Single : A  68 SER OG  :   rot   82:sc=   0.234
USER  MOD Single : A  72 GLN     :      amide:sc=   0.599  K(o=0.6,f=-8.8!)
USER  MOD Single : A  78 SER OG  :   rot  -59:sc=    1.24
USER  MOD Single : A  82 LYS NZ  :NH3+   -164:sc=   0.796   (180deg=0.502)
USER  MOD Single : A  88 LYS NZ  :NH3+    180:sc=       0   (180deg=0)
USER  MOD Single : A  90 ASN     :      amide:sc=  -0.477  K(o=-0.48,f=-5.8!)
USER  MOD Single : A  99 SER OG  :   rot  -38:sc=    1.15
USER  MOD Single : A 103 SER OG  :   rot  180:sc=       0
USER  MOD Single : A 105 THR OG1 :   rot  180:sc=       0
USER  MOD Single : A 111 CYS SG  :   rot   78:sc=  -0.119
USER  MOD Single : A 115 CYS SG  :   rot   80:sc=   0.335
USER  MOD Single : A 121 THR OG1 :   rot   72:sc=    1.13
USER  MOD Single : A 128 LYS NZ  :NH3+    180:sc=       0   (180deg=0)
USER  MOD Single : A 130 GLN     :      amide:sc=   0.412  K(o=0.41,f=-4.3!)
USER  MOD Single : A 131 GLN     :      amide:sc=  -0.179  X(o=-0.18,f=-0.5)
USER  MOD Single : A 133 LYS NZ  :NH3+    177:sc=   0.814   (180deg=0.81)
USER  MOD Single : A 141 HIS     :     no HE2:sc=  0.0791  K(o=0.079,f=-4.1!)
USER  MOD Single : A 145 LYS NZ  :NH3+   -171:sc=    1.17   (180deg=1.04)
USER  MOD Single : A 146 ASN     :      amide:sc=       0  X(o=0,f=0)
USER  MOD Single : A 152 ASN     :      amide:sc=-0.00512  X(o=-0.0051,f=-0.034)
USER  MOD Single : A 154 THR OG1 :   rot  -63:sc=    1.06
USER  MOD Single : A 167 TYR OH  :   rot  180:sc=       0
USER  MOD Single : A 169 LYS NZ  :NH3+    180:sc=       0   (180deg=0)
USER  MOD Single : A 170 LYS NZ  :NH3+    180:sc=       0   (180deg=0)
USER  MOD Single : A 174 TYR OH  :   rot  180:sc=       0
USER  MOD Single : A 180 SER OG  :   rot   78:sc=   0.751
USER  MOD Single : A 183 SER OG  :   rot   91:sc=    1.24
USER  MOD Single : A 187 CYS SG  :   rot -164:sc=   0.684
USER  MOD Single : A 201 SER OG  :   rot   83:sc=    1.13
USER  MOD Single : A 211 ASN     :      amide:sc=       0  X(o=0,f=-0.29)
USER  MOD Single : A 212 THR OG1 :   rot  180:sc=       0
USER  MOD Single : A 213 SER OG  :   rot -130:sc=   0.308
USER  MOD Single : A 217 ASN     :      amide:sc=   -1.25! C(o=-1.3!,f=-8.6!)
USER  MOD Single : A 223 SER OG  :   rot   75:sc=    1.31
USER  MOD Single : A 225 THR OG1 :   rot  -16:sc=    1.15
USER  MOD Single : A 232 TYR OH  :   rot  -62:sc=   0.379
USER  MOD Single : A 233 TYR OH  :   rot  180:sc=       0
USER  MOD Single : A 240 TYR OH  :   rot  180:sc=       0
USER  MOD Single : A 244 LYS NZ  :NH3+    180:sc=       0   (180deg=0)
USER  MOD Single : A 246 LYS NZ  :NH3+    180:sc=       0   (180deg=0)
USER  MOD Single : A 247 THR OG1 :   rot   78:sc=   0.996
USER  MOD -----------------------------------------------------------------
ATOM      1  N   ASN A   1       3.230   1.311  -3.272  1.00 16.47           N
ATOM      2  CA  ASN A   1       1.892   1.292  -2.697  1.00 16.47           C
ATOM      3  C   ASN A   1       1.781   2.225  -1.508  1.00 16.47           C
ATOM      4  O   ASN A   1       2.017   1.830  -0.365  1.00 16.47           O
ATOM      5  CB  ASN A   1       1.467  -0.103  -2.301  1.00 16.47           C
ATOM      6  CG  ASN A   1       1.239  -1.016  -3.473  1.00 16.47           C
ATOM      7  ND2 ASN A   1       1.656  -2.249  -3.335  1.00 16.47           N
ATOM      8  OD1 ASN A   1       0.680  -0.614  -4.502  1.00 16.47           O
ATOM      0  H1  ASN A   1       3.263   0.755  -3.966  1.00 16.47           H   new
ATOM      0  H2  ASN A   1       3.425   2.136  -3.544  1.00 16.47           H   new
ATOM      0  H3  ASN A   1       3.821   1.054  -2.658  1.00 16.47           H   new
ATOM      0  HA  ASN A   1       1.291   1.606  -3.391  1.00 16.47           H   new
ATOM      0  HB2 ASN A   1       2.146  -0.489  -1.727  1.00 16.47           H   new
ATOM      0  HB3 ASN A   1       0.651  -0.049  -1.779  1.00 16.47           H   new
ATOM      0 HD21 ASN A   1       1.545  -2.814  -3.974  1.00 16.47           H   new
ATOM      0 HD22 ASN A   1       2.041  -2.494  -2.606  1.00 16.47           H   new
ATOM     17  N   GLU A   2       1.432   3.473  -1.774  1.00 16.17           N
ATOM     18  CA  GLU A   2       1.262   4.453  -0.711  1.00 16.17           C
ATOM     19  C   GLU A   2       0.120   4.001   0.176  1.00 16.17           C
ATOM     20  O   GLU A   2      -0.844   3.404  -0.305  1.00 16.17           O
ATOM     21  CB  GLU A   2       0.952   5.839  -1.278  1.00 16.17           C
ATOM     22  CG  GLU A   2       2.085   6.475  -2.057  1.00 16.17           C
ATOM     23  CD  GLU A   2       1.752   7.866  -2.543  1.00 16.17           C
ATOM     24  OE1 GLU A   2       0.646   8.304  -2.319  1.00 16.17           O
ATOM     25  OE2 GLU A   2       2.603   8.488  -3.136  1.00 16.17           O1-
ATOM      0  H   GLU A   2       1.288   3.776  -2.566  1.00 16.17           H   new
ATOM      0  HA  GLU A   2       2.087   4.517  -0.205  1.00 16.17           H   new
ATOM      0  HB2 GLU A   2       0.176   5.772  -1.857  1.00 16.17           H   new
ATOM      0  HB3 GLU A   2       0.710   6.427  -0.546  1.00 16.17           H   new
ATOM      0  HG2 GLU A   2       2.876   6.513  -1.497  1.00 16.17           H   new
ATOM      0  HG3 GLU A   2       2.303   5.915  -2.818  1.00 16.17           H   new
ATOM     32  N   LEU A   3       0.180   4.331   1.456  1.00 15.84           N
ATOM     33  CA  LEU A   3      -0.897   3.941   2.352  1.00 15.84           C
ATOM     34  C   LEU A   3      -2.278   4.330   1.825  1.00 15.84           C
ATOM     35  O   LEU A   3      -3.225   3.562   1.970  1.00 15.84           O
ATOM     36  CB  LEU A   3      -0.677   4.526   3.737  1.00 15.84           C
ATOM     37  CG  LEU A   3      -1.726   4.147   4.760  1.00 15.84           C
ATOM     38  CD1 LEU A   3      -1.747   2.634   4.921  1.00 15.84           C
ATOM     39  CD2 LEU A   3      -1.380   4.809   6.067  1.00 15.84           C
ATOM      0  H   LEU A   3       0.822   4.772   1.822  1.00 15.84           H   new
ATOM      0  HA  LEU A   3      -0.878   2.973   2.405  1.00 15.84           H   new
ATOM      0  HB2 LEU A   3       0.191   4.239   4.061  1.00 15.84           H   new
ATOM      0  HB3 LEU A   3      -0.648   5.493   3.665  1.00 15.84           H   new
ATOM      0  HG  LEU A   3      -2.604   4.441   4.472  1.00 15.84           H   new
ATOM      0 HD11 LEU A   3      -2.418   2.387   5.576  1.00 15.84           H   new
ATOM      0 HD12 LEU A   3      -1.960   2.221   4.070  1.00 15.84           H   new
ATOM      0 HD13 LEU A   3      -0.876   2.328   5.220  1.00 15.84           H   new
ATOM      0 HD21 LEU A   3      -2.044   4.575   6.734  1.00 15.84           H   new
ATOM      0 HD22 LEU A   3      -0.506   4.507   6.362  1.00 15.84           H   new
ATOM      0 HD23 LEU A   3      -1.366   5.772   5.949  1.00 15.84           H   new
ATOM     51  N   GLY A   4      -2.410   5.521   1.230  1.00 15.54           N
ATOM     52  CA  GLY A   4      -3.703   5.945   0.693  1.00 15.54           C
ATOM     53  C   GLY A   4      -4.227   4.977  -0.383  1.00 15.54           C
ATOM     54  O   GLY A   4      -5.438   4.778  -0.521  1.00 15.54           O
ATOM      0  H   GLY A   4      -1.772   6.089   1.129  1.00 15.54           H   new
ATOM      0  HA2 GLY A   4      -4.348   6.005   1.415  1.00 15.54           H   new
ATOM      0  HA3 GLY A   4      -3.619   6.834   0.314  1.00 15.54           H   new
ATOM     58  N   MET A   5      -3.313   4.388  -1.165  1.00 15.35           N
ATOM     59  CA  MET A   5      -3.685   3.447  -2.212  1.00 15.35           C
ATOM     60  C   MET A   5      -4.201   2.189  -1.563  1.00 15.35           C
ATOM     61  O   MET A   5      -5.185   1.589  -2.008  1.00 15.35           O
ATOM     62  CB  MET A   5      -2.480   3.104  -3.084  1.00 15.35           C
ATOM     63  CG  MET A   5      -1.953   4.237  -3.933  1.00 15.35           C
ATOM     64  SD  MET A   5      -0.383   3.824  -4.720  1.00 15.35           S
ATOM     65  CE  MET A   5      -0.870   2.521  -5.838  1.00 15.35           C
ATOM      0  H   MET A   5      -2.467   4.526  -1.099  1.00 15.35           H   new
ATOM      0  HA  MET A   5      -4.367   3.848  -2.773  1.00 15.35           H   new
ATOM      0  HB2 MET A   5      -1.764   2.789  -2.511  1.00 15.35           H   new
ATOM      0  HB3 MET A   5      -2.721   2.367  -3.667  1.00 15.35           H   new
ATOM      0  HG2 MET A   5      -2.606   4.459  -4.615  1.00 15.35           H   new
ATOM      0  HG3 MET A   5      -1.839   5.027  -3.381  1.00 15.35           H   new
ATOM      0  HE1 MET A   5      -0.094   2.209  -6.329  1.00 15.35           H   new
ATOM      0  HE2 MET A   5      -1.249   1.785  -5.332  1.00 15.35           H   new
ATOM      0  HE3 MET A   5      -1.532   2.859  -6.461  1.00 15.35           H   new
ATOM     75  N   LEU A   6      -3.506   1.780  -0.506  1.00 15.30           N
ATOM     76  CA  LEU A   6      -3.845   0.562   0.199  1.00 15.30           C
ATOM     77  C   LEU A   6      -5.190   0.693   0.903  1.00 15.30           C
ATOM     78  O   LEU A   6      -6.004  -0.232   0.866  1.00 15.30           O
ATOM     79  CB  LEU A   6      -2.724   0.244   1.181  1.00 15.30           C
ATOM     80  CG  LEU A   6      -1.403  -0.134   0.498  1.00 15.30           C
ATOM     81  CD1 LEU A   6      -0.296  -0.232   1.525  1.00 15.30           C
ATOM     82  CD2 LEU A   6      -1.594  -1.456  -0.241  1.00 15.30           C
ATOM      0  H   LEU A   6      -2.830   2.202  -0.183  1.00 15.30           H   new
ATOM      0  HA  LEU A   6      -3.934  -0.170  -0.432  1.00 15.30           H   new
ATOM      0  HB2 LEU A   6      -2.576   1.014   1.752  1.00 15.30           H   new
ATOM      0  HB3 LEU A   6      -3.004  -0.486   1.755  1.00 15.30           H   new
ATOM      0  HG  LEU A   6      -1.149   0.550  -0.141  1.00 15.30           H   new
ATOM      0 HD11 LEU A   6       0.534  -0.471   1.084  1.00 15.30           H   new
ATOM      0 HD12 LEU A   6      -0.191   0.623   1.970  1.00 15.30           H   new
ATOM      0 HD13 LEU A   6      -0.521  -0.911   2.180  1.00 15.30           H   new
ATOM      0 HD21 LEU A   6      -0.765  -1.706  -0.677  1.00 15.30           H   new
ATOM      0 HD22 LEU A   6      -1.847  -2.147   0.391  1.00 15.30           H   new
ATOM      0 HD23 LEU A   6      -2.292  -1.357  -0.907  1.00 15.30           H   new
ATOM     94  N   GLU A   7      -5.460   1.858   1.499  1.00 15.38           N
ATOM     95  CA  GLU A   7      -6.751   2.051   2.147  1.00 15.38           C
ATOM     96  C   GLU A   7      -7.858   1.995   1.101  1.00 15.38           C
ATOM     97  O   GLU A   7      -8.876   1.334   1.314  1.00 15.38           O
ATOM     98  CB  GLU A   7      -6.817   3.358   2.937  1.00 15.38           C
ATOM     99  CG  GLU A   7      -8.152   3.548   3.699  1.00 15.38           C
ATOM    100  CD  GLU A   7      -8.207   4.803   4.555  1.00 15.38           C
ATOM    101  OE1 GLU A   7      -7.232   5.514   4.614  1.00 15.38           O
ATOM    102  OE2 GLU A   7      -9.236   5.050   5.137  1.00 15.38           O1-
ATOM      0  H   GLU A   7      -4.924   2.529   1.537  1.00 15.38           H   new
ATOM      0  HA  GLU A   7      -6.873   1.334   2.789  1.00 15.38           H   new
ATOM      0  HB2 GLU A   7      -6.084   3.382   3.571  1.00 15.38           H   new
ATOM      0  HB3 GLU A   7      -6.690   4.103   2.329  1.00 15.38           H   new
ATOM      0  HG2 GLU A   7      -8.878   3.574   3.057  1.00 15.38           H   new
ATOM      0  HG3 GLU A   7      -8.302   2.775   4.266  1.00 15.38           H   new
ATOM    109  N   LYS A   8      -7.657   2.665  -0.048  1.00 15.53           N
ATOM    110  CA  LYS A   8      -8.658   2.633  -1.112  1.00 15.53           C
ATOM    111  C   LYS A   8      -8.841   1.210  -1.617  1.00 15.53           C
ATOM    112  O   LYS A   8      -9.965   0.767  -1.845  1.00 15.53           O
ATOM    113  CB  LYS A   8      -8.264   3.535  -2.278  1.00 15.53           C
ATOM    114  CG  LYS A   8      -9.292   3.563  -3.447  1.00 15.53           C
ATOM    115  CD  LYS A   8     -10.625   4.199  -3.027  1.00 15.53           C
ATOM    116  CE  LYS A   8     -11.498   4.583  -4.258  1.00 15.53           C
ATOM    117  NZ  LYS A   8     -12.075   3.389  -4.995  1.00 15.53           N1+
ATOM      0  H   LYS A   8      -6.958   3.134  -0.222  1.00 15.53           H   new
ATOM      0  HA  LYS A   8      -9.492   2.960  -0.739  1.00 15.53           H   new
ATOM      0  HB2 LYS A   8      -8.143   4.439  -1.947  1.00 15.53           H   new
ATOM      0  HB3 LYS A   8      -7.406   3.242  -2.623  1.00 15.53           H   new
ATOM      0  HG2 LYS A   8      -8.919   4.059  -4.193  1.00 15.53           H   new
ATOM      0  HG3 LYS A   8      -9.450   2.658  -3.759  1.00 15.53           H   new
ATOM      0  HD2 LYS A   8     -11.115   3.580  -2.464  1.00 15.53           H   new
ATOM      0  HD3 LYS A   8     -10.452   4.991  -2.494  1.00 15.53           H   new
ATOM      0  HE2 LYS A   8     -12.225   5.153  -3.963  1.00 15.53           H   new
ATOM      0  HE3 LYS A   8     -10.961   5.105  -4.875  1.00 15.53           H   new
ATOM      0  HZ1 LYS A   8     -12.476   3.665  -5.740  1.00 15.53           H   new
ATOM      0  HZ2 LYS A   8     -11.420   2.823  -5.203  1.00 15.53           H   new
ATOM      0  HZ3 LYS A   8     -12.668   2.977  -4.475  1.00 15.53           H   new
ATOM    131  N   THR A   9      -7.742   0.473  -1.756  1.00 15.73           N
ATOM    132  CA  THR A   9      -7.831  -0.893  -2.221  1.00 15.73           C
ATOM    133  C   THR A   9      -8.713  -1.680  -1.267  1.00 15.73           C
ATOM    134  O   THR A   9      -9.643  -2.370  -1.698  1.00 15.73           O
ATOM    135  CB  THR A   9      -6.434  -1.532  -2.314  1.00 15.73           C
ATOM    136  CG2 THR A   9      -6.545  -2.977  -2.732  1.00 15.73           C
ATOM    137  OG1 THR A   9      -5.635  -0.803  -3.264  1.00 15.73           O
ATOM      0  H   THR A   9      -6.945   0.748  -1.586  1.00 15.73           H   new
ATOM      0  HA  THR A   9      -8.219  -0.905  -3.110  1.00 15.73           H   new
ATOM      0  HB  THR A   9      -6.010  -1.496  -1.442  1.00 15.73           H   new
ATOM      0  HG1 THR A   9      -5.451  -0.045  -2.952  1.00 15.73           H   new
ATOM      0 HG21 THR A   9      -5.659  -3.367  -2.787  1.00 15.73           H   new
ATOM      0 HG22 THR A   9      -7.072  -3.463  -2.079  1.00 15.73           H   new
ATOM      0 HG23 THR A   9      -6.976  -3.031  -3.599  1.00 15.73           H   new
ATOM    145  N   LYS A  10      -8.480  -1.522   0.037  1.00 15.89           N
ATOM    146  CA  LYS A  10      -9.303  -2.219   0.999  1.00 15.89           C
ATOM    147  C   LYS A  10     -10.758  -1.770   0.895  1.00 15.89           C
ATOM    148  O   LYS A  10     -11.658  -2.598   0.972  1.00 15.89           O
ATOM    149  CB  LYS A  10      -8.808  -1.981   2.423  1.00 15.89           C
ATOM    150  CG  LYS A  10      -7.504  -2.645   2.799  1.00 15.89           C
ATOM    151  CD  LYS A  10      -7.119  -2.258   4.232  1.00 15.89           C
ATOM    152  CE  LYS A  10      -5.795  -2.871   4.655  1.00 15.89           C
ATOM    153  NZ  LYS A  10      -5.393  -2.426   6.022  1.00 15.89           N1+
ATOM      0  H   LYS A  10      -7.863  -1.025   0.371  1.00 15.89           H   new
ATOM      0  HA  LYS A  10      -9.243  -3.166   0.797  1.00 15.89           H   new
ATOM      0  HB2 LYS A  10      -8.712  -1.025   2.556  1.00 15.89           H   new
ATOM      0  HB3 LYS A  10      -9.493  -2.286   3.038  1.00 15.89           H   new
ATOM      0  HG2 LYS A  10      -7.589  -3.609   2.727  1.00 15.89           H   new
ATOM      0  HG3 LYS A  10      -6.805  -2.375   2.183  1.00 15.89           H   new
ATOM      0  HD2 LYS A  10      -7.063  -1.292   4.301  1.00 15.89           H   new
ATOM      0  HD3 LYS A  10      -7.816  -2.546   4.842  1.00 15.89           H   new
ATOM      0  HE2 LYS A  10      -5.865  -3.838   4.637  1.00 15.89           H   new
ATOM      0  HE3 LYS A  10      -5.106  -2.625   4.018  1.00 15.89           H   new
ATOM      0  HZ1 LYS A  10      -4.616  -2.801   6.240  1.00 15.89           H   new
ATOM      0  HZ2 LYS A  10      -5.308  -1.540   6.033  1.00 15.89           H   new
ATOM      0  HZ3 LYS A  10      -6.015  -2.671   6.609  1.00 15.89           H   new
ATOM    167  N   GLU A  11     -11.010  -0.470   0.690  1.00 15.94           N
ATOM    168  CA  GLU A  11     -12.391   0.016   0.578  1.00 15.94           C
ATOM    169  C   GLU A  11     -13.122  -0.641  -0.583  1.00 15.94           C
ATOM    170  O   GLU A  11     -14.304  -0.972  -0.482  1.00 15.94           O
ATOM    171  CB  GLU A  11     -12.446   1.544   0.424  1.00 15.94           C
ATOM    172  CG  GLU A  11     -13.885   2.106   0.362  1.00 15.94           C
ATOM    173  CD  GLU A  11     -13.987   3.625   0.311  1.00 15.94           C
ATOM    174  OE1 GLU A  11     -12.982   4.293   0.330  1.00 15.94           O
ATOM    175  OE2 GLU A  11     -15.097   4.106   0.243  1.00 15.94           O1-
ATOM      0  H   GLU A  11     -10.405   0.137   0.614  1.00 15.94           H   new
ATOM      0  HA  GLU A  11     -12.836  -0.227   1.405  1.00 15.94           H   new
ATOM      0  HB2 GLU A  11     -11.978   1.954   1.168  1.00 15.94           H   new
ATOM      0  HB3 GLU A  11     -11.972   1.798  -0.383  1.00 15.94           H   new
ATOM      0  HG2 GLU A  11     -14.326   1.740  -0.421  1.00 15.94           H   new
ATOM      0  HG3 GLU A  11     -14.374   1.789   1.137  1.00 15.94           H   new
ATOM    182  N   ASP A  12     -12.418  -0.822  -1.694  1.00 15.86           N
ATOM    183  CA  ASP A  12     -13.003  -1.431  -2.875  1.00 15.86           C
ATOM    184  C   ASP A  12     -13.219  -2.950  -2.725  1.00 15.86           C
ATOM    185  O   ASP A  12     -14.132  -3.509  -3.339  1.00 15.86           O
ATOM    186  CB  ASP A  12     -12.134  -1.122  -4.101  1.00 15.86           C
ATOM    187  CG  ASP A  12     -12.199   0.384  -4.523  1.00 15.86           C
ATOM    188  OD1 ASP A  12     -13.062   1.100  -4.047  1.00 15.86           O
ATOM    189  OD2 ASP A  12     -11.389   0.839  -5.320  1.00 15.86           O1-
ATOM      0  H   ASP A  12     -11.593  -0.596  -1.782  1.00 15.86           H   new
ATOM      0  HA  ASP A  12     -13.884  -1.044  -2.994  1.00 15.86           H   new
ATOM      0  HB2 ASP A  12     -11.214  -1.361  -3.909  1.00 15.86           H   new
ATOM      0  HB3 ASP A  12     -12.421  -1.675  -4.844  1.00 15.86           H   new
ATOM    194  N   LEU A  13     -12.382  -3.613  -1.920  1.00 15.70           N
ATOM    195  CA  LEU A  13     -12.459  -5.067  -1.747  1.00 15.70           C
ATOM    196  C   LEU A  13     -13.226  -5.598  -0.518  1.00 15.70           C
ATOM    197  O   LEU A  13     -13.795  -6.691  -0.577  1.00 15.70           O
ATOM    198  CB  LEU A  13     -11.043  -5.627  -1.670  1.00 15.70           C
ATOM    199  CG  LEU A  13     -10.170  -5.429  -2.883  1.00 15.70           C
ATOM    200  CD1 LEU A  13      -8.801  -5.990  -2.572  1.00 15.70           C
ATOM    201  CD2 LEU A  13     -10.800  -6.097  -4.083  1.00 15.70           C
ATOM      0  H   LEU A  13     -11.759  -3.236  -1.463  1.00 15.70           H   new
ATOM      0  HA  LEU A  13     -12.970  -5.363  -2.517  1.00 15.70           H   new
ATOM      0  HB2 LEU A  13     -10.599  -5.223  -0.908  1.00 15.70           H   new
ATOM      0  HB3 LEU A  13     -11.103  -6.579  -1.492  1.00 15.70           H   new
ATOM      0  HG  LEU A  13     -10.080  -4.488  -3.098  1.00 15.70           H   new
ATOM      0 HD11 LEU A  13      -8.221  -5.873  -3.341  1.00 15.70           H   new
ATOM      0 HD12 LEU A  13      -8.425  -5.523  -1.810  1.00 15.70           H   new
ATOM      0 HD13 LEU A  13      -8.877  -6.935  -2.366  1.00 15.70           H   new
ATOM      0 HD21 LEU A  13     -10.234  -5.967  -4.860  1.00 15.70           H   new
ATOM      0 HD22 LEU A  13     -10.898  -7.047  -3.911  1.00 15.70           H   new
ATOM      0 HD23 LEU A  13     -11.673  -5.707  -4.250  1.00 15.70           H   new
ATOM    213  N   PHE A  14     -13.220  -4.866   0.594  1.00 15.58           N
ATOM    214  CA  PHE A  14     -13.782  -5.365   1.852  1.00 15.58           C
ATOM    215  C   PHE A  14     -14.808  -4.415   2.465  1.00 15.58           C
ATOM    216  O   PHE A  14     -14.920  -3.259   2.070  1.00 15.58           O
ATOM    217  CB  PHE A  14     -12.668  -5.580   2.873  1.00 15.58           C
ATOM    218  CG  PHE A  14     -11.579  -6.481   2.389  1.00 15.58           C
ATOM    219  CD1 PHE A  14     -10.445  -5.926   1.851  1.00 15.58           C
ATOM    220  CD2 PHE A  14     -11.690  -7.858   2.427  1.00 15.58           C
ATOM    221  CE1 PHE A  14      -9.420  -6.704   1.365  1.00 15.58           C
ATOM    222  CE2 PHE A  14     -10.669  -8.654   1.938  1.00 15.58           C
ATOM    223  CZ  PHE A  14      -9.531  -8.072   1.405  1.00 15.58           C
ATOM      0  H   PHE A  14     -12.893  -4.072   0.643  1.00 15.58           H   new
ATOM      0  HA  PHE A  14     -14.229  -6.198   1.637  1.00 15.58           H   new
ATOM      0  HB2 PHE A  14     -12.285  -4.720   3.109  1.00 15.58           H   new
ATOM      0  HB3 PHE A  14     -13.050  -5.953   3.683  1.00 15.58           H   new
ATOM      0  HD1 PHE A  14     -10.368  -5.000   1.814  1.00 15.58           H   new
ATOM      0  HD2 PHE A  14     -12.454  -8.251   2.783  1.00 15.58           H   new
ATOM      0  HE1 PHE A  14      -8.657  -6.306   1.012  1.00 15.58           H   new
ATOM      0  HE2 PHE A  14     -10.747  -9.580   1.967  1.00 15.58           H   new
ATOM      0  HZ  PHE A  14      -8.844  -8.606   1.075  1.00 15.58           H   new
ATOM    233  N   GLY A  15     -15.575  -4.900   3.442  1.00 15.53           N
ATOM    234  CA  GLY A  15     -16.518  -4.016   4.120  1.00 15.53           C
ATOM    235  C   GLY A  15     -15.758  -2.867   4.784  1.00 15.53           C
ATOM    236  O   GLY A  15     -14.650  -3.061   5.298  1.00 15.53           O
ATOM      0  H   GLY A  15     -15.566  -5.714   3.720  1.00 15.53           H   new
ATOM      0  HA2 GLY A  15     -17.161  -3.666   3.484  1.00 15.53           H   new
ATOM      0  HA3 GLY A  15     -17.019  -4.512   4.786  1.00 15.53           H   new
ATOM    240  N   LYS A  16     -16.397  -1.692   4.836  1.00 15.55           N
ATOM    241  CA  LYS A  16     -15.788  -0.468   5.366  1.00 15.55           C
ATOM    242  C   LYS A  16     -15.366  -0.538   6.830  1.00 15.55           C
ATOM    243  O   LYS A  16     -14.495   0.211   7.277  1.00 15.55           O
ATOM    244  CB  LYS A  16     -16.715   0.725   5.157  1.00 15.55           C
ATOM    245  CG  LYS A  16     -16.856   1.145   3.697  1.00 15.55           C
ATOM    246  CD  LYS A  16     -17.775   2.341   3.540  1.00 15.55           C
ATOM    247  CE  LYS A  16     -17.871   2.765   2.081  1.00 15.55           C
ATOM    248  NZ  LYS A  16     -18.773   3.937   1.899  1.00 15.55           N1+
ATOM      0  H   LYS A  16     -17.205  -1.584   4.561  1.00 15.55           H   new
ATOM      0  HA  LYS A  16     -14.968  -0.360   4.859  1.00 15.55           H   new
ATOM      0  HB2 LYS A  16     -17.592   0.508   5.509  1.00 15.55           H   new
ATOM      0  HB3 LYS A  16     -16.382   1.477   5.671  1.00 15.55           H   new
ATOM      0  HG2 LYS A  16     -15.981   1.360   3.337  1.00 15.55           H   new
ATOM      0  HG3 LYS A  16     -17.202   0.402   3.179  1.00 15.55           H   new
ATOM      0  HD2 LYS A  16     -18.658   2.121   3.876  1.00 15.55           H   new
ATOM      0  HD3 LYS A  16     -17.444   3.080   4.074  1.00 15.55           H   new
ATOM      0  HE2 LYS A  16     -16.986   2.984   1.750  1.00 15.55           H   new
ATOM      0  HE3 LYS A  16     -18.197   2.022   1.550  1.00 15.55           H   new
ATOM      0  HZ1 LYS A  16     -18.805   4.156   1.037  1.00 15.55           H   new
ATOM      0  HZ2 LYS A  16     -19.591   3.729   2.182  1.00 15.55           H   new
ATOM      0  HZ3 LYS A  16     -18.463   4.626   2.369  1.00 15.55           H   new
ATOM    262  N   LYS A  17     -15.968  -1.450   7.575  1.00 15.58           N
ATOM    263  CA  LYS A  17     -15.669  -1.629   8.987  1.00 15.58           C
ATOM    264  C   LYS A  17     -14.198  -1.981   9.249  1.00 15.58           C
ATOM    265  O   LYS A  17     -13.705  -1.788  10.360  1.00 15.58           O
ATOM    266  CB  LYS A  17     -16.579  -2.714   9.565  1.00 15.58           C
ATOM    267  CG  LYS A  17     -16.314  -4.124   9.029  1.00 15.58           C
ATOM    268  CD  LYS A  17     -17.318  -5.129   9.596  1.00 15.58           C
ATOM    269  CE  LYS A  17     -17.045  -6.543   9.097  1.00 15.58           C
ATOM    270  NZ  LYS A  17     -18.052  -7.518   9.614  1.00 15.58           N1+
ATOM      0  H   LYS A  17     -16.567  -1.988   7.274  1.00 15.58           H   new
ATOM      0  HA  LYS A  17     -15.833  -0.780   9.427  1.00 15.58           H   new
ATOM      0  HB2 LYS A  17     -16.478  -2.724  10.530  1.00 15.58           H   new
ATOM      0  HB3 LYS A  17     -17.501  -2.478   9.379  1.00 15.58           H   new
ATOM      0  HG2 LYS A  17     -16.368  -4.120   8.061  1.00 15.58           H   new
ATOM      0  HG3 LYS A  17     -15.413  -4.397   9.262  1.00 15.58           H   new
ATOM      0  HD2 LYS A  17     -17.278  -5.114  10.565  1.00 15.58           H   new
ATOM      0  HD3 LYS A  17     -18.217  -4.865   9.345  1.00 15.58           H   new
ATOM      0  HE2 LYS A  17     -17.055  -6.551   8.127  1.00 15.58           H   new
ATOM      0  HE3 LYS A  17     -16.157  -6.818   9.374  1.00 15.58           H   new
ATOM      0  HZ1 LYS A  17     -17.864  -8.331   9.305  1.00 15.58           H   new
ATOM      0  HZ2 LYS A  17     -18.028  -7.526  10.504  1.00 15.58           H   new
ATOM      0  HZ3 LYS A  17     -18.865  -7.278   9.342  1.00 15.58           H   new
ATOM    284  N   ASN A  18     -13.496  -2.496   8.231  1.00 15.58           N
ATOM    285  CA  ASN A  18     -12.102  -2.878   8.391  1.00 15.58           C
ATOM    286  C   ASN A  18     -11.116  -1.832   7.861  1.00 15.58           C
ATOM    287  O   ASN A  18      -9.907  -2.083   7.800  1.00 15.58           O
ATOM    288  CB  ASN A  18     -11.851  -4.210   7.713  1.00 15.58           C
ATOM    289  CG  ASN A  18     -12.545  -5.363   8.399  1.00 15.58           C
ATOM    290  ND2 ASN A  18     -13.049  -6.283   7.617  1.00 15.58           N
ATOM    291  OD1 ASN A  18     -12.615  -5.433   9.632  1.00 15.58           O
ATOM      0  H   ASN A  18     -13.815  -2.629   7.444  1.00 15.58           H   new
ATOM      0  HA  ASN A  18     -11.944  -2.948   9.345  1.00 15.58           H   new
ATOM      0  HB2 ASN A  18     -12.152  -4.160   6.792  1.00 15.58           H   new
ATOM      0  HB3 ASN A  18     -10.896  -4.381   7.691  1.00 15.58           H   new
ATOM      0 HD21 ASN A  18     -13.446  -6.966   7.957  1.00 15.58           H   new
ATOM      0 HD22 ASN A  18     -12.984  -6.205   6.763  1.00 15.58           H   new
ATOM    298  N   LEU A  19     -11.586  -0.636   7.515  1.00 15.53           N
ATOM    299  CA  LEU A  19     -10.677   0.353   6.934  1.00 15.53           C
ATOM    300  C   LEU A  19      -9.875   1.149   7.939  1.00 15.53           C
ATOM    301  O   LEU A  19     -10.069   2.352   8.107  1.00 15.53           O
ATOM    302  CB  LEU A  19     -11.455   1.307   6.043  1.00 15.53           C
ATOM    303  CG  LEU A  19     -12.129   0.620   4.926  1.00 15.53           C
ATOM    304  CD1 LEU A  19     -12.941   1.610   4.124  1.00 15.53           C
ATOM    305  CD2 LEU A  19     -11.113  -0.057   4.099  1.00 15.53           C
ATOM      0  H   LEU A  19     -12.402  -0.381   7.604  1.00 15.53           H   new
ATOM      0  HA  LEU A  19     -10.031  -0.160   6.424  1.00 15.53           H   new
ATOM      0  HB2 LEU A  19     -12.116   1.775   6.576  1.00 15.53           H   new
ATOM      0  HB3 LEU A  19     -10.851   1.978   5.688  1.00 15.53           H   new
ATOM      0  HG  LEU A  19     -12.744  -0.049   5.264  1.00 15.53           H   new
ATOM      0 HD11 LEU A  19     -13.381   1.150   3.392  1.00 15.53           H   new
ATOM      0 HD12 LEU A  19     -13.609   2.019   4.696  1.00 15.53           H   new
ATOM      0 HD13 LEU A  19     -12.355   2.297   3.769  1.00 15.53           H   new
ATOM      0 HD21 LEU A  19     -11.547  -0.512   3.361  1.00 15.53           H   new
ATOM      0 HD22 LEU A  19     -10.489   0.599   3.751  1.00 15.53           H   new
ATOM      0 HD23 LEU A  19     -10.634  -0.704   4.640  1.00 15.53           H   new
ATOM    317  N   ILE A  20      -8.958   0.460   8.599  1.00 15.40           N
ATOM    318  CA  ILE A  20      -8.077   1.099   9.559  1.00 15.40           C
ATOM    319  C   ILE A  20      -6.688   1.270   8.928  1.00 15.40           C
ATOM    320  O   ILE A  20      -5.985   0.277   8.736  1.00 15.40           O
ATOM    321  CB  ILE A  20      -7.954   0.264  10.833  1.00 15.40           C
ATOM    322  CG1 ILE A  20      -9.348  -0.019  11.389  1.00 15.40           C
ATOM    323  CG2 ILE A  20      -7.086   0.997  11.838  1.00 15.40           C
ATOM    324  CD1 ILE A  20     -10.136   1.228  11.700  1.00 15.40           C
ATOM      0  H   ILE A  20      -8.829  -0.385   8.504  1.00 15.40           H   new
ATOM      0  HA  ILE A  20      -8.450   1.963   9.795  1.00 15.40           H   new
ATOM      0  HB  ILE A  20      -7.530  -0.586  10.639  1.00 15.40           H   new
ATOM      0 HG12 ILE A  20      -9.842  -0.553  10.748  1.00 15.40           H   new
ATOM      0 HG13 ILE A  20      -9.265  -0.550  12.196  1.00 15.40           H   new
ATOM      0 HG21 ILE A  20      -7.008   0.467  12.646  1.00 15.40           H   new
ATOM      0 HG22 ILE A  20      -6.204   1.141  11.460  1.00 15.40           H   new
ATOM      0 HG23 ILE A  20      -7.490   1.853  12.051  1.00 15.40           H   new
ATOM      0 HD11 ILE A  20     -11.007   0.982  12.048  1.00 15.40           H   new
ATOM      0 HD12 ILE A  20      -9.661   1.754  12.362  1.00 15.40           H   new
ATOM      0 HD13 ILE A  20     -10.247   1.751  10.891  1.00 15.40           H   new
ATOM    336  N   PRO A  21      -6.257   2.501   8.584  1.00 15.13           N
ATOM    337  CA  PRO A  21      -5.013   2.776   7.883  1.00 15.13           C
ATOM    338  C   PRO A  21      -3.754   2.565   8.721  1.00 15.13           C
ATOM    339  O   PRO A  21      -2.667   2.416   8.172  1.00 15.13           O
ATOM    340  CB  PRO A  21      -5.178   4.255   7.514  1.00 15.13           C
ATOM    341  CG  PRO A  21      -6.106   4.822   8.558  1.00 15.13           C
ATOM    342  CD  PRO A  21      -7.055   3.701   8.903  1.00 15.13           C
ATOM      0  HA  PRO A  21      -4.882   2.173   7.135  1.00 15.13           H   new
ATOM      0  HB2 PRO A  21      -4.324   4.714   7.518  1.00 15.13           H   new
ATOM      0  HB3 PRO A  21      -5.550   4.355   6.624  1.00 15.13           H   new
ATOM      0  HG2 PRO A  21      -5.614   5.116   9.340  1.00 15.13           H   new
ATOM      0  HG3 PRO A  21      -6.585   5.593   8.218  1.00 15.13           H   new
ATOM      0  HD2 PRO A  21      -7.317   3.723   9.837  1.00 15.13           H   new
ATOM      0  HD3 PRO A  21      -7.870   3.743   8.379  1.00 15.13           H   new
ATOM    350  N   SER A  22      -3.888   2.559  10.050  1.00 14.71           N
ATOM    351  CA  SER A  22      -2.721   2.435  10.929  1.00 14.71           C
ATOM    352  C   SER A  22      -1.593   3.375  10.476  1.00 14.71           C
ATOM    353  O   SER A  22      -0.428   2.976  10.410  1.00 14.71           O
ATOM    354  CB  SER A  22      -2.224   1.000  10.958  1.00 14.71           C
ATOM    355  OG  SER A  22      -3.210   0.130  11.449  1.00 14.71           O
ATOM      0  H   SER A  22      -4.641   2.625  10.460  1.00 14.71           H   new
ATOM      0  HA  SER A  22      -2.993   2.689  11.825  1.00 14.71           H   new
ATOM      0  HB2 SER A  22      -1.965   0.727  10.064  1.00 14.71           H   new
ATOM      0  HB3 SER A  22      -1.431   0.941  11.514  1.00 14.71           H   new
ATOM      0  HG  SER A  22      -2.913  -0.656  11.454  1.00 14.71           H   new
ATOM    361  N   SER A  23      -1.931   4.643  10.202  1.00 14.16           N
ATOM    362  CA  SER A  23      -0.992   5.599   9.606  1.00 14.16           C
ATOM    363  C   SER A  23       0.105   6.149  10.510  1.00 14.16           C
ATOM    364  O   SER A  23       0.292   7.363  10.615  1.00 14.16           O
ATOM    365  CB  SER A  23      -1.772   6.778   9.058  1.00 14.16           C
ATOM    366  OG  SER A  23      -2.480   7.430  10.078  1.00 14.16           O
ATOM      0  H   SER A  23      -2.711   4.970  10.357  1.00 14.16           H   new
ATOM      0  HA  SER A  23      -0.530   5.082   8.928  1.00 14.16           H   new
ATOM      0  HB2 SER A  23      -1.164   7.402   8.632  1.00 14.16           H   new
ATOM      0  HB3 SER A  23      -2.390   6.472   8.375  1.00 14.16           H   new
ATOM      0  HG  SER A  23      -2.903   8.079   9.755  1.00 14.16           H   new
ATOM    372  N   ALA A  24       0.898   5.266  11.099  1.00 13.41           N
ATOM    373  CA  ALA A  24       1.998   5.676  11.970  1.00 13.41           C
ATOM    374  C   ALA A  24       3.219   6.047  11.137  1.00 13.41           C
ATOM    375  O   ALA A  24       4.251   5.378  11.179  1.00 13.41           O
ATOM    376  CB  ALA A  24       2.345   4.563  12.943  1.00 13.41           C
ATOM      0  H   ALA A  24       0.817   4.415  11.008  1.00 13.41           H   new
ATOM      0  HA  ALA A  24       1.718   6.454  12.477  1.00 13.41           H   new
ATOM      0  HB1 ALA A  24       3.075   4.848  13.514  1.00 13.41           H   new
ATOM      0  HB2 ALA A  24       1.570   4.357  13.489  1.00 13.41           H   new
ATOM      0  HB3 ALA A  24       2.612   3.772  12.449  1.00 13.41           H   new
ATOM    382  N   ALA A  25       3.077   7.104  10.351  1.00 12.41           N
ATOM    383  CA  ALA A  25       4.135   7.531   9.449  1.00 12.41           C
ATOM    384  C   ALA A  25       5.320   8.111  10.226  1.00 12.41           C
ATOM    385  O   ALA A  25       5.112   8.745  11.262  1.00 12.41           O
ATOM    386  CB  ALA A  25       3.602   8.571   8.477  1.00 12.41           C
ATOM      0  H   ALA A  25       2.369   7.592  10.325  1.00 12.41           H   new
ATOM      0  HA  ALA A  25       4.442   6.754   8.956  1.00 12.41           H   new
ATOM      0  HB1 ALA A  25       4.313   8.850   7.879  1.00 12.41           H   new
ATOM      0  HB2 ALA A  25       2.877   8.188   7.959  1.00 12.41           H   new
ATOM      0  HB3 ALA A  25       3.275   9.339   8.971  1.00 12.41           H   new
ATOM    392  N   PRO A  26       6.570   7.902   9.770  1.00 11.13           N
ATOM    393  CA  PRO A  26       7.776   8.507  10.298  1.00 11.13           C
ATOM    394  C   PRO A  26       7.873   9.955   9.863  1.00 11.13           C
ATOM    395  O   PRO A  26       7.355  10.319   8.808  1.00 11.13           O
ATOM    396  CB  PRO A  26       8.883   7.657   9.670  1.00 11.13           C
ATOM    397  CG  PRO A  26       8.298   7.195   8.356  1.00 11.13           C
ATOM    398  CD  PRO A  26       6.815   6.980   8.638  1.00 11.13           C
ATOM      0  HA  PRO A  26       7.817   8.523  11.267  1.00 11.13           H   new
ATOM      0  HB2 PRO A  26       9.693   8.174   9.535  1.00 11.13           H   new
ATOM      0  HB3 PRO A  26       9.117   6.906  10.237  1.00 11.13           H   new
ATOM      0  HG2 PRO A  26       8.431   7.858   7.660  1.00 11.13           H   new
ATOM      0  HG3 PRO A  26       8.720   6.376   8.052  1.00 11.13           H   new
ATOM      0  HD2 PRO A  26       6.265   7.198   7.869  1.00 11.13           H   new
ATOM      0  HD3 PRO A  26       6.621   6.059   8.873  1.00 11.13           H   new
ATOM    406  N   TRP A  27       8.605  10.769  10.616  1.00  9.60           N
ATOM    407  CA  TRP A  27       8.907  12.129  10.169  1.00  9.60           C
ATOM    408  C   TRP A  27       9.795  12.088   8.918  1.00  9.60           C
ATOM    409  O   TRP A  27       9.537  12.772   7.929  1.00  9.60           O
ATOM    410  CB  TRP A  27       9.591  12.932  11.277  1.00  9.60           C
ATOM    411  CG  TRP A  27       9.864  14.366  10.898  1.00  9.60           C
ATOM    412  CD1 TRP A  27      11.072  14.927  10.605  1.00  9.60           C
ATOM    413  CD2 TRP A  27       8.887  15.429  10.771  1.00  9.60           C
ATOM    414  CE2 TRP A  27       9.585  16.585  10.403  1.00  9.60           C
ATOM    415  CE3 TRP A  27       7.498  15.491  10.936  1.00  9.60           C
ATOM    416  NE1 TRP A  27      10.914  16.265  10.309  1.00  9.60           N
ATOM    417  CZ2 TRP A  27       8.940  17.796  10.197  1.00  9.60           C
ATOM    418  CZ3 TRP A  27       6.853  16.704  10.729  1.00  9.60           C
ATOM    419  CH2 TRP A  27       7.556  17.826  10.368  1.00  9.60           C
ATOM      0  H   TRP A  27       8.935  10.558  11.382  1.00  9.60           H   new
ATOM      0  HA  TRP A  27       8.071  12.569   9.950  1.00  9.60           H   new
ATOM      0  HB2 TRP A  27       9.033  12.915  12.071  1.00  9.60           H   new
ATOM      0  HB3 TRP A  27      10.428  12.501  11.509  1.00  9.60           H   new
ATOM      0  HD1 TRP A  27      11.884  14.474  10.605  1.00  9.60           H   new
ATOM      0  HE1 TRP A  27      11.546  16.809  10.100  1.00  9.60           H   new
ATOM      0  HE3 TRP A  27       7.016  14.734  11.180  1.00  9.60           H   new
ATOM      0  HZ2 TRP A  27       9.413  18.559   9.954  1.00  9.60           H   new
ATOM      0  HZ3 TRP A  27       5.931  16.756  10.837  1.00  9.60           H   new
ATOM      0  HH2 TRP A  27       7.099  18.625  10.234  1.00  9.60           H   new
ATOM    430  N   SER A  28      10.841  11.259   8.997  1.00  7.94           N
ATOM    431  CA  SER A  28      11.854  11.058   7.960  1.00  7.94           C
ATOM    432  C   SER A  28      12.702  12.310   7.674  1.00  7.94           C
ATOM    433  O   SER A  28      12.703  13.272   8.439  1.00  7.94           O
ATOM    434  CB  SER A  28      11.199  10.545   6.676  1.00  7.94           C
ATOM    435  OG  SER A  28      12.170  10.078   5.771  1.00  7.94           O
ATOM      0  H   SER A  28      10.984  10.775   9.693  1.00  7.94           H   new
ATOM      0  HA  SER A  28      12.470  10.392   8.303  1.00  7.94           H   new
ATOM      0  HB2 SER A  28      10.578   9.830   6.888  1.00  7.94           H   new
ATOM      0  HB3 SER A  28      10.683  11.256   6.265  1.00  7.94           H   new
ATOM      0  HG  SER A  28      11.793   9.799   5.074  1.00  7.94           H   new
ATOM    441  N   TRP A  29      13.486  12.232   6.606  1.00  6.27           N
ATOM    442  CA  TRP A  29      14.396  13.290   6.180  1.00  6.27           C
ATOM    443  C   TRP A  29      13.687  14.428   5.429  1.00  6.27           C
ATOM    444  O   TRP A  29      12.758  14.157   4.671  1.00  6.27           O
ATOM    445  CB  TRP A  29      15.479  12.699   5.282  1.00  6.27           C
ATOM    446  CG  TRP A  29      16.440  11.837   6.027  1.00  6.27           C
ATOM    447  CD1 TRP A  29      16.421  10.476   6.110  1.00  6.27           C
ATOM    448  CD2 TRP A  29      17.587  12.270   6.797  1.00  6.27           C
ATOM    449  CE2 TRP A  29      18.191  11.120   7.311  1.00  6.27           C
ATOM    450  CE3 TRP A  29      18.144  13.524   7.085  1.00  6.27           C
ATOM    451  NE1 TRP A  29      17.466  10.035   6.883  1.00  6.27           N
ATOM    452  CZ2 TRP A  29      19.324  11.180   8.106  1.00  6.27           C
ATOM    453  CZ3 TRP A  29      19.279  13.585   7.879  1.00  6.27           C
ATOM    454  CH2 TRP A  29      19.854  12.443   8.377  1.00  6.27           C
ATOM      0  H   TRP A  29      13.505  11.542   6.093  1.00  6.27           H   new
ATOM      0  HA  TRP A  29      14.781  13.671   6.985  1.00  6.27           H   new
ATOM      0  HB2 TRP A  29      15.061  12.178   4.579  1.00  6.27           H   new
ATOM      0  HB3 TRP A  29      15.964  13.420   4.851  1.00  6.27           H   new
ATOM      0  HD1 TRP A  29      15.791   9.926   5.702  1.00  6.27           H   new
ATOM      0  HE1 TRP A  29      17.639   9.213   7.069  1.00  6.27           H   new
ATOM      0  HE3 TRP A  29      17.759  14.301   6.749  1.00  6.27           H   new
ATOM      0  HZ2 TRP A  29      19.717  10.409   8.446  1.00  6.27           H   new
ATOM      0  HZ3 TRP A  29      19.656  14.412   8.077  1.00  6.27           H   new
ATOM      0  HH2 TRP A  29      20.615  12.512   8.908  1.00  6.27           H   new
ATOM    465  N   PRO A  30      14.080  15.700   5.630  1.00  4.75           N
ATOM    466  CA  PRO A  30      13.667  16.854   4.846  1.00  4.75           C
ATOM    467  C   PRO A  30      14.077  16.655   3.400  1.00  4.75           C
ATOM    468  O   PRO A  30      15.020  15.920   3.129  1.00  4.75           O
ATOM    469  CB  PRO A  30      14.460  18.004   5.474  1.00  4.75           C
ATOM    470  CG  PRO A  30      14.750  17.550   6.883  1.00  4.75           C
ATOM    471  CD  PRO A  30      14.919  16.049   6.795  1.00  4.75           C
ATOM      0  HA  PRO A  30      12.709  17.009   4.850  1.00  4.75           H   new
ATOM      0  HB2 PRO A  30      15.279  18.175   4.984  1.00  4.75           H   new
ATOM      0  HB3 PRO A  30      13.949  18.828   5.468  1.00  4.75           H   new
ATOM      0  HG2 PRO A  30      15.552  17.972   7.228  1.00  4.75           H   new
ATOM      0  HG3 PRO A  30      14.025  17.786   7.482  1.00  4.75           H   new
ATOM      0  HD2 PRO A  30      15.846  15.797   6.661  1.00  4.75           H   new
ATOM      0  HD3 PRO A  30      14.618  15.604   7.603  1.00  4.75           H   new
ATOM    479  N   ASP A  31      13.361  17.245   2.458  1.00  3.49           N
ATOM    480  CA  ASP A  31      13.824  17.143   1.079  1.00  3.49           C
ATOM    481  C   ASP A  31      15.180  17.837   0.912  1.00  3.49           C
ATOM    482  O   ASP A  31      15.382  18.938   1.431  1.00  3.49           O
ATOM    483  CB  ASP A  31      12.834  17.790   0.102  1.00  3.49           C
ATOM    484  CG  ASP A  31      11.526  17.013  -0.103  1.00  3.49           C
ATOM    485  OD1 ASP A  31      11.436  15.887   0.317  1.00  3.49           O
ATOM    486  OD2 ASP A  31      10.629  17.569  -0.688  1.00  3.49           O1-
ATOM      0  H   ASP A  31      12.636  17.691   2.582  1.00  3.49           H   new
ATOM      0  HA  ASP A  31      13.902  16.197   0.879  1.00  3.49           H   new
ATOM      0  HB2 ASP A  31      12.619  18.680   0.422  1.00  3.49           H   new
ATOM      0  HB3 ASP A  31      13.270  17.895  -0.758  1.00  3.49           H   new
ATOM    491  N   PHE A  32      16.067  17.226   0.130  1.00  2.55           N
ATOM    492  CA  PHE A  32      17.347  17.829  -0.238  1.00  2.55           C
ATOM    493  C   PHE A  32      17.482  17.720  -1.746  1.00  2.55           C
ATOM    494  O   PHE A  32      17.396  16.622  -2.294  1.00  2.55           O
ATOM    495  CB  PHE A  32      18.550  17.142   0.436  1.00  2.55           C
ATOM    496  CG  PHE A  32      18.557  17.195   1.952  1.00  2.55           C
ATOM    497  CD1 PHE A  32      17.885  16.247   2.694  1.00  2.55           C
ATOM    498  CD2 PHE A  32      19.234  18.200   2.631  1.00  2.55           C
ATOM    499  CE1 PHE A  32      17.873  16.287   4.073  1.00  2.55           C
ATOM    500  CE2 PHE A  32      19.226  18.246   4.016  1.00  2.55           C
ATOM    501  CZ  PHE A  32      18.538  17.282   4.738  1.00  2.55           C
ATOM      0  H   PHE A  32      15.942  16.444  -0.205  1.00  2.55           H   new
ATOM      0  HA  PHE A  32      17.353  18.751   0.064  1.00  2.55           H   new
ATOM      0  HB2 PHE A  32      18.571  16.213   0.159  1.00  2.55           H   new
ATOM      0  HB3 PHE A  32      19.365  17.554   0.108  1.00  2.55           H   new
ATOM      0  HD1 PHE A  32      17.430  15.565   2.255  1.00  2.55           H   new
ATOM      0  HD2 PHE A  32      19.697  18.848   2.151  1.00  2.55           H   new
ATOM      0  HE1 PHE A  32      17.412  15.637   4.552  1.00  2.55           H   new
ATOM      0  HE2 PHE A  32      19.682  18.923   4.461  1.00  2.55           H   new
ATOM      0  HZ  PHE A  32      18.528  17.311   5.667  1.00  2.55           H   new
ATOM    511  N   ASP A  33      17.668  18.846  -2.418  1.00  1.90           N
ATOM    512  CA  ASP A  33      17.767  18.839  -3.872  1.00  1.90           C
ATOM    513  C   ASP A  33      18.697  19.932  -4.375  1.00  1.90           C
ATOM    514  O   ASP A  33      18.306  21.096  -4.509  1.00  1.90           O
ATOM    515  CB  ASP A  33      16.381  19.044  -4.486  1.00  1.90           C
ATOM    516  CG  ASP A  33      16.322  18.940  -6.025  1.00  1.90           C
ATOM    517  OD1 ASP A  33      17.323  18.702  -6.654  1.00  1.90           O
ATOM    518  OD2 ASP A  33      15.242  19.173  -6.559  1.00  1.90           O1-
ATOM      0  H   ASP A  33      17.739  19.622  -2.055  1.00  1.90           H   new
ATOM      0  HA  ASP A  33      18.130  17.980  -4.138  1.00  1.90           H   new
ATOM      0  HB2 ASP A  33      15.775  18.387  -4.108  1.00  1.90           H   new
ATOM      0  HB3 ASP A  33      16.052  19.918  -4.222  1.00  1.90           H   new
ATOM    523  N   LEU A  34      19.938  19.577  -4.659  1.00  1.48           N
ATOM    524  CA  LEU A  34      20.874  20.614  -5.038  1.00  1.48           C
ATOM    525  C   LEU A  34      20.770  21.089  -6.453  1.00  1.48           C
ATOM    526  O   LEU A  34      21.473  20.580  -7.309  1.00  1.48           O
ATOM    527  CB  LEU A  34      22.318  20.182  -4.857  1.00  1.48           C
ATOM    528  CG  LEU A  34      23.319  21.300  -5.216  1.00  1.48           C
ATOM    529  CD1 LEU A  34      23.021  22.481  -4.356  1.00  1.48           C
ATOM    530  CD2 LEU A  34      24.749  20.820  -5.019  1.00  1.48           C
ATOM      0  H   LEU A  34      20.249  18.775  -4.640  1.00  1.48           H   new
ATOM      0  HA  LEU A  34      20.625  21.337  -4.441  1.00  1.48           H   new
ATOM      0  HB2 LEU A  34      22.458  19.910  -3.937  1.00  1.48           H   new
ATOM      0  HB3 LEU A  34      22.492  19.406  -5.412  1.00  1.48           H   new
ATOM      0  HG  LEU A  34      23.228  21.547  -6.150  1.00  1.48           H   new
ATOM      0 HD11 LEU A  34      23.640  23.198  -4.565  1.00  1.48           H   new
ATOM      0 HD12 LEU A  34      22.113  22.780  -4.520  1.00  1.48           H   new
ATOM      0 HD13 LEU A  34      23.116  22.234  -3.423  1.00  1.48           H   new
ATOM      0 HD21 LEU A  34      25.365  21.534  -5.249  1.00  1.48           H   new
ATOM      0 HD22 LEU A  34      24.880  20.566  -4.092  1.00  1.48           H   new
ATOM      0 HD23 LEU A  34      24.915  20.054  -5.590  1.00  1.48           H   new
ATOM    542  N   LYS A  35      19.937  22.086  -6.688  1.00  1.22           N
ATOM    543  CA  LYS A  35      19.826  22.689  -8.011  1.00  1.22           C
ATOM    544  C   LYS A  35      20.937  23.767  -8.133  1.00  1.22           C
ATOM    545  O   LYS A  35      20.865  24.768  -7.408  1.00  1.22           O
ATOM    546  CB  LYS A  35      18.450  23.350  -8.173  1.00  1.22           C
ATOM    547  CG  LYS A  35      17.244  22.397  -8.143  1.00  1.22           C
ATOM    548  CD  LYS A  35      15.929  23.187  -8.265  1.00  1.22           C
ATOM    549  CE  LYS A  35      14.700  22.274  -8.385  1.00  1.22           C
ATOM    550  NZ  LYS A  35      14.478  21.454  -7.183  1.00  1.22           N1+
ATOM      0  H   LYS A  35      19.422  22.433  -6.093  1.00  1.22           H   new
ATOM      0  HA  LYS A  35      19.926  22.012  -8.699  1.00  1.22           H   new
ATOM      0  HB2 LYS A  35      18.340  24.007  -7.467  1.00  1.22           H   new
ATOM      0  HB3 LYS A  35      18.439  23.833  -9.014  1.00  1.22           H   new
ATOM      0  HG2 LYS A  35      17.312  21.758  -8.869  1.00  1.22           H   new
ATOM      0  HG3 LYS A  35      17.247  21.889  -7.317  1.00  1.22           H   new
ATOM      0  HD2 LYS A  35      15.827  23.760  -7.489  1.00  1.22           H   new
ATOM      0  HD3 LYS A  35      15.974  23.766  -9.042  1.00  1.22           H   new
ATOM      0  HE2 LYS A  35      13.914  22.817  -8.550  1.00  1.22           H   new
ATOM      0  HE3 LYS A  35      14.809  21.692  -9.153  1.00  1.22           H   new
ATOM      0  HZ1 LYS A  35      13.604  21.378  -7.032  1.00  1.22           H   new
ATOM      0  HZ2 LYS A  35      14.829  20.645  -7.306  1.00  1.22           H   new
ATOM      0  HZ3 LYS A  35      14.867  21.842  -6.483  1.00  1.22           H   new
ATOM    564  N   PRO A  36      21.979  23.597  -8.995  1.00  1.08           N
ATOM    565  CA  PRO A  36      23.091  24.513  -9.214  1.00  1.08           C
ATOM    566  C   PRO A  36      22.653  25.918  -9.555  1.00  1.08           C
ATOM    567  O   PRO A  36      23.319  26.884  -9.195  1.00  1.08           O
ATOM    568  CB  PRO A  36      23.784  23.901 -10.418  1.00  1.08           C
ATOM    569  CG  PRO A  36      23.490  22.481 -10.321  1.00  1.08           C
ATOM    570  CD  PRO A  36      22.084  22.405  -9.815  1.00  1.08           C
ATOM      0  HA  PRO A  36      23.638  24.606  -8.418  1.00  1.08           H   new
ATOM      0  HB2 PRO A  36      23.449  24.276 -11.247  1.00  1.08           H   new
ATOM      0  HB3 PRO A  36      24.740  24.066 -10.398  1.00  1.08           H   new
ATOM      0  HG2 PRO A  36      23.576  22.046 -11.184  1.00  1.08           H   new
ATOM      0  HG3 PRO A  36      24.105  22.036  -9.716  1.00  1.08           H   new
ATOM      0  HD2 PRO A  36      21.439  22.407 -10.540  1.00  1.08           H   new
ATOM      0  HD3 PRO A  36      21.929  21.598  -9.300  1.00  1.08           H   new
ATOM    578  N   GLY A  37      21.521  26.049 -10.251  1.00  1.01           N
ATOM    579  CA  GLY A  37      21.035  27.362 -10.609  1.00  1.01           C
ATOM    580  C   GLY A  37      20.741  28.165  -9.354  1.00  1.01           C
ATOM    581  O   GLY A  37      21.252  29.274  -9.170  1.00  1.01           O
ATOM      0  H   GLY A  37      21.032  25.394 -10.518  1.00  1.01           H   new
ATOM      0  HA2 GLY A  37      21.695  27.823 -11.150  1.00  1.01           H   new
ATOM      0  HA3 GLY A  37      20.232  27.283 -11.147  1.00  1.01           H   new
ATOM    585  N   ALA A  38      19.888  27.618  -8.484  1.00  0.99           N
ATOM    586  CA  ALA A  38      19.554  28.303  -7.246  1.00  0.99           C
ATOM    587  C   ALA A  38      20.788  28.466  -6.371  1.00  0.99           C
ATOM    588  O   ALA A  38      20.993  29.519  -5.775  1.00  0.99           O
ATOM    589  CB  ALA A  38      18.478  27.544  -6.493  1.00  0.99           C
ATOM      0  H   ALA A  38      19.499  26.859  -8.595  1.00  0.99           H   new
ATOM      0  HA  ALA A  38      19.216  29.184  -7.470  1.00  0.99           H   new
ATOM      0  HB1 ALA A  38      18.266  28.013  -5.671  1.00  0.99           H   new
ATOM      0  HB2 ALA A  38      17.681  27.481  -7.043  1.00  0.99           H   new
ATOM      0  HB3 ALA A  38      18.797  26.652  -6.283  1.00  0.99           H   new
ATOM    595  N   ALA A  39      21.644  27.439  -6.306  1.00  0.99           N
ATOM    596  CA  ALA A  39      22.823  27.545  -5.449  1.00  0.99           C
ATOM    597  C   ALA A  39      23.737  28.679  -5.910  1.00  0.99           C
ATOM    598  O   ALA A  39      24.230  29.464  -5.093  1.00  0.99           O
ATOM    599  CB  ALA A  39      23.558  26.229  -5.442  1.00  0.99           C
ATOM      0  H   ALA A  39      21.563  26.698  -6.735  1.00  0.99           H   new
ATOM      0  HA  ALA A  39      22.538  27.753  -4.546  1.00  0.99           H   new
ATOM      0  HB1 ALA A  39      24.341  26.298  -4.873  1.00  0.99           H   new
ATOM      0  HB2 ALA A  39      22.973  25.533  -5.103  1.00  0.99           H   new
ATOM      0  HB3 ALA A  39      23.834  26.007  -6.345  1.00  0.99           H   new
ATOM    605  N   TRP A  40      23.918  28.796  -7.229  1.00  1.02           N
ATOM    606  CA  TRP A  40      24.709  29.855  -7.840  1.00  1.02           C
ATOM    607  C   TRP A  40      24.065  31.191  -7.574  1.00  1.02           C
ATOM    608  O   TRP A  40      24.733  32.167  -7.255  1.00  1.02           O
ATOM    609  CB  TRP A  40      24.830  29.671  -9.344  1.00  1.02           C
ATOM    610  CG  TRP A  40      25.669  30.741 -10.040  1.00  1.02           C
ATOM    611  CD1 TRP A  40      27.018  30.727 -10.239  1.00  1.02           C
ATOM    612  CD2 TRP A  40      25.199  31.984 -10.622  1.00  1.02           C
ATOM    613  CE2 TRP A  40      26.304  32.622 -11.167  1.00  1.02           C
ATOM    614  CE3 TRP A  40      23.939  32.591 -10.727  1.00  1.02           C
ATOM    615  NE1 TRP A  40      27.406  31.849 -10.925  1.00  1.02           N
ATOM    616  CZ2 TRP A  40      26.191  33.829 -11.810  1.00  1.02           C
ATOM    617  CZ3 TRP A  40      23.827  33.796 -11.356  1.00  1.02           C
ATOM    618  CH2 TRP A  40      24.918  34.401 -11.879  1.00  1.02           C
ATOM      0  H   TRP A  40      23.576  28.250  -7.799  1.00  1.02           H   new
ATOM      0  HA  TRP A  40      25.596  29.817  -7.449  1.00  1.02           H   new
ATOM      0  HB2 TRP A  40      25.220  28.801  -9.523  1.00  1.02           H   new
ATOM      0  HB3 TRP A  40      23.941  29.668  -9.732  1.00  1.02           H   new
ATOM      0  HD1 TRP A  40      27.592  30.054  -9.951  1.00  1.02           H   new
ATOM      0  HE1 TRP A  40      28.211  32.036 -11.164  1.00  1.02           H   new
ATOM      0  HE3 TRP A  40      23.187  32.176 -10.371  1.00  1.02           H   new
ATOM      0  HZ2 TRP A  40      26.931  34.249 -12.185  1.00  1.02           H   new
ATOM      0  HZ3 TRP A  40      22.995  34.205 -11.426  1.00  1.02           H   new
ATOM      0  HH2 TRP A  40      24.817  35.225 -12.298  1.00  1.02           H   new
ATOM    629  N   THR A  41      22.757  31.257  -7.744  1.00  1.05           N
ATOM    630  CA  THR A  41      22.068  32.511  -7.589  1.00  1.05           C
ATOM    631  C   THR A  41      22.217  33.004  -6.146  1.00  1.05           C
ATOM    632  O   THR A  41      22.477  34.189  -5.922  1.00  1.05           O
ATOM    633  CB  THR A  41      20.617  32.369  -8.023  1.00  1.05           C
ATOM    634  CG2 THR A  41      20.003  33.708  -7.995  1.00  1.05           C
ATOM    635  OG1 THR A  41      20.582  31.904  -9.382  1.00  1.05           O
ATOM      0  H   THR A  41      22.256  30.589  -7.948  1.00  1.05           H   new
ATOM      0  HA  THR A  41      22.464  33.185  -8.164  1.00  1.05           H   new
ATOM      0  HB  THR A  41      20.150  31.751  -7.439  1.00  1.05           H   new
ATOM      0  HG1 THR A  41      20.781  31.088  -9.404  1.00  1.05           H   new
ATOM      0 HG21 THR A  41      19.075  33.644  -8.269  1.00  1.05           H   new
ATOM      0 HG22 THR A  41      20.051  34.067  -7.095  1.00  1.05           H   new
ATOM      0 HG23 THR A  41      20.479  34.295  -8.603  1.00  1.05           H   new
ATOM    643  N   VAL A  42      22.087  32.093  -5.167  1.00  1.10           N
ATOM    644  CA  VAL A  42      22.305  32.433  -3.760  1.00  1.10           C
ATOM    645  C   VAL A  42      23.738  32.898  -3.548  1.00  1.10           C
ATOM    646  O   VAL A  42      23.975  33.925  -2.907  1.00  1.10           O
ATOM    647  CB  VAL A  42      22.032  31.223  -2.855  1.00  1.10           C
ATOM    648  CG1 VAL A  42      22.509  31.507  -1.431  1.00  1.10           C
ATOM    649  CG2 VAL A  42      20.556  30.927  -2.843  1.00  1.10           C
ATOM      0  H   VAL A  42      21.872  31.271  -5.303  1.00  1.10           H   new
ATOM      0  HA  VAL A  42      21.691  33.147  -3.528  1.00  1.10           H   new
ATOM      0  HB  VAL A  42      22.516  30.456  -3.200  1.00  1.10           H   new
ATOM      0 HG11 VAL A  42      22.331  30.736  -0.870  1.00  1.10           H   new
ATOM      0 HG12 VAL A  42      23.462  31.688  -1.439  1.00  1.10           H   new
ATOM      0 HG13 VAL A  42      22.037  32.278  -1.079  1.00  1.10           H   new
ATOM      0 HG21 VAL A  42      20.384  30.163  -2.271  1.00  1.10           H   new
ATOM      0 HG22 VAL A  42      20.074  31.698  -2.505  1.00  1.10           H   new
ATOM      0 HG23 VAL A  42      20.258  30.729  -3.745  1.00  1.10           H   new
ATOM    659  N   TYR A  43      24.694  32.174  -4.136  1.00  1.15           N
ATOM    660  CA  TYR A  43      26.097  32.546  -4.073  1.00  1.15           C
ATOM    661  C   TYR A  43      26.300  33.970  -4.540  1.00  1.15           C
ATOM    662  O   TYR A  43      26.871  34.780  -3.815  1.00  1.15           O
ATOM    663  CB  TYR A  43      26.914  31.592  -4.955  1.00  1.15           C
ATOM    664  CG  TYR A  43      28.319  31.998  -5.223  1.00  1.15           C
ATOM    665  CD1 TYR A  43      29.273  31.757  -4.337  1.00  1.15           C
ATOM    666  CD2 TYR A  43      28.624  32.634  -6.416  1.00  1.15           C
ATOM    667  CE1 TYR A  43      30.567  32.130  -4.597  1.00  1.15           C
ATOM    668  CE2 TYR A  43      29.902  33.025  -6.681  1.00  1.15           C
ATOM    669  CZ  TYR A  43      30.877  32.770  -5.771  1.00  1.15           C
ATOM    670  OH  TYR A  43      32.157  33.143  -6.017  1.00  1.15           O
ATOM      0  H   TYR A  43      24.541  31.454  -4.581  1.00  1.15           H   new
ATOM      0  HA  TYR A  43      26.394  32.482  -3.152  1.00  1.15           H   new
ATOM      0  HB2 TYR A  43      26.923  30.718  -4.534  1.00  1.15           H   new
ATOM      0  HB3 TYR A  43      26.457  31.493  -5.805  1.00  1.15           H   new
ATOM      0  HD1 TYR A  43      29.065  31.333  -3.536  1.00  1.15           H   new
ATOM      0  HD2 TYR A  43      27.953  32.795  -7.039  1.00  1.15           H   new
ATOM      0  HE1 TYR A  43      31.236  31.949  -3.977  1.00  1.15           H   new
ATOM      0  HE2 TYR A  43      30.104  33.462  -7.477  1.00  1.15           H   new
ATOM      0  HH  TYR A  43      32.163  33.900  -6.382  1.00  1.15           H   new
ATOM    680  N   VAL A  44      25.771  34.292  -5.719  1.00  1.21           N
ATOM    681  CA  VAL A  44      25.883  35.620  -6.296  1.00  1.21           C
ATOM    682  C   VAL A  44      25.181  36.673  -5.486  1.00  1.21           C
ATOM    683  O   VAL A  44      25.714  37.764  -5.305  1.00  1.21           O
ATOM    684  CB  VAL A  44      25.332  35.642  -7.712  1.00  1.21           C
ATOM    685  CG1 VAL A  44      25.247  37.062  -8.239  1.00  1.21           C
ATOM    686  CG2 VAL A  44      26.225  34.878  -8.538  1.00  1.21           C
ATOM      0  H   VAL A  44      25.333  33.736  -6.208  1.00  1.21           H   new
ATOM      0  HA  VAL A  44      26.830  35.828  -6.301  1.00  1.21           H   new
ATOM      0  HB  VAL A  44      24.438  35.267  -7.721  1.00  1.21           H   new
ATOM      0 HG11 VAL A  44      24.893  37.052  -9.142  1.00  1.21           H   new
ATOM      0 HG12 VAL A  44      24.661  37.584  -7.669  1.00  1.21           H   new
ATOM      0 HG13 VAL A  44      26.132  37.459  -8.243  1.00  1.21           H   new
ATOM      0 HG21 VAL A  44      25.898  34.874  -9.451  1.00  1.21           H   new
ATOM      0 HG22 VAL A  44      27.109  35.276  -8.513  1.00  1.21           H   new
ATOM      0 HG23 VAL A  44      26.272  33.967  -8.208  1.00  1.21           H   new
ATOM    696  N   GLY A  45      23.984  36.378  -5.003  1.00  1.30           N
ATOM    697  CA  GLY A  45      23.266  37.326  -4.181  1.00  1.30           C
ATOM    698  C   GLY A  45      24.152  37.723  -3.008  1.00  1.30           C
ATOM    699  O   GLY A  45      24.430  38.902  -2.791  1.00  1.30           O
ATOM      0  H   GLY A  45      23.573  35.635  -5.141  1.00  1.30           H   new
ATOM      0  HA2 GLY A  45      23.026  38.109  -4.701  1.00  1.30           H   new
ATOM      0  HA3 GLY A  45      22.439  36.934  -3.860  1.00  1.30           H   new
ATOM    703  N   ILE A  46      24.641  36.732  -2.268  1.00  1.41           N
ATOM    704  CA  ILE A  46      25.465  37.006  -1.100  1.00  1.41           C
ATOM    705  C   ILE A  46      26.776  37.684  -1.461  1.00  1.41           C
ATOM    706  O   ILE A  46      27.129  38.721  -0.886  1.00  1.41           O
ATOM    707  CB  ILE A  46      25.832  35.689  -0.406  1.00  1.41           C
ATOM    708  CG1 ILE A  46      24.606  35.048   0.169  1.00  1.41           C
ATOM    709  CG2 ILE A  46      26.895  35.935   0.690  1.00  1.41           C
ATOM    710  CD1 ILE A  46      24.849  33.640   0.577  1.00  1.41           C
ATOM      0  H   ILE A  46      24.507  35.897  -2.426  1.00  1.41           H   new
ATOM      0  HA  ILE A  46      24.943  37.591  -0.528  1.00  1.41           H   new
ATOM      0  HB  ILE A  46      26.212  35.084  -1.062  1.00  1.41           H   new
ATOM      0 HG12 ILE A  46      24.306  35.559   0.937  1.00  1.41           H   new
ATOM      0 HG13 ILE A  46      23.891  35.075  -0.486  1.00  1.41           H   new
ATOM      0 HG21 ILE A  46      27.117  35.094   1.120  1.00  1.41           H   new
ATOM      0 HG22 ILE A  46      27.693  36.313   0.288  1.00  1.41           H   new
ATOM      0 HG23 ILE A  46      26.543  36.552   1.350  1.00  1.41           H   new
ATOM      0 HD11 ILE A  46      24.033  33.263   0.943  1.00  1.41           H   new
ATOM      0 HD12 ILE A  46      25.126  33.122  -0.195  1.00  1.41           H   new
ATOM      0 HD13 ILE A  46      25.547  33.614   1.250  1.00  1.41           H   new
ATOM    722  N   VAL A  47      27.494  37.128  -2.434  1.00  1.54           N
ATOM    723  CA  VAL A  47      28.783  37.670  -2.805  1.00  1.54           C
ATOM    724  C   VAL A  47      28.678  39.044  -3.404  1.00  1.54           C
ATOM    725  O   VAL A  47      29.419  39.924  -3.007  1.00  1.54           O
ATOM    726  CB  VAL A  47      29.522  36.745  -3.799  1.00  1.54           C
ATOM    727  CG1 VAL A  47      30.768  37.412  -4.341  1.00  1.54           C
ATOM    728  CG2 VAL A  47      29.934  35.474  -3.091  1.00  1.54           C
ATOM      0  H   VAL A  47      27.248  36.439  -2.886  1.00  1.54           H   new
ATOM      0  HA  VAL A  47      29.290  37.732  -1.980  1.00  1.54           H   new
ATOM      0  HB  VAL A  47      28.919  36.551  -4.534  1.00  1.54           H   new
ATOM      0 HG11 VAL A  47      31.213  36.813  -4.961  1.00  1.54           H   new
ATOM      0 HG12 VAL A  47      30.523  38.230  -4.802  1.00  1.54           H   new
ATOM      0 HG13 VAL A  47      31.368  37.622  -3.608  1.00  1.54           H   new
ATOM      0 HG21 VAL A  47      30.398  34.892  -3.713  1.00  1.54           H   new
ATOM      0 HG22 VAL A  47      30.523  35.692  -2.352  1.00  1.54           H   new
ATOM      0 HG23 VAL A  47      29.145  35.022  -2.753  1.00  1.54           H   new
ATOM    738  N   THR A  48      27.773  39.261  -4.343  1.00  1.72           N
ATOM    739  CA  THR A  48      27.686  40.558  -4.982  1.00  1.72           C
ATOM    740  C   THR A  48      27.193  41.638  -4.031  1.00  1.72           C
ATOM    741  O   THR A  48      27.682  42.762  -4.081  1.00  1.72           O
ATOM    742  CB  THR A  48      26.824  40.530  -6.241  1.00  1.72           C
ATOM    743  CG2 THR A  48      26.916  41.883  -6.887  1.00  1.72           C
ATOM    744  OG1 THR A  48      27.363  39.574  -7.150  1.00  1.72           O
ATOM      0  H   THR A  48      27.206  38.677  -4.622  1.00  1.72           H   new
ATOM      0  HA  THR A  48      28.592  40.781  -5.246  1.00  1.72           H   new
ATOM      0  HB  THR A  48      25.907  40.303  -6.019  1.00  1.72           H   new
ATOM      0  HG1 THR A  48      26.892  39.552  -7.845  1.00  1.72           H   new
ATOM      0 HG21 THR A  48      26.376  41.895  -7.693  1.00  1.72           H   new
ATOM      0 HG22 THR A  48      26.592  42.559  -6.271  1.00  1.72           H   new
ATOM      0 HG23 THR A  48      27.840  42.071  -7.115  1.00  1.72           H   new
ATOM    752  N   MET A  49      26.190  41.346  -3.190  1.00  1.93           N
ATOM    753  CA  MET A  49      25.710  42.375  -2.268  1.00  1.93           C
ATOM    754  C   MET A  49      26.779  42.749  -1.244  1.00  1.93           C
ATOM    755  O   MET A  49      26.934  43.918  -0.890  1.00  1.93           O
ATOM    756  CB  MET A  49      24.460  41.893  -1.534  1.00  1.93           C
ATOM    757  CG  MET A  49      23.206  41.808  -2.393  1.00  1.93           C
ATOM    758  SD  MET A  49      21.705  41.444  -1.446  1.00  1.93           S
ATOM    759  CE  MET A  49      21.837  39.695  -1.190  1.00  1.93           C
ATOM      0  H   MET A  49      25.790  40.587  -3.140  1.00  1.93           H   new
ATOM      0  HA  MET A  49      25.497  43.160  -2.796  1.00  1.93           H   new
ATOM      0  HB2 MET A  49      24.639  41.017  -1.158  1.00  1.93           H   new
ATOM      0  HB3 MET A  49      24.287  42.491  -0.790  1.00  1.93           H   new
ATOM      0  HG2 MET A  49      23.087  42.648  -2.863  1.00  1.93           H   new
ATOM      0  HG3 MET A  49      23.330  41.121  -3.066  1.00  1.93           H   new
ATOM      0  HE1 MET A  49      21.071  39.383  -0.683  1.00  1.93           H   new
ATOM      0  HE2 MET A  49      21.862  39.243  -2.048  1.00  1.93           H   new
ATOM      0  HE3 MET A  49      22.650  39.500  -0.699  1.00  1.93           H   new
ATOM    769  N   LEU A  50      27.524  41.747  -0.780  1.00  2.15           N
ATOM    770  CA  LEU A  50      28.593  41.918   0.191  1.00  2.15           C
ATOM    771  C   LEU A  50      29.876  42.489  -0.415  1.00  2.15           C
ATOM    772  O   LEU A  50      30.547  43.317   0.197  1.00  2.15           O
ATOM    773  CB  LEU A  50      28.855  40.577   0.871  1.00  2.15           C
ATOM    774  CG  LEU A  50      29.894  40.561   1.930  1.00  2.15           C
ATOM    775  CD1 LEU A  50      29.538  41.559   3.034  1.00  2.15           C
ATOM    776  CD2 LEU A  50      29.986  39.141   2.489  1.00  2.15           C
ATOM      0  H   LEU A  50      27.416  40.931  -1.029  1.00  2.15           H   new
ATOM      0  HA  LEU A  50      28.303  42.575   0.843  1.00  2.15           H   new
ATOM      0  HB2 LEU A  50      28.022  40.266   1.259  1.00  2.15           H   new
ATOM      0  HB3 LEU A  50      29.108  39.935   0.189  1.00  2.15           H   new
ATOM      0  HG  LEU A  50      30.753  40.823   1.563  1.00  2.15           H   new
ATOM      0 HD11 LEU A  50      30.223  41.540   3.720  1.00  2.15           H   new
ATOM      0 HD12 LEU A  50      29.482  42.451   2.658  1.00  2.15           H   new
ATOM      0 HD13 LEU A  50      28.683  41.319   3.424  1.00  2.15           H   new
ATOM      0 HD21 LEU A  50      30.662  39.110   3.184  1.00  2.15           H   new
ATOM      0 HD22 LEU A  50      29.128  38.883   2.861  1.00  2.15           H   new
ATOM      0 HD23 LEU A  50      30.227  38.528   1.777  1.00  2.15           H   new
ATOM    788  N   SER A  51      30.235  42.023  -1.603  1.00  2.36           N
ATOM    789  CA  SER A  51      31.479  42.370  -2.267  1.00  2.36           C
ATOM    790  C   SER A  51      31.927  43.813  -2.164  1.00  2.36           C
ATOM    791  O   SER A  51      33.016  44.032  -1.630  1.00  2.36           O
ATOM    792  CB  SER A  51      31.474  41.893  -3.724  1.00  2.36           C
ATOM    793  OG  SER A  51      32.638  42.261  -4.398  1.00  2.36           O
ATOM      0  H   SER A  51      29.746  41.480  -2.057  1.00  2.36           H   new
ATOM      0  HA  SER A  51      32.152  41.890  -1.760  1.00  2.36           H   new
ATOM      0  HB2 SER A  51      31.379  40.928  -3.747  1.00  2.36           H   new
ATOM      0  HB3 SER A  51      30.704  42.265  -4.183  1.00  2.36           H   new
ATOM      0  HG  SER A  51      32.603  41.984  -5.190  1.00  2.36           H   new
ATOM    799  N   PRO A  52      31.201  44.835  -2.652  1.00  2.54           N
ATOM    800  CA  PRO A  52      31.673  46.189  -2.589  1.00  2.54           C
ATOM    801  C   PRO A  52      31.825  46.635  -1.143  1.00  2.54           C
ATOM    802  O   PRO A  52      32.629  47.522  -0.859  1.00  2.54           O
ATOM    803  CB  PRO A  52      30.583  46.963  -3.340  1.00  2.54           C
ATOM    804  CG  PRO A  52      29.345  46.106  -3.220  1.00  2.54           C
ATOM    805  CD  PRO A  52      29.849  44.687  -3.230  1.00  2.54           C
ATOM      0  HA  PRO A  52      32.551  46.325  -2.979  1.00  2.54           H   new
ATOM      0  HB2 PRO A  52      30.443  47.840  -2.950  1.00  2.54           H   new
ATOM      0  HB3 PRO A  52      30.826  47.101  -4.269  1.00  2.54           H   new
ATOM      0  HG2 PRO A  52      28.861  46.301  -2.402  1.00  2.54           H   new
ATOM      0  HG3 PRO A  52      28.734  46.267  -3.956  1.00  2.54           H   new
ATOM      0  HD2 PRO A  52      29.289  44.100  -2.698  1.00  2.54           H   new
ATOM      0  HD3 PRO A  52      29.876  44.318  -4.127  1.00  2.54           H   new
ATOM    813  N   MET A  53      31.105  46.006  -0.195  1.00  2.65           N
ATOM    814  CA  MET A  53      31.264  46.433   1.177  1.00  2.65           C
ATOM    815  C   MET A  53      32.637  46.046   1.607  1.00  2.65           C
ATOM    816  O   MET A  53      33.366  46.863   2.143  1.00  2.65           O
ATOM    817  CB  MET A  53      30.284  45.773   2.145  1.00  2.65           C
ATOM    818  CG  MET A  53      28.854  46.150   2.016  1.00  2.65           C
ATOM    819  SD  MET A  53      27.827  45.171   3.131  1.00  2.65           S
ATOM    820  CE  MET A  53      28.410  45.717   4.756  1.00  2.65           C
ATOM      0  H   MET A  53      30.550  45.363  -0.329  1.00  2.65           H   new
ATOM      0  HA  MET A  53      31.099  47.389   1.203  1.00  2.65           H   new
ATOM      0  HB2 MET A  53      30.354  44.812   2.036  1.00  2.65           H   new
ATOM      0  HB3 MET A  53      30.569  45.977   3.049  1.00  2.65           H   new
ATOM      0  HG2 MET A  53      28.745  47.093   2.214  1.00  2.65           H   new
ATOM      0  HG3 MET A  53      28.562  46.017   1.101  1.00  2.65           H   new
ATOM      0  HE1 MET A  53      27.920  45.249   5.450  1.00  2.65           H   new
ATOM      0  HE2 MET A  53      29.356  45.523   4.842  1.00  2.65           H   new
ATOM      0  HE3 MET A  53      28.267  46.672   4.847  1.00  2.65           H   new
ATOM    830  N   LEU A  54      32.997  44.790   1.327  1.00  2.68           N
ATOM    831  CA  LEU A  54      34.287  44.255   1.736  1.00  2.68           C
ATOM    832  C   LEU A  54      35.449  44.911   1.019  1.00  2.68           C
ATOM    833  O   LEU A  54      36.491  45.165   1.625  1.00  2.68           O
ATOM    834  CB  LEU A  54      34.343  42.745   1.520  1.00  2.68           C
ATOM    835  CG  LEU A  54      33.447  41.945   2.439  1.00  2.68           C
ATOM    836  CD1 LEU A  54      33.504  40.489   2.032  1.00  2.68           C
ATOM    837  CD2 LEU A  54      33.889  42.145   3.886  1.00  2.68           C
ATOM      0  H   LEU A  54      32.501  44.233   0.898  1.00  2.68           H   new
ATOM      0  HA  LEU A  54      34.374  44.454   2.681  1.00  2.68           H   new
ATOM      0  HB2 LEU A  54      34.099  42.552   0.601  1.00  2.68           H   new
ATOM      0  HB3 LEU A  54      35.258  42.447   1.639  1.00  2.68           H   new
ATOM      0  HG  LEU A  54      32.528  42.247   2.368  1.00  2.68           H   new
ATOM      0 HD11 LEU A  54      32.932  39.967   2.616  1.00  2.68           H   new
ATOM      0 HD12 LEU A  54      33.200  40.397   1.116  1.00  2.68           H   new
ATOM      0 HD13 LEU A  54      34.417  40.168   2.103  1.00  2.68           H   new
ATOM      0 HD21 LEU A  54      33.314  41.631   4.474  1.00  2.68           H   new
ATOM      0 HD22 LEU A  54      34.806  41.845   3.989  1.00  2.68           H   new
ATOM      0 HD23 LEU A  54      33.829  43.085   4.116  1.00  2.68           H   new
ATOM    849  N   HIS A  55      35.283  45.232  -0.260  1.00  2.65           N
ATOM    850  CA  HIS A  55      36.401  45.839  -0.960  1.00  2.65           C
ATOM    851  C   HIS A  55      36.648  47.247  -0.460  1.00  2.65           C
ATOM    852  O   HIS A  55      37.798  47.633  -0.228  1.00  2.65           O
ATOM    853  CB  HIS A  55      36.162  45.869  -2.462  1.00  2.65           C
ATOM    854  CG  HIS A  55      36.258  44.531  -3.101  1.00  2.65           C
ATOM    855  CD2 HIS A  55      35.337  43.795  -3.744  1.00  2.65           C
ATOM    856  ND1 HIS A  55      37.432  43.799  -3.135  1.00  2.65           N
ATOM    857  CE1 HIS A  55      37.209  42.657  -3.773  1.00  2.65           C
ATOM    858  NE2 HIS A  55      35.949  42.634  -4.149  1.00  2.65           N
ATOM      0  H   HIS A  55      34.566  45.113  -0.720  1.00  2.65           H   new
ATOM      0  HA  HIS A  55      37.184  45.295  -0.781  1.00  2.65           H   new
ATOM      0  HB2 HIS A  55      35.283  46.241  -2.636  1.00  2.65           H   new
ATOM      0  HB3 HIS A  55      36.808  46.464  -2.874  1.00  2.65           H   new
ATOM      0  HD2 HIS A  55      34.448  44.028  -3.888  1.00  2.65           H   new
ATOM      0  HE1 HIS A  55      37.836  41.988  -3.928  1.00  2.65           H   new
ATOM      0  HE2 HIS A  55      35.569  41.994  -4.580  1.00  2.65           H   new
ATOM    866  N   HIS A  56      35.577  48.014  -0.257  1.00  2.58           N
ATOM    867  CA  HIS A  56      35.773  49.363   0.214  1.00  2.58           C
ATOM    868  C   HIS A  56      36.166  49.340   1.683  1.00  2.58           C
ATOM    869  O   HIS A  56      37.026  50.105   2.090  1.00  2.58           O
ATOM    870  CB  HIS A  56      34.539  50.211  -0.086  1.00  2.58           C
ATOM    871  CG  HIS A  56      34.432  50.588  -1.540  1.00  2.58           C
ATOM    872  CD2 HIS A  56      33.657  50.111  -2.538  1.00  2.58           C
ATOM    873  ND1 HIS A  56      35.228  51.565  -2.112  1.00  2.58           N
ATOM    874  CE1 HIS A  56      34.923  51.682  -3.391  1.00  2.58           C
ATOM    875  NE2 HIS A  56      33.976  50.812  -3.673  1.00  2.58           N
ATOM      0  H   HIS A  56      34.760  47.776  -0.383  1.00  2.58           H   new
ATOM      0  HA  HIS A  56      36.506  49.786  -0.260  1.00  2.58           H   new
ATOM      0  HB2 HIS A  56      33.744  49.722   0.177  1.00  2.58           H   new
ATOM      0  HB3 HIS A  56      34.567  51.018   0.452  1.00  2.58           H   new
ATOM      0  HD2 HIS A  56      33.024  49.433  -2.469  1.00  2.58           H   new
ATOM      0  HE1 HIS A  56      35.311  52.278  -3.991  1.00  2.58           H   new
ATOM      0  HE2 HIS A  56      33.615  50.701  -4.446  1.00  2.58           H   new
ATOM    883  N   TRP A  57      35.565  48.459   2.481  1.00  2.50           N
ATOM    884  CA  TRP A  57      35.901  48.296   3.897  1.00  2.50           C
ATOM    885  C   TRP A  57      37.399  48.110   4.058  1.00  2.50           C
ATOM    886  O   TRP A  57      38.039  48.813   4.845  1.00  2.50           O
ATOM    887  CB  TRP A  57      35.102  47.111   4.435  1.00  2.50           C
ATOM    888  CG  TRP A  57      35.301  46.655   5.794  1.00  2.50           C
ATOM    889  CD1 TRP A  57      36.362  46.816   6.597  1.00  2.50           C
ATOM    890  CD2 TRP A  57      34.335  45.888   6.535  1.00  2.50           C
ATOM    891  CE2 TRP A  57      34.892  45.631   7.785  1.00  2.50           C
ATOM    892  CE3 TRP A  57      33.048  45.402   6.231  1.00  2.50           C
ATOM    893  NE1 TRP A  57      36.139  46.200   7.807  1.00  2.50           N
ATOM    894  CZ2 TRP A  57      34.216  44.908   8.752  1.00  2.50           C
ATOM    895  CZ3 TRP A  57      32.366  44.677   7.192  1.00  2.50           C
ATOM    896  CH2 TRP A  57      32.934  44.436   8.425  1.00  2.50           C
ATOM      0  H   TRP A  57      34.942  47.931   2.212  1.00  2.50           H   new
ATOM      0  HA  TRP A  57      35.666  49.086   4.408  1.00  2.50           H   new
ATOM      0  HB2 TRP A  57      34.162  47.331   4.340  1.00  2.50           H   new
ATOM      0  HB3 TRP A  57      35.277  46.357   3.850  1.00  2.50           H   new
ATOM      0  HD1 TRP A  57      37.137  47.277   6.369  1.00  2.50           H   new
ATOM      0  HE1 TRP A  57      36.690  46.176   8.467  1.00  2.50           H   new
ATOM      0  HE3 TRP A  57      32.664  45.565   5.400  1.00  2.50           H   new
ATOM      0  HZ2 TRP A  57      34.595  44.741   9.585  1.00  2.50           H   new
ATOM      0  HZ3 TRP A  57      31.516  44.349   7.004  1.00  2.50           H   new
ATOM      0  HH2 TRP A  57      32.456  43.948   9.056  1.00  2.50           H   new
ATOM    907  N   ILE A  58      37.983  47.212   3.259  1.00  2.43           N
ATOM    908  CA  ILE A  58      39.414  46.989   3.314  1.00  2.43           C
ATOM    909  C   ILE A  58      40.167  48.256   2.937  1.00  2.43           C
ATOM    910  O   ILE A  58      41.076  48.675   3.653  1.00  2.43           O
ATOM    911  CB  ILE A  58      39.832  45.811   2.411  1.00  2.43           C
ATOM    912  CG1 ILE A  58      39.294  44.499   2.964  1.00  2.43           C
ATOM    913  CG2 ILE A  58      41.320  45.729   2.302  1.00  2.43           C
ATOM    914  CD1 ILE A  58      39.409  43.350   1.996  1.00  2.43           C
ATOM      0  H   ILE A  58      37.564  46.728   2.684  1.00  2.43           H   new
ATOM      0  HA  ILE A  58      39.646  46.756   4.227  1.00  2.43           H   new
ATOM      0  HB  ILE A  58      39.458  45.965   1.529  1.00  2.43           H   new
ATOM      0 HG12 ILE A  58      39.774  44.277   3.777  1.00  2.43           H   new
ATOM      0 HG13 ILE A  58      38.362  44.616   3.208  1.00  2.43           H   new
ATOM      0 HG21 ILE A  58      41.562  44.983   1.731  1.00  2.43           H   new
ATOM      0 HG22 ILE A  58      41.663  46.552   1.920  1.00  2.43           H   new
ATOM      0 HG23 ILE A  58      41.703  45.598   3.184  1.00  2.43           H   new
ATOM      0 HD11 ILE A  58      39.051  42.546   2.404  1.00  2.43           H   new
ATOM      0 HD12 ILE A  58      38.908  43.554   1.191  1.00  2.43           H   new
ATOM      0 HD13 ILE A  58      40.342  43.210   1.769  1.00  2.43           H   new
ATOM    926  N   LYS A  59      39.753  48.919   1.850  1.00  2.39           N
ATOM    927  CA  LYS A  59      40.423  50.153   1.451  1.00  2.39           C
ATOM    928  C   LYS A  59      40.331  51.227   2.544  1.00  2.39           C
ATOM    929  O   LYS A  59      41.291  51.968   2.761  1.00  2.39           O
ATOM    930  CB  LYS A  59      39.827  50.680   0.144  1.00  2.39           C
ATOM    931  CG  LYS A  59      40.175  49.845  -1.079  1.00  2.39           C
ATOM    932  CD  LYS A  59      39.515  50.370  -2.348  1.00  2.39           C
ATOM    933  CE  LYS A  59      39.893  49.508  -3.545  1.00  2.39           C
ATOM    934  NZ  LYS A  59      39.255  49.987  -4.806  1.00  2.39           N1+
ATOM      0  H   LYS A  59      39.102  48.675   1.344  1.00  2.39           H   new
ATOM      0  HA  LYS A  59      41.361  49.948   1.316  1.00  2.39           H   new
ATOM      0  HB2 LYS A  59      38.862  50.719   0.233  1.00  2.39           H   new
ATOM      0  HB3 LYS A  59      40.136  51.588   0.002  1.00  2.39           H   new
ATOM      0  HG2 LYS A  59      41.138  49.836  -1.198  1.00  2.39           H   new
ATOM      0  HG3 LYS A  59      39.899  48.927  -0.930  1.00  2.39           H   new
ATOM      0  HD2 LYS A  59      38.551  50.376  -2.239  1.00  2.39           H   new
ATOM      0  HD3 LYS A  59      39.788  51.287  -2.505  1.00  2.39           H   new
ATOM      0  HE2 LYS A  59      40.857  49.509  -3.651  1.00  2.39           H   new
ATOM      0  HE3 LYS A  59      39.627  48.590  -3.378  1.00  2.39           H   new
ATOM      0  HZ1 LYS A  59      39.499  49.460  -5.481  1.00  2.39           H   new
ATOM      0  HZ2 LYS A  59      38.370  49.965  -4.718  1.00  2.39           H   new
ATOM      0  HZ3 LYS A  59      39.516  50.821  -4.973  1.00  2.39           H   new
ATOM    948  N   VAL A  60      39.196  51.306   3.247  1.00  2.37           N
ATOM    949  CA  VAL A  60      39.018  52.280   4.317  1.00  2.37           C
ATOM    950  C   VAL A  60      39.933  51.978   5.484  1.00  2.37           C
ATOM    951  O   VAL A  60      40.598  52.882   6.002  1.00  2.37           O
ATOM    952  CB  VAL A  60      37.559  52.328   4.828  1.00  2.37           C
ATOM    953  CG1 VAL A  60      37.487  53.206   6.078  1.00  2.37           C
ATOM    954  CG2 VAL A  60      36.636  52.914   3.747  1.00  2.37           C
ATOM      0  H   VAL A  60      38.515  50.798   3.115  1.00  2.37           H   new
ATOM      0  HA  VAL A  60      39.242  53.144   3.937  1.00  2.37           H   new
ATOM      0  HB  VAL A  60      37.270  51.426   5.039  1.00  2.37           H   new
ATOM      0 HG11 VAL A  60      36.572  53.237   6.400  1.00  2.37           H   new
ATOM      0 HG12 VAL A  60      38.059  52.835   6.768  1.00  2.37           H   new
ATOM      0 HG13 VAL A  60      37.783  54.104   5.861  1.00  2.37           H   new
ATOM      0 HG21 VAL A  60      35.725  52.939   4.078  1.00  2.37           H   new
ATOM      0 HG22 VAL A  60      36.925  53.814   3.528  1.00  2.37           H   new
ATOM      0 HG23 VAL A  60      36.675  52.359   2.952  1.00  2.37           H   new
ATOM    964  N   GLU A  61      39.998  50.705   5.898  1.00  2.38           N
ATOM    965  CA  GLU A  61      40.872  50.364   7.010  1.00  2.38           C
ATOM    966  C   GLU A  61      42.326  50.652   6.647  1.00  2.38           C
ATOM    967  O   GLU A  61      43.074  51.198   7.461  1.00  2.38           O
ATOM    968  CB  GLU A  61      40.728  48.889   7.418  1.00  2.38           C
ATOM    969  CG  GLU A  61      39.418  48.497   8.110  1.00  2.38           C
ATOM    970  CD  GLU A  61      39.376  46.979   8.483  1.00  2.38           C
ATOM    971  OE1 GLU A  61      40.141  46.232   7.927  1.00  2.38           O
ATOM    972  OE2 GLU A  61      38.588  46.594   9.351  1.00  2.38           O1-
ATOM      0  H   GLU A  61      39.558  50.050   5.557  1.00  2.38           H   new
ATOM      0  HA  GLU A  61      40.607  50.913   7.764  1.00  2.38           H   new
ATOM      0  HB2 GLU A  61      40.827  48.343   6.623  1.00  2.38           H   new
ATOM      0  HB3 GLU A  61      41.463  48.664   8.010  1.00  2.38           H   new
ATOM      0  HG2 GLU A  61      39.307  49.029   8.914  1.00  2.38           H   new
ATOM      0  HG3 GLU A  61      38.671  48.706   7.527  1.00  2.38           H   new
ATOM    979  N   TYR A  62      42.720  50.349   5.406  1.00  2.43           N
ATOM    980  CA  TYR A  62      44.086  50.611   4.979  1.00  2.43           C
ATOM    981  C   TYR A  62      44.340  52.094   4.731  1.00  2.43           C
ATOM    982  O   TYR A  62      45.464  52.580   4.908  1.00  2.43           O
ATOM    983  CB  TYR A  62      44.452  49.722   3.799  1.00  2.43           C
ATOM    984  CG  TYR A  62      44.818  48.343   4.288  1.00  2.43           C
ATOM    985  CD1 TYR A  62      44.018  47.265   4.072  1.00  2.43           C
ATOM    986  CD2 TYR A  62      45.973  48.196   4.990  1.00  2.43           C
ATOM    987  CE1 TYR A  62      44.373  46.019   4.562  1.00  2.43           C
ATOM    988  CE2 TYR A  62      46.343  46.969   5.487  1.00  2.43           C
ATOM    989  CZ  TYR A  62      45.545  45.880   5.277  1.00  2.43           C
ATOM    990  OH  TYR A  62      45.904  44.654   5.789  1.00  2.43           O
ATOM      0  H   TYR A  62      42.214  49.996   4.807  1.00  2.43           H   new
ATOM      0  HA  TYR A  62      44.685  50.376   5.705  1.00  2.43           H   new
ATOM      0  HB2 TYR A  62      43.706  49.667   3.182  1.00  2.43           H   new
ATOM      0  HB3 TYR A  62      45.196  50.109   3.311  1.00  2.43           H   new
ATOM      0  HD1 TYR A  62      43.228  47.365   3.592  1.00  2.43           H   new
ATOM      0  HD2 TYR A  62      46.519  48.934   5.136  1.00  2.43           H   new
ATOM      0  HE1 TYR A  62      43.826  45.282   4.410  1.00  2.43           H   new
ATOM      0  HE2 TYR A  62      47.135  46.880   5.966  1.00  2.43           H   new
ATOM      0  HH  TYR A  62      46.636  44.723   6.196  1.00  2.43           H   new
ATOM   1000  N   GLY A  63      43.305  52.835   4.354  1.00  2.51           N
ATOM   1001  CA  GLY A  63      43.430  54.272   4.198  1.00  2.51           C
ATOM   1002  C   GLY A  63      43.806  54.855   5.554  1.00  2.51           C
ATOM   1003  O   GLY A  63      44.851  55.503   5.710  1.00  2.51           O
ATOM      0  H   GLY A  63      42.522  52.522   4.184  1.00  2.51           H   new
ATOM      0  HA2 GLY A  63      44.107  54.485   3.537  1.00  2.51           H   new
ATOM      0  HA3 GLY A  63      42.596  54.654   3.883  1.00  2.51           H   new
ATOM   1007  N   ASN A  64      42.970  54.559   6.554  1.00  2.59           N
ATOM   1008  CA  ASN A  64      43.178  55.042   7.909  1.00  2.59           C
ATOM   1009  C   ASN A  64      44.489  54.528   8.495  1.00  2.59           C
ATOM   1010  O   ASN A  64      45.191  55.265   9.203  1.00  2.59           O
ATOM   1011  CB  ASN A  64      41.994  54.651   8.763  1.00  2.59           C
ATOM   1012  CG  ASN A  64      40.771  55.479   8.423  1.00  2.59           C
ATOM   1013  ND2 ASN A  64      39.607  54.984   8.755  1.00  2.59           N
ATOM   1014  OD1 ASN A  64      40.886  56.573   7.853  1.00  2.59           O
ATOM      0  H   ASN A  64      42.268  54.072   6.459  1.00  2.59           H   new
ATOM      0  HA  ASN A  64      43.248  56.009   7.891  1.00  2.59           H   new
ATOM      0  HB2 ASN A  64      41.796  53.710   8.634  1.00  2.59           H   new
ATOM      0  HB3 ASN A  64      42.216  54.768   9.700  1.00  2.59           H   new
ATOM      0 HD21 ASN A  64      38.888  55.421   8.578  1.00  2.59           H   new
ATOM      0 HD22 ASN A  64      39.561  54.221   9.150  1.00  2.59           H   new
ATOM   1021  N   LEU A  65      44.865  53.291   8.154  1.00  2.69           N
ATOM   1022  CA  LEU A  65      46.121  52.745   8.629  1.00  2.69           C
ATOM   1023  C   LEU A  65      47.256  53.623   8.171  1.00  2.69           C
ATOM   1024  O   LEU A  65      48.103  54.014   8.975  1.00  2.69           O
ATOM   1025  CB  LEU A  65      46.399  51.361   8.048  1.00  2.69           C
ATOM   1026  CG  LEU A  65      47.703  50.736   8.472  1.00  2.69           C
ATOM   1027  CD1 LEU A  65      47.635  50.521   9.919  1.00  2.69           C
ATOM   1028  CD2 LEU A  65      47.935  49.457   7.728  1.00  2.69           C
ATOM      0  H   LEU A  65      44.407  52.763   7.653  1.00  2.69           H   new
ATOM      0  HA  LEU A  65      46.055  52.694   9.595  1.00  2.69           H   new
ATOM      0  HB2 LEU A  65      45.675  50.768   8.303  1.00  2.69           H   new
ATOM      0  HB3 LEU A  65      46.387  51.424   7.080  1.00  2.69           H   new
ATOM      0  HG  LEU A  65      48.452  51.316   8.264  1.00  2.69           H   new
ATOM      0 HD11 LEU A  65      48.462  50.118  10.226  1.00  2.69           H   new
ATOM      0 HD12 LEU A  65      47.504  51.371  10.367  1.00  2.69           H   new
ATOM      0 HD13 LEU A  65      46.893  49.931  10.124  1.00  2.69           H   new
ATOM      0 HD21 LEU A  65      48.777  49.066   8.010  1.00  2.69           H   new
ATOM      0 HD22 LEU A  65      47.212  48.838   7.915  1.00  2.69           H   new
ATOM      0 HD23 LEU A  65      47.966  49.638   6.775  1.00  2.69           H   new
ATOM   1040  N   SER A  66      47.280  53.935   6.868  1.00  2.82           N
ATOM   1041  CA  SER A  66      48.373  54.720   6.333  1.00  2.82           C
ATOM   1042  C   SER A  66      48.405  56.147   6.843  1.00  2.82           C
ATOM   1043  O   SER A  66      49.473  56.738   6.956  1.00  2.82           O
ATOM   1044  CB  SER A  66      48.320  54.748   4.830  1.00  2.82           C
ATOM   1045  OG  SER A  66      47.245  55.506   4.337  1.00  2.82           O
ATOM      0  H   SER A  66      46.681  53.702   6.296  1.00  2.82           H   new
ATOM      0  HA  SER A  66      49.181  54.281   6.641  1.00  2.82           H   new
ATOM      0  HB2 SER A  66      49.151  55.113   4.488  1.00  2.82           H   new
ATOM      0  HB3 SER A  66      48.250  53.840   4.496  1.00  2.82           H   new
ATOM      0  HG  SER A  66      46.582  55.416   4.845  1.00  2.82           H   new
ATOM   1051  N   LEU A  67      47.254  56.689   7.228  1.00  2.98           N
ATOM   1052  CA  LEU A  67      47.248  58.035   7.774  1.00  2.98           C
ATOM   1053  C   LEU A  67      47.850  58.017   9.169  1.00  2.98           C
ATOM   1054  O   LEU A  67      48.587  58.925   9.563  1.00  2.98           O
ATOM   1055  CB  LEU A  67      45.821  58.576   7.824  1.00  2.98           C
ATOM   1056  CG  LEU A  67      45.178  58.829   6.465  1.00  2.98           C
ATOM   1057  CD1 LEU A  67      43.710  59.181   6.655  1.00  2.98           C
ATOM   1058  CD2 LEU A  67      45.929  59.949   5.764  1.00  2.98           C
ATOM      0  H   LEU A  67      46.486  56.304   7.183  1.00  2.98           H   new
ATOM      0  HA  LEU A  67      47.778  58.614   7.204  1.00  2.98           H   new
ATOM      0  HB2 LEU A  67      45.269  57.948   8.316  1.00  2.98           H   new
ATOM      0  HB3 LEU A  67      45.822  59.406   8.326  1.00  2.98           H   new
ATOM      0  HG  LEU A  67      45.227  58.032   5.914  1.00  2.98           H   new
ATOM      0 HD11 LEU A  67      43.301  59.342   5.790  1.00  2.98           H   new
ATOM      0 HD12 LEU A  67      43.255  58.446   7.096  1.00  2.98           H   new
ATOM      0 HD13 LEU A  67      43.637  59.980   7.201  1.00  2.98           H   new
ATOM      0 HD21 LEU A  67      45.526  60.116   4.898  1.00  2.98           H   new
ATOM      0 HD22 LEU A  67      45.885  60.755   6.302  1.00  2.98           H   new
ATOM      0 HD23 LEU A  67      46.856  59.691   5.644  1.00  2.98           H   new
ATOM   1070  N   SER A  68      47.541  56.954   9.911  1.00  3.21           N
ATOM   1071  CA  SER A  68      48.017  56.787  11.267  1.00  3.21           C
ATOM   1072  C   SER A  68      49.504  56.453  11.293  1.00  3.21           C
ATOM   1073  O   SER A  68      50.266  57.045  12.061  1.00  3.21           O
ATOM   1074  CB  SER A  68      47.230  55.667  11.927  1.00  3.21           C
ATOM   1075  OG  SER A  68      45.874  56.002  12.032  1.00  3.21           O
ATOM      0  H   SER A  68      47.045  56.309   9.633  1.00  3.21           H   new
ATOM      0  HA  SER A  68      47.890  57.620  11.748  1.00  3.21           H   new
ATOM      0  HB2 SER A  68      47.326  54.851  11.411  1.00  3.21           H   new
ATOM      0  HB3 SER A  68      47.592  55.489  12.809  1.00  3.21           H   new
ATOM      0  HG  SER A  68      45.489  55.845  11.302  1.00  3.21           H   new
ATOM   1081  N   GLY A  69      49.913  55.563  10.375  1.00  3.56           N
ATOM   1082  CA  GLY A  69      51.252  54.981  10.244  1.00  3.56           C
ATOM   1083  C   GLY A  69      52.376  55.962   9.995  1.00  3.56           C
ATOM   1084  O   GLY A  69      53.547  55.616  10.123  1.00  3.56           O
ATOM      0  H   GLY A  69      49.375  55.266   9.773  1.00  3.56           H   new
ATOM      0  HA2 GLY A  69      51.451  54.486  11.054  1.00  3.56           H   new
ATOM      0  HA3 GLY A  69      51.238  54.340   9.516  1.00  3.56           H   new
ATOM   1088  N   ILE A  70      52.028  57.175   9.622  1.00  4.06           N
ATOM   1089  CA  ILE A  70      52.985  58.241   9.412  1.00  4.06           C
ATOM   1090  C   ILE A  70      53.690  58.554  10.740  1.00  4.06           C
ATOM   1091  O   ILE A  70      54.853  58.961  10.762  1.00  4.06           O
ATOM   1092  CB  ILE A  70      52.300  59.467   8.811  1.00  4.06           C
ATOM   1093  CG1 ILE A  70      51.849  59.107   7.405  1.00  4.06           C
ATOM   1094  CG2 ILE A  70      53.268  60.637   8.772  1.00  4.06           C
ATOM   1095  CD1 ILE A  70      50.909  60.105   6.780  1.00  4.06           C
ATOM      0  H   ILE A  70      51.213  57.409   9.480  1.00  4.06           H   new
ATOM      0  HA  ILE A  70      53.659  57.961   8.773  1.00  4.06           H   new
ATOM      0  HB  ILE A  70      51.537  59.727   9.350  1.00  4.06           H   new
ATOM      0 HG12 ILE A  70      52.631  59.017   6.839  1.00  4.06           H   new
ATOM      0 HG13 ILE A  70      51.415  58.240   7.428  1.00  4.06           H   new
ATOM      0 HG21 ILE A  70      52.825  61.411   8.389  1.00  4.06           H   new
ATOM      0 HG22 ILE A  70      53.561  60.845   9.673  1.00  4.06           H   new
ATOM      0 HG23 ILE A  70      54.037  60.403   8.229  1.00  4.06           H   new
ATOM      0 HD11 ILE A  70      50.667  59.808   5.889  1.00  4.06           H   new
ATOM      0 HD12 ILE A  70      50.109  60.181   7.323  1.00  4.06           H   new
ATOM      0 HD13 ILE A  70      51.345  60.970   6.725  1.00  4.06           H   new
ATOM   1107  N   ALA A  71      52.933  58.459  11.841  1.00  4.72           N
ATOM   1108  CA  ALA A  71      53.410  58.736  13.194  1.00  4.72           C
ATOM   1109  C   ALA A  71      54.539  57.791  13.594  1.00  4.72           C
ATOM   1110  O   ALA A  71      54.596  56.643  13.162  1.00  4.72           O
ATOM   1111  CB  ALA A  71      52.275  58.612  14.184  1.00  4.72           C
ATOM      0  H   ALA A  71      52.106  58.225  11.815  1.00  4.72           H   new
ATOM      0  HA  ALA A  71      53.754  59.643  13.203  1.00  4.72           H   new
ATOM      0  HB1 ALA A  71      52.603  58.798  15.078  1.00  4.72           H   new
ATOM      0  HB2 ALA A  71      51.577  59.247  13.958  1.00  4.72           H   new
ATOM      0  HB3 ALA A  71      51.915  57.712  14.153  1.00  4.72           H   new
ATOM   1117  N   GLN A  72      55.426  58.280  14.456  1.00  5.50           N
ATOM   1118  CA  GLN A  72      56.586  57.527  14.941  1.00  5.50           C
ATOM   1119  C   GLN A  72      56.313  56.227  15.728  1.00  5.50           C
ATOM   1120  O   GLN A  72      57.196  55.371  15.813  1.00  5.50           O
ATOM   1121  CB  GLN A  72      57.438  58.470  15.798  1.00  5.50           C
ATOM   1122  CG  GLN A  72      56.767  58.945  17.098  1.00  5.50           C
ATOM   1123  CD  GLN A  72      55.860  60.149  16.875  1.00  5.50           C
ATOM   1124  NE2 GLN A  72      55.739  61.010  17.883  1.00  5.50           N
ATOM   1125  OE1 GLN A  72      55.278  60.298  15.796  1.00  5.50           O
ATOM      0  H   GLN A  72      55.372  59.074  14.783  1.00  5.50           H   new
ATOM      0  HA  GLN A  72      57.034  57.215  14.139  1.00  5.50           H   new
ATOM      0  HB2 GLN A  72      58.268  58.021  16.023  1.00  5.50           H   new
ATOM      0  HB3 GLN A  72      57.671  59.247  15.267  1.00  5.50           H   new
ATOM      0  HG2 GLN A  72      56.248  58.218  17.476  1.00  5.50           H   new
ATOM      0  HG3 GLN A  72      57.450  59.174  17.747  1.00  5.50           H   new
ATOM      0 HE21 GLN A  72      56.161  60.872  18.620  1.00  5.50           H   new
ATOM      0 HE22 GLN A  72      55.239  61.705  17.798  1.00  5.50           H   new
ATOM   1134  N   SER A  73      55.128  56.074  16.321  1.00  6.27           N
ATOM   1135  CA  SER A  73      54.849  54.859  17.090  1.00  6.27           C
ATOM   1136  C   SER A  73      54.095  53.831  16.290  1.00  6.27           C
ATOM   1137  O   SER A  73      53.002  54.097  15.827  1.00  6.27           O
ATOM   1138  CB  SER A  73      54.009  55.129  18.316  1.00  6.27           C
ATOM   1139  OG  SER A  73      53.667  53.890  18.945  1.00  6.27           O
ATOM      0  H   SER A  73      54.486  56.646  16.293  1.00  6.27           H   new
ATOM      0  HA  SER A  73      55.727  54.530  17.338  1.00  6.27           H   new
ATOM      0  HB2 SER A  73      54.497  55.693  18.936  1.00  6.27           H   new
ATOM      0  HB3 SER A  73      53.204  55.610  18.068  1.00  6.27           H   new
ATOM      0  HG  SER A  73      52.838  53.861  19.075  1.00  6.27           H   new
ATOM   1145  N   ALA A  74      54.598  52.608  16.241  1.00  6.90           N
ATOM   1146  CA  ALA A  74      53.907  51.531  15.535  1.00  6.90           C
ATOM   1147  C   ALA A  74      52.537  51.221  16.153  1.00  6.90           C
ATOM   1148  O   ALA A  74      51.697  50.586  15.522  1.00  6.90           O
ATOM   1149  CB  ALA A  74      54.750  50.270  15.527  1.00  6.90           C
ATOM      0  H   ALA A  74      55.340  52.376  16.609  1.00  6.90           H   new
ATOM      0  HA  ALA A  74      53.767  51.837  14.625  1.00  6.90           H   new
ATOM      0  HB1 ALA A  74      54.277  49.567  15.055  1.00  6.90           H   new
ATOM      0  HB2 ALA A  74      55.593  50.447  15.081  1.00  6.90           H   new
ATOM      0  HB3 ALA A  74      54.920  49.988  16.440  1.00  6.90           H   new
ATOM   1155  N   SER A  75      52.303  51.628  17.406  1.00  7.28           N
ATOM   1156  CA  SER A  75      51.039  51.314  18.062  1.00  7.28           C
ATOM   1157  C   SER A  75      49.842  51.953  17.367  1.00  7.28           C
ATOM   1158  O   SER A  75      48.717  51.464  17.471  1.00  7.28           O
ATOM   1159  CB  SER A  75      51.080  51.746  19.519  1.00  7.28           C
ATOM   1160  OG  SER A  75      51.160  53.149  19.641  1.00  7.28           O
ATOM      0  H   SER A  75      52.857  52.080  17.883  1.00  7.28           H   new
ATOM      0  HA  SER A  75      50.925  50.352  18.007  1.00  7.28           H   new
ATOM      0  HB2 SER A  75      50.286  51.425  19.975  1.00  7.28           H   new
ATOM      0  HB3 SER A  75      51.843  51.338  19.957  1.00  7.28           H   new
ATOM      0  HG  SER A  75      51.180  53.359  20.454  1.00  7.28           H   new
ATOM   1166  N   VAL A  76      50.077  52.993  16.571  1.00  7.42           N
ATOM   1167  CA  VAL A  76      48.989  53.695  15.909  1.00  7.42           C
ATOM   1168  C   VAL A  76      48.344  52.807  14.856  1.00  7.42           C
ATOM   1169  O   VAL A  76      47.193  53.003  14.464  1.00  7.42           O
ATOM   1170  CB  VAL A  76      49.543  54.955  15.247  1.00  7.42           C
ATOM   1171  CG1 VAL A  76      50.219  55.786  16.308  1.00  7.42           C
ATOM   1172  CG2 VAL A  76      50.470  54.557  14.081  1.00  7.42           C
ATOM      0  H   VAL A  76      50.860  53.306  16.403  1.00  7.42           H   new
ATOM      0  HA  VAL A  76      48.316  53.932  16.566  1.00  7.42           H   new
ATOM      0  HB  VAL A  76      48.841  55.499  14.857  1.00  7.42           H   new
ATOM      0 HG11 VAL A  76      50.579  56.593  15.907  1.00  7.42           H   new
ATOM      0 HG12 VAL A  76      49.574  56.025  16.992  1.00  7.42           H   new
ATOM      0 HG13 VAL A  76      50.940  55.276  16.709  1.00  7.42           H   new
ATOM      0 HG21 VAL A  76      50.822  55.357  13.660  1.00  7.42           H   new
ATOM      0 HG22 VAL A  76      51.204  54.020  14.419  1.00  7.42           H   new
ATOM      0 HG23 VAL A  76      49.968  54.043  13.429  1.00  7.42           H   new
ATOM   1182  N   LEU A  77      49.097  51.812  14.398  1.00  7.42           N
ATOM   1183  CA  LEU A  77      48.679  50.928  13.342  1.00  7.42           C
ATOM   1184  C   LEU A  77      47.548  50.022  13.840  1.00  7.42           C
ATOM   1185  O   LEU A  77      46.721  49.535  13.064  1.00  7.42           O
ATOM   1186  CB  LEU A  77      49.906  50.101  12.926  1.00  7.42           C
ATOM   1187  CG  LEU A  77      51.115  50.932  12.331  1.00  7.42           C
ATOM   1188  CD1 LEU A  77      52.289  50.012  12.140  1.00  7.42           C
ATOM   1189  CD2 LEU A  77      50.767  51.599  11.013  1.00  7.42           C
ATOM      0  H   LEU A  77      49.881  51.636  14.705  1.00  7.42           H   new
ATOM      0  HA  LEU A  77      48.340  51.425  12.581  1.00  7.42           H   new
ATOM      0  HB2 LEU A  77      50.222  49.608  13.699  1.00  7.42           H   new
ATOM      0  HB3 LEU A  77      49.627  49.447  12.266  1.00  7.42           H   new
ATOM      0  HG  LEU A  77      51.330  51.639  12.959  1.00  7.42           H   new
ATOM      0 HD11 LEU A  77      53.036  50.512  11.775  1.00  7.42           H   new
ATOM      0 HD12 LEU A  77      52.543  49.629  12.994  1.00  7.42           H   new
ATOM      0 HD13 LEU A  77      52.046  49.301  11.527  1.00  7.42           H   new
ATOM      0 HD21 LEU A  77      51.535  52.095  10.688  1.00  7.42           H   new
ATOM      0 HD22 LEU A  77      50.521  50.923  10.363  1.00  7.42           H   new
ATOM      0 HD23 LEU A  77      50.023  52.207  11.144  1.00  7.42           H   new
ATOM   1201  N   SER A  78      47.491  49.827  15.161  1.00  7.37           N
ATOM   1202  CA  SER A  78      46.549  48.913  15.781  1.00  7.37           C
ATOM   1203  C   SER A  78      45.140  49.487  15.862  1.00  7.37           C
ATOM   1204  O   SER A  78      44.216  48.791  16.272  1.00  7.37           O
ATOM   1205  CB  SER A  78      47.033  48.500  17.168  1.00  7.37           C
ATOM   1206  OG  SER A  78      46.981  49.553  18.083  1.00  7.37           O
ATOM      0  H   SER A  78      48.006  50.229  15.721  1.00  7.37           H   new
ATOM      0  HA  SER A  78      46.505  48.129  15.211  1.00  7.37           H   new
ATOM      0  HB2 SER A  78      46.489  47.765  17.492  1.00  7.37           H   new
ATOM      0  HB3 SER A  78      47.944  48.173  17.106  1.00  7.37           H   new
ATOM      0  HG  SER A  78      47.458  50.187  17.808  1.00  7.37           H   new
ATOM   1212  N   PHE A  79      44.970  50.761  15.499  1.00  7.35           N
ATOM   1213  CA  PHE A  79      43.659  51.389  15.575  1.00  7.35           C
ATOM   1214  C   PHE A  79      42.990  51.533  14.202  1.00  7.35           C
ATOM   1215  O   PHE A  79      42.025  52.282  14.053  1.00  7.35           O
ATOM   1216  CB  PHE A  79      43.803  52.756  16.229  1.00  7.35           C
ATOM   1217  CG  PHE A  79      44.302  52.681  17.644  1.00  7.35           C
ATOM   1218  CD1 PHE A  79      45.643  52.840  17.905  1.00  7.35           C
ATOM   1219  CD2 PHE A  79      43.443  52.454  18.707  1.00  7.35           C
ATOM   1220  CE1 PHE A  79      46.137  52.777  19.192  1.00  7.35           C
ATOM   1221  CE2 PHE A  79      43.927  52.389  20.003  1.00  7.35           C
ATOM   1222  CZ  PHE A  79      45.279  52.551  20.244  1.00  7.35           C
ATOM      0  H   PHE A  79      45.598  51.271  15.209  1.00  7.35           H   new
ATOM      0  HA  PHE A  79      43.086  50.814  16.106  1.00  7.35           H   new
ATOM      0  HB2 PHE A  79      44.414  53.297  15.704  1.00  7.35           H   new
ATOM      0  HB3 PHE A  79      42.944  53.206  16.218  1.00  7.35           H   new
ATOM      0  HD1 PHE A  79      46.229  52.993  17.199  1.00  7.35           H   new
ATOM      0  HD2 PHE A  79      42.533  52.344  18.549  1.00  7.35           H   new
ATOM      0  HE1 PHE A  79      47.047  52.887  19.348  1.00  7.35           H   new
ATOM      0  HE2 PHE A  79      43.343  52.237  20.711  1.00  7.35           H   new
ATOM      0  HZ  PHE A  79      45.607  52.507  21.113  1.00  7.35           H   new
ATOM   1232  N   MET A  80      43.499  50.816  13.197  1.00  7.40           N
ATOM   1233  CA  MET A  80      42.961  50.893  11.832  1.00  7.40           C
ATOM   1234  C   MET A  80      41.590  50.248  11.542  1.00  7.40           C
ATOM   1235  O   MET A  80      40.942  50.624  10.571  1.00  7.40           O
ATOM   1236  CB  MET A  80      43.940  50.208  10.880  1.00  7.40           C
ATOM   1237  CG  MET A  80      43.981  48.646  11.042  1.00  7.40           C
ATOM   1238  SD  MET A  80      45.100  47.778   9.932  1.00  7.40           S
ATOM   1239  CE  MET A  80      44.201  47.861   8.414  1.00  7.40           C
ATOM      0  H   MET A  80      44.161  50.274  13.285  1.00  7.40           H   new
ATOM      0  HA  MET A  80      42.838  51.847  11.710  1.00  7.40           H   new
ATOM      0  HB2 MET A  80      43.697  50.425   9.966  1.00  7.40           H   new
ATOM      0  HB3 MET A  80      44.829  50.565  11.030  1.00  7.40           H   new
ATOM      0  HG2 MET A  80      44.232  48.438  11.956  1.00  7.40           H   new
ATOM      0  HG3 MET A  80      43.085  48.299  10.908  1.00  7.40           H   new
ATOM      0  HE1 MET A  80      44.706  47.419   7.714  1.00  7.40           H   new
ATOM      0  HE2 MET A  80      43.343  47.421   8.521  1.00  7.40           H   new
ATOM      0  HE3 MET A  80      44.059  48.790   8.172  1.00  7.40           H   new
ATOM   1249  N   ASP A  81      41.170  49.268  12.338  1.00  7.47           N
ATOM   1250  CA  ASP A  81      40.005  48.438  11.977  1.00  7.47           C
ATOM   1251  C   ASP A  81      38.561  48.980  12.110  1.00  7.47           C
ATOM   1252  O   ASP A  81      38.274  49.907  12.869  1.00  7.47           O
ATOM   1253  CB  ASP A  81      40.125  47.070  12.683  1.00  7.47           C
ATOM   1254  CG  ASP A  81      40.092  47.100  14.224  1.00  7.47           C
ATOM   1255  OD1 ASP A  81      41.090  47.418  14.800  1.00  7.47           O
ATOM   1256  OD2 ASP A  81      39.083  46.726  14.811  1.00  7.47           O1-
ATOM      0  H   ASP A  81      41.538  49.063  13.088  1.00  7.47           H   new
ATOM      0  HA  ASP A  81      40.085  48.405  11.011  1.00  7.47           H   new
ATOM      0  HB2 ASP A  81      39.403  46.501  12.373  1.00  7.47           H   new
ATOM      0  HB3 ASP A  81      40.955  46.653  12.403  1.00  7.47           H   new
ATOM   1261  N   LYS A  82      37.654  48.260  11.405  1.00  7.49           N
ATOM   1262  CA  LYS A  82      36.178  48.354  11.356  1.00  7.49           C
ATOM   1263  C   LYS A  82      35.522  49.562  10.686  1.00  7.49           C
ATOM   1264  O   LYS A  82      34.435  49.975  11.093  1.00  7.49           O
ATOM   1265  CB  LYS A  82      35.605  48.276  12.775  1.00  7.49           C
ATOM   1266  CG  LYS A  82      35.932  47.001  13.526  1.00  7.49           C
ATOM   1267  CD  LYS A  82      35.299  46.992  14.911  1.00  7.49           C
ATOM   1268  CE  LYS A  82      35.707  45.748  15.696  1.00  7.49           C
ATOM   1269  NZ  LYS A  82      37.159  45.795  16.080  1.00  7.49           N1+
ATOM      0  H   LYS A  82      37.928  47.632  10.885  1.00  7.49           H   new
ATOM      0  HA  LYS A  82      35.962  47.605  10.778  1.00  7.49           H   new
ATOM      0  HB2 LYS A  82      35.937  49.031  13.286  1.00  7.49           H   new
ATOM      0  HB3 LYS A  82      34.641  48.369  12.726  1.00  7.49           H   new
ATOM      0  HG2 LYS A  82      35.617  46.236  13.020  1.00  7.49           H   new
ATOM      0  HG3 LYS A  82      36.894  46.910  13.608  1.00  7.49           H   new
ATOM      0  HD2 LYS A  82      35.568  47.787  15.397  1.00  7.49           H   new
ATOM      0  HD3 LYS A  82      34.333  47.023  14.828  1.00  7.49           H   new
ATOM      0  HE2 LYS A  82      35.162  45.674  16.495  1.00  7.49           H   new
ATOM      0  HE3 LYS A  82      35.537  44.956  15.162  1.00  7.49           H   new
ATOM      0  HZ1 LYS A  82      37.429  44.982  16.323  1.00  7.49           H   new
ATOM      0  HZ2 LYS A  82      37.641  46.072  15.385  1.00  7.49           H   new
ATOM      0  HZ3 LYS A  82      37.268  46.359  16.760  1.00  7.49           H   new
ATOM   1283  N   GLY A  83      36.116  50.101   9.629  1.00  7.44           N
ATOM   1284  CA  GLY A  83      35.408  51.148   8.893  1.00  7.44           C
ATOM   1285  C   GLY A  83      34.471  50.471   7.890  1.00  7.44           C
ATOM   1286  O   GLY A  83      34.937  49.738   7.024  1.00  7.44           O
ATOM      0  H   GLY A  83      36.894  49.889   9.329  1.00  7.44           H   new
ATOM      0  HA2 GLY A  83      34.904  51.709   9.503  1.00  7.44           H   new
ATOM      0  HA3 GLY A  83      36.038  51.724   8.433  1.00  7.44           H   new
ATOM   1290  N   ILE A  84      33.159  50.712   7.990  1.00  7.24           N
ATOM   1291  CA  ILE A  84      32.235  50.022   7.087  1.00  7.24           C
ATOM   1292  C   ILE A  84      31.411  51.014   6.244  1.00  7.24           C
ATOM   1293  O   ILE A  84      30.681  51.819   6.817  1.00  7.24           O
ATOM   1294  CB  ILE A  84      31.259  49.140   7.867  1.00  7.24           C
ATOM   1295  CG1 ILE A  84      32.017  48.157   8.720  1.00  7.24           C
ATOM   1296  CG2 ILE A  84      30.403  48.370   6.861  1.00  7.24           C
ATOM   1297  CD1 ILE A  84      31.140  47.377   9.647  1.00  7.24           C
ATOM      0  H   ILE A  84      32.795  51.251   8.553  1.00  7.24           H   new
ATOM      0  HA  ILE A  84      32.783  49.477   6.501  1.00  7.24           H   new
ATOM      0  HB  ILE A  84      30.705  49.692   8.440  1.00  7.24           H   new
ATOM      0 HG12 ILE A  84      32.496  47.541   8.144  1.00  7.24           H   new
ATOM      0 HG13 ILE A  84      32.682  48.635   9.240  1.00  7.24           H   new
ATOM      0 HG21 ILE A  84      29.776  47.803   7.337  1.00  7.24           H   new
ATOM      0 HG22 ILE A  84      29.914  48.997   6.305  1.00  7.24           H   new
ATOM      0 HG23 ILE A  84      30.975  47.821   6.302  1.00  7.24           H   new
ATOM      0 HD11 ILE A  84      31.683  46.764  10.167  1.00  7.24           H   new
ATOM      0 HD12 ILE A  84      30.678  47.986  10.244  1.00  7.24           H   new
ATOM      0 HD13 ILE A  84      30.490  46.875   9.132  1.00  7.24           H   new
ATOM   1309  N   PRO A  85      31.581  51.056   4.906  1.00  6.83           N
ATOM   1310  CA  PRO A  85      30.882  51.945   3.978  1.00  6.83           C
ATOM   1311  C   PRO A  85      29.439  51.554   3.616  1.00  6.83           C
ATOM   1312  O   PRO A  85      28.700  52.351   3.045  1.00  6.83           O
ATOM   1313  CB  PRO A  85      31.790  51.859   2.754  1.00  6.83           C
ATOM   1314  CG  PRO A  85      32.388  50.475   2.829  1.00  6.83           C
ATOM   1315  CD  PRO A  85      32.568  50.182   4.272  1.00  6.83           C
ATOM      0  HA  PRO A  85      30.753  52.825   4.364  1.00  6.83           H   new
ATOM      0  HB2 PRO A  85      31.290  51.984   1.933  1.00  6.83           H   new
ATOM      0  HB3 PRO A  85      32.477  52.543   2.774  1.00  6.83           H   new
ATOM      0  HG2 PRO A  85      31.804  49.822   2.413  1.00  6.83           H   new
ATOM      0  HG3 PRO A  85      33.236  50.438   2.359  1.00  6.83           H   new
ATOM      0  HD2 PRO A  85      32.403  49.247   4.473  1.00  6.83           H   new
ATOM      0  HD3 PRO A  85      33.469  50.381   4.570  1.00  6.83           H   new
ATOM   1323  N   PHE A  86      29.065  50.298   3.856  1.00  6.19           N
ATOM   1324  CA  PHE A  86      27.741  49.698   3.537  1.00  6.19           C
ATOM   1325  C   PHE A  86      27.254  49.726   2.056  1.00  6.19           C
ATOM   1326  O   PHE A  86      26.359  48.968   1.684  1.00  6.19           O
ATOM   1327  CB  PHE A  86      26.684  50.314   4.439  1.00  6.19           C
ATOM   1328  CG  PHE A  86      26.954  50.022   5.885  1.00  6.19           C
ATOM   1329  CD1 PHE A  86      27.536  50.971   6.701  1.00  6.19           C
ATOM   1330  CD2 PHE A  86      26.632  48.786   6.430  1.00  6.19           C
ATOM   1331  CE1 PHE A  86      27.795  50.698   8.026  1.00  6.19           C
ATOM   1332  CE2 PHE A  86      26.888  48.510   7.759  1.00  6.19           C
ATOM   1333  CZ  PHE A  86      27.472  49.470   8.558  1.00  6.19           C
ATOM      0  H   PHE A  86      29.596  49.734   4.229  1.00  6.19           H   new
ATOM      0  HA  PHE A  86      27.876  48.751   3.700  1.00  6.19           H   new
ATOM      0  HB2 PHE A  86      26.659  51.274   4.301  1.00  6.19           H   new
ATOM      0  HB3 PHE A  86      25.810  49.970   4.196  1.00  6.19           H   new
ATOM      0  HD1 PHE A  86      27.756  51.805   6.352  1.00  6.19           H   new
ATOM      0  HD2 PHE A  86      26.239  48.136   5.893  1.00  6.19           H   new
ATOM      0  HE1 PHE A  86      28.190  51.346   8.564  1.00  6.19           H   new
ATOM      0  HE2 PHE A  86      26.667  47.679   8.114  1.00  6.19           H   new
ATOM      0  HZ  PHE A  86      27.647  49.289   9.453  1.00  6.19           H   new
ATOM   1343  N   MET A  87      27.939  50.483   1.215  1.00  5.36           N
ATOM   1344  CA  MET A  87      27.772  50.593  -0.235  1.00  5.36           C
ATOM   1345  C   MET A  87      26.338  50.573  -0.816  1.00  5.36           C
ATOM   1346  O   MET A  87      25.432  51.205  -0.268  1.00  5.36           O
ATOM   1347  CB  MET A  87      28.677  49.557  -0.872  1.00  5.36           C
ATOM   1348  CG  MET A  87      30.113  49.854  -0.592  1.00  5.36           C
ATOM   1349  SD  MET A  87      30.578  51.449  -1.210  1.00  5.36           S
ATOM   1350  CE  MET A  87      30.306  51.188  -2.966  1.00  5.36           C
ATOM      0  H   MET A  87      28.571  50.993   1.498  1.00  5.36           H   new
ATOM      0  HA  MET A  87      28.026  51.501  -0.464  1.00  5.36           H   new
ATOM      0  HB2 MET A  87      28.454  48.676  -0.533  1.00  5.36           H   new
ATOM      0  HB3 MET A  87      28.528  49.539  -1.830  1.00  5.36           H   new
ATOM      0  HG2 MET A  87      30.272  49.817   0.364  1.00  5.36           H   new
ATOM      0  HG3 MET A  87      30.671  49.173  -0.999  1.00  5.36           H   new
ATOM      0  HE1 MET A  87      30.524  51.999  -3.452  1.00  5.36           H   new
ATOM      0  HE2 MET A  87      30.871  50.463  -3.277  1.00  5.36           H   new
ATOM      0  HE3 MET A  87      29.376  50.961  -3.119  1.00  5.36           H   new
ATOM   1360  N   LYS A  88      26.166  49.943  -1.998  1.00  4.48           N
ATOM   1361  CA  LYS A  88      24.907  50.015  -2.749  1.00  4.48           C
ATOM   1362  C   LYS A  88      24.623  48.806  -3.671  1.00  4.48           C
ATOM   1363  O   LYS A  88      25.531  48.260  -4.299  1.00  4.48           O
ATOM   1364  CB  LYS A  88      24.935  51.308  -3.580  1.00  4.48           C
ATOM   1365  CG  LYS A  88      23.682  51.633  -4.361  1.00  4.48           C
ATOM   1366  CD  LYS A  88      23.802  52.986  -5.056  1.00  4.48           C
ATOM   1367  CE  LYS A  88      22.549  53.310  -5.851  1.00  4.48           C
ATOM   1368  NZ  LYS A  88      22.655  54.626  -6.542  1.00  4.48           N1+
ATOM      0  H   LYS A  88      26.774  49.468  -2.377  1.00  4.48           H   new
ATOM      0  HA  LYS A  88      24.187  50.004  -2.099  1.00  4.48           H   new
ATOM      0  HB2 LYS A  88      25.122  52.049  -2.983  1.00  4.48           H   new
ATOM      0  HB3 LYS A  88      25.676  51.253  -4.204  1.00  4.48           H   new
ATOM      0  HG2 LYS A  88      23.520  50.941  -5.021  1.00  4.48           H   new
ATOM      0  HG3 LYS A  88      22.918  51.640  -3.764  1.00  4.48           H   new
ATOM      0  HD2 LYS A  88      23.957  53.679  -4.395  1.00  4.48           H   new
ATOM      0  HD3 LYS A  88      24.571  52.981  -5.647  1.00  4.48           H   new
ATOM      0  HE2 LYS A  88      22.393  52.612  -6.507  1.00  4.48           H   new
ATOM      0  HE3 LYS A  88      21.782  53.318  -5.257  1.00  4.48           H   new
ATOM      0  HZ1 LYS A  88      21.906  54.784  -6.997  1.00  4.48           H   new
ATOM      0  HZ2 LYS A  88      22.777  55.269  -5.939  1.00  4.48           H   new
ATOM      0  HZ3 LYS A  88      23.345  54.612  -7.103  1.00  4.48           H   new
ATOM   1382  N   MET A  89      23.342  48.418  -3.750  1.00  3.66           N
ATOM   1383  CA  MET A  89      22.828  47.361  -4.645  1.00  3.66           C
ATOM   1384  C   MET A  89      22.355  47.918  -5.986  1.00  3.66           C
ATOM   1385  O   MET A  89      22.223  49.129  -6.146  1.00  3.66           O
ATOM   1386  CB  MET A  89      21.665  46.605  -4.012  1.00  3.66           C
ATOM   1387  CG  MET A  89      21.993  45.760  -2.819  1.00  3.66           C
ATOM   1388  SD  MET A  89      20.507  44.966  -2.171  1.00  3.66           S
ATOM   1389  CE  MET A  89      20.087  43.877  -3.532  1.00  3.66           C
ATOM      0  H   MET A  89      22.725  48.774  -3.268  1.00  3.66           H   new
ATOM      0  HA  MET A  89      23.574  46.759  -4.792  1.00  3.66           H   new
ATOM      0  HB2 MET A  89      20.989  47.250  -3.752  1.00  3.66           H   new
ATOM      0  HB3 MET A  89      21.268  46.035  -4.689  1.00  3.66           H   new
ATOM      0  HG2 MET A  89      22.645  45.085  -3.064  1.00  3.66           H   new
ATOM      0  HG3 MET A  89      22.399  46.309  -2.130  1.00  3.66           H   new
ATOM      0  HE1 MET A  89      19.286  43.377  -3.311  1.00  3.66           H   new
ATOM      0  HE2 MET A  89      19.929  44.404  -4.331  1.00  3.66           H   new
ATOM      0  HE3 MET A  89      20.819  43.261  -3.691  1.00  3.66           H   new
ATOM   1399  N   ASN A  90      22.062  47.029  -6.937  1.00  2.99           N
ATOM   1400  CA  ASN A  90      21.572  47.461  -8.245  1.00  2.99           C
ATOM   1401  C   ASN A  90      20.561  46.478  -8.835  1.00  2.99           C
ATOM   1402  O   ASN A  90      20.298  45.420  -8.263  1.00  2.99           O
ATOM   1403  CB  ASN A  90      22.737  47.630  -9.203  1.00  2.99           C
ATOM   1404  CG  ASN A  90      23.482  46.335  -9.451  1.00  2.99           C
ATOM   1405  ND2 ASN A  90      24.776  46.345  -9.207  1.00  2.99           N
ATOM   1406  OD1 ASN A  90      22.886  45.325  -9.865  1.00  2.99           O
ATOM      0  H   ASN A  90      22.140  46.177  -6.845  1.00  2.99           H   new
ATOM      0  HA  ASN A  90      21.119  48.310  -8.119  1.00  2.99           H   new
ATOM      0  HB2 ASN A  90      22.409  47.977 -10.047  1.00  2.99           H   new
ATOM      0  HB3 ASN A  90      23.352  48.289  -8.845  1.00  2.99           H   new
ATOM      0 HD21 ASN A  90      25.243  45.634  -9.333  1.00  2.99           H   new
ATOM      0 HD22 ASN A  90      25.154  47.063  -8.921  1.00  2.99           H   new
ATOM   1413  N   ILE A  91      20.026  46.817 -10.009  1.00  2.48           N
ATOM   1414  CA  ILE A  91      18.970  46.019 -10.628  1.00  2.48           C
ATOM   1415  C   ILE A  91      19.367  44.599 -11.005  1.00  2.48           C
ATOM   1416  O   ILE A  91      18.604  43.671 -10.739  1.00  2.48           O
ATOM   1417  CB  ILE A  91      18.421  46.718 -11.878  1.00  2.48           C
ATOM   1418  CG1 ILE A  91      17.668  47.981 -11.484  1.00  2.48           C
ATOM   1419  CG2 ILE A  91      17.508  45.776 -12.610  1.00  2.48           C
ATOM   1420  CD1 ILE A  91      17.335  48.862 -12.664  1.00  2.48           C
ATOM      0  H   ILE A  91      20.262  47.508 -10.463  1.00  2.48           H   new
ATOM      0  HA  ILE A  91      18.293  45.945  -9.937  1.00  2.48           H   new
ATOM      0  HB  ILE A  91      19.157  46.968 -12.458  1.00  2.48           H   new
ATOM      0 HG12 ILE A  91      16.847  47.734 -11.030  1.00  2.48           H   new
ATOM      0 HG13 ILE A  91      18.202  48.486 -10.851  1.00  2.48           H   new
ATOM      0 HG21 ILE A  91      17.158  46.214 -13.402  1.00  2.48           H   new
ATOM      0 HG22 ILE A  91      18.002  44.983 -12.871  1.00  2.48           H   new
ATOM      0 HG23 ILE A  91      16.773  45.522 -12.030  1.00  2.48           H   new
ATOM      0 HD11 ILE A  91      16.858  49.649 -12.356  1.00  2.48           H   new
ATOM      0 HD12 ILE A  91      18.154  49.134 -13.107  1.00  2.48           H   new
ATOM      0 HD13 ILE A  91      16.779  48.370 -13.288  1.00  2.48           H   new
ATOM   1432  N   SER A  92      20.535  44.392 -11.610  1.00  2.13           N
ATOM   1433  CA  SER A  92      20.890  43.023 -11.980  1.00  2.13           C
ATOM   1434  C   SER A  92      20.989  42.139 -10.736  1.00  2.13           C
ATOM   1435  O   SER A  92      20.557  40.983 -10.751  1.00  2.13           O
ATOM   1436  CB  SER A  92      22.174  42.972 -12.786  1.00  2.13           C
ATOM   1437  OG  SER A  92      22.000  43.591 -14.035  1.00  2.13           O
ATOM      0  H   SER A  92      21.112  44.998 -11.808  1.00  2.13           H   new
ATOM      0  HA  SER A  92      20.182  42.679 -12.547  1.00  2.13           H   new
ATOM      0  HB2 SER A  92      22.886  43.414 -12.297  1.00  2.13           H   new
ATOM      0  HB3 SER A  92      22.446  42.049 -12.912  1.00  2.13           H   new
ATOM      0  HG  SER A  92      22.135  43.031 -14.647  1.00  2.13           H   new
ATOM   1443  N   VAL A  93      21.523  42.690  -9.639  1.00  1.92           N
ATOM   1444  CA  VAL A  93      21.631  41.917  -8.405  1.00  1.92           C
ATOM   1445  C   VAL A  93      20.263  41.548  -7.884  1.00  1.92           C
ATOM   1446  O   VAL A  93      20.026  40.397  -7.514  1.00  1.92           O
ATOM   1447  CB  VAL A  93      22.336  42.709  -7.298  1.00  1.92           C
ATOM   1448  CG1 VAL A  93      22.255  41.946  -5.973  1.00  1.92           C
ATOM   1449  CG2 VAL A  93      23.725  42.910  -7.663  1.00  1.92           C
ATOM      0  H   VAL A  93      21.822  43.495  -9.592  1.00  1.92           H   new
ATOM      0  HA  VAL A  93      22.145  41.124  -8.625  1.00  1.92           H   new
ATOM      0  HB  VAL A  93      21.899  43.569  -7.192  1.00  1.92           H   new
ATOM      0 HG11 VAL A  93      22.703  42.454  -5.279  1.00  1.92           H   new
ATOM      0 HG12 VAL A  93      21.325  41.818  -5.730  1.00  1.92           H   new
ATOM      0 HG13 VAL A  93      22.686  41.082  -6.070  1.00  1.92           H   new
ATOM      0 HG21 VAL A  93      24.174  43.411  -6.964  1.00  1.92           H   new
ATOM      0 HG22 VAL A  93      24.159  42.049  -7.773  1.00  1.92           H   new
ATOM      0 HG23 VAL A  93      23.773  43.404  -8.496  1.00  1.92           H   new
ATOM   1459  N   ILE A  94      19.358  42.525  -7.873  1.00  1.83           N
ATOM   1460  CA  ILE A  94      18.009  42.316  -7.383  1.00  1.83           C
ATOM   1461  C   ILE A  94      17.256  41.303  -8.223  1.00  1.83           C
ATOM   1462  O   ILE A  94      16.607  40.406  -7.686  1.00  1.83           O
ATOM   1463  CB  ILE A  94      17.226  43.629  -7.370  1.00  1.83           C
ATOM   1464  CG1 ILE A  94      17.824  44.550  -6.319  1.00  1.83           C
ATOM   1465  CG2 ILE A  94      15.760  43.334  -7.080  1.00  1.83           C
ATOM   1466  CD1 ILE A  94      17.360  45.973  -6.401  1.00  1.83           C
ATOM      0  H   ILE A  94      19.514  43.324  -8.150  1.00  1.83           H   new
ATOM      0  HA  ILE A  94      18.090  41.973  -6.479  1.00  1.83           H   new
ATOM      0  HB  ILE A  94      17.282  44.070  -8.232  1.00  1.83           H   new
ATOM      0 HG12 ILE A  94      17.608  44.202  -5.440  1.00  1.83           H   new
ATOM      0 HG13 ILE A  94      18.790  44.532  -6.402  1.00  1.83           H   new
ATOM      0 HG21 ILE A  94      15.258  44.164  -7.071  1.00  1.83           H   new
ATOM      0 HG22 ILE A  94      15.405  42.750  -7.768  1.00  1.83           H   new
ATOM      0 HG23 ILE A  94      15.682  42.900  -6.216  1.00  1.83           H   new
ATOM      0 HD11 ILE A  94      17.785  46.493  -5.701  1.00  1.83           H   new
ATOM      0 HD12 ILE A  94      17.598  46.342  -7.266  1.00  1.83           H   new
ATOM      0 HD13 ILE A  94      16.397  46.007  -6.289  1.00  1.83           H   new
ATOM   1478  N   ILE A  95      17.353  41.408  -9.544  1.00  1.82           N
ATOM   1479  CA  ILE A  95      16.634  40.468 -10.384  1.00  1.82           C
ATOM   1480  C   ILE A  95      17.133  39.055 -10.136  1.00  1.82           C
ATOM   1481  O   ILE A  95      16.328  38.131  -9.981  1.00  1.82           O
ATOM   1482  CB  ILE A  95      16.814  40.762 -11.875  1.00  1.82           C
ATOM   1483  CG1 ILE A  95      16.161  42.069 -12.282  1.00  1.82           C
ATOM   1484  CG2 ILE A  95      16.150  39.647 -12.645  1.00  1.82           C
ATOM   1485  CD1 ILE A  95      16.608  42.520 -13.667  1.00  1.82           C
ATOM      0  H   ILE A  95      17.817  42.000  -9.962  1.00  1.82           H   new
ATOM      0  HA  ILE A  95      15.696  40.558 -10.153  1.00  1.82           H   new
ATOM      0  HB  ILE A  95      17.763  40.829 -12.063  1.00  1.82           H   new
ATOM      0 HG12 ILE A  95      15.197  41.965 -12.272  1.00  1.82           H   new
ATOM      0 HG13 ILE A  95      16.380  42.755 -11.632  1.00  1.82           H   new
ATOM      0 HG21 ILE A  95      16.249  39.807 -13.597  1.00  1.82           H   new
ATOM      0 HG22 ILE A  95      16.567  38.802 -12.415  1.00  1.82           H   new
ATOM      0 HG23 ILE A  95      15.207  39.614 -12.419  1.00  1.82           H   new
ATOM      0 HD11 ILE A  95      16.171  43.356 -13.892  1.00  1.82           H   new
ATOM      0 HD12 ILE A  95      17.570  42.647 -13.672  1.00  1.82           H   new
ATOM      0 HD13 ILE A  95      16.368  41.844 -14.321  1.00  1.82           H   new
ATOM   1497  N   LEU A  96      18.458  38.867 -10.092  1.00  1.88           N
ATOM   1498  CA  LEU A  96      18.960  37.526  -9.855  1.00  1.88           C
ATOM   1499  C   LEU A  96      18.550  37.036  -8.475  1.00  1.88           C
ATOM   1500  O   LEU A  96      18.071  35.909  -8.347  1.00  1.88           O
ATOM   1501  CB  LEU A  96      20.489  37.492  -9.965  1.00  1.88           C
ATOM   1502  CG  LEU A  96      21.062  37.702 -11.366  1.00  1.88           C
ATOM   1503  CD1 LEU A  96      22.581  37.808 -11.264  1.00  1.88           C
ATOM   1504  CD2 LEU A  96      20.631  36.550 -12.275  1.00  1.88           C
ATOM      0  H   LEU A  96      19.054  39.479 -10.193  1.00  1.88           H   new
ATOM      0  HA  LEU A  96      18.577  36.944 -10.530  1.00  1.88           H   new
ATOM      0  HB2 LEU A  96      20.853  38.174  -9.380  1.00  1.88           H   new
ATOM      0  HB3 LEU A  96      20.801  36.636  -9.632  1.00  1.88           H   new
ATOM      0  HG  LEU A  96      20.723  38.523 -11.755  1.00  1.88           H   new
ATOM      0 HD11 LEU A  96      22.956  37.942 -12.148  1.00  1.88           H   new
ATOM      0 HD12 LEU A  96      22.816  38.559 -10.697  1.00  1.88           H   new
ATOM      0 HD13 LEU A  96      22.938  36.991 -10.882  1.00  1.88           H   new
ATOM      0 HD21 LEU A  96      20.996  36.685 -13.164  1.00  1.88           H   new
ATOM      0 HD22 LEU A  96      20.961  35.712 -11.914  1.00  1.88           H   new
ATOM      0 HD23 LEU A  96      19.663  36.521 -12.324  1.00  1.88           H   new
ATOM   1516  N   LEU A  97      18.626  37.909  -7.474  1.00  2.00           N
ATOM   1517  CA  LEU A  97      18.282  37.580  -6.101  1.00  2.00           C
ATOM   1518  C   LEU A  97      16.850  37.052  -6.023  1.00  2.00           C
ATOM   1519  O   LEU A  97      16.606  35.988  -5.440  1.00  2.00           O
ATOM   1520  CB  LEU A  97      18.497  38.840  -5.261  1.00  2.00           C
ATOM   1521  CG  LEU A  97      18.205  38.798  -3.836  1.00  2.00           C
ATOM   1522  CD1 LEU A  97      19.102  37.779  -3.155  1.00  2.00           C
ATOM   1523  CD2 LEU A  97      18.436  40.207  -3.277  1.00  2.00           C
ATOM      0  H   LEU A  97      18.884  38.723  -7.579  1.00  2.00           H   new
ATOM      0  HA  LEU A  97      18.845  36.871  -5.754  1.00  2.00           H   new
ATOM      0  HB2 LEU A  97      19.425  39.104  -5.362  1.00  2.00           H   new
ATOM      0  HB3 LEU A  97      17.957  39.546  -5.650  1.00  2.00           H   new
ATOM      0  HG  LEU A  97      17.287  38.528  -3.674  1.00  2.00           H   new
ATOM      0 HD11 LEU A  97      18.903  37.755  -2.206  1.00  2.00           H   new
ATOM      0 HD12 LEU A  97      18.946  36.902  -3.539  1.00  2.00           H   new
ATOM      0 HD13 LEU A  97      20.031  38.028  -3.284  1.00  2.00           H   new
ATOM      0 HD21 LEU A  97      18.249  40.212  -2.325  1.00  2.00           H   new
ATOM      0 HD22 LEU A  97      19.358  40.467  -3.426  1.00  2.00           H   new
ATOM      0 HD23 LEU A  97      17.847  40.834  -3.725  1.00  2.00           H   new
ATOM   1535  N   VAL A  98      15.919  37.757  -6.669  1.00  2.15           N
ATOM   1536  CA  VAL A  98      14.531  37.323  -6.718  1.00  2.15           C
ATOM   1537  C   VAL A  98      14.376  36.002  -7.470  1.00  2.15           C
ATOM   1538  O   VAL A  98      13.641  35.110  -7.027  1.00  2.15           O
ATOM   1539  CB  VAL A  98      13.646  38.384  -7.378  1.00  2.15           C
ATOM   1540  CG1 VAL A  98      12.241  37.812  -7.600  1.00  2.15           C
ATOM   1541  CG2 VAL A  98      13.585  39.620  -6.491  1.00  2.15           C
ATOM      0  H   VAL A  98      16.077  38.493  -7.086  1.00  2.15           H   new
ATOM      0  HA  VAL A  98      14.248  37.192  -5.800  1.00  2.15           H   new
ATOM      0  HB  VAL A  98      14.020  38.635  -8.237  1.00  2.15           H   new
ATOM      0 HG11 VAL A  98      11.680  38.484  -8.018  1.00  2.15           H   new
ATOM      0 HG12 VAL A  98      12.296  37.033  -8.176  1.00  2.15           H   new
ATOM      0 HG13 VAL A  98      11.857  37.556  -6.747  1.00  2.15           H   new
ATOM      0 HG21 VAL A  98      13.024  40.292  -6.910  1.00  2.15           H   new
ATOM      0 HG22 VAL A  98      13.213  39.381  -5.628  1.00  2.15           H   new
ATOM      0 HG23 VAL A  98      14.479  39.976  -6.370  1.00  2.15           H   new
ATOM   1551  N   SER A  99      15.056  35.846  -8.619  1.00  2.31           N
ATOM   1552  CA  SER A  99      14.908  34.589  -9.344  1.00  2.31           C
ATOM   1553  C   SER A  99      15.421  33.436  -8.481  1.00  2.31           C
ATOM   1554  O   SER A  99      14.949  32.305  -8.596  1.00  2.31           O
ATOM   1555  CB  SER A  99      15.678  34.620 -10.658  1.00  2.31           C
ATOM   1556  OG  SER A  99      17.064  34.558 -10.460  1.00  2.31           O
ATOM      0  H   SER A  99      15.580  36.427  -8.975  1.00  2.31           H   new
ATOM      0  HA  SER A  99      13.967  34.461  -9.543  1.00  2.31           H   new
ATOM      0  HB2 SER A  99      15.398  33.875 -11.213  1.00  2.31           H   new
ATOM      0  HB3 SER A  99      15.458  35.432 -11.141  1.00  2.31           H   new
ATOM      0  HG  SER A  99      17.271  35.009  -9.782  1.00  2.31           H   new
ATOM   1562  N   GLY A 100      16.382  33.737  -7.600  1.00  2.44           N
ATOM   1563  CA  GLY A 100      16.940  32.791  -6.656  1.00  2.44           C
ATOM   1564  C   GLY A 100      15.887  32.394  -5.656  1.00  2.44           C
ATOM   1565  O   GLY A 100      15.579  31.214  -5.500  1.00  2.44           O
ATOM      0  H   GLY A 100      16.730  34.521  -7.541  1.00  2.44           H   new
ATOM      0  HA2 GLY A 100      17.266  32.007  -7.125  1.00  2.44           H   new
ATOM      0  HA3 GLY A 100      17.700  33.185  -6.200  1.00  2.44           H   new
ATOM   1569  N   TRP A 101      15.280  33.408  -5.029  1.00  2.50           N
ATOM   1570  CA  TRP A 101      14.280  33.245  -3.978  1.00  2.50           C
ATOM   1571  C   TRP A 101      13.139  32.329  -4.392  1.00  2.50           C
ATOM   1572  O   TRP A 101      12.698  31.471  -3.614  1.00  2.50           O
ATOM   1573  CB  TRP A 101      13.722  34.604  -3.572  1.00  2.50           C
ATOM   1574  CG  TRP A 101      14.676  35.410  -2.735  1.00  2.50           C
ATOM   1575  CD1 TRP A 101      15.728  34.926  -2.017  1.00  2.50           C
ATOM   1576  CD2 TRP A 101      14.667  36.842  -2.513  1.00  2.50           C
ATOM   1577  CE2 TRP A 101      15.722  37.126  -1.645  1.00  2.50           C
ATOM   1578  CE3 TRP A 101      13.858  37.885  -2.966  1.00  2.50           C
ATOM   1579  NE1 TRP A 101      16.361  35.949  -1.356  1.00  2.50           N
ATOM   1580  CZ2 TRP A 101      15.988  38.413  -1.213  1.00  2.50           C
ATOM   1581  CZ3 TRP A 101      14.132  39.176  -2.544  1.00  2.50           C
ATOM   1582  CH2 TRP A 101      15.167  39.433  -1.688  1.00  2.50           C
ATOM      0  H   TRP A 101      15.447  34.232  -5.212  1.00  2.50           H   new
ATOM      0  HA  TRP A 101      14.728  32.829  -3.225  1.00  2.50           H   new
ATOM      0  HB2 TRP A 101      13.498  35.107  -4.371  1.00  2.50           H   new
ATOM      0  HB3 TRP A 101      12.898  34.474  -3.078  1.00  2.50           H   new
ATOM      0  HD1 TRP A 101      15.981  34.032  -1.980  1.00  2.50           H   new
ATOM      0  HE1 TRP A 101      17.047  35.865  -0.844  1.00  2.50           H   new
ATOM      0  HE3 TRP A 101      13.147  37.716  -3.541  1.00  2.50           H   new
ATOM      0  HZ2 TRP A 101      16.688  38.590  -0.628  1.00  2.50           H   new
ATOM      0  HZ3 TRP A 101      13.604  39.879  -2.848  1.00  2.50           H   new
ATOM      0  HH2 TRP A 101      15.326  40.308  -1.417  1.00  2.50           H   new
ATOM   1593  N   ASN A 102      12.726  32.440  -5.648  1.00  2.49           N
ATOM   1594  CA  ASN A 102      11.624  31.648  -6.180  1.00  2.49           C
ATOM   1595  C   ASN A 102      11.831  30.123  -6.067  1.00  2.49           C
ATOM   1596  O   ASN A 102      10.854  29.370  -6.103  1.00  2.49           O
ATOM   1597  CB  ASN A 102      11.385  32.009  -7.628  1.00  2.49           C
ATOM   1598  CG  ASN A 102      10.775  33.366  -7.809  1.00  2.49           C
ATOM   1599  ND2 ASN A 102      10.809  33.848  -9.020  1.00  2.49           N
ATOM   1600  OD1 ASN A 102      10.253  33.979  -6.865  1.00  2.49           O
ATOM      0  H   ASN A 102      13.078  32.979  -6.218  1.00  2.49           H   new
ATOM      0  HA  ASN A 102      10.853  31.865  -5.633  1.00  2.49           H   new
ATOM      0  HB2 ASN A 102      12.228  31.974  -8.107  1.00  2.49           H   new
ATOM      0  HB3 ASN A 102      10.803  31.344  -8.029  1.00  2.49           H   new
ATOM      0 HD21 ASN A 102      10.462  34.617  -9.187  1.00  2.49           H   new
ATOM      0 HD22 ASN A 102      11.179  33.397  -9.652  1.00  2.49           H   new
ATOM   1607  N   SER A 103      13.083  29.657  -5.971  1.00  2.40           N
ATOM   1608  CA  SER A 103      13.365  28.225  -5.869  1.00  2.40           C
ATOM   1609  C   SER A 103      14.274  27.863  -4.685  1.00  2.40           C
ATOM   1610  O   SER A 103      15.006  26.861  -4.734  1.00  2.40           O
ATOM   1611  CB  SER A 103      13.965  27.698  -7.161  1.00  2.40           C
ATOM   1612  OG  SER A 103      13.064  27.827  -8.234  1.00  2.40           O
ATOM      0  H   SER A 103      13.782  30.158  -5.963  1.00  2.40           H   new
ATOM      0  HA  SER A 103      12.509  27.798  -5.708  1.00  2.40           H   new
ATOM      0  HB2 SER A 103      14.781  28.182  -7.362  1.00  2.40           H   new
ATOM      0  HB3 SER A 103      14.208  26.765  -7.050  1.00  2.40           H   new
ATOM      0  HG  SER A 103      13.419  27.531  -8.935  1.00  2.40           H   new
ATOM   1618  N   ILE A 104      14.214  28.617  -3.586  1.00  2.24           N
ATOM   1619  CA  ILE A 104      15.140  28.265  -2.512  1.00  2.24           C
ATOM   1620  C   ILE A 104      14.777  27.153  -1.558  1.00  2.24           C
ATOM   1621  O   ILE A 104      14.115  27.331  -0.534  1.00  2.24           O
ATOM   1622  CB  ILE A 104      15.533  29.459  -1.651  1.00  2.24           C
ATOM   1623  CG1 ILE A 104      16.110  30.470  -2.491  1.00  2.24           C
ATOM   1624  CG2 ILE A 104      16.512  29.025  -0.596  1.00  2.24           C
ATOM   1625  CD1 ILE A 104      17.309  29.981  -3.241  1.00  2.24           C
ATOM      0  H   ILE A 104      13.689  29.284  -3.447  1.00  2.24           H   new
ATOM      0  HA  ILE A 104      15.867  27.925  -3.057  1.00  2.24           H   new
ATOM      0  HB  ILE A 104      14.749  29.822  -1.209  1.00  2.24           H   new
ATOM      0 HG12 ILE A 104      15.442  30.780  -3.123  1.00  2.24           H   new
ATOM      0 HG13 ILE A 104      16.362  31.232  -1.947  1.00  2.24           H   new
ATOM      0 HG21 ILE A 104      16.759  29.788  -0.050  1.00  2.24           H   new
ATOM      0 HG22 ILE A 104      16.105  28.346  -0.036  1.00  2.24           H   new
ATOM      0 HG23 ILE A 104      17.305  28.661  -1.020  1.00  2.24           H   new
ATOM      0 HD11 ILE A 104      17.661  30.698  -3.792  1.00  2.24           H   new
ATOM      0 HD12 ILE A 104      17.989  29.693  -2.612  1.00  2.24           H   new
ATOM      0 HD13 ILE A 104      17.055  29.234  -3.806  1.00  2.24           H   new
ATOM   1637  N   THR A 105      15.362  26.025  -1.894  1.00  2.05           N
ATOM   1638  CA  THR A 105      15.392  24.796  -1.128  1.00  2.05           C
ATOM   1639  C   THR A 105      16.591  24.966  -0.195  1.00  2.05           C
ATOM   1640  O   THR A 105      17.599  25.563  -0.594  1.00  2.05           O
ATOM   1641  CB  THR A 105      15.489  23.549  -2.042  1.00  2.05           C
ATOM   1642  CG2 THR A 105      15.657  22.239  -1.231  1.00  2.05           C
ATOM   1643  OG1 THR A 105      14.313  23.479  -2.856  1.00  2.05           O
ATOM      0  H   THR A 105      15.788  25.949  -2.637  1.00  2.05           H   new
ATOM      0  HA  THR A 105      14.576  24.643  -0.626  1.00  2.05           H   new
ATOM      0  HB  THR A 105      16.279  23.640  -2.597  1.00  2.05           H   new
ATOM      0  HG1 THR A 105      14.358  22.806  -3.356  1.00  2.05           H   new
ATOM      0 HG21 THR A 105      15.713  21.486  -1.840  1.00  2.05           H   new
ATOM      0 HG22 THR A 105      16.468  22.288  -0.702  1.00  2.05           H   new
ATOM      0 HG23 THR A 105      14.894  22.122  -0.643  1.00  2.05           H   new
ATOM   1651  N   VAL A 106      16.488  24.505   1.046  1.00  1.83           N
ATOM   1652  CA  VAL A 106      17.592  24.694   1.982  1.00  1.83           C
ATOM   1653  C   VAL A 106      18.911  24.138   1.442  1.00  1.83           C
ATOM   1654  O   VAL A 106      19.942  24.791   1.551  1.00  1.83           O
ATOM   1655  CB  VAL A 106      17.259  24.046   3.331  1.00  1.83           C
ATOM   1656  CG1 VAL A 106      18.484  24.058   4.211  1.00  1.83           C
ATOM   1657  CG2 VAL A 106      16.124  24.819   3.976  1.00  1.83           C
ATOM      0  H   VAL A 106      15.805  24.089   1.362  1.00  1.83           H   new
ATOM      0  HA  VAL A 106      17.708  25.650   2.101  1.00  1.83           H   new
ATOM      0  HB  VAL A 106      16.983  23.125   3.205  1.00  1.83           H   new
ATOM      0 HG11 VAL A 106      18.274  23.648   5.065  1.00  1.83           H   new
ATOM      0 HG12 VAL A 106      19.197  23.560   3.781  1.00  1.83           H   new
ATOM      0 HG13 VAL A 106      18.771  24.974   4.354  1.00  1.83           H   new
ATOM      0 HG21 VAL A 106      15.904  24.418   4.831  1.00  1.83           H   new
ATOM      0 HG22 VAL A 106      16.396  25.740   4.112  1.00  1.83           H   new
ATOM      0 HG23 VAL A 106      15.346  24.794   3.398  1.00  1.83           H   new
ATOM   1667  N   MET A 107      18.895  22.945   0.861  1.00  1.63           N
ATOM   1668  CA  MET A 107      20.089  22.402   0.209  1.00  1.63           C
ATOM   1669  C   MET A 107      20.890  23.513  -0.568  1.00  1.63           C
ATOM   1670  O   MET A 107      21.987  23.870  -0.120  1.00  1.63           O
ATOM   1671  CB  MET A 107      19.742  21.107  -0.530  1.00  1.63           C
ATOM   1672  CG  MET A 107      20.903  20.435  -1.212  1.00  1.63           C
ATOM   1673  SD  MET A 107      22.099  19.827  -0.051  1.00  1.63           S
ATOM   1674  CE  MET A 107      23.325  19.198  -1.161  1.00  1.63           C
ATOM      0  H   MET A 107      18.206  22.432   0.831  1.00  1.63           H   new
ATOM      0  HA  MET A 107      20.746  22.118   0.864  1.00  1.63           H   new
ATOM      0  HB2 MET A 107      19.351  20.484   0.102  1.00  1.63           H   new
ATOM      0  HB3 MET A 107      19.062  21.301  -1.194  1.00  1.63           H   new
ATOM      0  HG2 MET A 107      20.577  19.699  -1.753  1.00  1.63           H   new
ATOM      0  HG3 MET A 107      21.330  21.063  -1.815  1.00  1.63           H   new
ATOM      0  HE1 MET A 107      24.061  18.823  -0.652  1.00  1.63           H   new
ATOM      0  HE2 MET A 107      22.933  18.507  -1.718  1.00  1.63           H   new
ATOM      0  HE3 MET A 107      23.654  19.918  -1.722  1.00  1.63           H   new
ATOM   1684  N   PRO A 108      20.446  24.014  -1.759  1.00  1.45           N
ATOM   1685  CA  PRO A 108      21.037  25.124  -2.501  1.00  1.45           C
ATOM   1686  C   PRO A 108      21.330  26.364  -1.680  1.00  1.45           C
ATOM   1687  O   PRO A 108      22.315  27.051  -1.946  1.00  1.45           O
ATOM   1688  CB  PRO A 108      19.934  25.473  -3.490  1.00  1.45           C
ATOM   1689  CG  PRO A 108      19.272  24.212  -3.748  1.00  1.45           C
ATOM   1690  CD  PRO A 108      19.292  23.464  -2.438  1.00  1.45           C
ATOM      0  HA  PRO A 108      21.895  24.861  -2.868  1.00  1.45           H   new
ATOM      0  HB2 PRO A 108      19.320  26.126  -3.119  1.00  1.45           H   new
ATOM      0  HB3 PRO A 108      20.297  25.855  -4.304  1.00  1.45           H   new
ATOM      0  HG2 PRO A 108      18.363  24.352  -4.055  1.00  1.45           H   new
ATOM      0  HG3 PRO A 108      19.732  23.713  -4.441  1.00  1.45           H   new
ATOM      0  HD2 PRO A 108      18.477  23.607  -1.932  1.00  1.45           H   new
ATOM      0  HD3 PRO A 108      19.378  22.507  -2.573  1.00  1.45           H   new
ATOM   1698  N   LEU A 109      20.504  26.666  -0.677  1.00  1.30           N
ATOM   1699  CA  LEU A 109      20.769  27.849   0.127  1.00  1.30           C
ATOM   1700  C   LEU A 109      22.089  27.693   0.835  1.00  1.30           C
ATOM   1701  O   LEU A 109      22.980  28.541   0.735  1.00  1.30           O
ATOM   1702  CB  LEU A 109      19.678  28.030   1.176  1.00  1.30           C
ATOM   1703  CG  LEU A 109      19.821  29.172   2.126  1.00  1.30           C
ATOM   1704  CD1 LEU A 109      19.805  30.481   1.357  1.00  1.30           C
ATOM   1705  CD2 LEU A 109      18.687  29.085   3.129  1.00  1.30           C
ATOM      0  H   LEU A 109      19.808  26.213  -0.454  1.00  1.30           H   new
ATOM      0  HA  LEU A 109      20.790  28.622  -0.459  1.00  1.30           H   new
ATOM      0  HB2 LEU A 109      18.831  28.129   0.714  1.00  1.30           H   new
ATOM      0  HB3 LEU A 109      19.623  27.213   1.696  1.00  1.30           H   new
ATOM      0  HG  LEU A 109      20.665  29.133   2.602  1.00  1.30           H   new
ATOM      0 HD11 LEU A 109      19.898  31.222   1.976  1.00  1.30           H   new
ATOM      0 HD12 LEU A 109      20.541  30.494   0.725  1.00  1.30           H   new
ATOM      0 HD13 LEU A 109      18.966  30.565   0.878  1.00  1.30           H   new
ATOM      0 HD21 LEU A 109      18.756  29.818   3.760  1.00  1.30           H   new
ATOM      0 HD22 LEU A 109      17.838  29.139   2.663  1.00  1.30           H   new
ATOM      0 HD23 LEU A 109      18.740  28.242   3.606  1.00  1.30           H   new
ATOM   1717  N   LEU A 110      22.229  26.572   1.528  1.00  1.19           N
ATOM   1718  CA  LEU A 110      23.418  26.318   2.303  1.00  1.19           C
ATOM   1719  C   LEU A 110      24.623  26.152   1.400  1.00  1.19           C
ATOM   1720  O   LEU A 110      25.721  26.605   1.730  1.00  1.19           O
ATOM   1721  CB  LEU A 110      23.214  25.073   3.157  1.00  1.19           C
ATOM   1722  CG  LEU A 110      22.156  25.229   4.247  1.00  1.19           C
ATOM   1723  CD1 LEU A 110      21.974  23.902   4.958  1.00  1.19           C
ATOM   1724  CD2 LEU A 110      22.556  26.340   5.194  1.00  1.19           C
ATOM      0  H   LEU A 110      21.640  25.946   1.559  1.00  1.19           H   new
ATOM      0  HA  LEU A 110      23.583  27.078   2.883  1.00  1.19           H   new
ATOM      0  HB2 LEU A 110      22.963  24.335   2.580  1.00  1.19           H   new
ATOM      0  HB3 LEU A 110      24.058  24.835   3.571  1.00  1.19           H   new
ATOM      0  HG  LEU A 110      21.302  25.477   3.859  1.00  1.19           H   new
ATOM      0 HD11 LEU A 110      21.303  23.996   5.652  1.00  1.19           H   new
ATOM      0 HD12 LEU A 110      21.688  23.230   4.320  1.00  1.19           H   new
ATOM      0 HD13 LEU A 110      22.815  23.631   5.357  1.00  1.19           H   new
ATOM      0 HD21 LEU A 110      21.881  26.436   5.884  1.00  1.19           H   new
ATOM      0 HD22 LEU A 110      23.409  26.125   5.603  1.00  1.19           H   new
ATOM      0 HD23 LEU A 110      22.635  27.172   4.702  1.00  1.19           H   new
ATOM   1736  N   CYS A 111      24.419  25.526   0.241  1.00  1.11           N
ATOM   1737  CA  CYS A 111      25.505  25.312  -0.698  1.00  1.11           C
ATOM   1738  C   CYS A 111      25.988  26.644  -1.273  1.00  1.11           C
ATOM   1739  O   CYS A 111      27.195  26.875  -1.402  1.00  1.11           O
ATOM   1740  CB  CYS A 111      25.040  24.379  -1.795  1.00  1.11           C
ATOM   1741  SG  CYS A 111      24.729  22.716  -1.184  1.00  1.11           S
ATOM      0  H   CYS A 111      23.657  25.220  -0.016  1.00  1.11           H   new
ATOM      0  HA  CYS A 111      26.255  24.904  -0.238  1.00  1.11           H   new
ATOM      0  HB2 CYS A 111      24.230  24.732  -2.196  1.00  1.11           H   new
ATOM      0  HB3 CYS A 111      25.711  24.345  -2.495  1.00  1.11           H   new
ATOM      0  HG  CYS A 111      23.671  22.688  -0.619  1.00  1.11           H   new
ATOM   1747  N   GLY A 112      25.046  27.545  -1.575  1.00  1.05           N
ATOM   1748  CA  GLY A 112      25.359  28.871  -2.093  1.00  1.05           C
ATOM   1749  C   GLY A 112      26.150  29.666  -1.057  1.00  1.05           C
ATOM   1750  O   GLY A 112      27.160  30.297  -1.385  1.00  1.05           O
ATOM      0  H   GLY A 112      24.204  27.398  -1.482  1.00  1.05           H   new
ATOM      0  HA2 GLY A 112      25.873  28.793  -2.912  1.00  1.05           H   new
ATOM      0  HA3 GLY A 112      24.540  29.341  -2.315  1.00  1.05           H   new
ATOM   1754  N   ILE A 113      25.718  29.587   0.210  1.00  1.02           N
ATOM   1755  CA  ILE A 113      26.395  30.264   1.311  1.00  1.02           C
ATOM   1756  C   ILE A 113      27.792  29.700   1.486  1.00  1.02           C
ATOM   1757  O   ILE A 113      28.762  30.448   1.606  1.00  1.02           O
ATOM   1758  CB  ILE A 113      25.629  30.088   2.626  1.00  1.02           C
ATOM   1759  CG1 ILE A 113      24.286  30.821   2.570  1.00  1.02           C
ATOM   1760  CG2 ILE A 113      26.492  30.645   3.761  1.00  1.02           C
ATOM   1761  CD1 ILE A 113      23.322  30.430   3.649  1.00  1.02           C
ATOM      0  H   ILE A 113      25.024  29.138   0.448  1.00  1.02           H   new
ATOM      0  HA  ILE A 113      26.438  31.208   1.093  1.00  1.02           H   new
ATOM      0  HB  ILE A 113      25.446  29.147   2.777  1.00  1.02           H   new
ATOM      0 HG12 ILE A 113      24.448  31.776   2.627  1.00  1.02           H   new
ATOM      0 HG13 ILE A 113      23.874  30.654   1.708  1.00  1.02           H   new
ATOM      0 HG21 ILE A 113      26.023  30.543   4.604  1.00  1.02           H   new
ATOM      0 HG22 ILE A 113      27.331  30.160   3.797  1.00  1.02           H   new
ATOM      0 HG23 ILE A 113      26.669  31.585   3.602  1.00  1.02           H   new
ATOM      0 HD11 ILE A 113      22.500  30.934   3.547  1.00  1.02           H   new
ATOM      0 HD12 ILE A 113      23.129  29.482   3.583  1.00  1.02           H   new
ATOM      0 HD13 ILE A 113      23.712  30.621   4.516  1.00  1.02           H   new
ATOM   1773  N   GLY A 114      27.899  28.372   1.482  1.00  1.00           N
ATOM   1774  CA  GLY A 114      29.175  27.695   1.618  1.00  1.00           C
ATOM   1775  C   GLY A 114      30.131  28.207   0.562  1.00  1.00           C
ATOM   1776  O   GLY A 114      31.242  28.640   0.874  1.00  1.00           O
ATOM      0  H   GLY A 114      27.227  27.841   1.400  1.00  1.00           H   new
ATOM      0  HA2 GLY A 114      29.542  27.849   2.503  1.00  1.00           H   new
ATOM      0  HA3 GLY A 114      29.056  26.737   1.524  1.00  1.00           H   new
ATOM   1780  N   CYS A 115      29.680  28.190  -0.689  1.00  1.00           N
ATOM   1781  CA  CYS A 115      30.488  28.646  -1.800  1.00  1.00           C
ATOM   1782  C   CYS A 115      30.880  30.109  -1.622  1.00  1.00           C
ATOM   1783  O   CYS A 115      32.020  30.488  -1.906  1.00  1.00           O
ATOM   1784  CB  CYS A 115      29.698  28.469  -3.093  1.00  1.00           C
ATOM   1785  SG  CYS A 115      29.470  26.762  -3.570  1.00  1.00           S
ATOM      0  H   CYS A 115      28.897  27.913  -0.912  1.00  1.00           H   new
ATOM      0  HA  CYS A 115      31.303  28.121  -1.837  1.00  1.00           H   new
ATOM      0  HB2 CYS A 115      28.828  28.887  -2.991  1.00  1.00           H   new
ATOM      0  HB3 CYS A 115      30.155  28.938  -3.808  1.00  1.00           H   new
ATOM      0  HG  CYS A 115      28.577  26.282  -2.928  1.00  1.00           H   new
ATOM   1791  N   ALA A 116      29.956  30.943  -1.131  1.00  1.01           N
ATOM   1792  CA  ALA A 116      30.260  32.352  -0.926  1.00  1.01           C
ATOM   1793  C   ALA A 116      31.380  32.509   0.077  1.00  1.01           C
ATOM   1794  O   ALA A 116      32.296  33.316  -0.116  1.00  1.01           O
ATOM   1795  CB  ALA A 116      29.024  33.096  -0.455  1.00  1.01           C
ATOM      0  H   ALA A 116      29.157  30.710  -0.914  1.00  1.01           H   new
ATOM      0  HA  ALA A 116      30.547  32.731  -1.772  1.00  1.01           H   new
ATOM      0  HB1 ALA A 116      29.240  34.032  -0.323  1.00  1.01           H   new
ATOM      0  HB2 ALA A 116      28.325  33.018  -1.123  1.00  1.01           H   new
ATOM      0  HB3 ALA A 116      28.716  32.714   0.382  1.00  1.01           H   new
ATOM   1801  N   MET A 117      31.360  31.692   1.125  1.00  1.04           N
ATOM   1802  CA  MET A 117      32.386  31.813   2.133  1.00  1.04           C
ATOM   1803  C   MET A 117      33.715  31.295   1.588  1.00  1.04           C
ATOM   1804  O   MET A 117      34.773  31.857   1.890  1.00  1.04           O
ATOM   1805  CB  MET A 117      31.968  31.082   3.402  1.00  1.04           C
ATOM   1806  CG  MET A 117      30.727  31.683   4.102  1.00  1.04           C
ATOM   1807  SD  MET A 117      30.904  33.415   4.571  1.00  1.04           S
ATOM   1808  CE  MET A 117      30.001  34.221   3.229  1.00  1.04           C
ATOM      0  H   MET A 117      30.774  31.078   1.264  1.00  1.04           H   new
ATOM      0  HA  MET A 117      32.505  32.748   2.363  1.00  1.04           H   new
ATOM      0  HB2 MET A 117      31.786  30.155   3.184  1.00  1.04           H   new
ATOM      0  HB3 MET A 117      32.711  31.086   4.025  1.00  1.04           H   new
ATOM      0  HG2 MET A 117      29.962  31.595   3.512  1.00  1.04           H   new
ATOM      0  HG3 MET A 117      30.533  31.162   4.897  1.00  1.04           H   new
ATOM      0  HE1 MET A 117      30.017  35.182   3.359  1.00  1.04           H   new
ATOM      0  HE2 MET A 117      30.419  34.003   2.381  1.00  1.04           H   new
ATOM      0  HE3 MET A 117      29.082  33.911   3.225  1.00  1.04           H   new
ATOM   1818  N   LEU A 118      33.673  30.258   0.736  1.00  1.06           N
ATOM   1819  CA  LEU A 118      34.902  29.735   0.139  1.00  1.06           C
ATOM   1820  C   LEU A 118      35.523  30.789  -0.762  1.00  1.06           C
ATOM   1821  O   LEU A 118      36.735  31.007  -0.748  1.00  1.06           O
ATOM   1822  CB  LEU A 118      34.620  28.474  -0.687  1.00  1.06           C
ATOM   1823  CG  LEU A 118      34.211  27.238   0.103  1.00  1.06           C
ATOM   1824  CD1 LEU A 118      33.787  26.138  -0.866  1.00  1.06           C
ATOM   1825  CD2 LEU A 118      35.376  26.792   0.967  1.00  1.06           C
ATOM      0  H   LEU A 118      32.953  29.853   0.497  1.00  1.06           H   new
ATOM      0  HA  LEU A 118      35.513  29.508   0.857  1.00  1.06           H   new
ATOM      0  HB2 LEU A 118      33.917  28.676  -1.324  1.00  1.06           H   new
ATOM      0  HB3 LEU A 118      35.415  28.260  -1.200  1.00  1.06           H   new
ATOM      0  HG  LEU A 118      33.459  27.439   0.682  1.00  1.06           H   new
ATOM      0 HD11 LEU A 118      33.526  25.349  -0.366  1.00  1.06           H   new
ATOM      0 HD12 LEU A 118      33.037  26.446  -1.398  1.00  1.06           H   new
ATOM      0 HD13 LEU A 118      34.529  25.918  -1.451  1.00  1.06           H   new
ATOM      0 HD21 LEU A 118      35.121  26.005   1.473  1.00  1.06           H   new
ATOM      0 HD22 LEU A 118      36.136  26.581   0.402  1.00  1.06           H   new
ATOM      0 HD23 LEU A 118      35.617  27.505   1.579  1.00  1.06           H   new
ATOM   1837  N   HIS A 119      34.676  31.509  -1.491  1.00  1.10           N
ATOM   1838  CA  HIS A 119      35.139  32.564  -2.373  1.00  1.10           C
ATOM   1839  C   HIS A 119      35.882  33.608  -1.565  1.00  1.10           C
ATOM   1840  O   HIS A 119      37.042  33.916  -1.852  1.00  1.10           O
ATOM   1841  CB  HIS A 119      33.947  33.203  -3.091  1.00  1.10           C
ATOM   1842  CG  HIS A 119      34.271  34.325  -4.006  1.00  1.10           C
ATOM   1843  CD2 HIS A 119      34.097  35.660  -3.875  1.00  1.10           C
ATOM   1844  ND1 HIS A 119      34.823  34.128  -5.250  1.00  1.10           N
ATOM   1845  CE1 HIS A 119      34.982  35.291  -5.846  1.00  1.10           C
ATOM   1846  NE2 HIS A 119      34.544  36.239  -5.036  1.00  1.10           N
ATOM      0  H   HIS A 119      33.823  31.398  -1.486  1.00  1.10           H   new
ATOM      0  HA  HIS A 119      35.739  32.189  -3.037  1.00  1.10           H   new
ATOM      0  HB2 HIS A 119      33.490  32.515  -3.599  1.00  1.10           H   new
ATOM      0  HB3 HIS A 119      33.322  33.523  -2.422  1.00  1.10           H   new
ATOM      0  HD2 HIS A 119      33.742  36.102  -3.138  1.00  1.10           H   new
ATOM      0  HE1 HIS A 119      35.342  35.423  -6.693  1.00  1.10           H   new
ATOM      0  HE2 HIS A 119      34.540  37.082  -5.208  1.00  1.10           H   new
ATOM   1854  N   TRP A 120      35.240  34.104  -0.507  1.00  1.14           N
ATOM   1855  CA  TRP A 120      35.854  35.138   0.303  1.00  1.14           C
ATOM   1856  C   TRP A 120      37.111  34.641   1.007  1.00  1.14           C
ATOM   1857  O   TRP A 120      38.118  35.351   1.082  1.00  1.14           O
ATOM   1858  CB  TRP A 120      34.858  35.679   1.319  1.00  1.14           C
ATOM   1859  CG  TRP A 120      33.788  36.459   0.670  1.00  1.14           C
ATOM   1860  CD1 TRP A 120      32.451  36.248   0.715  1.00  1.14           C
ATOM   1861  CD2 TRP A 120      33.987  37.555  -0.218  1.00  1.14           C
ATOM   1862  CE2 TRP A 120      32.741  37.971  -0.634  1.00  1.14           C
ATOM   1863  CE3 TRP A 120      35.107  38.201  -0.690  1.00  1.14           C
ATOM   1864  NE1 TRP A 120      31.814  37.169  -0.053  1.00  1.14           N
ATOM   1865  CZ2 TRP A 120      32.589  39.011  -1.497  1.00  1.14           C
ATOM   1866  CZ3 TRP A 120      34.962  39.247  -1.552  1.00  1.14           C
ATOM   1867  CH2 TRP A 120      33.755  39.637  -1.951  1.00  1.14           C
ATOM      0  H   TRP A 120      34.458  33.855  -0.249  1.00  1.14           H   new
ATOM      0  HA  TRP A 120      36.119  35.854  -0.295  1.00  1.14           H   new
ATOM      0  HB2 TRP A 120      34.467  34.942   1.814  1.00  1.14           H   new
ATOM      0  HB3 TRP A 120      35.322  36.238   1.962  1.00  1.14           H   new
ATOM      0  HD1 TRP A 120      32.032  35.574   1.199  1.00  1.14           H   new
ATOM      0  HE1 TRP A 120      30.962  37.233  -0.154  1.00  1.14           H   new
ATOM      0  HE3 TRP A 120      35.955  37.926  -0.423  1.00  1.14           H   new
ATOM      0  HZ2 TRP A 120      31.747  39.294  -1.773  1.00  1.14           H   new
ATOM      0  HZ3 TRP A 120      35.716  39.693  -1.865  1.00  1.14           H   new
ATOM      0  HH2 TRP A 120      33.684  40.346  -2.549  1.00  1.14           H   new
ATOM   1878  N   THR A 121      37.101  33.389   1.455  1.00  1.19           N
ATOM   1879  CA  THR A 121      38.260  32.822   2.119  1.00  1.19           C
ATOM   1880  C   THR A 121      39.466  32.864   1.192  1.00  1.19           C
ATOM   1881  O   THR A 121      40.569  33.219   1.609  1.00  1.19           O
ATOM   1882  CB  THR A 121      37.995  31.366   2.537  1.00  1.19           C
ATOM   1883  CG2 THR A 121      39.234  30.756   3.162  1.00  1.19           C
ATOM   1884  OG1 THR A 121      36.903  31.324   3.469  1.00  1.19           O
ATOM      0  H   THR A 121      36.431  32.854   1.383  1.00  1.19           H   new
ATOM      0  HA  THR A 121      38.438  33.350   2.913  1.00  1.19           H   new
ATOM      0  HB  THR A 121      37.766  30.851   1.748  1.00  1.19           H   new
ATOM      0  HG1 THR A 121      36.184  31.482   3.065  1.00  1.19           H   new
ATOM      0 HG21 THR A 121      39.049  29.839   3.419  1.00  1.19           H   new
ATOM      0 HG22 THR A 121      39.961  30.771   2.520  1.00  1.19           H   new
ATOM      0 HG23 THR A 121      39.486  31.267   3.947  1.00  1.19           H   new
ATOM   1892  N   LEU A 122      39.248  32.489  -0.066  1.00  1.24           N
ATOM   1893  CA  LEU A 122      40.296  32.472  -1.068  1.00  1.24           C
ATOM   1894  C   LEU A 122      40.805  33.849  -1.496  1.00  1.24           C
ATOM   1895  O   LEU A 122      41.990  33.977  -1.813  1.00  1.24           O
ATOM   1896  CB  LEU A 122      39.804  31.727  -2.305  1.00  1.24           C
ATOM   1897  CG  LEU A 122      39.588  30.228  -2.113  1.00  1.24           C
ATOM   1898  CD1 LEU A 122      38.942  29.657  -3.351  1.00  1.24           C
ATOM   1899  CD2 LEU A 122      40.916  29.568  -1.831  1.00  1.24           C
ATOM      0  H   LEU A 122      38.480  32.236  -0.359  1.00  1.24           H   new
ATOM      0  HA  LEU A 122      41.047  32.025  -0.647  1.00  1.24           H   new
ATOM      0  HB2 LEU A 122      38.969  32.126  -2.595  1.00  1.24           H   new
ATOM      0  HB3 LEU A 122      40.445  31.858  -3.021  1.00  1.24           H   new
ATOM      0  HG  LEU A 122      39.000  30.063  -1.360  1.00  1.24           H   new
ATOM      0 HD11 LEU A 122      38.803  28.704  -3.234  1.00  1.24           H   new
ATOM      0 HD12 LEU A 122      38.088  30.092  -3.501  1.00  1.24           H   new
ATOM      0 HD13 LEU A 122      39.519  29.807  -4.116  1.00  1.24           H   new
ATOM      0 HD21 LEU A 122      40.784  28.615  -1.708  1.00  1.24           H   new
ATOM      0 HD22 LEU A 122      41.517  29.717  -2.578  1.00  1.24           H   new
ATOM      0 HD23 LEU A 122      41.301  29.947  -1.026  1.00  1.24           H   new
ATOM   1911  N   ILE A 123      39.941  34.878  -1.526  1.00  1.30           N
ATOM   1912  CA  ILE A 123      40.426  36.168  -2.023  1.00  1.30           C
ATOM   1913  C   ILE A 123      40.628  37.296  -1.025  1.00  1.30           C
ATOM   1914  O   ILE A 123      41.477  38.159  -1.269  1.00  1.30           O
ATOM   1915  CB  ILE A 123      39.516  36.714  -3.140  1.00  1.30           C
ATOM   1916  CG1 ILE A 123      38.118  37.013  -2.672  1.00  1.30           C
ATOM   1917  CG2 ILE A 123      39.463  35.745  -4.232  1.00  1.30           C
ATOM   1918  CD1 ILE A 123      37.341  37.720  -3.718  1.00  1.30           C
ATOM      0  H   ILE A 123      39.118  34.852  -1.278  1.00  1.30           H   new
ATOM      0  HA  ILE A 123      41.314  35.925  -2.328  1.00  1.30           H   new
ATOM      0  HB  ILE A 123      39.901  37.554  -3.436  1.00  1.30           H   new
ATOM      0 HG12 ILE A 123      37.670  36.186  -2.436  1.00  1.30           H   new
ATOM      0 HG13 ILE A 123      38.152  37.556  -1.869  1.00  1.30           H   new
ATOM      0 HG21 ILE A 123      38.891  36.084  -4.938  1.00  1.30           H   new
ATOM      0 HG22 ILE A 123      40.357  35.601  -4.581  1.00  1.30           H   new
ATOM      0 HG23 ILE A 123      39.106  34.905  -3.903  1.00  1.30           H   new
ATOM      0 HD11 ILE A 123      36.446  37.900  -3.390  1.00  1.30           H   new
ATOM      0 HD12 ILE A 123      37.779  38.557  -3.936  1.00  1.30           H   new
ATOM      0 HD13 ILE A 123      37.289  37.166  -4.513  1.00  1.30           H   new
ATOM   1930  N   LEU A 124      39.956  37.305   0.122  1.00  1.36           N
ATOM   1931  CA  LEU A 124      40.144  38.468   0.971  1.00  1.36           C
ATOM   1932  C   LEU A 124      41.603  38.705   1.380  1.00  1.36           C
ATOM   1933  O   LEU A 124      42.021  39.858   1.375  1.00  1.36           O
ATOM   1934  CB  LEU A 124      39.224  38.428   2.196  1.00  1.36           C
ATOM   1935  CG  LEU A 124      37.756  38.594   1.868  1.00  1.36           C
ATOM   1936  CD1 LEU A 124      36.936  38.405   3.120  1.00  1.36           C
ATOM   1937  CD2 LEU A 124      37.511  39.957   1.230  1.00  1.36           C
ATOM      0  H   LEU A 124      39.424  36.694   0.410  1.00  1.36           H   new
ATOM      0  HA  LEU A 124      39.893  39.230   0.426  1.00  1.36           H   new
ATOM      0  HB2 LEU A 124      39.350  37.583   2.656  1.00  1.36           H   new
ATOM      0  HB3 LEU A 124      39.490  39.129   2.812  1.00  1.36           H   new
ATOM      0  HG  LEU A 124      37.484  37.920   1.225  1.00  1.36           H   new
ATOM      0 HD11 LEU A 124      35.995  38.511   2.910  1.00  1.36           H   new
ATOM      0 HD12 LEU A 124      37.089  37.516   3.476  1.00  1.36           H   new
ATOM      0 HD13 LEU A 124      37.196  39.066   3.780  1.00  1.36           H   new
ATOM      0 HD21 LEU A 124      36.568  40.053   1.024  1.00  1.36           H   new
ATOM      0 HD22 LEU A 124      37.780  40.656   1.846  1.00  1.36           H   new
ATOM      0 HD23 LEU A 124      38.029  40.030   0.413  1.00  1.36           H   new
ATOM   1949  N   PRO A 125      42.427  37.686   1.746  1.00  1.43           N
ATOM   1950  CA  PRO A 125      43.833  37.867   2.074  1.00  1.43           C
ATOM   1951  C   PRO A 125      44.642  38.458   0.917  1.00  1.43           C
ATOM   1952  O   PRO A 125      45.677  39.092   1.131  1.00  1.43           O
ATOM   1953  CB  PRO A 125      44.299  36.436   2.371  1.00  1.43           C
ATOM   1954  CG  PRO A 125      43.045  35.690   2.766  1.00  1.43           C
ATOM   1955  CD  PRO A 125      41.965  36.272   1.892  1.00  1.43           C
ATOM      0  HA  PRO A 125      43.957  38.491   2.806  1.00  1.43           H   new
ATOM      0  HB2 PRO A 125      44.716  36.034   1.593  1.00  1.43           H   new
ATOM      0  HB3 PRO A 125      44.956  36.422   3.085  1.00  1.43           H   new
ATOM      0  HG2 PRO A 125      43.141  34.736   2.620  1.00  1.43           H   new
ATOM      0  HG3 PRO A 125      42.842  35.814   3.707  1.00  1.43           H   new
ATOM      0  HD2 PRO A 125      41.904  35.818   1.037  1.00  1.43           H   new
ATOM      0  HD3 PRO A 125      41.090  36.215   2.307  1.00  1.43           H   new
ATOM   1963  N   GLY A 126      44.165  38.271  -0.321  1.00  1.49           N
ATOM   1964  CA  GLY A 126      44.868  38.778  -1.485  1.00  1.49           C
ATOM   1965  C   GLY A 126      44.580  40.249  -1.604  1.00  1.49           C
ATOM   1966  O   GLY A 126      45.458  41.054  -1.914  1.00  1.49           O
ATOM      0  H   GLY A 126      43.435  37.852  -0.499  1.00  1.49           H   new
ATOM      0  HA2 GLY A 126      45.822  38.626  -1.397  1.00  1.49           H   new
ATOM      0  HA3 GLY A 126      44.579  38.311  -2.285  1.00  1.49           H   new
ATOM   1970  N   ILE A 127      43.342  40.603  -1.297  1.00  1.55           N
ATOM   1971  CA  ILE A 127      42.926  41.981  -1.404  1.00  1.55           C
ATOM   1972  C   ILE A 127      43.570  42.765  -0.277  1.00  1.55           C
ATOM   1973  O   ILE A 127      44.122  43.847  -0.496  1.00  1.55           O
ATOM   1974  CB  ILE A 127      41.397  42.094  -1.326  1.00  1.55           C
ATOM   1975  CG1 ILE A 127      40.763  41.315  -2.496  1.00  1.55           C
ATOM   1976  CG2 ILE A 127      40.972  43.563  -1.352  1.00  1.55           C
ATOM   1977  CD1 ILE A 127      41.196  41.795  -3.865  1.00  1.55           C
ATOM      0  H   ILE A 127      42.733  40.060  -1.026  1.00  1.55           H   new
ATOM      0  HA  ILE A 127      43.205  42.340  -2.261  1.00  1.55           H   new
ATOM      0  HB  ILE A 127      41.087  41.709  -0.492  1.00  1.55           H   new
ATOM      0 HG12 ILE A 127      40.989  40.376  -2.407  1.00  1.55           H   new
ATOM      0 HG13 ILE A 127      39.797  41.382  -2.431  1.00  1.55           H   new
ATOM      0 HG21 ILE A 127      40.005  43.621  -1.302  1.00  1.55           H   new
ATOM      0 HG22 ILE A 127      41.363  44.027  -0.595  1.00  1.55           H   new
ATOM      0 HG23 ILE A 127      41.278  43.974  -2.175  1.00  1.55           H   new
ATOM      0 HD11 ILE A 127      40.760  41.262  -4.548  1.00  1.55           H   new
ATOM      0 HD12 ILE A 127      40.948  42.726  -3.975  1.00  1.55           H   new
ATOM      0 HD13 ILE A 127      42.158  41.705  -3.950  1.00  1.55           H   new
ATOM   1989  N   LYS A 128      43.560  42.196   0.925  1.00  1.60           N
ATOM   1990  CA  LYS A 128      44.160  42.871   2.054  1.00  1.60           C
ATOM   1991  C   LYS A 128      45.658  43.053   1.848  1.00  1.60           C
ATOM   1992  O   LYS A 128      46.178  44.135   2.104  1.00  1.60           O
ATOM   1993  CB  LYS A 128      43.892  42.086   3.335  1.00  1.60           C
ATOM   1994  CG  LYS A 128      42.437  42.128   3.795  1.00  1.60           C
ATOM   1995  CD  LYS A 128      42.217  41.299   5.039  1.00  1.60           C
ATOM   1996  CE  LYS A 128      40.759  41.340   5.478  1.00  1.60           C
ATOM   1997  NZ  LYS A 128      40.522  40.513   6.703  1.00  1.60           N1+
ATOM      0  H   LYS A 128      43.214  41.429   1.101  1.00  1.60           H   new
ATOM      0  HA  LYS A 128      43.759  43.751   2.132  1.00  1.60           H   new
ATOM      0  HB2 LYS A 128      44.152  41.162   3.197  1.00  1.60           H   new
ATOM      0  HB3 LYS A 128      44.456  42.437   4.042  1.00  1.60           H   new
ATOM      0  HG2 LYS A 128      42.179  43.047   3.969  1.00  1.60           H   new
ATOM      0  HG3 LYS A 128      41.863  41.802   3.084  1.00  1.60           H   new
ATOM      0  HD2 LYS A 128      42.481  40.381   4.870  1.00  1.60           H   new
ATOM      0  HD3 LYS A 128      42.782  41.629   5.755  1.00  1.60           H   new
ATOM      0  HE2 LYS A 128      40.500  42.258   5.653  1.00  1.60           H   new
ATOM      0  HE3 LYS A 128      40.195  41.019   4.757  1.00  1.60           H   new
ATOM      0  HZ1 LYS A 128      39.663  40.559   6.931  1.00  1.60           H   new
ATOM      0  HZ2 LYS A 128      40.739  39.666   6.536  1.00  1.60           H   new
ATOM      0  HZ3 LYS A 128      41.023  40.821   7.371  1.00  1.60           H   new
ATOM   2011  N   ALA A 129      46.356  42.031   1.328  1.00  1.66           N
ATOM   2012  CA  ALA A 129      47.789  42.164   1.087  1.00  1.66           C
ATOM   2013  C   ALA A 129      48.096  43.261   0.072  1.00  1.66           C
ATOM   2014  O   ALA A 129      49.034  44.048   0.256  1.00  1.66           O
ATOM   2015  CB  ALA A 129      48.352  40.849   0.591  1.00  1.66           C
ATOM      0  H   ALA A 129      46.020  41.269   1.114  1.00  1.66           H   new
ATOM      0  HA  ALA A 129      48.205  42.409   1.929  1.00  1.66           H   new
ATOM      0  HB1 ALA A 129      49.304  40.944   0.433  1.00  1.66           H   new
ATOM      0  HB2 ALA A 129      48.202  40.161   1.258  1.00  1.66           H   new
ATOM      0  HB3 ALA A 129      47.911  40.599  -0.236  1.00  1.66           H   new
ATOM   2021  N   GLN A 130      47.282  43.357  -0.984  1.00  1.73           N
ATOM   2022  CA  GLN A 130      47.503  44.381  -1.996  1.00  1.73           C
ATOM   2023  C   GLN A 130      47.292  45.763  -1.397  1.00  1.73           C
ATOM   2024  O   GLN A 130      48.084  46.685  -1.627  1.00  1.73           O
ATOM   2025  CB  GLN A 130      46.567  44.132  -3.184  1.00  1.73           C
ATOM   2026  CG  GLN A 130      46.951  42.884  -3.965  1.00  1.73           C
ATOM   2027  CD  GLN A 130      45.960  42.436  -5.057  1.00  1.73           C
ATOM   2028  NE2 GLN A 130      46.399  41.390  -5.759  1.00  1.73           N
ATOM   2029  OE1 GLN A 130      44.841  42.961  -5.276  1.00  1.73           O
ATOM      0  H   GLN A 130      46.607  42.844  -1.128  1.00  1.73           H   new
ATOM      0  HA  GLN A 130      48.418  44.337  -2.314  1.00  1.73           H   new
ATOM      0  HB2 GLN A 130      45.656  44.043  -2.863  1.00  1.73           H   new
ATOM      0  HB3 GLN A 130      46.586  44.901  -3.775  1.00  1.73           H   new
ATOM      0  HG2 GLN A 130      47.814  43.037  -4.380  1.00  1.73           H   new
ATOM      0  HG3 GLN A 130      47.064  42.153  -3.337  1.00  1.73           H   new
ATOM      0 HE21 GLN A 130      47.170  41.050  -5.588  1.00  1.73           H   new
ATOM      0 HE22 GLN A 130      45.911  41.056  -6.383  1.00  1.73           H   new
ATOM   2038  N   GLN A 131      46.263  45.891  -0.560  1.00  1.82           N
ATOM   2039  CA  GLN A 131      45.975  47.174   0.046  1.00  1.82           C
ATOM   2040  C   GLN A 131      47.004  47.525   1.120  1.00  1.82           C
ATOM   2041  O   GLN A 131      47.333  48.702   1.287  1.00  1.82           O
ATOM   2042  CB  GLN A 131      44.545  47.195   0.570  1.00  1.82           C
ATOM   2043  CG  GLN A 131      43.488  47.117  -0.551  1.00  1.82           C
ATOM   2044  CD  GLN A 131      43.577  48.257  -1.530  1.00  1.82           C
ATOM   2045  NE2 GLN A 131      43.501  47.942  -2.822  1.00  1.82           N
ATOM   2046  OE1 GLN A 131      43.704  49.420  -1.138  1.00  1.82           O
ATOM      0  H   GLN A 131      45.731  45.254  -0.337  1.00  1.82           H   new
ATOM      0  HA  GLN A 131      46.047  47.866  -0.630  1.00  1.82           H   new
ATOM      0  HB2 GLN A 131      44.418  46.450   1.179  1.00  1.82           H   new
ATOM      0  HB3 GLN A 131      44.406  48.007   1.082  1.00  1.82           H   new
ATOM      0  HG2 GLN A 131      43.593  46.279  -1.029  1.00  1.82           H   new
ATOM      0  HG3 GLN A 131      42.603  47.108  -0.153  1.00  1.82           H   new
ATOM      0 HE21 GLN A 131      43.413  47.120  -3.060  1.00  1.82           H   new
ATOM      0 HE22 GLN A 131      43.540  48.560  -3.418  1.00  1.82           H   new
ATOM   2055  N   SER A 132      47.556  46.515   1.806  1.00  1.93           N
ATOM   2056  CA  SER A 132      48.590  46.759   2.800  1.00  1.93           C
ATOM   2057  C   SER A 132      49.789  47.356   2.118  1.00  1.93           C
ATOM   2058  O   SER A 132      50.330  48.355   2.581  1.00  1.93           O
ATOM   2059  CB  SER A 132      49.000  45.489   3.516  1.00  1.93           C
ATOM   2060  OG  SER A 132      50.011  45.747   4.487  1.00  1.93           O
ATOM      0  H   SER A 132      47.342  45.688   1.706  1.00  1.93           H   new
ATOM      0  HA  SER A 132      48.232  47.368   3.464  1.00  1.93           H   new
ATOM      0  HB2 SER A 132      48.226  45.094   3.948  1.00  1.93           H   new
ATOM      0  HB3 SER A 132      49.325  44.842   2.871  1.00  1.93           H   new
ATOM      0  HG  SER A 132      50.221  45.030   4.871  1.00  1.93           H   new
ATOM   2066  N   LYS A 133      50.212  46.756   1.008  1.00  2.05           N
ATOM   2067  CA  LYS A 133      51.355  47.279   0.281  1.00  2.05           C
ATOM   2068  C   LYS A 133      51.107  48.732  -0.132  1.00  2.05           C
ATOM   2069  O   LYS A 133      51.994  49.583   0.010  1.00  2.05           O
ATOM   2070  CB  LYS A 133      51.683  46.353  -0.886  1.00  2.05           C
ATOM   2071  CG  LYS A 133      52.880  46.758  -1.768  1.00  2.05           C
ATOM   2072  CD  LYS A 133      53.215  45.624  -2.752  1.00  2.05           C
ATOM   2073  CE  LYS A 133      54.345  45.991  -3.719  1.00  2.05           C
ATOM   2074  NZ  LYS A 133      54.758  44.811  -4.544  1.00  2.05           N1+
ATOM      0  H   LYS A 133      49.853  46.053   0.665  1.00  2.05           H   new
ATOM      0  HA  LYS A 133      52.139  47.298   0.852  1.00  2.05           H   new
ATOM      0  HB2 LYS A 133      51.853  45.466  -0.532  1.00  2.05           H   new
ATOM      0  HB3 LYS A 133      50.898  46.287  -1.451  1.00  2.05           H   new
ATOM      0  HG2 LYS A 133      52.671  47.570  -2.257  1.00  2.05           H   new
ATOM      0  HG3 LYS A 133      53.651  46.952  -1.212  1.00  2.05           H   new
ATOM      0  HD2 LYS A 133      53.467  44.832  -2.252  1.00  2.05           H   new
ATOM      0  HD3 LYS A 133      52.421  45.398  -3.261  1.00  2.05           H   new
ATOM      0  HE2 LYS A 133      54.055  46.710  -4.302  1.00  2.05           H   new
ATOM      0  HE3 LYS A 133      55.107  46.322  -3.219  1.00  2.05           H   new
ATOM      0  HZ1 LYS A 133      55.384  45.060  -5.126  1.00  2.05           H   new
ATOM      0  HZ2 LYS A 133      55.084  44.176  -4.012  1.00  2.05           H   new
ATOM      0  HZ3 LYS A 133      54.052  44.495  -4.985  1.00  2.05           H   new
ATOM   2088  N   LEU A 134      49.895  49.045  -0.599  1.00  2.19           N
ATOM   2089  CA  LEU A 134      49.612  50.431  -0.952  1.00  2.19           C
ATOM   2090  C   LEU A 134      49.659  51.326   0.288  1.00  2.19           C
ATOM   2091  O   LEU A 134      50.153  52.457   0.226  1.00  2.19           O
ATOM   2092  CB  LEU A 134      48.249  50.534  -1.622  1.00  2.19           C
ATOM   2093  CG  LEU A 134      48.190  49.875  -2.968  1.00  2.19           C
ATOM   2094  CD1 LEU A 134      46.775  49.870  -3.482  1.00  2.19           C
ATOM   2095  CD2 LEU A 134      49.144  50.592  -3.947  1.00  2.19           C
ATOM      0  H   LEU A 134      49.248  48.491  -0.714  1.00  2.19           H   new
ATOM      0  HA  LEU A 134      50.293  50.733  -1.574  1.00  2.19           H   new
ATOM      0  HB2 LEU A 134      47.582  50.132  -1.044  1.00  2.19           H   new
ATOM      0  HB3 LEU A 134      48.014  51.470  -1.718  1.00  2.19           H   new
ATOM      0  HG  LEU A 134      48.479  48.953  -2.888  1.00  2.19           H   new
ATOM      0 HD11 LEU A 134      46.748  49.442  -4.352  1.00  2.19           H   new
ATOM      0 HD12 LEU A 134      46.208  49.382  -2.864  1.00  2.19           H   new
ATOM      0 HD13 LEU A 134      46.456  50.783  -3.561  1.00  2.19           H   new
ATOM      0 HD21 LEU A 134      49.101  50.161  -4.815  1.00  2.19           H   new
ATOM      0 HD22 LEU A 134      48.880  51.521  -4.034  1.00  2.19           H   new
ATOM      0 HD23 LEU A 134      50.052  50.545  -3.608  1.00  2.19           H   new
ATOM   2107  N   ALA A 135      49.162  50.828   1.425  1.00  2.32           N
ATOM   2108  CA  ALA A 135      49.201  51.606   2.654  1.00  2.32           C
ATOM   2109  C   ALA A 135      50.633  51.895   3.056  1.00  2.32           C
ATOM   2110  O   ALA A 135      50.951  53.012   3.464  1.00  2.32           O
ATOM   2111  CB  ALA A 135      48.493  50.873   3.781  1.00  2.32           C
ATOM      0  H   ALA A 135      48.803  50.050   1.500  1.00  2.32           H   new
ATOM      0  HA  ALA A 135      48.742  52.444   2.489  1.00  2.32           H   new
ATOM      0  HB1 ALA A 135      48.531  51.408   4.589  1.00  2.32           H   new
ATOM      0  HB2 ALA A 135      47.567  50.721   3.537  1.00  2.32           H   new
ATOM      0  HB3 ALA A 135      48.929  50.021   3.937  1.00  2.32           H   new
ATOM   2117  N   GLN A 136      51.513  50.903   2.892  1.00  2.44           N
ATOM   2118  CA  GLN A 136      52.914  51.059   3.252  1.00  2.44           C
ATOM   2119  C   GLN A 136      53.542  52.133   2.376  1.00  2.44           C
ATOM   2120  O   GLN A 136      54.313  52.968   2.860  1.00  2.44           O
ATOM   2121  CB  GLN A 136      53.646  49.723   3.090  1.00  2.44           C
ATOM   2122  CG  GLN A 136      53.236  48.634   4.115  1.00  2.44           C
ATOM   2123  CD  GLN A 136      53.859  47.270   3.799  1.00  2.44           C
ATOM   2124  NE2 GLN A 136      53.063  46.185   3.832  1.00  2.44           N
ATOM   2125  OE1 GLN A 136      55.063  47.196   3.512  1.00  2.44           O
ATOM      0  H   GLN A 136      51.312  50.131   2.572  1.00  2.44           H   new
ATOM      0  HA  GLN A 136      52.986  51.332   4.180  1.00  2.44           H   new
ATOM      0  HB2 GLN A 136      53.484  49.385   2.195  1.00  2.44           H   new
ATOM      0  HB3 GLN A 136      54.600  49.879   3.166  1.00  2.44           H   new
ATOM      0  HG2 GLN A 136      53.506  48.912   5.004  1.00  2.44           H   new
ATOM      0  HG3 GLN A 136      52.270  48.551   4.125  1.00  2.44           H   new
ATOM      0 HE21 GLN A 136      52.231  46.268   4.035  1.00  2.44           H   new
ATOM      0 HE22 GLN A 136      53.386  45.409   3.650  1.00  2.44           H   new
ATOM   2134  N   ARG A 137      53.174  52.141   1.089  1.00  2.55           N
ATOM   2135  CA  ARG A 137      53.648  53.164   0.169  1.00  2.55           C
ATOM   2136  C   ARG A 137      53.208  54.549   0.612  1.00  2.55           C
ATOM   2137  O   ARG A 137      54.006  55.492   0.639  1.00  2.55           O
ATOM   2138  CB  ARG A 137      53.161  52.906  -1.245  1.00  2.55           C
ATOM   2139  CG  ARG A 137      53.575  53.973  -2.206  1.00  2.55           C
ATOM   2140  CD  ARG A 137      53.331  53.644  -3.610  1.00  2.55           C
ATOM   2141  NE  ARG A 137      53.776  54.731  -4.465  1.00  2.55           N
ATOM   2142  CZ  ARG A 137      53.622  54.764  -5.792  1.00  2.55           C
ATOM   2143  NH1 ARG A 137      53.019  53.772  -6.386  1.00  2.55           N1+
ATOM   2144  NH2 ARG A 137      54.072  55.794  -6.485  1.00  2.55           N
ATOM      0  H   ARG A 137      52.649  51.559   0.735  1.00  2.55           H   new
ATOM      0  HA  ARG A 137      54.617  53.124   0.177  1.00  2.55           H   new
ATOM      0  HB2 ARG A 137      53.505  52.052  -1.550  1.00  2.55           H   new
ATOM      0  HB3 ARG A 137      52.193  52.838  -1.242  1.00  2.55           H   new
ATOM      0  HG2 ARG A 137      53.101  54.791  -1.989  1.00  2.55           H   new
ATOM      0  HG3 ARG A 137      54.521  54.153  -2.086  1.00  2.55           H   new
ATOM      0  HD2 ARG A 137      53.799  52.827  -3.844  1.00  2.55           H   new
ATOM      0  HD3 ARG A 137      52.386  53.479  -3.751  1.00  2.55           H   new
ATOM      0  HE  ARG A 137      54.166  55.400  -4.091  1.00  2.55           H   new
ATOM      0 HH11 ARG A 137      52.726  53.108  -5.924  1.00  2.55           H   new
ATOM      0 HH12 ARG A 137      52.914  53.782  -7.239  1.00  2.55           H   new
ATOM      0 HH21 ARG A 137      54.465  56.445  -6.082  1.00  2.55           H   new
ATOM      0 HH22 ARG A 137      53.972  55.814  -7.339  1.00  2.55           H   new
ATOM   2158  N   ARG A 138      51.933  54.679   0.974  1.00  2.67           N
ATOM   2159  CA  ARG A 138      51.428  55.960   1.426  1.00  2.67           C
ATOM   2160  C   ARG A 138      52.141  56.422   2.700  1.00  2.67           C
ATOM   2161  O   ARG A 138      52.494  57.604   2.808  1.00  2.67           O
ATOM   2162  CB  ARG A 138      49.926  55.897   1.640  1.00  2.67           C
ATOM   2163  CG  ARG A 138      49.089  55.840   0.361  1.00  2.67           C
ATOM   2164  CD  ARG A 138      47.644  56.083   0.650  1.00  2.67           C
ATOM   2165  NE  ARG A 138      47.058  55.018   1.448  1.00  2.67           N
ATOM   2166  CZ  ARG A 138      46.466  53.915   0.942  1.00  2.67           C
ATOM   2167  NH1 ARG A 138      46.359  53.762  -0.359  1.00  2.67           N1+
ATOM   2168  NH2 ARG A 138      45.981  52.990   1.743  1.00  2.67           N
ATOM      0  H   ARG A 138      51.355  54.043   0.964  1.00  2.67           H   new
ATOM      0  HA  ARG A 138      51.611  56.614   0.733  1.00  2.67           H   new
ATOM      0  HB2 ARG A 138      49.723  55.116   2.178  1.00  2.67           H   new
ATOM      0  HB3 ARG A 138      49.654  56.674   2.153  1.00  2.67           H   new
ATOM      0  HG2 ARG A 138      49.411  56.503  -0.269  1.00  2.67           H   new
ATOM      0  HG3 ARG A 138      49.196  54.973  -0.060  1.00  2.67           H   new
ATOM      0  HD2 ARG A 138      47.547  56.927   1.118  1.00  2.67           H   new
ATOM      0  HD3 ARG A 138      47.158  56.164  -0.185  1.00  2.67           H   new
ATOM      0  HE  ARG A 138      47.091  55.096   2.304  1.00  2.67           H   new
ATOM      0 HH11 ARG A 138      46.666  54.365  -0.890  1.00  2.67           H   new
ATOM      0 HH12 ARG A 138      45.982  53.059  -0.680  1.00  2.67           H   new
ATOM      0 HH21 ARG A 138      46.040  53.086   2.596  1.00  2.67           H   new
ATOM      0 HH22 ARG A 138      45.605  52.290   1.414  1.00  2.67           H   new
ATOM   2182  N   VAL A 139      52.430  55.489   3.626  1.00  2.81           N
ATOM   2183  CA  VAL A 139      53.152  55.861   4.841  1.00  2.81           C
ATOM   2184  C   VAL A 139      54.532  56.354   4.477  1.00  2.81           C
ATOM   2185  O   VAL A 139      54.948  57.411   4.952  1.00  2.81           O
ATOM   2186  CB  VAL A 139      53.319  54.692   5.828  1.00  2.81           C
ATOM   2187  CG1 VAL A 139      54.259  55.121   6.941  1.00  2.81           C
ATOM   2188  CG2 VAL A 139      52.004  54.324   6.404  1.00  2.81           C
ATOM      0  H   VAL A 139      52.220  54.657   3.566  1.00  2.81           H   new
ATOM      0  HA  VAL A 139      52.623  56.550   5.273  1.00  2.81           H   new
ATOM      0  HB  VAL A 139      53.684  53.923   5.363  1.00  2.81           H   new
ATOM      0 HG11 VAL A 139      54.371  54.391   7.569  1.00  2.81           H   new
ATOM      0 HG12 VAL A 139      55.121  55.358   6.564  1.00  2.81           H   new
ATOM      0 HG13 VAL A 139      53.886  55.889   7.402  1.00  2.81           H   new
ATOM      0 HG21 VAL A 139      52.117  53.587   7.025  1.00  2.81           H   new
ATOM      0 HG22 VAL A 139      51.631  55.087   6.873  1.00  2.81           H   new
ATOM      0 HG23 VAL A 139      51.402  54.057   5.692  1.00  2.81           H   new
ATOM   2198  N   PHE A 140      55.212  55.629   3.587  1.00  2.99           N
ATOM   2199  CA  PHE A 140      56.529  56.034   3.143  1.00  2.99           C
ATOM   2200  C   PHE A 140      56.525  57.445   2.632  1.00  2.99           C
ATOM   2201  O   PHE A 140      57.368  58.246   3.034  1.00  2.99           O
ATOM   2202  CB  PHE A 140      57.071  55.125   2.037  1.00  2.99           C
ATOM   2203  CG  PHE A 140      58.290  55.709   1.399  1.00  2.99           C
ATOM   2204  CD1 PHE A 140      59.539  55.644   1.982  1.00  2.99           C
ATOM   2205  CD2 PHE A 140      58.158  56.362   0.195  1.00  2.99           C
ATOM   2206  CE1 PHE A 140      60.620  56.239   1.361  1.00  2.99           C
ATOM   2207  CE2 PHE A 140      59.221  56.940  -0.420  1.00  2.99           C
ATOM   2208  CZ  PHE A 140      60.448  56.890   0.161  1.00  2.99           C
ATOM      0  H   PHE A 140      54.922  54.901   3.233  1.00  2.99           H   new
ATOM      0  HA  PHE A 140      57.104  55.965   3.921  1.00  2.99           H   new
ATOM      0  HB2 PHE A 140      57.283  54.254   2.407  1.00  2.99           H   new
ATOM      0  HB3 PHE A 140      56.386  54.988   1.364  1.00  2.99           H   new
ATOM      0  HD1 PHE A 140      59.653  55.200   2.791  1.00  2.99           H   new
ATOM      0  HD2 PHE A 140      57.321  56.408  -0.207  1.00  2.99           H   new
ATOM      0  HE1 PHE A 140      61.462  56.200   1.753  1.00  2.99           H   new
ATOM      0  HE2 PHE A 140      59.110  57.369  -1.237  1.00  2.99           H   new
ATOM      0  HZ  PHE A 140      61.174  57.297  -0.254  1.00  2.99           H   new
ATOM   2218  N   HIS A 141      55.597  57.772   1.742  1.00  3.24           N
ATOM   2219  CA  HIS A 141      55.604  59.104   1.182  1.00  3.24           C
ATOM   2220  C   HIS A 141      55.296  60.154   2.259  1.00  3.24           C
ATOM   2221  O   HIS A 141      55.927  61.218   2.295  1.00  3.24           O
ATOM   2222  CB  HIS A 141      54.598  59.211   0.037  1.00  3.24           C
ATOM   2223  CG  HIS A 141      54.965  58.411  -1.201  1.00  3.24           C
ATOM   2224  CD2 HIS A 141      54.264  57.505  -1.908  1.00  3.24           C
ATOM   2225  ND1 HIS A 141      56.163  58.552  -1.847  1.00  3.24           N
ATOM   2226  CE1 HIS A 141      56.201  57.759  -2.897  1.00  3.24           C
ATOM   2227  NE2 HIS A 141      55.055  57.112  -2.977  1.00  3.24           N
ATOM      0  H   HIS A 141      54.974  57.251   1.459  1.00  3.24           H   new
ATOM      0  HA  HIS A 141      56.492  59.277   0.833  1.00  3.24           H   new
ATOM      0  HB2 HIS A 141      53.731  58.914   0.355  1.00  3.24           H   new
ATOM      0  HB3 HIS A 141      54.505  60.144  -0.211  1.00  3.24           H   new
ATOM      0  HD1 HIS A 141      56.797  59.080  -1.603  1.00  3.24           H   new
ATOM      0  HD2 HIS A 141      53.407  57.199  -1.715  1.00  3.24           H   new
ATOM      0  HE1 HIS A 141      56.917  57.670  -3.484  1.00  3.24           H   new
ATOM   2235  N   GLY A 142      54.338  59.851   3.150  1.00  3.59           N
ATOM   2236  CA  GLY A 142      53.942  60.763   4.222  1.00  3.59           C
ATOM   2237  C   GLY A 142      55.099  61.090   5.168  1.00  3.59           C
ATOM   2238  O   GLY A 142      55.214  62.222   5.661  1.00  3.59           O
ATOM      0  H   GLY A 142      53.903  59.109   3.144  1.00  3.59           H   new
ATOM      0  HA2 GLY A 142      53.602  61.585   3.835  1.00  3.59           H   new
ATOM      0  HA3 GLY A 142      53.216  60.367   4.728  1.00  3.59           H   new
ATOM   2242  N   VAL A 143      55.962  60.100   5.398  1.00  4.06           N
ATOM   2243  CA  VAL A 143      57.138  60.241   6.242  1.00  4.06           C
ATOM   2244  C   VAL A 143      58.298  60.898   5.496  1.00  4.06           C
ATOM   2245  O   VAL A 143      58.977  61.773   6.039  1.00  4.06           O
ATOM   2246  CB  VAL A 143      57.583  58.869   6.775  1.00  4.06           C
ATOM   2247  CG1 VAL A 143      58.893  59.003   7.533  1.00  4.06           C
ATOM   2248  CG2 VAL A 143      56.500  58.310   7.697  1.00  4.06           C
ATOM      0  H   VAL A 143      55.875  59.314   5.059  1.00  4.06           H   new
ATOM      0  HA  VAL A 143      56.891  60.815   6.984  1.00  4.06           H   new
ATOM      0  HB  VAL A 143      57.717  58.263   6.030  1.00  4.06           H   new
ATOM      0 HG11 VAL A 143      59.165  58.133   7.865  1.00  4.06           H   new
ATOM      0 HG12 VAL A 143      59.577  59.350   6.939  1.00  4.06           H   new
ATOM      0 HG13 VAL A 143      58.774  59.611   8.279  1.00  4.06           H   new
ATOM      0 HG21 VAL A 143      56.778  57.444   8.035  1.00  4.06           H   new
ATOM      0 HG22 VAL A 143      56.362  58.918   8.440  1.00  4.06           H   new
ATOM      0 HG23 VAL A 143      55.672  58.213   7.202  1.00  4.06           H   new
ATOM   2258  N   ALA A 144      58.547  60.448   4.264  1.00  4.68           N
ATOM   2259  CA  ALA A 144      59.641  60.932   3.434  1.00  4.68           C
ATOM   2260  C   ALA A 144      59.564  62.422   3.134  1.00  4.68           C
ATOM   2261  O   ALA A 144      60.599  63.081   3.038  1.00  4.68           O
ATOM   2262  CB  ALA A 144      59.666  60.171   2.121  1.00  4.68           C
ATOM      0  H   ALA A 144      58.072  59.840   3.884  1.00  4.68           H   new
ATOM      0  HA  ALA A 144      60.453  60.782   3.943  1.00  4.68           H   new
ATOM      0  HB1 ALA A 144      60.396  60.497   1.572  1.00  4.68           H   new
ATOM      0  HB2 ALA A 144      59.791  59.225   2.297  1.00  4.68           H   new
ATOM      0  HB3 ALA A 144      58.826  60.304   1.654  1.00  4.68           H   new
ATOM   2268  N   LYS A 145      58.345  62.959   2.945  1.00  5.44           N
ATOM   2269  CA  LYS A 145      58.076  64.381   2.619  1.00  5.44           C
ATOM   2270  C   LYS A 145      58.535  64.790   1.214  1.00  5.44           C
ATOM   2271  O   LYS A 145      57.755  65.322   0.424  1.00  5.44           O
ATOM   2272  CB  LYS A 145      58.690  65.337   3.652  1.00  5.44           C
ATOM   2273  CG  LYS A 145      58.155  65.170   5.069  1.00  5.44           C
ATOM   2274  CD  LYS A 145      56.672  65.489   5.130  1.00  5.44           C
ATOM   2275  CE  LYS A 145      56.154  65.523   6.558  1.00  5.44           C
ATOM   2276  NZ  LYS A 145      56.308  64.213   7.218  1.00  5.44           N1+
ATOM      0  H   LYS A 145      57.626  62.491   3.005  1.00  5.44           H   new
ATOM      0  HA  LYS A 145      57.109  64.457   2.645  1.00  5.44           H   new
ATOM      0  HB2 LYS A 145      59.651  65.207   3.665  1.00  5.44           H   new
ATOM      0  HB3 LYS A 145      58.531  66.250   3.365  1.00  5.44           H   new
ATOM      0  HG2 LYS A 145      58.307  64.261   5.371  1.00  5.44           H   new
ATOM      0  HG3 LYS A 145      58.640  65.754   5.673  1.00  5.44           H   new
ATOM      0  HD2 LYS A 145      56.509  66.347   4.707  1.00  5.44           H   new
ATOM      0  HD3 LYS A 145      56.178  64.825   4.624  1.00  5.44           H   new
ATOM      0  HE2 LYS A 145      56.634  66.199   7.062  1.00  5.44           H   new
ATOM      0  HE3 LYS A 145      55.218  65.779   6.558  1.00  5.44           H   new
ATOM      0  HZ1 LYS A 145      55.882  64.222   8.000  1.00  5.44           H   new
ATOM      0  HZ2 LYS A 145      55.963  63.577   6.700  1.00  5.44           H   new
ATOM      0  HZ3 LYS A 145      57.172  64.048   7.353  1.00  5.44           H   new
ATOM   2290  N   ASN A 146      59.789  64.500   0.891  1.00  6.28           N
ATOM   2291  CA  ASN A 146      60.376  64.783  -0.406  1.00  6.28           C
ATOM   2292  C   ASN A 146      61.036  63.522  -0.991  1.00  6.28           C
ATOM   2293  O   ASN A 146      62.254  63.486  -1.140  1.00  6.28           O
ATOM   2294  CB  ASN A 146      61.401  65.896  -0.288  1.00  6.28           C
ATOM   2295  CG  ASN A 146      60.812  67.194   0.217  1.00  6.28           C
ATOM   2296  ND2 ASN A 146      61.008  67.474   1.482  1.00  6.28           N
ATOM   2297  OD1 ASN A 146      60.186  67.943  -0.539  1.00  6.28           O
ATOM      0  H   ASN A 146      60.335  64.123   1.437  1.00  6.28           H   new
ATOM      0  HA  ASN A 146      59.668  65.068  -1.004  1.00  6.28           H   new
ATOM      0  HB2 ASN A 146      62.109  65.614   0.312  1.00  6.28           H   new
ATOM      0  HB3 ASN A 146      61.807  66.047  -1.156  1.00  6.28           H   new
ATOM      0 HD21 ASN A 146      60.696  68.203   1.814  1.00  6.28           H   new
ATOM      0 HD22 ASN A 146      61.449  66.929   1.980  1.00  6.28           H   new
ATOM   2304  N   PRO A 147      60.250  62.468  -1.334  1.00  7.10           N
ATOM   2305  CA  PRO A 147      60.678  61.182  -1.880  1.00  7.10           C
ATOM   2306  C   PRO A 147      61.139  61.276  -3.330  1.00  7.10           C
ATOM   2307  O   PRO A 147      61.664  60.301  -3.885  1.00  7.10           O
ATOM   2308  CB  PRO A 147      59.400  60.350  -1.806  1.00  7.10           C
ATOM   2309  CG  PRO A 147      58.288  61.362  -1.909  1.00  7.10           C
ATOM   2310  CD  PRO A 147      58.781  62.556  -1.174  1.00  7.10           C
ATOM      0  HA  PRO A 147      61.436  60.819  -1.396  1.00  7.10           H   new
ATOM      0  HB2 PRO A 147      59.357  59.703  -2.527  1.00  7.10           H   new
ATOM      0  HB3 PRO A 147      59.350  59.852  -0.975  1.00  7.10           H   new
ATOM      0  HG2 PRO A 147      58.093  61.576  -2.835  1.00  7.10           H   new
ATOM      0  HG3 PRO A 147      57.468  61.023  -1.517  1.00  7.10           H   new
ATOM      0  HD2 PRO A 147      58.428  63.378  -1.548  1.00  7.10           H   new
ATOM      0  HD3 PRO A 147      58.520  62.535  -0.240  1.00  7.10           H   new
ATOM   2318  N   VAL A 148      60.848  62.419  -3.943  1.00  7.67           N
ATOM   2319  CA  VAL A 148      61.103  62.711  -5.340  1.00  7.67           C
ATOM   2320  C   VAL A 148      61.898  63.998  -5.481  1.00  7.67           C
ATOM   2321  O   VAL A 148      61.607  64.987  -4.802  1.00  7.67           O
ATOM   2322  CB  VAL A 148      59.736  62.867  -6.030  1.00  7.67           C
ATOM   2323  CG1 VAL A 148      58.978  63.987  -5.346  1.00  7.67           C
ATOM   2324  CG2 VAL A 148      59.894  63.169  -7.486  1.00  7.67           C
ATOM      0  H   VAL A 148      60.477  63.076  -3.530  1.00  7.67           H   new
ATOM      0  HA  VAL A 148      61.620  61.997  -5.744  1.00  7.67           H   new
ATOM      0  HB  VAL A 148      59.246  62.033  -5.956  1.00  7.67           H   new
ATOM      0 HG11 VAL A 148      58.113  64.098  -5.770  1.00  7.67           H   new
ATOM      0 HG12 VAL A 148      58.853  63.768  -4.409  1.00  7.67           H   new
ATOM      0 HG13 VAL A 148      59.483  64.812  -5.421  1.00  7.67           H   new
ATOM      0 HG21 VAL A 148      59.019  63.262  -7.894  1.00  7.67           H   new
ATOM      0 HG22 VAL A 148      60.390  63.996  -7.593  1.00  7.67           H   new
ATOM      0 HG23 VAL A 148      60.376  62.445  -7.916  1.00  7.67           H   new
ATOM   2334  N   VAL A 149      62.881  64.000  -6.375  1.00  7.75           N
ATOM   2335  CA  VAL A 149      63.686  65.192  -6.600  1.00  7.75           C
ATOM   2336  C   VAL A 149      63.642  65.633  -8.047  1.00  7.75           C
ATOM   2337  O   VAL A 149      63.976  64.876  -8.957  1.00  7.75           O
ATOM   2338  CB  VAL A 149      65.136  64.942  -6.160  1.00  7.75           C
ATOM   2339  CG1 VAL A 149      65.985  66.166  -6.449  1.00  7.75           C
ATOM   2340  CG2 VAL A 149      65.153  64.646  -4.662  1.00  7.75           C
ATOM      0  H   VAL A 149      63.097  63.323  -6.860  1.00  7.75           H   new
ATOM      0  HA  VAL A 149      63.310  65.909  -6.065  1.00  7.75           H   new
ATOM      0  HB  VAL A 149      65.499  64.188  -6.650  1.00  7.75           H   new
ATOM      0 HG11 VAL A 149      66.899  66.000  -6.168  1.00  7.75           H   new
ATOM      0 HG12 VAL A 149      65.969  66.354  -7.400  1.00  7.75           H   new
ATOM      0 HG13 VAL A 149      65.631  66.927  -5.963  1.00  7.75           H   new
ATOM      0 HG21 VAL A 149      66.065  64.486  -4.374  1.00  7.75           H   new
ATOM      0 HG22 VAL A 149      64.789  65.404  -4.178  1.00  7.75           H   new
ATOM      0 HG23 VAL A 149      64.615  63.859  -4.481  1.00  7.75           H   new
ATOM   2350  N   ASP A 150      63.179  66.857  -8.263  1.00  7.29           N
ATOM   2351  CA  ASP A 150      63.038  67.432  -9.598  1.00  7.29           C
ATOM   2352  C   ASP A 150      62.245  66.508 -10.530  1.00  7.29           C
ATOM   2353  O   ASP A 150      62.538  66.402 -11.719  1.00  7.29           O
ATOM   2354  CB  ASP A 150      64.417  67.728 -10.195  1.00  7.29           C
ATOM   2355  CG  ASP A 150      65.198  68.761  -9.375  1.00  7.29           C
ATOM   2356  OD1 ASP A 150      64.595  69.414  -8.554  1.00  7.29           O
ATOM   2357  OD2 ASP A 150      66.384  68.881  -9.572  1.00  7.29           O1-
ATOM      0  H   ASP A 150      62.934  67.386  -7.631  1.00  7.29           H   new
ATOM      0  HA  ASP A 150      62.542  68.261  -9.512  1.00  7.29           H   new
ATOM      0  HB2 ASP A 150      64.928  66.905 -10.246  1.00  7.29           H   new
ATOM      0  HB3 ASP A 150      64.311  68.052 -11.103  1.00  7.29           H   new
ATOM   2362  N   GLY A 151      61.225  65.851  -9.976  1.00  6.42           N
ATOM   2363  CA  GLY A 151      60.358  64.943 -10.717  1.00  6.42           C
ATOM   2364  C   GLY A 151      60.839  63.483 -10.748  1.00  6.42           C
ATOM   2365  O   GLY A 151      60.089  62.606 -11.178  1.00  6.42           O
ATOM      0  H   GLY A 151      61.017  65.924  -9.145  1.00  6.42           H   new
ATOM      0  HA2 GLY A 151      59.471  64.971 -10.326  1.00  6.42           H   new
ATOM      0  HA3 GLY A 151      60.277  65.264 -11.629  1.00  6.42           H   new
ATOM   2369  N   ASN A 152      62.067  63.215 -10.291  1.00  5.42           N
ATOM   2370  CA  ASN A 152      62.635  61.866 -10.294  1.00  5.42           C
ATOM   2371  C   ASN A 152      62.531  61.158  -8.933  1.00  5.42           C
ATOM   2372  O   ASN A 152      63.117  61.630  -7.955  1.00  5.42           O
ATOM   2373  CB  ASN A 152      64.092  61.915 -10.709  1.00  5.42           C
ATOM   2374  CG  ASN A 152      64.283  62.363 -12.135  1.00  5.42           C
ATOM   2375  ND2 ASN A 152      65.151  63.325 -12.334  1.00  5.42           N
ATOM   2376  OD1 ASN A 152      63.647  61.837 -13.060  1.00  5.42           O
ATOM      0  H   ASN A 152      62.594  63.814  -9.970  1.00  5.42           H   new
ATOM      0  HA  ASN A 152      62.111  61.354 -10.930  1.00  5.42           H   new
ATOM      0  HB2 ASN A 152      64.571  62.518 -10.119  1.00  5.42           H   new
ATOM      0  HB3 ASN A 152      64.485  61.035 -10.596  1.00  5.42           H   new
ATOM      0 HD21 ASN A 152      65.297  63.614 -13.131  1.00  5.42           H   new
ATOM      0 HD22 ASN A 152      65.574  63.667 -11.668  1.00  5.42           H   new
ATOM   2383  N   PRO A 153      61.736  60.086  -8.781  1.00  4.49           N
ATOM   2384  CA  PRO A 153      61.599  59.359  -7.539  1.00  4.49           C
ATOM   2385  C   PRO A 153      62.979  58.929  -7.100  1.00  4.49           C
ATOM   2386  O   PRO A 153      63.778  58.502  -7.939  1.00  4.49           O
ATOM   2387  CB  PRO A 153      60.721  58.169  -7.931  1.00  4.49           C
ATOM   2388  CG  PRO A 153      59.929  58.670  -9.120  1.00  4.49           C
ATOM   2389  CD  PRO A 153      60.889  59.573  -9.874  1.00  4.49           C
ATOM      0  HA  PRO A 153      61.211  59.858  -6.803  1.00  4.49           H   new
ATOM      0  HB2 PRO A 153      61.257  57.394  -8.163  1.00  4.49           H   new
ATOM      0  HB3 PRO A 153      60.138  57.903  -7.203  1.00  4.49           H   new
ATOM      0  HG2 PRO A 153      59.627  57.935  -9.676  1.00  4.49           H   new
ATOM      0  HG3 PRO A 153      59.138  59.155  -8.837  1.00  4.49           H   new
ATOM      0  HD2 PRO A 153      61.404  59.086 -10.536  1.00  4.49           H   new
ATOM      0  HD3 PRO A 153      60.427  60.286 -10.342  1.00  4.49           H   new
ATOM   2397  N   THR A 154      63.258  58.994  -5.809  1.00  3.74           N
ATOM   2398  CA  THR A 154      64.565  58.589  -5.311  1.00  3.74           C
ATOM   2399  C   THR A 154      64.525  57.205  -4.671  1.00  3.74           C
ATOM   2400  O   THR A 154      65.568  56.590  -4.439  1.00  3.74           O
ATOM   2401  CB  THR A 154      65.100  59.628  -4.315  1.00  3.74           C
ATOM   2402  CG2 THR A 154      65.168  60.985  -4.988  1.00  3.74           C
ATOM   2403  OG1 THR A 154      64.225  59.715  -3.186  1.00  3.74           O
ATOM      0  H   THR A 154      62.710  59.268  -5.206  1.00  3.74           H   new
ATOM      0  HA  THR A 154      65.167  58.539  -6.070  1.00  3.74           H   new
ATOM      0  HB  THR A 154      65.984  59.358  -4.022  1.00  3.74           H   new
ATOM      0  HG1 THR A 154      63.472  59.991  -3.436  1.00  3.74           H   new
ATOM      0 HG21 THR A 154      65.506  61.642  -4.359  1.00  3.74           H   new
ATOM      0 HG22 THR A 154      65.761  60.937  -5.754  1.00  3.74           H   new
ATOM      0 HG23 THR A 154      64.281  61.246  -5.282  1.00  3.74           H   new
ATOM   2411  N   VAL A 155      63.320  56.725  -4.378  1.00  3.20           N
ATOM   2412  CA  VAL A 155      63.139  55.423  -3.748  1.00  3.20           C
ATOM   2413  C   VAL A 155      62.176  54.569  -4.563  1.00  3.20           C
ATOM   2414  O   VAL A 155      61.053  54.981  -4.874  1.00  3.20           O
ATOM   2415  CB  VAL A 155      62.644  55.565  -2.303  1.00  3.20           C
ATOM   2416  CG1 VAL A 155      62.445  54.200  -1.703  1.00  3.20           C
ATOM   2417  CG2 VAL A 155      63.671  56.349  -1.484  1.00  3.20           C
ATOM      0  H   VAL A 155      62.587  57.144  -4.539  1.00  3.20           H   new
ATOM      0  HA  VAL A 155      64.002  54.981  -3.722  1.00  3.20           H   new
ATOM      0  HB  VAL A 155      61.800  56.043  -2.295  1.00  3.20           H   new
ATOM      0 HG11 VAL A 155      62.132  54.290  -0.789  1.00  3.20           H   new
ATOM      0 HG12 VAL A 155      61.788  53.711  -2.222  1.00  3.20           H   new
ATOM      0 HG13 VAL A 155      63.286  53.718  -1.710  1.00  3.20           H   new
ATOM      0 HG21 VAL A 155      63.357  56.438  -0.571  1.00  3.20           H   new
ATOM      0 HG22 VAL A 155      64.518  55.877  -1.489  1.00  3.20           H   new
ATOM      0 HG23 VAL A 155      63.790  57.230  -1.872  1.00  3.20           H   new
ATOM   2427  N   ASP A 156      62.608  53.358  -4.890  1.00  2.81           N
ATOM   2428  CA  ASP A 156      61.827  52.456  -5.730  1.00  2.81           C
ATOM   2429  C   ASP A 156      60.689  51.757  -4.979  1.00  2.81           C
ATOM   2430  O   ASP A 156      60.758  50.561  -4.696  1.00  2.81           O
ATOM   2431  CB  ASP A 156      62.767  51.402  -6.342  1.00  2.81           C
ATOM   2432  CG  ASP A 156      62.148  50.519  -7.463  1.00  2.81           C
ATOM   2433  OD1 ASP A 156      61.162  50.904  -8.043  1.00  2.81           O
ATOM   2434  OD2 ASP A 156      62.698  49.470  -7.724  1.00  2.81           O1-
ATOM      0  H   ASP A 156      63.362  53.035  -4.632  1.00  2.81           H   new
ATOM      0  HA  ASP A 156      61.411  52.996  -6.420  1.00  2.81           H   new
ATOM      0  HB2 ASP A 156      63.545  51.856  -6.703  1.00  2.81           H   new
ATOM      0  HB3 ASP A 156      63.082  50.821  -5.632  1.00  2.81           H   new
ATOM   2439  N   ILE A 157      59.632  52.506  -4.669  1.00  2.55           N
ATOM   2440  CA  ILE A 157      58.496  51.904  -3.975  1.00  2.55           C
ATOM   2441  C   ILE A 157      57.514  51.367  -5.012  1.00  2.55           C
ATOM   2442  O   ILE A 157      56.910  52.127  -5.771  1.00  2.55           O
ATOM   2443  CB  ILE A 157      57.744  52.898  -3.076  1.00  2.55           C
ATOM   2444  CG1 ILE A 157      58.655  53.574  -2.079  1.00  2.55           C
ATOM   2445  CG2 ILE A 157      56.696  52.123  -2.312  1.00  2.55           C
ATOM   2446  CD1 ILE A 157      59.341  52.632  -1.133  1.00  2.55           C
ATOM      0  H   ILE A 157      59.553  53.344  -4.846  1.00  2.55           H   new
ATOM      0  HA  ILE A 157      58.850  51.201  -3.408  1.00  2.55           H   new
ATOM      0  HB  ILE A 157      57.358  53.588  -3.638  1.00  2.55           H   new
ATOM      0 HG12 ILE A 157      59.328  54.078  -2.562  1.00  2.55           H   new
ATOM      0 HG13 ILE A 157      58.137  54.213  -1.564  1.00  2.55           H   new
ATOM      0 HG21 ILE A 157      56.204  52.727  -1.734  1.00  2.55           H   new
ATOM      0 HG22 ILE A 157      56.084  51.703  -2.937  1.00  2.55           H   new
ATOM      0 HG23 ILE A 157      57.126  51.440  -1.774  1.00  2.55           H   new
ATOM      0 HD11 ILE A 157      59.906  53.136  -0.527  1.00  2.55           H   new
ATOM      0 HD12 ILE A 157      58.676  52.143  -0.624  1.00  2.55           H   new
ATOM      0 HD13 ILE A 157      59.886  52.007  -1.637  1.00  2.55           H   new
ATOM   2458  N   GLU A 158      57.353  50.051  -5.035  1.00  2.37           N
ATOM   2459  CA  GLU A 158      56.532  49.393  -6.045  1.00  2.37           C
ATOM   2460  C   GLU A 158      55.037  49.456  -5.734  1.00  2.37           C
ATOM   2461  O   GLU A 158      54.615  49.213  -4.602  1.00  2.37           O
ATOM   2462  CB  GLU A 158      56.993  47.939  -6.196  1.00  2.37           C
ATOM   2463  CG  GLU A 158      56.337  47.161  -7.327  1.00  2.37           C
ATOM   2464  CD  GLU A 158      56.895  45.765  -7.474  1.00  2.37           C
ATOM   2465  OE1 GLU A 158      56.715  44.966  -6.569  1.00  2.37           O
ATOM   2466  OE2 GLU A 158      57.501  45.492  -8.484  1.00  2.37           O1-
ATOM      0  H   GLU A 158      57.715  49.514  -4.468  1.00  2.37           H   new
ATOM      0  HA  GLU A 158      56.652  49.871  -6.880  1.00  2.37           H   new
ATOM      0  HB2 GLU A 158      57.953  47.933  -6.334  1.00  2.37           H   new
ATOM      0  HB3 GLU A 158      56.823  47.473  -5.362  1.00  2.37           H   new
ATOM      0  HG2 GLU A 158      55.382  47.108  -7.167  1.00  2.37           H   new
ATOM      0  HG3 GLU A 158      56.459  47.643  -8.160  1.00  2.37           H   new
ATOM   2473  N   GLU A 159      54.245  49.788  -6.754  1.00  2.24           N
ATOM   2474  CA  GLU A 159      52.789  49.835  -6.654  1.00  2.24           C
ATOM   2475  C   GLU A 159      52.225  48.422  -6.532  1.00  2.24           C
ATOM   2476  O   GLU A 159      52.691  47.504  -7.204  1.00  2.24           O
ATOM   2477  CB  GLU A 159      52.195  50.546  -7.878  1.00  2.24           C
ATOM   2478  CG  GLU A 159      50.696  50.839  -7.786  1.00  2.24           C
ATOM   2479  CD  GLU A 159      50.181  51.657  -8.953  1.00  2.24           C
ATOM   2480  OE1 GLU A 159      50.949  51.934  -9.845  1.00  2.24           O
ATOM   2481  OE2 GLU A 159      49.027  52.019  -8.941  1.00  2.24           O1-
ATOM      0  H   GLU A 159      54.544  49.995  -7.533  1.00  2.24           H   new
ATOM      0  HA  GLU A 159      52.546  50.335  -5.859  1.00  2.24           H   new
ATOM      0  HB2 GLU A 159      52.668  51.383  -8.011  1.00  2.24           H   new
ATOM      0  HB3 GLU A 159      52.357  50.000  -8.663  1.00  2.24           H   new
ATOM      0  HG2 GLU A 159      50.209  50.001  -7.745  1.00  2.24           H   new
ATOM      0  HG3 GLU A 159      50.514  51.313  -6.960  1.00  2.24           H   new
ATOM   2488  N   ALA A 160      51.244  48.231  -5.668  1.00  2.16           N
ATOM   2489  CA  ALA A 160      50.647  46.911  -5.526  1.00  2.16           C
ATOM   2490  C   ALA A 160      49.881  46.516  -6.784  1.00  2.16           C
ATOM   2491  O   ALA A 160      49.302  47.381  -7.436  1.00  2.16           O
ATOM   2492  CB  ALA A 160      49.687  46.882  -4.366  1.00  2.16           C
ATOM      0  H   ALA A 160      50.911  48.840  -5.160  1.00  2.16           H   new
ATOM      0  HA  ALA A 160      51.373  46.286  -5.375  1.00  2.16           H   new
ATOM      0  HB1 ALA A 160      49.300  45.996  -4.288  1.00  2.16           H   new
ATOM      0  HB2 ALA A 160      50.161  47.101  -3.548  1.00  2.16           H   new
ATOM      0  HB3 ALA A 160      48.981  47.531  -4.514  1.00  2.16           H   new
ATOM   2498  N   PRO A 161      49.818  45.222  -7.125  1.00  2.10           N
ATOM   2499  CA  PRO A 161      49.011  44.684  -8.191  1.00  2.10           C
ATOM   2500  C   PRO A 161      47.569  44.725  -7.736  1.00  2.10           C
ATOM   2501  O   PRO A 161      47.314  44.849  -6.540  1.00  2.10           O
ATOM   2502  CB  PRO A 161      49.536  43.256  -8.343  1.00  2.10           C
ATOM   2503  CG  PRO A 161      50.053  42.900  -6.973  1.00  2.10           C
ATOM   2504  CD  PRO A 161      50.617  44.203  -6.414  1.00  2.10           C
ATOM      0  HA  PRO A 161      49.056  45.162  -9.034  1.00  2.10           H   new
ATOM      0  HB2 PRO A 161      48.834  42.649  -8.625  1.00  2.10           H   new
ATOM      0  HB3 PRO A 161      50.238  43.206  -9.010  1.00  2.10           H   new
ATOM      0  HG2 PRO A 161      49.344  42.553  -6.409  1.00  2.10           H   new
ATOM      0  HG3 PRO A 161      50.737  42.214  -7.023  1.00  2.10           H   new
ATOM      0  HD2 PRO A 161      50.506  44.262  -5.452  1.00  2.10           H   new
ATOM      0  HD3 PRO A 161      51.565  44.295  -6.596  1.00  2.10           H   new
ATOM   2512  N   GLU A 162      46.642  44.641  -8.673  1.00  2.07           N
ATOM   2513  CA  GLU A 162      45.230  44.565  -8.325  1.00  2.07           C
ATOM   2514  C   GLU A 162      44.661  43.258  -8.844  1.00  2.07           C
ATOM   2515  O   GLU A 162      44.771  42.969 -10.035  1.00  2.07           O
ATOM   2516  CB  GLU A 162      44.467  45.756  -8.918  1.00  2.07           C
ATOM   2517  CG  GLU A 162      42.974  45.799  -8.578  1.00  2.07           C
ATOM   2518  CD  GLU A 162      42.276  47.028  -9.133  1.00  2.07           C
ATOM   2519  OE1 GLU A 162      42.937  47.843  -9.733  1.00  2.07           O
ATOM   2520  OE2 GLU A 162      41.086  47.156  -8.945  1.00  2.07           O1-
ATOM      0  H   GLU A 162      46.806  44.626  -9.517  1.00  2.07           H   new
ATOM      0  HA  GLU A 162      45.133  44.598  -7.360  1.00  2.07           H   new
ATOM      0  HB2 GLU A 162      44.880  46.576  -8.606  1.00  2.07           H   new
ATOM      0  HB3 GLU A 162      44.565  45.738  -9.883  1.00  2.07           H   new
ATOM      0  HG2 GLU A 162      42.544  45.003  -8.928  1.00  2.07           H   new
ATOM      0  HG3 GLU A 162      42.866  45.779  -7.614  1.00  2.07           H   new
ATOM   2527  N   MET A 163      44.039  42.474  -7.965  1.00  2.03           N
ATOM   2528  CA  MET A 163      43.476  41.188  -8.367  1.00  2.03           C
ATOM   2529  C   MET A 163      42.485  41.381  -9.520  1.00  2.03           C
ATOM   2530  O   MET A 163      41.496  42.092  -9.344  1.00  2.03           O
ATOM   2531  CB  MET A 163      42.735  40.561  -7.191  1.00  2.03           C
ATOM   2532  CG  MET A 163      42.197  39.162  -7.441  1.00  2.03           C
ATOM   2533  SD  MET A 163      41.334  38.503  -5.993  1.00  2.03           S
ATOM   2534  CE  MET A 163      42.686  38.295  -4.837  1.00  2.03           C
ATOM      0  H   MET A 163      43.933  42.668  -7.134  1.00  2.03           H   new
ATOM      0  HA  MET A 163      44.201  40.610  -8.652  1.00  2.03           H   new
ATOM      0  HB2 MET A 163      43.334  40.531  -6.428  1.00  2.03           H   new
ATOM      0  HB3 MET A 163      41.995  41.139  -6.948  1.00  2.03           H   new
ATOM      0  HG2 MET A 163      41.591  39.179  -8.198  1.00  2.03           H   new
ATOM      0  HG3 MET A 163      42.929  38.571  -7.677  1.00  2.03           H   new
ATOM      0  HE1 MET A 163      42.346  37.939  -4.001  1.00  2.03           H   new
ATOM      0  HE2 MET A 163      43.338  37.680  -5.208  1.00  2.03           H   new
ATOM      0  HE3 MET A 163      43.108  39.153  -4.675  1.00  2.03           H   new
ATOM   2544  N   PRO A 164      42.717  40.799 -10.712  1.00  1.98           N
ATOM   2545  CA  PRO A 164      41.844  40.907 -11.860  1.00  1.98           C
ATOM   2546  C   PRO A 164      40.465  40.363 -11.557  1.00  1.98           C
ATOM   2547  O   PRO A 164      40.338  39.301 -10.932  1.00  1.98           O
ATOM   2548  CB  PRO A 164      42.547  40.043 -12.916  1.00  1.98           C
ATOM   2549  CG  PRO A 164      43.994  40.015 -12.492  1.00  1.98           C
ATOM   2550  CD  PRO A 164      43.958  40.029 -10.978  1.00  1.98           C
ATOM      0  HA  PRO A 164      41.706  41.825 -12.142  1.00  1.98           H   new
ATOM      0  HB2 PRO A 164      42.172  39.149 -12.946  1.00  1.98           H   new
ATOM      0  HB3 PRO A 164      42.448  40.422 -13.803  1.00  1.98           H   new
ATOM      0  HG2 PRO A 164      44.443  39.222 -12.826  1.00  1.98           H   new
ATOM      0  HG3 PRO A 164      44.477  40.781 -12.839  1.00  1.98           H   new
ATOM      0  HD2 PRO A 164      43.918  39.134 -10.607  1.00  1.98           H   new
ATOM      0  HD3 PRO A 164      44.741  40.458 -10.599  1.00  1.98           H   new
ATOM   2558  N   ALA A 165      39.441  40.991 -12.133  1.00  1.90           N
ATOM   2559  CA  ALA A 165      38.077  40.498 -11.976  1.00  1.90           C
ATOM   2560  C   ALA A 165      37.994  39.077 -12.497  1.00  1.90           C
ATOM   2561  O   ALA A 165      37.232  38.264 -11.991  1.00  1.90           O
ATOM   2562  CB  ALA A 165      37.090  41.382 -12.711  1.00  1.90           C
ATOM      0  H   ALA A 165      39.515  41.699 -12.615  1.00  1.90           H   new
ATOM      0  HA  ALA A 165      37.847  40.514 -11.034  1.00  1.90           H   new
ATOM      0  HB1 ALA A 165      36.192  41.034 -12.592  1.00  1.90           H   new
ATOM      0  HB2 ALA A 165      37.137  42.284 -12.357  1.00  1.90           H   new
ATOM      0  HB3 ALA A 165      37.308  41.395 -13.656  1.00  1.90           H   new
ATOM   2568  N   LEU A 166      38.776  38.779 -13.532  1.00  1.78           N
ATOM   2569  CA  LEU A 166      38.784  37.448 -14.103  1.00  1.78           C
ATOM   2570  C   LEU A 166      39.134  36.397 -13.061  1.00  1.78           C
ATOM   2571  O   LEU A 166      38.615  35.287 -13.111  1.00  1.78           O
ATOM   2572  CB  LEU A 166      39.751  37.349 -15.279  1.00  1.78           C
ATOM   2573  CG  LEU A 166      39.789  35.970 -15.966  1.00  1.78           C
ATOM   2574  CD1 LEU A 166      38.390  35.612 -16.506  1.00  1.78           C
ATOM   2575  CD2 LEU A 166      40.809  36.006 -17.098  1.00  1.78           C
ATOM      0  H   LEU A 166      39.307  39.337 -13.914  1.00  1.78           H   new
ATOM      0  HA  LEU A 166      37.885  37.277 -14.426  1.00  1.78           H   new
ATOM      0  HB2 LEU A 166      39.510  38.019 -15.938  1.00  1.78           H   new
ATOM      0  HB3 LEU A 166      40.644  37.566 -14.967  1.00  1.78           H   new
ATOM      0  HG  LEU A 166      40.049  35.290 -15.325  1.00  1.78           H   new
ATOM      0 HD11 LEU A 166      38.422  34.743 -16.937  1.00  1.78           H   new
ATOM      0 HD12 LEU A 166      37.757  35.585 -15.772  1.00  1.78           H   new
ATOM      0 HD13 LEU A 166      38.110  36.282 -17.150  1.00  1.78           H   new
ATOM      0 HD21 LEU A 166      40.838  35.141 -17.535  1.00  1.78           H   new
ATOM      0 HD22 LEU A 166      40.554  36.685 -17.742  1.00  1.78           H   new
ATOM      0 HD23 LEU A 166      41.685  36.216 -16.738  1.00  1.78           H   new
ATOM   2587  N   TYR A 167      40.047  36.701 -12.134  1.00  1.64           N
ATOM   2588  CA  TYR A 167      40.409  35.708 -11.137  1.00  1.64           C
ATOM   2589  C   TYR A 167      39.173  35.381 -10.330  1.00  1.64           C
ATOM   2590  O   TYR A 167      38.833  34.213 -10.118  1.00  1.64           O
ATOM   2591  CB  TYR A 167      41.529  36.190 -10.216  1.00  1.64           C
ATOM   2592  CG  TYR A 167      41.939  35.153  -9.187  1.00  1.64           C
ATOM   2593  CD1 TYR A 167      42.741  34.093  -9.587  1.00  1.64           C
ATOM   2594  CD2 TYR A 167      41.539  35.252  -7.864  1.00  1.64           C
ATOM   2595  CE1 TYR A 167      43.137  33.138  -8.679  1.00  1.64           C
ATOM   2596  CE2 TYR A 167      41.951  34.290  -6.956  1.00  1.64           C
ATOM   2597  CZ  TYR A 167      42.740  33.240  -7.362  1.00  1.64           C
ATOM   2598  OH  TYR A 167      43.144  32.285  -6.456  1.00  1.64           O
ATOM      0  H   TYR A 167      40.455  37.456 -12.070  1.00  1.64           H   new
ATOM      0  HA  TYR A 167      40.745  34.919 -11.591  1.00  1.64           H   new
ATOM      0  HB2 TYR A 167      42.301  36.429 -10.752  1.00  1.64           H   new
ATOM      0  HB3 TYR A 167      41.241  36.995  -9.759  1.00  1.64           H   new
ATOM      0  HD1 TYR A 167      43.012  34.028 -10.474  1.00  1.64           H   new
ATOM      0  HD2 TYR A 167      40.999  35.957  -7.588  1.00  1.64           H   new
ATOM      0  HE1 TYR A 167      43.670  32.427  -8.952  1.00  1.64           H   new
ATOM      0  HE2 TYR A 167      41.692  34.355  -6.065  1.00  1.64           H   new
ATOM      0  HH  TYR A 167      42.834  32.469  -5.697  1.00  1.64           H   new
ATOM   2608  N   GLU A 168      38.497  36.435  -9.877  1.00  1.51           N
ATOM   2609  CA  GLU A 168      37.309  36.244  -9.060  1.00  1.51           C
ATOM   2610  C   GLU A 168      36.220  35.508  -9.848  1.00  1.51           C
ATOM   2611  O   GLU A 168      35.531  34.633  -9.310  1.00  1.51           O
ATOM   2612  CB  GLU A 168      36.783  37.591  -8.574  1.00  1.51           C
ATOM   2613  CG  GLU A 168      37.700  38.288  -7.587  1.00  1.51           C
ATOM   2614  CD  GLU A 168      37.152  39.606  -7.109  1.00  1.51           C
ATOM   2615  OE1 GLU A 168      36.136  40.027  -7.609  1.00  1.51           O
ATOM   2616  OE2 GLU A 168      37.746  40.191  -6.240  1.00  1.51           O1-
ATOM      0  H   GLU A 168      38.707  37.255 -10.030  1.00  1.51           H   new
ATOM      0  HA  GLU A 168      37.551  35.703  -8.292  1.00  1.51           H   new
ATOM      0  HB2 GLU A 168      36.646  38.170  -9.340  1.00  1.51           H   new
ATOM      0  HB3 GLU A 168      35.916  37.459  -8.159  1.00  1.51           H   new
ATOM      0  HG2 GLU A 168      37.847  37.708  -6.824  1.00  1.51           H   new
ATOM      0  HG3 GLU A 168      38.564  38.434  -8.003  1.00  1.51           H   new
ATOM   2623  N   LYS A 169      36.090  35.831 -11.141  1.00  1.38           N
ATOM   2624  CA  LYS A 169      35.100  35.169 -11.977  1.00  1.38           C
ATOM   2625  C   LYS A 169      35.452  33.700 -12.127  1.00  1.38           C
ATOM   2626  O   LYS A 169      34.571  32.846 -12.050  1.00  1.38           O
ATOM   2627  CB  LYS A 169      34.996  35.838 -13.346  1.00  1.38           C
ATOM   2628  CG  LYS A 169      34.349  37.228 -13.323  1.00  1.38           C
ATOM   2629  CD  LYS A 169      34.333  37.866 -14.704  1.00  1.38           C
ATOM   2630  CE  LYS A 169      33.726  39.263 -14.655  1.00  1.38           C
ATOM   2631  NZ  LYS A 169      33.716  39.918 -15.996  1.00  1.38           N1+
ATOM      0  H   LYS A 169      36.563  36.426 -11.544  1.00  1.38           H   new
ATOM      0  HA  LYS A 169      34.235  35.246 -11.546  1.00  1.38           H   new
ATOM      0  HB2 LYS A 169      35.885  35.913 -13.726  1.00  1.38           H   new
ATOM      0  HB3 LYS A 169      34.483  35.264 -13.936  1.00  1.38           H   new
ATOM      0  HG2 LYS A 169      33.441  37.157 -12.989  1.00  1.38           H   new
ATOM      0  HG3 LYS A 169      34.834  37.800 -12.708  1.00  1.38           H   new
ATOM      0  HD2 LYS A 169      35.237  37.915 -15.052  1.00  1.38           H   new
ATOM      0  HD3 LYS A 169      33.824  37.310 -15.315  1.00  1.38           H   new
ATOM      0  HE2 LYS A 169      32.819  39.208 -14.316  1.00  1.38           H   new
ATOM      0  HE3 LYS A 169      34.229  39.811 -14.032  1.00  1.38           H   new
ATOM      0  HZ1 LYS A 169      33.356  40.729 -15.928  1.00  1.38           H   new
ATOM      0  HZ2 LYS A 169      34.550  39.989 -16.298  1.00  1.38           H   new
ATOM      0  HZ3 LYS A 169      33.236  39.427 -16.563  1.00  1.38           H   new
ATOM   2645  N   LYS A 170      36.738  33.381 -12.286  1.00  1.28           N
ATOM   2646  CA  LYS A 170      37.101  31.983 -12.394  1.00  1.28           C
ATOM   2647  C   LYS A 170      36.776  31.255 -11.104  1.00  1.28           C
ATOM   2648  O   LYS A 170      36.302  30.123 -11.147  1.00  1.28           O
ATOM   2649  CB  LYS A 170      38.568  31.779 -12.774  1.00  1.28           C
ATOM   2650  CG  LYS A 170      38.922  32.121 -14.230  1.00  1.28           C
ATOM   2651  CD  LYS A 170      40.379  31.809 -14.496  1.00  1.28           C
ATOM   2652  CE  LYS A 170      40.749  32.001 -15.955  1.00  1.28           C
ATOM   2653  NZ  LYS A 170      42.180  31.646 -16.206  1.00  1.28           N1+
ATOM      0  H   LYS A 170      37.389  33.941 -12.332  1.00  1.28           H   new
ATOM      0  HA  LYS A 170      36.573  31.608 -13.116  1.00  1.28           H   new
ATOM      0  HB2 LYS A 170      39.117  32.322 -12.187  1.00  1.28           H   new
ATOM      0  HB3 LYS A 170      38.804  30.853 -12.608  1.00  1.28           H   new
ATOM      0  HG2 LYS A 170      38.359  31.613 -14.835  1.00  1.28           H   new
ATOM      0  HG3 LYS A 170      38.748  33.060 -14.401  1.00  1.28           H   new
ATOM      0  HD2 LYS A 170      40.936  32.380 -13.945  1.00  1.28           H   new
ATOM      0  HD3 LYS A 170      40.565  30.894 -14.235  1.00  1.28           H   new
ATOM      0  HE2 LYS A 170      40.175  31.451 -16.511  1.00  1.28           H   new
ATOM      0  HE3 LYS A 170      40.593  32.923 -16.211  1.00  1.28           H   new
ATOM      0  HZ1 LYS A 170      42.370  31.767 -17.067  1.00  1.28           H   new
ATOM      0  HZ2 LYS A 170      42.706  32.165 -15.711  1.00  1.28           H   new
ATOM      0  HZ3 LYS A 170      42.317  30.794 -15.990  1.00  1.28           H   new
ATOM   2667  N   LEU A 171      36.971  31.892  -9.945  1.00  1.19           N
ATOM   2668  CA  LEU A 171      36.642  31.174  -8.723  1.00  1.19           C
ATOM   2669  C   LEU A 171      35.149  30.881  -8.687  1.00  1.19           C
ATOM   2670  O   LEU A 171      34.730  29.771  -8.339  1.00  1.19           O
ATOM   2671  CB  LEU A 171      37.005  31.975  -7.477  1.00  1.19           C
ATOM   2672  CG  LEU A 171      38.483  32.202  -7.210  1.00  1.19           C
ATOM   2673  CD1 LEU A 171      38.593  33.057  -5.979  1.00  1.19           C
ATOM   2674  CD2 LEU A 171      39.195  30.884  -7.073  1.00  1.19           C
ATOM      0  H   LEU A 171      37.274  32.691  -9.850  1.00  1.19           H   new
ATOM      0  HA  LEU A 171      37.156  30.352  -8.724  1.00  1.19           H   new
ATOM      0  HB2 LEU A 171      36.573  32.841  -7.539  1.00  1.19           H   new
ATOM      0  HB3 LEU A 171      36.625  31.523  -6.707  1.00  1.19           H   new
ATOM      0  HG  LEU A 171      38.912  32.661  -7.949  1.00  1.19           H   new
ATOM      0 HD11 LEU A 171      39.528  33.221  -5.781  1.00  1.19           H   new
ATOM      0 HD12 LEU A 171      38.142  33.902  -6.131  1.00  1.19           H   new
ATOM      0 HD13 LEU A 171      38.179  32.600  -5.230  1.00  1.19           H   new
ATOM      0 HD21 LEU A 171      40.137  31.041  -6.903  1.00  1.19           H   new
ATOM      0 HD22 LEU A 171      38.812  30.385  -6.335  1.00  1.19           H   new
ATOM      0 HD23 LEU A 171      39.095  30.375  -7.893  1.00  1.19           H   new
ATOM   2686  N   ALA A 172      34.340  31.856  -9.111  1.00  1.12           N
ATOM   2687  CA  ALA A 172      32.898  31.676  -9.129  1.00  1.12           C
ATOM   2688  C   ALA A 172      32.502  30.531 -10.047  1.00  1.12           C
ATOM   2689  O   ALA A 172      31.616  29.731  -9.730  1.00  1.12           O
ATOM   2690  CB  ALA A 172      32.224  32.952  -9.591  1.00  1.12           C
ATOM      0  H   ALA A 172      34.610  32.623  -9.390  1.00  1.12           H   new
ATOM      0  HA  ALA A 172      32.610  31.462  -8.228  1.00  1.12           H   new
ATOM      0  HB1 ALA A 172      31.262  32.825  -9.601  1.00  1.12           H   new
ATOM      0  HB2 ALA A 172      32.448  33.675  -8.984  1.00  1.12           H   new
ATOM      0  HB3 ALA A 172      32.529  33.174 -10.484  1.00  1.12           H   new
ATOM   2696  N   LEU A 173      33.193  30.428 -11.177  1.00  1.07           N
ATOM   2697  CA  LEU A 173      32.895  29.394 -12.141  1.00  1.07           C
ATOM   2698  C   LEU A 173      33.401  28.033 -11.681  1.00  1.07           C
ATOM   2699  O   LEU A 173      32.765  27.014 -11.955  1.00  1.07           O
ATOM   2700  CB  LEU A 173      33.443  29.803 -13.491  1.00  1.07           C
ATOM   2701  CG  LEU A 173      32.739  31.027 -14.071  1.00  1.07           C
ATOM   2702  CD1 LEU A 173      33.392  31.354 -15.359  1.00  1.07           C
ATOM   2703  CD2 LEU A 173      31.206  30.790 -14.180  1.00  1.07           C
ATOM      0  H   LEU A 173      33.838  30.951 -11.399  1.00  1.07           H   new
ATOM      0  HA  LEU A 173      31.934  29.295 -12.223  1.00  1.07           H   new
ATOM      0  HB2 LEU A 173      34.391  29.990 -13.407  1.00  1.07           H   new
ATOM      0  HB3 LEU A 173      33.354  29.061 -14.109  1.00  1.07           H   new
ATOM      0  HG  LEU A 173      32.827  31.795 -13.485  1.00  1.07           H   new
ATOM      0 HD11 LEU A 173      32.963  32.131 -15.751  1.00  1.07           H   new
ATOM      0 HD12 LEU A 173      34.331  31.546 -15.207  1.00  1.07           H   new
ATOM      0 HD13 LEU A 173      33.310  30.600 -15.964  1.00  1.07           H   new
ATOM      0 HD21 LEU A 173      30.782  31.580 -14.550  1.00  1.07           H   new
ATOM      0 HD22 LEU A 173      31.036  30.031 -14.759  1.00  1.07           H   new
ATOM      0 HD23 LEU A 173      30.842  30.611 -13.299  1.00  1.07           H   new
ATOM   2715  N   TYR A 174      34.517  27.991 -10.948  1.00  1.02           N
ATOM   2716  CA  TYR A 174      34.967  26.715 -10.410  1.00  1.02           C
ATOM   2717  C   TYR A 174      33.911  26.196  -9.436  1.00  1.02           C
ATOM   2718  O   TYR A 174      33.589  25.004  -9.433  1.00  1.02           O
ATOM   2719  CB  TYR A 174      36.321  26.830  -9.695  1.00  1.02           C
ATOM   2720  CG  TYR A 174      37.560  26.843 -10.592  1.00  1.02           C
ATOM   2721  CD1 TYR A 174      38.447  27.913 -10.557  1.00  1.02           C
ATOM   2722  CD2 TYR A 174      37.820  25.759 -11.422  1.00  1.02           C
ATOM   2723  CE1 TYR A 174      39.579  27.906 -11.339  1.00  1.02           C
ATOM   2724  CE2 TYR A 174      38.959  25.749 -12.209  1.00  1.02           C
ATOM   2725  CZ  TYR A 174      39.838  26.818 -12.166  1.00  1.02           C
ATOM   2726  OH  TYR A 174      40.969  26.811 -12.945  1.00  1.02           O
ATOM      0  H   TYR A 174      35.011  28.669 -10.758  1.00  1.02           H   new
ATOM      0  HA  TYR A 174      35.087  26.099 -11.150  1.00  1.02           H   new
ATOM      0  HB2 TYR A 174      36.319  27.644  -9.167  1.00  1.02           H   new
ATOM      0  HB3 TYR A 174      36.402  26.089  -9.074  1.00  1.02           H   new
ATOM      0  HD1 TYR A 174      38.274  28.638 -10.001  1.00  1.02           H   new
ATOM      0  HD2 TYR A 174      37.229  25.041 -11.449  1.00  1.02           H   new
ATOM      0  HE1 TYR A 174      40.168  28.625 -11.315  1.00  1.02           H   new
ATOM      0  HE2 TYR A 174      39.134  25.025 -12.766  1.00  1.02           H   new
ATOM      0  HH  TYR A 174      40.999  26.099 -13.389  1.00  1.02           H   new
ATOM   2736  N   LEU A 175      33.339  27.108  -8.635  1.00  0.99           N
ATOM   2737  CA  LEU A 175      32.294  26.749  -7.685  1.00  0.99           C
ATOM   2738  C   LEU A 175      31.024  26.299  -8.427  1.00  0.99           C
ATOM   2739  O   LEU A 175      30.422  25.289  -8.066  1.00  0.99           O
ATOM   2740  CB  LEU A 175      32.054  27.941  -6.745  1.00  0.99           C
ATOM   2741  CG  LEU A 175      33.250  28.233  -5.760  1.00  0.99           C
ATOM   2742  CD1 LEU A 175      33.065  29.580  -5.059  1.00  0.99           C
ATOM   2743  CD2 LEU A 175      33.321  27.116  -4.724  1.00  0.99           C
ATOM      0  H   LEU A 175      33.549  27.942  -8.632  1.00  0.99           H   new
ATOM      0  HA  LEU A 175      32.568  25.993  -7.143  1.00  0.99           H   new
ATOM      0  HB2 LEU A 175      31.886  28.733  -7.279  1.00  0.99           H   new
ATOM      0  HB3 LEU A 175      31.252  27.774  -6.225  1.00  0.99           H   new
ATOM      0  HG  LEU A 175      34.075  28.270  -6.268  1.00  0.99           H   new
ATOM      0 HD11 LEU A 175      33.811  29.738  -4.459  1.00  0.99           H   new
ATOM      0 HD12 LEU A 175      33.028  30.287  -5.722  1.00  0.99           H   new
ATOM      0 HD13 LEU A 175      32.239  29.570  -4.551  1.00  0.99           H   new
ATOM      0 HD21 LEU A 175      34.055  27.287  -4.113  1.00  0.99           H   new
ATOM      0 HD22 LEU A 175      32.488  27.082  -4.227  1.00  0.99           H   new
ATOM      0 HD23 LEU A 175      33.465  26.268  -5.172  1.00  0.99           H   new
ATOM   2755  N   LEU A 176      30.666  26.983  -9.524  1.00  0.96           N
ATOM   2756  CA  LEU A 176      29.499  26.587 -10.324  1.00  0.96           C
ATOM   2757  C   LEU A 176      29.693  25.175 -10.862  1.00  0.96           C
ATOM   2758  O   LEU A 176      28.784  24.335 -10.805  1.00  0.96           O
ATOM   2759  CB  LEU A 176      29.270  27.557 -11.494  1.00  0.96           C
ATOM   2760  CG  LEU A 176      28.087  27.222 -12.448  1.00  0.96           C
ATOM   2761  CD1 LEU A 176      26.783  27.222 -11.658  1.00  0.96           C
ATOM   2762  CD2 LEU A 176      28.039  28.267 -13.591  1.00  0.96           C
ATOM      0  H   LEU A 176      31.084  27.675  -9.819  1.00  0.96           H   new
ATOM      0  HA  LEU A 176      28.719  26.613  -9.748  1.00  0.96           H   new
ATOM      0  HB2 LEU A 176      29.125  28.444 -11.130  1.00  0.96           H   new
ATOM      0  HB3 LEU A 176      30.084  27.596 -12.021  1.00  0.96           H   new
ATOM      0  HG  LEU A 176      28.212  26.342 -12.837  1.00  0.96           H   new
ATOM      0 HD11 LEU A 176      26.045  27.013 -12.252  1.00  0.96           H   new
ATOM      0 HD12 LEU A 176      26.830  26.555 -10.955  1.00  0.96           H   new
ATOM      0 HD13 LEU A 176      26.643  28.097 -11.264  1.00  0.96           H   new
ATOM      0 HD21 LEU A 176      27.302  28.061 -14.188  1.00  0.96           H   new
ATOM      0 HD22 LEU A 176      27.912  29.152 -13.215  1.00  0.96           H   new
ATOM      0 HD23 LEU A 176      28.872  28.243 -14.087  1.00  0.96           H   new
ATOM   2774  N   LEU A 177      30.880  24.913 -11.402  1.00  0.96           N
ATOM   2775  CA  LEU A 177      31.197  23.609 -11.949  1.00  0.96           C
ATOM   2776  C   LEU A 177      31.098  22.553 -10.850  1.00  0.96           C
ATOM   2777  O   LEU A 177      30.462  21.516 -11.040  1.00  0.96           O
ATOM   2778  CB  LEU A 177      32.602  23.638 -12.557  1.00  0.96           C
ATOM   2779  CG  LEU A 177      33.126  22.363 -13.173  1.00  0.96           C
ATOM   2780  CD1 LEU A 177      32.230  21.950 -14.330  1.00  0.96           C
ATOM   2781  CD2 LEU A 177      34.543  22.621 -13.655  1.00  0.96           C
ATOM      0  H   LEU A 177      31.518  25.487 -11.459  1.00  0.96           H   new
ATOM      0  HA  LEU A 177      30.564  23.382 -12.648  1.00  0.96           H   new
ATOM      0  HB2 LEU A 177      32.618  24.328 -13.239  1.00  0.96           H   new
ATOM      0  HB3 LEU A 177      33.222  23.911 -11.863  1.00  0.96           H   new
ATOM      0  HG  LEU A 177      33.129  21.643 -12.523  1.00  0.96           H   new
ATOM      0 HD11 LEU A 177      32.568  21.131 -14.725  1.00  0.96           H   new
ATOM      0 HD12 LEU A 177      31.328  21.804 -14.005  1.00  0.96           H   new
ATOM      0 HD13 LEU A 177      32.222  22.652 -15.000  1.00  0.96           H   new
ATOM      0 HD21 LEU A 177      34.901  21.813 -14.056  1.00  0.96           H   new
ATOM      0 HD22 LEU A 177      34.536  23.333 -14.314  1.00  0.96           H   new
ATOM      0 HD23 LEU A 177      35.098  22.882 -12.904  1.00  0.96           H   new
ATOM   2793  N   ALA A 178      31.698  22.815  -9.685  1.00  0.97           N
ATOM   2794  CA  ALA A 178      31.645  21.853  -8.591  1.00  0.97           C
ATOM   2795  C   ALA A 178      30.207  21.565  -8.155  1.00  0.97           C
ATOM   2796  O   ALA A 178      29.844  20.404  -7.929  1.00  0.97           O
ATOM   2797  CB  ALA A 178      32.435  22.384  -7.411  1.00  0.97           C
ATOM      0  H   ALA A 178      32.135  23.536  -9.513  1.00  0.97           H   new
ATOM      0  HA  ALA A 178      32.032  21.022  -8.907  1.00  0.97           H   new
ATOM      0  HB1 ALA A 178      32.400  21.744  -6.683  1.00  0.97           H   new
ATOM      0  HB2 ALA A 178      33.358  22.522  -7.675  1.00  0.97           H   new
ATOM      0  HB3 ALA A 178      32.053  23.227  -7.119  1.00  0.97           H   new
ATOM   2803  N   LEU A 179      29.370  22.608  -8.096  1.00  1.00           N
ATOM   2804  CA  LEU A 179      27.969  22.444  -7.725  1.00  1.00           C
ATOM   2805  C   LEU A 179      27.239  21.604  -8.755  1.00  1.00           C
ATOM   2806  O   LEU A 179      26.442  20.732  -8.402  1.00  1.00           O
ATOM   2807  CB  LEU A 179      27.290  23.820  -7.621  1.00  1.00           C
ATOM   2808  CG  LEU A 179      27.684  24.721  -6.430  1.00  1.00           C
ATOM   2809  CD1 LEU A 179      27.140  26.142  -6.669  1.00  1.00           C
ATOM   2810  CD2 LEU A 179      27.087  24.137  -5.154  1.00  1.00           C
ATOM      0  H   LEU A 179      29.600  23.419  -8.269  1.00  1.00           H   new
ATOM      0  HA  LEU A 179      27.932  21.995  -6.866  1.00  1.00           H   new
ATOM      0  HB2 LEU A 179      27.475  24.307  -8.439  1.00  1.00           H   new
ATOM      0  HB3 LEU A 179      26.331  23.679  -7.585  1.00  1.00           H   new
ATOM      0  HG  LEU A 179      28.649  24.763  -6.344  1.00  1.00           H   new
ATOM      0 HD11 LEU A 179      27.385  26.712  -5.923  1.00  1.00           H   new
ATOM      0 HD12 LEU A 179      27.518  26.500  -7.487  1.00  1.00           H   new
ATOM      0 HD13 LEU A 179      26.174  26.110  -6.747  1.00  1.00           H   new
ATOM      0 HD21 LEU A 179      27.328  24.695  -4.399  1.00  1.00           H   new
ATOM      0 HD22 LEU A 179      26.121  24.103  -5.235  1.00  1.00           H   new
ATOM      0 HD23 LEU A 179      27.431  23.241  -5.016  1.00  1.00           H   new
ATOM   2822  N   SER A 180      27.546  21.836 -10.032  1.00  1.05           N
ATOM   2823  CA  SER A 180      26.915  21.123 -11.127  1.00  1.05           C
ATOM   2824  C   SER A 180      27.253  19.647 -11.097  1.00  1.05           C
ATOM   2825  O   SER A 180      26.383  18.782 -11.247  1.00  1.05           O
ATOM   2826  CB  SER A 180      27.389  21.727 -12.427  1.00  1.05           C
ATOM   2827  OG  SER A 180      26.962  23.061 -12.522  1.00  1.05           O
ATOM      0  H   SER A 180      28.130  22.416 -10.282  1.00  1.05           H   new
ATOM      0  HA  SER A 180      25.952  21.205 -11.041  1.00  1.05           H   new
ATOM      0  HB2 SER A 180      28.357  21.685 -12.478  1.00  1.05           H   new
ATOM      0  HB3 SER A 180      27.043  21.215 -13.175  1.00  1.05           H   new
ATOM      0  HG  SER A 180      27.455  23.548 -12.047  1.00  1.05           H   new
ATOM   2833  N   LEU A 181      28.516  19.344 -10.849  1.00  1.11           N
ATOM   2834  CA  LEU A 181      28.939  17.962 -10.810  1.00  1.11           C
ATOM   2835  C   LEU A 181      28.296  17.251  -9.620  1.00  1.11           C
ATOM   2836  O   LEU A 181      27.814  16.116  -9.742  1.00  1.11           O
ATOM   2837  CB  LEU A 181      30.463  17.941 -10.722  1.00  1.11           C
ATOM   2838  CG  LEU A 181      31.182  18.473 -11.997  1.00  1.11           C
ATOM   2839  CD1 LEU A 181      32.665  18.625 -11.720  1.00  1.11           C
ATOM   2840  CD2 LEU A 181      30.929  17.529 -13.147  1.00  1.11           C
ATOM      0  H   LEU A 181      29.138  19.920 -10.702  1.00  1.11           H   new
ATOM      0  HA  LEU A 181      28.657  17.491 -11.610  1.00  1.11           H   new
ATOM      0  HB2 LEU A 181      30.741  18.473  -9.960  1.00  1.11           H   new
ATOM      0  HB3 LEU A 181      30.755  17.031 -10.554  1.00  1.11           H   new
ATOM      0  HG  LEU A 181      30.831  19.345 -12.238  1.00  1.11           H   new
ATOM      0 HD11 LEU A 181      33.111  18.956 -12.515  1.00  1.11           H   new
ATOM      0 HD12 LEU A 181      32.796  19.252 -10.992  1.00  1.11           H   new
ATOM      0 HD13 LEU A 181      33.039  17.764 -11.476  1.00  1.11           H   new
ATOM      0 HD21 LEU A 181      31.376  17.860 -13.942  1.00  1.11           H   new
ATOM      0 HD22 LEU A 181      31.272  16.649 -12.925  1.00  1.11           H   new
ATOM      0 HD23 LEU A 181      29.975  17.471 -13.314  1.00  1.11           H   new
ATOM   2852  N   ALA A 182      28.251  17.947  -8.473  1.00  1.21           N
ATOM   2853  CA  ALA A 182      27.655  17.398  -7.267  1.00  1.21           C
ATOM   2854  C   ALA A 182      26.172  17.136  -7.453  1.00  1.21           C
ATOM   2855  O   ALA A 182      25.673  16.074  -7.071  1.00  1.21           O
ATOM   2856  CB  ALA A 182      27.866  18.361  -6.114  1.00  1.21           C
ATOM      0  H   ALA A 182      28.565  18.743  -8.383  1.00  1.21           H   new
ATOM      0  HA  ALA A 182      28.086  16.551  -7.073  1.00  1.21           H   new
ATOM      0  HB1 ALA A 182      27.468  17.994  -5.309  1.00  1.21           H   new
ATOM      0  HB2 ALA A 182      28.816  18.494  -5.973  1.00  1.21           H   new
ATOM      0  HB3 ALA A 182      27.449  19.212  -6.322  1.00  1.21           H   new
ATOM   2862  N   SER A 183      25.485  18.075  -8.106  1.00  1.35           N
ATOM   2863  CA  SER A 183      24.058  17.968  -8.338  1.00  1.35           C
ATOM   2864  C   SER A 183      23.723  16.762  -9.154  1.00  1.35           C
ATOM   2865  O   SER A 183      22.834  15.994  -8.800  1.00  1.35           O
ATOM   2866  CB  SER A 183      23.551  19.159  -9.087  1.00  1.35           C
ATOM   2867  OG  SER A 183      22.173  19.035  -9.324  1.00  1.35           O
ATOM      0  H   SER A 183      25.840  18.790  -8.425  1.00  1.35           H   new
ATOM      0  HA  SER A 183      23.643  17.906  -7.464  1.00  1.35           H   new
ATOM      0  HB2 SER A 183      23.727  19.967  -8.580  1.00  1.35           H   new
ATOM      0  HB3 SER A 183      24.024  19.244  -9.930  1.00  1.35           H   new
ATOM      0  HG  SER A 183      21.747  19.388  -8.692  1.00  1.35           H   new
ATOM   2873  N   VAL A 184      24.447  16.569 -10.248  1.00  1.54           N
ATOM   2874  CA  VAL A 184      24.158  15.435 -11.096  1.00  1.54           C
ATOM   2875  C   VAL A 184      24.358  14.129 -10.359  1.00  1.54           C
ATOM   2876  O   VAL A 184      23.562  13.204 -10.515  1.00  1.54           O
ATOM   2877  CB  VAL A 184      25.013  15.465 -12.363  1.00  1.54           C
ATOM   2878  CG1 VAL A 184      24.845  14.157 -13.093  1.00  1.54           C
ATOM   2879  CG2 VAL A 184      24.544  16.628 -13.251  1.00  1.54           C
ATOM      0  H   VAL A 184      25.094  17.072 -10.509  1.00  1.54           H   new
ATOM      0  HA  VAL A 184      23.225  15.497 -11.353  1.00  1.54           H   new
ATOM      0  HB  VAL A 184      25.949  15.590 -12.139  1.00  1.54           H   new
ATOM      0 HG11 VAL A 184      25.384  14.165 -13.900  1.00  1.54           H   new
ATOM      0 HG12 VAL A 184      25.131  13.428 -12.521  1.00  1.54           H   new
ATOM      0 HG13 VAL A 184      23.912  14.035 -13.329  1.00  1.54           H   new
ATOM      0 HG21 VAL A 184      25.081  16.656 -14.058  1.00  1.54           H   new
ATOM      0 HG22 VAL A 184      23.612  16.500 -13.487  1.00  1.54           H   new
ATOM      0 HG23 VAL A 184      24.643  17.464 -12.769  1.00  1.54           H   new
ATOM   2889  N   ALA A 185      25.444  14.028  -9.590  1.00  1.79           N
ATOM   2890  CA  ALA A 185      25.705  12.818  -8.832  1.00  1.79           C
ATOM   2891  C   ALA A 185      24.611  12.516  -7.793  1.00  1.79           C
ATOM   2892  O   ALA A 185      24.198  11.361  -7.632  1.00  1.79           O
ATOM   2893  CB  ALA A 185      27.043  12.961  -8.128  1.00  1.79           C
ATOM      0  H   ALA A 185      26.034  14.647  -9.498  1.00  1.79           H   new
ATOM      0  HA  ALA A 185      25.715  12.076  -9.457  1.00  1.79           H   new
ATOM      0  HB1 ALA A 185      27.228  12.157  -7.618  1.00  1.79           H   new
ATOM      0  HB2 ALA A 185      27.743  13.094  -8.786  1.00  1.79           H   new
ATOM      0  HB3 ALA A 185      27.014  13.724  -7.530  1.00  1.79           H   new
ATOM   2899  N   MET A 186      24.126  13.557  -7.101  1.00  2.08           N
ATOM   2900  CA  MET A 186      23.107  13.394  -6.058  1.00  2.08           C
ATOM   2901  C   MET A 186      21.674  13.227  -6.557  1.00  2.08           C
ATOM   2902  O   MET A 186      20.928  12.380  -6.058  1.00  2.08           O
ATOM   2903  CB  MET A 186      23.142  14.597  -5.132  1.00  2.08           C
ATOM   2904  CG  MET A 186      24.363  14.680  -4.257  1.00  2.08           C
ATOM   2905  SD  MET A 186      24.228  15.997  -3.074  1.00  2.08           S
ATOM   2906  CE  MET A 186      24.422  17.330  -4.213  1.00  2.08           C
ATOM      0  H   MET A 186      24.378  14.370  -7.223  1.00  2.08           H   new
ATOM      0  HA  MET A 186      23.338  12.565  -5.611  1.00  2.08           H   new
ATOM      0  HB2 MET A 186      23.087  15.404  -5.667  1.00  2.08           H   new
ATOM      0  HB3 MET A 186      22.354  14.578  -4.566  1.00  2.08           H   new
ATOM      0  HG2 MET A 186      24.487  13.838  -3.792  1.00  2.08           H   new
ATOM      0  HG3 MET A 186      25.149  14.818  -4.809  1.00  2.08           H   new
ATOM      0  HE1 MET A 186      24.375  18.173  -3.736  1.00  2.08           H   new
ATOM      0  HE2 MET A 186      25.283  17.256  -4.654  1.00  2.08           H   new
ATOM      0  HE3 MET A 186      23.715  17.295  -4.876  1.00  2.08           H   new
ATOM   2916  N   CYS A 187      21.280  14.050  -7.520  1.00  2.34           N
ATOM   2917  CA  CYS A 187      19.926  14.042  -8.048  1.00  2.34           C
ATOM   2918  C   CYS A 187      19.983  13.569  -9.493  1.00  2.34           C
ATOM   2919  O   CYS A 187      20.032  14.370 -10.429  1.00  2.34           O
ATOM   2920  CB  CYS A 187      19.352  15.465  -7.996  1.00  2.34           C
ATOM   2921  SG  CYS A 187      19.306  16.215  -6.336  1.00  2.34           S
ATOM      0  H   CYS A 187      21.795  14.632  -7.887  1.00  2.34           H   new
ATOM      0  HA  CYS A 187      19.361  13.453  -7.524  1.00  2.34           H   new
ATOM      0  HB2 CYS A 187      19.879  16.034  -8.579  1.00  2.34           H   new
ATOM      0  HB3 CYS A 187      18.451  15.449  -8.354  1.00  2.34           H   new
ATOM      0  HG  CYS A 187      18.581  17.171  -6.348  1.00  2.34           H   new
ATOM   2927  N   ARG A 188      19.918  12.269  -9.698  1.00  2.51           N
ATOM   2928  CA  ARG A 188      20.198  11.735 -11.025  1.00  2.51           C
ATOM   2929  C   ARG A 188      18.993  11.756 -11.964  1.00  2.51           C
ATOM   2930  O   ARG A 188      18.406  10.717 -12.266  1.00  2.51           O
ATOM   2931  CB  ARG A 188      20.740  10.328 -10.872  1.00  2.51           C
ATOM   2932  CG  ARG A 188      22.074  10.277 -10.101  1.00  2.51           C
ATOM   2933  CD  ARG A 188      22.598   8.902  -9.917  1.00  2.51           C
ATOM   2934  NE  ARG A 188      23.813   8.890  -9.090  1.00  2.51           N
ATOM   2935  CZ  ARG A 188      24.596   7.805  -8.899  1.00  2.51           C
ATOM   2936  NH1 ARG A 188      24.297   6.665  -9.494  1.00  2.51           N1+
ATOM   2937  NH2 ARG A 188      25.662   7.871  -8.117  1.00  2.51           N
ATOM      0  H   ARG A 188      19.718  11.684  -9.100  1.00  2.51           H   new
ATOM      0  HA  ARG A 188      20.855  12.313 -11.443  1.00  2.51           H   new
ATOM      0  HB2 ARG A 188      20.084   9.783 -10.410  1.00  2.51           H   new
ATOM      0  HB3 ARG A 188      20.865   9.938 -11.751  1.00  2.51           H   new
ATOM      0  HG2 ARG A 188      22.734  10.806 -10.575  1.00  2.51           H   new
ATOM      0  HG3 ARG A 188      21.953  10.688  -9.231  1.00  2.51           H   new
ATOM      0  HD2 ARG A 188      21.918   8.349  -9.502  1.00  2.51           H   new
ATOM      0  HD3 ARG A 188      22.792   8.511 -10.783  1.00  2.51           H   new
ATOM      0  HE  ARG A 188      24.041   9.623  -8.702  1.00  2.51           H   new
ATOM      0 HH11 ARG A 188      23.605   6.614 -10.002  1.00  2.51           H   new
ATOM      0 HH12 ARG A 188      24.794   5.974  -9.374  1.00  2.51           H   new
ATOM      0 HH21 ARG A 188      25.862   8.610  -7.724  1.00  2.51           H   new
ATOM      0 HH22 ARG A 188      26.154   7.175  -8.001  1.00  2.51           H   new
ATOM   2951  N   THR A 189      18.639  12.955 -12.425  1.00  2.51           N
ATOM   2952  CA  THR A 189      17.462  13.139 -13.273  1.00  2.51           C
ATOM   2953  C   THR A 189      17.854  13.841 -14.584  1.00  2.51           C
ATOM   2954  O   THR A 189      18.865  14.542 -14.603  1.00  2.51           O
ATOM   2955  CB  THR A 189      16.420  14.039 -12.561  1.00  2.51           C
ATOM   2956  CG2 THR A 189      16.185  13.517 -11.150  1.00  2.51           C
ATOM   2957  OG1 THR A 189      16.913  15.417 -12.467  1.00  2.51           O
ATOM      0  H   THR A 189      19.071  13.679 -12.257  1.00  2.51           H   new
ATOM      0  HA  THR A 189      17.089  12.262 -13.453  1.00  2.51           H   new
ATOM      0  HB  THR A 189      15.597  14.023 -13.073  1.00  2.51           H   new
ATOM      0  HG1 THR A 189      17.625  15.430 -12.022  1.00  2.51           H   new
ATOM      0 HG21 THR A 189      15.533  14.078 -10.702  1.00  2.51           H   new
ATOM      0 HG22 THR A 189      15.852  12.607 -11.193  1.00  2.51           H   new
ATOM      0 HG23 THR A 189      17.019  13.533 -10.656  1.00  2.51           H   new
ATOM   2965  N   PRO A 190      17.071  13.704 -15.682  1.00  2.34           N
ATOM   2966  CA  PRO A 190      17.227  14.412 -16.954  1.00  2.34           C
ATOM   2967  C   PRO A 190      17.363  15.923 -16.807  1.00  2.34           C
ATOM   2968  O   PRO A 190      18.079  16.562 -17.581  1.00  2.34           O
ATOM   2969  CB  PRO A 190      15.929  14.049 -17.677  1.00  2.34           C
ATOM   2970  CG  PRO A 190      15.589  12.674 -17.153  1.00  2.34           C
ATOM   2971  CD  PRO A 190      15.970  12.707 -15.694  1.00  2.34           C
ATOM      0  HA  PRO A 190      18.041  14.158 -17.417  1.00  2.34           H   new
ATOM      0  HB2 PRO A 190      15.224  14.687 -17.483  1.00  2.34           H   new
ATOM      0  HB3 PRO A 190      16.049  14.042 -18.640  1.00  2.34           H   new
ATOM      0  HG2 PRO A 190      14.646  12.479 -17.265  1.00  2.34           H   new
ATOM      0  HG3 PRO A 190      16.080  11.986 -17.629  1.00  2.34           H   new
ATOM      0  HD2 PRO A 190      15.228  12.979 -15.132  1.00  2.34           H   new
ATOM      0  HD3 PRO A 190      16.263  11.839 -15.376  1.00  2.34           H   new
ATOM   2979  N   PHE A 191      16.696  16.501 -15.807  1.00  2.06           N
ATOM   2980  CA  PHE A 191      16.788  17.937 -15.599  1.00  2.06           C
ATOM   2981  C   PHE A 191      18.093  18.280 -14.922  1.00  2.06           C
ATOM   2982  O   PHE A 191      18.717  19.285 -15.253  1.00  2.06           O
ATOM   2983  CB  PHE A 191      15.621  18.463 -14.777  1.00  2.06           C
ATOM   2984  CG  PHE A 191      14.339  18.565 -15.525  1.00  2.06           C
ATOM   2985  CD1 PHE A 191      13.435  17.520 -15.548  1.00  2.06           C
ATOM   2986  CD2 PHE A 191      14.022  19.740 -16.201  1.00  2.06           C
ATOM   2987  CE1 PHE A 191      12.240  17.644 -16.239  1.00  2.06           C
ATOM   2988  CE2 PHE A 191      12.838  19.873 -16.886  1.00  2.06           C
ATOM   2989  CZ  PHE A 191      11.942  18.822 -16.908  1.00  2.06           C
ATOM      0  H   PHE A 191      16.193  16.083 -15.248  1.00  2.06           H   new
ATOM      0  HA  PHE A 191      16.753  18.364 -16.469  1.00  2.06           H   new
ATOM      0  HB2 PHE A 191      15.491  17.882 -14.011  1.00  2.06           H   new
ATOM      0  HB3 PHE A 191      15.852  19.340 -14.432  1.00  2.06           H   new
ATOM      0  HD1 PHE A 191      13.629  16.730 -15.098  1.00  2.06           H   new
ATOM      0  HD2 PHE A 191      14.624  20.449 -16.189  1.00  2.06           H   new
ATOM      0  HE1 PHE A 191      11.637  16.936 -16.254  1.00  2.06           H   new
ATOM      0  HE2 PHE A 191      12.641  20.665 -17.332  1.00  2.06           H   new
ATOM      0  HZ  PHE A 191      11.140  18.904 -17.371  1.00  2.06           H   new
ATOM   2999  N   SER A 192      18.535  17.433 -13.986  1.00  1.77           N
ATOM   3000  CA  SER A 192      19.798  17.699 -13.304  1.00  1.77           C
ATOM   3001  C   SER A 192      20.899  17.638 -14.336  1.00  1.77           C
ATOM   3002  O   SER A 192      21.829  18.444 -14.329  1.00  1.77           O
ATOM   3003  CB  SER A 192      20.084  16.657 -12.256  1.00  1.77           C
ATOM   3004  OG  SER A 192      19.124  16.667 -11.237  1.00  1.77           O
ATOM      0  H   SER A 192      18.128  16.717 -13.739  1.00  1.77           H   new
ATOM      0  HA  SER A 192      19.747  18.567 -12.873  1.00  1.77           H   new
ATOM      0  HB2 SER A 192      20.107  15.780 -12.670  1.00  1.77           H   new
ATOM      0  HB3 SER A 192      20.962  16.814 -11.875  1.00  1.77           H   new
ATOM      0  HG  SER A 192      19.188  15.962 -10.785  1.00  1.77           H   new
ATOM   3010  N   LEU A 193      20.787  16.668 -15.240  1.00  1.51           N
ATOM   3011  CA  LEU A 193      21.761  16.519 -16.293  1.00  1.51           C
ATOM   3012  C   LEU A 193      21.730  17.718 -17.222  1.00  1.51           C
ATOM   3013  O   LEU A 193      22.769  18.306 -17.504  1.00  1.51           O
ATOM   3014  CB  LEU A 193      21.454  15.236 -17.059  1.00  1.51           C
ATOM   3015  CG  LEU A 193      21.748  13.966 -16.294  1.00  1.51           C
ATOM   3016  CD1 LEU A 193      21.158  12.774 -17.015  1.00  1.51           C
ATOM   3017  CD2 LEU A 193      23.245  13.835 -16.188  1.00  1.51           C
ATOM      0  H   LEU A 193      20.151  16.090 -15.254  1.00  1.51           H   new
ATOM      0  HA  LEU A 193      22.651  16.467 -15.912  1.00  1.51           H   new
ATOM      0  HB2 LEU A 193      20.517  15.239 -17.311  1.00  1.51           H   new
ATOM      0  HB3 LEU A 193      21.969  15.232 -17.881  1.00  1.51           H   new
ATOM      0  HG  LEU A 193      21.351  14.000 -15.409  1.00  1.51           H   new
ATOM      0 HD11 LEU A 193      21.352  11.965 -16.516  1.00  1.51           H   new
ATOM      0 HD12 LEU A 193      20.197  12.884 -17.090  1.00  1.51           H   new
ATOM      0 HD13 LEU A 193      21.546  12.707 -17.902  1.00  1.51           H   new
ATOM      0 HD21 LEU A 193      23.466  13.026 -15.700  1.00  1.51           H   new
ATOM      0 HD22 LEU A 193      23.630  13.791 -17.077  1.00  1.51           H   new
ATOM      0 HD23 LEU A 193      23.605  14.604 -15.718  1.00  1.51           H   new
ATOM   3029  N   ALA A 194      20.540  18.158 -17.633  1.00  1.31           N
ATOM   3030  CA  ALA A 194      20.465  19.312 -18.514  1.00  1.31           C
ATOM   3031  C   ALA A 194      21.040  20.559 -17.851  1.00  1.31           C
ATOM   3032  O   ALA A 194      21.791  21.316 -18.472  1.00  1.31           O
ATOM   3033  CB  ALA A 194      19.024  19.549 -18.906  1.00  1.31           C
ATOM      0  H   ALA A 194      19.784  17.809 -17.417  1.00  1.31           H   new
ATOM      0  HA  ALA A 194      20.996  19.129 -19.305  1.00  1.31           H   new
ATOM      0  HB1 ALA A 194      18.971  20.319 -19.494  1.00  1.31           H   new
ATOM      0  HB2 ALA A 194      18.681  18.767 -19.366  1.00  1.31           H   new
ATOM      0  HB3 ALA A 194      18.495  19.714 -18.110  1.00  1.31           H   new
ATOM   3039  N   GLU A 195      20.733  20.749 -16.569  1.00  1.16           N
ATOM   3040  CA  GLU A 195      21.203  21.912 -15.837  1.00  1.16           C
ATOM   3041  C   GLU A 195      22.705  21.855 -15.677  1.00  1.16           C
ATOM   3042  O   GLU A 195      23.402  22.838 -15.945  1.00  1.16           O
ATOM   3043  CB  GLU A 195      20.482  22.000 -14.478  1.00  1.16           C
ATOM   3044  CG  GLU A 195      20.817  23.202 -13.582  1.00  1.16           C
ATOM   3045  CD  GLU A 195      19.825  23.325 -12.464  1.00  1.16           C
ATOM   3046  OE1 GLU A 195      18.980  22.476 -12.402  1.00  1.16           O
ATOM   3047  OE2 GLU A 195      19.897  24.236 -11.655  1.00  1.16           O1-
ATOM      0  H   GLU A 195      20.250  20.209 -16.106  1.00  1.16           H   new
ATOM      0  HA  GLU A 195      20.995  22.717 -16.336  1.00  1.16           H   new
ATOM      0  HB2 GLU A 195      19.526  22.006 -14.645  1.00  1.16           H   new
ATOM      0  HB3 GLU A 195      20.678  21.191 -13.981  1.00  1.16           H   new
ATOM      0  HG2 GLU A 195      21.710  23.100 -13.218  1.00  1.16           H   new
ATOM      0  HG3 GLU A 195      20.817  24.015 -14.111  1.00  1.16           H   new
ATOM   3054  N   GLY A 196      23.213  20.685 -15.290  1.00  1.06           N
ATOM   3055  CA  GLY A 196      24.634  20.490 -15.096  1.00  1.06           C
ATOM   3056  C   GLY A 196      25.406  20.731 -16.385  1.00  1.06           C
ATOM   3057  O   GLY A 196      26.463  21.350 -16.366  1.00  1.06           O
ATOM      0  H   GLY A 196      22.737  19.986 -15.134  1.00  1.06           H   new
ATOM      0  HA2 GLY A 196      24.954  21.093 -14.407  1.00  1.06           H   new
ATOM      0  HA3 GLY A 196      24.799  19.587 -14.782  1.00  1.06           H   new
ATOM   3061  N   ILE A 197      24.865  20.293 -17.522  1.00  1.00           N
ATOM   3062  CA  ILE A 197      25.515  20.507 -18.811  1.00  1.00           C
ATOM   3063  C   ILE A 197      25.575  21.983 -19.177  1.00  1.00           C
ATOM   3064  O   ILE A 197      26.636  22.490 -19.563  1.00  1.00           O
ATOM   3065  CB  ILE A 197      24.799  19.717 -19.917  1.00  1.00           C
ATOM   3066  CG1 ILE A 197      25.005  18.206 -19.691  1.00  1.00           C
ATOM   3067  CG2 ILE A 197      25.307  20.146 -21.289  1.00  1.00           C
ATOM   3068  CD1 ILE A 197      24.086  17.339 -20.515  1.00  1.00           C
ATOM      0  H   ILE A 197      24.119  19.868 -17.566  1.00  1.00           H   new
ATOM      0  HA  ILE A 197      26.426  20.184 -18.730  1.00  1.00           H   new
ATOM      0  HB  ILE A 197      23.848  19.905 -19.883  1.00  1.00           H   new
ATOM      0 HG12 ILE A 197      25.925  17.978 -19.899  1.00  1.00           H   new
ATOM      0 HG13 ILE A 197      24.869  18.006 -18.752  1.00  1.00           H   new
ATOM      0 HG21 ILE A 197      24.847  19.640 -21.977  1.00  1.00           H   new
ATOM      0 HG22 ILE A 197      25.137  21.092 -21.416  1.00  1.00           H   new
ATOM      0 HG23 ILE A 197      26.261  19.979 -21.348  1.00  1.00           H   new
ATOM      0 HD11 ILE A 197      24.267  16.405 -20.326  1.00  1.00           H   new
ATOM      0 HD12 ILE A 197      23.164  17.541 -20.292  1.00  1.00           H   new
ATOM      0 HD13 ILE A 197      24.236  17.513 -21.457  1.00  1.00           H   new
ATOM   3080  N   VAL A 198      24.450  22.691 -19.026  1.00  0.97           N
ATOM   3081  CA  VAL A 198      24.405  24.114 -19.342  1.00  0.97           C
ATOM   3082  C   VAL A 198      25.354  24.923 -18.472  1.00  0.97           C
ATOM   3083  O   VAL A 198      26.086  25.794 -18.960  1.00  0.97           O
ATOM   3084  CB  VAL A 198      22.964  24.648 -19.175  1.00  0.97           C
ATOM   3085  CG1 VAL A 198      22.920  26.176 -19.255  1.00  0.97           C
ATOM   3086  CG2 VAL A 198      22.096  24.075 -20.279  1.00  0.97           C
ATOM      0  H   VAL A 198      23.707  22.363 -18.743  1.00  0.97           H   new
ATOM      0  HA  VAL A 198      24.690  24.215 -20.264  1.00  0.97           H   new
ATOM      0  HB  VAL A 198      22.639  24.378 -18.302  1.00  0.97           H   new
ATOM      0 HG11 VAL A 198      22.005  26.480 -19.147  1.00  0.97           H   new
ATOM      0 HG12 VAL A 198      23.471  26.553 -18.551  1.00  0.97           H   new
ATOM      0 HG13 VAL A 198      23.256  26.465 -20.118  1.00  0.97           H   new
ATOM      0 HG21 VAL A 198      21.189  24.405 -20.182  1.00  0.97           H   new
ATOM      0 HG22 VAL A 198      22.448  24.346 -21.141  1.00  0.97           H   new
ATOM      0 HG23 VAL A 198      22.095  23.107 -20.221  1.00  0.97           H   new
ATOM   3096  N   LEU A 199      25.363  24.629 -17.186  1.00  0.95           N
ATOM   3097  CA  LEU A 199      26.177  25.394 -16.278  1.00  0.95           C
ATOM   3098  C   LEU A 199      27.638  24.988 -16.307  1.00  0.95           C
ATOM   3099  O   LEU A 199      28.516  25.852 -16.238  1.00  0.95           O
ATOM   3100  CB  LEU A 199      25.542  25.271 -14.918  1.00  0.95           C
ATOM   3101  CG  LEU A 199      24.172  25.890 -14.961  1.00  0.95           C
ATOM   3102  CD1 LEU A 199      23.446  25.730 -13.685  1.00  0.95           C
ATOM   3103  CD2 LEU A 199      24.324  27.271 -15.325  1.00  0.95           C
ATOM      0  H   LEU A 199      24.908  23.995 -16.824  1.00  0.95           H   new
ATOM      0  HA  LEU A 199      26.202  26.326 -16.546  1.00  0.95           H   new
ATOM      0  HB2 LEU A 199      25.480  24.338 -14.660  1.00  0.95           H   new
ATOM      0  HB3 LEU A 199      26.089  25.714 -14.251  1.00  0.95           H   new
ATOM      0  HG  LEU A 199      23.629  25.433 -15.622  1.00  0.95           H   new
ATOM      0 HD11 LEU A 199      22.571  26.142 -13.757  1.00  0.95           H   new
ATOM      0 HD12 LEU A 199      23.343  24.786 -13.487  1.00  0.95           H   new
ATOM      0 HD13 LEU A 199      23.946  26.157 -12.972  1.00  0.95           H   new
ATOM      0 HD21 LEU A 199      23.452  27.695 -15.360  1.00  0.95           H   new
ATOM      0 HD22 LEU A 199      24.875  27.721 -14.666  1.00  0.95           H   new
ATOM      0 HD23 LEU A 199      24.747  27.332 -16.196  1.00  0.95           H   new
ATOM   3115  N   ALA A 200      27.926  23.695 -16.450  1.00  0.95           N
ATOM   3116  CA  ALA A 200      29.310  23.279 -16.550  1.00  0.95           C
ATOM   3117  C   ALA A 200      29.919  23.880 -17.795  1.00  0.95           C
ATOM   3118  O   ALA A 200      31.046  24.354 -17.752  1.00  0.95           O
ATOM   3119  CB  ALA A 200      29.440  21.772 -16.602  1.00  0.95           C
ATOM      0  H   ALA A 200      27.346  23.061 -16.490  1.00  0.95           H   new
ATOM      0  HA  ALA A 200      29.777  23.590 -15.759  1.00  0.95           H   new
ATOM      0  HB1 ALA A 200      30.377  21.530 -16.669  1.00  0.95           H   new
ATOM      0  HB2 ALA A 200      29.063  21.387 -15.795  1.00  0.95           H   new
ATOM      0  HB3 ALA A 200      28.963  21.432 -17.375  1.00  0.95           H   new
ATOM   3125  N   SER A 201      29.154  23.926 -18.899  1.00  0.95           N
ATOM   3126  CA  SER A 201      29.666  24.490 -20.138  1.00  0.95           C
ATOM   3127  C   SER A 201      29.967  25.971 -19.951  1.00  0.95           C
ATOM   3128  O   SER A 201      31.024  26.466 -20.368  1.00  0.95           O
ATOM   3129  CB  SER A 201      28.635  24.327 -21.242  1.00  0.95           C
ATOM   3130  OG  SER A 201      28.410  22.976 -21.527  1.00  0.95           O
ATOM      0  H   SER A 201      28.345  23.636 -18.942  1.00  0.95           H   new
ATOM      0  HA  SER A 201      30.481  24.023 -20.381  1.00  0.95           H   new
ATOM      0  HB2 SER A 201      27.802  24.747 -20.975  1.00  0.95           H   new
ATOM      0  HB3 SER A 201      28.939  24.783 -22.042  1.00  0.95           H   new
ATOM      0  HG  SER A 201      27.856  22.662 -20.979  1.00  0.95           H   new
ATOM   3136  N   ALA A 202      29.047  26.680 -19.283  1.00  0.96           N
ATOM   3137  CA  ALA A 202      29.226  28.098 -19.011  1.00  0.96           C
ATOM   3138  C   ALA A 202      30.466  28.333 -18.169  1.00  0.96           C
ATOM   3139  O   ALA A 202      31.205  29.290 -18.373  1.00  0.96           O
ATOM   3140  CB  ALA A 202      28.013  28.632 -18.288  1.00  0.96           C
ATOM      0  H   ALA A 202      28.312  26.350 -18.981  1.00  0.96           H   new
ATOM      0  HA  ALA A 202      29.335  28.563 -19.855  1.00  0.96           H   new
ATOM      0  HB1 ALA A 202      28.134  29.577 -18.107  1.00  0.96           H   new
ATOM      0  HB2 ALA A 202      27.226  28.507 -18.840  1.00  0.96           H   new
ATOM      0  HB3 ALA A 202      27.899  28.155 -17.451  1.00  0.96           H   new
ATOM   3146  N   ALA A 203      30.709  27.437 -17.219  1.00  0.97           N
ATOM   3147  CA  ALA A 203      31.870  27.553 -16.363  1.00  0.97           C
ATOM   3148  C   ALA A 203      33.160  27.256 -17.095  1.00  0.97           C
ATOM   3149  O   ALA A 203      34.110  28.041 -17.059  1.00  0.97           O
ATOM   3150  CB  ALA A 203      31.727  26.594 -15.197  1.00  0.97           C
ATOM      0  H   ALA A 203      30.210  26.755 -17.058  1.00  0.97           H   new
ATOM      0  HA  ALA A 203      31.914  28.471 -16.053  1.00  0.97           H   new
ATOM      0  HB1 ALA A 203      32.503  26.668 -14.620  1.00  0.97           H   new
ATOM      0  HB2 ALA A 203      30.928  26.814 -14.693  1.00  0.97           H   new
ATOM      0  HB3 ALA A 203      31.658  25.686 -15.531  1.00  0.97           H   new
ATOM   3156  N   LEU A 204      33.176  26.150 -17.816  1.00  0.98           N
ATOM   3157  CA  LEU A 204      34.379  25.699 -18.470  1.00  0.98           C
ATOM   3158  C   LEU A 204      34.879  26.671 -19.502  1.00  0.98           C
ATOM   3159  O   LEU A 204      36.084  26.876 -19.585  1.00  0.98           O
ATOM   3160  CB  LEU A 204      34.141  24.318 -19.056  1.00  0.98           C
ATOM   3161  CG  LEU A 204      34.006  23.226 -17.988  1.00  0.98           C
ATOM   3162  CD1 LEU A 204      33.556  21.941 -18.624  1.00  0.98           C
ATOM   3163  CD2 LEU A 204      35.345  23.061 -17.297  1.00  0.98           C
ATOM      0  H   LEU A 204      32.492  25.644 -17.938  1.00  0.98           H   new
ATOM      0  HA  LEU A 204      35.085  25.645 -17.807  1.00  0.98           H   new
ATOM      0  HB2 LEU A 204      33.335  24.336 -19.596  1.00  0.98           H   new
ATOM      0  HB3 LEU A 204      34.875  24.094 -19.649  1.00  0.98           H   new
ATOM      0  HG  LEU A 204      33.339  23.476 -17.329  1.00  0.98           H   new
ATOM      0 HD11 LEU A 204      33.473  21.255 -17.944  1.00  0.98           H   new
ATOM      0 HD12 LEU A 204      32.697  22.076 -19.054  1.00  0.98           H   new
ATOM      0 HD13 LEU A 204      34.208  21.662 -19.286  1.00  0.98           H   new
ATOM      0 HD21 LEU A 204      35.276  22.372 -16.617  1.00  0.98           H   new
ATOM      0 HD22 LEU A 204      36.016  22.805 -17.949  1.00  0.98           H   new
ATOM      0 HD23 LEU A 204      35.601  23.900 -16.882  1.00  0.98           H   new
ATOM   3175  N   GLY A 205      33.979  27.313 -20.244  1.00  1.00           N
ATOM   3176  CA  GLY A 205      34.401  28.278 -21.246  1.00  1.00           C
ATOM   3177  C   GLY A 205      35.497  29.205 -20.695  1.00  1.00           C
ATOM   3178  O   GLY A 205      36.674  28.989 -20.991  1.00  1.00           O
ATOM      0  H   GLY A 205      33.128  27.203 -20.182  1.00  1.00           H   new
ATOM      0  HA2 GLY A 205      34.732  27.811 -22.029  1.00  1.00           H   new
ATOM      0  HA3 GLY A 205      33.639  28.807 -21.531  1.00  1.00           H   new
ATOM   3182  N   PRO A 206      35.159  30.243 -19.908  1.00  1.03           N
ATOM   3183  CA  PRO A 206      36.083  31.171 -19.276  1.00  1.03           C
ATOM   3184  C   PRO A 206      37.185  30.498 -18.461  1.00  1.03           C
ATOM   3185  O   PRO A 206      38.326  30.958 -18.463  1.00  1.03           O
ATOM   3186  CB  PRO A 206      35.172  31.956 -18.345  1.00  1.03           C
ATOM   3187  CG  PRO A 206      33.817  31.878 -18.998  1.00  1.03           C
ATOM   3188  CD  PRO A 206      33.760  30.486 -19.560  1.00  1.03           C
ATOM      0  HA  PRO A 206      36.560  31.695 -19.938  1.00  1.03           H   new
ATOM      0  HB2 PRO A 206      35.159  31.571 -17.455  1.00  1.03           H   new
ATOM      0  HB3 PRO A 206      35.468  32.875 -18.252  1.00  1.03           H   new
ATOM      0  HG2 PRO A 206      33.105  32.031 -18.357  1.00  1.03           H   new
ATOM      0  HG3 PRO A 206      33.720  32.546 -19.695  1.00  1.03           H   new
ATOM      0  HD2 PRO A 206      33.431  29.845 -18.911  1.00  1.03           H   new
ATOM      0  HD3 PRO A 206      33.178  30.430 -20.334  1.00  1.03           H   new
ATOM   3196  N   LEU A 207      36.903  29.345 -17.832  1.00  1.08           N
ATOM   3197  CA  LEU A 207      37.948  28.688 -17.046  1.00  1.08           C
ATOM   3198  C   LEU A 207      39.115  28.229 -17.927  1.00  1.08           C
ATOM   3199  O   LEU A 207      40.260  28.162 -17.467  1.00  1.08           O
ATOM   3200  CB  LEU A 207      37.375  27.496 -16.265  1.00  1.08           C
ATOM   3201  CG  LEU A 207      36.406  27.842 -15.092  1.00  1.08           C
ATOM   3202  CD1 LEU A 207      35.772  26.548 -14.532  1.00  1.08           C
ATOM   3203  CD2 LEU A 207      37.154  28.549 -14.062  1.00  1.08           C
ATOM      0  H   LEU A 207      36.142  28.944 -17.848  1.00  1.08           H   new
ATOM      0  HA  LEU A 207      38.288  29.342 -16.416  1.00  1.08           H   new
ATOM      0  HB2 LEU A 207      36.905  26.920 -16.889  1.00  1.08           H   new
ATOM      0  HB3 LEU A 207      38.116  26.982 -15.907  1.00  1.08           H   new
ATOM      0  HG  LEU A 207      35.687  28.411 -15.408  1.00  1.08           H   new
ATOM      0 HD11 LEU A 207      35.171  26.771 -13.804  1.00  1.08           H   new
ATOM      0 HD12 LEU A 207      35.275  26.100 -15.235  1.00  1.08           H   new
ATOM      0 HD13 LEU A 207      36.471  25.960 -14.206  1.00  1.08           H   new
ATOM      0 HD21 LEU A 207      36.562  28.770 -13.326  1.00  1.08           H   new
ATOM      0 HD22 LEU A 207      37.874  27.984 -13.739  1.00  1.08           H   new
ATOM      0 HD23 LEU A 207      37.525  29.364 -14.434  1.00  1.08           H   new
ATOM   3215  N   ILE A 208      38.810  27.893 -19.180  1.00  1.16           N
ATOM   3216  CA  ILE A 208      39.781  27.418 -20.147  1.00  1.16           C
ATOM   3217  C   ILE A 208      40.325  28.551 -21.027  1.00  1.16           C
ATOM   3218  O   ILE A 208      41.529  28.621 -21.289  1.00  1.16           O
ATOM   3219  CB  ILE A 208      39.139  26.331 -21.029  1.00  1.16           C
ATOM   3220  CG1 ILE A 208      38.759  25.112 -20.151  1.00  1.16           C
ATOM   3221  CG2 ILE A 208      40.086  25.934 -22.155  1.00  1.16           C
ATOM   3222  CD1 ILE A 208      37.886  24.096 -20.855  1.00  1.16           C
ATOM      0  H   ILE A 208      38.010  27.938 -19.493  1.00  1.16           H   new
ATOM      0  HA  ILE A 208      40.531  27.049 -19.655  1.00  1.16           H   new
ATOM      0  HB  ILE A 208      38.331  26.679 -21.437  1.00  1.16           H   new
ATOM      0 HG12 ILE A 208      39.571  24.675 -19.852  1.00  1.16           H   new
ATOM      0 HG13 ILE A 208      38.298  25.427 -19.358  1.00  1.16           H   new
ATOM      0 HG21 ILE A 208      39.670  25.250 -22.702  1.00  1.16           H   new
ATOM      0 HG22 ILE A 208      40.282  26.710 -22.703  1.00  1.16           H   new
ATOM      0 HG23 ILE A 208      40.910  25.589 -21.778  1.00  1.16           H   new
ATOM      0 HD11 ILE A 208      37.688  23.364 -20.250  1.00  1.16           H   new
ATOM      0 HD12 ILE A 208      37.058  24.518 -21.133  1.00  1.16           H   new
ATOM      0 HD13 ILE A 208      38.351  23.754 -21.634  1.00  1.16           H   new
ATOM   3234  N   GLU A 209      39.424  29.406 -21.523  1.00  1.28           N
ATOM   3235  CA  GLU A 209      39.769  30.465 -22.472  1.00  1.28           C
ATOM   3236  C   GLU A 209      40.154  31.832 -21.876  1.00  1.28           C
ATOM   3237  O   GLU A 209      40.848  32.610 -22.529  1.00  1.28           O
ATOM   3238  CB  GLU A 209      38.602  30.645 -23.452  1.00  1.28           C
ATOM   3239  CG  GLU A 209      38.345  29.394 -24.315  1.00  1.28           C
ATOM   3240  CD  GLU A 209      37.180  29.513 -25.288  1.00  1.28           C
ATOM   3241  OE1 GLU A 209      36.471  30.488 -25.235  1.00  1.28           O
ATOM   3242  OE2 GLU A 209      37.013  28.620 -26.090  1.00  1.28           O1-
ATOM      0  H   GLU A 209      38.590  29.385 -21.315  1.00  1.28           H   new
ATOM      0  HA  GLU A 209      40.582  30.159 -22.904  1.00  1.28           H   new
ATOM      0  HB2 GLU A 209      37.798  30.860 -22.954  1.00  1.28           H   new
ATOM      0  HB3 GLU A 209      38.786  31.400 -24.032  1.00  1.28           H   new
ATOM      0  HG2 GLU A 209      39.150  29.193 -24.818  1.00  1.28           H   new
ATOM      0  HG3 GLU A 209      38.182  28.640 -23.727  1.00  1.28           H   new
ATOM   3249  N   GLY A 210      39.653  32.172 -20.684  1.00  1.44           N
ATOM   3250  CA  GLY A 210      39.907  33.475 -20.060  1.00  1.44           C
ATOM   3251  C   GLY A 210      38.970  34.581 -20.555  1.00  1.44           C
ATOM   3252  O   GLY A 210      39.066  35.730 -20.121  1.00  1.44           O
ATOM      0  H   GLY A 210      39.155  31.652 -20.214  1.00  1.44           H   new
ATOM      0  HA2 GLY A 210      39.815  33.389 -19.098  1.00  1.44           H   new
ATOM      0  HA3 GLY A 210      40.825  33.736 -20.235  1.00  1.44           H   new
ATOM   3256  N   ASN A 211      38.097  34.233 -21.494  1.00  1.63           N
ATOM   3257  CA  ASN A 211      37.146  35.161 -22.093  1.00  1.63           C
ATOM   3258  C   ASN A 211      35.728  34.846 -21.640  1.00  1.63           C
ATOM   3259  O   ASN A 211      35.417  33.691 -21.361  1.00  1.63           O
ATOM   3260  CB  ASN A 211      37.244  35.099 -23.604  1.00  1.63           C
ATOM   3261  CG  ASN A 211      38.580  35.586 -24.130  1.00  1.63           C
ATOM   3262  ND2 ASN A 211      39.115  34.891 -25.105  1.00  1.63           N
ATOM   3263  OD1 ASN A 211      39.121  36.593 -23.657  1.00  1.63           O
ATOM      0  H   ASN A 211      38.040  33.434 -21.807  1.00  1.63           H   new
ATOM      0  HA  ASN A 211      37.364  36.060 -21.800  1.00  1.63           H   new
ATOM      0  HB2 ASN A 211      37.101  34.185 -23.895  1.00  1.63           H   new
ATOM      0  HB3 ASN A 211      36.534  35.635 -23.992  1.00  1.63           H   new
ATOM      0 HD21 ASN A 211      39.870  35.130 -25.440  1.00  1.63           H   new
ATOM      0 HD22 ASN A 211      38.711  34.196 -25.410  1.00  1.63           H   new
ATOM   3270  N   THR A 212      34.857  35.851 -21.608  1.00  1.82           N
ATOM   3271  CA  THR A 212      33.462  35.598 -21.261  1.00  1.82           C
ATOM   3272  C   THR A 212      32.507  36.166 -22.316  1.00  1.82           C
ATOM   3273  O   THR A 212      32.620  37.330 -22.703  1.00  1.82           O
ATOM   3274  CB  THR A 212      33.143  36.187 -19.869  1.00  1.82           C
ATOM   3275  CG2 THR A 212      31.720  35.897 -19.482  1.00  1.82           C
ATOM   3276  OG1 THR A 212      34.007  35.595 -18.891  1.00  1.82           O
ATOM      0  H   THR A 212      35.048  36.672 -21.780  1.00  1.82           H   new
ATOM      0  HA  THR A 212      33.331  34.637 -21.235  1.00  1.82           H   new
ATOM      0  HB  THR A 212      33.277  37.147 -19.907  1.00  1.82           H   new
ATOM      0  HG1 THR A 212      33.835  35.916 -18.134  1.00  1.82           H   new
ATOM      0 HG21 THR A 212      31.539  36.274 -18.607  1.00  1.82           H   new
ATOM      0 HG22 THR A 212      31.120  36.292 -20.134  1.00  1.82           H   new
ATOM      0 HG23 THR A 212      31.581  34.937 -19.455  1.00  1.82           H   new
ATOM   3284  N   SER A 213      31.579  35.329 -22.784  1.00  1.96           N
ATOM   3285  CA  SER A 213      30.565  35.735 -23.760  1.00  1.96           C
ATOM   3286  C   SER A 213      29.413  36.443 -23.073  1.00  1.96           C
ATOM   3287  O   SER A 213      29.271  36.353 -21.863  1.00  1.96           O
ATOM   3288  CB  SER A 213      30.027  34.531 -24.504  1.00  1.96           C
ATOM   3289  OG  SER A 213      29.313  33.686 -23.631  1.00  1.96           O
ATOM      0  H   SER A 213      31.520  34.506 -22.543  1.00  1.96           H   new
ATOM      0  HA  SER A 213      30.988  36.341 -24.388  1.00  1.96           H   new
ATOM      0  HB2 SER A 213      29.448  34.823 -25.225  1.00  1.96           H   new
ATOM      0  HB3 SER A 213      30.760  34.041 -24.909  1.00  1.96           H   new
ATOM      0  HG  SER A 213      29.584  32.896 -23.721  1.00  1.96           H   new
ATOM   3295  N   LEU A 214      28.546  37.089 -23.843  1.00  2.01           N
ATOM   3296  CA  LEU A 214      27.380  37.738 -23.251  1.00  2.01           C
ATOM   3297  C   LEU A 214      26.139  36.849 -23.256  1.00  2.01           C
ATOM   3298  O   LEU A 214      25.075  37.262 -22.797  1.00  2.01           O
ATOM   3299  CB  LEU A 214      27.094  39.037 -23.994  1.00  2.01           C
ATOM   3300  CG  LEU A 214      28.228  40.070 -23.929  1.00  2.01           C
ATOM   3301  CD1 LEU A 214      27.863  41.275 -24.769  1.00  2.01           C
ATOM   3302  CD2 LEU A 214      28.465  40.453 -22.474  1.00  2.01           C
ATOM      0  H   LEU A 214      28.611  37.164 -24.697  1.00  2.01           H   new
ATOM      0  HA  LEU A 214      27.589  37.919 -22.321  1.00  2.01           H   new
ATOM      0  HB2 LEU A 214      26.912  38.831 -24.924  1.00  2.01           H   new
ATOM      0  HB3 LEU A 214      26.288  39.435 -23.629  1.00  2.01           H   new
ATOM      0  HG  LEU A 214      29.049  39.697 -24.286  1.00  2.01           H   new
ATOM      0 HD11 LEU A 214      28.580  41.927 -24.728  1.00  2.01           H   new
ATOM      0 HD12 LEU A 214      27.730  41.000 -25.689  1.00  2.01           H   new
ATOM      0 HD13 LEU A 214      27.046  41.671 -24.429  1.00  2.01           H   new
ATOM      0 HD21 LEU A 214      29.181  41.106 -22.423  1.00  2.01           H   new
ATOM      0 HD22 LEU A 214      27.654  40.834 -22.103  1.00  2.01           H   new
ATOM      0 HD23 LEU A 214      28.712  39.663 -21.967  1.00  2.01           H   new
ATOM   3314  N   LEU A 215      26.276  35.650 -23.820  1.00  1.97           N
ATOM   3315  CA  LEU A 215      25.171  34.705 -23.933  1.00  1.97           C
ATOM   3316  C   LEU A 215      25.312  33.490 -23.018  1.00  1.97           C
ATOM   3317  O   LEU A 215      24.315  32.954 -22.548  1.00  1.97           O
ATOM   3318  CB  LEU A 215      25.046  34.242 -25.379  1.00  1.97           C
ATOM   3319  CG  LEU A 215      24.769  35.361 -26.389  1.00  1.97           C
ATOM   3320  CD1 LEU A 215      24.732  34.776 -27.784  1.00  1.97           C
ATOM   3321  CD2 LEU A 215      23.457  36.049 -26.032  1.00  1.97           C
ATOM      0  H   LEU A 215      27.017  35.362 -24.149  1.00  1.97           H   new
ATOM      0  HA  LEU A 215      24.371  35.175 -23.649  1.00  1.97           H   new
ATOM      0  HB2 LEU A 215      25.866  33.790 -25.633  1.00  1.97           H   new
ATOM      0  HB3 LEU A 215      24.332  33.588 -25.436  1.00  1.97           H   new
ATOM      0  HG  LEU A 215      25.474  36.027 -26.360  1.00  1.97           H   new
ATOM      0 HD11 LEU A 215      24.557  35.481 -28.426  1.00  1.97           H   new
ATOM      0 HD12 LEU A 215      25.586  34.362 -27.984  1.00  1.97           H   new
ATOM      0 HD13 LEU A 215      24.029  34.109 -27.837  1.00  1.97           H   new
ATOM      0 HD21 LEU A 215      23.279  36.758 -26.670  1.00  1.97           H   new
ATOM      0 HD22 LEU A 215      22.735  35.402 -26.058  1.00  1.97           H   new
ATOM      0 HD23 LEU A 215      23.521  36.425 -25.140  1.00  1.97           H   new
ATOM   3333  N   TRP A 216      26.542  33.017 -22.810  1.00  1.86           N
ATOM   3334  CA  TRP A 216      26.799  31.833 -21.983  1.00  1.86           C
ATOM   3335  C   TRP A 216      27.558  32.106 -20.700  1.00  1.86           C
ATOM   3336  O   TRP A 216      28.314  31.253 -20.241  1.00  1.86           O
ATOM   3337  CB  TRP A 216      27.498  30.743 -22.779  1.00  1.86           C
ATOM   3338  CG  TRP A 216      26.567  30.013 -23.648  1.00  1.86           C
ATOM   3339  CD1 TRP A 216      26.133  30.320 -24.902  1.00  1.86           C
ATOM   3340  CD2 TRP A 216      25.932  28.781 -23.286  1.00  1.86           C
ATOM   3341  CE2 TRP A 216      25.125  28.404 -24.357  1.00  1.86           C
ATOM   3342  CE3 TRP A 216      25.985  27.977 -22.150  1.00  1.86           C
ATOM   3343  NE1 TRP A 216      25.256  29.354 -25.340  1.00  1.86           N
ATOM   3344  CZ2 TRP A 216      24.361  27.248 -24.321  1.00  1.86           C
ATOM   3345  CZ3 TRP A 216      25.240  26.835 -22.119  1.00  1.86           C
ATOM   3346  CH2 TRP A 216      24.442  26.469 -23.166  1.00  1.86           C
ATOM      0  H   TRP A 216      27.251  33.372 -23.143  1.00  1.86           H   new
ATOM      0  HA  TRP A 216      25.918  31.530 -21.713  1.00  1.86           H   new
ATOM      0  HB2 TRP A 216      28.201  31.138 -23.319  1.00  1.86           H   new
ATOM      0  HB3 TRP A 216      27.925  30.121 -22.169  1.00  1.86           H   new
ATOM      0  HD1 TRP A 216      26.390  31.069 -25.389  1.00  1.86           H   new
ATOM      0  HE1 TRP A 216      24.857  29.347 -26.102  1.00  1.86           H   new
ATOM      0  HE3 TRP A 216      26.518  28.214 -21.426  1.00  1.86           H   new
ATOM      0  HZ2 TRP A 216      23.818  27.002 -25.035  1.00  1.86           H   new
ATOM      0  HZ3 TRP A 216      25.276  26.291 -21.365  1.00  1.86           H   new
ATOM      0  HH2 TRP A 216      23.943  25.686 -23.108  1.00  1.86           H   new
ATOM   3357  N   ASN A 217      27.425  33.303 -20.161  1.00  1.70           N
ATOM   3358  CA  ASN A 217      28.113  33.618 -18.923  1.00  1.70           C
ATOM   3359  C   ASN A 217      27.308  33.126 -17.737  1.00  1.70           C
ATOM   3360  O   ASN A 217      26.222  32.570 -17.900  1.00  1.70           O
ATOM   3361  CB  ASN A 217      28.343  35.107 -18.804  1.00  1.70           C
ATOM   3362  CG  ASN A 217      27.083  35.886 -18.639  1.00  1.70           C
ATOM   3363  ND2 ASN A 217      27.150  37.168 -18.906  1.00  1.70           N
ATOM   3364  OD1 ASN A 217      26.036  35.342 -18.263  1.00  1.70           O
ATOM      0  H   ASN A 217      26.949  33.940 -20.489  1.00  1.70           H   new
ATOM      0  HA  ASN A 217      28.974  33.171 -18.931  1.00  1.70           H   new
ATOM      0  HB2 ASN A 217      28.924  35.279 -18.046  1.00  1.70           H   new
ATOM      0  HB3 ASN A 217      28.809  35.420 -19.595  1.00  1.70           H   new
ATOM      0 HD21 ASN A 217      26.451  37.662 -18.822  1.00  1.70           H   new
ATOM      0 HD22 ASN A 217      27.893  37.515 -19.165  1.00  1.70           H   new
ATOM   3371  N   GLY A 218      27.815  33.395 -16.537  1.00  1.54           N
ATOM   3372  CA  GLY A 218      27.169  32.998 -15.289  1.00  1.54           C
ATOM   3373  C   GLY A 218      25.640  33.132 -15.300  1.00  1.54           C
ATOM   3374  O   GLY A 218      24.944  32.121 -15.429  1.00  1.54           O
ATOM      0  H   GLY A 218      28.554  33.819 -16.423  1.00  1.54           H   new
ATOM      0  HA2 GLY A 218      27.401  32.076 -15.096  1.00  1.54           H   new
ATOM      0  HA3 GLY A 218      27.525  33.538 -14.566  1.00  1.54           H   new
ATOM   3378  N   PRO A 219      25.089  34.356 -15.141  1.00  1.40           N
ATOM   3379  CA  PRO A 219      23.666  34.621 -15.060  1.00  1.40           C
ATOM   3380  C   PRO A 219      22.872  34.235 -16.282  1.00  1.40           C
ATOM   3381  O   PRO A 219      21.696  33.899 -16.152  1.00  1.40           O
ATOM   3382  CB  PRO A 219      23.613  36.138 -14.844  1.00  1.40           C
ATOM   3383  CG  PRO A 219      24.933  36.664 -15.358  1.00  1.40           C
ATOM   3384  CD  PRO A 219      25.935  35.571 -15.067  1.00  1.40           C
ATOM      0  HA  PRO A 219      23.260  34.089 -14.358  1.00  1.40           H   new
ATOM      0  HB2 PRO A 219      22.869  36.533 -15.324  1.00  1.40           H   new
ATOM      0  HB3 PRO A 219      23.492  36.353 -13.906  1.00  1.40           H   new
ATOM      0  HG2 PRO A 219      24.888  36.855 -16.308  1.00  1.40           H   new
ATOM      0  HG3 PRO A 219      25.178  37.491 -14.914  1.00  1.40           H   new
ATOM      0  HD2 PRO A 219      26.654  35.554 -15.718  1.00  1.40           H   new
ATOM      0  HD3 PRO A 219      26.345  35.676 -14.194  1.00  1.40           H   new
ATOM   3392  N   MET A 220      23.488  34.179 -17.462  1.00  1.31           N
ATOM   3393  CA  MET A 220      22.685  33.785 -18.605  1.00  1.31           C
ATOM   3394  C   MET A 220      22.446  32.306 -18.558  1.00  1.31           C
ATOM   3395  O   MET A 220      21.304  31.859 -18.655  1.00  1.31           O
ATOM   3396  CB  MET A 220      23.368  34.136 -19.907  1.00  1.31           C
ATOM   3397  CG  MET A 220      23.483  35.600 -20.182  1.00  1.31           C
ATOM   3398  SD  MET A 220      21.915  36.360 -20.436  1.00  1.31           S
ATOM   3399  CE  MET A 220      22.375  38.052 -20.282  1.00  1.31           C
ATOM      0  H   MET A 220      24.316  34.354 -17.614  1.00  1.31           H   new
ATOM      0  HA  MET A 220      21.844  34.266 -18.563  1.00  1.31           H   new
ATOM      0  HB2 MET A 220      24.258  33.750 -19.905  1.00  1.31           H   new
ATOM      0  HB3 MET A 220      22.880  33.721 -20.635  1.00  1.31           H   new
ATOM      0  HG2 MET A 220      23.932  36.032 -19.439  1.00  1.31           H   new
ATOM      0  HG3 MET A 220      24.037  35.737 -20.967  1.00  1.31           H   new
ATOM      0  HE1 MET A 220      21.592  38.612 -20.401  1.00  1.31           H   new
ATOM      0  HE2 MET A 220      22.752  38.206 -19.401  1.00  1.31           H   new
ATOM      0  HE3 MET A 220      23.035  38.271 -20.958  1.00  1.31           H   new
ATOM   3409  N   ALA A 221      23.516  31.540 -18.369  1.00  1.25           N
ATOM   3410  CA  ALA A 221      23.405  30.098 -18.339  1.00  1.25           C
ATOM   3411  C   ALA A 221      22.513  29.669 -17.188  1.00  1.25           C
ATOM   3412  O   ALA A 221      21.679  28.772 -17.328  1.00  1.25           O
ATOM   3413  CB  ALA A 221      24.775  29.507 -18.249  1.00  1.25           C
ATOM      0  H   ALA A 221      24.314  31.841 -18.257  1.00  1.25           H   new
ATOM      0  HA  ALA A 221      22.991  29.772 -19.153  1.00  1.25           H   new
ATOM      0  HB1 ALA A 221      24.710  28.539 -18.228  1.00  1.25           H   new
ATOM      0  HB2 ALA A 221      25.296  29.779 -19.020  1.00  1.25           H   new
ATOM      0  HB3 ALA A 221      25.209  29.819 -17.440  1.00  1.25           H   new
ATOM   3419  N   VAL A 222      22.636  30.354 -16.053  1.00  1.22           N
ATOM   3420  CA  VAL A 222      21.780  30.040 -14.927  1.00  1.22           C
ATOM   3421  C   VAL A 222      20.340  30.350 -15.233  1.00  1.22           C
ATOM   3422  O   VAL A 222      19.458  29.525 -14.960  1.00  1.22           O
ATOM   3423  CB  VAL A 222      22.267  30.732 -13.663  1.00  1.22           C
ATOM   3424  CG1 VAL A 222      21.244  30.587 -12.583  1.00  1.22           C
ATOM   3425  CG2 VAL A 222      23.565  30.039 -13.250  1.00  1.22           C
ATOM      0  H   VAL A 222      23.199  30.991 -15.921  1.00  1.22           H   new
ATOM      0  HA  VAL A 222      21.830  29.085 -14.764  1.00  1.22           H   new
ATOM      0  HB  VAL A 222      22.413  31.679 -13.815  1.00  1.22           H   new
ATOM      0 HG11 VAL A 222      21.557  31.029 -11.779  1.00  1.22           H   new
ATOM      0 HG12 VAL A 222      20.411  30.992 -12.870  1.00  1.22           H   new
ATOM      0 HG13 VAL A 222      21.099  29.646 -12.398  1.00  1.22           H   new
ATOM      0 HG21 VAL A 222      23.910  30.453 -12.443  1.00  1.22           H   new
ATOM      0 HG22 VAL A 222      23.391  29.100 -13.082  1.00  1.22           H   new
ATOM      0 HG23 VAL A 222      24.218  30.124 -13.962  1.00  1.22           H   new
ATOM   3435  N   SER A 223      20.086  31.501 -15.838  1.00  1.23           N
ATOM   3436  CA  SER A 223      18.739  31.865 -16.181  1.00  1.23           C
ATOM   3437  C   SER A 223      18.136  30.857 -17.157  1.00  1.23           C
ATOM   3438  O   SER A 223      16.955  30.522 -17.046  1.00  1.23           O
ATOM   3439  CB  SER A 223      18.719  33.252 -16.743  1.00  1.23           C
ATOM   3440  OG  SER A 223      19.120  34.181 -15.772  1.00  1.23           O
ATOM      0  H   SER A 223      20.684  32.080 -16.055  1.00  1.23           H   new
ATOM      0  HA  SER A 223      18.192  31.851 -15.380  1.00  1.23           H   new
ATOM      0  HB2 SER A 223      19.309  33.304 -17.511  1.00  1.23           H   new
ATOM      0  HB3 SER A 223      17.826  33.467 -17.055  1.00  1.23           H   new
ATOM      0  HG  SER A 223      19.952  34.134 -15.666  1.00  1.23           H   new
ATOM   3446  N   MET A 224      18.947  30.330 -18.091  1.00  1.27           N
ATOM   3447  CA  MET A 224      18.457  29.330 -19.044  1.00  1.27           C
ATOM   3448  C   MET A 224      17.870  28.146 -18.284  1.00  1.27           C
ATOM   3449  O   MET A 224      16.791  27.649 -18.631  1.00  1.27           O
ATOM   3450  CB  MET A 224      19.600  28.776 -19.916  1.00  1.27           C
ATOM   3451  CG  MET A 224      20.241  29.712 -20.922  1.00  1.27           C
ATOM   3452  SD  MET A 224      21.666  28.937 -21.760  1.00  1.27           S
ATOM   3453  CE  MET A 224      22.579  30.398 -22.258  1.00  1.27           C
ATOM      0  H   MET A 224      19.776  30.539 -18.185  1.00  1.27           H   new
ATOM      0  HA  MET A 224      17.794  29.765 -19.603  1.00  1.27           H   new
ATOM      0  HB2 MET A 224      20.297  28.453 -19.324  1.00  1.27           H   new
ATOM      0  HB3 MET A 224      19.260  28.007 -20.399  1.00  1.27           H   new
ATOM      0  HG2 MET A 224      19.582  29.976 -21.583  1.00  1.27           H   new
ATOM      0  HG3 MET A 224      20.531  30.521 -20.472  1.00  1.27           H   new
ATOM      0  HE1 MET A 224      23.385  30.132 -22.728  1.00  1.27           H   new
ATOM      0  HE2 MET A 224      22.028  30.940 -22.843  1.00  1.27           H   new
ATOM      0  HE3 MET A 224      22.819  30.913 -21.472  1.00  1.27           H   new
ATOM   3463  N   THR A 225      18.580  27.699 -17.236  1.00  1.34           N
ATOM   3464  CA  THR A 225      18.127  26.536 -16.479  1.00  1.34           C
ATOM   3465  C   THR A 225      16.954  26.887 -15.557  1.00  1.34           C
ATOM   3466  O   THR A 225      16.070  26.062 -15.296  1.00  1.34           O
ATOM   3467  CB  THR A 225      19.293  25.950 -15.669  1.00  1.34           C
ATOM   3468  CG2 THR A 225      20.419  25.614 -16.627  1.00  1.34           C
ATOM   3469  OG1 THR A 225      19.767  26.898 -14.708  1.00  1.34           O
ATOM      0  H   THR A 225      19.313  28.052 -16.956  1.00  1.34           H   new
ATOM      0  HA  THR A 225      17.812  25.870 -17.110  1.00  1.34           H   new
ATOM      0  HB  THR A 225      18.990  25.157 -15.199  1.00  1.34           H   new
ATOM      0  HG1 THR A 225      19.483  27.663 -14.905  1.00  1.34           H   new
ATOM      0 HG21 THR A 225      21.165  25.242 -16.132  1.00  1.34           H   new
ATOM      0 HG22 THR A 225      20.108  24.965 -17.278  1.00  1.34           H   new
ATOM      0 HG23 THR A 225      20.705  26.419 -17.086  1.00  1.34           H   new
ATOM   3477  N   GLY A 226      16.898  28.145 -15.133  1.00  1.43           N
ATOM   3478  CA  GLY A 226      15.800  28.629 -14.318  1.00  1.43           C
ATOM   3479  C   GLY A 226      14.509  28.476 -15.107  1.00  1.43           C
ATOM   3480  O   GLY A 226      13.552  27.833 -14.653  1.00  1.43           O
ATOM      0  H   GLY A 226      17.495  28.738 -15.311  1.00  1.43           H   new
ATOM      0  HA2 GLY A 226      15.750  28.128 -13.489  1.00  1.43           H   new
ATOM      0  HA3 GLY A 226      15.941  29.559 -14.080  1.00  1.43           H   new
ATOM   3484  N   VAL A 227      14.527  29.018 -16.326  1.00  1.55           N
ATOM   3485  CA  VAL A 227      13.388  28.982 -17.229  1.00  1.55           C
ATOM   3486  C   VAL A 227      13.040  27.532 -17.602  1.00  1.55           C
ATOM   3487  O   VAL A 227      11.865  27.159 -17.592  1.00  1.55           O
ATOM   3488  CB  VAL A 227      13.678  29.811 -18.493  1.00  1.55           C
ATOM   3489  CG1 VAL A 227      12.559  29.624 -19.502  1.00  1.55           C
ATOM   3490  CG2 VAL A 227      13.825  31.289 -18.115  1.00  1.55           C
ATOM      0  H   VAL A 227      15.213  29.421 -16.651  1.00  1.55           H   new
ATOM      0  HA  VAL A 227      12.624  29.371 -16.775  1.00  1.55           H   new
ATOM      0  HB  VAL A 227      14.507  29.509 -18.896  1.00  1.55           H   new
ATOM      0 HG11 VAL A 227      12.748  30.149 -20.296  1.00  1.55           H   new
ATOM      0 HG12 VAL A 227      12.493  28.687 -19.743  1.00  1.55           H   new
ATOM      0 HG13 VAL A 227      11.720  29.917 -19.113  1.00  1.55           H   new
ATOM      0 HG21 VAL A 227      14.008  31.810 -18.912  1.00  1.55           H   new
ATOM      0 HG22 VAL A 227      13.003  31.602 -17.706  1.00  1.55           H   new
ATOM      0 HG23 VAL A 227      14.557  31.391 -17.487  1.00  1.55           H   new
ATOM   3500  N   MET A 228      14.055  26.694 -17.873  1.00  1.70           N
ATOM   3501  CA  MET A 228      13.851  25.269 -18.181  1.00  1.70           C
ATOM   3502  C   MET A 228      12.989  24.579 -17.130  1.00  1.70           C
ATOM   3503  O   MET A 228      12.115  23.772 -17.454  1.00  1.70           O
ATOM   3504  CB  MET A 228      15.191  24.544 -18.243  1.00  1.70           C
ATOM   3505  CG  MET A 228      15.120  23.057 -18.479  1.00  1.70           C
ATOM   3506  SD  MET A 228      16.753  22.291 -18.391  1.00  1.70           S
ATOM   3507  CE  MET A 228      17.159  22.423 -16.643  1.00  1.70           C
ATOM      0  H   MET A 228      14.880  26.938 -17.883  1.00  1.70           H   new
ATOM      0  HA  MET A 228      13.399  25.229 -19.039  1.00  1.70           H   new
ATOM      0  HB2 MET A 228      15.723  24.942 -18.950  1.00  1.70           H   new
ATOM      0  HB3 MET A 228      15.663  24.700 -17.410  1.00  1.70           H   new
ATOM      0  HG2 MET A 228      14.536  22.652 -17.819  1.00  1.70           H   new
ATOM      0  HG3 MET A 228      14.728  22.885 -19.349  1.00  1.70           H   new
ATOM      0  HE1 MET A 228      18.033  22.034 -16.483  1.00  1.70           H   new
ATOM      0  HE2 MET A 228      17.169  23.357 -16.383  1.00  1.70           H   new
ATOM      0  HE3 MET A 228      16.494  21.949 -16.119  1.00  1.70           H   new
ATOM   3517  N   ARG A 229      13.229  24.912 -15.864  1.00  1.88           N
ATOM   3518  CA  ARG A 229      12.494  24.333 -14.751  1.00  1.88           C
ATOM   3519  C   ARG A 229      11.187  25.060 -14.399  1.00  1.88           C
ATOM   3520  O   ARG A 229      10.557  24.741 -13.388  1.00  1.88           O
ATOM   3521  CB  ARG A 229      13.357  24.271 -13.511  1.00  1.88           C
ATOM   3522  CG  ARG A 229      14.485  23.274 -13.558  1.00  1.88           C
ATOM   3523  CD  ARG A 229      15.164  23.241 -12.259  1.00  1.88           C
ATOM   3524  NE  ARG A 229      16.241  22.293 -12.208  1.00  1.88           N
ATOM   3525  CZ  ARG A 229      16.106  20.987 -11.948  1.00  1.88           C
ATOM   3526  NH1 ARG A 229      14.920  20.449 -11.756  1.00  1.88           N1+
ATOM   3527  NH2 ARG A 229      17.184  20.257 -11.879  1.00  1.88           N
ATOM      0  H   ARG A 229      13.827  25.484 -15.629  1.00  1.88           H   new
ATOM      0  HA  ARG A 229      12.252  23.444 -15.055  1.00  1.88           H   new
ATOM      0  HB2 ARG A 229      13.731  25.152 -13.351  1.00  1.88           H   new
ATOM      0  HB3 ARG A 229      12.791  24.061 -12.752  1.00  1.88           H   new
ATOM      0  HG2 ARG A 229      14.142  22.393 -13.777  1.00  1.88           H   new
ATOM      0  HG3 ARG A 229      15.114  23.515 -14.256  1.00  1.88           H   new
ATOM      0  HD2 ARG A 229      15.509  24.125 -12.058  1.00  1.88           H   new
ATOM      0  HD3 ARG A 229      14.518  23.025 -11.568  1.00  1.88           H   new
ATOM      0  HE  ARG A 229      17.035  22.587 -12.356  1.00  1.88           H   new
ATOM      0 HH11 ARG A 229      14.214  20.939 -11.797  1.00  1.88           H   new
ATOM      0 HH12 ARG A 229      14.851  19.608 -11.590  1.00  1.88           H   new
ATOM      0 HH21 ARG A 229      17.956  20.617 -11.999  1.00  1.88           H   new
ATOM      0 HH22 ARG A 229      17.123  19.415 -11.713  1.00  1.88           H   new
ATOM   3541  N   GLY A 230      10.776  26.033 -15.216  1.00  2.07           N
ATOM   3542  CA  GLY A 230       9.541  26.774 -14.985  1.00  2.07           C
ATOM   3543  C   GLY A 230       9.704  28.130 -14.291  1.00  2.07           C
ATOM   3544  O   GLY A 230       8.736  28.888 -14.167  1.00  2.07           O
ATOM      0  H   GLY A 230      11.207  26.279 -15.918  1.00  2.07           H   new
ATOM      0  HA2 GLY A 230       9.103  26.916 -15.839  1.00  2.07           H   new
ATOM      0  HA3 GLY A 230       8.948  26.224 -14.450  1.00  2.07           H   new
ATOM   3548  N   ASN A 231      10.911  28.480 -13.851  1.00  2.23           N
ATOM   3549  CA  ASN A 231      11.099  29.761 -13.175  1.00  2.23           C
ATOM   3550  C   ASN A 231      11.271  30.853 -14.209  1.00  2.23           C
ATOM   3551  O   ASN A 231      12.350  31.426 -14.367  1.00  2.23           O
ATOM   3552  CB  ASN A 231      12.272  29.701 -12.207  1.00  2.23           C
ATOM   3553  CG  ASN A 231      12.442  30.925 -11.283  1.00  2.23           C
ATOM   3554  ND2 ASN A 231      13.577  30.913 -10.626  1.00  2.23           N
ATOM   3555  OD1 ASN A 231      11.586  31.833 -11.157  1.00  2.23           O
ATOM      0  H   ASN A 231      11.621  28.001 -13.931  1.00  2.23           H   new
ATOM      0  HA  ASN A 231      10.313  29.964 -12.644  1.00  2.23           H   new
ATOM      0  HB2 ASN A 231      12.173  28.910 -11.654  1.00  2.23           H   new
ATOM      0  HB3 ASN A 231      13.088  29.588 -12.720  1.00  2.23           H   new
ATOM      0 HD21 ASN A 231      13.763  31.549 -10.077  1.00  2.23           H   new
ATOM      0 HD22 ASN A 231      14.135  30.269 -10.744  1.00  2.23           H   new
ATOM   3562  N   TYR A 232      10.163  31.173 -14.877  1.00  2.34           N
ATOM   3563  CA  TYR A 232      10.140  32.139 -15.965  1.00  2.34           C
ATOM   3564  C   TYR A 232      10.804  33.431 -15.593  1.00  2.34           C
ATOM   3565  O   TYR A 232      11.506  34.011 -16.410  1.00  2.34           O
ATOM   3566  CB  TYR A 232       8.752  32.457 -16.477  1.00  2.34           C
ATOM   3567  CG  TYR A 232       8.841  33.502 -17.586  1.00  2.34           C
ATOM   3568  CD1 TYR A 232       9.185  33.117 -18.881  1.00  2.34           C
ATOM   3569  CD2 TYR A 232       8.607  34.843 -17.301  1.00  2.34           C
ATOM   3570  CE1 TYR A 232       9.281  34.068 -19.883  1.00  2.34           C
ATOM   3571  CE2 TYR A 232       8.704  35.790 -18.303  1.00  2.34           C
ATOM   3572  CZ  TYR A 232       9.034  35.407 -19.588  1.00  2.34           C
ATOM   3573  OH  TYR A 232       9.118  36.353 -20.584  1.00  2.34           O
ATOM      0  H   TYR A 232       9.394  30.828 -14.705  1.00  2.34           H   new
ATOM      0  HA  TYR A 232      10.635  31.699 -16.674  1.00  2.34           H   new
ATOM      0  HB2 TYR A 232       8.329  31.651 -16.813  1.00  2.34           H   new
ATOM      0  HB3 TYR A 232       8.198  32.788 -15.753  1.00  2.34           H   new
ATOM      0  HD1 TYR A 232       9.350  32.222 -19.072  1.00  2.34           H   new
ATOM      0  HD2 TYR A 232       8.385  35.103 -16.436  1.00  2.34           H   new
ATOM      0  HE1 TYR A 232       9.509  33.814 -20.748  1.00  2.34           H   new
ATOM      0  HE2 TYR A 232       8.547  36.686 -18.112  1.00  2.34           H   new
ATOM      0  HH  TYR A 232       9.901  36.371 -20.888  1.00  2.34           H   new
ATOM   3583  N   TYR A 233      10.566  33.910 -14.370  1.00  2.37           N
ATOM   3584  CA  TYR A 233      11.117  35.177 -13.897  1.00  2.37           C
ATOM   3585  C   TYR A 233      12.617  35.290 -14.167  1.00  2.37           C
ATOM   3586  O   TYR A 233      13.143  36.385 -14.309  1.00  2.37           O
ATOM   3587  CB  TYR A 233      10.896  35.379 -12.408  1.00  2.37           C
ATOM   3588  CG  TYR A 233      11.345  36.759 -11.961  1.00  2.37           C
ATOM   3589  CD1 TYR A 233      10.509  37.852 -12.143  1.00  2.37           C
ATOM   3590  CD2 TYR A 233      12.588  36.937 -11.408  1.00  2.37           C
ATOM   3591  CE1 TYR A 233      10.922  39.110 -11.758  1.00  2.37           C
ATOM   3592  CE2 TYR A 233      13.001  38.193 -11.028  1.00  2.37           C
ATOM   3593  CZ  TYR A 233      12.170  39.278 -11.196  1.00  2.37           C
ATOM   3594  OH  TYR A 233      12.572  40.537 -10.813  1.00  2.37           O
ATOM      0  H   TYR A 233      10.077  33.505 -13.790  1.00  2.37           H   new
ATOM      0  HA  TYR A 233      10.642  35.861 -14.394  1.00  2.37           H   new
ATOM      0  HB2 TYR A 233       9.956  35.260 -12.200  1.00  2.37           H   new
ATOM      0  HB3 TYR A 233      11.384  34.703 -11.913  1.00  2.37           H   new
ATOM      0  HD1 TYR A 233       9.669  37.736 -12.525  1.00  2.37           H   new
ATOM      0  HD2 TYR A 233      13.152  36.207 -11.290  1.00  2.37           H   new
ATOM      0  HE1 TYR A 233      10.361  39.842 -11.877  1.00  2.37           H   new
ATOM      0  HE2 TYR A 233      13.845  38.310 -10.656  1.00  2.37           H   new
ATOM      0  HH  TYR A 233      13.345  40.498 -10.488  1.00  2.37           H   new
ATOM   3604  N   ALA A 234      13.335  34.174 -14.211  1.00  2.32           N
ATOM   3605  CA  ALA A 234      14.767  34.202 -14.452  1.00  2.32           C
ATOM   3606  C   ALA A 234      15.061  34.894 -15.798  1.00  2.32           C
ATOM   3607  O   ALA A 234      16.079  35.577 -15.968  1.00  2.32           O
ATOM   3608  CB  ALA A 234      15.307  32.790 -14.439  1.00  2.32           C
ATOM      0  H   ALA A 234      13.007  33.386 -14.103  1.00  2.32           H   new
ATOM      0  HA  ALA A 234      15.207  34.708 -13.751  1.00  2.32           H   new
ATOM      0  HB1 ALA A 234      16.263  32.808 -14.600  1.00  2.32           H   new
ATOM      0  HB2 ALA A 234      15.132  32.384 -13.575  1.00  2.32           H   new
ATOM      0  HB3 ALA A 234      14.872  32.271 -15.133  1.00  2.32           H   new
ATOM   3614  N   PHE A 235      14.118  34.776 -16.734  1.00  2.21           N
ATOM   3615  CA  PHE A 235      14.207  35.356 -18.060  1.00  2.21           C
ATOM   3616  C   PHE A 235      14.320  36.874 -17.965  1.00  2.21           C
ATOM   3617  O   PHE A 235      14.829  37.528 -18.874  1.00  2.21           O
ATOM   3618  CB  PHE A 235      12.992  34.970 -18.890  1.00  2.21           C
ATOM   3619  CG  PHE A 235      13.144  35.286 -20.325  1.00  2.21           C
ATOM   3620  CD1 PHE A 235      14.054  34.577 -21.093  1.00  2.21           C
ATOM   3621  CD2 PHE A 235      12.381  36.259 -20.926  1.00  2.21           C
ATOM   3622  CE1 PHE A 235      14.200  34.845 -22.434  1.00  2.21           C
ATOM   3623  CE2 PHE A 235      12.517  36.525 -22.271  1.00  2.21           C
ATOM   3624  CZ  PHE A 235      13.428  35.819 -23.025  1.00  2.21           C
ATOM      0  H   PHE A 235      13.388  34.341 -16.604  1.00  2.21           H   new
ATOM      0  HA  PHE A 235      15.002  35.011 -18.496  1.00  2.21           H   new
ATOM      0  HB2 PHE A 235      12.828  34.019 -18.790  1.00  2.21           H   new
ATOM      0  HB3 PHE A 235      12.212  35.431 -18.544  1.00  2.21           H   new
ATOM      0  HD1 PHE A 235      14.571  33.913 -20.697  1.00  2.21           H   new
ATOM      0  HD2 PHE A 235      11.768  36.742 -20.420  1.00  2.21           H   new
ATOM      0  HE1 PHE A 235      14.819  34.369 -22.940  1.00  2.21           H   new
ATOM      0  HE2 PHE A 235      11.993  37.182 -22.670  1.00  2.21           H   new
ATOM      0  HZ  PHE A 235      13.521  36.000 -23.932  1.00  2.21           H   new
ATOM   3634  N   VAL A 236      13.823  37.454 -16.873  1.00  2.08           N
ATOM   3635  CA  VAL A 236      13.880  38.883 -16.658  1.00  2.08           C
ATOM   3636  C   VAL A 236      15.340  39.301 -16.575  1.00  2.08           C
ATOM   3637  O   VAL A 236      15.709  40.386 -17.026  1.00  2.08           O
ATOM   3638  CB  VAL A 236      13.122  39.275 -15.378  1.00  2.08           C
ATOM   3639  CG1 VAL A 236      13.328  40.724 -15.062  1.00  2.08           C
ATOM   3640  CG2 VAL A 236      11.650  38.961 -15.570  1.00  2.08           C
ATOM      0  H   VAL A 236      13.442  37.019 -16.236  1.00  2.08           H   new
ATOM      0  HA  VAL A 236      13.451  39.342 -17.397  1.00  2.08           H   new
ATOM      0  HB  VAL A 236      13.464  38.766 -14.626  1.00  2.08           H   new
ATOM      0 HG11 VAL A 236      12.843  40.951 -14.253  1.00  2.08           H   new
ATOM      0 HG12 VAL A 236      14.274  40.895 -14.930  1.00  2.08           H   new
ATOM      0 HG13 VAL A 236      13.001  41.265 -15.797  1.00  2.08           H   new
ATOM      0 HG21 VAL A 236      11.160  39.204 -14.769  1.00  2.08           H   new
ATOM      0 HG22 VAL A 236      11.307  39.466 -16.324  1.00  2.08           H   new
ATOM      0 HG23 VAL A 236      11.541  38.012 -15.740  1.00  2.08           H   new
ATOM   3650  N   GLY A 237      16.168  38.471 -15.922  1.00  1.95           N
ATOM   3651  CA  GLY A 237      17.593  38.747 -15.789  1.00  1.95           C
ATOM   3652  C   GLY A 237      18.252  38.710 -17.151  1.00  1.95           C
ATOM   3653  O   GLY A 237      19.104  39.547 -17.467  1.00  1.95           O
ATOM      0  H   GLY A 237      15.914  37.739 -15.549  1.00  1.95           H   new
ATOM      0  HA2 GLY A 237      17.726  39.616 -15.380  1.00  1.95           H   new
ATOM      0  HA3 GLY A 237      18.004  38.092 -15.204  1.00  1.95           H   new
ATOM   3657  N   VAL A 238      17.800  37.773 -17.990  1.00  1.86           N
ATOM   3658  CA  VAL A 238      18.357  37.640 -19.332  1.00  1.86           C
ATOM   3659  C   VAL A 238      18.041  38.878 -20.141  1.00  1.86           C
ATOM   3660  O   VAL A 238      18.933  39.482 -20.734  1.00  1.86           O
ATOM   3661  CB  VAL A 238      17.753  36.431 -20.070  1.00  1.86           C
ATOM   3662  CG1 VAL A 238      18.206  36.399 -21.490  1.00  1.86           C
ATOM   3663  CG2 VAL A 238      18.112  35.206 -19.365  1.00  1.86           C
ATOM      0  H   VAL A 238      17.177  37.211 -17.800  1.00  1.86           H   new
ATOM      0  HA  VAL A 238      19.315  37.519 -19.240  1.00  1.86           H   new
ATOM      0  HB  VAL A 238      16.786  36.509 -20.081  1.00  1.86           H   new
ATOM      0 HG11 VAL A 238      17.816  35.632 -21.937  1.00  1.86           H   new
ATOM      0 HG12 VAL A 238      17.924  37.212 -21.938  1.00  1.86           H   new
ATOM      0 HG13 VAL A 238      19.173  36.332 -21.520  1.00  1.86           H   new
ATOM      0 HG21 VAL A 238      17.733  34.443 -19.828  1.00  1.86           H   new
ATOM      0 HG22 VAL A 238      19.078  35.119 -19.337  1.00  1.86           H   new
ATOM      0 HG23 VAL A 238      17.765  35.240 -18.460  1.00  1.86           H   new
ATOM   3673  N   MET A 239      16.773  39.282 -20.121  1.00  1.82           N
ATOM   3674  CA  MET A 239      16.344  40.458 -20.855  1.00  1.82           C
ATOM   3675  C   MET A 239      16.953  41.741 -20.342  1.00  1.82           C
ATOM   3676  O   MET A 239      17.447  42.540 -21.132  1.00  1.82           O
ATOM   3677  CB  MET A 239      14.831  40.532 -20.811  1.00  1.82           C
ATOM   3678  CG  MET A 239      14.162  39.449 -21.583  1.00  1.82           C
ATOM   3679  SD  MET A 239      14.512  39.580 -23.349  1.00  1.82           S
ATOM   3680  CE  MET A 239      15.916  38.528 -23.526  1.00  1.82           C
ATOM      0  H   MET A 239      16.147  38.884 -19.686  1.00  1.82           H   new
ATOM      0  HA  MET A 239      16.657  40.366 -21.769  1.00  1.82           H   new
ATOM      0  HB2 MET A 239      14.539  40.489 -19.887  1.00  1.82           H   new
ATOM      0  HB3 MET A 239      14.546  41.391 -21.159  1.00  1.82           H   new
ATOM      0  HG2 MET A 239      14.460  38.586 -21.256  1.00  1.82           H   new
ATOM      0  HG3 MET A 239      13.204  39.492 -21.438  1.00  1.82           H   new
ATOM      0  HE1 MET A 239      16.199  38.519 -24.454  1.00  1.82           H   new
ATOM      0  HE2 MET A 239      16.640  38.858 -22.970  1.00  1.82           H   new
ATOM      0  HE3 MET A 239      15.683  37.627 -23.251  1.00  1.82           H   new
ATOM   3690  N   TYR A 240      17.011  41.929 -19.028  1.00  1.82           N
ATOM   3691  CA  TYR A 240      17.594  43.159 -18.526  1.00  1.82           C
ATOM   3692  C   TYR A 240      19.040  43.279 -18.982  1.00  1.82           C
ATOM   3693  O   TYR A 240      19.445  44.311 -19.530  1.00  1.82           O
ATOM   3694  CB  TYR A 240      17.500  43.259 -17.002  1.00  1.82           C
ATOM   3695  CG  TYR A 240      18.138  44.536 -16.477  1.00  1.82           C
ATOM   3696  CD1 TYR A 240      17.444  45.733 -16.580  1.00  1.82           C
ATOM   3697  CD2 TYR A 240      19.406  44.521 -15.922  1.00  1.82           C
ATOM   3698  CE1 TYR A 240      18.020  46.912 -16.144  1.00  1.82           C
ATOM   3699  CE2 TYR A 240      19.981  45.704 -15.483  1.00  1.82           C
ATOM   3700  CZ  TYR A 240      19.295  46.895 -15.598  1.00  1.82           C
ATOM   3701  OH  TYR A 240      19.877  48.078 -15.183  1.00  1.82           O
ATOM      0  H   TYR A 240      16.729  41.377 -18.432  1.00  1.82           H   new
ATOM      0  HA  TYR A 240      17.083  43.897 -18.893  1.00  1.82           H   new
ATOM      0  HB2 TYR A 240      16.568  43.229 -16.733  1.00  1.82           H   new
ATOM      0  HB3 TYR A 240      17.936  42.491 -16.600  1.00  1.82           H   new
ATOM      0  HD1 TYR A 240      16.588  45.742 -16.944  1.00  1.82           H   new
ATOM      0  HD2 TYR A 240      19.871  43.719 -15.844  1.00  1.82           H   new
ATOM      0  HE1 TYR A 240      17.554  47.714 -16.217  1.00  1.82           H   new
ATOM      0  HE2 TYR A 240      20.833  45.694 -15.110  1.00  1.82           H   new
ATOM      0  HH  TYR A 240      20.642  47.921 -14.875  1.00  1.82           H   new
ATOM   3711  N   ASN A 241      19.830  42.225 -18.754  1.00  1.87           N
ATOM   3712  CA  ASN A 241      21.233  42.274 -19.116  1.00  1.87           C
ATOM   3713  C   ASN A 241      21.458  42.337 -20.627  1.00  1.87           C
ATOM   3714  O   ASN A 241      22.310  43.101 -21.083  1.00  1.87           O
ATOM   3715  CB  ASN A 241      21.952  41.089 -18.508  1.00  1.87           C
ATOM   3716  CG  ASN A 241      22.205  41.212 -17.000  1.00  1.87           C
ATOM   3717  ND2 ASN A 241      22.321  40.072 -16.353  1.00  1.87           N
ATOM   3718  OD1 ASN A 241      22.291  42.323 -16.438  1.00  1.87           O
ATOM      0  H   ASN A 241      19.571  41.487 -18.396  1.00  1.87           H   new
ATOM      0  HA  ASN A 241      21.600  43.098 -18.758  1.00  1.87           H   new
ATOM      0  HB2 ASN A 241      21.431  40.288 -18.674  1.00  1.87           H   new
ATOM      0  HB3 ASN A 241      22.802  40.973 -18.960  1.00  1.87           H   new
ATOM      0 HD21 ASN A 241      22.463  40.071 -15.505  1.00  1.87           H   new
ATOM      0 HD22 ASN A 241      22.255  39.328 -16.778  1.00  1.87           H   new
ATOM   3725  N   LEU A 242      20.681  41.606 -21.435  1.00  1.98           N
ATOM   3726  CA  LEU A 242      20.931  41.701 -22.867  1.00  1.98           C
ATOM   3727  C   LEU A 242      20.545  43.077 -23.387  1.00  1.98           C
ATOM   3728  O   LEU A 242      21.238  43.635 -24.241  1.00  1.98           O
ATOM   3729  CB  LEU A 242      20.209  40.604 -23.660  1.00  1.98           C
ATOM   3730  CG  LEU A 242      20.743  39.177 -23.436  1.00  1.98           C
ATOM   3731  CD1 LEU A 242      19.903  38.191 -24.203  1.00  1.98           C
ATOM   3732  CD2 LEU A 242      22.212  39.103 -23.840  1.00  1.98           C
ATOM      0  H   LEU A 242      20.044  41.082 -21.190  1.00  1.98           H   new
ATOM      0  HA  LEU A 242      21.883  41.569 -22.999  1.00  1.98           H   new
ATOM      0  HB2 LEU A 242      19.268  40.622 -23.427  1.00  1.98           H   new
ATOM      0  HB3 LEU A 242      20.272  40.813 -24.605  1.00  1.98           H   new
ATOM      0  HG  LEU A 242      20.683  38.949 -22.495  1.00  1.98           H   new
ATOM      0 HD11 LEU A 242      20.243  37.294 -24.059  1.00  1.98           H   new
ATOM      0 HD12 LEU A 242      18.984  38.241 -23.896  1.00  1.98           H   new
ATOM      0 HD13 LEU A 242      19.939  38.402 -25.149  1.00  1.98           H   new
ATOM      0 HD21 LEU A 242      22.542  38.202 -23.697  1.00  1.98           H   new
ATOM      0 HD22 LEU A 242      22.302  39.335 -24.778  1.00  1.98           H   new
ATOM      0 HD23 LEU A 242      22.727  39.725 -23.303  1.00  1.98           H   new
ATOM   3744  N   TRP A 243      19.472  43.660 -22.852  1.00  2.15           N
ATOM   3745  CA  TRP A 243      19.062  44.974 -23.303  1.00  2.15           C
ATOM   3746  C   TRP A 243      20.143  45.982 -22.957  1.00  2.15           C
ATOM   3747  O   TRP A 243      20.484  46.835 -23.784  1.00  2.15           O
ATOM   3748  CB  TRP A 243      17.736  45.370 -22.664  1.00  2.15           C
ATOM   3749  CG  TRP A 243      16.568  44.572 -23.186  1.00  2.15           C
ATOM   3750  CD1 TRP A 243      16.496  43.910 -24.377  1.00  2.15           C
ATOM   3751  CD2 TRP A 243      15.301  44.340 -22.523  1.00  2.15           C
ATOM   3752  CE2 TRP A 243      14.531  43.547 -23.379  1.00  2.15           C
ATOM   3753  CE3 TRP A 243      14.768  44.735 -21.290  1.00  2.15           C
ATOM   3754  NE1 TRP A 243      15.274  43.294 -24.503  1.00  2.15           N
ATOM   3755  CZ2 TRP A 243      13.247  43.144 -23.049  1.00  2.15           C
ATOM   3756  CZ3 TRP A 243      13.484  44.329 -20.956  1.00  2.15           C
ATOM   3757  CH2 TRP A 243      12.740  43.556 -21.815  1.00  2.15           C
ATOM      0  H   TRP A 243      18.980  43.313 -22.238  1.00  2.15           H   new
ATOM      0  HA  TRP A 243      18.936  44.957 -24.265  1.00  2.15           H   new
ATOM      0  HB2 TRP A 243      17.798  45.252 -21.703  1.00  2.15           H   new
ATOM      0  HB3 TRP A 243      17.574  46.313 -22.824  1.00  2.15           H   new
ATOM      0  HD1 TRP A 243      17.175  43.880 -25.011  1.00  2.15           H   new
ATOM      0  HE1 TRP A 243      15.017  42.826 -25.177  1.00  2.15           H   new
ATOM      0  HE3 TRP A 243      15.266  45.260 -20.705  1.00  2.15           H   new
ATOM      0  HZ2 TRP A 243      12.742  42.619 -23.627  1.00  2.15           H   new
ATOM      0  HZ3 TRP A 243      13.121  44.584 -20.138  1.00  2.15           H   new
ATOM      0  HH2 TRP A 243      11.880  43.302 -21.569  1.00  2.15           H   new
ATOM   3768  N   LYS A 244      20.724  45.853 -21.754  1.00  2.42           N
ATOM   3769  CA  LYS A 244      21.803  46.727 -21.316  1.00  2.42           C
ATOM   3770  C   LYS A 244      22.988  46.648 -22.278  1.00  2.42           C
ATOM   3771  O   LYS A 244      23.574  47.667 -22.636  1.00  2.42           O
ATOM   3772  CB  LYS A 244      22.257  46.358 -19.900  1.00  2.42           C
ATOM   3773  CG  LYS A 244      23.336  47.262 -19.321  1.00  2.42           C
ATOM   3774  CD  LYS A 244      23.700  46.848 -17.901  1.00  2.42           C
ATOM   3775  CE  LYS A 244      24.824  47.712 -17.346  1.00  2.42           C
ATOM   3776  NZ  LYS A 244      25.189  47.320 -15.959  1.00  2.42           N1+
ATOM      0  H   LYS A 244      20.499  45.256 -21.177  1.00  2.42           H   new
ATOM      0  HA  LYS A 244      21.466  47.637 -21.310  1.00  2.42           H   new
ATOM      0  HB2 LYS A 244      21.486  46.377 -19.311  1.00  2.42           H   new
ATOM      0  HB3 LYS A 244      22.586  45.446 -19.907  1.00  2.42           H   new
ATOM      0  HG2 LYS A 244      24.126  47.227 -19.883  1.00  2.42           H   new
ATOM      0  HG3 LYS A 244      23.026  48.181 -19.323  1.00  2.42           H   new
ATOM      0  HD2 LYS A 244      22.920  46.922 -17.330  1.00  2.42           H   new
ATOM      0  HD3 LYS A 244      23.970  45.916 -17.892  1.00  2.42           H   new
ATOM      0  HE2 LYS A 244      25.603  47.636 -17.919  1.00  2.42           H   new
ATOM      0  HE3 LYS A 244      24.552  48.643 -17.358  1.00  2.42           H   new
ATOM      0  HZ1 LYS A 244      25.847  47.843 -15.666  1.00  2.42           H   new
ATOM      0  HZ2 LYS A 244      24.480  47.410 -15.429  1.00  2.42           H   new
ATOM      0  HZ3 LYS A 244      25.459  46.472 -15.951  1.00  2.42           H   new
ATOM   3790  N   MET A 245      23.333  45.429 -22.708  1.00  2.82           N
ATOM   3791  CA  MET A 245      24.452  45.227 -23.627  1.00  2.82           C
ATOM   3792  C   MET A 245      24.183  45.739 -25.045  1.00  2.82           C
ATOM   3793  O   MET A 245      25.105  46.188 -25.731  1.00  2.82           O
ATOM   3794  CB  MET A 245      24.801  43.744 -23.681  1.00  2.82           C
ATOM   3795  CG  MET A 245      25.373  43.179 -22.388  1.00  2.82           C
ATOM   3796  SD  MET A 245      26.913  43.968 -21.903  1.00  2.82           S
ATOM   3797  CE  MET A 245      26.306  45.171 -20.737  1.00  2.82           C
ATOM      0  H   MET A 245      22.929  44.706 -22.477  1.00  2.82           H   new
ATOM      0  HA  MET A 245      25.193  45.748 -23.281  1.00  2.82           H   new
ATOM      0  HB2 MET A 245      24.003  43.244 -23.913  1.00  2.82           H   new
ATOM      0  HB3 MET A 245      25.443  43.601 -24.394  1.00  2.82           H   new
ATOM      0  HG2 MET A 245      24.722  43.286 -21.677  1.00  2.82           H   new
ATOM      0  HG3 MET A 245      25.522  42.226 -22.494  1.00  2.82           H   new
ATOM      0  HE1 MET A 245      27.050  45.684 -20.384  1.00  2.82           H   new
ATOM      0  HE2 MET A 245      25.684  45.768 -21.182  1.00  2.82           H   new
ATOM      0  HE3 MET A 245      25.853  44.717 -20.009  1.00  2.82           H   new
ATOM   3807  N   LYS A 246      22.927  45.676 -25.488  1.00  3.39           N
ATOM   3808  CA  LYS A 246      22.564  46.132 -26.829  1.00  3.39           C
ATOM   3809  C   LYS A 246      22.356  47.648 -26.918  1.00  3.39           C
ATOM   3810  O   LYS A 246      22.602  48.256 -27.964  1.00  3.39           O
ATOM   3811  CB  LYS A 246      21.296  45.415 -27.292  1.00  3.39           C
ATOM   3812  CG  LYS A 246      21.482  43.919 -27.568  1.00  3.39           C
ATOM   3813  CD  LYS A 246      20.178  43.263 -28.000  1.00  3.39           C
ATOM   3814  CE  LYS A 246      20.368  41.772 -28.261  1.00  3.39           C
ATOM   3815  NZ  LYS A 246      19.097  41.114 -28.681  1.00  3.39           N1+
ATOM      0  H   LYS A 246      22.269  45.371 -25.026  1.00  3.39           H   new
ATOM      0  HA  LYS A 246      23.311  45.915 -27.408  1.00  3.39           H   new
ATOM      0  HB2 LYS A 246      20.609  45.525 -26.616  1.00  3.39           H   new
ATOM      0  HB3 LYS A 246      20.971  45.844 -28.099  1.00  3.39           H   new
ATOM      0  HG2 LYS A 246      22.151  43.798 -28.260  1.00  3.39           H   new
ATOM      0  HG3 LYS A 246      21.817  43.481 -26.770  1.00  3.39           H   new
ATOM      0  HD2 LYS A 246      19.506  43.390 -27.312  1.00  3.39           H   new
ATOM      0  HD3 LYS A 246      19.847  43.695 -28.803  1.00  3.39           H   new
ATOM      0  HE2 LYS A 246      21.039  41.648 -28.950  1.00  3.39           H   new
ATOM      0  HE3 LYS A 246      20.703  41.344 -27.458  1.00  3.39           H   new
ATOM      0  HZ1 LYS A 246      19.244  40.248 -28.824  1.00  3.39           H   new
ATOM      0  HZ2 LYS A 246      18.487  41.209 -28.040  1.00  3.39           H   new
ATOM      0  HZ3 LYS A 246      18.800  41.492 -29.430  1.00  3.39           H   new
ATOM   3829  N   THR A 247      21.893  48.253 -25.830  1.00  4.12           N
ATOM   3830  CA  THR A 247      21.590  49.677 -25.793  1.00  4.12           C
ATOM   3831  C   THR A 247      22.871  50.507 -25.687  1.00  4.12           C
ATOM   3832  O   THR A 247      23.725  50.245 -24.844  1.00  4.12           O
ATOM   3833  CB  THR A 247      20.669  49.981 -24.592  1.00  4.12           C
ATOM   3834  CG2 THR A 247      20.280  51.450 -24.560  1.00  4.12           C
ATOM   3835  OG1 THR A 247      19.478  49.197 -24.703  1.00  4.12           O
ATOM      0  H   THR A 247      21.745  47.845 -25.087  1.00  4.12           H   new
ATOM      0  HA  THR A 247      21.140  49.916 -26.618  1.00  4.12           H   new
ATOM      0  HB  THR A 247      21.149  49.765 -23.777  1.00  4.12           H   new
ATOM      0  HG1 THR A 247      19.638  48.409 -24.461  1.00  4.12           H   new
ATOM      0 HG21 THR A 247      19.703  51.616 -23.798  1.00  4.12           H   new
ATOM      0 HG22 THR A 247      21.079  51.995 -24.484  1.00  4.12           H   new
ATOM      0 HG23 THR A 247      19.810  51.678 -25.377  1.00  4.12           H   new
ATOM   3843  N   GLY A 248      23.015  51.525 -26.528  1.00  5.01           N
ATOM   3844  CA  GLY A 248      24.210  52.353 -26.432  1.00  5.01           C
ATOM   3845  C   GLY A 248      24.210  53.071 -25.090  1.00  5.01           C
ATOM   3846  O   GLY A 248      23.151  53.435 -24.587  1.00  5.01           O
ATOM      0  H   GLY A 248      22.454  51.748 -27.141  1.00  5.01           H   new
ATOM      0  HA2 GLY A 248      25.005  51.804 -26.518  1.00  5.01           H   new
ATOM      0  HA3 GLY A 248      24.230  52.998 -27.157  1.00  5.01           H   new
ATOM   3850  N   ARG A 249      25.394  53.325 -24.534  1.00  5.96           N
ATOM   3851  CA  ARG A 249      25.495  54.023 -23.247  1.00  5.96           C
ATOM   3852  C   ARG A 249      24.754  55.356 -23.211  1.00  5.96           C
ATOM   3853  O   ARG A 249      24.062  55.655 -22.234  1.00  5.96           O
ATOM   3854  CB  ARG A 249      26.936  54.320 -22.886  1.00  5.96           C
ATOM   3855  CG  ARG A 249      27.093  55.008 -21.532  1.00  5.96           C
ATOM   3856  CD  ARG A 249      28.434  55.613 -21.360  1.00  5.96           C
ATOM   3857  NE  ARG A 249      28.623  56.759 -22.248  1.00  5.96           N
ATOM   3858  CZ  ARG A 249      29.816  57.294 -22.573  1.00  5.96           C
ATOM   3859  NH1 ARG A 249      30.931  56.779 -22.092  1.00  5.96           N1+
ATOM   3860  NH2 ARG A 249      29.859  58.341 -23.376  1.00  5.96           N
ATOM      0  H   ARG A 249      26.149  53.104 -24.882  1.00  5.96           H   new
ATOM      0  HA  ARG A 249      25.087  53.412 -22.614  1.00  5.96           H   new
ATOM      0  HB2 ARG A 249      27.438  53.490 -22.880  1.00  5.96           H   new
ATOM      0  HB3 ARG A 249      27.325  54.882 -23.574  1.00  5.96           H   new
ATOM      0  HG2 ARG A 249      26.416  55.697 -21.441  1.00  5.96           H   new
ATOM      0  HG3 ARG A 249      26.938  54.363 -20.824  1.00  5.96           H   new
ATOM      0  HD2 ARG A 249      28.548  55.894 -20.439  1.00  5.96           H   new
ATOM      0  HD3 ARG A 249      29.116  54.947 -21.540  1.00  5.96           H   new
ATOM      0  HE  ARG A 249      27.920  57.119 -22.588  1.00  5.96           H   new
ATOM      0 HH11 ARG A 249      30.899  56.098 -21.568  1.00  5.96           H   new
ATOM      0 HH12 ARG A 249      31.690  57.124 -22.303  1.00  5.96           H   new
ATOM      0 HH21 ARG A 249      29.130  58.675 -23.686  1.00  5.96           H   new
ATOM      0 HH22 ARG A 249      30.616  58.689 -23.589  1.00  5.96           H   new
ATOM   3874  N   ARG A 250      24.957  56.150 -24.268  1.00  6.84           N
ATOM   3875  CA  ARG A 250      24.419  57.498 -24.417  1.00  6.84           C
ATOM   3876  C   ARG A 250      25.127  58.430 -23.442  1.00  6.84           C
ATOM   3877  O   ARG A 250      24.654  59.540 -23.198  1.00  6.84           O
ATOM   3878  CB  ARG A 250      22.902  57.538 -24.211  1.00  6.84           C
ATOM   3879  CG  ARG A 250      22.098  56.769 -25.261  1.00  6.84           C
ATOM   3880  CD  ARG A 250      20.639  56.828 -24.997  1.00  6.84           C
ATOM   3881  NE  ARG A 250      19.879  56.012 -25.940  1.00  6.84           N
ATOM   3882  CZ  ARG A 250      19.450  56.427 -27.150  1.00  6.84           C
ATOM   3883  NH1 ARG A 250      19.707  57.650 -27.558  1.00  6.84           N1+
ATOM   3884  NH2 ARG A 250      18.766  55.603 -27.928  1.00  6.84           N
ATOM   3885  OXT ARG A 250      26.335  58.240 -23.270  1.00  6.84           O1-
ATOM      0  H   ARG A 250      25.431  55.904 -24.942  1.00  6.84           H   new
ATOM      0  HA  ARG A 250      24.582  57.795 -25.326  1.00  6.84           H   new
ATOM      0  HB2 ARG A 250      22.697  57.177 -23.335  1.00  6.84           H   new
ATOM      0  HB3 ARG A 250      22.611  58.463 -24.212  1.00  6.84           H   new
ATOM      0  HG2 ARG A 250      22.282  57.135 -26.140  1.00  6.84           H   new
ATOM      0  HG3 ARG A 250      22.386  55.843 -25.274  1.00  6.84           H   new
ATOM      0  HD2 ARG A 250      20.462  56.525 -24.093  1.00  6.84           H   new
ATOM      0  HD3 ARG A 250      20.338  57.749 -25.052  1.00  6.84           H   new
ATOM      0  HE  ARG A 250      19.691  55.206 -25.706  1.00  6.84           H   new
ATOM      0 HH11 ARG A 250      20.150  58.188 -27.053  1.00  6.84           H   new
ATOM      0 HH12 ARG A 250      19.433  57.912 -28.330  1.00  6.84           H   new
ATOM      0 HH21 ARG A 250      18.595  54.803 -27.662  1.00  6.84           H   new
ATOM      0 HH22 ARG A 250      18.493  55.867 -28.699  1.00  6.84           H   new
TER
END
