# Supplementary material for: Integrative proteome-wide structural analysis and high-throughput docking identify broad-spectrum antiviral scaffolds against Zika, Yellow Fever, West Nile, Saint Louis encephalitis, and Usutu viruses
Source: Front Cell Infect Microbiol. 2026 Apr 30;16:1723132. doi: 10.3389/fcimb.2026.1723132 (PMC13171538; doi:10.3389/fcimb.2026.1723132)
Supplement: Supplementary file 6 [file DataSheet6.zip › YFV/YF_NS4b/YF_NS4b.pdb]

ATOM      1  N   ASN A   1       3.230   1.311  -3.272  1.00 16.47           N  
ATOM      2  CA  ASN A   1       1.892   1.292  -2.697  1.00 16.47           C  
ATOM      3  C   ASN A   1       1.781   2.225  -1.508  1.00 16.47           C  
ATOM      4  O   ASN A   1       2.017   1.830  -0.365  1.00 16.47           O  
ATOM      5  CB  ASN A   1       1.467  -0.103  -2.301  1.00 16.47           C  
ATOM      6  CG  ASN A   1       1.239  -1.016  -3.473  1.00 16.47           C  
ATOM      7  ND2 ASN A   1       1.656  -2.249  -3.335  1.00 16.47           N  
ATOM      8  OD1 ASN A   1       0.680  -0.614  -4.502  1.00 16.47           O  
ATOM      9 1H   ASN A   1       3.166   1.301  -4.280  1.00 16.47           H  
ATOM     10 2H   ASN A   1       3.703   2.152  -2.972  1.00 16.47           H  
ATOM     11 3H   ASN A   1       3.745   0.503  -2.957  1.00 16.47           H  
ATOM     12  HA  ASN A   1       1.192   1.651  -3.449  1.00 16.47           H  
ATOM     13 1HB  ASN A   1       2.213  -0.544  -1.640  1.00 16.47           H  
ATOM     14 2HB  ASN A   1       0.550  -0.025  -1.748  1.00 16.47           H  
ATOM     15 1HD2 ASN A   1       1.530  -2.907  -4.079  1.00 16.47           H  
ATOM     16 2HD2 ASN A   1       2.101  -2.535  -2.487  1.00 16.47           H  
ATOM     17  N   GLU A   2       1.432   3.473  -1.774  1.00 16.17           N  
ATOM     18  CA  GLU A   2       1.262   4.453  -0.711  1.00 16.17           C  
ATOM     19  C   GLU A   2       0.120   4.001   0.176  1.00 16.17           C  
ATOM     20  O   GLU A   2      -0.844   3.404  -0.305  1.00 16.17           O  
ATOM     21  CB  GLU A   2       0.952   5.839  -1.278  1.00 16.17           C  
ATOM     22  CG  GLU A   2       2.085   6.475  -2.057  1.00 16.17           C  
ATOM     23  CD  GLU A   2       1.752   7.866  -2.543  1.00 16.17           C  
ATOM     24  OE1 GLU A   2       0.646   8.304  -2.319  1.00 16.17           O  
ATOM     25  OE2 GLU A   2       2.603   8.488  -3.136  1.00 16.17           O1-
ATOM     26  H   GLU A   2       1.253   3.758  -2.728  1.00 16.17           H  
ATOM     27  HA  GLU A   2       2.174   4.499  -0.114  1.00 16.17           H  
ATOM     28 1HB  GLU A   2       0.092   5.772  -1.940  1.00 16.17           H  
ATOM     29 2HB  GLU A   2       0.682   6.511  -0.465  1.00 16.17           H  
ATOM     30 1HG  GLU A   2       2.969   6.522  -1.423  1.00 16.17           H  
ATOM     31 2HG  GLU A   2       2.316   5.842  -2.913  1.00 16.17           H  
ATOM     32  N   LEU A   3       0.180   4.331   1.456  1.00 15.84           N  
ATOM     33  CA  LEU A   3      -0.897   3.941   2.352  1.00 15.84           C  
ATOM     34  C   LEU A   3      -2.278   4.330   1.825  1.00 15.84           C  
ATOM     35  O   LEU A   3      -3.225   3.562   1.970  1.00 15.84           O  
ATOM     36  CB  LEU A   3      -0.677   4.526   3.737  1.00 15.84           C  
ATOM     37  CG  LEU A   3      -1.726   4.147   4.760  1.00 15.84           C  
ATOM     38  CD1 LEU A   3      -1.747   2.634   4.921  1.00 15.84           C  
ATOM     39  CD2 LEU A   3      -1.380   4.809   6.067  1.00 15.84           C  
ATOM     40  H   LEU A   3       0.984   4.828   1.812  1.00 15.84           H  
ATOM     41  HA  LEU A   3      -0.874   2.860   2.448  1.00 15.84           H  
ATOM     42 1HB  LEU A   3       0.288   4.187   4.109  1.00 15.84           H  
ATOM     43 2HB  LEU A   3      -0.659   5.612   3.663  1.00 15.84           H  
ATOM     44  HG  LEU A   3      -2.714   4.473   4.426  1.00 15.84           H  
ATOM     45 1HD1 LEU A   3      -2.499   2.358   5.658  1.00 15.84           H  
ATOM     46 2HD1 LEU A   3      -1.990   2.171   3.967  1.00 15.84           H  
ATOM     47 3HD1 LEU A   3      -0.770   2.289   5.255  1.00 15.84           H  
ATOM     48 1HD2 LEU A   3      -2.110   4.535   6.807  1.00 15.84           H  
ATOM     49 2HD2 LEU A   3      -0.397   4.473   6.392  1.00 15.84           H  
ATOM     50 3HD2 LEU A   3      -1.373   5.890   5.937  1.00 15.84           H  
ATOM     51  N   GLY A   4      -2.410   5.521   1.230  1.00 15.54           N  
ATOM     52  CA  GLY A   4      -3.703   5.945   0.693  1.00 15.54           C  
ATOM     53  C   GLY A   4      -4.227   4.977  -0.383  1.00 15.54           C  
ATOM     54  O   GLY A   4      -5.438   4.778  -0.521  1.00 15.54           O  
ATOM     55  H   GLY A   4      -1.605   6.121   1.136  1.00 15.54           H  
ATOM     56 1HA  GLY A   4      -4.426   6.014   1.506  1.00 15.54           H  
ATOM     57 2HA  GLY A   4      -3.603   6.943   0.267  1.00 15.54           H  
ATOM     58  N   MET A   5      -3.313   4.388  -1.165  1.00 15.35           N  
ATOM     59  CA  MET A   5      -3.685   3.447  -2.212  1.00 15.35           C  
ATOM     60  C   MET A   5      -4.201   2.189  -1.563  1.00 15.35           C  
ATOM     61  O   MET A   5      -5.185   1.589  -2.008  1.00 15.35           O  
ATOM     62  CB  MET A   5      -2.480   3.104  -3.084  1.00 15.35           C  
ATOM     63  CG  MET A   5      -1.953   4.237  -3.933  1.00 15.35           C  
ATOM     64  SD  MET A   5      -0.383   3.824  -4.720  1.00 15.35           S  
ATOM     65  CE  MET A   5      -0.870   2.521  -5.838  1.00 15.35           C  
ATOM     66  H   MET A   5      -2.326   4.540  -0.987  1.00 15.35           H  
ATOM     67  HA  MET A   5      -4.481   3.877  -2.820  1.00 15.35           H  
ATOM     68 1HB  MET A   5      -1.670   2.738  -2.467  1.00 15.35           H  
ATOM     69 2HB  MET A   5      -2.753   2.292  -3.757  1.00 15.35           H  
ATOM     70 1HG  MET A   5      -2.675   4.483  -4.706  1.00 15.35           H  
ATOM     71 2HG  MET A   5      -1.807   5.118  -3.307  1.00 15.35           H  
ATOM     72 1HE  MET A   5       0.001   2.171  -6.392  1.00 15.35           H  
ATOM     73 2HE  MET A   5      -1.292   1.690  -5.267  1.00 15.35           H  
ATOM     74 3HE  MET A   5      -1.616   2.899  -6.537  1.00 15.35           H  
ATOM     75  N   LEU A   6      -3.506   1.780  -0.506  1.00 15.30           N  
ATOM     76  CA  LEU A   6      -3.845   0.562   0.199  1.00 15.30           C  
ATOM     77  C   LEU A   6      -5.190   0.693   0.903  1.00 15.30           C  
ATOM     78  O   LEU A   6      -6.004  -0.232   0.866  1.00 15.30           O  
ATOM     79  CB  LEU A   6      -2.724   0.244   1.181  1.00 15.30           C  
ATOM     80  CG  LEU A   6      -1.403  -0.134   0.498  1.00 15.30           C  
ATOM     81  CD1 LEU A   6      -0.296  -0.232   1.525  1.00 15.30           C  
ATOM     82  CD2 LEU A   6      -1.594  -1.456  -0.241  1.00 15.30           C  
ATOM     83  H   LEU A   6      -2.704   2.339  -0.205  1.00 15.30           H  
ATOM     84  HA  LEU A   6      -3.909  -0.247  -0.525  1.00 15.30           H  
ATOM     85 1HB  LEU A   6      -2.546   1.112   1.799  1.00 15.30           H  
ATOM     86 2HB  LEU A   6      -3.033  -0.582   1.817  1.00 15.30           H  
ATOM     87  HG  LEU A   6      -1.127   0.650  -0.213  1.00 15.30           H  
ATOM     88 1HD1 LEU A   6       0.639  -0.488   1.024  1.00 15.30           H  
ATOM     89 2HD1 LEU A   6      -0.180   0.721   2.025  1.00 15.30           H  
ATOM     90 3HD1 LEU A   6      -0.541  -0.998   2.254  1.00 15.30           H  
ATOM     91 1HD2 LEU A   6      -0.672  -1.741  -0.738  1.00 15.30           H  
ATOM     92 2HD2 LEU A   6      -1.870  -2.231   0.473  1.00 15.30           H  
ATOM     93 3HD2 LEU A   6      -2.386  -1.346  -0.983  1.00 15.30           H  
ATOM     94  N   GLU A   7      -5.460   1.858   1.499  1.00 15.38           N  
ATOM     95  CA  GLU A   7      -6.751   2.051   2.147  1.00 15.38           C  
ATOM     96  C   GLU A   7      -7.858   1.995   1.101  1.00 15.38           C  
ATOM     97  O   GLU A   7      -8.876   1.334   1.314  1.00 15.38           O  
ATOM     98  CB  GLU A   7      -6.817   3.358   2.937  1.00 15.38           C  
ATOM     99  CG  GLU A   7      -8.152   3.548   3.699  1.00 15.38           C  
ATOM    100  CD  GLU A   7      -8.207   4.803   4.555  1.00 15.38           C  
ATOM    101  OE1 GLU A   7      -7.232   5.514   4.614  1.00 15.38           O  
ATOM    102  OE2 GLU A   7      -9.236   5.050   5.137  1.00 15.38           O1-
ATOM    103  H   GLU A   7      -4.751   2.591   1.524  1.00 15.38           H  
ATOM    104  HA  GLU A   7      -6.909   1.231   2.846  1.00 15.38           H  
ATOM    105 1HB  GLU A   7      -5.998   3.389   3.660  1.00 15.38           H  
ATOM    106 2HB  GLU A   7      -6.682   4.200   2.254  1.00 15.38           H  
ATOM    107 1HG  GLU A   7      -8.967   3.582   2.972  1.00 15.38           H  
ATOM    108 2HG  GLU A   7      -8.315   2.679   4.338  1.00 15.38           H  
ATOM    109  N   LYS A   8      -7.657   2.665  -0.048  1.00 15.53           N  
ATOM    110  CA  LYS A   8      -8.658   2.633  -1.112  1.00 15.53           C  
ATOM    111  C   LYS A   8      -8.841   1.210  -1.617  1.00 15.53           C  
ATOM    112  O   LYS A   8      -9.965   0.767  -1.845  1.00 15.53           O  
ATOM    113  CB  LYS A   8      -8.264   3.535  -2.278  1.00 15.53           C  
ATOM    114  CG  LYS A   8      -9.292   3.563  -3.447  1.00 15.53           C  
ATOM    115  CD  LYS A   8     -10.625   4.199  -3.027  1.00 15.53           C  
ATOM    116  CE  LYS A   8     -11.498   4.583  -4.258  1.00 15.53           C  
ATOM    117  NZ  LYS A   8     -12.075   3.389  -4.995  1.00 15.53           N1+
ATOM    118  H   LYS A   8      -6.809   3.221  -0.181  1.00 15.53           H  
ATOM    119  HA  LYS A   8      -9.610   2.977  -0.707  1.00 15.53           H  
ATOM    120 1HB  LYS A   8      -8.127   4.554  -1.915  1.00 15.53           H  
ATOM    121 2HB  LYS A   8      -7.303   3.205  -2.679  1.00 15.53           H  
ATOM    122 1HG  LYS A   8      -8.876   4.123  -4.282  1.00 15.53           H  
ATOM    123 2HG  LYS A   8      -9.488   2.537  -3.782  1.00 15.53           H  
ATOM    124 1HD  LYS A   8     -11.190   3.482  -2.416  1.00 15.53           H  
ATOM    125 2HD  LYS A   8     -10.439   5.087  -2.428  1.00 15.53           H  
ATOM    126 1HE  LYS A   8     -12.317   5.215  -3.923  1.00 15.53           H  
ATOM    127 2HE  LYS A   8     -10.876   5.146  -4.951  1.00 15.53           H  
ATOM    128 1HZ  LYS A   8     -12.619   3.694  -5.773  1.00 15.53           H  
ATOM    129 2HZ  LYS A   8     -11.370   2.727  -5.340  1.00 15.53           H  
ATOM    130 3HZ  LYS A   8     -12.676   2.824  -4.388  1.00 15.53           H  
ATOM    131  N   THR A   9      -7.742   0.473  -1.756  1.00 15.73           N  
ATOM    132  CA  THR A   9      -7.831  -0.893  -2.221  1.00 15.73           C  
ATOM    133  C   THR A   9      -8.713  -1.680  -1.267  1.00 15.73           C  
ATOM    134  O   THR A   9      -9.643  -2.370  -1.698  1.00 15.73           O  
ATOM    135  CB  THR A   9      -6.434  -1.532  -2.314  1.00 15.73           C  
ATOM    136  CG2 THR A   9      -6.545  -2.977  -2.732  1.00 15.73           C  
ATOM    137  OG1 THR A   9      -5.635  -0.803  -3.264  1.00 15.73           O  
ATOM    138  H   THR A   9      -6.825   0.875  -1.574  1.00 15.73           H  
ATOM    139  HA  THR A   9      -8.293  -0.901  -3.209  1.00 15.73           H  
ATOM    140  HB  THR A   9      -5.953  -1.482  -1.344  1.00 15.73           H  
ATOM    141  HG1 THR A   9      -5.545   0.129  -2.953  1.00 15.73           H  
ATOM    142 1HG2 THR A   9      -5.551  -3.415  -2.785  1.00 15.73           H  
ATOM    143 2HG2 THR A   9      -7.139  -3.508  -1.996  1.00 15.73           H  
ATOM    144 3HG2 THR A   9      -7.026  -3.042  -3.706  1.00 15.73           H  
ATOM    145  N   LYS A  10      -8.480  -1.522   0.037  1.00 15.89           N  
ATOM    146  CA  LYS A  10      -9.303  -2.219   0.999  1.00 15.89           C  
ATOM    147  C   LYS A  10     -10.758  -1.770   0.895  1.00 15.89           C  
ATOM    148  O   LYS A  10     -11.658  -2.598   0.972  1.00 15.89           O  
ATOM    149  CB  LYS A  10      -8.808  -1.981   2.423  1.00 15.89           C  
ATOM    150  CG  LYS A  10      -7.504  -2.645   2.799  1.00 15.89           C  
ATOM    151  CD  LYS A  10      -7.119  -2.258   4.232  1.00 15.89           C  
ATOM    152  CE  LYS A  10      -5.795  -2.871   4.655  1.00 15.89           C  
ATOM    153  NZ  LYS A  10      -5.393  -2.426   6.022  1.00 15.89           N1+
ATOM    154  H   LYS A  10      -7.704  -0.936   0.350  1.00 15.89           H  
ATOM    155  HA  LYS A  10      -9.252  -3.280   0.776  1.00 15.89           H  
ATOM    156 1HB  LYS A  10      -8.683  -0.910   2.581  1.00 15.89           H  
ATOM    157 2HB  LYS A  10      -9.560  -2.333   3.122  1.00 15.89           H  
ATOM    158 1HG  LYS A  10      -7.611  -3.728   2.731  1.00 15.89           H  
ATOM    159 2HG  LYS A  10      -6.720  -2.328   2.115  1.00 15.89           H  
ATOM    160 1HD  LYS A  10      -7.038  -1.169   4.296  1.00 15.89           H  
ATOM    161 2HD  LYS A  10      -7.900  -2.581   4.925  1.00 15.89           H  
ATOM    162 1HE  LYS A  10      -5.884  -3.956   4.647  1.00 15.89           H  
ATOM    163 2HE  LYS A  10      -5.022  -2.573   3.944  1.00 15.89           H  
ATOM    164 1HZ  LYS A  10      -4.510  -2.846   6.273  1.00 15.89           H  
ATOM    165 2HZ  LYS A  10      -5.301  -1.419   6.024  1.00 15.89           H  
ATOM    166 3HZ  LYS A  10      -6.097  -2.701   6.695  1.00 15.89           H  
ATOM    167  N   GLU A  11     -11.010  -0.470   0.690  1.00 15.94           N  
ATOM    168  CA  GLU A  11     -12.391   0.016   0.578  1.00 15.94           C  
ATOM    169  C   GLU A  11     -13.122  -0.641  -0.583  1.00 15.94           C  
ATOM    170  O   GLU A  11     -14.304  -0.972  -0.482  1.00 15.94           O  
ATOM    171  CB  GLU A  11     -12.446   1.544   0.424  1.00 15.94           C  
ATOM    172  CG  GLU A  11     -13.885   2.106   0.362  1.00 15.94           C  
ATOM    173  CD  GLU A  11     -13.987   3.625   0.311  1.00 15.94           C  
ATOM    174  OE1 GLU A  11     -12.982   4.293   0.330  1.00 15.94           O  
ATOM    175  OE2 GLU A  11     -15.097   4.106   0.243  1.00 15.94           O1-
ATOM    176  H   GLU A  11     -10.236   0.193   0.647  1.00 15.94           H  
ATOM    177  HA  GLU A  11     -12.927  -0.258   1.482  1.00 15.94           H  
ATOM    178 1HB  GLU A  11     -11.907   2.016   1.244  1.00 15.94           H  
ATOM    179 2HB  GLU A  11     -11.943   1.827  -0.498  1.00 15.94           H  
ATOM    180 1HG  GLU A  11     -14.357   1.704  -0.534  1.00 15.94           H  
ATOM    181 2HG  GLU A  11     -14.445   1.740   1.218  1.00 15.94           H  
ATOM    182  N   ASP A  12     -12.418  -0.822  -1.694  1.00 15.86           N  
ATOM    183  CA  ASP A  12     -13.003  -1.431  -2.875  1.00 15.86           C  
ATOM    184  C   ASP A  12     -13.219  -2.950  -2.725  1.00 15.86           C  
ATOM    185  O   ASP A  12     -14.132  -3.509  -3.339  1.00 15.86           O  
ATOM    186  CB  ASP A  12     -12.134  -1.122  -4.101  1.00 15.86           C  
ATOM    187  CG  ASP A  12     -12.199   0.384  -4.523  1.00 15.86           C  
ATOM    188  OD1 ASP A  12     -13.062   1.100  -4.047  1.00 15.86           O  
ATOM    189  OD2 ASP A  12     -11.389   0.839  -5.320  1.00 15.86           O1-
ATOM    190  H   ASP A  12     -11.449  -0.501  -1.717  1.00 15.86           H  
ATOM    191  HA  ASP A  12     -13.978  -0.972  -3.036  1.00 15.86           H  
ATOM    192 1HB  ASP A  12     -11.094  -1.375  -3.865  1.00 15.86           H  
ATOM    193 2HB  ASP A  12     -12.444  -1.747  -4.936  1.00 15.86           H  
ATOM    194  N   LEU A  13     -12.382  -3.613  -1.920  1.00 15.70           N  
ATOM    195  CA  LEU A  13     -12.459  -5.067  -1.747  1.00 15.70           C  
ATOM    196  C   LEU A  13     -13.226  -5.598  -0.518  1.00 15.70           C  
ATOM    197  O   LEU A  13     -13.795  -6.691  -0.577  1.00 15.70           O  
ATOM    198  CB  LEU A  13     -11.043  -5.627  -1.670  1.00 15.70           C  
ATOM    199  CG  LEU A  13     -10.170  -5.429  -2.883  1.00 15.70           C  
ATOM    200  CD1 LEU A  13      -8.801  -5.990  -2.572  1.00 15.70           C  
ATOM    201  CD2 LEU A  13     -10.800  -6.097  -4.083  1.00 15.70           C  
ATOM    202  H   LEU A  13     -11.632  -3.098  -1.459  1.00 15.70           H  
ATOM    203  HA  LEU A  13     -12.940  -5.472  -2.634  1.00 15.70           H  
ATOM    204 1HB  LEU A  13     -10.543  -5.113  -0.858  1.00 15.70           H  
ATOM    205 2HB  LEU A  13     -11.089  -6.688  -1.435  1.00 15.70           H  
ATOM    206  HG  LEU A  13     -10.061  -4.367  -3.088  1.00 15.70           H  
ATOM    207 1HD1 LEU A  13      -8.141  -5.845  -3.427  1.00 15.70           H  
ATOM    208 2HD1 LEU A  13      -8.394  -5.476  -1.704  1.00 15.70           H  
ATOM    209 3HD1 LEU A  13      -8.886  -7.053  -2.354  1.00 15.70           H  
ATOM    210 1HD2 LEU A  13     -10.164  -5.948  -4.956  1.00 15.70           H  
ATOM    211 2HD2 LEU A  13     -10.911  -7.164  -3.891  1.00 15.70           H  
ATOM    212 3HD2 LEU A  13     -11.782  -5.656  -4.269  1.00 15.70           H  
ATOM    213  N   PHE A  14     -13.220  -4.866   0.594  1.00 15.58           N  
ATOM    214  CA  PHE A  14     -13.782  -5.365   1.852  1.00 15.58           C  
ATOM    215  C   PHE A  14     -14.808  -4.415   2.465  1.00 15.58           C  
ATOM    216  O   PHE A  14     -14.920  -3.259   2.070  1.00 15.58           O  
ATOM    217  CB  PHE A  14     -12.668  -5.580   2.873  1.00 15.58           C  
ATOM    218  CG  PHE A  14     -11.579  -6.481   2.389  1.00 15.58           C  
ATOM    219  CD1 PHE A  14     -10.445  -5.926   1.851  1.00 15.58           C  
ATOM    220  CD2 PHE A  14     -11.690  -7.858   2.427  1.00 15.58           C  
ATOM    221  CE1 PHE A  14      -9.420  -6.704   1.365  1.00 15.58           C  
ATOM    222  CE2 PHE A  14     -10.669  -8.654   1.938  1.00 15.58           C  
ATOM    223  CZ  PHE A  14      -9.531  -8.072   1.405  1.00 15.58           C  
ATOM    224  H   PHE A  14     -12.763  -3.961   0.596  1.00 15.58           H  
ATOM    225  HA  PHE A  14     -14.274  -6.317   1.658  1.00 15.58           H  
ATOM    226 1HB  PHE A  14     -12.225  -4.613   3.127  1.00 15.58           H  
ATOM    227 2HB  PHE A  14     -13.081  -5.998   3.786  1.00 15.58           H  
ATOM    228  HD1 PHE A  14     -10.376  -4.849   1.821  1.00 15.58           H  
ATOM    229  HD2 PHE A  14     -12.591  -8.312   2.841  1.00 15.58           H  
ATOM    230  HE1 PHE A  14      -8.529  -6.236   0.945  1.00 15.58           H  
ATOM    231  HE2 PHE A  14     -10.762  -9.739   1.969  1.00 15.58           H  
ATOM    232  HZ  PHE A  14      -8.727  -8.696   1.019  1.00 15.58           H  
ATOM    233  N   GLY A  15     -15.575  -4.900   3.442  1.00 15.53           N  
ATOM    234  CA  GLY A  15     -16.518  -4.016   4.120  1.00 15.53           C  
ATOM    235  C   GLY A  15     -15.758  -2.867   4.784  1.00 15.53           C  
ATOM    236  O   GLY A  15     -14.650  -3.061   5.298  1.00 15.53           O  
ATOM    237  H   GLY A  15     -15.489  -5.866   3.723  1.00 15.53           H  
ATOM    238 1HA  GLY A  15     -17.236  -3.621   3.400  1.00 15.53           H  
ATOM    239 2HA  GLY A  15     -17.078  -4.576   4.868  1.00 15.53           H  
ATOM    240  N   LYS A  16     -16.397  -1.692   4.836  1.00 15.55           N  
ATOM    241  CA  LYS A  16     -15.788  -0.468   5.366  1.00 15.55           C  
ATOM    242  C   LYS A  16     -15.366  -0.538   6.830  1.00 15.55           C  
ATOM    243  O   LYS A  16     -14.495   0.211   7.277  1.00 15.55           O  
ATOM    244  CB  LYS A  16     -16.715   0.725   5.157  1.00 15.55           C  
ATOM    245  CG  LYS A  16     -16.856   1.145   3.697  1.00 15.55           C  
ATOM    246  CD  LYS A  16     -17.775   2.341   3.540  1.00 15.55           C  
ATOM    247  CE  LYS A  16     -17.871   2.765   2.081  1.00 15.55           C  
ATOM    248  NZ  LYS A  16     -18.773   3.937   1.899  1.00 15.55           N1+
ATOM    249  H   LYS A  16     -17.319  -1.631   4.426  1.00 15.55           H  
ATOM    250  HA  LYS A  16     -14.905  -0.286   4.769  1.00 15.55           H  
ATOM    251 1HB  LYS A  16     -17.707   0.491   5.539  1.00 15.55           H  
ATOM    252 2HB  LYS A  16     -16.339   1.581   5.718  1.00 15.55           H  
ATOM    253 1HG  LYS A  16     -15.878   1.406   3.299  1.00 15.55           H  
ATOM    254 2HG  LYS A  16     -17.248   0.313   3.113  1.00 15.55           H  
ATOM    255 1HD  LYS A  16     -18.771   2.090   3.906  1.00 15.55           H  
ATOM    256 2HD  LYS A  16     -17.389   3.176   4.123  1.00 15.55           H  
ATOM    257 1HE  LYS A  16     -16.876   3.024   1.721  1.00 15.55           H  
ATOM    258 2HE  LYS A  16     -18.252   1.931   1.491  1.00 15.55           H  
ATOM    259 1HZ  LYS A  16     -18.802   4.184   0.919  1.00 15.55           H  
ATOM    260 2HZ  LYS A  16     -19.700   3.704   2.217  1.00 15.55           H  
ATOM    261 3HZ  LYS A  16     -18.417   4.718   2.431  1.00 15.55           H  
ATOM    262  N   LYS A  17     -15.968  -1.450   7.575  1.00 15.58           N  
ATOM    263  CA  LYS A  17     -15.669  -1.629   8.987  1.00 15.58           C  
ATOM    264  C   LYS A  17     -14.198  -1.981   9.249  1.00 15.58           C  
ATOM    265  O   LYS A  17     -13.705  -1.788  10.360  1.00 15.58           O  
ATOM    266  CB  LYS A  17     -16.579  -2.714   9.565  1.00 15.58           C  
ATOM    267  CG  LYS A  17     -16.314  -4.124   9.029  1.00 15.58           C  
ATOM    268  CD  LYS A  17     -17.318  -5.129   9.596  1.00 15.58           C  
ATOM    269  CE  LYS A  17     -17.045  -6.543   9.097  1.00 15.58           C  
ATOM    270  NZ  LYS A  17     -18.052  -7.518   9.614  1.00 15.58           N1+
ATOM    271  H   LYS A  17     -16.661  -2.040   7.141  1.00 15.58           H  
ATOM    272  HA  LYS A  17     -15.880  -0.690   9.499  1.00 15.58           H  
ATOM    273 1HB  LYS A  17     -16.462  -2.744  10.648  1.00 15.58           H  
ATOM    274 2HB  LYS A  17     -17.618  -2.466   9.354  1.00 15.58           H  
ATOM    275 1HG  LYS A  17     -16.370  -4.123   7.938  1.00 15.58           H  
ATOM    276 2HG  LYS A  17     -15.313  -4.436   9.321  1.00 15.58           H  
ATOM    277 1HD  LYS A  17     -17.259  -5.122  10.685  1.00 15.58           H  
ATOM    278 2HD  LYS A  17     -18.327  -4.839   9.303  1.00 15.58           H  
ATOM    279 1HE  LYS A  17     -17.073  -6.548   8.007  1.00 15.58           H  
ATOM    280 2HE  LYS A  17     -16.051  -6.851   9.425  1.00 15.58           H  
ATOM    281 1HZ  LYS A  17     -17.841  -8.442   9.264  1.00 15.58           H  
ATOM    282 2HZ  LYS A  17     -18.025  -7.528  10.625  1.00 15.58           H  
ATOM    283 3HZ  LYS A  17     -18.974  -7.246   9.306  1.00 15.58           H  
ATOM    284  N   ASN A  18     -13.496  -2.496   8.231  1.00 15.58           N  
ATOM    285  CA  ASN A  18     -12.102  -2.878   8.391  1.00 15.58           C  
ATOM    286  C   ASN A  18     -11.116  -1.832   7.861  1.00 15.58           C  
ATOM    287  O   ASN A  18      -9.907  -2.083   7.800  1.00 15.58           O  
ATOM    288  CB  ASN A  18     -11.851  -4.210   7.713  1.00 15.58           C  
ATOM    289  CG  ASN A  18     -12.545  -5.363   8.399  1.00 15.58           C  
ATOM    290  ND2 ASN A  18     -13.049  -6.283   7.617  1.00 15.58           N  
ATOM    291  OD1 ASN A  18     -12.615  -5.433   9.632  1.00 15.58           O  
ATOM    292  H   ASN A  18     -13.937  -2.622   7.317  1.00 15.58           H  
ATOM    293  HA  ASN A  18     -11.901  -2.992   9.457  1.00 15.58           H  
ATOM    294 1HB  ASN A  18     -12.206  -4.154   6.678  1.00 15.58           H  
ATOM    295 2HB  ASN A  18     -10.781  -4.407   7.682  1.00 15.58           H  
ATOM    296 1HD2 ASN A  18     -13.506  -7.079   8.009  1.00 15.58           H  
ATOM    297 2HD2 ASN A  18     -12.965  -6.193   6.626  1.00 15.58           H  
ATOM    298  N   LEU A  19     -11.586  -0.636   7.515  1.00 15.53           N  
ATOM    299  CA  LEU A  19     -10.677   0.353   6.934  1.00 15.53           C  
ATOM    300  C   LEU A  19      -9.875   1.149   7.939  1.00 15.53           C  
ATOM    301  O   LEU A  19     -10.069   2.352   8.107  1.00 15.53           O  
ATOM    302  CB  LEU A  19     -11.455   1.307   6.043  1.00 15.53           C  
ATOM    303  CG  LEU A  19     -12.129   0.620   4.926  1.00 15.53           C  
ATOM    304  CD1 LEU A  19     -12.941   1.610   4.124  1.00 15.53           C  
ATOM    305  CD2 LEU A  19     -11.113  -0.057   4.099  1.00 15.53           C  
ATOM    306  H   LEU A  19     -12.581  -0.419   7.598  1.00 15.53           H  
ATOM    307  HA  LEU A  19      -9.967  -0.181   6.304  1.00 15.53           H  
ATOM    308 1HB  LEU A  19     -12.216   1.807   6.640  1.00 15.53           H  
ATOM    309 2HB  LEU A  19     -10.771   2.058   5.631  1.00 15.53           H  
ATOM    310  HG  LEU A  19     -12.786  -0.131   5.329  1.00 15.53           H  
ATOM    311 1HD1 LEU A  19     -13.442   1.094   3.320  1.00 15.53           H  
ATOM    312 2HD1 LEU A  19     -13.683   2.077   4.772  1.00 15.53           H  
ATOM    313 3HD1 LEU A  19     -12.285   2.378   3.711  1.00 15.53           H  
ATOM    314 1HD2 LEU A  19     -11.613  -0.587   3.320  1.00 15.53           H  
ATOM    315 2HD2 LEU A  19     -10.422   0.679   3.672  1.00 15.53           H  
ATOM    316 3HD2 LEU A  19     -10.561  -0.762   4.715  1.00 15.53           H  
ATOM    317  N   ILE A  20      -8.958   0.460   8.599  1.00 15.40           N  
ATOM    318  CA  ILE A  20      -8.077   1.099   9.559  1.00 15.40           C  
ATOM    319  C   ILE A  20      -6.688   1.270   8.928  1.00 15.40           C  
ATOM    320  O   ILE A  20      -5.985   0.277   8.736  1.00 15.40           O  
ATOM    321  CB  ILE A  20      -7.954   0.264  10.833  1.00 15.40           C  
ATOM    322  CG1 ILE A  20      -9.348  -0.019  11.389  1.00 15.40           C  
ATOM    323  CG2 ILE A  20      -7.086   0.997  11.838  1.00 15.40           C  
ATOM    324  CD1 ILE A  20     -10.136   1.228  11.700  1.00 15.40           C  
ATOM    325  H   ILE A  20      -8.909  -0.539   8.403  1.00 15.40           H  
ATOM    326  HA  ILE A  20      -8.518   2.044   9.834  1.00 15.40           H  
ATOM    327  HB  ILE A  20      -7.499  -0.696  10.595  1.00 15.40           H  
ATOM    328 1HG1 ILE A  20      -9.907  -0.609  10.659  1.00 15.40           H  
ATOM    329 2HG1 ILE A  20      -9.252  -0.603  12.304  1.00 15.40           H  
ATOM    330 1HG2 ILE A  20      -6.991   0.399  12.742  1.00 15.40           H  
ATOM    331 2HG2 ILE A  20      -6.102   1.161  11.410  1.00 15.40           H  
ATOM    332 3HG2 ILE A  20      -7.542   1.956  12.081  1.00 15.40           H  
ATOM    333 1HD1 ILE A  20     -11.115   0.950  12.090  1.00 15.40           H  
ATOM    334 2HD1 ILE A  20      -9.603   1.820  12.444  1.00 15.40           H  
ATOM    335 3HD1 ILE A  20     -10.264   1.818  10.795  1.00 15.40           H  
ATOM    336  N   PRO A  21      -6.257   2.501   8.584  1.00 15.13           N  
ATOM    337  CA  PRO A  21      -5.013   2.776   7.883  1.00 15.13           C  
ATOM    338  C   PRO A  21      -3.754   2.565   8.721  1.00 15.13           C  
ATOM    339  O   PRO A  21      -2.667   2.416   8.172  1.00 15.13           O  
ATOM    340  CB  PRO A  21      -5.178   4.255   7.514  1.00 15.13           C  
ATOM    341  CG  PRO A  21      -6.106   4.822   8.558  1.00 15.13           C  
ATOM    342  CD  PRO A  21      -7.055   3.701   8.903  1.00 15.13           C  
ATOM    343  HA  PRO A  21      -4.973   2.161   6.973  1.00 15.13           H  
ATOM    344 1HB  PRO A  21      -4.215   4.752   7.516  1.00 15.13           H  
ATOM    345 2HB  PRO A  21      -5.587   4.346   6.487  1.00 15.13           H  
ATOM    346 1HG  PRO A  21      -5.530   5.181   9.422  1.00 15.13           H  
ATOM    347 2HG  PRO A  21      -6.638   5.694   8.143  1.00 15.13           H  
ATOM    348 1HD  PRO A  21      -7.279   3.770   9.976  1.00 15.13           H  
ATOM    349 2HD  PRO A  21      -7.959   3.754   8.268  1.00 15.13           H  
ATOM    350  N   SER A  22      -3.888   2.559  10.050  1.00 14.71           N  
ATOM    351  CA  SER A  22      -2.721   2.435  10.929  1.00 14.71           C  
ATOM    352  C   SER A  22      -1.593   3.375  10.476  1.00 14.71           C  
ATOM    353  O   SER A  22      -0.428   2.976  10.410  1.00 14.71           O  
ATOM    354  CB  SER A  22      -2.224   1.000  10.958  1.00 14.71           C  
ATOM    355  OG  SER A  22      -3.210   0.130  11.449  1.00 14.71           O  
ATOM    356  H   SER A  22      -4.802   2.658  10.463  1.00 14.71           H  
ATOM    357  HA  SER A  22      -3.018   2.720  11.938  1.00 14.71           H  
ATOM    358 1HB  SER A  22      -1.921   0.687   9.958  1.00 14.71           H  
ATOM    359 2HB  SER A  22      -1.342   0.945  11.594  1.00 14.71           H  
ATOM    360  HG  SER A  22      -3.857   0.036  10.741  1.00 14.71           H  
ATOM    361  N   SER A  23      -1.931   4.643  10.202  1.00 14.16           N  
ATOM    362  CA  SER A  23      -0.992   5.599   9.606  1.00 14.16           C  
ATOM    363  C   SER A  23       0.105   6.149  10.510  1.00 14.16           C  
ATOM    364  O   SER A  23       0.292   7.363  10.615  1.00 14.16           O  
ATOM    365  CB  SER A  23      -1.772   6.778   9.058  1.00 14.16           C  
ATOM    366  OG  SER A  23      -2.480   7.430  10.078  1.00 14.16           O  
ATOM    367  H   SER A  23      -2.889   4.920  10.341  1.00 14.16           H  
ATOM    368  HA  SER A  23      -0.499   5.090   8.779  1.00 14.16           H  
ATOM    369 1HB  SER A  23      -1.087   7.475   8.578  1.00 14.16           H  
ATOM    370 2HB  SER A  23      -2.470   6.433   8.303  1.00 14.16           H  
ATOM    371  HG  SER A  23      -2.946   8.157   9.655  1.00 14.16           H  
ATOM    372  N   ALA A  24       0.898   5.266  11.099  1.00 13.41           N  
ATOM    373  CA  ALA A  24       1.998   5.676  11.970  1.00 13.41           C  
ATOM    374  C   ALA A  24       3.219   6.047  11.137  1.00 13.41           C  
ATOM    375  O   ALA A  24       4.251   5.378  11.179  1.00 13.41           O  
ATOM    376  CB  ALA A  24       2.345   4.563  12.943  1.00 13.41           C  
ATOM    377  H   ALA A  24       0.699   4.285  10.935  1.00 13.41           H  
ATOM    378  HA  ALA A  24       1.685   6.559  12.527  1.00 13.41           H  
ATOM    379 1HB  ALA A  24       3.156   4.891  13.593  1.00 13.41           H  
ATOM    380 2HB  ALA A  24       1.471   4.320  13.544  1.00 13.41           H  
ATOM    381 3HB  ALA A  24       2.658   3.682  12.384  1.00 13.41           H  
ATOM    382  N   ALA A  25       3.077   7.104  10.351  1.00 12.41           N  
ATOM    383  CA  ALA A  25       4.135   7.531   9.449  1.00 12.41           C  
ATOM    384  C   ALA A  25       5.320   8.111  10.226  1.00 12.41           C  
ATOM    385  O   ALA A  25       5.112   8.745  11.262  1.00 12.41           O  
ATOM    386  CB  ALA A  25       3.602   8.571   8.477  1.00 12.41           C  
ATOM    387  H   ALA A  25       2.179   7.590  10.389  1.00 12.41           H  
ATOM    388  HA  ALA A  25       4.450   6.654   8.896  1.00 12.41           H  
ATOM    389 1HB  ALA A  25       4.390   8.868   7.785  1.00 12.41           H  
ATOM    390 2HB  ALA A  25       2.767   8.152   7.919  1.00 12.41           H  
ATOM    391 3HB  ALA A  25       3.265   9.444   9.033  1.00 12.41           H  
ATOM    392  N   PRO A  26       6.570   7.902   9.770  1.00 11.13           N  
ATOM    393  CA  PRO A  26       7.776   8.507  10.298  1.00 11.13           C  
ATOM    394  C   PRO A  26       7.873   9.955   9.863  1.00 11.13           C  
ATOM    395  O   PRO A  26       7.355  10.319   8.808  1.00 11.13           O  
ATOM    396  CB  PRO A  26       8.883   7.657   9.670  1.00 11.13           C  
ATOM    397  CG  PRO A  26       8.298   7.195   8.356  1.00 11.13           C  
ATOM    398  CD  PRO A  26       6.815   6.980   8.638  1.00 11.13           C  
ATOM    399  HA  PRO A  26       7.774   8.423  11.397  1.00 11.13           H  
ATOM    400 1HB  PRO A  26       9.787   8.268   9.535  1.00 11.13           H  
ATOM    401 2HB  PRO A  26       9.148   6.828  10.340  1.00 11.13           H  
ATOM    402 1HG  PRO A  26       8.471   7.959   7.582  1.00 11.13           H  
ATOM    403 2HG  PRO A  26       8.806   6.279   8.017  1.00 11.13           H  
ATOM    404 1HD  PRO A  26       6.246   7.275   7.746  1.00 11.13           H  
ATOM    405 2HD  PRO A  26       6.625   5.935   8.941  1.00 11.13           H  
ATOM    406  N   TRP A  27       8.605  10.769  10.616  1.00  9.60           N  
ATOM    407  CA  TRP A  27       8.907  12.129  10.169  1.00  9.60           C  
ATOM    408  C   TRP A  27       9.795  12.088   8.918  1.00  9.60           C  
ATOM    409  O   TRP A  27       9.537  12.772   7.929  1.00  9.60           O  
ATOM    410  CB  TRP A  27       9.591  12.932  11.277  1.00  9.60           C  
ATOM    411  CG  TRP A  27       9.864  14.366  10.898  1.00  9.60           C  
ATOM    412  CD1 TRP A  27      11.072  14.927  10.605  1.00  9.60           C  
ATOM    413  CD2 TRP A  27       8.887  15.429  10.771  1.00  9.60           C  
ATOM    414  CE2 TRP A  27       9.585  16.585  10.403  1.00  9.60           C  
ATOM    415  CE3 TRP A  27       7.498  15.491  10.936  1.00  9.60           C  
ATOM    416  NE1 TRP A  27      10.914  16.265  10.309  1.00  9.60           N  
ATOM    417  CZ2 TRP A  27       8.940  17.796  10.197  1.00  9.60           C  
ATOM    418  CZ3 TRP A  27       6.853  16.704  10.729  1.00  9.60           C  
ATOM    419  CH2 TRP A  27       7.556  17.826  10.368  1.00  9.60           C  
ATOM    420  H   TRP A  27       8.974  10.439  11.498  1.00  9.60           H  
ATOM    421  HA  TRP A  27       7.972  12.625   9.909  1.00  9.60           H  
ATOM    422 1HB  TRP A  27       8.969  12.924  12.172  1.00  9.60           H  
ATOM    423 2HB  TRP A  27      10.541  12.464  11.532  1.00  9.60           H  
ATOM    424  HD1 TRP A  27      12.022  14.395  10.606  1.00  9.60           H  
ATOM    425  HE1 TRP A  27      11.656  16.900  10.059  1.00  9.60           H  
ATOM    426  HE3 TRP A  27       6.934  14.602  11.220  1.00  9.60           H  
ATOM    427  HZ2 TRP A  27       9.481  18.698   9.910  1.00  9.60           H  
ATOM    428  HZ3 TRP A  27       5.771  16.742  10.859  1.00  9.60           H  
ATOM    429  HH2 TRP A  27       7.018  18.761  10.213  1.00  9.60           H  
ATOM    430  N   SER A  28      10.841  11.259   8.997  1.00  7.94           N  
ATOM    431  CA  SER A  28      11.854  11.058   7.960  1.00  7.94           C  
ATOM    432  C   SER A  28      12.702  12.310   7.674  1.00  7.94           C  
ATOM    433  O   SER A  28      12.703  13.272   8.439  1.00  7.94           O  
ATOM    434  CB  SER A  28      11.199  10.545   6.676  1.00  7.94           C  
ATOM    435  OG  SER A  28      12.170  10.078   5.771  1.00  7.94           O  
ATOM    436  H   SER A  28      10.940  10.733   9.850  1.00  7.94           H  
ATOM    437  HA  SER A  28      12.534  10.279   8.309  1.00  7.94           H  
ATOM    438 1HB  SER A  28      10.497   9.744   6.916  1.00  7.94           H  
ATOM    439 2HB  SER A  28      10.631  11.347   6.208  1.00  7.94           H  
ATOM    440  HG  SER A  28      11.679   9.724   5.021  1.00  7.94           H  
ATOM    441  N   TRP A  29      13.486  12.232   6.606  1.00  6.27           N  
ATOM    442  CA  TRP A  29      14.396  13.290   6.180  1.00  6.27           C  
ATOM    443  C   TRP A  29      13.687  14.428   5.429  1.00  6.27           C  
ATOM    444  O   TRP A  29      12.758  14.157   4.671  1.00  6.27           O  
ATOM    445  CB  TRP A  29      15.479  12.699   5.282  1.00  6.27           C  
ATOM    446  CG  TRP A  29      16.440  11.837   6.027  1.00  6.27           C  
ATOM    447  CD1 TRP A  29      16.421  10.476   6.110  1.00  6.27           C  
ATOM    448  CD2 TRP A  29      17.587  12.270   6.797  1.00  6.27           C  
ATOM    449  CE2 TRP A  29      18.191  11.120   7.311  1.00  6.27           C  
ATOM    450  CE3 TRP A  29      18.144  13.524   7.085  1.00  6.27           C  
ATOM    451  NE1 TRP A  29      17.466  10.035   6.883  1.00  6.27           N  
ATOM    452  CZ2 TRP A  29      19.324  11.180   8.106  1.00  6.27           C  
ATOM    453  CZ3 TRP A  29      19.279  13.585   7.879  1.00  6.27           C  
ATOM    454  CH2 TRP A  29      19.854  12.443   8.377  1.00  6.27           C  
ATOM    455  H   TRP A  29      13.397  11.392   6.054  1.00  6.27           H  
ATOM    456  HA  TRP A  29      14.884  13.652   7.073  1.00  6.27           H  
ATOM    457 1HB  TRP A  29      15.014  12.099   4.498  1.00  6.27           H  
ATOM    458 2HB  TRP A  29      16.029  13.503   4.795  1.00  6.27           H  
ATOM    459  HD1 TRP A  29      15.681   9.834   5.634  1.00  6.27           H  
ATOM    460  HE1 TRP A  29      17.672   9.070   7.100  1.00  6.27           H  
ATOM    461  HE3 TRP A  29      17.700  14.426   6.695  1.00  6.27           H  
ATOM    462  HZ2 TRP A  29      19.797  10.284   8.510  1.00  6.27           H  
ATOM    463  HZ3 TRP A  29      19.704  14.565   8.098  1.00  6.27           H  
ATOM    464  HH2 TRP A  29      20.746  12.526   8.998  1.00  6.27           H  
ATOM    465  N   PRO A  30      14.080  15.700   5.630  1.00  4.75           N  
ATOM    466  CA  PRO A  30      13.667  16.854   4.846  1.00  4.75           C  
ATOM    467  C   PRO A  30      14.077  16.655   3.400  1.00  4.75           C  
ATOM    468  O   PRO A  30      15.020  15.920   3.129  1.00  4.75           O  
ATOM    469  CB  PRO A  30      14.460  18.004   5.474  1.00  4.75           C  
ATOM    470  CG  PRO A  30      14.750  17.550   6.883  1.00  4.75           C  
ATOM    471  CD  PRO A  30      14.919  16.049   6.795  1.00  4.75           C  
ATOM    472  HA  PRO A  30      12.580  17.000   4.938  1.00  4.75           H  
ATOM    473 1HB  PRO A  30      15.374  18.189   4.880  1.00  4.75           H  
ATOM    474 2HB  PRO A  30      13.869  18.930   5.438  1.00  4.75           H  
ATOM    475 1HG  PRO A  30      15.654  18.056   7.260  1.00  4.75           H  
ATOM    476 2HG  PRO A  30      13.923  17.841   7.549  1.00  4.75           H  
ATOM    477 1HD  PRO A  30      15.959  15.785   6.626  1.00  4.75           H  
ATOM    478 2HD  PRO A  30      14.507  15.624   7.728  1.00  4.75           H  
ATOM    479  N   ASP A  31      13.361  17.245   2.458  1.00  3.49           N  
ATOM    480  CA  ASP A  31      13.824  17.143   1.079  1.00  3.49           C  
ATOM    481  C   ASP A  31      15.180  17.837   0.912  1.00  3.49           C  
ATOM    482  O   ASP A  31      15.382  18.938   1.431  1.00  3.49           O  
ATOM    483  CB  ASP A  31      12.834  17.790   0.102  1.00  3.49           C  
ATOM    484  CG  ASP A  31      11.526  17.013  -0.103  1.00  3.49           C  
ATOM    485  OD1 ASP A  31      11.436  15.887   0.317  1.00  3.49           O  
ATOM    486  OD2 ASP A  31      10.629  17.569  -0.688  1.00  3.49           O1-
ATOM    487  H   ASP A  31      12.550  17.800   2.689  1.00  3.49           H  
ATOM    488  HA  ASP A  31      13.942  16.089   0.826  1.00  3.49           H  
ATOM    489 1HB  ASP A  31      12.586  18.790   0.454  1.00  3.49           H  
ATOM    490 2HB  ASP A  31      13.320  17.902  -0.868  1.00  3.49           H  
ATOM    491  N   PHE A  32      16.067  17.226   0.130  1.00  2.55           N  
ATOM    492  CA  PHE A  32      17.347  17.829  -0.238  1.00  2.55           C  
ATOM    493  C   PHE A  32      17.482  17.720  -1.746  1.00  2.55           C  
ATOM    494  O   PHE A  32      17.396  16.622  -2.294  1.00  2.55           O  
ATOM    495  CB  PHE A  32      18.550  17.142   0.436  1.00  2.55           C  
ATOM    496  CG  PHE A  32      18.557  17.195   1.952  1.00  2.55           C  
ATOM    497  CD1 PHE A  32      17.885  16.247   2.694  1.00  2.55           C  
ATOM    498  CD2 PHE A  32      19.234  18.200   2.631  1.00  2.55           C  
ATOM    499  CE1 PHE A  32      17.873  16.287   4.073  1.00  2.55           C  
ATOM    500  CE2 PHE A  32      19.226  18.246   4.016  1.00  2.55           C  
ATOM    501  CZ  PHE A  32      18.538  17.282   4.738  1.00  2.55           C  
ATOM    502  H   PHE A  32      15.840  16.311  -0.232  1.00  2.55           H  
ATOM    503  HA  PHE A  32      17.340  18.883   0.036  1.00  2.55           H  
ATOM    504 1HB  PHE A  32      18.580  16.098   0.136  1.00  2.55           H  
ATOM    505 2HB  PHE A  32      19.472  17.605   0.081  1.00  2.55           H  
ATOM    506  HD1 PHE A  32      17.345  15.452   2.177  1.00  2.55           H  
ATOM    507  HD2 PHE A  32      19.773  18.956   2.065  1.00  2.55           H  
ATOM    508  HE1 PHE A  32      17.325  15.529   4.621  1.00  2.55           H  
ATOM    509  HE2 PHE A  32      19.758  19.041   4.538  1.00  2.55           H  
ATOM    510  HZ  PHE A  32      18.523  17.314   5.826  1.00  2.55           H  
ATOM    511  N   ASP A  33      17.668  18.846  -2.418  1.00  1.90           N  
ATOM    512  CA  ASP A  33      17.767  18.839  -3.872  1.00  1.90           C  
ATOM    513  C   ASP A  33      18.697  19.932  -4.375  1.00  1.90           C  
ATOM    514  O   ASP A  33      18.306  21.096  -4.509  1.00  1.90           O  
ATOM    515  CB  ASP A  33      16.381  19.044  -4.486  1.00  1.90           C  
ATOM    516  CG  ASP A  33      16.322  18.940  -6.025  1.00  1.90           C  
ATOM    517  OD1 ASP A  33      17.323  18.702  -6.654  1.00  1.90           O  
ATOM    518  OD2 ASP A  33      15.242  19.173  -6.559  1.00  1.90           O1-
ATOM    519  H   ASP A  33      17.727  19.718  -1.918  1.00  1.90           H  
ATOM    520  HA  ASP A  33      18.162  17.876  -4.186  1.00  1.90           H  
ATOM    521 1HB  ASP A  33      15.700  18.298  -4.072  1.00  1.90           H  
ATOM    522 2HB  ASP A  33      16.004  20.021  -4.189  1.00  1.90           H  
ATOM    523  N   LEU A  34      19.938  19.577  -4.659  1.00  1.48           N  
ATOM    524  CA  LEU A  34      20.874  20.614  -5.038  1.00  1.48           C  
ATOM    525  C   LEU A  34      20.770  21.089  -6.453  1.00  1.48           C  
ATOM    526  O   LEU A  34      21.473  20.580  -7.309  1.00  1.48           O  
ATOM    527  CB  LEU A  34      22.318  20.182  -4.857  1.00  1.48           C  
ATOM    528  CG  LEU A  34      23.319  21.300  -5.216  1.00  1.48           C  
ATOM    529  CD1 LEU A  34      23.021  22.481  -4.356  1.00  1.48           C  
ATOM    530  CD2 LEU A  34      24.749  20.820  -5.019  1.00  1.48           C  
ATOM    531  H   LEU A  34      20.225  18.610  -4.587  1.00  1.48           H  
ATOM    532  HA  LEU A  34      20.700  21.466  -4.390  1.00  1.48           H  
ATOM    533 1HB  LEU A  34      22.474  19.887  -3.837  1.00  1.48           H  
ATOM    534 2HB  LEU A  34      22.510  19.336  -5.508  1.00  1.48           H  
ATOM    535  HG  LEU A  34      23.188  21.596  -6.261  1.00  1.48           H  
ATOM    536 1HD1 LEU A  34      23.709  23.284  -4.591  1.00  1.48           H  
ATOM    537 2HD1 LEU A  34      22.004  22.809  -4.539  1.00  1.48           H  
ATOM    538 3HD1 LEU A  34      23.119  22.202  -3.337  1.00  1.48           H  
ATOM    539 1HD2 LEU A  34      25.438  21.619  -5.279  1.00  1.48           H  
ATOM    540 2HD2 LEU A  34      24.903  20.538  -3.981  1.00  1.48           H  
ATOM    541 3HD2 LEU A  34      24.937  19.963  -5.666  1.00  1.48           H  
ATOM    542  N   LYS A  35      19.937  22.086  -6.688  1.00  1.22           N  
ATOM    543  CA  LYS A  35      19.826  22.689  -8.011  1.00  1.22           C  
ATOM    544  C   LYS A  35      20.937  23.767  -8.133  1.00  1.22           C  
ATOM    545  O   LYS A  35      20.865  24.768  -7.408  1.00  1.22           O  
ATOM    546  CB  LYS A  35      18.450  23.350  -8.173  1.00  1.22           C  
ATOM    547  CG  LYS A  35      17.244  22.397  -8.143  1.00  1.22           C  
ATOM    548  CD  LYS A  35      15.929  23.187  -8.265  1.00  1.22           C  
ATOM    549  CE  LYS A  35      14.700  22.274  -8.385  1.00  1.22           C  
ATOM    550  NZ  LYS A  35      14.478  21.454  -7.183  1.00  1.22           N1+
ATOM    551  H   LYS A  35      19.336  22.365  -5.915  1.00  1.22           H  
ATOM    552  HA  LYS A  35      19.929  21.919  -8.769  1.00  1.22           H  
ATOM    553 1HB  LYS A  35      18.308  24.095  -7.388  1.00  1.22           H  
ATOM    554 2HB  LYS A  35      18.421  23.873  -9.134  1.00  1.22           H  
ATOM    555 1HG  LYS A  35      17.315  21.694  -8.973  1.00  1.22           H  
ATOM    556 2HG  LYS A  35      17.240  21.826  -7.207  1.00  1.22           H  
ATOM    557 1HD  LYS A  35      15.809  23.821  -7.383  1.00  1.22           H  
ATOM    558 2HD  LYS A  35      15.979  23.828  -9.145  1.00  1.22           H  
ATOM    559 1HE  LYS A  35      13.822  22.895  -8.554  1.00  1.22           H  
ATOM    560 2HE  LYS A  35      14.831  21.612  -9.228  1.00  1.22           H  
ATOM    561 1HZ  LYS A  35      13.673  20.864  -7.296  1.00  1.22           H  
ATOM    562 2HZ  LYS A  35      15.284  20.834  -7.018  1.00  1.22           H  
ATOM    563 3HZ  LYS A  35      14.347  22.037  -6.379  1.00  1.22           H  
ATOM    564  N   PRO A  36      21.979  23.597  -8.995  1.00  1.08           N  
ATOM    565  CA  PRO A  36      23.091  24.513  -9.214  1.00  1.08           C  
ATOM    566  C   PRO A  36      22.653  25.918  -9.555  1.00  1.08           C  
ATOM    567  O   PRO A  36      23.319  26.884  -9.195  1.00  1.08           O  
ATOM    568  CB  PRO A  36      23.784  23.901 -10.418  1.00  1.08           C  
ATOM    569  CG  PRO A  36      23.490  22.481 -10.321  1.00  1.08           C  
ATOM    570  CD  PRO A  36      22.084  22.405  -9.815  1.00  1.08           C  
ATOM    571  HA  PRO A  36      23.749  24.502  -8.335  1.00  1.08           H  
ATOM    572 1HB  PRO A  36      23.381  24.335 -11.313  1.00  1.08           H  
ATOM    573 2HB  PRO A  36      24.864  24.127 -10.402  1.00  1.08           H  
ATOM    574 1HG  PRO A  36      23.603  21.998 -11.306  1.00  1.08           H  
ATOM    575 2HG  PRO A  36      24.206  22.016  -9.638  1.00  1.08           H  
ATOM    576 1HD  PRO A  36      21.382  22.409 -10.615  1.00  1.08           H  
ATOM    577 2HD  PRO A  36      22.016  21.542  -9.256  1.00  1.08           H  
ATOM    578  N   GLY A  37      21.521  26.049 -10.251  1.00  1.01           N  
ATOM    579  CA  GLY A  37      21.035  27.362 -10.609  1.00  1.01           C  
ATOM    580  C   GLY A  37      20.741  28.165  -9.354  1.00  1.01           C  
ATOM    581  O   GLY A  37      21.252  29.274  -9.170  1.00  1.01           O  
ATOM    582  H   GLY A  37      20.991  25.243 -10.587  1.00  1.01           H  
ATOM    583 1HA  GLY A  37      21.796  27.863 -11.202  1.00  1.01           H  
ATOM    584 2HA  GLY A  37      20.138  27.265 -11.224  1.00  1.01           H  
ATOM    585  N   ALA A  38      19.888  27.618  -8.484  1.00  0.99           N  
ATOM    586  CA  ALA A  38      19.554  28.303  -7.246  1.00  0.99           C  
ATOM    587  C   ALA A  38      20.788  28.466  -6.371  1.00  0.99           C  
ATOM    588  O   ALA A  38      20.993  29.519  -5.775  1.00  0.99           O  
ATOM    589  CB  ALA A  38      18.478  27.544  -6.493  1.00  0.99           C  
ATOM    590  H   ALA A  38      19.498  26.705  -8.676  1.00  0.99           H  
ATOM    591  HA  ALA A  38      19.178  29.296  -7.492  1.00  0.99           H  
ATOM    592 1HB  ALA A  38      18.228  28.071  -5.581  1.00  0.99           H  
ATOM    593 2HB  ALA A  38      17.587  27.455  -7.114  1.00  0.99           H  
ATOM    594 3HB  ALA A  38      18.848  26.549  -6.248  1.00  0.99           H  
ATOM    595  N   ALA A  39      21.644  27.439  -6.306  1.00  0.99           N  
ATOM    596  CA  ALA A  39      22.823  27.545  -5.449  1.00  0.99           C  
ATOM    597  C   ALA A  39      23.737  28.679  -5.910  1.00  0.99           C  
ATOM    598  O   ALA A  39      24.230  29.464  -5.093  1.00  0.99           O  
ATOM    599  CB  ALA A  39      23.558  26.229  -5.442  1.00  0.99           C  
ATOM    600  H   ALA A  39      21.460  26.575  -6.820  1.00  0.99           H  
ATOM    601  HA  ALA A  39      22.489  27.773  -4.438  1.00  0.99           H  
ATOM    602 1HB  ALA A  39      24.424  26.290  -4.780  1.00  0.99           H  
ATOM    603 2HB  ALA A  39      22.887  25.456  -5.096  1.00  0.99           H  
ATOM    604 3HB  ALA A  39      23.875  26.002  -6.446  1.00  0.99           H  
ATOM    605  N   TRP A  40      23.918  28.796  -7.229  1.00  1.02           N  
ATOM    606  CA  TRP A  40      24.709  29.855  -7.840  1.00  1.02           C  
ATOM    607  C   TRP A  40      24.065  31.191  -7.574  1.00  1.02           C  
ATOM    608  O   TRP A  40      24.733  32.167  -7.255  1.00  1.02           O  
ATOM    609  CB  TRP A  40      24.830  29.671  -9.344  1.00  1.02           C  
ATOM    610  CG  TRP A  40      25.669  30.741 -10.040  1.00  1.02           C  
ATOM    611  CD1 TRP A  40      27.018  30.727 -10.239  1.00  1.02           C  
ATOM    612  CD2 TRP A  40      25.199  31.984 -10.622  1.00  1.02           C  
ATOM    613  CE2 TRP A  40      26.304  32.622 -11.167  1.00  1.02           C  
ATOM    614  CE3 TRP A  40      23.939  32.591 -10.727  1.00  1.02           C  
ATOM    615  NE1 TRP A  40      27.406  31.849 -10.925  1.00  1.02           N  
ATOM    616  CZ2 TRP A  40      26.191  33.829 -11.810  1.00  1.02           C  
ATOM    617  CZ3 TRP A  40      23.827  33.796 -11.356  1.00  1.02           C  
ATOM    618  CH2 TRP A  40      24.918  34.401 -11.879  1.00  1.02           C  
ATOM    619  H   TRP A  40      23.500  28.112  -7.853  1.00  1.02           H  
ATOM    620  HA  TRP A  40      25.705  29.843  -7.405  1.00  1.02           H  
ATOM    621 1HB  TRP A  40      25.257  28.697  -9.537  1.00  1.02           H  
ATOM    622 2HB  TRP A  40      23.834  29.673  -9.791  1.00  1.02           H  
ATOM    623  HD1 TRP A  40      27.685  29.934  -9.912  1.00  1.02           H  
ATOM    624  HE1 TRP A  40      28.352  32.070 -11.198  1.00  1.02           H  
ATOM    625  HE3 TRP A  40      23.067  32.105 -10.313  1.00  1.02           H  
ATOM    626  HZ2 TRP A  40      27.051  34.342 -12.231  1.00  1.02           H  
ATOM    627  HZ3 TRP A  40      22.846  34.255 -11.421  1.00  1.02           H  
ATOM    628  HH2 TRP A  40      24.801  35.359 -12.355  1.00  1.02           H  
ATOM    629  N   THR A  41      22.757  31.257  -7.744  1.00  1.05           N  
ATOM    630  CA  THR A  41      22.068  32.511  -7.589  1.00  1.05           C  
ATOM    631  C   THR A  41      22.217  33.004  -6.146  1.00  1.05           C  
ATOM    632  O   THR A  41      22.477  34.189  -5.922  1.00  1.05           O  
ATOM    633  CB  THR A  41      20.617  32.369  -8.023  1.00  1.05           C  
ATOM    634  CG2 THR A  41      20.003  33.708  -7.995  1.00  1.05           C  
ATOM    635  OG1 THR A  41      20.582  31.904  -9.382  1.00  1.05           O  
ATOM    636  H   THR A  41      22.228  30.428  -8.020  1.00  1.05           H  
ATOM    637  HA  THR A  41      22.536  33.249  -8.239  1.00  1.05           H  
ATOM    638  HB  THR A  41      20.083  31.675  -7.375  1.00  1.05           H  
ATOM    639  HG1 THR A  41      20.920  30.977  -9.402  1.00  1.05           H  
ATOM    640 1HG2 THR A  41      18.992  33.625  -8.344  1.00  1.05           H  
ATOM    641 2HG2 THR A  41      20.021  34.107  -6.981  1.00  1.05           H  
ATOM    642 3HG2 THR A  41      20.554  34.369  -8.653  1.00  1.05           H  
ATOM    643  N   VAL A  42      22.087  32.093  -5.167  1.00  1.10           N  
ATOM    644  CA  VAL A  42      22.305  32.433  -3.760  1.00  1.10           C  
ATOM    645  C   VAL A  42      23.738  32.898  -3.548  1.00  1.10           C  
ATOM    646  O   VAL A  42      23.975  33.925  -2.907  1.00  1.10           O  
ATOM    647  CB  VAL A  42      22.032  31.223  -2.855  1.00  1.10           C  
ATOM    648  CG1 VAL A  42      22.509  31.507  -1.431  1.00  1.10           C  
ATOM    649  CG2 VAL A  42      20.556  30.927  -2.843  1.00  1.10           C  
ATOM    650  H   VAL A  42      21.835  31.135  -5.411  1.00  1.10           H  
ATOM    651  HA  VAL A  42      21.625  33.239  -3.486  1.00  1.10           H  
ATOM    652  HB  VAL A  42      22.571  30.363  -3.243  1.00  1.10           H  
ATOM    653 1HG1 VAL A  42      22.330  30.638  -0.812  1.00  1.10           H  
ATOM    654 2HG1 VAL A  42      23.574  31.714  -1.448  1.00  1.10           H  
ATOM    655 3HG1 VAL A  42      21.977  32.366  -1.025  1.00  1.10           H  
ATOM    656 1HG2 VAL A  42      20.372  30.068  -2.225  1.00  1.10           H  
ATOM    657 2HG2 VAL A  42      20.014  31.784  -2.449  1.00  1.10           H  
ATOM    658 3HG2 VAL A  42      20.221  30.723  -3.848  1.00  1.10           H  
ATOM    659  N   TYR A  43      24.694  32.174  -4.136  1.00  1.15           N  
ATOM    660  CA  TYR A  43      26.097  32.546  -4.073  1.00  1.15           C  
ATOM    661  C   TYR A  43      26.300  33.970  -4.540  1.00  1.15           C  
ATOM    662  O   TYR A  43      26.871  34.780  -3.815  1.00  1.15           O  
ATOM    663  CB  TYR A  43      26.914  31.592  -4.955  1.00  1.15           C  
ATOM    664  CG  TYR A  43      28.319  31.998  -5.223  1.00  1.15           C  
ATOM    665  CD1 TYR A  43      29.273  31.757  -4.337  1.00  1.15           C  
ATOM    666  CD2 TYR A  43      28.624  32.634  -6.416  1.00  1.15           C  
ATOM    667  CE1 TYR A  43      30.567  32.130  -4.597  1.00  1.15           C  
ATOM    668  CE2 TYR A  43      29.902  33.025  -6.681  1.00  1.15           C  
ATOM    669  CZ  TYR A  43      30.877  32.770  -5.771  1.00  1.15           C  
ATOM    670  OH  TYR A  43      32.157  33.143  -6.017  1.00  1.15           O  
ATOM    671  H   TYR A  43      24.443  31.321  -4.635  1.00  1.15           H  
ATOM    672  HA  TYR A  43      26.433  32.470  -3.039  1.00  1.15           H  
ATOM    673 1HB  TYR A  43      26.937  30.611  -4.474  1.00  1.15           H  
ATOM    674 2HB  TYR A  43      26.444  31.458  -5.883  1.00  1.15           H  
ATOM    675  HD1 TYR A  43      29.004  31.263  -3.431  1.00  1.15           H  
ATOM    676  HD2 TYR A  43      27.842  32.823  -7.136  1.00  1.15           H  
ATOM    677  HE1 TYR A  43      31.337  31.923  -3.874  1.00  1.15           H  
ATOM    678  HE2 TYR A  43      30.137  33.530  -7.613  1.00  1.15           H  
ATOM    679  HH  TYR A  43      32.205  33.617  -6.848  1.00  1.15           H  
ATOM    680  N   VAL A  44      25.771  34.292  -5.719  1.00  1.21           N  
ATOM    681  CA  VAL A  44      25.883  35.620  -6.296  1.00  1.21           C  
ATOM    682  C   VAL A  44      25.181  36.673  -5.486  1.00  1.21           C  
ATOM    683  O   VAL A  44      25.714  37.764  -5.305  1.00  1.21           O  
ATOM    684  CB  VAL A  44      25.332  35.642  -7.712  1.00  1.21           C  
ATOM    685  CG1 VAL A  44      25.247  37.062  -8.239  1.00  1.21           C  
ATOM    686  CG2 VAL A  44      26.225  34.878  -8.538  1.00  1.21           C  
ATOM    687  H   VAL A  44      25.295  33.566  -6.248  1.00  1.21           H  
ATOM    688  HA  VAL A  44      26.941  35.870  -6.346  1.00  1.21           H  
ATOM    689  HB  VAL A  44      24.328  35.208  -7.730  1.00  1.21           H  
ATOM    690 1HG1 VAL A  44      24.863  37.042  -9.255  1.00  1.21           H  
ATOM    691 2HG1 VAL A  44      24.579  37.649  -7.608  1.00  1.21           H  
ATOM    692 3HG1 VAL A  44      26.235  37.507  -8.238  1.00  1.21           H  
ATOM    693 1HG2 VAL A  44      25.840  34.918  -9.482  1.00  1.21           H  
ATOM    694 2HG2 VAL A  44      27.221  35.312  -8.526  1.00  1.21           H  
ATOM    695 3HG2 VAL A  44      26.265  33.858  -8.196  1.00  1.21           H  
ATOM    696  N   GLY A  45      23.984  36.378  -5.003  1.00  1.30           N  
ATOM    697  CA  GLY A  45      23.266  37.326  -4.181  1.00  1.30           C  
ATOM    698  C   GLY A  45      24.152  37.723  -3.008  1.00  1.30           C  
ATOM    699  O   GLY A  45      24.430  38.902  -2.791  1.00  1.30           O  
ATOM    700  H   GLY A  45      23.563  35.474  -5.205  1.00  1.30           H  
ATOM    701 1HA  GLY A  45      22.994  38.203  -4.768  1.00  1.30           H  
ATOM    702 2HA  GLY A  45      22.348  36.866  -3.819  1.00  1.30           H  
ATOM    703  N   ILE A  46      24.641  36.732  -2.268  1.00  1.41           N  
ATOM    704  CA  ILE A  46      25.465  37.006  -1.100  1.00  1.41           C  
ATOM    705  C   ILE A  46      26.776  37.684  -1.461  1.00  1.41           C  
ATOM    706  O   ILE A  46      27.129  38.721  -0.886  1.00  1.41           O  
ATOM    707  CB  ILE A  46      25.832  35.689  -0.406  1.00  1.41           C  
ATOM    708  CG1 ILE A  46      24.606  35.048   0.169  1.00  1.41           C  
ATOM    709  CG2 ILE A  46      26.895  35.935   0.690  1.00  1.41           C  
ATOM    710  CD1 ILE A  46      24.849  33.640   0.577  1.00  1.41           C  
ATOM    711  H   ILE A  46      24.414  35.766  -2.509  1.00  1.41           H  
ATOM    712  HA  ILE A  46      24.910  37.647  -0.421  1.00  1.41           H  
ATOM    713  HB  ILE A  46      26.234  34.996  -1.151  1.00  1.41           H  
ATOM    714 1HG1 ILE A  46      24.263  35.617   1.030  1.00  1.41           H  
ATOM    715 2HG1 ILE A  46      23.820  35.054  -0.588  1.00  1.41           H  
ATOM    716 1HG2 ILE A  46      27.153  34.989   1.161  1.00  1.41           H  
ATOM    717 2HG2 ILE A  46      27.787  36.373   0.246  1.00  1.41           H  
ATOM    718 3HG2 ILE A  46      26.494  36.617   1.440  1.00  1.41           H  
ATOM    719 1HD1 ILE A  46      23.922  33.228   0.960  1.00  1.41           H  
ATOM    720 2HD1 ILE A  46      25.177  33.064  -0.291  1.00  1.41           H  
ATOM    721 3HD1 ILE A  46      25.619  33.613   1.345  1.00  1.41           H  
ATOM    722  N   VAL A  47      27.494  37.128  -2.434  1.00  1.54           N  
ATOM    723  CA  VAL A  47      28.783  37.670  -2.805  1.00  1.54           C  
ATOM    724  C   VAL A  47      28.678  39.044  -3.404  1.00  1.54           C  
ATOM    725  O   VAL A  47      29.419  39.924  -3.007  1.00  1.54           O  
ATOM    726  CB  VAL A  47      29.522  36.745  -3.799  1.00  1.54           C  
ATOM    727  CG1 VAL A  47      30.768  37.412  -4.341  1.00  1.54           C  
ATOM    728  CG2 VAL A  47      29.934  35.474  -3.091  1.00  1.54           C  
ATOM    729  H   VAL A  47      27.152  36.298  -2.908  1.00  1.54           H  
ATOM    730  HA  VAL A  47      29.388  37.737  -1.903  1.00  1.54           H  
ATOM    731  HB  VAL A  47      28.859  36.516  -4.636  1.00  1.54           H  
ATOM    732 1HG1 VAL A  47      31.263  36.736  -5.038  1.00  1.54           H  
ATOM    733 2HG1 VAL A  47      30.496  38.332  -4.856  1.00  1.54           H  
ATOM    734 3HG1 VAL A  47      31.435  37.633  -3.534  1.00  1.54           H  
ATOM    735 1HG2 VAL A  47      30.446  34.832  -3.789  1.00  1.54           H  
ATOM    736 2HG2 VAL A  47      30.602  35.710  -2.265  1.00  1.54           H  
ATOM    737 3HG2 VAL A  47      29.053  34.974  -2.713  1.00  1.54           H  
ATOM    738  N   THR A  48      27.773  39.261  -4.343  1.00  1.72           N  
ATOM    739  CA  THR A  48      27.686  40.558  -4.982  1.00  1.72           C  
ATOM    740  C   THR A  48      27.193  41.638  -4.031  1.00  1.72           C  
ATOM    741  O   THR A  48      27.682  42.762  -4.081  1.00  1.72           O  
ATOM    742  CB  THR A  48      26.824  40.530  -6.241  1.00  1.72           C  
ATOM    743  CG2 THR A  48      26.916  41.883  -6.887  1.00  1.72           C  
ATOM    744  OG1 THR A  48      27.363  39.574  -7.150  1.00  1.72           O  
ATOM    745  H   THR A  48      27.143  38.528  -4.638  1.00  1.72           H  
ATOM    746  HA  THR A  48      28.689  40.838  -5.299  1.00  1.72           H  
ATOM    747  HB  THR A  48      25.786  40.280  -6.007  1.00  1.72           H  
ATOM    748  HG1 THR A  48      27.190  38.692  -6.782  1.00  1.72           H  
ATOM    749 1HG2 THR A  48      26.360  41.887  -7.809  1.00  1.72           H  
ATOM    750 2HG2 THR A  48      26.522  42.637  -6.208  1.00  1.72           H  
ATOM    751 3HG2 THR A  48      27.959  42.101  -7.106  1.00  1.72           H  
ATOM    752  N   MET A  49      26.190  41.346  -3.190  1.00  1.93           N  
ATOM    753  CA  MET A  49      25.710  42.375  -2.268  1.00  1.93           C  
ATOM    754  C   MET A  49      26.779  42.749  -1.244  1.00  1.93           C  
ATOM    755  O   MET A  49      26.934  43.918  -0.890  1.00  1.93           O  
ATOM    756  CB  MET A  49      24.460  41.893  -1.534  1.00  1.93           C  
ATOM    757  CG  MET A  49      23.206  41.808  -2.393  1.00  1.93           C  
ATOM    758  SD  MET A  49      21.705  41.444  -1.446  1.00  1.93           S  
ATOM    759  CE  MET A  49      21.837  39.695  -1.190  1.00  1.93           C  
ATOM    760  H   MET A  49      25.760  40.418  -3.165  1.00  1.93           H  
ATOM    761  HA  MET A  49      25.467  43.269  -2.842  1.00  1.93           H  
ATOM    762 1HB  MET A  49      24.650  40.897  -1.126  1.00  1.93           H  
ATOM    763 2HB  MET A  49      24.255  42.555  -0.696  1.00  1.93           H  
ATOM    764 1HG  MET A  49      23.076  42.749  -2.887  1.00  1.93           H  
ATOM    765 2HG  MET A  49      23.328  41.046  -3.155  1.00  1.93           H  
ATOM    766 1HE  MET A  49      20.979  39.344  -0.621  1.00  1.93           H  
ATOM    767 2HE  MET A  49      21.857  39.202  -2.152  1.00  1.93           H  
ATOM    768 3HE  MET A  49      22.756  39.472  -0.647  1.00  1.93           H  
ATOM    769  N   LEU A  50      27.524  41.747  -0.780  1.00  2.15           N  
ATOM    770  CA  LEU A  50      28.593  41.918   0.191  1.00  2.15           C  
ATOM    771  C   LEU A  50      29.876  42.489  -0.415  1.00  2.15           C  
ATOM    772  O   LEU A  50      30.547  43.317   0.197  1.00  2.15           O  
ATOM    773  CB  LEU A  50      28.855  40.577   0.871  1.00  2.15           C  
ATOM    774  CG  LEU A  50      29.894  40.561   1.930  1.00  2.15           C  
ATOM    775  CD1 LEU A  50      29.538  41.559   3.034  1.00  2.15           C  
ATOM    776  CD2 LEU A  50      29.986  39.141   2.489  1.00  2.15           C  
ATOM    777  H   LEU A  50      27.338  40.792  -1.090  1.00  2.15           H  
ATOM    778  HA  LEU A  50      28.243  42.618   0.949  1.00  2.15           H  
ATOM    779 1HB  LEU A  50      27.923  40.211   1.299  1.00  2.15           H  
ATOM    780 2HB  LEU A  50      29.175  39.868   0.102  1.00  2.15           H  
ATOM    781  HG  LEU A  50      30.829  40.845   1.496  1.00  2.15           H  
ATOM    782 1HD1 LEU A  50      30.310  41.545   3.802  1.00  2.15           H  
ATOM    783 2HD1 LEU A  50      29.471  42.553   2.607  1.00  2.15           H  
ATOM    784 3HD1 LEU A  50      28.580  41.289   3.476  1.00  2.15           H  
ATOM    785 1HD2 LEU A  50      30.749  39.095   3.262  1.00  2.15           H  
ATOM    786 2HD2 LEU A  50      29.024  38.858   2.916  1.00  2.15           H  
ATOM    787 3HD2 LEU A  50      30.236  38.461   1.692  1.00  2.15           H  
ATOM    788  N   SER A  51      30.235  42.023  -1.603  1.00  2.36           N  
ATOM    789  CA  SER A  51      31.479  42.370  -2.267  1.00  2.36           C  
ATOM    790  C   SER A  51      31.927  43.813  -2.164  1.00  2.36           C  
ATOM    791  O   SER A  51      33.016  44.032  -1.630  1.00  2.36           O  
ATOM    792  CB  SER A  51      31.474  41.893  -3.724  1.00  2.36           C  
ATOM    793  OG  SER A  51      32.638  42.261  -4.398  1.00  2.36           O  
ATOM    794  H   SER A  51      29.635  41.361  -2.068  1.00  2.36           H  
ATOM    795  HA  SER A  51      32.248  41.814  -1.759  1.00  2.36           H  
ATOM    796 1HB  SER A  51      31.433  40.821  -3.731  1.00  2.36           H  
ATOM    797 2HB  SER A  51      30.603  42.233  -4.253  1.00  2.36           H  
ATOM    798  HG  SER A  51      32.486  42.035  -5.320  1.00  2.36           H  
ATOM    799  N   PRO A  52      31.201  44.835  -2.652  1.00  2.54           N  
ATOM    800  CA  PRO A  52      31.673  46.189  -2.589  1.00  2.54           C  
ATOM    801  C   PRO A  52      31.825  46.635  -1.143  1.00  2.54           C  
ATOM    802  O   PRO A  52      32.629  47.522  -0.859  1.00  2.54           O  
ATOM    803  CB  PRO A  52      30.583  46.963  -3.340  1.00  2.54           C  
ATOM    804  CG  PRO A  52      29.345  46.106  -3.220  1.00  2.54           C  
ATOM    805  CD  PRO A  52      29.849  44.687  -3.230  1.00  2.54           C  
ATOM    806  HA  PRO A  52      32.635  46.259  -3.117  1.00  2.54           H  
ATOM    807 1HB  PRO A  52      30.456  47.947  -2.913  1.00  2.54           H  
ATOM    808 2HB  PRO A  52      30.892  47.112  -4.382  1.00  2.54           H  
ATOM    809 1HG  PRO A  52      28.802  46.341  -2.289  1.00  2.54           H  
ATOM    810 2HG  PRO A  52      28.647  46.313  -4.048  1.00  2.54           H  
ATOM    811 1HD  PRO A  52      29.184  44.110  -2.605  1.00  2.54           H  
ATOM    812 2HD  PRO A  52      29.885  44.320  -4.257  1.00  2.54           H  
ATOM    813  N   MET A  53      31.105  46.006  -0.195  1.00  2.65           N  
ATOM    814  CA  MET A  53      31.264  46.433   1.177  1.00  2.65           C  
ATOM    815  C   MET A  53      32.637  46.046   1.607  1.00  2.65           C  
ATOM    816  O   MET A  53      33.366  46.863   2.143  1.00  2.65           O  
ATOM    817  CB  MET A  53      30.284  45.773   2.145  1.00  2.65           C  
ATOM    818  CG  MET A  53      28.854  46.150   2.016  1.00  2.65           C  
ATOM    819  SD  MET A  53      27.827  45.171   3.131  1.00  2.65           S  
ATOM    820  CE  MET A  53      28.410  45.717   4.756  1.00  2.65           C  
ATOM    821  H   MET A  53      30.490  45.224  -0.399  1.00  2.65           H  
ATOM    822  HA  MET A  53      31.172  47.517   1.232  1.00  2.65           H  
ATOM    823 1HB  MET A  53      30.359  44.707   2.080  1.00  2.65           H  
ATOM    824 2HB  MET A  53      30.580  46.035   3.160  1.00  2.65           H  
ATOM    825 1HG  MET A  53      28.721  47.195   2.227  1.00  2.65           H  
ATOM    826 2HG  MET A  53      28.523  45.960   0.989  1.00  2.65           H  
ATOM    827 1HE  MET A  53      27.862  45.186   5.534  1.00  2.65           H  
ATOM    828 2HE  MET A  53      29.475  45.501   4.852  1.00  2.65           H  
ATOM    829 3HE  MET A  53      28.252  46.772   4.873  1.00  2.65           H  
ATOM    830  N   LEU A  54      32.997  44.790   1.327  1.00  2.68           N  
ATOM    831  CA  LEU A  54      34.287  44.255   1.736  1.00  2.68           C  
ATOM    832  C   LEU A  54      35.449  44.911   1.019  1.00  2.68           C  
ATOM    833  O   LEU A  54      36.491  45.165   1.625  1.00  2.68           O  
ATOM    834  CB  LEU A  54      34.343  42.745   1.520  1.00  2.68           C  
ATOM    835  CG  LEU A  54      33.447  41.945   2.439  1.00  2.68           C  
ATOM    836  CD1 LEU A  54      33.504  40.489   2.032  1.00  2.68           C  
ATOM    837  CD2 LEU A  54      33.889  42.145   3.886  1.00  2.68           C  
ATOM    838  H   LEU A  54      32.324  44.198   0.835  1.00  2.68           H  
ATOM    839  HA  LEU A  54      34.398  44.434   2.801  1.00  2.68           H  
ATOM    840 1HB  LEU A  54      34.041  42.533   0.489  1.00  2.68           H  
ATOM    841 2HB  LEU A  54      35.369  42.405   1.657  1.00  2.68           H  
ATOM    842  HG  LEU A  54      32.422  42.294   2.331  1.00  2.68           H  
ATOM    843 1HD1 LEU A  54      32.864  39.901   2.671  1.00  2.68           H  
ATOM    844 2HD1 LEU A  54      33.179  40.397   1.007  1.00  2.68           H  
ATOM    845 3HD1 LEU A  54      34.508  40.134   2.123  1.00  2.68           H  
ATOM    846 1HD2 LEU A  54      33.235  41.574   4.547  1.00  2.68           H  
ATOM    847 2HD2 LEU A  54      34.918  41.801   4.005  1.00  2.68           H  
ATOM    848 3HD2 LEU A  54      33.828  43.204   4.143  1.00  2.68           H  
ATOM    849  N   HIS A  55      35.283  45.232  -0.260  1.00  2.65           N  
ATOM    850  CA  HIS A  55      36.401  45.839  -0.960  1.00  2.65           C  
ATOM    851  C   HIS A  55      36.648  47.247  -0.460  1.00  2.65           C  
ATOM    852  O   HIS A  55      37.798  47.633  -0.228  1.00  2.65           O  
ATOM    853  CB  HIS A  55      36.162  45.869  -2.462  1.00  2.65           C  
ATOM    854  CG  HIS A  55      36.258  44.531  -3.101  1.00  2.65           C  
ATOM    855  CD2 HIS A  55      35.337  43.795  -3.744  1.00  2.65           C  
ATOM    856  ND1 HIS A  55      37.432  43.799  -3.135  1.00  2.65           N  
ATOM    857  CE1 HIS A  55      37.209  42.657  -3.773  1.00  2.65           C  
ATOM    858  NE2 HIS A  55      35.949  42.634  -4.149  1.00  2.65           N  
ATOM    859  H   HIS A  55      34.409  45.008  -0.742  1.00  2.65           H  
ATOM    860  HA  HIS A  55      37.304  45.260  -0.773  1.00  2.65           H  
ATOM    861 1HB  HIS A  55      35.165  46.270  -2.658  1.00  2.65           H  
ATOM    862 2HB  HIS A  55      36.883  46.534  -2.933  1.00  2.65           H  
ATOM    863  HD2 HIS A  55      34.302  44.078  -3.909  1.00  2.65           H  
ATOM    864  HE1 HIS A  55      37.936  41.867  -3.970  1.00  2.65           H  
ATOM    865  HE2 HIS A  55      35.499  41.885  -4.661  1.00  2.65           H  
ATOM    866  N   HIS A  56      35.577  48.014  -0.257  1.00  2.58           N  
ATOM    867  CA  HIS A  56      35.773  49.363   0.214  1.00  2.58           C  
ATOM    868  C   HIS A  56      36.166  49.340   1.683  1.00  2.58           C  
ATOM    869  O   HIS A  56      37.026  50.105   2.090  1.00  2.58           O  
ATOM    870  CB  HIS A  56      34.539  50.211  -0.086  1.00  2.58           C  
ATOM    871  CG  HIS A  56      34.432  50.588  -1.540  1.00  2.58           C  
ATOM    872  CD2 HIS A  56      33.657  50.111  -2.538  1.00  2.58           C  
ATOM    873  ND1 HIS A  56      35.228  51.565  -2.112  1.00  2.58           N  
ATOM    874  CE1 HIS A  56      34.923  51.682  -3.391  1.00  2.58           C  
ATOM    875  NE2 HIS A  56      33.976  50.812  -3.673  1.00  2.58           N  
ATOM    876  H   HIS A  56      34.629  47.681  -0.444  1.00  2.58           H  
ATOM    877  HA  HIS A  56      36.596  49.815  -0.332  1.00  2.58           H  
ATOM    878 1HB  HIS A  56      33.638  49.656   0.183  1.00  2.58           H  
ATOM    879 2HB  HIS A  56      34.565  51.125   0.501  1.00  2.58           H  
ATOM    880  HD2 HIS A  56      32.916  49.326  -2.465  1.00  2.58           H  
ATOM    881  HE1 HIS A  56      35.381  52.379  -4.094  1.00  2.58           H  
ATOM    882  HE2 HIS A  56      33.547  50.673  -4.576  1.00  2.58           H  
ATOM    883  N   TRP A  57      35.565  48.459   2.481  1.00  2.50           N  
ATOM    884  CA  TRP A  57      35.901  48.296   3.897  1.00  2.50           C  
ATOM    885  C   TRP A  57      37.399  48.110   4.058  1.00  2.50           C  
ATOM    886  O   TRP A  57      38.039  48.813   4.845  1.00  2.50           O  
ATOM    887  CB  TRP A  57      35.102  47.111   4.435  1.00  2.50           C  
ATOM    888  CG  TRP A  57      35.301  46.655   5.794  1.00  2.50           C  
ATOM    889  CD1 TRP A  57      36.362  46.816   6.597  1.00  2.50           C  
ATOM    890  CD2 TRP A  57      34.335  45.888   6.535  1.00  2.50           C  
ATOM    891  CE2 TRP A  57      34.892  45.631   7.785  1.00  2.50           C  
ATOM    892  CE3 TRP A  57      33.048  45.402   6.231  1.00  2.50           C  
ATOM    893  NE1 TRP A  57      36.139  46.200   7.807  1.00  2.50           N  
ATOM    894  CZ2 TRP A  57      34.216  44.908   8.752  1.00  2.50           C  
ATOM    895  CZ3 TRP A  57      32.366  44.677   7.192  1.00  2.50           C  
ATOM    896  CH2 TRP A  57      32.934  44.436   8.425  1.00  2.50           C  
ATOM    897  H   TRP A  57      34.843  47.854   2.108  1.00  2.50           H  
ATOM    898  HA  TRP A  57      35.607  49.194   4.437  1.00  2.50           H  
ATOM    899 1HB  TRP A  57      34.053  47.354   4.368  1.00  2.50           H  
ATOM    900 2HB  TRP A  57      35.280  46.270   3.792  1.00  2.50           H  
ATOM    901  HD1 TRP A  57      37.266  47.343   6.318  1.00  2.50           H  
ATOM    902  HE1 TRP A  57      36.831  46.181   8.568  1.00  2.50           H  
ATOM    903  HE3 TRP A  57      32.600  45.595   5.256  1.00  2.50           H  
ATOM    904  HZ2 TRP A  57      34.650  44.704   9.732  1.00  2.50           H  
ATOM    905  HZ3 TRP A  57      31.369  44.304   6.951  1.00  2.50           H  
ATOM    906  HH2 TRP A  57      32.372  43.863   9.162  1.00  2.50           H  
ATOM    907  N   ILE A  58      37.983  47.212   3.259  1.00  2.43           N  
ATOM    908  CA  ILE A  58      39.414  46.989   3.314  1.00  2.43           C  
ATOM    909  C   ILE A  58      40.167  48.256   2.937  1.00  2.43           C  
ATOM    910  O   ILE A  58      41.076  48.675   3.653  1.00  2.43           O  
ATOM    911  CB  ILE A  58      39.832  45.811   2.411  1.00  2.43           C  
ATOM    912  CG1 ILE A  58      39.294  44.499   2.964  1.00  2.43           C  
ATOM    913  CG2 ILE A  58      41.320  45.729   2.302  1.00  2.43           C  
ATOM    914  CD1 ILE A  58      39.409  43.350   1.996  1.00  2.43           C  
ATOM    915  H   ILE A  58      37.419  46.647   2.617  1.00  2.43           H  
ATOM    916  HA  ILE A  58      39.678  46.734   4.346  1.00  2.43           H  
ATOM    917  HB  ILE A  58      39.396  45.959   1.415  1.00  2.43           H  
ATOM    918 1HG1 ILE A  58      39.862  44.251   3.858  1.00  2.43           H  
ATOM    919 2HG1 ILE A  58      38.253  44.623   3.249  1.00  2.43           H  
ATOM    920 1HG2 ILE A  58      41.600  44.907   1.656  1.00  2.43           H  
ATOM    921 2HG2 ILE A  58      41.696  46.653   1.899  1.00  2.43           H  
ATOM    922 3HG2 ILE A  58      41.724  45.566   3.289  1.00  2.43           H  
ATOM    923 1HD1 ILE A  58      39.033  42.460   2.467  1.00  2.43           H  
ATOM    924 2HD1 ILE A  58      38.823  43.572   1.102  1.00  2.43           H  
ATOM    925 3HD1 ILE A  58      40.448  43.204   1.721  1.00  2.43           H  
ATOM    926  N   LYS A  59      39.753  48.919   1.850  1.00  2.39           N  
ATOM    927  CA  LYS A  59      40.423  50.153   1.451  1.00  2.39           C  
ATOM    928  C   LYS A  59      40.331  51.227   2.544  1.00  2.39           C  
ATOM    929  O   LYS A  59      41.291  51.968   2.761  1.00  2.39           O  
ATOM    930  CB  LYS A  59      39.827  50.680   0.144  1.00  2.39           C  
ATOM    931  CG  LYS A  59      40.175  49.845  -1.079  1.00  2.39           C  
ATOM    932  CD  LYS A  59      39.515  50.370  -2.348  1.00  2.39           C  
ATOM    933  CE  LYS A  59      39.893  49.508  -3.545  1.00  2.39           C  
ATOM    934  NZ  LYS A  59      39.255  49.987  -4.806  1.00  2.39           N1+
ATOM    935  H   LYS A  59      38.991  48.551   1.278  1.00  2.39           H  
ATOM    936  HA  LYS A  59      41.477  49.930   1.283  1.00  2.39           H  
ATOM    937 1HB  LYS A  59      38.747  50.719   0.230  1.00  2.39           H  
ATOM    938 2HB  LYS A  59      40.177  51.694  -0.031  1.00  2.39           H  
ATOM    939 1HG  LYS A  59      41.239  49.884  -1.219  1.00  2.39           H  
ATOM    940 2HG  LYS A  59      39.890  48.811  -0.914  1.00  2.39           H  
ATOM    941 1HD  LYS A  59      38.427  50.350  -2.224  1.00  2.39           H  
ATOM    942 2HD  LYS A  59      39.826  51.396  -2.530  1.00  2.39           H  
ATOM    943 1HE  LYS A  59      40.975  49.524  -3.665  1.00  2.39           H  
ATOM    944 2HE  LYS A  59      39.574  48.482  -3.353  1.00  2.39           H  
ATOM    945 1HZ  LYS A  59      39.530  49.386  -5.572  1.00  2.39           H  
ATOM    946 2HZ  LYS A  59      38.251  49.963  -4.702  1.00  2.39           H  
ATOM    947 3HZ  LYS A  59      39.551  50.933  -4.997  1.00  2.39           H  
ATOM    948  N   VAL A  60      39.196  51.306   3.247  1.00  2.37           N  
ATOM    949  CA  VAL A  60      39.018  52.280   4.317  1.00  2.37           C  
ATOM    950  C   VAL A  60      39.933  51.978   5.484  1.00  2.37           C  
ATOM    951  O   VAL A  60      40.598  52.882   6.002  1.00  2.37           O  
ATOM    952  CB  VAL A  60      37.559  52.328   4.828  1.00  2.37           C  
ATOM    953  CG1 VAL A  60      37.487  53.206   6.078  1.00  2.37           C  
ATOM    954  CG2 VAL A  60      36.636  52.914   3.747  1.00  2.37           C  
ATOM    955  H   VAL A  60      38.433  50.679   3.018  1.00  2.37           H  
ATOM    956  HA  VAL A  60      39.269  53.264   3.924  1.00  2.37           H  
ATOM    957  HB  VAL A  60      37.233  51.317   5.092  1.00  2.37           H  
ATOM    958 1HG1 VAL A  60      36.461  53.233   6.438  1.00  2.37           H  
ATOM    959 2HG1 VAL A  60      38.135  52.790   6.852  1.00  2.37           H  
ATOM    960 3HG1 VAL A  60      37.813  54.217   5.835  1.00  2.37           H  
ATOM    961 1HG2 VAL A  60      35.612  52.940   4.121  1.00  2.37           H  
ATOM    962 2HG2 VAL A  60      36.962  53.924   3.504  1.00  2.37           H  
ATOM    963 3HG2 VAL A  60      36.673  52.310   2.860  1.00  2.37           H  
ATOM    964  N   GLU A  61      39.998  50.705   5.898  1.00  2.38           N  
ATOM    965  CA  GLU A  61      40.872  50.364   7.010  1.00  2.38           C  
ATOM    966  C   GLU A  61      42.326  50.652   6.647  1.00  2.38           C  
ATOM    967  O   GLU A  61      43.074  51.198   7.461  1.00  2.38           O  
ATOM    968  CB  GLU A  61      40.728  48.889   7.418  1.00  2.38           C  
ATOM    969  CG  GLU A  61      39.418  48.497   8.110  1.00  2.38           C  
ATOM    970  CD  GLU A  61      39.376  46.979   8.483  1.00  2.38           C  
ATOM    971  OE1 GLU A  61      40.141  46.232   7.927  1.00  2.38           O  
ATOM    972  OE2 GLU A  61      38.588  46.594   9.351  1.00  2.38           O1-
ATOM    973  H   GLU A  61      39.426  49.990   5.445  1.00  2.38           H  
ATOM    974  HA  GLU A  61      40.606  50.983   7.867  1.00  2.38           H  
ATOM    975 1HB  GLU A  61      40.867  48.250   6.541  1.00  2.38           H  
ATOM    976 2HB  GLU A  61      41.502  48.661   8.119  1.00  2.38           H  
ATOM    977 1HG  GLU A  61      39.299  49.102   9.000  1.00  2.38           H  
ATOM    978 2HG  GLU A  61      38.597  48.738   7.447  1.00  2.38           H  
ATOM    979  N   TYR A  62      42.720  50.349   5.406  1.00  2.43           N  
ATOM    980  CA  TYR A  62      44.086  50.611   4.979  1.00  2.43           C  
ATOM    981  C   TYR A  62      44.340  52.094   4.731  1.00  2.43           C  
ATOM    982  O   TYR A  62      45.464  52.580   4.908  1.00  2.43           O  
ATOM    983  CB  TYR A  62      44.452  49.722   3.799  1.00  2.43           C  
ATOM    984  CG  TYR A  62      44.818  48.343   4.288  1.00  2.43           C  
ATOM    985  CD1 TYR A  62      44.018  47.265   4.072  1.00  2.43           C  
ATOM    986  CD2 TYR A  62      45.973  48.196   4.990  1.00  2.43           C  
ATOM    987  CE1 TYR A  62      44.373  46.019   4.562  1.00  2.43           C  
ATOM    988  CE2 TYR A  62      46.343  46.969   5.487  1.00  2.43           C  
ATOM    989  CZ  TYR A  62      45.545  45.880   5.277  1.00  2.43           C  
ATOM    990  OH  TYR A  62      45.904  44.654   5.789  1.00  2.43           O  
ATOM    991  H   TYR A  62      42.068  49.893   4.764  1.00  2.43           H  
ATOM    992  HA  TYR A  62      44.742  50.309   5.790  1.00  2.43           H  
ATOM    993 1HB  TYR A  62      43.596  49.637   3.122  1.00  2.43           H  
ATOM    994 2HB  TYR A  62      45.281  50.135   3.240  1.00  2.43           H  
ATOM    995  HD1 TYR A  62      43.112  47.397   3.523  1.00  2.43           H  
ATOM    996  HD2 TYR A  62      46.594  49.058   5.154  1.00  2.43           H  
ATOM    997  HE1 TYR A  62      43.734  45.158   4.394  1.00  2.43           H  
ATOM    998  HE2 TYR A  62      47.271  46.867   6.051  1.00  2.43           H  
ATOM    999  HH  TYR A  62      46.711  44.748   6.302  1.00  2.43           H  
ATOM   1000  N   GLY A  63      43.305  52.835   4.354  1.00  2.51           N  
ATOM   1001  CA  GLY A  63      43.430  54.272   4.198  1.00  2.51           C  
ATOM   1002  C   GLY A  63      43.806  54.855   5.554  1.00  2.51           C  
ATOM   1003  O   GLY A  63      44.851  55.503   5.710  1.00  2.51           O  
ATOM   1004  H   GLY A  63      42.406  52.402   4.158  1.00  2.51           H  
ATOM   1005 1HA  GLY A  63      44.186  54.512   3.453  1.00  2.51           H  
ATOM   1006 2HA  GLY A  63      42.478  54.683   3.862  1.00  2.51           H  
ATOM   1007  N   ASN A  64      42.970  54.559   6.554  1.00  2.59           N  
ATOM   1008  CA  ASN A  64      43.178  55.042   7.909  1.00  2.59           C  
ATOM   1009  C   ASN A  64      44.489  54.528   8.495  1.00  2.59           C  
ATOM   1010  O   ASN A  64      45.191  55.265   9.203  1.00  2.59           O  
ATOM   1011  CB  ASN A  64      41.994  54.651   8.763  1.00  2.59           C  
ATOM   1012  CG  ASN A  64      40.771  55.479   8.423  1.00  2.59           C  
ATOM   1013  ND2 ASN A  64      39.607  54.984   8.755  1.00  2.59           N  
ATOM   1014  OD1 ASN A  64      40.886  56.573   7.853  1.00  2.59           O  
ATOM   1015  H   ASN A  64      42.145  53.988   6.353  1.00  2.59           H  
ATOM   1016  HA  ASN A  64      43.239  56.126   7.882  1.00  2.59           H  
ATOM   1017 1HB  ASN A  64      41.765  53.589   8.601  1.00  2.59           H  
ATOM   1018 2HB  ASN A  64      42.238  54.778   9.818  1.00  2.59           H  
ATOM   1019 1HD2 ASN A  64      38.772  55.493   8.549  1.00  2.59           H  
ATOM   1020 2HD2 ASN A  64      39.553  54.096   9.209  1.00  2.59           H  
ATOM   1021  N   LEU A  65      44.865  53.291   8.154  1.00  2.69           N  
ATOM   1022  CA  LEU A  65      46.121  52.745   8.629  1.00  2.69           C  
ATOM   1023  C   LEU A  65      47.256  53.623   8.171  1.00  2.69           C  
ATOM   1024  O   LEU A  65      48.103  54.014   8.975  1.00  2.69           O  
ATOM   1025  CB  LEU A  65      46.399  51.361   8.048  1.00  2.69           C  
ATOM   1026  CG  LEU A  65      47.703  50.736   8.472  1.00  2.69           C  
ATOM   1027  CD1 LEU A  65      47.635  50.521   9.919  1.00  2.69           C  
ATOM   1028  CD2 LEU A  65      47.935  49.457   7.728  1.00  2.69           C  
ATOM   1029  H   LEU A  65      44.248  52.698   7.602  1.00  2.69           H  
ATOM   1030  HA  LEU A  65      46.107  52.705   9.718  1.00  2.69           H  
ATOM   1031 1HB  LEU A  65      45.595  50.696   8.326  1.00  2.69           H  
ATOM   1032 2HB  LEU A  65      46.421  51.439   6.972  1.00  2.69           H  
ATOM   1033  HG  LEU A  65      48.531  51.417   8.270  1.00  2.69           H  
ATOM   1034 1HD1 LEU A  65      48.529  50.073  10.259  1.00  2.69           H  
ATOM   1035 2HD1 LEU A  65      47.476  51.472  10.411  1.00  2.69           H  
ATOM   1036 3HD1 LEU A  65      46.843  49.878  10.151  1.00  2.69           H  
ATOM   1037 1HD2 LEU A  65      48.874  49.012   8.055  1.00  2.69           H  
ATOM   1038 2HD2 LEU A  65      47.121  48.769   7.921  1.00  2.69           H  
ATOM   1039 3HD2 LEU A  65      47.991  49.676   6.675  1.00  2.69           H  
ATOM   1040  N   SER A  66      47.280  53.935   6.868  1.00  2.82           N  
ATOM   1041  CA  SER A  66      48.373  54.720   6.333  1.00  2.82           C  
ATOM   1042  C   SER A  66      48.405  56.147   6.843  1.00  2.82           C  
ATOM   1043  O   SER A  66      49.473  56.738   6.956  1.00  2.82           O  
ATOM   1044  CB  SER A  66      48.320  54.748   4.830  1.00  2.82           C  
ATOM   1045  OG  SER A  66      47.245  55.506   4.337  1.00  2.82           O  
ATOM   1046  H   SER A  66      46.547  53.596   6.243  1.00  2.82           H  
ATOM   1047  HA  SER A  66      49.290  54.231   6.636  1.00  2.82           H  
ATOM   1048 1HB  SER A  66      49.257  55.131   4.446  1.00  2.82           H  
ATOM   1049 2HB  SER A  66      48.217  53.743   4.481  1.00  2.82           H  
ATOM   1050  HG  SER A  66      46.503  55.398   4.980  1.00  2.82           H  
ATOM   1051  N   LEU A  67      47.254  56.689   7.228  1.00  2.98           N  
ATOM   1052  CA  LEU A  67      47.248  58.035   7.774  1.00  2.98           C  
ATOM   1053  C   LEU A  67      47.850  58.017   9.169  1.00  2.98           C  
ATOM   1054  O   LEU A  67      48.587  58.925   9.563  1.00  2.98           O  
ATOM   1055  CB  LEU A  67      45.821  58.576   7.824  1.00  2.98           C  
ATOM   1056  CG  LEU A  67      45.178  58.829   6.465  1.00  2.98           C  
ATOM   1057  CD1 LEU A  67      43.710  59.181   6.655  1.00  2.98           C  
ATOM   1058  CD2 LEU A  67      45.929  59.949   5.764  1.00  2.98           C  
ATOM   1059  H   LEU A  67      46.381  56.179   7.089  1.00  2.98           H  
ATOM   1060  HA  LEU A  67      47.855  58.675   7.137  1.00  2.98           H  
ATOM   1061 1HB  LEU A  67      45.199  57.856   8.355  1.00  2.98           H  
ATOM   1062 2HB  LEU A  67      45.820  59.510   8.381  1.00  2.98           H  
ATOM   1063  HG  LEU A  67      45.235  57.930   5.863  1.00  2.98           H  
ATOM   1064 1HD1 LEU A  67      43.251  59.352   5.683  1.00  2.98           H  
ATOM   1065 2HD1 LEU A  67      43.199  58.361   7.153  1.00  2.98           H  
ATOM   1066 3HD1 LEU A  67      43.627  60.080   7.261  1.00  2.98           H  
ATOM   1067 1HD2 LEU A  67      45.479  60.129   4.788  1.00  2.98           H  
ATOM   1068 2HD2 LEU A  67      45.873  60.859   6.364  1.00  2.98           H  
ATOM   1069 3HD2 LEU A  67      46.974  59.662   5.636  1.00  2.98           H  
ATOM   1070  N   SER A  68      47.541  56.954   9.911  1.00  3.21           N  
ATOM   1071  CA  SER A  68      48.017  56.787  11.267  1.00  3.21           C  
ATOM   1072  C   SER A  68      49.504  56.453  11.293  1.00  3.21           C  
ATOM   1073  O   SER A  68      50.266  57.045  12.061  1.00  3.21           O  
ATOM   1074  CB  SER A  68      47.230  55.667  11.927  1.00  3.21           C  
ATOM   1075  OG  SER A  68      45.874  56.002  12.032  1.00  3.21           O  
ATOM   1076  H   SER A  68      46.913  56.246   9.528  1.00  3.21           H  
ATOM   1077  HA  SER A  68      47.856  57.716  11.812  1.00  3.21           H  
ATOM   1078 1HB  SER A  68      47.336  54.750  11.350  1.00  3.21           H  
ATOM   1079 2HB  SER A  68      47.629  55.474  12.905  1.00  3.21           H  
ATOM   1080  HG  SER A  68      45.521  55.923  11.124  1.00  3.21           H  
ATOM   1081  N   GLY A  69      49.913  55.563  10.375  1.00  3.56           N  
ATOM   1082  CA  GLY A  69      51.252  54.981  10.244  1.00  3.56           C  
ATOM   1083  C   GLY A  69      52.376  55.962   9.995  1.00  3.56           C  
ATOM   1084  O   GLY A  69      53.547  55.616  10.123  1.00  3.56           O  
ATOM   1085  H   GLY A  69      49.204  55.186   9.756  1.00  3.56           H  
ATOM   1086 1HA  GLY A  69      51.476  54.430  11.154  1.00  3.56           H  
ATOM   1087 2HA  GLY A  69      51.229  54.254   9.434  1.00  3.56           H  
ATOM   1088  N   ILE A  70      52.028  57.175   9.622  1.00  4.06           N  
ATOM   1089  CA  ILE A  70      52.985  58.241   9.412  1.00  4.06           C  
ATOM   1090  C   ILE A  70      53.690  58.554  10.740  1.00  4.06           C  
ATOM   1091  O   ILE A  70      54.853  58.961  10.762  1.00  4.06           O  
ATOM   1092  CB  ILE A  70      52.300  59.467   8.811  1.00  4.06           C  
ATOM   1093  CG1 ILE A  70      51.849  59.107   7.405  1.00  4.06           C  
ATOM   1094  CG2 ILE A  70      53.268  60.637   8.772  1.00  4.06           C  
ATOM   1095  CD1 ILE A  70      50.909  60.105   6.780  1.00  4.06           C  
ATOM   1096  H   ILE A  70      51.041  57.374   9.506  1.00  4.06           H  
ATOM   1097  HA  ILE A  70      53.733  57.902   8.707  1.00  4.06           H  
ATOM   1098  HB  ILE A  70      51.414  59.721   9.400  1.00  4.06           H  
ATOM   1099 1HG1 ILE A  70      52.729  59.004   6.773  1.00  4.06           H  
ATOM   1100 2HG1 ILE A  70      51.352  58.149   7.447  1.00  4.06           H  
ATOM   1101 1HG2 ILE A  70      52.775  61.501   8.330  1.00  4.06           H  
ATOM   1102 2HG2 ILE A  70      53.585  60.878   9.785  1.00  4.06           H  
ATOM   1103 3HG2 ILE A  70      54.138  60.370   8.172  1.00  4.06           H  
ATOM   1104 1HD1 ILE A  70      50.630  59.761   5.782  1.00  4.06           H  
ATOM   1105 2HD1 ILE A  70      50.011  60.187   7.400  1.00  4.06           H  
ATOM   1106 3HD1 ILE A  70      51.397  61.074   6.710  1.00  4.06           H  
ATOM   1107  N   ALA A  71      52.933  58.459  11.841  1.00  4.72           N  
ATOM   1108  CA  ALA A  71      53.410  58.736  13.194  1.00  4.72           C  
ATOM   1109  C   ALA A  71      54.539  57.791  13.594  1.00  4.72           C  
ATOM   1110  O   ALA A  71      54.596  56.643  13.162  1.00  4.72           O  
ATOM   1111  CB  ALA A  71      52.275  58.612  14.184  1.00  4.72           C  
ATOM   1112  H   ALA A  71      51.983  58.100  11.748  1.00  4.72           H  
ATOM   1113  HA  ALA A  71      53.797  59.755  13.217  1.00  4.72           H  
ATOM   1114 1HB  ALA A  71      52.637  58.840  15.186  1.00  4.72           H  
ATOM   1115 2HB  ALA A  71      51.477  59.302  13.915  1.00  4.72           H  
ATOM   1116 3HB  ALA A  71      51.900  57.596  14.152  1.00  4.72           H  
ATOM   1117  N   GLN A  72      55.426  58.280  14.456  1.00  5.50           N  
ATOM   1118  CA  GLN A  72      56.586  57.527  14.941  1.00  5.50           C  
ATOM   1119  C   GLN A  72      56.313  56.227  15.728  1.00  5.50           C  
ATOM   1120  O   GLN A  72      57.196  55.371  15.813  1.00  5.50           O  
ATOM   1121  CB  GLN A  72      57.438  58.470  15.798  1.00  5.50           C  
ATOM   1122  CG  GLN A  72      56.767  58.945  17.098  1.00  5.50           C  
ATOM   1123  CD  GLN A  72      55.860  60.149  16.875  1.00  5.50           C  
ATOM   1124  NE2 GLN A  72      55.739  61.010  17.883  1.00  5.50           N  
ATOM   1125  OE1 GLN A  72      55.278  60.298  15.796  1.00  5.50           O  
ATOM   1126  H   GLN A  72      55.311  59.232  14.772  1.00  5.50           H  
ATOM   1127  HA  GLN A  72      57.174  57.251  14.064  1.00  5.50           H  
ATOM   1128 1HB  GLN A  72      58.367  57.966  16.070  1.00  5.50           H  
ATOM   1129 2HB  GLN A  72      57.704  59.350  15.215  1.00  5.50           H  
ATOM   1130 1HG  GLN A  72      56.184  58.151  17.540  1.00  5.50           H  
ATOM   1131 2HG  GLN A  72      57.551  59.246  17.792  1.00  5.50           H  
ATOM   1132 1HE2 GLN A  72      55.156  61.819  17.785  1.00  5.50           H  
ATOM   1133 2HE2 GLN A  72      56.231  60.852  18.740  1.00  5.50           H  
ATOM   1134  N   SER A  73      55.128  56.074  16.321  1.00  6.27           N  
ATOM   1135  CA  SER A  73      54.849  54.859  17.090  1.00  6.27           C  
ATOM   1136  C   SER A  73      54.095  53.831  16.290  1.00  6.27           C  
ATOM   1137  O   SER A  73      53.002  54.097  15.827  1.00  6.27           O  
ATOM   1138  CB  SER A  73      54.009  55.129  18.316  1.00  6.27           C  
ATOM   1139  OG  SER A  73      53.667  53.890  18.945  1.00  6.27           O  
ATOM   1140  H   SER A  73      54.431  56.796  16.217  1.00  6.27           H  
ATOM   1141  HA  SER A  73      55.800  54.423  17.401  1.00  6.27           H  
ATOM   1142 1HB  SER A  73      54.555  55.764  19.013  1.00  6.27           H  
ATOM   1143 2HB  SER A  73      53.104  55.658  18.024  1.00  6.27           H  
ATOM   1144  HG  SER A  73      52.905  54.065  19.514  1.00  6.27           H  
ATOM   1145  N   ALA A  74      54.598  52.608  16.241  1.00  6.90           N  
ATOM   1146  CA  ALA A  74      53.907  51.531  15.535  1.00  6.90           C  
ATOM   1147  C   ALA A  74      52.537  51.221  16.153  1.00  6.90           C  
ATOM   1148  O   ALA A  74      51.697  50.586  15.522  1.00  6.90           O  
ATOM   1149  CB  ALA A  74      54.750  50.270  15.527  1.00  6.90           C  
ATOM   1150  H   ALA A  74      55.499  52.432  16.664  1.00  6.90           H  
ATOM   1151  HA  ALA A  74      53.746  51.857  14.507  1.00  6.90           H  
ATOM   1152 1HB  ALA A  74      54.234  49.489  14.970  1.00  6.90           H  
ATOM   1153 2HB  ALA A  74      55.710  50.478  15.056  1.00  6.90           H  
ATOM   1154 3HB  ALA A  74      54.912  49.935  16.550  1.00  6.90           H  
ATOM   1155  N   SER A  75      52.303  51.628  17.406  1.00  7.28           N  
ATOM   1156  CA  SER A  75      51.039  51.314  18.062  1.00  7.28           C  
ATOM   1157  C   SER A  75      49.842  51.953  17.367  1.00  7.28           C  
ATOM   1158  O   SER A  75      48.717  51.464  17.471  1.00  7.28           O  
ATOM   1159  CB  SER A  75      51.080  51.746  19.519  1.00  7.28           C  
ATOM   1160  OG  SER A  75      51.160  53.149  19.641  1.00  7.28           O  
ATOM   1161  H   SER A  75      52.982  52.210  17.896  1.00  7.28           H  
ATOM   1162  HA  SER A  75      50.905  50.231  18.034  1.00  7.28           H  
ATOM   1163 1HB  SER A  75      50.185  51.389  20.028  1.00  7.28           H  
ATOM   1164 2HB  SER A  75      51.938  51.289  20.007  1.00  7.28           H  
ATOM   1165  HG  SER A  75      51.973  53.390  19.205  1.00  7.28           H  
ATOM   1166  N   VAL A  76      50.077  52.993  16.571  1.00  7.42           N  
ATOM   1167  CA  VAL A  76      48.989  53.695  15.909  1.00  7.42           C  
ATOM   1168  C   VAL A  76      48.344  52.807  14.856  1.00  7.42           C  
ATOM   1169  O   VAL A  76      47.193  53.003  14.464  1.00  7.42           O  
ATOM   1170  CB  VAL A  76      49.543  54.955  15.247  1.00  7.42           C  
ATOM   1171  CG1 VAL A  76      50.219  55.786  16.308  1.00  7.42           C  
ATOM   1172  CG2 VAL A  76      50.470  54.557  14.081  1.00  7.42           C  
ATOM   1173  H   VAL A  76      51.035  53.332  16.447  1.00  7.42           H  
ATOM   1174  HA  VAL A  76      48.253  53.980  16.658  1.00  7.42           H  
ATOM   1175  HB  VAL A  76      48.738  55.570  14.872  1.00  7.42           H  
ATOM   1176 1HG1 VAL A  76      50.601  56.699  15.869  1.00  7.42           H  
ATOM   1177 2HG1 VAL A  76      49.498  56.034  17.086  1.00  7.42           H  
ATOM   1178 3HG1 VAL A  76      51.034  55.226  16.741  1.00  7.42           H  
ATOM   1179 1HG2 VAL A  76      50.888  55.434  13.643  1.00  7.42           H  
ATOM   1180 2HG2 VAL A  76      51.254  53.941  14.421  1.00  7.42           H  
ATOM   1181 3HG2 VAL A  76      49.911  54.018  13.329  1.00  7.42           H  
ATOM   1182  N   LEU A  77      49.097  51.812  14.398  1.00  7.42           N  
ATOM   1183  CA  LEU A  77      48.679  50.928  13.342  1.00  7.42           C  
ATOM   1184  C   LEU A  77      47.548  50.022  13.840  1.00  7.42           C  
ATOM   1185  O   LEU A  77      46.721  49.535  13.064  1.00  7.42           O  
ATOM   1186  CB  LEU A  77      49.906  50.101  12.926  1.00  7.42           C  
ATOM   1187  CG  LEU A  77      51.115  50.932  12.331  1.00  7.42           C  
ATOM   1188  CD1 LEU A  77      52.289  50.012  12.140  1.00  7.42           C  
ATOM   1189  CD2 LEU A  77      50.767  51.599  11.013  1.00  7.42           C  
ATOM   1190  H   LEU A  77      50.020  51.651  14.803  1.00  7.42           H  
ATOM   1191  HA  LEU A  77      48.327  51.528  12.512  1.00  7.42           H  
ATOM   1192 1HB  LEU A  77      50.267  49.565  13.796  1.00  7.42           H  
ATOM   1193 2HB  LEU A  77      49.605  49.366  12.188  1.00  7.42           H  
ATOM   1194  HG  LEU A  77      51.393  51.699  13.054  1.00  7.42           H  
ATOM   1195 1HD1 LEU A  77      53.141  50.579  11.767  1.00  7.42           H  
ATOM   1196 2HD1 LEU A  77      52.546  49.559  13.099  1.00  7.42           H  
ATOM   1197 3HD1 LEU A  77      52.029  49.232  11.427  1.00  7.42           H  
ATOM   1198 1HD2 LEU A  77      51.635  52.149  10.669  1.00  7.42           H  
ATOM   1199 2HD2 LEU A  77      50.526  50.851  10.279  1.00  7.42           H  
ATOM   1200 3HD2 LEU A  77      49.923  52.280  11.145  1.00  7.42           H  
ATOM   1201  N   SER A  78      47.491  49.827  15.161  1.00  7.37           N  
ATOM   1202  CA  SER A  78      46.549  48.913  15.781  1.00  7.37           C  
ATOM   1203  C   SER A  78      45.140  49.487  15.862  1.00  7.37           C  
ATOM   1204  O   SER A  78      44.216  48.791  16.272  1.00  7.37           O  
ATOM   1205  CB  SER A  78      47.033  48.500  17.168  1.00  7.37           C  
ATOM   1206  OG  SER A  78      46.981  49.553  18.083  1.00  7.37           O  
ATOM   1207  H   SER A  78      48.133  50.324  15.778  1.00  7.37           H  
ATOM   1208  HA  SER A  78      46.504  48.012  15.168  1.00  7.37           H  
ATOM   1209 1HB  SER A  78      46.427  47.673  17.531  1.00  7.37           H  
ATOM   1210 2HB  SER A  78      48.058  48.144  17.091  1.00  7.37           H  
ATOM   1211  HG  SER A  78      47.468  50.300  17.674  1.00  7.37           H  
ATOM   1212  N   PHE A  79      44.970  50.761  15.499  1.00  7.35           N  
ATOM   1213  CA  PHE A  79      43.659  51.389  15.575  1.00  7.35           C  
ATOM   1214  C   PHE A  79      42.990  51.533  14.202  1.00  7.35           C  
ATOM   1215  O   PHE A  79      42.025  52.282  14.053  1.00  7.35           O  
ATOM   1216  CB  PHE A  79      43.803  52.756  16.229  1.00  7.35           C  
ATOM   1217  CG  PHE A  79      44.302  52.681  17.644  1.00  7.35           C  
ATOM   1218  CD1 PHE A  79      45.643  52.840  17.905  1.00  7.35           C  
ATOM   1219  CD2 PHE A  79      43.443  52.454  18.707  1.00  7.35           C  
ATOM   1220  CE1 PHE A  79      46.137  52.777  19.192  1.00  7.35           C  
ATOM   1221  CE2 PHE A  79      43.927  52.389  20.003  1.00  7.35           C  
ATOM   1222  CZ  PHE A  79      45.279  52.551  20.244  1.00  7.35           C  
ATOM   1223  H   PHE A  79      45.757  51.320  15.159  1.00  7.35           H  
ATOM   1224  HA  PHE A  79      43.016  50.769  16.202  1.00  7.35           H  
ATOM   1225 1HB  PHE A  79      44.511  53.357  15.651  1.00  7.35           H  
ATOM   1226 2HB  PHE A  79      42.846  53.271  16.225  1.00  7.35           H  
ATOM   1227  HD1 PHE A  79      46.310  53.008  17.073  1.00  7.35           H  
ATOM   1228  HD2 PHE A  79      42.377  52.325  18.514  1.00  7.35           H  
ATOM   1229  HE1 PHE A  79      47.207  52.901  19.369  1.00  7.35           H  
ATOM   1230  HE2 PHE A  79      43.244  52.210  20.833  1.00  7.35           H  
ATOM   1231  HZ  PHE A  79      45.665  52.500  21.260  1.00  7.35           H  
ATOM   1232  N   MET A  80      43.499  50.816  13.197  1.00  7.40           N  
ATOM   1233  CA  MET A  80      42.961  50.893  11.832  1.00  7.40           C  
ATOM   1234  C   MET A  80      41.590  50.248  11.542  1.00  7.40           C  
ATOM   1235  O   MET A  80      40.942  50.624  10.571  1.00  7.40           O  
ATOM   1236  CB  MET A  80      43.940  50.208  10.880  1.00  7.40           C  
ATOM   1237  CG  MET A  80      43.981  48.646  11.042  1.00  7.40           C  
ATOM   1238  SD  MET A  80      45.100  47.778   9.932  1.00  7.40           S  
ATOM   1239  CE  MET A  80      44.201  47.861   8.414  1.00  7.40           C  
ATOM   1240  H   MET A  80      44.321  50.227  13.361  1.00  7.40           H  
ATOM   1241  HA  MET A  80      42.883  51.950  11.573  1.00  7.40           H  
ATOM   1242 1HB  MET A  80      43.679  50.444   9.852  1.00  7.40           H  
ATOM   1243 2HB  MET A  80      44.929  50.595  11.075  1.00  7.40           H  
ATOM   1244 1HG  MET A  80      44.260  48.406  12.071  1.00  7.40           H  
ATOM   1245 2HG  MET A  80      43.000  48.241  10.852  1.00  7.40           H  
ATOM   1246 1HE  MET A  80      44.755  47.376   7.650  1.00  7.40           H  
ATOM   1247 2HE  MET A  80      43.248  47.352   8.537  1.00  7.40           H  
ATOM   1248 3HE  MET A  80      44.038  48.894   8.142  1.00  7.40           H  
ATOM   1249  N   ASP A  81      41.170  49.268  12.338  1.00  7.47           N  
ATOM   1250  CA  ASP A  81      40.005  48.438  11.977  1.00  7.47           C  
ATOM   1251  C   ASP A  81      38.561  48.980  12.110  1.00  7.47           C  
ATOM   1252  O   ASP A  81      38.274  49.907  12.869  1.00  7.47           O  
ATOM   1253  CB  ASP A  81      40.125  47.070  12.683  1.00  7.47           C  
ATOM   1254  CG  ASP A  81      40.092  47.100  14.224  1.00  7.47           C  
ATOM   1255  OD1 ASP A  81      41.090  47.418  14.800  1.00  7.47           O  
ATOM   1256  OD2 ASP A  81      39.083  46.726  14.811  1.00  7.47           O1-
ATOM   1257  H   ASP A  81      41.703  49.054  13.168  1.00  7.47           H  
ATOM   1258  HA  ASP A  81      40.139  48.208  10.926  1.00  7.47           H  
ATOM   1259 1HB  ASP A  81      39.323  46.421  12.332  1.00  7.47           H  
ATOM   1260 2HB  ASP A  81      41.060  46.603  12.374  1.00  7.47           H  
ATOM   1261  N   LYS A  82      37.654  48.260  11.405  1.00  7.49           N  
ATOM   1262  CA  LYS A  82      36.178  48.354  11.356  1.00  7.49           C  
ATOM   1263  C   LYS A  82      35.522  49.562  10.686  1.00  7.49           C  
ATOM   1264  O   LYS A  82      34.435  49.975  11.093  1.00  7.49           O  
ATOM   1265  CB  LYS A  82      35.605  48.276  12.775  1.00  7.49           C  
ATOM   1266  CG  LYS A  82      35.932  47.001  13.526  1.00  7.49           C  
ATOM   1267  CD  LYS A  82      35.299  46.992  14.911  1.00  7.49           C  
ATOM   1268  CE  LYS A  82      35.707  45.748  15.696  1.00  7.49           C  
ATOM   1269  NZ  LYS A  82      37.159  45.795  16.080  1.00  7.49           N1+
ATOM   1270  H   LYS A  82      38.046  47.555  10.782  1.00  7.49           H  
ATOM   1271  HA  LYS A  82      35.832  47.476  10.809  1.00  7.49           H  
ATOM   1272 1HB  LYS A  82      35.960  49.117  13.368  1.00  7.49           H  
ATOM   1273 2HB  LYS A  82      34.520  48.354  12.726  1.00  7.49           H  
ATOM   1274 1HG  LYS A  82      35.571  46.144  12.959  1.00  7.49           H  
ATOM   1275 2HG  LYS A  82      37.003  46.911  13.634  1.00  7.49           H  
ATOM   1276 1HD  LYS A  82      35.622  47.879  15.459  1.00  7.49           H  
ATOM   1277 2HD  LYS A  82      34.216  47.017  14.816  1.00  7.49           H  
ATOM   1278 1HE  LYS A  82      35.103  45.674  16.597  1.00  7.49           H  
ATOM   1279 2HE  LYS A  82      35.535  44.867  15.080  1.00  7.49           H  
ATOM   1280 1HZ  LYS A  82      37.418  44.972  16.586  1.00  7.49           H  
ATOM   1281 2HZ  LYS A  82      37.755  45.867  15.242  1.00  7.49           H  
ATOM   1282 3HZ  LYS A  82      37.347  46.602  16.648  1.00  7.49           H  
ATOM   1283  N   GLY A  83      36.116  50.101   9.629  1.00  7.44           N  
ATOM   1284  CA  GLY A  83      35.408  51.148   8.893  1.00  7.44           C  
ATOM   1285  C   GLY A  83      34.471  50.471   7.890  1.00  7.44           C  
ATOM   1286  O   GLY A  83      34.937  49.738   7.024  1.00  7.44           O  
ATOM   1287  H   GLY A  83      37.022  49.765   9.325  1.00  7.44           H  
ATOM   1288 1HA  GLY A  83      34.842  51.778   9.578  1.00  7.44           H  
ATOM   1289 2HA  GLY A  83      36.125  51.778   8.372  1.00  7.44           H  
ATOM   1290  N   ILE A  84      33.159  50.712   7.990  1.00  7.24           N  
ATOM   1291  CA  ILE A  84      32.235  50.022   7.087  1.00  7.24           C  
ATOM   1292  C   ILE A  84      31.411  51.014   6.244  1.00  7.24           C  
ATOM   1293  O   ILE A  84      30.681  51.819   6.817  1.00  7.24           O  
ATOM   1294  CB  ILE A  84      31.259  49.140   7.867  1.00  7.24           C  
ATOM   1295  CG1 ILE A  84      32.017  48.157   8.720  1.00  7.24           C  
ATOM   1296  CG2 ILE A  84      30.403  48.370   6.861  1.00  7.24           C  
ATOM   1297  CD1 ILE A  84      31.140  47.377   9.647  1.00  7.24           C  
ATOM   1298  H   ILE A  84      32.813  51.333   8.709  1.00  7.24           H  
ATOM   1299  HA  ILE A  84      32.823  49.357   6.474  1.00  7.24           H  
ATOM   1300  HB  ILE A  84      30.633  49.747   8.515  1.00  7.24           H  
ATOM   1301 1HG1 ILE A  84      32.543  47.485   8.082  1.00  7.24           H  
ATOM   1302 2HG1 ILE A  84      32.743  48.691   9.326  1.00  7.24           H  
ATOM   1303 1HG2 ILE A  84      29.710  47.726   7.390  1.00  7.24           H  
ATOM   1304 2HG2 ILE A  84      29.853  49.067   6.253  1.00  7.24           H  
ATOM   1305 3HG2 ILE A  84      31.045  47.763   6.227  1.00  7.24           H  
ATOM   1306 1HD1 ILE A  84      31.751  46.690  10.233  1.00  7.24           H  
ATOM   1307 2HD1 ILE A  84      30.621  48.063  10.318  1.00  7.24           H  
ATOM   1308 3HD1 ILE A  84      30.411  46.813   9.069  1.00  7.24           H  
ATOM   1309  N   PRO A  85      31.581  51.056   4.906  1.00  6.83           N  
ATOM   1310  CA  PRO A  85      30.882  51.945   3.978  1.00  6.83           C  
ATOM   1311  C   PRO A  85      29.439  51.554   3.616  1.00  6.83           C  
ATOM   1312  O   PRO A  85      28.700  52.351   3.045  1.00  6.83           O  
ATOM   1313  CB  PRO A  85      31.790  51.859   2.754  1.00  6.83           C  
ATOM   1314  CG  PRO A  85      32.388  50.475   2.829  1.00  6.83           C  
ATOM   1315  CD  PRO A  85      32.568  50.182   4.272  1.00  6.83           C  
ATOM   1316  HA  PRO A  85      30.899  52.964   4.394  1.00  6.83           H  
ATOM   1317 1HB  PRO A  85      31.205  52.021   1.838  1.00  6.83           H  
ATOM   1318 2HB  PRO A  85      32.551  52.653   2.791  1.00  6.83           H  
ATOM   1319 1HG  PRO A  85      31.770  49.734   2.311  1.00  6.83           H  
ATOM   1320 2HG  PRO A  85      33.344  50.475   2.347  1.00  6.83           H  
ATOM   1321 1HD  PRO A  85      32.329  49.117   4.418  1.00  6.83           H  
ATOM   1322 2HD  PRO A  85      33.590  50.444   4.597  1.00  6.83           H  
ATOM   1323  N   PHE A  86      29.065  50.298   3.856  1.00  6.19           N  
ATOM   1324  CA  PHE A  86      27.741  49.698   3.537  1.00  6.19           C  
ATOM   1325  C   PHE A  86      27.254  49.726   2.056  1.00  6.19           C  
ATOM   1326  O   PHE A  86      26.359  48.968   1.684  1.00  6.19           O  
ATOM   1327  CB  PHE A  86      26.684  50.314   4.439  1.00  6.19           C  
ATOM   1328  CG  PHE A  86      26.954  50.022   5.885  1.00  6.19           C  
ATOM   1329  CD1 PHE A  86      27.536  50.971   6.701  1.00  6.19           C  
ATOM   1330  CD2 PHE A  86      26.632  48.786   6.430  1.00  6.19           C  
ATOM   1331  CE1 PHE A  86      27.795  50.698   8.026  1.00  6.19           C  
ATOM   1332  CE2 PHE A  86      26.888  48.510   7.759  1.00  6.19           C  
ATOM   1333  CZ  PHE A  86      27.472  49.470   8.558  1.00  6.19           C  
ATOM   1334  H   PHE A  86      29.733  49.698   4.312  1.00  6.19           H  
ATOM   1335  HA  PHE A  86      27.801  48.654   3.816  1.00  6.19           H  
ATOM   1336 1HB  PHE A  86      26.649  51.394   4.301  1.00  6.19           H  
ATOM   1337 2HB  PHE A  86      25.704  49.915   4.181  1.00  6.19           H  
ATOM   1338  HD1 PHE A  86      27.802  51.945   6.285  1.00  6.19           H  
ATOM   1339  HD2 PHE A  86      26.172  48.027   5.794  1.00  6.19           H  
ATOM   1340  HE1 PHE A  86      28.264  51.460   8.651  1.00  6.19           H  
ATOM   1341  HE2 PHE A  86      26.633  47.536   8.175  1.00  6.19           H  
ATOM   1342  HZ  PHE A  86      27.682  49.258   9.605  1.00  6.19           H  
ATOM   1343  N   MET A  87      27.939  50.483   1.215  1.00  5.36           N  
ATOM   1344  CA  MET A  87      27.772  50.593  -0.235  1.00  5.36           C  
ATOM   1345  C   MET A  87      26.338  50.573  -0.816  1.00  5.36           C  
ATOM   1346  O   MET A  87      25.432  51.205  -0.268  1.00  5.36           O  
ATOM   1347  CB  MET A  87      28.677  49.557  -0.872  1.00  5.36           C  
ATOM   1348  CG  MET A  87      30.113  49.854  -0.592  1.00  5.36           C  
ATOM   1349  SD  MET A  87      30.578  51.449  -1.210  1.00  5.36           S  
ATOM   1350  CE  MET A  87      30.306  51.188  -2.966  1.00  5.36           C  
ATOM   1351  H   MET A  87      28.627  51.094   1.637  1.00  5.36           H  
ATOM   1352  HA  MET A  87      28.183  51.564  -0.512  1.00  5.36           H  
ATOM   1353 1HB  MET A  87      28.434  48.554  -0.508  1.00  5.36           H  
ATOM   1354 2HB  MET A  87      28.588  49.563  -1.949  1.00  5.36           H  
ATOM   1355 1HG  MET A  87      30.275  49.839   0.478  1.00  5.36           H  
ATOM   1356 2HG  MET A  87      30.745  49.135  -1.031  1.00  5.36           H  
ATOM   1357 1HE  MET A  87      30.559  52.097  -3.511  1.00  5.36           H  
ATOM   1358 2HE  MET A  87      30.921  50.374  -3.322  1.00  5.36           H  
ATOM   1359 3HE  MET A  87      29.256  50.943  -3.138  1.00  5.36           H  
ATOM   1360  N   LYS A  88      26.166  49.943  -1.998  1.00  4.48           N  
ATOM   1361  CA  LYS A  88      24.907  50.015  -2.749  1.00  4.48           C  
ATOM   1362  C   LYS A  88      24.623  48.806  -3.671  1.00  4.48           C  
ATOM   1363  O   LYS A  88      25.531  48.260  -4.299  1.00  4.48           O  
ATOM   1364  CB  LYS A  88      24.935  51.308  -3.580  1.00  4.48           C  
ATOM   1365  CG  LYS A  88      23.682  51.633  -4.361  1.00  4.48           C  
ATOM   1366  CD  LYS A  88      23.802  52.986  -5.056  1.00  4.48           C  
ATOM   1367  CE  LYS A  88      22.549  53.310  -5.851  1.00  4.48           C  
ATOM   1368  NZ  LYS A  88      22.655  54.626  -6.542  1.00  4.48           N1+
ATOM   1369  H   LYS A  88      26.919  49.413  -2.396  1.00  4.48           H  
ATOM   1370  HA  LYS A  88      24.091  50.076  -2.029  1.00  4.48           H  
ATOM   1371 1HB  LYS A  88      25.131  52.154  -2.920  1.00  4.48           H  
ATOM   1372 2HB  LYS A  88      25.757  51.257  -4.293  1.00  4.48           H  
ATOM   1373 1HG  LYS A  88      23.545  50.884  -5.126  1.00  4.48           H  
ATOM   1374 2HG  LYS A  88      22.814  51.630  -3.707  1.00  4.48           H  
ATOM   1375 1HD  LYS A  88      23.969  53.766  -4.314  1.00  4.48           H  
ATOM   1376 2HD  LYS A  88      24.654  52.965  -5.736  1.00  4.48           H  
ATOM   1377 1HE  LYS A  88      22.390  52.528  -6.596  1.00  4.48           H  
ATOM   1378 2HE  LYS A  88      21.695  53.332  -5.176  1.00  4.48           H  
ATOM   1379 1HZ  LYS A  88      21.806  54.803  -7.058  1.00  4.48           H  
ATOM   1380 2HZ  LYS A  88      22.792  55.357  -5.858  1.00  4.48           H  
ATOM   1381 3HZ  LYS A  88      23.439  54.611  -7.180  1.00  4.48           H  
ATOM   1382  N   MET A  89      23.342  48.418  -3.750  1.00  3.66           N  
ATOM   1383  CA  MET A  89      22.828  47.361  -4.645  1.00  3.66           C  
ATOM   1384  C   MET A  89      22.355  47.918  -5.986  1.00  3.66           C  
ATOM   1385  O   MET A  89      22.223  49.129  -6.146  1.00  3.66           O  
ATOM   1386  CB  MET A  89      21.665  46.605  -4.012  1.00  3.66           C  
ATOM   1387  CG  MET A  89      21.993  45.760  -2.819  1.00  3.66           C  
ATOM   1388  SD  MET A  89      20.507  44.966  -2.171  1.00  3.66           S  
ATOM   1389  CE  MET A  89      20.087  43.877  -3.532  1.00  3.66           C  
ATOM   1390  H   MET A  89      22.673  48.904  -3.172  1.00  3.66           H  
ATOM   1391  HA  MET A  89      23.635  46.658  -4.849  1.00  3.66           H  
ATOM   1392 1HB  MET A  89      20.899  47.317  -3.710  1.00  3.66           H  
ATOM   1393 2HB  MET A  89      21.212  45.948  -4.759  1.00  3.66           H  
ATOM   1394 1HG  MET A  89      22.710  44.998  -3.099  1.00  3.66           H  
ATOM   1395 2HG  MET A  89      22.432  46.375  -2.033  1.00  3.66           H  
ATOM   1396 1HE  MET A  89      19.182  43.320  -3.292  1.00  3.66           H  
ATOM   1397 2HE  MET A  89      19.929  44.473  -4.414  1.00  3.66           H  
ATOM   1398 3HE  MET A  89      20.888  43.193  -3.715  1.00  3.66           H  
ATOM   1399  N   ASN A  90      22.062  47.029  -6.937  1.00  2.99           N  
ATOM   1400  CA  ASN A  90      21.572  47.461  -8.245  1.00  2.99           C  
ATOM   1401  C   ASN A  90      20.561  46.478  -8.835  1.00  2.99           C  
ATOM   1402  O   ASN A  90      20.298  45.420  -8.263  1.00  2.99           O  
ATOM   1403  CB  ASN A  90      22.737  47.630  -9.203  1.00  2.99           C  
ATOM   1404  CG  ASN A  90      23.482  46.335  -9.451  1.00  2.99           C  
ATOM   1405  ND2 ASN A  90      24.776  46.345  -9.207  1.00  2.99           N  
ATOM   1406  OD1 ASN A  90      22.886  45.325  -9.865  1.00  2.99           O  
ATOM   1407  H   ASN A  90      22.194  46.047  -6.754  1.00  2.99           H  
ATOM   1408  HA  ASN A  90      21.062  48.420  -8.127  1.00  2.99           H  
ATOM   1409 1HB  ASN A  90      22.380  48.019 -10.156  1.00  2.99           H  
ATOM   1410 2HB  ASN A  90      23.435  48.364  -8.795  1.00  2.99           H  
ATOM   1411 1HD2 ASN A  90      25.324  45.519  -9.356  1.00  2.99           H  
ATOM   1412 2HD2 ASN A  90      25.216  47.182  -8.875  1.00  2.99           H  
ATOM   1413  N   ILE A  91      20.026  46.817 -10.009  1.00  2.48           N  
ATOM   1414  CA  ILE A  91      18.970  46.019 -10.628  1.00  2.48           C  
ATOM   1415  C   ILE A  91      19.367  44.599 -11.005  1.00  2.48           C  
ATOM   1416  O   ILE A  91      18.604  43.671 -10.739  1.00  2.48           O  
ATOM   1417  CB  ILE A  91      18.421  46.718 -11.878  1.00  2.48           C  
ATOM   1418  CG1 ILE A  91      17.668  47.981 -11.484  1.00  2.48           C  
ATOM   1419  CG2 ILE A  91      17.508  45.776 -12.610  1.00  2.48           C  
ATOM   1420  CD1 ILE A  91      17.335  48.862 -12.664  1.00  2.48           C  
ATOM   1421  H   ILE A  91      20.311  47.678 -10.450  1.00  2.48           H  
ATOM   1422  HA  ILE A  91      18.154  45.950  -9.917  1.00  2.48           H  
ATOM   1423  HB  ILE A  91      19.242  47.008 -12.531  1.00  2.48           H  
ATOM   1424 1HG1 ILE A  91      16.742  47.700 -10.986  1.00  2.48           H  
ATOM   1425 2HG1 ILE A  91      18.277  48.555 -10.785  1.00  2.48           H  
ATOM   1426 1HG2 ILE A  91      17.113  46.259 -13.493  1.00  2.48           H  
ATOM   1427 2HG2 ILE A  91      18.068  44.898 -12.901  1.00  2.48           H  
ATOM   1428 3HG2 ILE A  91      16.684  45.486 -11.962  1.00  2.48           H  
ATOM   1429 1HD1 ILE A  91      16.797  49.746 -12.320  1.00  2.48           H  
ATOM   1430 2HD1 ILE A  91      18.255  49.168 -13.160  1.00  2.48           H  
ATOM   1431 3HD1 ILE A  91      16.711  48.309 -13.365  1.00  2.48           H  
ATOM   1432  N   SER A  92      20.535  44.392 -11.610  1.00  2.13           N  
ATOM   1433  CA  SER A  92      20.890  43.023 -11.980  1.00  2.13           C  
ATOM   1434  C   SER A  92      20.989  42.139 -10.736  1.00  2.13           C  
ATOM   1435  O   SER A  92      20.557  40.983 -10.751  1.00  2.13           O  
ATOM   1436  CB  SER A  92      22.174  42.972 -12.786  1.00  2.13           C  
ATOM   1437  OG  SER A  92      22.000  43.591 -14.035  1.00  2.13           O  
ATOM   1438  H   SER A  92      21.159  45.163 -11.802  1.00  2.13           H  
ATOM   1439  HA  SER A  92      20.093  42.625 -12.609  1.00  2.13           H  
ATOM   1440 1HB  SER A  92      22.985  43.454 -12.238  1.00  2.13           H  
ATOM   1441 2HB  SER A  92      22.451  41.930 -12.936  1.00  2.13           H  
ATOM   1442  HG  SER A  92      22.391  43.003 -14.718  1.00  2.13           H  
ATOM   1443  N   VAL A  93      21.523  42.690  -9.639  1.00  1.92           N  
ATOM   1444  CA  VAL A  93      21.631  41.917  -8.405  1.00  1.92           C  
ATOM   1445  C   VAL A  93      20.263  41.548  -7.884  1.00  1.92           C  
ATOM   1446  O   VAL A  93      20.026  40.397  -7.514  1.00  1.92           O  
ATOM   1447  CB  VAL A  93      22.336  42.709  -7.298  1.00  1.92           C  
ATOM   1448  CG1 VAL A  93      22.255  41.946  -5.973  1.00  1.92           C  
ATOM   1449  CG2 VAL A  93      23.725  42.910  -7.663  1.00  1.92           C  
ATOM   1450  H   VAL A  93      21.872  43.649  -9.676  1.00  1.92           H  
ATOM   1451  HA  VAL A  93      22.191  41.005  -8.612  1.00  1.92           H  
ATOM   1452  HB  VAL A  93      21.839  43.669  -7.170  1.00  1.92           H  
ATOM   1453 1HG1 VAL A  93      22.756  42.528  -5.210  1.00  1.92           H  
ATOM   1454 2HG1 VAL A  93      21.211  41.796  -5.696  1.00  1.92           H  
ATOM   1455 3HG1 VAL A  93      22.746  40.976  -6.073  1.00  1.92           H  
ATOM   1456 1HG2 VAL A  93      24.235  43.472  -6.883  1.00  1.92           H  
ATOM   1457 2HG2 VAL A  93      24.168  41.933  -7.775  1.00  1.92           H  
ATOM   1458 3HG2 VAL A  93      23.791  43.442  -8.594  1.00  1.92           H  
ATOM   1459  N   ILE A  94      19.358  42.525  -7.873  1.00  1.83           N  
ATOM   1460  CA  ILE A  94      18.009  42.316  -7.383  1.00  1.83           C  
ATOM   1461  C   ILE A  94      17.256  41.303  -8.223  1.00  1.83           C  
ATOM   1462  O   ILE A  94      16.607  40.406  -7.686  1.00  1.83           O  
ATOM   1463  CB  ILE A  94      17.226  43.629  -7.370  1.00  1.83           C  
ATOM   1464  CG1 ILE A  94      17.824  44.550  -6.319  1.00  1.83           C  
ATOM   1465  CG2 ILE A  94      15.760  43.334  -7.080  1.00  1.83           C  
ATOM   1466  CD1 ILE A  94      17.360  45.973  -6.401  1.00  1.83           C  
ATOM   1467  H   ILE A  94      19.628  43.457  -8.194  1.00  1.83           H  
ATOM   1468  HA  ILE A  94      18.070  41.945  -6.365  1.00  1.83           H  
ATOM   1469  HB  ILE A  94      17.321  44.122  -8.337  1.00  1.83           H  
ATOM   1470 1HG1 ILE A  94      17.575  44.164  -5.334  1.00  1.83           H  
ATOM   1471 2HG1 ILE A  94      18.900  44.537  -6.435  1.00  1.83           H  
ATOM   1472 1HG2 ILE A  94      15.200  44.266  -7.070  1.00  1.83           H  
ATOM   1473 2HG2 ILE A  94      15.361  42.679  -7.854  1.00  1.83           H  
ATOM   1474 3HG2 ILE A  94      15.672  42.844  -6.109  1.00  1.83           H  
ATOM   1475 1HD1 ILE A  94      17.848  46.558  -5.620  1.00  1.83           H  
ATOM   1476 2HD1 ILE A  94      17.626  46.379  -7.378  1.00  1.83           H  
ATOM   1477 3HD1 ILE A  94      16.281  46.016  -6.269  1.00  1.83           H  
ATOM   1478  N   ILE A  95      17.353  41.408  -9.544  1.00  1.82           N  
ATOM   1479  CA  ILE A  95      16.634  40.468 -10.384  1.00  1.82           C  
ATOM   1480  C   ILE A  95      17.133  39.055 -10.136  1.00  1.82           C  
ATOM   1481  O   ILE A  95      16.328  38.131  -9.981  1.00  1.82           O  
ATOM   1482  CB  ILE A  95      16.814  40.762 -11.875  1.00  1.82           C  
ATOM   1483  CG1 ILE A  95      16.161  42.069 -12.282  1.00  1.82           C  
ATOM   1484  CG2 ILE A  95      16.150  39.647 -12.645  1.00  1.82           C  
ATOM   1485  CD1 ILE A  95      16.608  42.520 -13.667  1.00  1.82           C  
ATOM   1486  H   ILE A  95      17.904  42.157  -9.961  1.00  1.82           H  
ATOM   1487  HA  ILE A  95      15.577  40.513 -10.135  1.00  1.82           H  
ATOM   1488  HB  ILE A  95      17.877  40.819 -12.123  1.00  1.82           H  
ATOM   1489 1HG1 ILE A  95      15.079  41.938 -12.294  1.00  1.82           H  
ATOM   1490 2HG1 ILE A  95      16.409  42.840 -11.559  1.00  1.82           H  
ATOM   1491 1HG2 ILE A  95      16.257  39.850 -13.672  1.00  1.82           H  
ATOM   1492 2HG2 ILE A  95      16.610  38.690 -12.400  1.00  1.82           H  
ATOM   1493 3HG2 ILE A  95      15.095  39.614 -12.402  1.00  1.82           H  
ATOM   1494 1HD1 ILE A  95      16.115  43.455 -13.926  1.00  1.82           H  
ATOM   1495 2HD1 ILE A  95      17.688  42.668 -13.661  1.00  1.82           H  
ATOM   1496 3HD1 ILE A  95      16.361  41.769 -14.402  1.00  1.82           H  
ATOM   1497  N   LEU A  96      18.458  38.867 -10.092  1.00  1.88           N  
ATOM   1498  CA  LEU A  96      18.960  37.526  -9.855  1.00  1.88           C  
ATOM   1499  C   LEU A  96      18.550  37.036  -8.475  1.00  1.88           C  
ATOM   1500  O   LEU A  96      18.071  35.909  -8.347  1.00  1.88           O  
ATOM   1501  CB  LEU A  96      20.489  37.492  -9.965  1.00  1.88           C  
ATOM   1502  CG  LEU A  96      21.062  37.702 -11.366  1.00  1.88           C  
ATOM   1503  CD1 LEU A  96      22.581  37.808 -11.264  1.00  1.88           C  
ATOM   1504  CD2 LEU A  96      20.631  36.550 -12.275  1.00  1.88           C  
ATOM   1505  H   LEU A  96      19.110  39.645 -10.227  1.00  1.88           H  
ATOM   1506  HA  LEU A  96      18.538  36.861 -10.604  1.00  1.88           H  
ATOM   1507 1HB  LEU A  96      20.891  38.286  -9.328  1.00  1.88           H  
ATOM   1508 2HB  LEU A  96      20.850  36.539  -9.593  1.00  1.88           H  
ATOM   1509  HG  LEU A  96      20.686  38.641 -11.774  1.00  1.88           H  
ATOM   1510 1HD1 LEU A  96      23.003  37.982 -12.246  1.00  1.88           H  
ATOM   1511 2HD1 LEU A  96      22.836  38.643 -10.609  1.00  1.88           H  
ATOM   1512 3HD1 LEU A  96      22.981  36.885 -10.851  1.00  1.88           H  
ATOM   1513 1HD2 LEU A  96      21.033  36.704 -13.273  1.00  1.88           H  
ATOM   1514 2HD2 LEU A  96      21.001  35.609 -11.877  1.00  1.88           H  
ATOM   1515 3HD2 LEU A  96      19.542  36.515 -12.327  1.00  1.88           H  
ATOM   1516  N   LEU A  97      18.626  37.909  -7.474  1.00  2.00           N  
ATOM   1517  CA  LEU A  97      18.282  37.580  -6.101  1.00  2.00           C  
ATOM   1518  C   LEU A  97      16.850  37.052  -6.023  1.00  2.00           C  
ATOM   1519  O   LEU A  97      16.606  35.988  -5.440  1.00  2.00           O  
ATOM   1520  CB  LEU A  97      18.497  38.840  -5.261  1.00  2.00           C  
ATOM   1521  CG  LEU A  97      18.205  38.798  -3.836  1.00  2.00           C  
ATOM   1522  CD1 LEU A  97      19.102  37.779  -3.155  1.00  2.00           C  
ATOM   1523  CD2 LEU A  97      18.436  40.207  -3.277  1.00  2.00           C  
ATOM   1524  H   LEU A  97      18.999  38.842  -7.649  1.00  2.00           H  
ATOM   1525  HA  LEU A  97      18.960  36.802  -5.751  1.00  2.00           H  
ATOM   1526 1HB  LEU A  97      19.536  39.141  -5.366  1.00  2.00           H  
ATOM   1527 2HB  LEU A  97      17.883  39.623  -5.676  1.00  2.00           H  
ATOM   1528  HG  LEU A  97      17.180  38.504  -3.692  1.00  2.00           H  
ATOM   1529 1HD1 LEU A  97      18.885  37.755  -2.089  1.00  2.00           H  
ATOM   1530 2HD1 LEU A  97      18.920  36.794  -3.584  1.00  2.00           H  
ATOM   1531 3HD1 LEU A  97      20.137  38.057  -3.309  1.00  2.00           H  
ATOM   1532 1HD2 LEU A  97      18.226  40.224  -2.210  1.00  2.00           H  
ATOM   1533 2HD2 LEU A  97      19.475  40.495  -3.447  1.00  2.00           H  
ATOM   1534 3HD2 LEU A  97      17.778  40.909  -3.791  1.00  2.00           H  
ATOM   1535  N   VAL A  98      15.919  37.757  -6.669  1.00  2.15           N  
ATOM   1536  CA  VAL A  98      14.531  37.323  -6.718  1.00  2.15           C  
ATOM   1537  C   VAL A  98      14.376  36.002  -7.470  1.00  2.15           C  
ATOM   1538  O   VAL A  98      13.641  35.110  -7.027  1.00  2.15           O  
ATOM   1539  CB  VAL A  98      13.646  38.384  -7.378  1.00  2.15           C  
ATOM   1540  CG1 VAL A  98      12.241  37.812  -7.600  1.00  2.15           C  
ATOM   1541  CG2 VAL A  98      13.585  39.620  -6.491  1.00  2.15           C  
ATOM   1542  H   VAL A  98      16.187  38.629  -7.126  1.00  2.15           H  
ATOM   1543  HA  VAL A  98      14.188  37.181  -5.700  1.00  2.15           H  
ATOM   1544  HB  VAL A  98      14.072  38.654  -8.338  1.00  2.15           H  
ATOM   1545 1HG1 VAL A  98      11.613  38.562  -8.080  1.00  2.15           H  
ATOM   1546 2HG1 VAL A  98      12.302  36.931  -8.241  1.00  2.15           H  
ATOM   1547 3HG1 VAL A  98      11.805  37.531  -6.642  1.00  2.15           H  
ATOM   1548 1HG2 VAL A  98      12.966  40.379  -6.967  1.00  2.15           H  
ATOM   1549 2HG2 VAL A  98      13.158  39.356  -5.530  1.00  2.15           H  
ATOM   1550 3HG2 VAL A  98      14.586  40.013  -6.342  1.00  2.15           H  
ATOM   1551  N   SER A  99      15.056  35.846  -8.619  1.00  2.31           N  
ATOM   1552  CA  SER A  99      14.908  34.589  -9.344  1.00  2.31           C  
ATOM   1553  C   SER A  99      15.421  33.436  -8.481  1.00  2.31           C  
ATOM   1554  O   SER A  99      14.949  32.305  -8.596  1.00  2.31           O  
ATOM   1555  CB  SER A  99      15.678  34.620 -10.658  1.00  2.31           C  
ATOM   1556  OG  SER A  99      17.064  34.558 -10.460  1.00  2.31           O  
ATOM   1557  H   SER A  99      15.654  36.590  -8.984  1.00  2.31           H  
ATOM   1558  HA  SER A  99      13.850  34.425  -9.552  1.00  2.31           H  
ATOM   1559 1HB  SER A  99      15.355  33.795 -11.290  1.00  2.31           H  
ATOM   1560 2HB  SER A  99      15.443  35.544 -11.180  1.00  2.31           H  
ATOM   1561  HG  SER A  99      17.262  35.133  -9.698  1.00  2.31           H  
ATOM   1562  N   GLY A 100      16.382  33.737  -7.600  1.00  2.44           N  
ATOM   1563  CA  GLY A 100      16.940  32.791  -6.656  1.00  2.44           C  
ATOM   1564  C   GLY A 100      15.887  32.394  -5.656  1.00  2.44           C  
ATOM   1565  O   GLY A 100      15.579  31.214  -5.500  1.00  2.44           O  
ATOM   1566  H   GLY A 100      16.762  34.681  -7.604  1.00  2.44           H  
ATOM   1567 1HA  GLY A 100      17.311  31.912  -7.184  1.00  2.44           H  
ATOM   1568 2HA  GLY A 100      17.779  33.253  -6.137  1.00  2.44           H  
ATOM   1569  N   TRP A 101      15.280  33.408  -5.029  1.00  2.50           N  
ATOM   1570  CA  TRP A 101      14.280  33.245  -3.978  1.00  2.50           C  
ATOM   1571  C   TRP A 101      13.139  32.329  -4.392  1.00  2.50           C  
ATOM   1572  O   TRP A 101      12.698  31.471  -3.614  1.00  2.50           O  
ATOM   1573  CB  TRP A 101      13.722  34.604  -3.572  1.00  2.50           C  
ATOM   1574  CG  TRP A 101      14.676  35.410  -2.735  1.00  2.50           C  
ATOM   1575  CD1 TRP A 101      15.728  34.926  -2.017  1.00  2.50           C  
ATOM   1576  CD2 TRP A 101      14.667  36.842  -2.513  1.00  2.50           C  
ATOM   1577  CE2 TRP A 101      15.722  37.126  -1.645  1.00  2.50           C  
ATOM   1578  CE3 TRP A 101      13.858  37.885  -2.966  1.00  2.50           C  
ATOM   1579  NE1 TRP A 101      16.361  35.949  -1.356  1.00  2.50           N  
ATOM   1580  CZ2 TRP A 101      15.988  38.413  -1.213  1.00  2.50           C  
ATOM   1581  CZ3 TRP A 101      14.132  39.176  -2.544  1.00  2.50           C  
ATOM   1582  CH2 TRP A 101      15.167  39.433  -1.688  1.00  2.50           C  
ATOM   1583  H   TRP A 101      15.587  34.353  -5.260  1.00  2.50           H  
ATOM   1584  HA  TRP A 101      14.767  32.838  -3.104  1.00  2.50           H  
ATOM   1585 1HB  TRP A 101      13.478  35.174  -4.464  1.00  2.50           H  
ATOM   1586 2HB  TRP A 101      12.801  34.466  -3.012  1.00  2.50           H  
ATOM   1587  HD1 TRP A 101      16.017  33.879  -1.968  1.00  2.50           H  
ATOM   1588  HE1 TRP A 101      17.163  35.850  -0.756  1.00  2.50           H  
ATOM   1589  HE3 TRP A 101      13.028  37.686  -3.642  1.00  2.50           H  
ATOM   1590  HZ2 TRP A 101      16.811  38.639  -0.535  1.00  2.50           H  
ATOM   1591  HZ3 TRP A 101      13.496  39.983  -2.907  1.00  2.50           H  
ATOM   1592  HH2 TRP A 101      15.354  40.460  -1.373  1.00  2.50           H  
ATOM   1593  N   ASN A 102      12.726  32.440  -5.648  1.00  2.49           N  
ATOM   1594  CA  ASN A 102      11.624  31.648  -6.180  1.00  2.49           C  
ATOM   1595  C   ASN A 102      11.831  30.123  -6.067  1.00  2.49           C  
ATOM   1596  O   ASN A 102      10.854  29.370  -6.103  1.00  2.49           O  
ATOM   1597  CB  ASN A 102      11.385  32.009  -7.628  1.00  2.49           C  
ATOM   1598  CG  ASN A 102      10.775  33.366  -7.809  1.00  2.49           C  
ATOM   1599  ND2 ASN A 102      10.809  33.848  -9.020  1.00  2.49           N  
ATOM   1600  OD1 ASN A 102      10.253  33.979  -6.865  1.00  2.49           O  
ATOM   1601  H   ASN A 102      13.154  33.162  -6.235  1.00  2.49           H  
ATOM   1602  HA  ASN A 102      10.729  31.893  -5.608  1.00  2.49           H  
ATOM   1603 1HB  ASN A 102      12.339  31.989  -8.155  1.00  2.49           H  
ATOM   1604 2HB  ASN A 102      10.743  31.263  -8.092  1.00  2.49           H  
ATOM   1605 1HD2 ASN A 102      10.405  34.746  -9.190  1.00  2.49           H  
ATOM   1606 2HD2 ASN A 102      11.225  33.290  -9.768  1.00  2.49           H  
ATOM   1607  N   SER A 103      13.083  29.657  -5.971  1.00  2.40           N  
ATOM   1608  CA  SER A 103      13.365  28.225  -5.869  1.00  2.40           C  
ATOM   1609  C   SER A 103      14.274  27.863  -4.685  1.00  2.40           C  
ATOM   1610  O   SER A 103      15.006  26.861  -4.734  1.00  2.40           O  
ATOM   1611  CB  SER A 103      13.965  27.698  -7.161  1.00  2.40           C  
ATOM   1612  OG  SER A 103      13.064  27.827  -8.234  1.00  2.40           O  
ATOM   1613  H   SER A 103      13.867  30.312  -5.924  1.00  2.40           H  
ATOM   1614  HA  SER A 103      12.418  27.710  -5.715  1.00  2.40           H  
ATOM   1615 1HB  SER A 103      14.881  28.249  -7.383  1.00  2.40           H  
ATOM   1616 2HB  SER A 103      14.235  26.652  -7.032  1.00  2.40           H  
ATOM   1617  HG  SER A 103      12.232  27.447  -7.927  1.00  2.40           H  
ATOM   1618  N   ILE A 104      14.214  28.617  -3.586  1.00  2.24           N  
ATOM   1619  CA  ILE A 104      15.140  28.265  -2.512  1.00  2.24           C  
ATOM   1620  C   ILE A 104      14.777  27.153  -1.558  1.00  2.24           C  
ATOM   1621  O   ILE A 104      14.115  27.331  -0.534  1.00  2.24           O  
ATOM   1622  CB  ILE A 104      15.533  29.459  -1.651  1.00  2.24           C  
ATOM   1623  CG1 ILE A 104      16.110  30.470  -2.491  1.00  2.24           C  
ATOM   1624  CG2 ILE A 104      16.512  29.025  -0.596  1.00  2.24           C  
ATOM   1625  CD1 ILE A 104      17.309  29.981  -3.241  1.00  2.24           C  
ATOM   1626  H   ILE A 104      13.608  29.442  -3.538  1.00  2.24           H  
ATOM   1627  HA  ILE A 104      16.062  27.948  -2.996  1.00  2.24           H  
ATOM   1628  HB  ILE A 104      14.645  29.881  -1.186  1.00  2.24           H  
ATOM   1629 1HG1 ILE A 104      15.372  30.760  -3.185  1.00  2.24           H  
ATOM   1630 2HG1 ILE A 104      16.395  31.329  -1.886  1.00  2.24           H  
ATOM   1631 1HG2 ILE A 104      16.791  29.879   0.010  1.00  2.24           H  
ATOM   1632 2HG2 ILE A 104      16.062  28.262   0.037  1.00  2.24           H  
ATOM   1633 3HG2 ILE A 104      17.394  28.613  -1.086  1.00  2.24           H  
ATOM   1634 1HD1 ILE A 104      17.697  30.776  -3.873  1.00  2.24           H  
ATOM   1635 2HD1 ILE A 104      18.064  29.666  -2.531  1.00  2.24           H  
ATOM   1636 3HD1 ILE A 104      17.022  29.140  -3.858  1.00  2.24           H  
ATOM   1637  N   THR A 105      15.362  26.025  -1.894  1.00  2.05           N  
ATOM   1638  CA  THR A 105      15.392  24.796  -1.128  1.00  2.05           C  
ATOM   1639  C   THR A 105      16.591  24.966  -0.195  1.00  2.05           C  
ATOM   1640  O   THR A 105      17.599  25.563  -0.594  1.00  2.05           O  
ATOM   1641  CB  THR A 105      15.489  23.549  -2.042  1.00  2.05           C  
ATOM   1642  CG2 THR A 105      15.657  22.239  -1.231  1.00  2.05           C  
ATOM   1643  OG1 THR A 105      14.313  23.479  -2.856  1.00  2.05           O  
ATOM   1644  H   THR A 105      15.799  26.045  -2.813  1.00  2.05           H  
ATOM   1645  HA  THR A 105      14.488  24.718  -0.523  1.00  2.05           H  
ATOM   1646  HB  THR A 105      16.332  23.663  -2.700  1.00  2.05           H  
ATOM   1647  HG1 THR A 105      14.288  24.247  -3.438  1.00  2.05           H  
ATOM   1648 1HG2 THR A 105      15.725  21.394  -1.917  1.00  2.05           H  
ATOM   1649 2HG2 THR A 105      16.557  22.287  -0.641  1.00  2.05           H  
ATOM   1650 3HG2 THR A 105      14.800  22.100  -0.573  1.00  2.05           H  
ATOM   1651  N   VAL A 106      16.488  24.505   1.046  1.00  1.83           N  
ATOM   1652  CA  VAL A 106      17.592  24.694   1.982  1.00  1.83           C  
ATOM   1653  C   VAL A 106      18.911  24.138   1.442  1.00  1.83           C  
ATOM   1654  O   VAL A 106      19.942  24.791   1.551  1.00  1.83           O  
ATOM   1655  CB  VAL A 106      17.259  24.046   3.331  1.00  1.83           C  
ATOM   1656  CG1 VAL A 106      18.484  24.058   4.211  1.00  1.83           C  
ATOM   1657  CG2 VAL A 106      16.124  24.819   3.976  1.00  1.83           C  
ATOM   1658  H   VAL A 106      15.646  24.027   1.339  1.00  1.83           H  
ATOM   1659  HA  VAL A 106      17.710  25.765   2.148  1.00  1.83           H  
ATOM   1660  HB  VAL A 106      16.964  23.007   3.177  1.00  1.83           H  
ATOM   1661 1HG1 VAL A 106      18.253  23.595   5.169  1.00  1.83           H  
ATOM   1662 2HG1 VAL A 106      19.279  23.502   3.722  1.00  1.83           H  
ATOM   1663 3HG1 VAL A 106      18.803  25.087   4.372  1.00  1.83           H  
ATOM   1664 1HG2 VAL A 106      15.875  24.368   4.938  1.00  1.83           H  
ATOM   1665 2HG2 VAL A 106      16.433  25.854   4.129  1.00  1.83           H  
ATOM   1666 3HG2 VAL A 106      15.250  24.792   3.324  1.00  1.83           H  
ATOM   1667  N   MET A 107      18.895  22.945   0.861  1.00  1.63           N  
ATOM   1668  CA  MET A 107      20.089  22.402   0.209  1.00  1.63           C  
ATOM   1669  C   MET A 107      20.890  23.513  -0.568  1.00  1.63           C  
ATOM   1670  O   MET A 107      21.987  23.870  -0.120  1.00  1.63           O  
ATOM   1671  CB  MET A 107      19.742  21.107  -0.530  1.00  1.63           C  
ATOM   1672  CG  MET A 107      20.903  20.435  -1.212  1.00  1.63           C  
ATOM   1673  SD  MET A 107      22.099  19.827  -0.051  1.00  1.63           S  
ATOM   1674  CE  MET A 107      23.325  19.198  -1.161  1.00  1.63           C  
ATOM   1675  H   MET A 107      18.028  22.430   0.834  1.00  1.63           H  
ATOM   1676  HA  MET A 107      20.761  22.077   1.003  1.00  1.63           H  
ATOM   1677 1HB  MET A 107      19.443  20.396   0.227  1.00  1.63           H  
ATOM   1678 2HB  MET A 107      18.883  21.189  -1.159  1.00  1.63           H  
ATOM   1679 1HG  MET A 107      20.548  19.599  -1.807  1.00  1.63           H  
ATOM   1680 2HG  MET A 107      21.399  21.141  -1.872  1.00  1.63           H  
ATOM   1681 1HE  MET A 107      24.155  18.779  -0.594  1.00  1.63           H  
ATOM   1682 2HE  MET A 107      22.877  18.424  -1.776  1.00  1.63           H  
ATOM   1683 3HE  MET A 107      23.691  19.996  -1.794  1.00  1.63           H  
ATOM   1684  N   PRO A 108      20.446  24.014  -1.759  1.00  1.45           N  
ATOM   1685  CA  PRO A 108      21.037  25.124  -2.501  1.00  1.45           C  
ATOM   1686  C   PRO A 108      21.330  26.364  -1.680  1.00  1.45           C  
ATOM   1687  O   PRO A 108      22.315  27.051  -1.946  1.00  1.45           O  
ATOM   1688  CB  PRO A 108      19.934  25.473  -3.490  1.00  1.45           C  
ATOM   1689  CG  PRO A 108      19.272  24.212  -3.748  1.00  1.45           C  
ATOM   1690  CD  PRO A 108      19.292  23.464  -2.438  1.00  1.45           C  
ATOM   1691  HA  PRO A 108      21.934  24.777  -3.017  1.00  1.45           H  
ATOM   1692 1HB  PRO A 108      19.262  26.234  -3.058  1.00  1.45           H  
ATOM   1693 2HB  PRO A 108      20.367  25.906  -4.392  1.00  1.45           H  
ATOM   1694 1HG  PRO A 108      18.253  24.389  -4.121  1.00  1.45           H  
ATOM   1695 2HG  PRO A 108      19.803  23.704  -4.537  1.00  1.45           H  
ATOM   1696 1HD  PRO A 108      18.408  23.586  -1.862  1.00  1.45           H  
ATOM   1697 2HD  PRO A 108      19.462  22.464  -2.735  1.00  1.45           H  
ATOM   1698  N   LEU A 109      20.504  26.666  -0.677  1.00  1.30           N  
ATOM   1699  CA  LEU A 109      20.769  27.849   0.127  1.00  1.30           C  
ATOM   1700  C   LEU A 109      22.089  27.693   0.835  1.00  1.30           C  
ATOM   1701  O   LEU A 109      22.980  28.541   0.735  1.00  1.30           O  
ATOM   1702  CB  LEU A 109      19.678  28.030   1.176  1.00  1.30           C  
ATOM   1703  CG  LEU A 109      19.821  29.172   2.126  1.00  1.30           C  
ATOM   1704  CD1 LEU A 109      19.805  30.481   1.357  1.00  1.30           C  
ATOM   1705  CD2 LEU A 109      18.687  29.085   3.129  1.00  1.30           C  
ATOM   1706  H   LEU A 109      19.673  26.105  -0.476  1.00  1.30           H  
ATOM   1707  HA  LEU A 109      20.812  28.717  -0.518  1.00  1.30           H  
ATOM   1708 1HB  LEU A 109      18.733  28.095   0.693  1.00  1.30           H  
ATOM   1709 2HB  LEU A 109      19.664  27.154   1.792  1.00  1.30           H  
ATOM   1710  HG  LEU A 109      20.770  29.098   2.648  1.00  1.30           H  
ATOM   1711 1HD1 LEU A 109      19.913  31.312   2.053  1.00  1.30           H  
ATOM   1712 2HD1 LEU A 109      20.624  30.491   0.660  1.00  1.30           H  
ATOM   1713 3HD1 LEU A 109      18.873  30.582   0.819  1.00  1.30           H  
ATOM   1714 1HD2 LEU A 109      18.769  29.903   3.846  1.00  1.30           H  
ATOM   1715 2HD2 LEU A 109      17.732  29.152   2.604  1.00  1.30           H  
ATOM   1716 3HD2 LEU A 109      18.745  28.130   3.656  1.00  1.30           H  
ATOM   1717  N   LEU A 110      22.229  26.572   1.528  1.00  1.19           N  
ATOM   1718  CA  LEU A 110      23.418  26.318   2.303  1.00  1.19           C  
ATOM   1719  C   LEU A 110      24.623  26.152   1.400  1.00  1.19           C  
ATOM   1720  O   LEU A 110      25.721  26.605   1.730  1.00  1.19           O  
ATOM   1721  CB  LEU A 110      23.214  25.073   3.157  1.00  1.19           C  
ATOM   1722  CG  LEU A 110      22.156  25.229   4.247  1.00  1.19           C  
ATOM   1723  CD1 LEU A 110      21.974  23.902   4.958  1.00  1.19           C  
ATOM   1724  CD2 LEU A 110      22.556  26.340   5.194  1.00  1.19           C  
ATOM   1725  H   LEU A 110      21.466  25.892   1.528  1.00  1.19           H  
ATOM   1726  HA  LEU A 110      23.592  27.165   2.958  1.00  1.19           H  
ATOM   1727 1HB  LEU A 110      22.897  24.255   2.502  1.00  1.19           H  
ATOM   1728 2HB  LEU A 110      24.157  24.801   3.624  1.00  1.19           H  
ATOM   1729  HG  LEU A 110      21.205  25.492   3.782  1.00  1.19           H  
ATOM   1730 1HD1 LEU A 110      21.204  24.000   5.722  1.00  1.19           H  
ATOM   1731 2HD1 LEU A 110      21.675  23.145   4.233  1.00  1.19           H  
ATOM   1732 3HD1 LEU A 110      22.912  23.608   5.424  1.00  1.19           H  
ATOM   1733 1HD2 LEU A 110      21.789  26.457   5.959  1.00  1.19           H  
ATOM   1734 2HD2 LEU A 110      23.508  26.094   5.666  1.00  1.19           H  
ATOM   1735 3HD2 LEU A 110      22.656  27.267   4.636  1.00  1.19           H  
ATOM   1736  N   CYS A 111      24.419  25.526   0.241  1.00  1.11           N  
ATOM   1737  CA  CYS A 111      25.505  25.312  -0.698  1.00  1.11           C  
ATOM   1738  C   CYS A 111      25.988  26.644  -1.273  1.00  1.11           C  
ATOM   1739  O   CYS A 111      27.195  26.875  -1.402  1.00  1.11           O  
ATOM   1740  CB  CYS A 111      25.040  24.379  -1.795  1.00  1.11           C  
ATOM   1741  SG  CYS A 111      24.729  22.716  -1.184  1.00  1.11           S  
ATOM   1742  H   CYS A 111      23.490  25.155   0.027  1.00  1.11           H  
ATOM   1743  HA  CYS A 111      26.331  24.837  -0.170  1.00  1.11           H  
ATOM   1744 1HB  CYS A 111      24.131  24.762  -2.243  1.00  1.11           H  
ATOM   1745 2HB  CYS A 111      25.791  24.321  -2.564  1.00  1.11           H  
ATOM   1746  HG  CYS A 111      23.586  23.048  -0.521  1.00  1.11           H  
ATOM   1747  N   GLY A 112      25.046  27.545  -1.575  1.00  1.05           N  
ATOM   1748  CA  GLY A 112      25.359  28.871  -2.093  1.00  1.05           C  
ATOM   1749  C   GLY A 112      26.150  29.666  -1.057  1.00  1.05           C  
ATOM   1750  O   GLY A 112      27.160  30.297  -1.385  1.00  1.05           O  
ATOM   1751  H   GLY A 112      24.065  27.305  -1.462  1.00  1.05           H  
ATOM   1752 1HA  GLY A 112      25.928  28.778  -3.017  1.00  1.05           H  
ATOM   1753 2HA  GLY A 112      24.433  29.386  -2.333  1.00  1.05           H  
ATOM   1754  N   ILE A 113      25.718  29.587   0.210  1.00  1.02           N  
ATOM   1755  CA  ILE A 113      26.395  30.264   1.311  1.00  1.02           C  
ATOM   1756  C   ILE A 113      27.792  29.700   1.486  1.00  1.02           C  
ATOM   1757  O   ILE A 113      28.762  30.448   1.606  1.00  1.02           O  
ATOM   1758  CB  ILE A 113      25.629  30.088   2.626  1.00  1.02           C  
ATOM   1759  CG1 ILE A 113      24.286  30.821   2.570  1.00  1.02           C  
ATOM   1760  CG2 ILE A 113      26.492  30.645   3.761  1.00  1.02           C  
ATOM   1761  CD1 ILE A 113      23.322  30.430   3.649  1.00  1.02           C  
ATOM   1762  H   ILE A 113      24.867  29.056   0.408  1.00  1.02           H  
ATOM   1763  HA  ILE A 113      26.477  31.322   1.078  1.00  1.02           H  
ATOM   1764  HB  ILE A 113      25.426  29.032   2.796  1.00  1.02           H  
ATOM   1765 1HG1 ILE A 113      24.473  31.871   2.694  1.00  1.02           H  
ATOM   1766 2HG1 ILE A 113      23.826  30.655   1.600  1.00  1.02           H  
ATOM   1767 1HG2 ILE A 113      25.969  30.522   4.706  1.00  1.02           H  
ATOM   1768 2HG2 ILE A 113      27.439  30.105   3.798  1.00  1.02           H  
ATOM   1769 3HG2 ILE A 113      26.687  31.704   3.585  1.00  1.02           H  
ATOM   1770 1HD1 ILE A 113      22.406  31.010   3.545  1.00  1.02           H  
ATOM   1771 2HD1 ILE A 113      23.094  29.378   3.551  1.00  1.02           H  
ATOM   1772 3HD1 ILE A 113      23.766  30.619   4.622  1.00  1.02           H  
ATOM   1773  N   GLY A 114      27.899  28.372   1.482  1.00  1.00           N  
ATOM   1774  CA  GLY A 114      29.175  27.695   1.618  1.00  1.00           C  
ATOM   1775  C   GLY A 114      30.131  28.207   0.562  1.00  1.00           C  
ATOM   1776  O   GLY A 114      31.242  28.640   0.874  1.00  1.00           O  
ATOM   1777  H   GLY A 114      27.061  27.802   1.396  1.00  1.00           H  
ATOM   1778 1HA  GLY A 114      29.583  27.868   2.613  1.00  1.00           H  
ATOM   1779 2HA  GLY A 114      29.026  26.622   1.498  1.00  1.00           H  
ATOM   1780  N   CYS A 115      29.680  28.190  -0.689  1.00  1.00           N  
ATOM   1781  CA  CYS A 115      30.488  28.646  -1.800  1.00  1.00           C  
ATOM   1782  C   CYS A 115      30.880  30.109  -1.622  1.00  1.00           C  
ATOM   1783  O   CYS A 115      32.020  30.488  -1.906  1.00  1.00           O  
ATOM   1784  CB  CYS A 115      29.698  28.469  -3.093  1.00  1.00           C  
ATOM   1785  SG  CYS A 115      29.470  26.762  -3.570  1.00  1.00           S  
ATOM   1786  H   CYS A 115      28.748  27.821  -0.879  1.00  1.00           H  
ATOM   1787  HA  CYS A 115      31.385  28.044  -1.853  1.00  1.00           H  
ATOM   1788 1HB  CYS A 115      28.708  28.907  -2.971  1.00  1.00           H  
ATOM   1789 2HB  CYS A 115      30.172  28.979  -3.901  1.00  1.00           H  
ATOM   1790  HG  CYS A 115      28.562  26.506  -2.589  1.00  1.00           H  
ATOM   1791  N   ALA A 116      29.956  30.943  -1.131  1.00  1.01           N  
ATOM   1792  CA  ALA A 116      30.260  32.352  -0.926  1.00  1.01           C  
ATOM   1793  C   ALA A 116      31.380  32.509   0.077  1.00  1.01           C  
ATOM   1794  O   ALA A 116      32.296  33.316  -0.116  1.00  1.01           O  
ATOM   1795  CB  ALA A 116      29.024  33.096  -0.455  1.00  1.01           C  
ATOM   1796  H   ALA A 116      29.017  30.600  -0.926  1.00  1.01           H  
ATOM   1797  HA  ALA A 116      30.591  32.778  -1.865  1.00  1.01           H  
ATOM   1798 1HB  ALA A 116      29.263  34.147  -0.323  1.00  1.01           H  
ATOM   1799 2HB  ALA A 116      28.230  32.990  -1.199  1.00  1.01           H  
ATOM   1800 3HB  ALA A 116      28.686  32.684   0.488  1.00  1.01           H  
ATOM   1801  N   MET A 117      31.360  31.692   1.125  1.00  1.04           N  
ATOM   1802  CA  MET A 117      32.386  31.813   2.133  1.00  1.04           C  
ATOM   1803  C   MET A 117      33.715  31.295   1.588  1.00  1.04           C  
ATOM   1804  O   MET A 117      34.773  31.857   1.890  1.00  1.04           O  
ATOM   1805  CB  MET A 117      31.968  31.082   3.402  1.00  1.04           C  
ATOM   1806  CG  MET A 117      30.727  31.683   4.102  1.00  1.04           C  
ATOM   1807  SD  MET A 117      30.904  33.415   4.571  1.00  1.04           S  
ATOM   1808  CE  MET A 117      30.001  34.221   3.229  1.00  1.04           C  
ATOM   1809  H   MET A 117      30.590  31.028   1.242  1.00  1.04           H  
ATOM   1810  HA  MET A 117      32.513  32.868   2.370  1.00  1.04           H  
ATOM   1811 1HB  MET A 117      31.733  30.045   3.148  1.00  1.04           H  
ATOM   1812 2HB  MET A 117      32.794  31.069   4.110  1.00  1.04           H  
ATOM   1813 1HG  MET A 117      29.876  31.603   3.439  1.00  1.04           H  
ATOM   1814 2HG  MET A 117      30.506  31.104   4.997  1.00  1.04           H  
ATOM   1815 1HE  MET A 117      30.017  35.301   3.375  1.00  1.04           H  
ATOM   1816 2HE  MET A 117      30.467  33.980   2.288  1.00  1.04           H  
ATOM   1817 3HE  MET A 117      28.968  33.868   3.221  1.00  1.04           H  
ATOM   1818  N   LEU A 118      33.673  30.258   0.736  1.00  1.06           N  
ATOM   1819  CA  LEU A 118      34.902  29.735   0.139  1.00  1.06           C  
ATOM   1820  C   LEU A 118      35.523  30.789  -0.762  1.00  1.06           C  
ATOM   1821  O   LEU A 118      36.735  31.007  -0.748  1.00  1.06           O  
ATOM   1822  CB  LEU A 118      34.620  28.474  -0.687  1.00  1.06           C  
ATOM   1823  CG  LEU A 118      34.211  27.238   0.103  1.00  1.06           C  
ATOM   1824  CD1 LEU A 118      33.787  26.138  -0.866  1.00  1.06           C  
ATOM   1825  CD2 LEU A 118      35.376  26.792   0.967  1.00  1.06           C  
ATOM   1826  H   LEU A 118      32.777  29.811   0.536  1.00  1.06           H  
ATOM   1827  HA  LEU A 118      35.603  29.492   0.936  1.00  1.06           H  
ATOM   1828 1HB  LEU A 118      33.821  28.696  -1.390  1.00  1.06           H  
ATOM   1829 2HB  LEU A 118      35.513  28.227  -1.258  1.00  1.06           H  
ATOM   1830  HG  LEU A 118      33.369  27.474   0.739  1.00  1.06           H  
ATOM   1831 1HD1 LEU A 118      33.486  25.256  -0.303  1.00  1.06           H  
ATOM   1832 2HD1 LEU A 118      32.955  26.477  -1.466  1.00  1.06           H  
ATOM   1833 3HD1 LEU A 118      34.620  25.887  -1.518  1.00  1.06           H  
ATOM   1834 1HD2 LEU A 118      35.083  25.911   1.538  1.00  1.06           H  
ATOM   1835 2HD2 LEU A 118      36.228  26.548   0.333  1.00  1.06           H  
ATOM   1836 3HD2 LEU A 118      35.650  27.595   1.652  1.00  1.06           H  
ATOM   1837  N   HIS A 119      34.676  31.509  -1.491  1.00  1.10           N  
ATOM   1838  CA  HIS A 119      35.139  32.564  -2.373  1.00  1.10           C  
ATOM   1839  C   HIS A 119      35.882  33.608  -1.565  1.00  1.10           C  
ATOM   1840  O   HIS A 119      37.042  33.916  -1.852  1.00  1.10           O  
ATOM   1841  CB  HIS A 119      33.947  33.203  -3.091  1.00  1.10           C  
ATOM   1842  CG  HIS A 119      34.271  34.325  -4.006  1.00  1.10           C  
ATOM   1843  CD2 HIS A 119      34.097  35.660  -3.875  1.00  1.10           C  
ATOM   1844  ND1 HIS A 119      34.823  34.128  -5.250  1.00  1.10           N  
ATOM   1845  CE1 HIS A 119      34.982  35.291  -5.846  1.00  1.10           C  
ATOM   1846  NE2 HIS A 119      34.544  36.239  -5.036  1.00  1.10           N  
ATOM   1847  H   HIS A 119      33.681  31.286  -1.468  1.00  1.10           H  
ATOM   1848  HA  HIS A 119      35.820  32.156  -3.118  1.00  1.10           H  
ATOM   1849 1HB  HIS A 119      33.459  32.436  -3.673  1.00  1.10           H  
ATOM   1850 2HB  HIS A 119      33.230  33.563  -2.369  1.00  1.10           H  
ATOM   1851  HD2 HIS A 119      33.675  36.172  -3.010  1.00  1.10           H  
ATOM   1852  HE1 HIS A 119      35.393  35.438  -6.834  1.00  1.10           H  
ATOM   1853  HE2 HIS A 119      34.539  37.231  -5.233  1.00  1.10           H  
ATOM   1854  N   TRP A 120      35.240  34.104  -0.507  1.00  1.14           N  
ATOM   1855  CA  TRP A 120      35.854  35.138   0.303  1.00  1.14           C  
ATOM   1856  C   TRP A 120      37.111  34.641   1.007  1.00  1.14           C  
ATOM   1857  O   TRP A 120      38.118  35.351   1.082  1.00  1.14           O  
ATOM   1858  CB  TRP A 120      34.858  35.679   1.319  1.00  1.14           C  
ATOM   1859  CG  TRP A 120      33.788  36.459   0.670  1.00  1.14           C  
ATOM   1860  CD1 TRP A 120      32.451  36.248   0.715  1.00  1.14           C  
ATOM   1861  CD2 TRP A 120      33.987  37.555  -0.218  1.00  1.14           C  
ATOM   1862  CE2 TRP A 120      32.741  37.971  -0.634  1.00  1.14           C  
ATOM   1863  CE3 TRP A 120      35.107  38.201  -0.690  1.00  1.14           C  
ATOM   1864  NE1 TRP A 120      31.814  37.169  -0.053  1.00  1.14           N  
ATOM   1865  CZ2 TRP A 120      32.589  39.011  -1.497  1.00  1.14           C  
ATOM   1866  CZ3 TRP A 120      34.962  39.247  -1.552  1.00  1.14           C  
ATOM   1867  CH2 TRP A 120      33.755  39.637  -1.951  1.00  1.14           C  
ATOM   1868  H   TRP A 120      34.292  33.784  -0.296  1.00  1.14           H  
ATOM   1869  HA  TRP A 120      36.136  35.956  -0.355  1.00  1.14           H  
ATOM   1870 1HB  TRP A 120      34.399  34.842   1.853  1.00  1.14           H  
ATOM   1871 2HB  TRP A 120      35.361  36.294   2.043  1.00  1.14           H  
ATOM   1872  HD1 TRP A 120      31.963  35.467   1.287  1.00  1.14           H  
ATOM   1873  HE1 TRP A 120      30.820  37.239  -0.177  1.00  1.14           H  
ATOM   1874  HE3 TRP A 120      36.082  37.883  -0.392  1.00  1.14           H  
ATOM   1875  HZ2 TRP A 120      31.608  39.342  -1.830  1.00  1.14           H  
ATOM   1876  HZ3 TRP A 120      35.859  39.750  -1.917  1.00  1.14           H  
ATOM   1877  HH2 TRP A 120      33.698  40.463  -2.650  1.00  1.14           H  
ATOM   1878  N   THR A 121      37.101  33.389   1.455  1.00  1.19           N  
ATOM   1879  CA  THR A 121      38.260  32.822   2.119  1.00  1.19           C  
ATOM   1880  C   THR A 121      39.466  32.864   1.192  1.00  1.19           C  
ATOM   1881  O   THR A 121      40.569  33.219   1.609  1.00  1.19           O  
ATOM   1882  CB  THR A 121      37.995  31.366   2.537  1.00  1.19           C  
ATOM   1883  CG2 THR A 121      39.234  30.756   3.162  1.00  1.19           C  
ATOM   1884  OG1 THR A 121      36.903  31.324   3.469  1.00  1.19           O  
ATOM   1885  H   THR A 121      36.259  32.822   1.377  1.00  1.19           H  
ATOM   1886  HA  THR A 121      38.482  33.414   3.005  1.00  1.19           H  
ATOM   1887  HB  THR A 121      37.724  30.787   1.656  1.00  1.19           H  
ATOM   1888  HG1 THR A 121      36.095  31.665   3.021  1.00  1.19           H  
ATOM   1889 1HG2 THR A 121      39.027  29.724   3.441  1.00  1.19           H  
ATOM   1890 2HG2 THR A 121      40.051  30.781   2.440  1.00  1.19           H  
ATOM   1891 3HG2 THR A 121      39.512  31.325   4.047  1.00  1.19           H  
ATOM   1892  N   LEU A 122      39.248  32.489  -0.066  1.00  1.24           N  
ATOM   1893  CA  LEU A 122      40.296  32.472  -1.068  1.00  1.24           C  
ATOM   1894  C   LEU A 122      40.805  33.849  -1.496  1.00  1.24           C  
ATOM   1895  O   LEU A 122      41.990  33.977  -1.813  1.00  1.24           O  
ATOM   1896  CB  LEU A 122      39.804  31.727  -2.305  1.00  1.24           C  
ATOM   1897  CG  LEU A 122      39.588  30.228  -2.113  1.00  1.24           C  
ATOM   1898  CD1 LEU A 122      38.942  29.657  -3.351  1.00  1.24           C  
ATOM   1899  CD2 LEU A 122      40.916  29.568  -1.831  1.00  1.24           C  
ATOM   1900  H   LEU A 122      38.311  32.184  -0.334  1.00  1.24           H  
ATOM   1901  HA  LEU A 122      41.137  31.923  -0.651  1.00  1.24           H  
ATOM   1902 1HB  LEU A 122      38.848  32.161  -2.604  1.00  1.24           H  
ATOM   1903 2HB  LEU A 122      40.517  31.874  -3.113  1.00  1.24           H  
ATOM   1904  HG  LEU A 122      38.923  30.060  -1.272  1.00  1.24           H  
ATOM   1905 1HD1 LEU A 122      38.778  28.589  -3.217  1.00  1.24           H  
ATOM   1906 2HD1 LEU A 122      37.985  30.155  -3.523  1.00  1.24           H  
ATOM   1907 3HD1 LEU A 122      39.601  29.820  -4.194  1.00  1.24           H  
ATOM   1908 1HD2 LEU A 122      40.763  28.499  -1.688  1.00  1.24           H  
ATOM   1909 2HD2 LEU A 122      41.590  29.730  -2.672  1.00  1.24           H  
ATOM   1910 3HD2 LEU A 122      41.350  29.998  -0.927  1.00  1.24           H  
ATOM   1911  N   ILE A 123      39.941  34.878  -1.526  1.00  1.30           N  
ATOM   1912  CA  ILE A 123      40.426  36.168  -2.023  1.00  1.30           C  
ATOM   1913  C   ILE A 123      40.628  37.296  -1.025  1.00  1.30           C  
ATOM   1914  O   ILE A 123      41.477  38.159  -1.269  1.00  1.30           O  
ATOM   1915  CB  ILE A 123      39.516  36.714  -3.140  1.00  1.30           C  
ATOM   1916  CG1 ILE A 123      38.118  37.013  -2.672  1.00  1.30           C  
ATOM   1917  CG2 ILE A 123      39.463  35.745  -4.232  1.00  1.30           C  
ATOM   1918  CD1 ILE A 123      37.341  37.720  -3.718  1.00  1.30           C  
ATOM   1919  H   ILE A 123      38.961  34.731  -1.276  1.00  1.30           H  
ATOM   1920  HA  ILE A 123      41.394  35.987  -2.482  1.00  1.30           H  
ATOM   1921  HB  ILE A 123      39.929  37.644  -3.503  1.00  1.30           H  
ATOM   1922 1HG1 ILE A 123      37.617  36.103  -2.439  1.00  1.30           H  
ATOM   1923 2HG1 ILE A 123      38.137  37.638  -1.789  1.00  1.30           H  
ATOM   1924 1HG2 ILE A 123      38.852  36.132  -5.044  1.00  1.30           H  
ATOM   1925 2HG2 ILE A 123      40.463  35.570  -4.581  1.00  1.30           H  
ATOM   1926 3HG2 ILE A 123      39.031  34.821  -3.850  1.00  1.30           H  
ATOM   1927 1HD1 ILE A 123      36.349  37.900  -3.382  1.00  1.30           H  
ATOM   1928 2HD1 ILE A 123      37.826  38.670  -3.966  1.00  1.30           H  
ATOM   1929 3HD1 ILE A 123      37.298  37.096  -4.599  1.00  1.30           H  
ATOM   1930  N   LEU A 124      39.956  37.305   0.122  1.00  1.36           N  
ATOM   1931  CA  LEU A 124      40.144  38.468   0.971  1.00  1.36           C  
ATOM   1932  C   LEU A 124      41.603  38.705   1.380  1.00  1.36           C  
ATOM   1933  O   LEU A 124      42.021  39.858   1.375  1.00  1.36           O  
ATOM   1934  CB  LEU A 124      39.224  38.428   2.196  1.00  1.36           C  
ATOM   1935  CG  LEU A 124      37.756  38.594   1.868  1.00  1.36           C  
ATOM   1936  CD1 LEU A 124      36.936  38.405   3.120  1.00  1.36           C  
ATOM   1937  CD2 LEU A 124      37.511  39.957   1.230  1.00  1.36           C  
ATOM   1938  H   LEU A 124      39.291  36.573   0.368  1.00  1.36           H  
ATOM   1939  HA  LEU A 124      39.833  39.339   0.392  1.00  1.36           H  
ATOM   1940 1HB  LEU A 124      39.315  37.482   2.704  1.00  1.36           H  
ATOM   1941 2HB  LEU A 124      39.513  39.222   2.880  1.00  1.36           H  
ATOM   1942  HG  LEU A 124      37.479  37.821   1.180  1.00  1.36           H  
ATOM   1943 1HD1 LEU A 124      35.881  38.489   2.886  1.00  1.36           H  
ATOM   1944 2HD1 LEU A 124      37.136  37.415   3.532  1.00  1.36           H  
ATOM   1945 3HD1 LEU A 124      37.206  39.166   3.847  1.00  1.36           H  
ATOM   1946 1HD2 LEU A 124      36.469  40.063   0.980  1.00  1.36           H  
ATOM   1947 2HD2 LEU A 124      37.784  40.725   1.929  1.00  1.36           H  
ATOM   1948 3HD2 LEU A 124      38.109  40.052   0.323  1.00  1.36           H  
ATOM   1949  N   PRO A 125      42.427  37.686   1.746  1.00  1.43           N  
ATOM   1950  CA  PRO A 125      43.833  37.867   2.074  1.00  1.43           C  
ATOM   1951  C   PRO A 125      44.642  38.458   0.917  1.00  1.43           C  
ATOM   1952  O   PRO A 125      45.677  39.092   1.131  1.00  1.43           O  
ATOM   1953  CB  PRO A 125      44.299  36.436   2.371  1.00  1.43           C  
ATOM   1954  CG  PRO A 125      43.045  35.690   2.766  1.00  1.43           C  
ATOM   1955  CD  PRO A 125      41.965  36.272   1.892  1.00  1.43           C  
ATOM   1956  HA  PRO A 125      43.917  38.500   2.968  1.00  1.43           H  
ATOM   1957 1HB  PRO A 125      44.779  36.008   1.478  1.00  1.43           H  
ATOM   1958 2HB  PRO A 125      45.056  36.445   3.168  1.00  1.43           H  
ATOM   1959 1HG  PRO A 125      43.171  34.607   2.591  1.00  1.43           H  
ATOM   1960 2HG  PRO A 125      42.843  35.817   3.836  1.00  1.43           H  
ATOM   1961 1HD  PRO A 125      41.986  35.737   0.930  1.00  1.43           H  
ATOM   1962 2HD  PRO A 125      41.012  36.171   2.393  1.00  1.43           H  
ATOM   1963  N   GLY A 126      44.165  38.271  -0.321  1.00  1.49           N  
ATOM   1964  CA  GLY A 126      44.868  38.778  -1.485  1.00  1.49           C  
ATOM   1965  C   GLY A 126      44.580  40.249  -1.604  1.00  1.49           C  
ATOM   1966  O   GLY A 126      45.458  41.054  -1.914  1.00  1.49           O  
ATOM   1967  H   GLY A 126      43.283  37.799  -0.481  1.00  1.49           H  
ATOM   1968 1HA  GLY A 126      45.939  38.608  -1.381  1.00  1.49           H  
ATOM   1969 2HA  GLY A 126      44.525  38.253  -2.376  1.00  1.49           H  
ATOM   1970  N   ILE A 127      43.342  40.603  -1.297  1.00  1.55           N  
ATOM   1971  CA  ILE A 127      42.926  41.981  -1.404  1.00  1.55           C  
ATOM   1972  C   ILE A 127      43.570  42.765  -0.277  1.00  1.55           C  
ATOM   1973  O   ILE A 127      44.122  43.847  -0.496  1.00  1.55           O  
ATOM   1974  CB  ILE A 127      41.397  42.094  -1.326  1.00  1.55           C  
ATOM   1975  CG1 ILE A 127      40.763  41.315  -2.496  1.00  1.55           C  
ATOM   1976  CG2 ILE A 127      40.972  43.563  -1.352  1.00  1.55           C  
ATOM   1977  CD1 ILE A 127      41.196  41.795  -3.865  1.00  1.55           C  
ATOM   1978  H   ILE A 127      42.671  39.878  -1.040  1.00  1.55           H  
ATOM   1979  HA  ILE A 127      43.267  42.385  -2.356  1.00  1.55           H  
ATOM   1980  HB  ILE A 127      41.050  41.636  -0.398  1.00  1.55           H  
ATOM   1981 1HG1 ILE A 127      41.031  40.272  -2.409  1.00  1.55           H  
ATOM   1982 2HG1 ILE A 127      39.684  41.397  -2.420  1.00  1.55           H  
ATOM   1983 1HG2 ILE A 127      39.883  43.629  -1.286  1.00  1.55           H  
ATOM   1984 2HG2 ILE A 127      41.417  44.083  -0.514  1.00  1.55           H  
ATOM   1985 3HG2 ILE A 127      41.306  44.022  -2.282  1.00  1.55           H  
ATOM   1986 1HD1 ILE A 127      40.701  41.194  -4.629  1.00  1.55           H  
ATOM   1987 2HD1 ILE A 127      40.914  42.839  -3.992  1.00  1.55           H  
ATOM   1988 3HD1 ILE A 127      42.278  41.694  -3.967  1.00  1.55           H  
ATOM   1989  N   LYS A 128      43.560  42.196   0.925  1.00  1.60           N  
ATOM   1990  CA  LYS A 128      44.160  42.871   2.054  1.00  1.60           C  
ATOM   1991  C   LYS A 128      45.658  43.053   1.848  1.00  1.60           C  
ATOM   1992  O   LYS A 128      46.178  44.135   2.104  1.00  1.60           O  
ATOM   1993  CB  LYS A 128      43.892  42.086   3.335  1.00  1.60           C  
ATOM   1994  CG  LYS A 128      42.437  42.128   3.795  1.00  1.60           C  
ATOM   1995  CD  LYS A 128      42.217  41.299   5.039  1.00  1.60           C  
ATOM   1996  CE  LYS A 128      40.759  41.340   5.478  1.00  1.60           C  
ATOM   1997  NZ  LYS A 128      40.522  40.513   6.703  1.00  1.60           N1+
ATOM   1998  H   LYS A 128      43.104  41.295   1.056  1.00  1.60           H  
ATOM   1999  HA  LYS A 128      43.714  43.858   2.145  1.00  1.60           H  
ATOM   2000 1HB  LYS A 128      44.167  41.041   3.181  1.00  1.60           H  
ATOM   2001 2HB  LYS A 128      44.515  42.477   4.140  1.00  1.60           H  
ATOM   2002 1HG  LYS A 128      42.152  43.157   3.998  1.00  1.60           H  
ATOM   2003 2HG  LYS A 128      41.803  41.744   3.004  1.00  1.60           H  
ATOM   2004 1HD  LYS A 128      42.494  40.263   4.829  1.00  1.60           H  
ATOM   2005 2HD  LYS A 128      42.847  41.672   5.845  1.00  1.60           H  
ATOM   2006 1HE  LYS A 128      40.479  42.373   5.686  1.00  1.60           H  
ATOM   2007 2HE  LYS A 128      40.134  40.962   4.667  1.00  1.60           H  
ATOM   2008 1HZ  LYS A 128      39.547  40.563   6.963  1.00  1.60           H  
ATOM   2009 2HZ  LYS A 128      40.770  39.552   6.516  1.00  1.60           H  
ATOM   2010 3HZ  LYS A 128      41.090  40.864   7.462  1.00  1.60           H  
ATOM   2011  N   ALA A 129      46.356  42.031   1.328  1.00  1.66           N  
ATOM   2012  CA  ALA A 129      47.789  42.164   1.087  1.00  1.66           C  
ATOM   2013  C   ALA A 129      48.096  43.261   0.072  1.00  1.66           C  
ATOM   2014  O   ALA A 129      49.034  44.048   0.256  1.00  1.66           O  
ATOM   2015  CB  ALA A 129      48.352  40.849   0.591  1.00  1.66           C  
ATOM   2016  H   ALA A 129      45.915  41.133   1.130  1.00  1.66           H  
ATOM   2017  HA  ALA A 129      48.266  42.427   2.029  1.00  1.66           H  
ATOM   2018 1HB  ALA A 129      49.424  40.943   0.436  1.00  1.66           H  
ATOM   2019 2HB  ALA A 129      48.155  40.070   1.326  1.00  1.66           H  
ATOM   2020 3HB  ALA A 129      47.867  40.587  -0.352  1.00  1.66           H  
ATOM   2021  N   GLN A 130      47.282  43.357  -0.984  1.00  1.73           N  
ATOM   2022  CA  GLN A 130      47.503  44.381  -1.996  1.00  1.73           C  
ATOM   2023  C   GLN A 130      47.292  45.763  -1.397  1.00  1.73           C  
ATOM   2024  O   GLN A 130      48.084  46.685  -1.627  1.00  1.73           O  
ATOM   2025  CB  GLN A 130      46.567  44.132  -3.184  1.00  1.73           C  
ATOM   2026  CG  GLN A 130      46.951  42.884  -3.965  1.00  1.73           C  
ATOM   2027  CD  GLN A 130      45.960  42.436  -5.057  1.00  1.73           C  
ATOM   2028  NE2 GLN A 130      46.399  41.390  -5.759  1.00  1.73           N  
ATOM   2029  OE1 GLN A 130      44.841  42.961  -5.276  1.00  1.73           O  
ATOM   2030  H   GLN A 130      46.522  42.685  -1.116  1.00  1.73           H  
ATOM   2031  HA  GLN A 130      48.533  44.312  -2.341  1.00  1.73           H  
ATOM   2032 1HB  GLN A 130      45.543  44.012  -2.824  1.00  1.73           H  
ATOM   2033 2HB  GLN A 130      46.592  44.986  -3.865  1.00  1.73           H  
ATOM   2034 1HG  GLN A 130      47.883  43.120  -4.472  1.00  1.73           H  
ATOM   2035 2HG  GLN A 130      47.121  42.067  -3.281  1.00  1.73           H  
ATOM   2036 1HE2 GLN A 130      45.848  40.990  -6.486  1.00  1.73           H  
ATOM   2037 2HE2 GLN A 130      47.292  40.992  -5.544  1.00  1.73           H  
ATOM   2038  N   GLN A 131      46.263  45.891  -0.560  1.00  1.82           N  
ATOM   2039  CA  GLN A 131      45.975  47.174   0.046  1.00  1.82           C  
ATOM   2040  C   GLN A 131      47.004  47.525   1.120  1.00  1.82           C  
ATOM   2041  O   GLN A 131      47.333  48.702   1.287  1.00  1.82           O  
ATOM   2042  CB  GLN A 131      44.545  47.195   0.570  1.00  1.82           C  
ATOM   2043  CG  GLN A 131      43.488  47.117  -0.551  1.00  1.82           C  
ATOM   2044  CD  GLN A 131      43.577  48.257  -1.530  1.00  1.82           C  
ATOM   2045  NE2 GLN A 131      43.501  47.942  -2.822  1.00  1.82           N  
ATOM   2046  OE1 GLN A 131      43.704  49.420  -1.138  1.00  1.82           O  
ATOM   2047  H   GLN A 131      45.640  45.100  -0.388  1.00  1.82           H  
ATOM   2048  HA  GLN A 131      46.045  47.933  -0.728  1.00  1.82           H  
ATOM   2049 1HB  GLN A 131      44.395  46.340   1.235  1.00  1.82           H  
ATOM   2050 2HB  GLN A 131      44.372  48.100   1.144  1.00  1.82           H  
ATOM   2051 1HG  GLN A 131      43.637  46.195  -1.105  1.00  1.82           H  
ATOM   2052 2HG  GLN A 131      42.494  47.131  -0.126  1.00  1.82           H  
ATOM   2053 1HE2 GLN A 131      43.545  48.659  -3.520  1.00  1.82           H  
ATOM   2054 2HE2 GLN A 131      43.400  46.984  -3.097  1.00  1.82           H  
ATOM   2055  N   SER A 132      47.556  46.515   1.806  1.00  1.93           N  
ATOM   2056  CA  SER A 132      48.590  46.759   2.800  1.00  1.93           C  
ATOM   2057  C   SER A 132      49.789  47.356   2.118  1.00  1.93           C  
ATOM   2058  O   SER A 132      50.330  48.355   2.581  1.00  1.93           O  
ATOM   2059  CB  SER A 132      49.000  45.489   3.516  1.00  1.93           C  
ATOM   2060  OG  SER A 132      50.011  45.747   4.487  1.00  1.93           O  
ATOM   2061  H   SER A 132      47.227  45.564   1.657  1.00  1.93           H  
ATOM   2062  HA  SER A 132      48.229  47.480   3.522  1.00  1.93           H  
ATOM   2063 1HB  SER A 132      48.131  45.047   3.992  1.00  1.93           H  
ATOM   2064 2HB  SER A 132      49.366  44.767   2.790  1.00  1.93           H  
ATOM   2065  HG  SER A 132      50.048  44.955   5.030  1.00  1.93           H  
ATOM   2066  N   LYS A 133      50.212  46.756   1.008  1.00  2.05           N  
ATOM   2067  CA  LYS A 133      51.355  47.279   0.281  1.00  2.05           C  
ATOM   2068  C   LYS A 133      51.107  48.732  -0.132  1.00  2.05           C  
ATOM   2069  O   LYS A 133      51.994  49.583   0.010  1.00  2.05           O  
ATOM   2070  CB  LYS A 133      51.683  46.353  -0.886  1.00  2.05           C  
ATOM   2071  CG  LYS A 133      52.880  46.758  -1.768  1.00  2.05           C  
ATOM   2072  CD  LYS A 133      53.215  45.624  -2.752  1.00  2.05           C  
ATOM   2073  CE  LYS A 133      54.345  45.991  -3.719  1.00  2.05           C  
ATOM   2074  NZ  LYS A 133      54.758  44.811  -4.544  1.00  2.05           N1+
ATOM   2075  H   LYS A 133      49.733  45.917   0.671  1.00  2.05           H  
ATOM   2076  HA  LYS A 133      52.214  47.273   0.951  1.00  2.05           H  
ATOM   2077 1HB  LYS A 133      51.892  45.359  -0.494  1.00  2.05           H  
ATOM   2078 2HB  LYS A 133      50.804  46.255  -1.511  1.00  2.05           H  
ATOM   2079 1HG  LYS A 133      52.632  47.660  -2.336  1.00  2.05           H  
ATOM   2080 2HG  LYS A 133      53.747  46.966  -1.142  1.00  2.05           H  
ATOM   2081 1HD  LYS A 133      53.517  44.744  -2.186  1.00  2.05           H  
ATOM   2082 2HD  LYS A 133      52.327  45.371  -3.319  1.00  2.05           H  
ATOM   2083 1HE  LYS A 133      53.999  46.773  -4.389  1.00  2.05           H  
ATOM   2084 2HE  LYS A 133      55.205  46.358  -3.162  1.00  2.05           H  
ATOM   2085 1HZ  LYS A 133      55.510  45.059  -5.205  1.00  2.05           H  
ATOM   2086 2HZ  LYS A 133      55.090  44.080  -3.943  1.00  2.05           H  
ATOM   2087 3HZ  LYS A 133      53.976  44.480  -5.072  1.00  2.05           H  
ATOM   2088  N   LEU A 134      49.895  49.045  -0.599  1.00  2.19           N  
ATOM   2089  CA  LEU A 134      49.612  50.431  -0.952  1.00  2.19           C  
ATOM   2090  C   LEU A 134      49.659  51.326   0.288  1.00  2.19           C  
ATOM   2091  O   LEU A 134      50.153  52.457   0.226  1.00  2.19           O  
ATOM   2092  CB  LEU A 134      48.249  50.534  -1.622  1.00  2.19           C  
ATOM   2093  CG  LEU A 134      48.190  49.875  -2.968  1.00  2.19           C  
ATOM   2094  CD1 LEU A 134      46.775  49.870  -3.482  1.00  2.19           C  
ATOM   2095  CD2 LEU A 134      49.144  50.592  -3.947  1.00  2.19           C  
ATOM   2096  H   LEU A 134      49.186  48.319  -0.732  1.00  2.19           H  
ATOM   2097  HA  LEU A 134      50.371  50.768  -1.653  1.00  2.19           H  
ATOM   2098 1HB  LEU A 134      47.506  50.059  -0.982  1.00  2.19           H  
ATOM   2099 2HB  LEU A 134      47.989  51.583  -1.740  1.00  2.19           H  
ATOM   2100  HG  LEU A 134      48.491  48.859  -2.846  1.00  2.19           H  
ATOM   2101 1HD1 LEU A 134      46.740  49.358  -4.444  1.00  2.19           H  
ATOM   2102 2HD1 LEU A 134      46.143  49.346  -2.769  1.00  2.19           H  
ATOM   2103 3HD1 LEU A 134      46.423  50.891  -3.598  1.00  2.19           H  
ATOM   2104 1HD2 LEU A 134      49.105  50.094  -4.918  1.00  2.19           H  
ATOM   2105 2HD2 LEU A 134      48.834  51.630  -4.064  1.00  2.19           H  
ATOM   2106 3HD2 LEU A 134      50.161  50.557  -3.556  1.00  2.19           H  
ATOM   2107  N   ALA A 135      49.162  50.828   1.425  1.00  2.32           N  
ATOM   2108  CA  ALA A 135      49.201  51.606   2.654  1.00  2.32           C  
ATOM   2109  C   ALA A 135      50.633  51.895   3.056  1.00  2.32           C  
ATOM   2110  O   ALA A 135      50.951  53.012   3.464  1.00  2.32           O  
ATOM   2111  CB  ALA A 135      48.493  50.873   3.781  1.00  2.32           C  
ATOM   2112  H   ALA A 135      48.738  49.901   1.433  1.00  2.32           H  
ATOM   2113  HA  ALA A 135      48.704  52.553   2.469  1.00  2.32           H  
ATOM   2114 1HB  ALA A 135      48.509  51.468   4.689  1.00  2.32           H  
ATOM   2115 2HB  ALA A 135      47.471  50.692   3.491  1.00  2.32           H  
ATOM   2116 3HB  ALA A 135      48.986  49.929   3.970  1.00  2.32           H  
ATOM   2117  N   GLN A 136      51.513  50.903   2.892  1.00  2.44           N  
ATOM   2118  CA  GLN A 136      52.914  51.059   3.252  1.00  2.44           C  
ATOM   2119  C   GLN A 136      53.542  52.133   2.376  1.00  2.44           C  
ATOM   2120  O   GLN A 136      54.313  52.968   2.860  1.00  2.44           O  
ATOM   2121  CB  GLN A 136      53.646  49.723   3.090  1.00  2.44           C  
ATOM   2122  CG  GLN A 136      53.236  48.634   4.115  1.00  2.44           C  
ATOM   2123  CD  GLN A 136      53.859  47.270   3.799  1.00  2.44           C  
ATOM   2124  NE2 GLN A 136      53.063  46.185   3.832  1.00  2.44           N  
ATOM   2125  OE1 GLN A 136      55.063  47.196   3.512  1.00  2.44           O  
ATOM   2126  H   GLN A 136      51.181  50.000   2.549  1.00  2.44           H  
ATOM   2127  HA  GLN A 136      52.976  51.379   4.292  1.00  2.44           H  
ATOM   2128 1HB  GLN A 136      53.456  49.330   2.095  1.00  2.44           H  
ATOM   2129 2HB  GLN A 136      54.718  49.884   3.177  1.00  2.44           H  
ATOM   2130 1HG  GLN A 136      53.582  48.941   5.099  1.00  2.44           H  
ATOM   2131 2HG  GLN A 136      52.160  48.530   4.125  1.00  2.44           H  
ATOM   2132 1HE2 GLN A 136      53.449  45.287   3.625  1.00  2.44           H  
ATOM   2133 2HE2 GLN A 136      52.067  46.245   4.062  1.00  2.44           H  
ATOM   2134  N   ARG A 137      53.174  52.141   1.089  1.00  2.55           N  
ATOM   2135  CA  ARG A 137      53.648  53.164   0.169  1.00  2.55           C  
ATOM   2136  C   ARG A 137      53.208  54.549   0.612  1.00  2.55           C  
ATOM   2137  O   ARG A 137      54.006  55.492   0.639  1.00  2.55           O  
ATOM   2138  CB  ARG A 137      53.161  52.906  -1.245  1.00  2.55           C  
ATOM   2139  CG  ARG A 137      53.575  53.973  -2.206  1.00  2.55           C  
ATOM   2140  CD  ARG A 137      53.331  53.644  -3.610  1.00  2.55           C  
ATOM   2141  NE  ARG A 137      53.776  54.731  -4.465  1.00  2.55           N  
ATOM   2142  CZ  ARG A 137      53.622  54.764  -5.792  1.00  2.55           C  
ATOM   2143  NH1 ARG A 137      53.019  53.772  -6.386  1.00  2.55           N1+
ATOM   2144  NH2 ARG A 137      54.072  55.794  -6.485  1.00  2.55           N  
ATOM   2145  H   ARG A 137      52.560  51.403   0.742  1.00  2.55           H  
ATOM   2146  HA  ARG A 137      54.735  53.138   0.164  1.00  2.55           H  
ATOM   2147 1HB  ARG A 137      53.540  51.947  -1.597  1.00  2.55           H  
ATOM   2148 2HB  ARG A 137      52.081  52.854  -1.262  1.00  2.55           H  
ATOM   2149 1HG  ARG A 137      52.949  54.830  -1.993  1.00  2.55           H  
ATOM   2150 2HG  ARG A 137      54.607  54.264  -2.073  1.00  2.55           H  
ATOM   2151 1HD  ARG A 137      53.885  52.743  -3.886  1.00  2.55           H  
ATOM   2152 2HD  ARG A 137      52.268  53.486  -3.776  1.00  2.55           H  
ATOM   2153  HE  ARG A 137      54.246  55.525  -4.014  1.00  2.55           H  
ATOM   2154 1HH1 ARG A 137      52.680  53.009  -5.819  1.00  2.55           H  
ATOM   2155 2HH1 ARG A 137      52.893  53.782  -7.391  1.00  2.55           H  
ATOM   2156 1HH2 ARG A 137      54.538  56.554  -6.003  1.00  2.55           H  
ATOM   2157 2HH2 ARG A 137      53.958  55.819  -7.484  1.00  2.55           H  
ATOM   2158  N   ARG A 138      51.933  54.679   0.974  1.00  2.67           N  
ATOM   2159  CA  ARG A 138      51.428  55.960   1.426  1.00  2.67           C  
ATOM   2160  C   ARG A 138      52.141  56.422   2.700  1.00  2.67           C  
ATOM   2161  O   ARG A 138      52.494  57.604   2.808  1.00  2.67           O  
ATOM   2162  CB  ARG A 138      49.926  55.897   1.640  1.00  2.67           C  
ATOM   2163  CG  ARG A 138      49.089  55.840   0.361  1.00  2.67           C  
ATOM   2164  CD  ARG A 138      47.644  56.083   0.650  1.00  2.67           C  
ATOM   2165  NE  ARG A 138      47.058  55.018   1.448  1.00  2.67           N  
ATOM   2166  CZ  ARG A 138      46.466  53.915   0.942  1.00  2.67           C  
ATOM   2167  NH1 ARG A 138      46.359  53.762  -0.359  1.00  2.67           N1+
ATOM   2168  NH2 ARG A 138      45.981  52.990   1.743  1.00  2.67           N  
ATOM   2169  H   ARG A 138      51.309  53.871   0.918  1.00  2.67           H  
ATOM   2170  HA  ARG A 138      51.618  56.694   0.644  1.00  2.67           H  
ATOM   2171 1HB  ARG A 138      49.699  54.991   2.186  1.00  2.67           H  
ATOM   2172 2HB  ARG A 138      49.594  56.742   2.242  1.00  2.67           H  
ATOM   2173 1HG  ARG A 138      49.439  56.596  -0.340  1.00  2.67           H  
ATOM   2174 2HG  ARG A 138      49.188  54.851  -0.089  1.00  2.67           H  
ATOM   2175 1HD  ARG A 138      47.537  57.015   1.202  1.00  2.67           H  
ATOM   2176 2HD  ARG A 138      47.092  56.149  -0.286  1.00  2.67           H  
ATOM   2177  HE  ARG A 138      47.110  55.115   2.461  1.00  2.67           H  
ATOM   2178 1HH1 ARG A 138      46.726  54.467  -0.983  1.00  2.67           H  
ATOM   2179 2HH1 ARG A 138      45.886  52.949  -0.729  1.00  2.67           H  
ATOM   2180 1HH2 ARG A 138      46.072  53.091   2.757  1.00  2.67           H  
ATOM   2181 2HH2 ARG A 138      45.536  52.176   1.345  1.00  2.67           H  
ATOM   2182  N   VAL A 139      52.430  55.489   3.626  1.00  2.81           N  
ATOM   2183  CA  VAL A 139      53.152  55.861   4.841  1.00  2.81           C  
ATOM   2184  C   VAL A 139      54.532  56.354   4.477  1.00  2.81           C  
ATOM   2185  O   VAL A 139      54.948  57.411   4.952  1.00  2.81           O  
ATOM   2186  CB  VAL A 139      53.319  54.692   5.828  1.00  2.81           C  
ATOM   2187  CG1 VAL A 139      54.259  55.121   6.941  1.00  2.81           C  
ATOM   2188  CG2 VAL A 139      52.004  54.324   6.404  1.00  2.81           C  
ATOM   2189  H   VAL A 139      52.110  54.531   3.496  1.00  2.81           H  
ATOM   2190  HA  VAL A 139      52.605  56.659   5.342  1.00  2.81           H  
ATOM   2191  HB  VAL A 139      53.756  53.836   5.311  1.00  2.81           H  
ATOM   2192 1HG1 VAL A 139      54.390  54.305   7.651  1.00  2.81           H  
ATOM   2193 2HG1 VAL A 139      55.226  55.394   6.521  1.00  2.81           H  
ATOM   2194 3HG1 VAL A 139      53.835  55.973   7.448  1.00  2.81           H  
ATOM   2195 1HG2 VAL A 139      52.125  53.502   7.106  1.00  2.81           H  
ATOM   2196 2HG2 VAL A 139      51.587  55.190   6.919  1.00  2.81           H  
ATOM   2197 3HG2 VAL A 139      51.347  54.024   5.609  1.00  2.81           H  
ATOM   2198  N   PHE A 140      55.212  55.629   3.587  1.00  2.99           N  
ATOM   2199  CA  PHE A 140      56.529  56.034   3.143  1.00  2.99           C  
ATOM   2200  C   PHE A 140      56.525  57.445   2.632  1.00  2.99           C  
ATOM   2201  O   PHE A 140      57.368  58.246   3.034  1.00  2.99           O  
ATOM   2202  CB  PHE A 140      57.071  55.125   2.037  1.00  2.99           C  
ATOM   2203  CG  PHE A 140      58.290  55.709   1.399  1.00  2.99           C  
ATOM   2204  CD1 PHE A 140      59.539  55.644   1.982  1.00  2.99           C  
ATOM   2205  CD2 PHE A 140      58.158  56.362   0.195  1.00  2.99           C  
ATOM   2206  CE1 PHE A 140      60.620  56.239   1.361  1.00  2.99           C  
ATOM   2207  CE2 PHE A 140      59.221  56.940  -0.420  1.00  2.99           C  
ATOM   2208  CZ  PHE A 140      60.448  56.890   0.161  1.00  2.99           C  
ATOM   2209  H   PHE A 140      54.809  54.764   3.226  1.00  2.99           H  
ATOM   2210  HA  PHE A 140      57.208  55.981   3.996  1.00  2.99           H  
ATOM   2211 1HB  PHE A 140      57.318  54.147   2.443  1.00  2.99           H  
ATOM   2212 2HB  PHE A 140      56.322  54.982   1.270  1.00  2.99           H  
ATOM   2213  HD1 PHE A 140      59.659  55.135   2.937  1.00  2.99           H  
ATOM   2214  HD2 PHE A 140      57.170  56.410  -0.266  1.00  2.99           H  
ATOM   2215  HE1 PHE A 140      61.606  56.197   1.822  1.00  2.99           H  
ATOM   2216  HE2 PHE A 140      59.089  57.446  -1.369  1.00  2.99           H  
ATOM   2217  HZ  PHE A 140      61.286  57.367  -0.328  1.00  2.99           H  
ATOM   2218  N   HIS A 141      55.597  57.772   1.742  1.00  3.24           N  
ATOM   2219  CA  HIS A 141      55.604  59.104   1.182  1.00  3.24           C  
ATOM   2220  C   HIS A 141      55.296  60.154   2.259  1.00  3.24           C  
ATOM   2221  O   HIS A 141      55.927  61.218   2.295  1.00  3.24           O  
ATOM   2222  CB  HIS A 141      54.598  59.211   0.037  1.00  3.24           C  
ATOM   2223  CG  HIS A 141      54.965  58.411  -1.201  1.00  3.24           C  
ATOM   2224  CD2 HIS A 141      54.264  57.505  -1.908  1.00  3.24           C  
ATOM   2225  ND1 HIS A 141      56.163  58.552  -1.847  1.00  3.24           N  
ATOM   2226  CE1 HIS A 141      56.201  57.759  -2.897  1.00  3.24           C  
ATOM   2227  NE2 HIS A 141      55.055  57.112  -2.977  1.00  3.24           N  
ATOM   2228  H   HIS A 141      54.908  57.077   1.442  1.00  3.24           H  
ATOM   2229  HA  HIS A 141      56.593  59.319   0.780  1.00  3.24           H  
ATOM   2230 1HB  HIS A 141      53.626  58.852   0.390  1.00  3.24           H  
ATOM   2231 2HB  HIS A 141      54.479  60.253  -0.247  1.00  3.24           H  
ATOM   2232  HD1 HIS A 141      56.904  59.158  -1.577  1.00  3.24           H  
ATOM   2233  HD2 HIS A 141      53.265  57.097  -1.778  1.00  3.24           H  
ATOM   2234  HE1 HIS A 141      57.085  57.733  -3.536  1.00  3.24           H  
ATOM   2235  N   GLY A 142      54.338  59.851   3.150  1.00  3.59           N  
ATOM   2236  CA  GLY A 142      53.942  60.763   4.222  1.00  3.59           C  
ATOM   2237  C   GLY A 142      55.099  61.090   5.168  1.00  3.59           C  
ATOM   2238  O   GLY A 142      55.214  62.222   5.661  1.00  3.59           O  
ATOM   2239  H   GLY A 142      53.847  58.960   3.074  1.00  3.59           H  
ATOM   2240 1HA  GLY A 142      53.554  61.683   3.788  1.00  3.59           H  
ATOM   2241 2HA  GLY A 142      53.131  60.308   4.784  1.00  3.59           H  
ATOM   2242  N   VAL A 143      55.962  60.100   5.398  1.00  4.06           N  
ATOM   2243  CA  VAL A 143      57.138  60.241   6.242  1.00  4.06           C  
ATOM   2244  C   VAL A 143      58.298  60.898   5.496  1.00  4.06           C  
ATOM   2245  O   VAL A 143      58.977  61.773   6.039  1.00  4.06           O  
ATOM   2246  CB  VAL A 143      57.583  58.869   6.775  1.00  4.06           C  
ATOM   2247  CG1 VAL A 143      58.893  59.003   7.533  1.00  4.06           C  
ATOM   2248  CG2 VAL A 143      56.500  58.310   7.697  1.00  4.06           C  
ATOM   2249  H   VAL A 143      55.767  59.187   4.983  1.00  4.06           H  
ATOM   2250  HA  VAL A 143      56.872  60.864   7.094  1.00  4.06           H  
ATOM   2251  HB  VAL A 143      57.738  58.190   5.931  1.00  4.06           H  
ATOM   2252 1HG1 VAL A 143      59.201  58.025   7.898  1.00  4.06           H  
ATOM   2253 2HG1 VAL A 143      59.659  59.399   6.865  1.00  4.06           H  
ATOM   2254 3HG1 VAL A 143      58.757  59.680   8.376  1.00  4.06           H  
ATOM   2255 1HG2 VAL A 143      56.800  57.333   8.068  1.00  4.06           H  
ATOM   2256 2HG2 VAL A 143      56.348  58.984   8.541  1.00  4.06           H  
ATOM   2257 3HG2 VAL A 143      55.573  58.215   7.150  1.00  4.06           H  
ATOM   2258  N   ALA A 144      58.547  60.448   4.264  1.00  4.68           N  
ATOM   2259  CA  ALA A 144      59.641  60.932   3.434  1.00  4.68           C  
ATOM   2260  C   ALA A 144      59.564  62.422   3.134  1.00  4.68           C  
ATOM   2261  O   ALA A 144      60.599  63.081   3.038  1.00  4.68           O  
ATOM   2262  CB  ALA A 144      59.666  60.171   2.121  1.00  4.68           C  
ATOM   2263  H   ALA A 144      57.953  59.723   3.874  1.00  4.68           H  
ATOM   2264  HA  ALA A 144      60.569  60.746   3.974  1.00  4.68           H  
ATOM   2265 1HB  ALA A 144      60.508  60.505   1.518  1.00  4.68           H  
ATOM   2266 2HB  ALA A 144      59.760  59.105   2.321  1.00  4.68           H  
ATOM   2267 3HB  ALA A 144      58.738  60.357   1.586  1.00  4.68           H  
ATOM   2268  N   LYS A 145      58.345  62.959   2.945  1.00  5.44           N  
ATOM   2269  CA  LYS A 145      58.076  64.381   2.619  1.00  5.44           C  
ATOM   2270  C   LYS A 145      58.535  64.790   1.214  1.00  5.44           C  
ATOM   2271  O   LYS A 145      57.755  65.322   0.424  1.00  5.44           O  
ATOM   2272  CB  LYS A 145      58.690  65.337   3.652  1.00  5.44           C  
ATOM   2273  CG  LYS A 145      58.155  65.170   5.069  1.00  5.44           C  
ATOM   2274  CD  LYS A 145      56.672  65.489   5.130  1.00  5.44           C  
ATOM   2275  CE  LYS A 145      56.154  65.523   6.558  1.00  5.44           C  
ATOM   2276  NZ  LYS A 145      56.308  64.213   7.218  1.00  5.44           N1+
ATOM   2277  H   LYS A 145      57.536  62.338   3.001  1.00  5.44           H  
ATOM   2278  HA  LYS A 145      56.994  64.520   2.655  1.00  5.44           H  
ATOM   2279 1HB  LYS A 145      59.768  65.238   3.680  1.00  5.44           H  
ATOM   2280 2HB  LYS A 145      58.480  66.360   3.346  1.00  5.44           H  
ATOM   2281 1HG  LYS A 145      58.301  64.143   5.394  1.00  5.44           H  
ATOM   2282 2HG  LYS A 145      58.694  65.828   5.747  1.00  5.44           H  
ATOM   2283 1HD  LYS A 145      56.481  66.449   4.654  1.00  5.44           H  
ATOM   2284 2HD  LYS A 145      56.124  64.713   4.586  1.00  5.44           H  
ATOM   2285 1HE  LYS A 145      56.691  66.277   7.128  1.00  5.44           H  
ATOM   2286 2HE  LYS A 145      55.096  65.781   6.537  1.00  5.44           H  
ATOM   2287 1HZ  LYS A 145      55.941  64.248   8.153  1.00  5.44           H  
ATOM   2288 2HZ  LYS A 145      55.802  63.500   6.674  1.00  5.44           H  
ATOM   2289 3HZ  LYS A 145      57.288  63.964   7.249  1.00  5.44           H  
ATOM   2290  N   ASN A 146      59.789  64.500   0.891  1.00  6.28           N  
ATOM   2291  CA  ASN A 146      60.376  64.783  -0.406  1.00  6.28           C  
ATOM   2292  C   ASN A 146      61.036  63.522  -0.991  1.00  6.28           C  
ATOM   2293  O   ASN A 146      62.254  63.486  -1.140  1.00  6.28           O  
ATOM   2294  CB  ASN A 146      61.401  65.896  -0.288  1.00  6.28           C  
ATOM   2295  CG  ASN A 146      60.812  67.194   0.217  1.00  6.28           C  
ATOM   2296  ND2 ASN A 146      61.008  67.474   1.482  1.00  6.28           N  
ATOM   2297  OD1 ASN A 146      60.186  67.943  -0.539  1.00  6.28           O  
ATOM   2298  H   ASN A 146      60.358  64.070   1.609  1.00  6.28           H  
ATOM   2299  HA  ASN A 146      59.599  65.124  -1.087  1.00  6.28           H  
ATOM   2300 1HB  ASN A 146      62.197  65.585   0.391  1.00  6.28           H  
ATOM   2301 2HB  ASN A 146      61.855  66.071  -1.266  1.00  6.28           H  
ATOM   2302 1HD2 ASN A 146      60.642  68.321   1.868  1.00  6.28           H  
ATOM   2303 2HD2 ASN A 146      61.523  66.840   2.061  1.00  6.28           H  
ATOM   2304  N   PRO A 147      60.250  62.468  -1.334  1.00  7.10           N  
ATOM   2305  CA  PRO A 147      60.678  61.182  -1.880  1.00  7.10           C  
ATOM   2306  C   PRO A 147      61.139  61.276  -3.330  1.00  7.10           C  
ATOM   2307  O   PRO A 147      61.664  60.301  -3.885  1.00  7.10           O  
ATOM   2308  CB  PRO A 147      59.400  60.350  -1.806  1.00  7.10           C  
ATOM   2309  CG  PRO A 147      58.288  61.362  -1.909  1.00  7.10           C  
ATOM   2310  CD  PRO A 147      58.781  62.556  -1.174  1.00  7.10           C  
ATOM   2311  HA  PRO A 147      61.470  60.759  -1.242  1.00  7.10           H  
ATOM   2312 1HB  PRO A 147      59.388  59.610  -2.620  1.00  7.10           H  
ATOM   2313 2HB  PRO A 147      59.372  59.799  -0.862  1.00  7.10           H  
ATOM   2314 1HG  PRO A 147      58.058  61.573  -2.966  1.00  7.10           H  
ATOM   2315 2HG  PRO A 147      57.369  60.985  -1.455  1.00  7.10           H  
ATOM   2316 1HD  PRO A 147      58.355  63.454  -1.631  1.00  7.10           H  
ATOM   2317 2HD  PRO A 147      58.490  62.429  -0.131  1.00  7.10           H  
ATOM   2318  N   VAL A 148      60.848  62.419  -3.943  1.00  7.67           N  
ATOM   2319  CA  VAL A 148      61.103  62.711  -5.340  1.00  7.67           C  
ATOM   2320  C   VAL A 148      61.898  63.998  -5.481  1.00  7.67           C  
ATOM   2321  O   VAL A 148      61.607  64.987  -4.802  1.00  7.67           O  
ATOM   2322  CB  VAL A 148      59.736  62.867  -6.030  1.00  7.67           C  
ATOM   2323  CG1 VAL A 148      58.978  63.987  -5.346  1.00  7.67           C  
ATOM   2324  CG2 VAL A 148      59.894  63.169  -7.486  1.00  7.67           C  
ATOM   2325  H   VAL A 148      60.422  63.151  -3.402  1.00  7.67           H  
ATOM   2326  HA  VAL A 148      61.675  61.900  -5.779  1.00  7.67           H  
ATOM   2327  HB  VAL A 148      59.166  61.947  -5.907  1.00  7.67           H  
ATOM   2328 1HG1 VAL A 148      57.997  64.099  -5.807  1.00  7.67           H  
ATOM   2329 2HG1 VAL A 148      58.858  63.754  -4.288  1.00  7.67           H  
ATOM   2330 3HG1 VAL A 148      59.537  64.917  -5.452  1.00  7.67           H  
ATOM   2331 1HG2 VAL A 148      58.914  63.276  -7.944  1.00  7.67           H  
ATOM   2332 2HG2 VAL A 148      60.454  64.089  -7.615  1.00  7.67           H  
ATOM   2333 3HG2 VAL A 148      60.406  62.371  -7.948  1.00  7.67           H  
ATOM   2334  N   VAL A 149      62.881  64.000  -6.375  1.00  7.75           N  
ATOM   2335  CA  VAL A 149      63.686  65.192  -6.600  1.00  7.75           C  
ATOM   2336  C   VAL A 149      63.642  65.633  -8.047  1.00  7.75           C  
ATOM   2337  O   VAL A 149      63.976  64.876  -8.957  1.00  7.75           O  
ATOM   2338  CB  VAL A 149      65.136  64.942  -6.160  1.00  7.75           C  
ATOM   2339  CG1 VAL A 149      65.985  66.166  -6.449  1.00  7.75           C  
ATOM   2340  CG2 VAL A 149      65.153  64.646  -4.662  1.00  7.75           C  
ATOM   2341  H   VAL A 149      63.068  63.154  -6.912  1.00  7.75           H  
ATOM   2342  HA  VAL A 149      63.284  65.999  -5.989  1.00  7.75           H  
ATOM   2343  HB  VAL A 149      65.545  64.098  -6.717  1.00  7.75           H  
ATOM   2344 1HG1 VAL A 149      67.009  65.983  -6.134  1.00  7.75           H  
ATOM   2345 2HG1 VAL A 149      65.970  66.382  -7.519  1.00  7.75           H  
ATOM   2346 3HG1 VAL A 149      65.586  67.023  -5.907  1.00  7.75           H  
ATOM   2347 1HG2 VAL A 149      66.175  64.464  -4.335  1.00  7.75           H  
ATOM   2348 2HG2 VAL A 149      64.744  65.499  -4.119  1.00  7.75           H  
ATOM   2349 3HG2 VAL A 149      64.549  63.775  -4.450  1.00  7.75           H  
ATOM   2350  N   ASP A 150      63.179  66.857  -8.263  1.00  7.29           N  
ATOM   2351  CA  ASP A 150      63.038  67.432  -9.598  1.00  7.29           C  
ATOM   2352  C   ASP A 150      62.245  66.508 -10.530  1.00  7.29           C  
ATOM   2353  O   ASP A 150      62.538  66.402 -11.719  1.00  7.29           O  
ATOM   2354  CB  ASP A 150      64.417  67.728 -10.195  1.00  7.29           C  
ATOM   2355  CG  ASP A 150      65.198  68.761  -9.375  1.00  7.29           C  
ATOM   2356  OD1 ASP A 150      64.595  69.414  -8.554  1.00  7.29           O  
ATOM   2357  OD2 ASP A 150      66.384  68.881  -9.572  1.00  7.29           O1-
ATOM   2358  H   ASP A 150      62.922  67.417  -7.463  1.00  7.29           H  
ATOM   2359  HA  ASP A 150      62.493  68.373  -9.510  1.00  7.29           H  
ATOM   2360 1HB  ASP A 150      65.002  66.810 -10.261  1.00  7.29           H  
ATOM   2361 2HB  ASP A 150      64.297  68.108 -11.209  1.00  7.29           H  
ATOM   2362  N   GLY A 151      61.225  65.851  -9.976  1.00  6.42           N  
ATOM   2363  CA  GLY A 151      60.358  64.943 -10.717  1.00  6.42           C  
ATOM   2364  C   GLY A 151      60.839  63.483 -10.748  1.00  6.42           C  
ATOM   2365  O   GLY A 151      60.089  62.606 -11.178  1.00  6.42           O  
ATOM   2366  H   GLY A 151      61.052  65.994  -8.992  1.00  6.42           H  
ATOM   2367 1HA  GLY A 151      59.358  64.979 -10.283  1.00  6.42           H  
ATOM   2368 2HA  GLY A 151      60.262  65.304 -11.739  1.00  6.42           H  
ATOM   2369  N   ASN A 152      62.067  63.215 -10.291  1.00  5.42           N  
ATOM   2370  CA  ASN A 152      62.635  61.866 -10.294  1.00  5.42           C  
ATOM   2371  C   ASN A 152      62.531  61.158  -8.933  1.00  5.42           C  
ATOM   2372  O   ASN A 152      63.117  61.630  -7.955  1.00  5.42           O  
ATOM   2373  CB  ASN A 152      64.092  61.915 -10.709  1.00  5.42           C  
ATOM   2374  CG  ASN A 152      64.283  62.363 -12.135  1.00  5.42           C  
ATOM   2375  ND2 ASN A 152      65.151  63.325 -12.334  1.00  5.42           N  
ATOM   2376  OD1 ASN A 152      63.647  61.837 -13.060  1.00  5.42           O  
ATOM   2377  H   ASN A 152      62.651  63.973  -9.941  1.00  5.42           H  
ATOM   2378  HA  ASN A 152      62.115  61.290 -11.051  1.00  5.42           H  
ATOM   2379 1HB  ASN A 152      64.632  62.599 -10.052  1.00  5.42           H  
ATOM   2380 2HB  ASN A 152      64.533  60.926 -10.586  1.00  5.42           H  
ATOM   2381 1HD2 ASN A 152      65.319  63.664 -13.258  1.00  5.42           H  
ATOM   2382 2HD2 ASN A 152      65.644  63.724 -11.559  1.00  5.42           H  
ATOM   2383  N   PRO A 153      61.736  60.086  -8.781  1.00  4.49           N  
ATOM   2384  CA  PRO A 153      61.599  59.359  -7.539  1.00  4.49           C  
ATOM   2385  C   PRO A 153      62.979  58.929  -7.100  1.00  4.49           C  
ATOM   2386  O   PRO A 153      63.778  58.502  -7.939  1.00  4.49           O  
ATOM   2387  CB  PRO A 153      60.721  58.169  -7.931  1.00  4.49           C  
ATOM   2388  CG  PRO A 153      59.929  58.670  -9.120  1.00  4.49           C  
ATOM   2389  CD  PRO A 153      60.889  59.573  -9.874  1.00  4.49           C  
ATOM   2390  HA  PRO A 153      61.107  59.985  -6.779  1.00  4.49           H  
ATOM   2391 1HB  PRO A 153      61.356  57.301  -8.169  1.00  4.49           H  
ATOM   2392 2HB  PRO A 153      60.086  57.877  -7.084  1.00  4.49           H  
ATOM   2393 1HG  PRO A 153      59.574  57.825  -9.728  1.00  4.49           H  
ATOM   2394 2HG  PRO A 153      59.033  59.211  -8.776  1.00  4.49           H  
ATOM   2395 1HD  PRO A 153      61.481  59.007 -10.607  1.00  4.49           H  
ATOM   2396 2HD  PRO A 153      60.293  60.365 -10.330  1.00  4.49           H  
ATOM   2397  N   THR A 154      63.258  58.994  -5.809  1.00  3.74           N  
ATOM   2398  CA  THR A 154      64.565  58.589  -5.311  1.00  3.74           C  
ATOM   2399  C   THR A 154      64.525  57.205  -4.671  1.00  3.74           C  
ATOM   2400  O   THR A 154      65.568  56.590  -4.439  1.00  3.74           O  
ATOM   2401  CB  THR A 154      65.100  59.628  -4.315  1.00  3.74           C  
ATOM   2402  CG2 THR A 154      65.168  60.985  -4.988  1.00  3.74           C  
ATOM   2403  OG1 THR A 154      64.225  59.715  -3.186  1.00  3.74           O  
ATOM   2404  H   THR A 154      62.578  59.382  -5.159  1.00  3.74           H  
ATOM   2405  HA  THR A 154      65.257  58.547  -6.152  1.00  3.74           H  
ATOM   2406  HB  THR A 154      66.093  59.337  -3.980  1.00  3.74           H  
ATOM   2407  HG1 THR A 154      63.302  59.794  -3.501  1.00  3.74           H  
ATOM   2408 1HG2 THR A 154      65.549  61.707  -4.277  1.00  3.74           H  
ATOM   2409 2HG2 THR A 154      65.830  60.935  -5.851  1.00  3.74           H  
ATOM   2410 3HG2 THR A 154      64.170  61.281  -5.315  1.00  3.74           H  
ATOM   2411  N   VAL A 155      63.320  56.725  -4.378  1.00  3.20           N  
ATOM   2412  CA  VAL A 155      63.139  55.423  -3.748  1.00  3.20           C  
ATOM   2413  C   VAL A 155      62.176  54.569  -4.563  1.00  3.20           C  
ATOM   2414  O   VAL A 155      61.053  54.981  -4.874  1.00  3.20           O  
ATOM   2415  CB  VAL A 155      62.644  55.565  -2.303  1.00  3.20           C  
ATOM   2416  CG1 VAL A 155      62.445  54.200  -1.703  1.00  3.20           C  
ATOM   2417  CG2 VAL A 155      63.671  56.349  -1.484  1.00  3.20           C  
ATOM   2418  H   VAL A 155      62.515  57.286  -4.605  1.00  3.20           H  
ATOM   2419  HA  VAL A 155      64.104  54.915  -3.721  1.00  3.20           H  
ATOM   2420  HB  VAL A 155      61.687  56.073  -2.301  1.00  3.20           H  
ATOM   2421 1HG1 VAL A 155      62.086  54.302  -0.681  1.00  3.20           H  
ATOM   2422 2HG1 VAL A 155      61.724  53.651  -2.288  1.00  3.20           H  
ATOM   2423 3HG1 VAL A 155      63.390  53.662  -1.702  1.00  3.20           H  
ATOM   2424 1HG2 VAL A 155      63.340  56.442  -0.459  1.00  3.20           H  
ATOM   2425 2HG2 VAL A 155      64.623  55.817  -1.504  1.00  3.20           H  
ATOM   2426 3HG2 VAL A 155      63.805  57.341  -1.907  1.00  3.20           H  
ATOM   2427  N   ASP A 156      62.608  53.358  -4.890  1.00  2.81           N  
ATOM   2428  CA  ASP A 156      61.827  52.456  -5.730  1.00  2.81           C  
ATOM   2429  C   ASP A 156      60.689  51.757  -4.979  1.00  2.81           C  
ATOM   2430  O   ASP A 156      60.758  50.561  -4.696  1.00  2.81           O  
ATOM   2431  CB  ASP A 156      62.767  51.402  -6.342  1.00  2.81           C  
ATOM   2432  CG  ASP A 156      62.148  50.519  -7.463  1.00  2.81           C  
ATOM   2433  OD1 ASP A 156      61.162  50.904  -8.043  1.00  2.81           O  
ATOM   2434  OD2 ASP A 156      62.698  49.470  -7.724  1.00  2.81           O1-
ATOM   2435  H   ASP A 156      63.524  53.071  -4.579  1.00  2.81           H  
ATOM   2436  HA  ASP A 156      61.386  53.040  -6.538  1.00  2.81           H  
ATOM   2437 1HB  ASP A 156      63.643  51.902  -6.753  1.00  2.81           H  
ATOM   2438 2HB  ASP A 156      63.120  50.740  -5.550  1.00  2.81           H  
ATOM   2439  N   ILE A 157      59.632  52.506  -4.669  1.00  2.55           N  
ATOM   2440  CA  ILE A 157      58.496  51.904  -3.975  1.00  2.55           C  
ATOM   2441  C   ILE A 157      57.514  51.367  -5.012  1.00  2.55           C  
ATOM   2442  O   ILE A 157      56.910  52.127  -5.771  1.00  2.55           O  
ATOM   2443  CB  ILE A 157      57.744  52.898  -3.076  1.00  2.55           C  
ATOM   2444  CG1 ILE A 157      58.655  53.574  -2.079  1.00  2.55           C  
ATOM   2445  CG2 ILE A 157      56.696  52.123  -2.312  1.00  2.55           C  
ATOM   2446  CD1 ILE A 157      59.341  52.632  -1.133  1.00  2.55           C  
ATOM   2447  H   ILE A 157      59.665  53.496  -4.909  1.00  2.55           H  
ATOM   2448  HA  ILE A 157      58.848  51.074  -3.364  1.00  2.55           H  
ATOM   2449  HB  ILE A 157      57.268  53.673  -3.681  1.00  2.55           H  
ATOM   2450 1HG1 ILE A 157      59.406  54.149  -2.619  1.00  2.55           H  
ATOM   2451 2HG1 ILE A 157      58.058  54.254  -1.499  1.00  2.55           H  
ATOM   2452 1HG2 ILE A 157      56.169  52.790  -1.671  1.00  2.55           H  
ATOM   2453 2HG2 ILE A 157      56.003  51.645  -3.006  1.00  2.55           H  
ATOM   2454 3HG2 ILE A 157      57.180  51.359  -1.706  1.00  2.55           H  
ATOM   2455 1HD1 ILE A 157      59.957  53.200  -0.440  1.00  2.55           H  
ATOM   2456 2HD1 ILE A 157      58.593  52.074  -0.573  1.00  2.55           H  
ATOM   2457 3HD1 ILE A 157      59.966  51.939  -1.696  1.00  2.55           H  
ATOM   2458  N   GLU A 158      57.353  50.051  -5.035  1.00  2.37           N  
ATOM   2459  CA  GLU A 158      56.532  49.393  -6.045  1.00  2.37           C  
ATOM   2460  C   GLU A 158      55.037  49.456  -5.734  1.00  2.37           C  
ATOM   2461  O   GLU A 158      54.615  49.213  -4.602  1.00  2.37           O  
ATOM   2462  CB  GLU A 158      56.993  47.939  -6.196  1.00  2.37           C  
ATOM   2463  CG  GLU A 158      56.337  47.161  -7.327  1.00  2.37           C  
ATOM   2464  CD  GLU A 158      56.895  45.765  -7.474  1.00  2.37           C  
ATOM   2465  OE1 GLU A 158      56.715  44.966  -6.569  1.00  2.37           O  
ATOM   2466  OE2 GLU A 158      57.501  45.492  -8.484  1.00  2.37           O1-
ATOM   2467  H   GLU A 158      57.865  49.494  -4.367  1.00  2.37           H  
ATOM   2468  HA  GLU A 158      56.697  49.902  -6.995  1.00  2.37           H  
ATOM   2469 1HB  GLU A 158      58.071  47.919  -6.361  1.00  2.37           H  
ATOM   2470 2HB  GLU A 158      56.797  47.403  -5.270  1.00  2.37           H  
ATOM   2471 1HG  GLU A 158      55.270  47.085  -7.127  1.00  2.37           H  
ATOM   2472 2HG  GLU A 158      56.467  47.706  -8.259  1.00  2.37           H  
ATOM   2473  N   GLU A 159      54.245  49.788  -6.754  1.00  2.24           N  
ATOM   2474  CA  GLU A 159      52.789  49.835  -6.654  1.00  2.24           C  
ATOM   2475  C   GLU A 159      52.225  48.422  -6.532  1.00  2.24           C  
ATOM   2476  O   GLU A 159      52.691  47.504  -7.204  1.00  2.24           O  
ATOM   2477  CB  GLU A 159      52.195  50.546  -7.878  1.00  2.24           C  
ATOM   2478  CG  GLU A 159      50.696  50.839  -7.786  1.00  2.24           C  
ATOM   2479  CD  GLU A 159      50.181  51.657  -8.953  1.00  2.24           C  
ATOM   2480  OE1 GLU A 159      50.949  51.934  -9.845  1.00  2.24           O  
ATOM   2481  OE2 GLU A 159      49.027  52.019  -8.941  1.00  2.24           O1-
ATOM   2482  H   GLU A 159      54.678  49.994  -7.643  1.00  2.24           H  
ATOM   2483  HA  GLU A 159      52.517  50.388  -5.756  1.00  2.24           H  
ATOM   2484 1HB  GLU A 159      52.715  51.485  -8.044  1.00  2.24           H  
ATOM   2485 2HB  GLU A 159      52.352  49.928  -8.760  1.00  2.24           H  
ATOM   2486 1HG  GLU A 159      50.151  49.896  -7.755  1.00  2.24           H  
ATOM   2487 2HG  GLU A 159      50.498  51.371  -6.858  1.00  2.24           H  
ATOM   2488  N   ALA A 160      51.244  48.231  -5.668  1.00  2.16           N  
ATOM   2489  CA  ALA A 160      50.647  46.911  -5.526  1.00  2.16           C  
ATOM   2490  C   ALA A 160      49.881  46.516  -6.784  1.00  2.16           C  
ATOM   2491  O   ALA A 160      49.302  47.381  -7.436  1.00  2.16           O  
ATOM   2492  CB  ALA A 160      49.687  46.882  -4.366  1.00  2.16           C  
ATOM   2493  H   ALA A 160      50.898  49.003  -5.118  1.00  2.16           H  
ATOM   2494  HA  ALA A 160      51.461  46.220  -5.352  1.00  2.16           H  
ATOM   2495 1HB  ALA A 160      49.261  45.892  -4.242  1.00  2.16           H  
ATOM   2496 2HB  ALA A 160      50.194  47.170  -3.460  1.00  2.16           H  
ATOM   2497 3HB  ALA A 160      48.891  47.571  -4.575  1.00  2.16           H  
ATOM   2498  N   PRO A 161      49.818  45.222  -7.125  1.00  2.10           N  
ATOM   2499  CA  PRO A 161      49.011  44.684  -8.191  1.00  2.10           C  
ATOM   2500  C   PRO A 161      47.569  44.725  -7.736  1.00  2.10           C  
ATOM   2501  O   PRO A 161      47.314  44.849  -6.540  1.00  2.10           O  
ATOM   2502  CB  PRO A 161      49.536  43.256  -8.343  1.00  2.10           C  
ATOM   2503  CG  PRO A 161      50.053  42.900  -6.973  1.00  2.10           C  
ATOM   2504  CD  PRO A 161      50.617  44.203  -6.414  1.00  2.10           C  
ATOM   2505  HA  PRO A 161      49.159  45.278  -9.104  1.00  2.10           H  
ATOM   2506 1HB  PRO A 161      48.718  42.595  -8.672  1.00  2.10           H  
ATOM   2507 2HB  PRO A 161      50.312  43.221  -9.122  1.00  2.10           H  
ATOM   2508 1HG  PRO A 161      49.239  42.494  -6.366  1.00  2.10           H  
ATOM   2509 2HG  PRO A 161      50.812  42.107  -7.053  1.00  2.10           H  
ATOM   2510 1HD  PRO A 161      50.433  44.219  -5.335  1.00  2.10           H  
ATOM   2511 2HD  PRO A 161      51.685  44.304  -6.668  1.00  2.10           H  
ATOM   2512  N   GLU A 162      46.642  44.641  -8.673  1.00  2.07           N  
ATOM   2513  CA  GLU A 162      45.230  44.565  -8.325  1.00  2.07           C  
ATOM   2514  C   GLU A 162      44.661  43.258  -8.844  1.00  2.07           C  
ATOM   2515  O   GLU A 162      44.771  42.969 -10.035  1.00  2.07           O  
ATOM   2516  CB  GLU A 162      44.467  45.756  -8.918  1.00  2.07           C  
ATOM   2517  CG  GLU A 162      42.974  45.799  -8.578  1.00  2.07           C  
ATOM   2518  CD  GLU A 162      42.276  47.028  -9.133  1.00  2.07           C  
ATOM   2519  OE1 GLU A 162      42.937  47.843  -9.733  1.00  2.07           O  
ATOM   2520  OE2 GLU A 162      41.086  47.156  -8.945  1.00  2.07           O1-
ATOM   2521  H   GLU A 162      46.914  44.588  -9.642  1.00  2.07           H  
ATOM   2522  HA  GLU A 162      45.125  44.583  -7.241  1.00  2.07           H  
ATOM   2523 1HB  GLU A 162      44.918  46.684  -8.565  1.00  2.07           H  
ATOM   2524 2HB  GLU A 162      44.558  45.739 -10.003  1.00  2.07           H  
ATOM   2525 1HG  GLU A 162      42.494  44.905  -8.986  1.00  2.07           H  
ATOM   2526 2HG  GLU A 162      42.858  45.774  -7.496  1.00  2.07           H  
ATOM   2527  N   MET A 163      44.039  42.474  -7.965  1.00  2.03           N  
ATOM   2528  CA  MET A 163      43.476  41.188  -8.367  1.00  2.03           C  
ATOM   2529  C   MET A 163      42.485  41.381  -9.520  1.00  2.03           C  
ATOM   2530  O   MET A 163      41.496  42.092  -9.344  1.00  2.03           O  
ATOM   2531  CB  MET A 163      42.735  40.561  -7.191  1.00  2.03           C  
ATOM   2532  CG  MET A 163      42.197  39.162  -7.441  1.00  2.03           C  
ATOM   2533  SD  MET A 163      41.334  38.503  -5.993  1.00  2.03           S  
ATOM   2534  CE  MET A 163      42.686  38.295  -4.837  1.00  2.03           C  
ATOM   2535  H   MET A 163      44.019  42.756  -6.982  1.00  2.03           H  
ATOM   2536  HA  MET A 163      44.287  40.530  -8.643  1.00  2.03           H  
ATOM   2537 1HB  MET A 163      43.391  40.525  -6.320  1.00  2.03           H  
ATOM   2538 2HB  MET A 163      41.886  41.193  -6.928  1.00  2.03           H  
ATOM   2539 1HG  MET A 163      41.498  39.186  -8.285  1.00  2.03           H  
ATOM   2540 2HG  MET A 163      43.016  38.490  -7.695  1.00  2.03           H  
ATOM   2541 1HE  MET A 163      42.308  37.903  -3.896  1.00  2.03           H  
ATOM   2542 2HE  MET A 163      43.416  37.602  -5.252  1.00  2.03           H  
ATOM   2543 3HE  MET A 163      43.161  39.261  -4.656  1.00  2.03           H  
ATOM   2544  N   PRO A 164      42.717  40.799 -10.712  1.00  1.98           N  
ATOM   2545  CA  PRO A 164      41.844  40.907 -11.860  1.00  1.98           C  
ATOM   2546  C   PRO A 164      40.465  40.363 -11.557  1.00  1.98           C  
ATOM   2547  O   PRO A 164      40.338  39.301 -10.932  1.00  1.98           O  
ATOM   2548  CB  PRO A 164      42.547  40.043 -12.916  1.00  1.98           C  
ATOM   2549  CG  PRO A 164      43.994  40.015 -12.492  1.00  1.98           C  
ATOM   2550  CD  PRO A 164      43.958  40.029 -10.978  1.00  1.98           C  
ATOM   2551  HA  PRO A 164      41.791  41.963 -12.172  1.00  1.98           H  
ATOM   2552 1HB  PRO A 164      42.093  39.043 -12.949  1.00  1.98           H  
ATOM   2553 2HB  PRO A 164      42.411  40.487 -13.912  1.00  1.98           H  
ATOM   2554 1HG  PRO A 164      44.495  39.125 -12.899  1.00  1.98           H  
ATOM   2555 2HG  PRO A 164      44.523  40.892 -12.899  1.00  1.98           H  
ATOM   2556 1HD  PRO A 164      43.889  39.011 -10.564  1.00  1.98           H  
ATOM   2557 2HD  PRO A 164      44.859  40.566 -10.658  1.00  1.98           H  
ATOM   2558  N   ALA A 165      39.441  40.991 -12.133  1.00  1.90           N  
ATOM   2559  CA  ALA A 165      38.077  40.498 -11.976  1.00  1.90           C  
ATOM   2560  C   ALA A 165      37.994  39.077 -12.497  1.00  1.90           C  
ATOM   2561  O   ALA A 165      37.232  38.264 -11.991  1.00  1.90           O  
ATOM   2562  CB  ALA A 165      37.090  41.382 -12.711  1.00  1.90           C  
ATOM   2563  H   ALA A 165      39.604  41.847 -12.645  1.00  1.90           H  
ATOM   2564  HA  ALA A 165      37.831  40.491 -10.911  1.00  1.90           H  
ATOM   2565 1HB  ALA A 165      36.084  40.994 -12.565  1.00  1.90           H  
ATOM   2566 2HB  ALA A 165      37.149  42.398 -12.319  1.00  1.90           H  
ATOM   2567 3HB  ALA A 165      37.326  41.388 -13.773  1.00  1.90           H  
ATOM   2568  N   LEU A 166      38.776  38.779 -13.532  1.00  1.78           N  
ATOM   2569  CA  LEU A 166      38.784  37.448 -14.103  1.00  1.78           C  
ATOM   2570  C   LEU A 166      39.134  36.397 -13.061  1.00  1.78           C  
ATOM   2571  O   LEU A 166      38.615  35.287 -13.111  1.00  1.78           O  
ATOM   2572  CB  LEU A 166      39.751  37.349 -15.279  1.00  1.78           C  
ATOM   2573  CG  LEU A 166      39.789  35.970 -15.966  1.00  1.78           C  
ATOM   2574  CD1 LEU A 166      38.390  35.612 -16.506  1.00  1.78           C  
ATOM   2575  CD2 LEU A 166      40.809  36.006 -17.098  1.00  1.78           C  
ATOM   2576  H   LEU A 166      39.383  39.491 -13.910  1.00  1.78           H  
ATOM   2577  HA  LEU A 166      37.786  37.239 -14.479  1.00  1.78           H  
ATOM   2578 1HB  LEU A 166      39.473  38.088 -16.028  1.00  1.78           H  
ATOM   2579 2HB  LEU A 166      40.757  37.573 -14.924  1.00  1.78           H  
ATOM   2580  HG  LEU A 166      40.076  35.215 -15.239  1.00  1.78           H  
ATOM   2581 1HD1 LEU A 166      38.421  34.632 -16.986  1.00  1.78           H  
ATOM   2582 2HD1 LEU A 166      37.676  35.589 -15.684  1.00  1.78           H  
ATOM   2583 3HD1 LEU A 166      38.080  36.360 -17.238  1.00  1.78           H  
ATOM   2584 1HD2 LEU A 166      40.851  35.042 -17.586  1.00  1.78           H  
ATOM   2585 2HD2 LEU A 166      40.513  36.764 -17.828  1.00  1.78           H  
ATOM   2586 3HD2 LEU A 166      41.790  36.253 -16.695  1.00  1.78           H  
ATOM   2587  N   TYR A 167      40.047  36.701 -12.134  1.00  1.64           N  
ATOM   2588  CA  TYR A 167      40.409  35.708 -11.137  1.00  1.64           C  
ATOM   2589  C   TYR A 167      39.173  35.381 -10.330  1.00  1.64           C  
ATOM   2590  O   TYR A 167      38.833  34.213 -10.118  1.00  1.64           O  
ATOM   2591  CB  TYR A 167      41.529  36.190 -10.216  1.00  1.64           C  
ATOM   2592  CG  TYR A 167      41.939  35.153  -9.187  1.00  1.64           C  
ATOM   2593  CD1 TYR A 167      42.741  34.093  -9.587  1.00  1.64           C  
ATOM   2594  CD2 TYR A 167      41.539  35.252  -7.864  1.00  1.64           C  
ATOM   2595  CE1 TYR A 167      43.137  33.138  -8.679  1.00  1.64           C  
ATOM   2596  CE2 TYR A 167      41.951  34.290  -6.956  1.00  1.64           C  
ATOM   2597  CZ  TYR A 167      42.740  33.240  -7.362  1.00  1.64           C  
ATOM   2598  OH  TYR A 167      43.144  32.285  -6.456  1.00  1.64           O  
ATOM   2599  H   TYR A 167      40.427  37.639 -12.063  1.00  1.64           H  
ATOM   2600  HA  TYR A 167      40.732  34.798 -11.643  1.00  1.64           H  
ATOM   2601 1HB  TYR A 167      42.405  36.457 -10.808  1.00  1.64           H  
ATOM   2602 2HB  TYR A 167      41.205  37.088  -9.689  1.00  1.64           H  
ATOM   2603  HD1 TYR A 167      43.058  34.014 -10.628  1.00  1.64           H  
ATOM   2604  HD2 TYR A 167      40.911  36.079  -7.544  1.00  1.64           H  
ATOM   2605  HE1 TYR A 167      43.764  32.307  -9.001  1.00  1.64           H  
ATOM   2606  HE2 TYR A 167      41.656  34.353  -5.921  1.00  1.64           H  
ATOM   2607  HH  TYR A 167      42.738  32.461  -5.604  1.00  1.64           H  
ATOM   2608  N   GLU A 168      38.497  36.435  -9.877  1.00  1.51           N  
ATOM   2609  CA  GLU A 168      37.309  36.244  -9.060  1.00  1.51           C  
ATOM   2610  C   GLU A 168      36.220  35.508  -9.848  1.00  1.51           C  
ATOM   2611  O   GLU A 168      35.531  34.633  -9.310  1.00  1.51           O  
ATOM   2612  CB  GLU A 168      36.783  37.591  -8.574  1.00  1.51           C  
ATOM   2613  CG  GLU A 168      37.700  38.288  -7.587  1.00  1.51           C  
ATOM   2614  CD  GLU A 168      37.152  39.606  -7.109  1.00  1.51           C  
ATOM   2615  OE1 GLU A 168      36.136  40.027  -7.609  1.00  1.51           O  
ATOM   2616  OE2 GLU A 168      37.746  40.191  -6.240  1.00  1.51           O1-
ATOM   2617  H   GLU A 168      38.834  37.373 -10.123  1.00  1.51           H  
ATOM   2618  HA  GLU A 168      37.581  35.636  -8.195  1.00  1.51           H  
ATOM   2619 1HB  GLU A 168      36.651  38.254  -9.428  1.00  1.51           H  
ATOM   2620 2HB  GLU A 168      35.809  37.463  -8.108  1.00  1.51           H  
ATOM   2621 1HG  GLU A 168      37.875  37.638  -6.744  1.00  1.51           H  
ATOM   2622 2HG  GLU A 168      38.661  38.461  -8.079  1.00  1.51           H  
ATOM   2623  N   LYS A 169      36.090  35.831 -11.141  1.00  1.38           N  
ATOM   2624  CA  LYS A 169      35.100  35.169 -11.977  1.00  1.38           C  
ATOM   2625  C   LYS A 169      35.452  33.700 -12.127  1.00  1.38           C  
ATOM   2626  O   LYS A 169      34.571  32.846 -12.050  1.00  1.38           O  
ATOM   2627  CB  LYS A 169      34.996  35.838 -13.346  1.00  1.38           C  
ATOM   2628  CG  LYS A 169      34.349  37.228 -13.323  1.00  1.38           C  
ATOM   2629  CD  LYS A 169      34.333  37.866 -14.704  1.00  1.38           C  
ATOM   2630  CE  LYS A 169      33.726  39.263 -14.655  1.00  1.38           C  
ATOM   2631  NZ  LYS A 169      33.716  39.918 -15.996  1.00  1.38           N1+
ATOM   2632  H   LYS A 169      36.669  36.574 -11.531  1.00  1.38           H  
ATOM   2633  HA  LYS A 169      34.130  35.236 -11.486  1.00  1.38           H  
ATOM   2634 1HB  LYS A 169      35.988  35.937 -13.765  1.00  1.38           H  
ATOM   2635 2HB  LYS A 169      34.419  35.205 -14.020  1.00  1.38           H  
ATOM   2636 1HG  LYS A 169      33.323  37.137 -12.967  1.00  1.38           H  
ATOM   2637 2HG  LYS A 169      34.889  37.870 -12.637  1.00  1.38           H  
ATOM   2638 1HD  LYS A 169      35.356  37.935 -15.078  1.00  1.38           H  
ATOM   2639 2HD  LYS A 169      33.755  37.247 -15.391  1.00  1.38           H  
ATOM   2640 1HE  LYS A 169      32.705  39.196 -14.285  1.00  1.38           H  
ATOM   2641 2HE  LYS A 169      34.310  39.875 -13.968  1.00  1.38           H  
ATOM   2642 1HZ  LYS A 169      33.311  40.841 -15.917  1.00  1.38           H  
ATOM   2643 2HZ  LYS A 169      34.661  39.995 -16.343  1.00  1.38           H  
ATOM   2644 3HZ  LYS A 169      33.167  39.364 -16.637  1.00  1.38           H  
ATOM   2645  N   LYS A 170      36.738  33.381 -12.286  1.00  1.28           N  
ATOM   2646  CA  LYS A 170      37.101  31.983 -12.394  1.00  1.28           C  
ATOM   2647  C   LYS A 170      36.776  31.255 -11.104  1.00  1.28           C  
ATOM   2648  O   LYS A 170      36.302  30.123 -11.147  1.00  1.28           O  
ATOM   2649  CB  LYS A 170      38.568  31.779 -12.774  1.00  1.28           C  
ATOM   2650  CG  LYS A 170      38.922  32.121 -14.230  1.00  1.28           C  
ATOM   2651  CD  LYS A 170      40.379  31.809 -14.496  1.00  1.28           C  
ATOM   2652  CE  LYS A 170      40.749  32.001 -15.955  1.00  1.28           C  
ATOM   2653  NZ  LYS A 170      42.180  31.646 -16.206  1.00  1.28           N1+
ATOM   2654  H   LYS A 170      37.452  34.103 -12.357  1.00  1.28           H  
ATOM   2655  HA  LYS A 170      36.499  31.537 -13.184  1.00  1.28           H  
ATOM   2656 1HB  LYS A 170      39.189  32.408 -12.129  1.00  1.28           H  
ATOM   2657 2HB  LYS A 170      38.852  30.744 -12.588  1.00  1.28           H  
ATOM   2658 1HG  LYS A 170      38.297  31.565 -14.922  1.00  1.28           H  
ATOM   2659 2HG  LYS A 170      38.753  33.177 -14.402  1.00  1.28           H  
ATOM   2660 1HD  LYS A 170      40.998  32.469 -13.884  1.00  1.28           H  
ATOM   2661 2HD  LYS A 170      40.583  30.775 -14.213  1.00  1.28           H  
ATOM   2662 1HE  LYS A 170      40.115  31.365 -16.572  1.00  1.28           H  
ATOM   2663 2HE  LYS A 170      40.587  33.031 -16.233  1.00  1.28           H  
ATOM   2664 1HZ  LYS A 170      42.392  31.778 -17.184  1.00  1.28           H  
ATOM   2665 2HZ  LYS A 170      42.782  32.230 -15.647  1.00  1.28           H  
ATOM   2666 3HZ  LYS A 170      42.326  30.673 -15.959  1.00  1.28           H  
ATOM   2667  N   LEU A 171      36.971  31.892  -9.945  1.00  1.19           N  
ATOM   2668  CA  LEU A 171      36.642  31.174  -8.723  1.00  1.19           C  
ATOM   2669  C   LEU A 171      35.149  30.881  -8.687  1.00  1.19           C  
ATOM   2670  O   LEU A 171      34.730  29.771  -8.339  1.00  1.19           O  
ATOM   2671  CB  LEU A 171      37.005  31.975  -7.477  1.00  1.19           C  
ATOM   2672  CG  LEU A 171      38.483  32.202  -7.210  1.00  1.19           C  
ATOM   2673  CD1 LEU A 171      38.593  33.057  -5.979  1.00  1.19           C  
ATOM   2674  CD2 LEU A 171      39.195  30.884  -7.073  1.00  1.19           C  
ATOM   2675  H   LEU A 171      37.382  32.828  -9.926  1.00  1.19           H  
ATOM   2676  HA  LEU A 171      37.182  30.236  -8.704  1.00  1.19           H  
ATOM   2677 1HB  LEU A 171      36.540  32.958  -7.562  1.00  1.19           H  
ATOM   2678 2HB  LEU A 171      36.576  31.479  -6.606  1.00  1.19           H  
ATOM   2679  HG  LEU A 171      38.928  32.757  -8.038  1.00  1.19           H  
ATOM   2680 1HD1 LEU A 171      39.627  33.250  -5.765  1.00  1.19           H  
ATOM   2681 2HD1 LEU A 171      38.067  33.996  -6.152  1.00  1.19           H  
ATOM   2682 3HD1 LEU A 171      38.141  32.542  -5.130  1.00  1.19           H  
ATOM   2683 1HD2 LEU A 171      40.254  31.064  -6.876  1.00  1.19           H  
ATOM   2684 2HD2 LEU A 171      38.761  30.325  -6.258  1.00  1.19           H  
ATOM   2685 3HD2 LEU A 171      39.088  30.319  -7.997  1.00  1.19           H  
ATOM   2686  N   ALA A 172      34.340  31.856  -9.111  1.00  1.12           N  
ATOM   2687  CA  ALA A 172      32.898  31.676  -9.129  1.00  1.12           C  
ATOM   2688  C   ALA A 172      32.502  30.531 -10.047  1.00  1.12           C  
ATOM   2689  O   ALA A 172      31.616  29.731  -9.730  1.00  1.12           O  
ATOM   2690  CB  ALA A 172      32.224  32.952  -9.591  1.00  1.12           C  
ATOM   2691  H   ALA A 172      34.742  32.755  -9.389  1.00  1.12           H  
ATOM   2692  HA  ALA A 172      32.574  31.432  -8.118  1.00  1.12           H  
ATOM   2693 1HB  ALA A 172      31.147  32.816  -9.587  1.00  1.12           H  
ATOM   2694 2HB  ALA A 172      32.499  33.769  -8.925  1.00  1.12           H  
ATOM   2695 3HB  ALA A 172      32.550  33.186 -10.599  1.00  1.12           H  
ATOM   2696  N   LEU A 173      33.193  30.428 -11.177  1.00  1.07           N  
ATOM   2697  CA  LEU A 173      32.895  29.394 -12.141  1.00  1.07           C  
ATOM   2698  C   LEU A 173      33.401  28.033 -11.681  1.00  1.07           C  
ATOM   2699  O   LEU A 173      32.765  27.014 -11.955  1.00  1.07           O  
ATOM   2700  CB  LEU A 173      33.443  29.803 -13.491  1.00  1.07           C  
ATOM   2701  CG  LEU A 173      32.739  31.027 -14.071  1.00  1.07           C  
ATOM   2702  CD1 LEU A 173      33.392  31.354 -15.359  1.00  1.07           C  
ATOM   2703  CD2 LEU A 173      31.206  30.790 -14.180  1.00  1.07           C  
ATOM   2704  H   LEU A 173      33.909  31.124 -11.391  1.00  1.07           H  
ATOM   2705  HA  LEU A 173      31.815  29.333 -12.240  1.00  1.07           H  
ATOM   2706 1HB  LEU A 173      34.490  30.061 -13.367  1.00  1.07           H  
ATOM   2707 2HB  LEU A 173      33.371  28.982 -14.184  1.00  1.07           H  
ATOM   2708  HG  LEU A 173      32.890  31.866 -13.413  1.00  1.07           H  
ATOM   2709 1HD1 LEU A 173      32.940  32.249 -15.779  1.00  1.07           H  
ATOM   2710 2HD1 LEU A 173      34.451  31.529 -15.171  1.00  1.07           H  
ATOM   2711 3HD1 LEU A 173      33.276  30.522 -16.055  1.00  1.07           H  
ATOM   2712 1HD2 LEU A 173      30.739  31.689 -14.576  1.00  1.07           H  
ATOM   2713 2HD2 LEU A 173      30.971  29.976 -14.820  1.00  1.07           H  
ATOM   2714 3HD2 LEU A 173      30.806  30.580 -13.187  1.00  1.07           H  
ATOM   2715  N   TYR A 174      34.517  27.991 -10.948  1.00  1.02           N  
ATOM   2716  CA  TYR A 174      34.967  26.715 -10.410  1.00  1.02           C  
ATOM   2717  C   TYR A 174      33.911  26.196  -9.436  1.00  1.02           C  
ATOM   2718  O   TYR A 174      33.589  25.004  -9.433  1.00  1.02           O  
ATOM   2719  CB  TYR A 174      36.321  26.830  -9.695  1.00  1.02           C  
ATOM   2720  CG  TYR A 174      37.560  26.843 -10.592  1.00  1.02           C  
ATOM   2721  CD1 TYR A 174      38.447  27.913 -10.557  1.00  1.02           C  
ATOM   2722  CD2 TYR A 174      37.820  25.759 -11.422  1.00  1.02           C  
ATOM   2723  CE1 TYR A 174      39.579  27.906 -11.339  1.00  1.02           C  
ATOM   2724  CE2 TYR A 174      38.959  25.749 -12.209  1.00  1.02           C  
ATOM   2725  CZ  TYR A 174      39.838  26.818 -12.166  1.00  1.02           C  
ATOM   2726  OH  TYR A 174      40.969  26.811 -12.945  1.00  1.02           O  
ATOM   2727  H   TYR A 174      35.049  28.840 -10.770  1.00  1.02           H  
ATOM   2728  HA  TYR A 174      35.058  26.000 -11.226  1.00  1.02           H  
ATOM   2729 1HB  TYR A 174      36.328  27.750  -9.109  1.00  1.02           H  
ATOM   2730 2HB  TYR A 174      36.423  26.005  -8.993  1.00  1.02           H  
ATOM   2731  HD1 TYR A 174      38.251  28.752  -9.912  1.00  1.02           H  
ATOM   2732  HD2 TYR A 174      37.129  24.917 -11.450  1.00  1.02           H  
ATOM   2733  HE1 TYR A 174      40.268  28.750 -11.304  1.00  1.02           H  
ATOM   2734  HE2 TYR A 174      39.165  24.899 -12.859  1.00  1.02           H  
ATOM   2735  HH  TYR A 174      40.985  26.012 -13.478  1.00  1.02           H  
ATOM   2736  N   LEU A 175      33.339  27.108  -8.635  1.00  0.99           N  
ATOM   2737  CA  LEU A 175      32.294  26.749  -7.685  1.00  0.99           C  
ATOM   2738  C   LEU A 175      31.024  26.299  -8.427  1.00  0.99           C  
ATOM   2739  O   LEU A 175      30.422  25.289  -8.066  1.00  0.99           O  
ATOM   2740  CB  LEU A 175      32.054  27.941  -6.745  1.00  0.99           C  
ATOM   2741  CG  LEU A 175      33.250  28.233  -5.760  1.00  0.99           C  
ATOM   2742  CD1 LEU A 175      33.065  29.580  -5.059  1.00  0.99           C  
ATOM   2743  CD2 LEU A 175      33.321  27.116  -4.724  1.00  0.99           C  
ATOM   2744  H   LEU A 175      33.666  28.077  -8.672  1.00  0.99           H  
ATOM   2745  HA  LEU A 175      32.650  25.914  -7.084  1.00  0.99           H  
ATOM   2746 1HB  LEU A 175      31.895  28.833  -7.345  1.00  0.99           H  
ATOM   2747 2HB  LEU A 175      31.159  27.755  -6.157  1.00  0.99           H  
ATOM   2748  HG  LEU A 175      34.181  28.269  -6.327  1.00  0.99           H  
ATOM   2749 1HD1 LEU A 175      33.905  29.762  -4.388  1.00  0.99           H  
ATOM   2750 2HD1 LEU A 175      33.025  30.373  -5.806  1.00  0.99           H  
ATOM   2751 3HD1 LEU A 175      32.166  29.579  -4.494  1.00  0.99           H  
ATOM   2752 1HD2 LEU A 175      34.154  27.304  -4.046  1.00  0.99           H  
ATOM   2753 2HD2 LEU A 175      32.400  27.085  -4.157  1.00  0.99           H  
ATOM   2754 3HD2 LEU A 175      33.470  26.162  -5.226  1.00  0.99           H  
ATOM   2755  N   LEU A 176      30.666  26.983  -9.524  1.00  0.96           N  
ATOM   2756  CA  LEU A 176      29.499  26.587 -10.324  1.00  0.96           C  
ATOM   2757  C   LEU A 176      29.693  25.175 -10.862  1.00  0.96           C  
ATOM   2758  O   LEU A 176      28.784  24.335 -10.805  1.00  0.96           O  
ATOM   2759  CB  LEU A 176      29.270  27.557 -11.494  1.00  0.96           C  
ATOM   2760  CG  LEU A 176      28.087  27.222 -12.448  1.00  0.96           C  
ATOM   2761  CD1 LEU A 176      26.783  27.222 -11.658  1.00  0.96           C  
ATOM   2762  CD2 LEU A 176      28.039  28.267 -13.591  1.00  0.96           C  
ATOM   2763  H   LEU A 176      31.183  27.825  -9.777  1.00  0.96           H  
ATOM   2764  HA  LEU A 176      28.620  26.598  -9.686  1.00  0.96           H  
ATOM   2765 1HB  LEU A 176      29.130  28.557 -11.101  1.00  0.96           H  
ATOM   2766 2HB  LEU A 176      30.170  27.561 -12.104  1.00  0.96           H  
ATOM   2767  HG  LEU A 176      28.232  26.226 -12.876  1.00  0.96           H  
ATOM   2768 1HD1 LEU A 176      25.963  26.996 -12.302  1.00  0.96           H  
ATOM   2769 2HD1 LEU A 176      26.829  26.482 -10.859  1.00  0.96           H  
ATOM   2770 3HD1 LEU A 176      26.639  28.187 -11.244  1.00  0.96           H  
ATOM   2771 1HD2 LEU A 176      27.222  28.037 -14.268  1.00  0.96           H  
ATOM   2772 2HD2 LEU A 176      27.892  29.263 -13.170  1.00  0.96           H  
ATOM   2773 3HD2 LEU A 176      28.975  28.243 -14.146  1.00  0.96           H  
ATOM   2774  N   LEU A 177      30.880  24.913 -11.402  1.00  0.96           N  
ATOM   2775  CA  LEU A 177      31.197  23.609 -11.949  1.00  0.96           C  
ATOM   2776  C   LEU A 177      31.098  22.553 -10.850  1.00  0.96           C  
ATOM   2777  O   LEU A 177      30.462  21.516 -11.040  1.00  0.96           O  
ATOM   2778  CB  LEU A 177      32.602  23.638 -12.557  1.00  0.96           C  
ATOM   2779  CG  LEU A 177      33.126  22.363 -13.173  1.00  0.96           C  
ATOM   2780  CD1 LEU A 177      32.230  21.950 -14.330  1.00  0.96           C  
ATOM   2781  CD2 LEU A 177      34.543  22.621 -13.655  1.00  0.96           C  
ATOM   2782  H   LEU A 177      31.586  25.648 -11.439  1.00  0.96           H  
ATOM   2783  HA  LEU A 177      30.478  23.375 -12.731  1.00  0.96           H  
ATOM   2784 1HB  LEU A 177      32.627  24.409 -13.320  1.00  0.96           H  
ATOM   2785 2HB  LEU A 177      33.300  23.929 -11.774  1.00  0.96           H  
ATOM   2786  HG  LEU A 177      33.126  21.566 -12.432  1.00  0.96           H  
ATOM   2787 1HD1 LEU A 177      32.612  21.032 -14.779  1.00  0.96           H  
ATOM   2788 2HD1 LEU A 177      31.217  21.779 -13.961  1.00  0.96           H  
ATOM   2789 3HD1 LEU A 177      32.217  22.743 -15.080  1.00  0.96           H  
ATOM   2790 1HD2 LEU A 177      34.947  21.714 -14.104  1.00  0.96           H  
ATOM   2791 2HD2 LEU A 177      34.530  23.424 -14.393  1.00  0.96           H  
ATOM   2792 3HD2 LEU A 177      35.164  22.917 -12.808  1.00  0.96           H  
ATOM   2793  N   ALA A 178      31.698  22.815  -9.685  1.00  0.97           N  
ATOM   2794  CA  ALA A 178      31.645  21.853  -8.591  1.00  0.97           C  
ATOM   2795  C   ALA A 178      30.207  21.565  -8.155  1.00  0.97           C  
ATOM   2796  O   ALA A 178      29.844  20.404  -7.929  1.00  0.97           O  
ATOM   2797  CB  ALA A 178      32.435  22.384  -7.411  1.00  0.97           C  
ATOM   2798  H   ALA A 178      32.221  23.683  -9.563  1.00  0.97           H  
ATOM   2799  HA  ALA A 178      32.089  20.922  -8.939  1.00  0.97           H  
ATOM   2800 1HB  ALA A 178      32.420  21.656  -6.603  1.00  0.97           H  
ATOM   2801 2HB  ALA A 178      33.464  22.569  -7.720  1.00  0.97           H  
ATOM   2802 3HB  ALA A 178      31.986  23.317  -7.071  1.00  0.97           H  
ATOM   2803  N   LEU A 179      29.370  22.608  -8.096  1.00  1.00           N  
ATOM   2804  CA  LEU A 179      27.969  22.444  -7.725  1.00  1.00           C  
ATOM   2805  C   LEU A 179      27.239  21.604  -8.755  1.00  1.00           C  
ATOM   2806  O   LEU A 179      26.442  20.732  -8.402  1.00  1.00           O  
ATOM   2807  CB  LEU A 179      27.290  23.820  -7.621  1.00  1.00           C  
ATOM   2808  CG  LEU A 179      27.684  24.721  -6.430  1.00  1.00           C  
ATOM   2809  CD1 LEU A 179      27.140  26.142  -6.669  1.00  1.00           C  
ATOM   2810  CD2 LEU A 179      27.087  24.137  -5.154  1.00  1.00           C  
ATOM   2811  H   LEU A 179      29.724  23.546  -8.283  1.00  1.00           H  
ATOM   2812  HA  LEU A 179      27.921  21.942  -6.761  1.00  1.00           H  
ATOM   2813 1HB  LEU A 179      27.516  24.376  -8.528  1.00  1.00           H  
ATOM   2814 2HB  LEU A 179      26.212  23.668  -7.580  1.00  1.00           H  
ATOM   2815  HG  LEU A 179      28.765  24.770  -6.333  1.00  1.00           H  
ATOM   2816 1HD1 LEU A 179      27.401  26.786  -5.833  1.00  1.00           H  
ATOM   2817 2HD1 LEU A 179      27.576  26.542  -7.579  1.00  1.00           H  
ATOM   2818 3HD1 LEU A 179      26.077  26.109  -6.777  1.00  1.00           H  
ATOM   2819 1HD2 LEU A 179      27.351  24.766  -4.313  1.00  1.00           H  
ATOM   2820 2HD2 LEU A 179      26.005  24.093  -5.247  1.00  1.00           H  
ATOM   2821 3HD2 LEU A 179      27.480  23.134  -4.995  1.00  1.00           H  
ATOM   2822  N   SER A 180      27.546  21.836 -10.032  1.00  1.05           N  
ATOM   2823  CA  SER A 180      26.915  21.123 -11.127  1.00  1.05           C  
ATOM   2824  C   SER A 180      27.253  19.647 -11.097  1.00  1.05           C  
ATOM   2825  O   SER A 180      26.383  18.782 -11.247  1.00  1.05           O  
ATOM   2826  CB  SER A 180      27.389  21.727 -12.427  1.00  1.05           C  
ATOM   2827  OG  SER A 180      26.962  23.061 -12.522  1.00  1.05           O  
ATOM   2828  H   SER A 180      28.213  22.575 -10.257  1.00  1.05           H  
ATOM   2829  HA  SER A 180      25.843  21.229 -11.049  1.00  1.05           H  
ATOM   2830 1HB  SER A 180      28.468  21.687 -12.482  1.00  1.05           H  
ATOM   2831 2HB  SER A 180      27.009  21.153 -13.259  1.00  1.05           H  
ATOM   2832  HG  SER A 180      27.504  23.558 -11.860  1.00  1.05           H  
ATOM   2833  N   LEU A 181      28.516  19.344 -10.849  1.00  1.11           N  
ATOM   2834  CA  LEU A 181      28.939  17.962 -10.810  1.00  1.11           C  
ATOM   2835  C   LEU A 181      28.296  17.251  -9.620  1.00  1.11           C  
ATOM   2836  O   LEU A 181      27.814  16.116  -9.742  1.00  1.11           O  
ATOM   2837  CB  LEU A 181      30.463  17.941 -10.722  1.00  1.11           C  
ATOM   2838  CG  LEU A 181      31.182  18.473 -11.997  1.00  1.11           C  
ATOM   2839  CD1 LEU A 181      32.665  18.625 -11.720  1.00  1.11           C  
ATOM   2840  CD2 LEU A 181      30.929  17.529 -13.147  1.00  1.11           C  
ATOM   2841  H   LEU A 181      29.199  20.094 -10.727  1.00  1.11           H  
ATOM   2842  HA  LEU A 181      28.620  17.471 -11.727  1.00  1.11           H  
ATOM   2843 1HB  LEU A 181      30.767  18.570  -9.882  1.00  1.11           H  
ATOM   2844 2HB  LEU A 181      30.795  16.923 -10.535  1.00  1.11           H  
ATOM   2845  HG  LEU A 181      30.787  19.448 -12.255  1.00  1.11           H  
ATOM   2846 1HD1 LEU A 181      33.162  19.011 -12.610  1.00  1.11           H  
ATOM   2847 2HD1 LEU A 181      32.804  19.325 -10.895  1.00  1.11           H  
ATOM   2848 3HD1 LEU A 181      33.090  17.659 -11.455  1.00  1.11           H  
ATOM   2849 1HD2 LEU A 181      31.423  17.910 -14.041  1.00  1.11           H  
ATOM   2850 2HD2 LEU A 181      31.325  16.543 -12.903  1.00  1.11           H  
ATOM   2851 3HD2 LEU A 181      29.856  17.457 -13.325  1.00  1.11           H  
ATOM   2852  N   ALA A 182      28.251  17.947  -8.473  1.00  1.21           N  
ATOM   2853  CA  ALA A 182      27.655  17.398  -7.267  1.00  1.21           C  
ATOM   2854  C   ALA A 182      26.172  17.136  -7.453  1.00  1.21           C  
ATOM   2855  O   ALA A 182      25.673  16.074  -7.071  1.00  1.21           O  
ATOM   2856  CB  ALA A 182      27.866  18.361  -6.114  1.00  1.21           C  
ATOM   2857  H   ALA A 182      28.672  18.876  -8.425  1.00  1.21           H  
ATOM   2858  HA  ALA A 182      28.146  16.451  -7.046  1.00  1.21           H  
ATOM   2859 1HB  ALA A 182      27.455  17.950  -5.205  1.00  1.21           H  
ATOM   2860 2HB  ALA A 182      28.934  18.531  -5.982  1.00  1.21           H  
ATOM   2861 3HB  ALA A 182      27.378  19.307  -6.340  1.00  1.21           H  
ATOM   2862  N   SER A 183      25.485  18.075  -8.106  1.00  1.35           N  
ATOM   2863  CA  SER A 183      24.058  17.968  -8.338  1.00  1.35           C  
ATOM   2864  C   SER A 183      23.723  16.762  -9.154  1.00  1.35           C  
ATOM   2865  O   SER A 183      22.834  15.994  -8.800  1.00  1.35           O  
ATOM   2866  CB  SER A 183      23.551  19.159  -9.087  1.00  1.35           C  
ATOM   2867  OG  SER A 183      22.173  19.035  -9.324  1.00  1.35           O  
ATOM   2868  H   SER A 183      25.955  18.928  -8.404  1.00  1.35           H  
ATOM   2869  HA  SER A 183      23.551  17.900  -7.377  1.00  1.35           H  
ATOM   2870 1HB  SER A 183      23.753  20.052  -8.504  1.00  1.35           H  
ATOM   2871 2HB  SER A 183      24.081  19.248 -10.030  1.00  1.35           H  
ATOM   2872  HG  SER A 183      21.752  19.533  -8.602  1.00  1.35           H  
ATOM   2873  N   VAL A 184      24.447  16.569 -10.248  1.00  1.54           N  
ATOM   2874  CA  VAL A 184      24.158  15.435 -11.096  1.00  1.54           C  
ATOM   2875  C   VAL A 184      24.358  14.129 -10.359  1.00  1.54           C  
ATOM   2876  O   VAL A 184      23.562  13.204 -10.515  1.00  1.54           O  
ATOM   2877  CB  VAL A 184      25.013  15.465 -12.363  1.00  1.54           C  
ATOM   2878  CG1 VAL A 184      24.845  14.157 -13.093  1.00  1.54           C  
ATOM   2879  CG2 VAL A 184      24.544  16.628 -13.251  1.00  1.54           C  
ATOM   2880  H   VAL A 184      25.182  17.233 -10.505  1.00  1.54           H  
ATOM   2881  HA  VAL A 184      23.112  15.497 -11.398  1.00  1.54           H  
ATOM   2882  HB  VAL A 184      26.068  15.592 -12.098  1.00  1.54           H  
ATOM   2883 1HG1 VAL A 184      25.445  14.165 -14.001  1.00  1.54           H  
ATOM   2884 2HG1 VAL A 184      25.172  13.341 -12.450  1.00  1.54           H  
ATOM   2885 3HG1 VAL A 184      23.793  14.024 -13.341  1.00  1.54           H  
ATOM   2886 1HG2 VAL A 184      25.136  16.661 -14.163  1.00  1.54           H  
ATOM   2887 2HG2 VAL A 184      23.497  16.485 -13.500  1.00  1.54           H  
ATOM   2888 3HG2 VAL A 184      24.659  17.566 -12.710  1.00  1.54           H  
ATOM   2889  N   ALA A 185      25.444  14.028  -9.590  1.00  1.79           N  
ATOM   2890  CA  ALA A 185      25.705  12.818  -8.832  1.00  1.79           C  
ATOM   2891  C   ALA A 185      24.611  12.516  -7.793  1.00  1.79           C  
ATOM   2892  O   ALA A 185      24.198  11.361  -7.632  1.00  1.79           O  
ATOM   2893  CB  ALA A 185      27.043  12.961  -8.128  1.00  1.79           C  
ATOM   2894  H   ALA A 185      26.099  14.811  -9.523  1.00  1.79           H  
ATOM   2895  HA  ALA A 185      25.746  11.985  -9.532  1.00  1.79           H  
ATOM   2896 1HB  ALA A 185      27.269  12.049  -7.582  1.00  1.79           H  
ATOM   2897 2HB  ALA A 185      27.822  13.150  -8.867  1.00  1.79           H  
ATOM   2898 3HB  ALA A 185      26.993  13.801  -7.433  1.00  1.79           H  
ATOM   2899  N   MET A 186      24.126  13.557  -7.101  1.00  2.08           N  
ATOM   2900  CA  MET A 186      23.107  13.394  -6.058  1.00  2.08           C  
ATOM   2901  C   MET A 186      21.674  13.227  -6.557  1.00  2.08           C  
ATOM   2902  O   MET A 186      20.928  12.380  -6.058  1.00  2.08           O  
ATOM   2903  CB  MET A 186      23.142  14.597  -5.132  1.00  2.08           C  
ATOM   2904  CG  MET A 186      24.363  14.680  -4.257  1.00  2.08           C  
ATOM   2905  SD  MET A 186      24.228  15.997  -3.074  1.00  2.08           S  
ATOM   2906  CE  MET A 186      24.422  17.330  -4.213  1.00  2.08           C  
ATOM   2907  H   MET A 186      24.510  14.489  -7.271  1.00  2.08           H  
ATOM   2908  HA  MET A 186      23.359  12.501  -5.488  1.00  2.08           H  
ATOM   2909 1HB  MET A 186      23.107  15.507  -5.738  1.00  2.08           H  
ATOM   2910 2HB  MET A 186      22.259  14.592  -4.497  1.00  2.08           H  
ATOM   2911 1HG  MET A 186      24.496  13.742  -3.722  1.00  2.08           H  
ATOM   2912 2HG  MET A 186      25.245  14.854  -4.873  1.00  2.08           H  
ATOM   2913 1HE  MET A 186      24.377  18.263  -3.685  1.00  2.08           H  
ATOM   2914 2HE  MET A 186      25.372  17.238  -4.698  1.00  2.08           H  
ATOM   2915 3HE  MET A 186      23.632  17.285  -4.960  1.00  2.08           H  
ATOM   2916  N   CYS A 187      21.280  14.050  -7.520  1.00  2.34           N  
ATOM   2917  CA  CYS A 187      19.926  14.042  -8.048  1.00  2.34           C  
ATOM   2918  C   CYS A 187      19.983  13.569  -9.493  1.00  2.34           C  
ATOM   2919  O   CYS A 187      20.032  14.370 -10.429  1.00  2.34           O  
ATOM   2920  CB  CYS A 187      19.352  15.465  -7.996  1.00  2.34           C  
ATOM   2921  SG  CYS A 187      19.306  16.215  -6.336  1.00  2.34           S  
ATOM   2922  H   CYS A 187      21.941  14.713  -7.912  1.00  2.34           H  
ATOM   2923  HA  CYS A 187      19.308  13.363  -7.463  1.00  2.34           H  
ATOM   2924 1HB  CYS A 187      19.957  16.117  -8.632  1.00  2.34           H  
ATOM   2925 2HB  CYS A 187      18.338  15.463  -8.394  1.00  2.34           H  
ATOM   2926  HG  CYS A 187      18.528  17.299  -6.678  1.00  2.34           H  
ATOM   2927  N   ARG A 188      19.918  12.269  -9.698  1.00  2.51           N  
ATOM   2928  CA  ARG A 188      20.198  11.735 -11.025  1.00  2.51           C  
ATOM   2929  C   ARG A 188      18.993  11.756 -11.964  1.00  2.51           C  
ATOM   2930  O   ARG A 188      18.406  10.717 -12.266  1.00  2.51           O  
ATOM   2931  CB  ARG A 188      20.740  10.328 -10.872  1.00  2.51           C  
ATOM   2932  CG  ARG A 188      22.074  10.277 -10.101  1.00  2.51           C  
ATOM   2933  CD  ARG A 188      22.598   8.902  -9.917  1.00  2.51           C  
ATOM   2934  NE  ARG A 188      23.813   8.890  -9.090  1.00  2.51           N  
ATOM   2935  CZ  ARG A 188      24.596   7.805  -8.899  1.00  2.51           C  
ATOM   2936  NH1 ARG A 188      24.297   6.665  -9.494  1.00  2.51           N1+
ATOM   2937  NH2 ARG A 188      25.662   7.871  -8.117  1.00  2.51           N  
ATOM   2938  H   ARG A 188      19.797  11.647  -8.910  1.00  2.51           H  
ATOM   2939  HA  ARG A 188      20.988  12.346 -11.468  1.00  2.51           H  
ATOM   2940 1HB  ARG A 188      20.019   9.710 -10.341  1.00  2.51           H  
ATOM   2941 2HB  ARG A 188      20.900   9.889 -11.855  1.00  2.51           H  
ATOM   2942 1HG  ARG A 188      22.824  10.833 -10.656  1.00  2.51           H  
ATOM   2943 2HG  ARG A 188      21.952  10.737  -9.115  1.00  2.51           H  
ATOM   2944 1HD  ARG A 188      21.845   8.290  -9.425  1.00  2.51           H  
ATOM   2945 2HD  ARG A 188      22.842   8.474 -10.887  1.00  2.51           H  
ATOM   2946  HE  ARG A 188      24.065   9.769  -8.601  1.00  2.51           H  
ATOM   2947 1HH1 ARG A 188      23.485   6.605 -10.091  1.00  2.51           H  
ATOM   2948 2HH1 ARG A 188      24.881   5.853  -9.351  1.00  2.51           H  
ATOM   2949 1HH2 ARG A 188      25.906   8.730  -7.642  1.00  2.51           H  
ATOM   2950 2HH2 ARG A 188      26.235   7.054  -7.984  1.00  2.51           H  
ATOM   2951  N   THR A 189      18.639  12.955 -12.425  1.00  2.51           N  
ATOM   2952  CA  THR A 189      17.462  13.139 -13.273  1.00  2.51           C  
ATOM   2953  C   THR A 189      17.854  13.841 -14.584  1.00  2.51           C  
ATOM   2954  O   THR A 189      18.865  14.542 -14.603  1.00  2.51           O  
ATOM   2955  CB  THR A 189      16.420  14.039 -12.561  1.00  2.51           C  
ATOM   2956  CG2 THR A 189      16.185  13.517 -11.150  1.00  2.51           C  
ATOM   2957  OG1 THR A 189      16.913  15.417 -12.467  1.00  2.51           O  
ATOM   2958  H   THR A 189      19.191  13.743 -12.094  1.00  2.51           H  
ATOM   2959  HA  THR A 189      17.033  12.163 -13.464  1.00  2.51           H  
ATOM   2960  HB  THR A 189      15.484  14.031 -13.100  1.00  2.51           H  
ATOM   2961  HG1 THR A 189      17.667  15.511 -11.845  1.00  2.51           H  
ATOM   2962 1HG2 THR A 189      15.454  14.147 -10.645  1.00  2.51           H  
ATOM   2963 2HG2 THR A 189      15.811  12.493 -11.197  1.00  2.51           H  
ATOM   2964 3HG2 THR A 189      17.119  13.537 -10.592  1.00  2.51           H  
ATOM   2965  N   PRO A 190      17.071  13.704 -15.682  1.00  2.34           N  
ATOM   2966  CA  PRO A 190      17.227  14.412 -16.954  1.00  2.34           C  
ATOM   2967  C   PRO A 190      17.363  15.923 -16.807  1.00  2.34           C  
ATOM   2968  O   PRO A 190      18.079  16.562 -17.581  1.00  2.34           O  
ATOM   2969  CB  PRO A 190      15.929  14.049 -17.677  1.00  2.34           C  
ATOM   2970  CG  PRO A 190      15.589  12.674 -17.153  1.00  2.34           C  
ATOM   2971  CD  PRO A 190      15.970  12.707 -15.694  1.00  2.34           C  
ATOM   2972  HA  PRO A 190      18.089  14.004 -17.493  1.00  2.34           H  
ATOM   2973 1HB  PRO A 190      15.152  14.798 -17.462  1.00  2.34           H  
ATOM   2974 2HB  PRO A 190      16.092  14.060 -18.765  1.00  2.34           H  
ATOM   2975 1HG  PRO A 190      14.518  12.467 -17.308  1.00  2.34           H  
ATOM   2976 2HG  PRO A 190      16.143  11.910 -17.718  1.00  2.34           H  
ATOM   2977 1HD  PRO A 190      15.119  13.026 -15.091  1.00  2.34           H  
ATOM   2978 2HD  PRO A 190      16.332  11.705 -15.429  1.00  2.34           H  
ATOM   2979  N   PHE A 191      16.696  16.501 -15.807  1.00  2.06           N  
ATOM   2980  CA  PHE A 191      16.788  17.937 -15.599  1.00  2.06           C  
ATOM   2981  C   PHE A 191      18.093  18.280 -14.922  1.00  2.06           C  
ATOM   2982  O   PHE A 191      18.717  19.285 -15.253  1.00  2.06           O  
ATOM   2983  CB  PHE A 191      15.621  18.463 -14.777  1.00  2.06           C  
ATOM   2984  CG  PHE A 191      14.339  18.565 -15.525  1.00  2.06           C  
ATOM   2985  CD1 PHE A 191      13.435  17.520 -15.548  1.00  2.06           C  
ATOM   2986  CD2 PHE A 191      14.022  19.740 -16.201  1.00  2.06           C  
ATOM   2987  CE1 PHE A 191      12.240  17.644 -16.239  1.00  2.06           C  
ATOM   2988  CE2 PHE A 191      12.838  19.873 -16.886  1.00  2.06           C  
ATOM   2989  CZ  PHE A 191      11.942  18.822 -16.908  1.00  2.06           C  
ATOM   2990  H   PHE A 191      16.120  15.948 -15.190  1.00  2.06           H  
ATOM   2991  HA  PHE A 191      16.765  18.432 -16.569  1.00  2.06           H  
ATOM   2992 1HB  PHE A 191      15.469  17.822 -13.908  1.00  2.06           H  
ATOM   2993 2HB  PHE A 191      15.872  19.452 -14.417  1.00  2.06           H  
ATOM   2994  HD1 PHE A 191      13.671  16.597 -15.017  1.00  2.06           H  
ATOM   2995  HD2 PHE A 191      14.717  20.561 -16.182  1.00  2.06           H  
ATOM   2996  HE1 PHE A 191      11.531  16.816 -16.254  1.00  2.06           H  
ATOM   2997  HE2 PHE A 191      12.608  20.806 -17.409  1.00  2.06           H  
ATOM   2998  HZ  PHE A 191      11.002  18.922 -17.449  1.00  2.06           H  
ATOM   2999  N   SER A 192      18.535  17.433 -13.986  1.00  1.77           N  
ATOM   3000  CA  SER A 192      19.798  17.699 -13.304  1.00  1.77           C  
ATOM   3001  C   SER A 192      20.899  17.638 -14.336  1.00  1.77           C  
ATOM   3002  O   SER A 192      21.829  18.444 -14.329  1.00  1.77           O  
ATOM   3003  CB  SER A 192      20.084  16.657 -12.256  1.00  1.77           C  
ATOM   3004  OG  SER A 192      19.124  16.667 -11.237  1.00  1.77           O  
ATOM   3005  H   SER A 192      17.995  16.608 -13.728  1.00  1.77           H  
ATOM   3006  HA  SER A 192      19.774  18.693 -12.859  1.00  1.77           H  
ATOM   3007 1HB  SER A 192      20.120  15.675 -12.716  1.00  1.77           H  
ATOM   3008 2HB  SER A 192      21.067  16.840 -11.822  1.00  1.77           H  
ATOM   3009  HG  SER A 192      19.385  15.935 -10.647  1.00  1.77           H  
ATOM   3010  N   LEU A 193      20.787  16.668 -15.240  1.00  1.51           N  
ATOM   3011  CA  LEU A 193      21.761  16.519 -16.293  1.00  1.51           C  
ATOM   3012  C   LEU A 193      21.730  17.718 -17.222  1.00  1.51           C  
ATOM   3013  O   LEU A 193      22.769  18.306 -17.504  1.00  1.51           O  
ATOM   3014  CB  LEU A 193      21.454  15.236 -17.059  1.00  1.51           C  
ATOM   3015  CG  LEU A 193      21.748  13.966 -16.294  1.00  1.51           C  
ATOM   3016  CD1 LEU A 193      21.158  12.774 -17.015  1.00  1.51           C  
ATOM   3017  CD2 LEU A 193      23.245  13.835 -16.188  1.00  1.51           C  
ATOM   3018  H   LEU A 193      20.007  16.013 -15.171  1.00  1.51           H  
ATOM   3019  HA  LEU A 193      22.750  16.445 -15.850  1.00  1.51           H  
ATOM   3020 1HB  LEU A 193      20.398  15.233 -17.317  1.00  1.51           H  
ATOM   3021 2HB  LEU A 193      22.037  15.227 -17.979  1.00  1.51           H  
ATOM   3022  HG  LEU A 193      21.308  14.023 -15.296  1.00  1.51           H  
ATOM   3023 1HD1 LEU A 193      21.383  11.866 -16.458  1.00  1.51           H  
ATOM   3024 2HD1 LEU A 193      20.082  12.893 -17.084  1.00  1.51           H  
ATOM   3025 3HD1 LEU A 193      21.582  12.703 -18.014  1.00  1.51           H  
ATOM   3026 1HD2 LEU A 193      23.494  12.930 -15.634  1.00  1.51           H  
ATOM   3027 2HD2 LEU A 193      23.677  13.781 -17.187  1.00  1.51           H  
ATOM   3028 3HD2 LEU A 193      23.639  14.704 -15.673  1.00  1.51           H  
ATOM   3029  N   ALA A 194      20.540  18.158 -17.633  1.00  1.31           N  
ATOM   3030  CA  ALA A 194      20.465  19.312 -18.514  1.00  1.31           C  
ATOM   3031  C   ALA A 194      21.040  20.559 -17.851  1.00  1.31           C  
ATOM   3032  O   ALA A 194      21.791  21.316 -18.472  1.00  1.31           O  
ATOM   3033  CB  ALA A 194      19.024  19.549 -18.906  1.00  1.31           C  
ATOM   3034  H   ALA A 194      19.683  17.663 -17.387  1.00  1.31           H  
ATOM   3035  HA  ALA A 194      21.054  19.099 -19.405  1.00  1.31           H  
ATOM   3036 1HB  ALA A 194      18.965  20.396 -19.584  1.00  1.31           H  
ATOM   3037 2HB  ALA A 194      18.629  18.659 -19.395  1.00  1.31           H  
ATOM   3038 3HB  ALA A 194      18.444  19.753 -18.009  1.00  1.31           H  
ATOM   3039  N   GLU A 195      20.733  20.749 -16.569  1.00  1.16           N  
ATOM   3040  CA  GLU A 195      21.203  21.912 -15.837  1.00  1.16           C  
ATOM   3041  C   GLU A 195      22.705  21.855 -15.677  1.00  1.16           C  
ATOM   3042  O   GLU A 195      23.402  22.838 -15.945  1.00  1.16           O  
ATOM   3043  CB  GLU A 195      20.482  22.000 -14.478  1.00  1.16           C  
ATOM   3044  CG  GLU A 195      20.817  23.202 -13.582  1.00  1.16           C  
ATOM   3045  CD  GLU A 195      19.825  23.325 -12.464  1.00  1.16           C  
ATOM   3046  OE1 GLU A 195      18.980  22.476 -12.402  1.00  1.16           O  
ATOM   3047  OE2 GLU A 195      19.897  24.236 -11.655  1.00  1.16           O1-
ATOM   3048  H   GLU A 195      20.121  20.088 -16.097  1.00  1.16           H  
ATOM   3049  HA  GLU A 195      20.957  22.797 -16.415  1.00  1.16           H  
ATOM   3050 1HB  GLU A 195      19.412  22.007 -14.629  1.00  1.16           H  
ATOM   3051 2HB  GLU A 195      20.710  21.099 -13.906  1.00  1.16           H  
ATOM   3052 1HG  GLU A 195      21.798  23.028 -13.151  1.00  1.16           H  
ATOM   3053 2HG  GLU A 195      20.858  24.106 -14.142  1.00  1.16           H  
ATOM   3054  N   GLY A 196      23.213  20.685 -15.290  1.00  1.06           N  
ATOM   3055  CA  GLY A 196      24.634  20.490 -15.096  1.00  1.06           C  
ATOM   3056  C   GLY A 196      25.406  20.731 -16.385  1.00  1.06           C  
ATOM   3057  O   GLY A 196      26.463  21.350 -16.366  1.00  1.06           O  
ATOM   3058  H   GLY A 196      22.592  19.904 -15.096  1.00  1.06           H  
ATOM   3059 1HA  GLY A 196      24.979  21.169 -14.321  1.00  1.06           H  
ATOM   3060 2HA  GLY A 196      24.808  19.473 -14.743  1.00  1.06           H  
ATOM   3061  N   ILE A 197      24.865  20.293 -17.522  1.00  1.00           N  
ATOM   3062  CA  ILE A 197      25.515  20.507 -18.811  1.00  1.00           C  
ATOM   3063  C   ILE A 197      25.575  21.983 -19.177  1.00  1.00           C  
ATOM   3064  O   ILE A 197      26.636  22.490 -19.563  1.00  1.00           O  
ATOM   3065  CB  ILE A 197      24.799  19.717 -19.917  1.00  1.00           C  
ATOM   3066  CG1 ILE A 197      25.005  18.206 -19.691  1.00  1.00           C  
ATOM   3067  CG2 ILE A 197      25.307  20.146 -21.289  1.00  1.00           C  
ATOM   3068  CD1 ILE A 197      24.086  17.339 -20.515  1.00  1.00           C  
ATOM   3069  H   ILE A 197      23.990  19.766 -17.492  1.00  1.00           H  
ATOM   3070  HA  ILE A 197      26.537  20.135 -18.740  1.00  1.00           H  
ATOM   3071  HB  ILE A 197      23.725  19.910 -19.851  1.00  1.00           H  
ATOM   3072 1HG1 ILE A 197      26.032  17.954 -19.949  1.00  1.00           H  
ATOM   3073 2HG1 ILE A 197      24.856  17.980 -18.642  1.00  1.00           H  
ATOM   3074 1HG2 ILE A 197      24.780  19.587 -22.059  1.00  1.00           H  
ATOM   3075 2HG2 ILE A 197      25.126  21.211 -21.427  1.00  1.00           H  
ATOM   3076 3HG2 ILE A 197      26.376  19.947 -21.361  1.00  1.00           H  
ATOM   3077 1HD1 ILE A 197      24.292  16.290 -20.307  1.00  1.00           H  
ATOM   3078 2HD1 ILE A 197      23.051  17.564 -20.251  1.00  1.00           H  
ATOM   3079 3HD1 ILE A 197      24.245  17.540 -21.572  1.00  1.00           H  
ATOM   3080  N   VAL A 198      24.450  22.691 -19.026  1.00  0.97           N  
ATOM   3081  CA  VAL A 198      24.405  24.114 -19.342  1.00  0.97           C  
ATOM   3082  C   VAL A 198      25.354  24.923 -18.472  1.00  0.97           C  
ATOM   3083  O   VAL A 198      26.086  25.794 -18.960  1.00  0.97           O  
ATOM   3084  CB  VAL A 198      22.964  24.648 -19.175  1.00  0.97           C  
ATOM   3085  CG1 VAL A 198      22.920  26.176 -19.255  1.00  0.97           C  
ATOM   3086  CG2 VAL A 198      22.096  24.075 -20.279  1.00  0.97           C  
ATOM   3087  H   VAL A 198      23.598  22.225 -18.701  1.00  0.97           H  
ATOM   3088  HA  VAL A 198      24.696  24.231 -20.383  1.00  0.97           H  
ATOM   3089  HB  VAL A 198      22.583  24.342 -18.199  1.00  0.97           H  
ATOM   3090 1HG1 VAL A 198      21.900  26.518 -19.134  1.00  0.97           H  
ATOM   3091 2HG1 VAL A 198      23.526  26.582 -18.462  1.00  0.97           H  
ATOM   3092 3HG1 VAL A 198      23.284  26.514 -20.203  1.00  0.97           H  
ATOM   3093 1HG2 VAL A 198      21.074  24.434 -20.159  1.00  0.97           H  
ATOM   3094 2HG2 VAL A 198      22.483  24.392 -21.245  1.00  0.97           H  
ATOM   3095 3HG2 VAL A 198      22.108  22.992 -20.226  1.00  0.97           H  
ATOM   3096  N   LEU A 199      25.363  24.629 -17.186  1.00  0.95           N  
ATOM   3097  CA  LEU A 199      26.177  25.394 -16.278  1.00  0.95           C  
ATOM   3098  C   LEU A 199      27.638  24.988 -16.307  1.00  0.95           C  
ATOM   3099  O   LEU A 199      28.516  25.852 -16.238  1.00  0.95           O  
ATOM   3100  CB  LEU A 199      25.542  25.271 -14.918  1.00  0.95           C  
ATOM   3101  CG  LEU A 199      24.172  25.890 -14.961  1.00  0.95           C  
ATOM   3102  CD1 LEU A 199      23.446  25.730 -13.685  1.00  0.95           C  
ATOM   3103  CD2 LEU A 199      24.324  27.271 -15.325  1.00  0.95           C  
ATOM   3104  H   LEU A 199      24.757  23.892 -16.818  1.00  0.95           H  
ATOM   3105  HA  LEU A 199      26.119  26.437 -16.576  1.00  0.95           H  
ATOM   3106 1HB  LEU A 199      25.446  24.213 -14.658  1.00  0.95           H  
ATOM   3107 2HB  LEU A 199      26.150  25.760 -14.192  1.00  0.95           H  
ATOM   3108  HG  LEU A 199      23.591  25.386 -15.728  1.00  0.95           H  
ATOM   3109 1HD1 LEU A 199      22.449  26.171 -13.770  1.00  0.95           H  
ATOM   3110 2HD1 LEU A 199      23.361  24.673 -13.493  1.00  0.95           H  
ATOM   3111 3HD1 LEU A 199      23.974  26.207 -12.880  1.00  0.95           H  
ATOM   3112 1HD2 LEU A 199      23.362  27.682 -15.405  1.00  0.95           H  
ATOM   3113 2HD2 LEU A 199      24.898  27.790 -14.572  1.00  0.95           H  
ATOM   3114 3HD2 LEU A 199      24.827  27.338 -16.271  1.00  0.95           H  
ATOM   3115  N   ALA A 200      27.926  23.695 -16.450  1.00  0.95           N  
ATOM   3116  CA  ALA A 200      29.310  23.279 -16.550  1.00  0.95           C  
ATOM   3117  C   ALA A 200      29.919  23.880 -17.795  1.00  0.95           C  
ATOM   3118  O   ALA A 200      31.046  24.354 -17.752  1.00  0.95           O  
ATOM   3119  CB  ALA A 200      29.440  21.772 -16.602  1.00  0.95           C  
ATOM   3120  H   ALA A 200      27.200  22.988 -16.489  1.00  0.95           H  
ATOM   3121  HA  ALA A 200      29.846  23.658 -15.682  1.00  0.95           H  
ATOM   3122 1HB  ALA A 200      30.487  21.496 -16.678  1.00  0.95           H  
ATOM   3123 2HB  ALA A 200      29.010  21.339 -15.698  1.00  0.95           H  
ATOM   3124 3HB  ALA A 200      28.901  21.397 -17.475  1.00  0.95           H  
ATOM   3125  N   SER A 201      29.154  23.926 -18.899  1.00  0.95           N  
ATOM   3126  CA  SER A 201      29.666  24.490 -20.138  1.00  0.95           C  
ATOM   3127  C   SER A 201      29.967  25.971 -19.951  1.00  0.95           C  
ATOM   3128  O   SER A 201      31.024  26.466 -20.368  1.00  0.95           O  
ATOM   3129  CB  SER A 201      28.635  24.327 -21.242  1.00  0.95           C  
ATOM   3130  OG  SER A 201      28.410  22.976 -21.527  1.00  0.95           O  
ATOM   3131  H   SER A 201      28.216  23.522 -18.904  1.00  0.95           H  
ATOM   3132  HA  SER A 201      30.584  23.969 -20.412  1.00  0.95           H  
ATOM   3133 1HB  SER A 201      27.698  24.793 -20.935  1.00  0.95           H  
ATOM   3134 2HB  SER A 201      28.977  24.839 -22.137  1.00  0.95           H  
ATOM   3135  HG  SER A 201      27.925  22.633 -20.744  1.00  0.95           H  
ATOM   3136  N   ALA A 202      29.047  26.680 -19.283  1.00  0.96           N  
ATOM   3137  CA  ALA A 202      29.226  28.098 -19.011  1.00  0.96           C  
ATOM   3138  C   ALA A 202      30.466  28.333 -18.169  1.00  0.96           C  
ATOM   3139  O   ALA A 202      31.205  29.290 -18.373  1.00  0.96           O  
ATOM   3140  CB  ALA A 202      28.013  28.632 -18.288  1.00  0.96           C  
ATOM   3141  H   ALA A 202      28.178  26.236 -18.981  1.00  0.96           H  
ATOM   3142  HA  ALA A 202      29.343  28.622 -19.960  1.00  0.96           H  
ATOM   3143 1HB  ALA A 202      28.127  29.700 -18.106  1.00  0.96           H  
ATOM   3144 2HB  ALA A 202      27.166  28.450 -18.919  1.00  0.96           H  
ATOM   3145 3HB  ALA A 202      27.888  28.114 -17.343  1.00  0.96           H  
ATOM   3146  N   ALA A 203      30.709  27.437 -17.219  1.00  0.97           N  
ATOM   3147  CA  ALA A 203      31.870  27.553 -16.363  1.00  0.97           C  
ATOM   3148  C   ALA A 203      33.160  27.256 -17.095  1.00  0.97           C  
ATOM   3149  O   ALA A 203      34.110  28.041 -17.059  1.00  0.97           O  
ATOM   3150  CB  ALA A 203      31.727  26.594 -15.197  1.00  0.97           C  
ATOM   3151  H   ALA A 203      30.052  26.673 -17.069  1.00  0.97           H  
ATOM   3152  HA  ALA A 203      31.929  28.567 -16.016  1.00  0.97           H  
ATOM   3153 1HB  ALA A 203      32.583  26.693 -14.540  1.00  0.97           H  
ATOM   3154 2HB  ALA A 203      30.820  26.815 -14.644  1.00  0.97           H  
ATOM   3155 3HB  ALA A 203      31.678  25.575 -15.568  1.00  0.97           H  
ATOM   3156  N   LEU A 204      33.176  26.150 -17.816  1.00  0.98           N  
ATOM   3157  CA  LEU A 204      34.379  25.699 -18.470  1.00  0.98           C  
ATOM   3158  C   LEU A 204      34.879  26.671 -19.502  1.00  0.98           C  
ATOM   3159  O   LEU A 204      36.084  26.876 -19.585  1.00  0.98           O  
ATOM   3160  CB  LEU A 204      34.141  24.318 -19.056  1.00  0.98           C  
ATOM   3161  CG  LEU A 204      34.006  23.226 -17.988  1.00  0.98           C  
ATOM   3162  CD1 LEU A 204      33.556  21.941 -18.624  1.00  0.98           C  
ATOM   3163  CD2 LEU A 204      35.345  23.061 -17.297  1.00  0.98           C  
ATOM   3164  H   LEU A 204      32.345  25.570 -17.865  1.00  0.98           H  
ATOM   3165  HA  LEU A 204      35.146  25.591 -17.714  1.00  0.98           H  
ATOM   3166 1HB  LEU A 204      33.214  24.343 -19.630  1.00  0.98           H  
ATOM   3167 2HB  LEU A 204      34.961  24.062 -19.719  1.00  0.98           H  
ATOM   3168  HG  LEU A 204      33.266  23.519 -17.252  1.00  0.98           H  
ATOM   3169 1HD1 LEU A 204      33.458  21.172 -17.857  1.00  0.98           H  
ATOM   3170 2HD1 LEU A 204      32.588  22.100 -19.104  1.00  0.98           H  
ATOM   3171 3HD1 LEU A 204      34.287  21.625 -19.367  1.00  0.98           H  
ATOM   3172 1HD2 LEU A 204      35.265  22.292 -16.534  1.00  0.98           H  
ATOM   3173 2HD2 LEU A 204      36.098  22.767 -18.028  1.00  0.98           H  
ATOM   3174 3HD2 LEU A 204      35.637  24.003 -16.836  1.00  0.98           H  
ATOM   3175  N   GLY A 205      33.979  27.313 -20.244  1.00  1.00           N  
ATOM   3176  CA  GLY A 205      34.401  28.278 -21.246  1.00  1.00           C  
ATOM   3177  C   GLY A 205      35.497  29.205 -20.695  1.00  1.00           C  
ATOM   3178  O   GLY A 205      36.674  28.989 -20.991  1.00  1.00           O  
ATOM   3179  H   GLY A 205      32.983  27.102 -20.135  1.00  1.00           H  
ATOM   3180 1HA  GLY A 205      34.804  27.733 -22.101  1.00  1.00           H  
ATOM   3181 2HA  GLY A 205      33.547  28.832 -21.623  1.00  1.00           H  
ATOM   3182  N   PRO A 206      35.159  30.243 -19.908  1.00  1.03           N  
ATOM   3183  CA  PRO A 206      36.083  31.171 -19.276  1.00  1.03           C  
ATOM   3184  C   PRO A 206      37.185  30.498 -18.461  1.00  1.03           C  
ATOM   3185  O   PRO A 206      38.326  30.958 -18.463  1.00  1.03           O  
ATOM   3186  CB  PRO A 206      35.172  31.956 -18.345  1.00  1.03           C  
ATOM   3187  CG  PRO A 206      33.817  31.878 -18.998  1.00  1.03           C  
ATOM   3188  CD  PRO A 206      33.760  30.486 -19.560  1.00  1.03           C  
ATOM   3189  HA  PRO A 206      36.517  31.829 -20.050  1.00  1.03           H  
ATOM   3190 1HB  PRO A 206      35.216  31.501 -17.364  1.00  1.03           H  
ATOM   3191 2HB  PRO A 206      35.542  32.987 -18.243  1.00  1.03           H  
ATOM   3192 1HG  PRO A 206      33.013  32.069 -18.277  1.00  1.03           H  
ATOM   3193 2HG  PRO A 206      33.736  32.636 -19.774  1.00  1.03           H  
ATOM   3194 1HD  PRO A 206      33.463  29.780 -18.791  1.00  1.03           H  
ATOM   3195 2HD  PRO A 206      33.089  30.487 -20.410  1.00  1.03           H  
ATOM   3196  N   LEU A 207      36.903  29.345 -17.832  1.00  1.08           N  
ATOM   3197  CA  LEU A 207      37.948  28.688 -17.046  1.00  1.08           C  
ATOM   3198  C   LEU A 207      39.115  28.229 -17.927  1.00  1.08           C  
ATOM   3199  O   LEU A 207      40.260  28.162 -17.467  1.00  1.08           O  
ATOM   3200  CB  LEU A 207      37.375  27.496 -16.265  1.00  1.08           C  
ATOM   3201  CG  LEU A 207      36.406  27.842 -15.092  1.00  1.08           C  
ATOM   3202  CD1 LEU A 207      35.772  26.548 -14.532  1.00  1.08           C  
ATOM   3203  CD2 LEU A 207      37.154  28.549 -14.062  1.00  1.08           C  
ATOM   3204  H   LEU A 207      35.966  28.930 -17.833  1.00  1.08           H  
ATOM   3205  HA  LEU A 207      38.331  29.405 -16.325  1.00  1.08           H  
ATOM   3206 1HB  LEU A 207      36.847  26.867 -16.962  1.00  1.08           H  
ATOM   3207 2HB  LEU A 207      38.204  26.925 -15.852  1.00  1.08           H  
ATOM   3208  HG  LEU A 207      35.631  28.491 -15.429  1.00  1.08           H  
ATOM   3209 1HD1 LEU A 207      35.104  26.797 -13.716  1.00  1.08           H  
ATOM   3210 2HD1 LEU A 207      35.209  26.047 -15.313  1.00  1.08           H  
ATOM   3211 3HD1 LEU A 207      36.550  25.886 -14.171  1.00  1.08           H  
ATOM   3212 1HD2 LEU A 207      36.498  28.796 -13.238  1.00  1.08           H  
ATOM   3213 2HD2 LEU A 207      37.934  27.926 -13.721  1.00  1.08           H  
ATOM   3214 3HD2 LEU A 207      37.568  29.446 -14.479  1.00  1.08           H  
ATOM   3215  N   ILE A 208      38.810  27.893 -19.180  1.00  1.16           N  
ATOM   3216  CA  ILE A 208      39.781  27.418 -20.147  1.00  1.16           C  
ATOM   3217  C   ILE A 208      40.325  28.551 -21.027  1.00  1.16           C  
ATOM   3218  O   ILE A 208      41.529  28.621 -21.289  1.00  1.16           O  
ATOM   3219  CB  ILE A 208      39.139  26.331 -21.029  1.00  1.16           C  
ATOM   3220  CG1 ILE A 208      38.759  25.112 -20.151  1.00  1.16           C  
ATOM   3221  CG2 ILE A 208      40.086  25.934 -22.155  1.00  1.16           C  
ATOM   3222  CD1 ILE A 208      37.886  24.096 -20.855  1.00  1.16           C  
ATOM   3223  H   ILE A 208      37.837  27.967 -19.497  1.00  1.16           H  
ATOM   3224  HA  ILE A 208      40.615  26.977 -19.606  1.00  1.16           H  
ATOM   3225  HB  ILE A 208      38.211  26.724 -21.456  1.00  1.16           H  
ATOM   3226 1HG1 ILE A 208      39.671  24.618 -19.823  1.00  1.16           H  
ATOM   3227 2HG1 ILE A 208      38.221  25.467 -19.270  1.00  1.16           H  
ATOM   3228 1HG2 ILE A 208      39.611  25.176 -22.775  1.00  1.16           H  
ATOM   3229 2HG2 ILE A 208      40.310  26.812 -22.762  1.00  1.16           H  
ATOM   3230 3HG2 ILE A 208      41.008  25.536 -21.733  1.00  1.16           H  
ATOM   3231 1HD1 ILE A 208      37.658  23.277 -20.174  1.00  1.16           H  
ATOM   3232 2HD1 ILE A 208      36.957  24.579 -21.166  1.00  1.16           H  
ATOM   3233 3HD1 ILE A 208      38.406  23.710 -21.728  1.00  1.16           H  
ATOM   3234  N   GLU A 209      39.424  29.406 -21.523  1.00  1.28           N  
ATOM   3235  CA  GLU A 209      39.769  30.465 -22.472  1.00  1.28           C  
ATOM   3236  C   GLU A 209      40.154  31.832 -21.876  1.00  1.28           C  
ATOM   3237  O   GLU A 209      40.848  32.610 -22.529  1.00  1.28           O  
ATOM   3238  CB  GLU A 209      38.602  30.645 -23.452  1.00  1.28           C  
ATOM   3239  CG  GLU A 209      38.345  29.394 -24.315  1.00  1.28           C  
ATOM   3240  CD  GLU A 209      37.180  29.513 -25.288  1.00  1.28           C  
ATOM   3241  OE1 GLU A 209      36.471  30.488 -25.235  1.00  1.28           O  
ATOM   3242  OE2 GLU A 209      37.013  28.620 -26.090  1.00  1.28           O1-
ATOM   3243  H   GLU A 209      38.452  29.297 -21.246  1.00  1.28           H  
ATOM   3244  HA  GLU A 209      40.627  30.115 -23.045  1.00  1.28           H  
ATOM   3245 1HB  GLU A 209      37.689  30.863 -22.891  1.00  1.28           H  
ATOM   3246 2HB  GLU A 209      38.797  31.492 -24.110  1.00  1.28           H  
ATOM   3247 1HG  GLU A 209      39.249  29.165 -24.876  1.00  1.28           H  
ATOM   3248 2HG  GLU A 209      38.153  28.556 -23.640  1.00  1.28           H  
ATOM   3249  N   GLY A 210      39.653  32.172 -20.684  1.00  1.44           N  
ATOM   3250  CA  GLY A 210      39.907  33.475 -20.060  1.00  1.44           C  
ATOM   3251  C   GLY A 210      38.970  34.581 -20.555  1.00  1.44           C  
ATOM   3252  O   GLY A 210      39.066  35.730 -20.121  1.00  1.44           O  
ATOM   3253  H   GLY A 210      39.099  31.513 -20.145  1.00  1.44           H  
ATOM   3254 1HA  GLY A 210      39.792  33.368 -18.982  1.00  1.44           H  
ATOM   3255 2HA  GLY A 210      40.941  33.766 -20.242  1.00  1.44           H  
ATOM   3256  N   ASN A 211      38.097  34.233 -21.494  1.00  1.63           N  
ATOM   3257  CA  ASN A 211      37.146  35.161 -22.093  1.00  1.63           C  
ATOM   3258  C   ASN A 211      35.728  34.846 -21.640  1.00  1.63           C  
ATOM   3259  O   ASN A 211      35.417  33.691 -21.361  1.00  1.63           O  
ATOM   3260  CB  ASN A 211      37.244  35.099 -23.604  1.00  1.63           C  
ATOM   3261  CG  ASN A 211      38.580  35.586 -24.130  1.00  1.63           C  
ATOM   3262  ND2 ASN A 211      39.115  34.891 -25.105  1.00  1.63           N  
ATOM   3263  OD1 ASN A 211      39.121  36.593 -23.657  1.00  1.63           O  
ATOM   3264  H   ASN A 211      38.100  33.274 -21.806  1.00  1.63           H  
ATOM   3265  HA  ASN A 211      37.381  36.174 -21.760  1.00  1.63           H  
ATOM   3266 1HB  ASN A 211      37.097  34.065 -23.931  1.00  1.63           H  
ATOM   3267 2HB  ASN A 211      36.447  35.698 -24.044  1.00  1.63           H  
ATOM   3268 1HD2 ASN A 211      39.997  35.166 -25.493  1.00  1.63           H  
ATOM   3269 2HD2 ASN A 211      38.646  34.082 -25.461  1.00  1.63           H  
ATOM   3270  N   THR A 212      34.857  35.851 -21.608  1.00  1.82           N  
ATOM   3271  CA  THR A 212      33.462  35.598 -21.261  1.00  1.82           C  
ATOM   3272  C   THR A 212      32.507  36.166 -22.316  1.00  1.82           C  
ATOM   3273  O   THR A 212      32.620  37.330 -22.703  1.00  1.82           O  
ATOM   3274  CB  THR A 212      33.143  36.187 -19.869  1.00  1.82           C  
ATOM   3275  CG2 THR A 212      31.720  35.897 -19.482  1.00  1.82           C  
ATOM   3276  OG1 THR A 212      34.007  35.595 -18.891  1.00  1.82           O  
ATOM   3277  H   THR A 212      35.160  36.788 -21.831  1.00  1.82           H  
ATOM   3278  HA  THR A 212      33.300  34.523 -21.219  1.00  1.82           H  
ATOM   3279  HB  THR A 212      33.301  37.265 -19.883  1.00  1.82           H  
ATOM   3280  HG1 THR A 212      33.958  34.636 -18.962  1.00  1.82           H  
ATOM   3281 1HG2 THR A 212      31.517  36.313 -18.498  1.00  1.82           H  
ATOM   3282 2HG2 THR A 212      31.059  36.349 -20.203  1.00  1.82           H  
ATOM   3283 3HG2 THR A 212      31.558  34.819 -19.463  1.00  1.82           H  
ATOM   3284  N   SER A 213      31.579  35.329 -22.784  1.00  1.96           N  
ATOM   3285  CA  SER A 213      30.565  35.735 -23.760  1.00  1.96           C  
ATOM   3286  C   SER A 213      29.413  36.443 -23.073  1.00  1.96           C  
ATOM   3287  O   SER A 213      29.271  36.353 -21.863  1.00  1.96           O  
ATOM   3288  CB  SER A 213      30.027  34.531 -24.504  1.00  1.96           C  
ATOM   3289  OG  SER A 213      29.313  33.686 -23.631  1.00  1.96           O  
ATOM   3290  H   SER A 213      31.568  34.383 -22.432  1.00  1.96           H  
ATOM   3291  HA  SER A 213      31.021  36.426 -24.472  1.00  1.96           H  
ATOM   3292 1HB  SER A 213      29.371  34.865 -25.307  1.00  1.96           H  
ATOM   3293 2HB  SER A 213      30.847  33.980 -24.960  1.00  1.96           H  
ATOM   3294  HG  SER A 213      29.983  33.214 -23.117  1.00  1.96           H  
ATOM   3295  N   LEU A 214      28.546  37.089 -23.843  1.00  2.01           N  
ATOM   3296  CA  LEU A 214      27.380  37.738 -23.251  1.00  2.01           C  
ATOM   3297  C   LEU A 214      26.139  36.849 -23.256  1.00  2.01           C  
ATOM   3298  O   LEU A 214      25.075  37.262 -22.797  1.00  2.01           O  
ATOM   3299  CB  LEU A 214      27.094  39.037 -23.994  1.00  2.01           C  
ATOM   3300  CG  LEU A 214      28.228  40.070 -23.929  1.00  2.01           C  
ATOM   3301  CD1 LEU A 214      27.863  41.275 -24.769  1.00  2.01           C  
ATOM   3302  CD2 LEU A 214      28.465  40.453 -22.474  1.00  2.01           C  
ATOM   3303  H   LEU A 214      28.703  37.149 -24.839  1.00  2.01           H  
ATOM   3304  HA  LEU A 214      27.616  37.979 -22.214  1.00  2.01           H  
ATOM   3305 1HB  LEU A 214      26.899  38.807 -25.041  1.00  2.01           H  
ATOM   3306 2HB  LEU A 214      26.200  39.493 -23.568  1.00  2.01           H  
ATOM   3307  HG  LEU A 214      29.143  39.639 -24.338  1.00  2.01           H  
ATOM   3308 1HD1 LEU A 214      28.669  42.008 -24.726  1.00  2.01           H  
ATOM   3309 2HD1 LEU A 214      27.708  40.967 -25.801  1.00  2.01           H  
ATOM   3310 3HD1 LEU A 214      26.961  41.713 -24.388  1.00  2.01           H  
ATOM   3311 1HD2 LEU A 214      29.273  41.183 -22.417  1.00  2.01           H  
ATOM   3312 2HD2 LEU A 214      27.561  40.882 -22.057  1.00  2.01           H  
ATOM   3313 3HD2 LEU A 214      28.738  39.563 -21.904  1.00  2.01           H  
ATOM   3314  N   LEU A 215      26.276  35.650 -23.820  1.00  1.97           N  
ATOM   3315  CA  LEU A 215      25.171  34.705 -23.933  1.00  1.97           C  
ATOM   3316  C   LEU A 215      25.312  33.490 -23.018  1.00  1.97           C  
ATOM   3317  O   LEU A 215      24.315  32.954 -22.548  1.00  1.97           O  
ATOM   3318  CB  LEU A 215      25.046  34.242 -25.379  1.00  1.97           C  
ATOM   3319  CG  LEU A 215      24.769  35.361 -26.389  1.00  1.97           C  
ATOM   3320  CD1 LEU A 215      24.732  34.776 -27.784  1.00  1.97           C  
ATOM   3321  CD2 LEU A 215      23.457  36.049 -26.032  1.00  1.97           C  
ATOM   3322  H   LEU A 215      27.184  35.392 -24.174  1.00  1.97           H  
ATOM   3323  HA  LEU A 215      24.253  35.223 -23.658  1.00  1.97           H  
ATOM   3324 1HB  LEU A 215      25.972  33.750 -25.667  1.00  1.97           H  
ATOM   3325 2HB  LEU A 215      24.236  33.516 -25.444  1.00  1.97           H  
ATOM   3326  HG  LEU A 215      25.576  36.093 -26.353  1.00  1.97           H  
ATOM   3327 1HD1 LEU A 215      24.547  35.570 -28.507  1.00  1.97           H  
ATOM   3328 2HD1 LEU A 215      25.688  34.300 -28.005  1.00  1.97           H  
ATOM   3329 3HD1 LEU A 215      23.936  34.036 -27.846  1.00  1.97           H  
ATOM   3330 1HD2 LEU A 215      23.258  36.854 -26.739  1.00  1.97           H  
ATOM   3331 2HD2 LEU A 215      22.642  35.327 -26.066  1.00  1.97           H  
ATOM   3332 3HD2 LEU A 215      23.533  36.460 -25.028  1.00  1.97           H  
ATOM   3333  N   TRP A 216      26.542  33.017 -22.810  1.00  1.86           N  
ATOM   3334  CA  TRP A 216      26.799  31.833 -21.983  1.00  1.86           C  
ATOM   3335  C   TRP A 216      27.558  32.106 -20.700  1.00  1.86           C  
ATOM   3336  O   TRP A 216      28.314  31.253 -20.241  1.00  1.86           O  
ATOM   3337  CB  TRP A 216      27.498  30.743 -22.779  1.00  1.86           C  
ATOM   3338  CG  TRP A 216      26.567  30.013 -23.648  1.00  1.86           C  
ATOM   3339  CD1 TRP A 216      26.133  30.320 -24.902  1.00  1.86           C  
ATOM   3340  CD2 TRP A 216      25.932  28.781 -23.286  1.00  1.86           C  
ATOM   3341  CE2 TRP A 216      25.125  28.404 -24.357  1.00  1.86           C  
ATOM   3342  CE3 TRP A 216      25.985  27.977 -22.150  1.00  1.86           C  
ATOM   3343  NE1 TRP A 216      25.256  29.354 -25.340  1.00  1.86           N  
ATOM   3344  CZ2 TRP A 216      24.361  27.248 -24.321  1.00  1.86           C  
ATOM   3345  CZ3 TRP A 216      25.240  26.835 -22.119  1.00  1.86           C  
ATOM   3346  CH2 TRP A 216      24.442  26.469 -23.166  1.00  1.86           C  
ATOM   3347  H   TRP A 216      27.356  33.471 -23.218  1.00  1.86           H  
ATOM   3348  HA  TRP A 216      25.832  31.425 -21.690  1.00  1.86           H  
ATOM   3349 1HB  TRP A 216      28.280  31.181 -23.399  1.00  1.86           H  
ATOM   3350 2HB  TRP A 216      27.970  30.036 -22.097  1.00  1.86           H  
ATOM   3351  HD1 TRP A 216      26.430  31.199 -25.469  1.00  1.86           H  
ATOM   3352  HE1 TRP A 216      24.787  29.343 -26.234  1.00  1.86           H  
ATOM   3353  HE3 TRP A 216      26.611  28.252 -21.304  1.00  1.86           H  
ATOM   3354  HZ2 TRP A 216      23.723  26.944 -25.150  1.00  1.86           H  
ATOM   3355  HZ3 TRP A 216      25.304  26.231 -21.236  1.00  1.86           H  
ATOM   3356  HH2 TRP A 216      23.862  25.550 -23.093  1.00  1.86           H  
ATOM   3357  N   ASN A 217      27.425  33.303 -20.161  1.00  1.70           N  
ATOM   3358  CA  ASN A 217      28.113  33.618 -18.923  1.00  1.70           C  
ATOM   3359  C   ASN A 217      27.308  33.126 -17.737  1.00  1.70           C  
ATOM   3360  O   ASN A 217      26.222  32.570 -17.900  1.00  1.70           O  
ATOM   3361  CB  ASN A 217      28.343  35.107 -18.804  1.00  1.70           C  
ATOM   3362  CG  ASN A 217      27.083  35.886 -18.639  1.00  1.70           C  
ATOM   3363  ND2 ASN A 217      27.150  37.168 -18.906  1.00  1.70           N  
ATOM   3364  OD1 ASN A 217      26.036  35.342 -18.263  1.00  1.70           O  
ATOM   3365  H   ASN A 217      26.823  33.985 -20.600  1.00  1.70           H  
ATOM   3366  HA  ASN A 217      29.077  33.105 -18.912  1.00  1.70           H  
ATOM   3367 1HB  ASN A 217      29.003  35.317 -17.965  1.00  1.70           H  
ATOM   3368 2HB  ASN A 217      28.837  35.451 -19.689  1.00  1.70           H  
ATOM   3369 1HD2 ASN A 217      26.338  37.741 -18.805  1.00  1.70           H  
ATOM   3370 2HD2 ASN A 217      28.010  37.579 -19.209  1.00  1.70           H  
ATOM   3371  N   GLY A 218      27.815  33.395 -16.537  1.00  1.54           N  
ATOM   3372  CA  GLY A 218      27.169  32.998 -15.289  1.00  1.54           C  
ATOM   3373  C   GLY A 218      25.640  33.132 -15.300  1.00  1.54           C  
ATOM   3374  O   GLY A 218      24.944  32.121 -15.429  1.00  1.54           O  
ATOM   3375  H   GLY A 218      28.706  33.866 -16.486  1.00  1.54           H  
ATOM   3376 1HA  GLY A 218      27.427  31.958 -15.083  1.00  1.54           H  
ATOM   3377 2HA  GLY A 218      27.588  33.577 -14.469  1.00  1.54           H  
ATOM   3378  N   PRO A 219      25.089  34.356 -15.141  1.00  1.40           N  
ATOM   3379  CA  PRO A 219      23.666  34.621 -15.060  1.00  1.40           C  
ATOM   3380  C   PRO A 219      22.872  34.235 -16.282  1.00  1.40           C  
ATOM   3381  O   PRO A 219      21.696  33.899 -16.152  1.00  1.40           O  
ATOM   3382  CB  PRO A 219      23.613  36.138 -14.844  1.00  1.40           C  
ATOM   3383  CG  PRO A 219      24.933  36.664 -15.358  1.00  1.40           C  
ATOM   3384  CD  PRO A 219      25.935  35.571 -15.067  1.00  1.40           C  
ATOM   3385  HA  PRO A 219      23.259  34.097 -14.185  1.00  1.40           H  
ATOM   3386 1HB  PRO A 219      22.760  36.555 -15.400  1.00  1.40           H  
ATOM   3387 2HB  PRO A 219      23.439  36.359 -13.800  1.00  1.40           H  
ATOM   3388 1HG  PRO A 219      24.849  36.882 -16.434  1.00  1.40           H  
ATOM   3389 2HG  PRO A 219      25.183  37.611 -14.861  1.00  1.40           H  
ATOM   3390 1HD  PRO A 219      26.692  35.592 -15.826  1.00  1.40           H  
ATOM   3391 2HD  PRO A 219      26.365  35.702 -14.080  1.00  1.40           H  
ATOM   3392  N   MET A 220      23.488  34.179 -17.462  1.00  1.31           N  
ATOM   3393  CA  MET A 220      22.685  33.785 -18.605  1.00  1.31           C  
ATOM   3394  C   MET A 220      22.446  32.306 -18.558  1.00  1.31           C  
ATOM   3395  O   MET A 220      21.304  31.859 -18.655  1.00  1.31           O  
ATOM   3396  CB  MET A 220      23.368  34.136 -19.907  1.00  1.31           C  
ATOM   3397  CG  MET A 220      23.483  35.600 -20.182  1.00  1.31           C  
ATOM   3398  SD  MET A 220      21.915  36.360 -20.436  1.00  1.31           S  
ATOM   3399  CE  MET A 220      22.375  38.052 -20.282  1.00  1.31           C  
ATOM   3400  H   MET A 220      24.464  34.443 -17.595  1.00  1.31           H  
ATOM   3401  HA  MET A 220      21.724  34.291 -18.555  1.00  1.31           H  
ATOM   3402 1HB  MET A 220      24.374  33.712 -19.913  1.00  1.31           H  
ATOM   3403 2HB  MET A 220      22.816  33.686 -20.729  1.00  1.31           H  
ATOM   3404 1HG  MET A 220      23.959  36.095 -19.350  1.00  1.31           H  
ATOM   3405 2HG  MET A 220      24.093  35.751 -21.064  1.00  1.31           H  
ATOM   3406 1HE  MET A 220      21.500  38.675 -20.397  1.00  1.31           H  
ATOM   3407 2HE  MET A 220      22.809  38.218 -19.300  1.00  1.31           H  
ATOM   3408 3HE  MET A 220      23.111  38.300 -21.050  1.00  1.31           H  
ATOM   3409  N   ALA A 221      23.516  31.540 -18.369  1.00  1.25           N  
ATOM   3410  CA  ALA A 221      23.405  30.098 -18.339  1.00  1.25           C  
ATOM   3411  C   ALA A 221      22.513  29.669 -17.188  1.00  1.25           C  
ATOM   3412  O   ALA A 221      21.679  28.772 -17.328  1.00  1.25           O  
ATOM   3413  CB  ALA A 221      24.775  29.507 -18.249  1.00  1.25           C  
ATOM   3414  H   ALA A 221      24.438  31.966 -18.250  1.00  1.25           H  
ATOM   3415  HA  ALA A 221      22.942  29.768 -19.263  1.00  1.25           H  
ATOM   3416 1HB  ALA A 221      24.730  28.439 -18.262  1.00  1.25           H  
ATOM   3417 2HB  ALA A 221      25.351  29.857 -19.109  1.00  1.25           H  
ATOM   3418 3HB  ALA A 221      25.254  29.845 -17.326  1.00  1.25           H  
ATOM   3419  N   VAL A 222      22.636  30.354 -16.053  1.00  1.22           N  
ATOM   3420  CA  VAL A 222      21.780  30.040 -14.927  1.00  1.22           C  
ATOM   3421  C   VAL A 222      20.340  30.350 -15.233  1.00  1.22           C  
ATOM   3422  O   VAL A 222      19.458  29.525 -14.960  1.00  1.22           O  
ATOM   3423  CB  VAL A 222      22.267  30.732 -13.663  1.00  1.22           C  
ATOM   3424  CG1 VAL A 222      21.244  30.587 -12.583  1.00  1.22           C  
ATOM   3425  CG2 VAL A 222      23.565  30.039 -13.250  1.00  1.22           C  
ATOM   3426  H   VAL A 222      23.345  31.086 -15.961  1.00  1.22           H  
ATOM   3427  HA  VAL A 222      21.832  28.977 -14.731  1.00  1.22           H  
ATOM   3428  HB  VAL A 222      22.442  31.793 -13.845  1.00  1.22           H  
ATOM   3429 1HG1 VAL A 222      21.595  31.046 -11.673  1.00  1.22           H  
ATOM   3430 2HG1 VAL A 222      20.317  31.069 -12.895  1.00  1.22           H  
ATOM   3431 3HG1 VAL A 222      21.060  29.551 -12.413  1.00  1.22           H  
ATOM   3432 1HG2 VAL A 222      23.937  30.461 -12.376  1.00  1.22           H  
ATOM   3433 2HG2 VAL A 222      23.366  28.986 -13.071  1.00  1.22           H  
ATOM   3434 3HG2 VAL A 222      24.304  30.143 -14.040  1.00  1.22           H  
ATOM   3435  N   SER A 223      20.086  31.501 -15.838  1.00  1.23           N  
ATOM   3436  CA  SER A 223      18.739  31.865 -16.181  1.00  1.23           C  
ATOM   3437  C   SER A 223      18.136  30.857 -17.157  1.00  1.23           C  
ATOM   3438  O   SER A 223      16.955  30.522 -17.046  1.00  1.23           O  
ATOM   3439  CB  SER A 223      18.719  33.252 -16.743  1.00  1.23           C  
ATOM   3440  OG  SER A 223      19.120  34.181 -15.772  1.00  1.23           O  
ATOM   3441  H   SER A 223      20.831  32.165 -16.048  1.00  1.23           H  
ATOM   3442  HA  SER A 223      18.155  31.850 -15.270  1.00  1.23           H  
ATOM   3443 1HB  SER A 223      19.377  33.308 -17.606  1.00  1.23           H  
ATOM   3444 2HB  SER A 223      17.708  33.470 -17.064  1.00  1.23           H  
ATOM   3445  HG  SER A 223      20.081  34.034 -15.660  1.00  1.23           H  
ATOM   3446  N   MET A 224      18.947  30.330 -18.091  1.00  1.27           N  
ATOM   3447  CA  MET A 224      18.457  29.330 -19.044  1.00  1.27           C  
ATOM   3448  C   MET A 224      17.870  28.146 -18.284  1.00  1.27           C  
ATOM   3449  O   MET A 224      16.791  27.649 -18.631  1.00  1.27           O  
ATOM   3450  CB  MET A 224      19.600  28.776 -19.916  1.00  1.27           C  
ATOM   3451  CG  MET A 224      20.241  29.712 -20.922  1.00  1.27           C  
ATOM   3452  SD  MET A 224      21.666  28.937 -21.760  1.00  1.27           S  
ATOM   3453  CE  MET A 224      22.579  30.398 -22.258  1.00  1.27           C  
ATOM   3454  H   MET A 224      19.909  30.661 -18.158  1.00  1.27           H  
ATOM   3455  HA  MET A 224      17.678  29.773 -19.662  1.00  1.27           H  
ATOM   3456 1HB  MET A 224      20.382  28.410 -19.284  1.00  1.27           H  
ATOM   3457 2HB  MET A 224      19.228  27.918 -20.472  1.00  1.27           H  
ATOM   3458 1HG  MET A 224      19.505  29.976 -21.678  1.00  1.27           H  
ATOM   3459 2HG  MET A 224      20.566  30.609 -20.455  1.00  1.27           H  
ATOM   3460 1HE  MET A 224      23.472  30.112 -22.781  1.00  1.27           H  
ATOM   3461 2HE  MET A 224      21.964  31.011 -22.912  1.00  1.27           H  
ATOM   3462 3HE  MET A 224      22.852  30.979 -21.379  1.00  1.27           H  
ATOM   3463  N   THR A 225      18.580  27.699 -17.236  1.00  1.34           N  
ATOM   3464  CA  THR A 225      18.127  26.536 -16.479  1.00  1.34           C  
ATOM   3465  C   THR A 225      16.954  26.887 -15.557  1.00  1.34           C  
ATOM   3466  O   THR A 225      16.070  26.062 -15.296  1.00  1.34           O  
ATOM   3467  CB  THR A 225      19.293  25.950 -15.669  1.00  1.34           C  
ATOM   3468  CG2 THR A 225      20.419  25.614 -16.627  1.00  1.34           C  
ATOM   3469  OG1 THR A 225      19.767  26.898 -14.708  1.00  1.34           O  
ATOM   3470  H   THR A 225      19.468  28.155 -17.003  1.00  1.34           H  
ATOM   3471  HA  THR A 225      17.796  25.781 -17.186  1.00  1.34           H  
ATOM   3472  HB  THR A 225      18.967  25.050 -15.156  1.00  1.34           H  
ATOM   3473  HG1 THR A 225      19.700  27.803 -15.064  1.00  1.34           H  
ATOM   3474 1HG2 THR A 225      21.259  25.200 -16.088  1.00  1.34           H  
ATOM   3475 2HG2 THR A 225      20.068  24.893 -17.364  1.00  1.34           H  
ATOM   3476 3HG2 THR A 225      20.729  26.515 -17.125  1.00  1.34           H  
ATOM   3477  N   GLY A 226      16.898  28.145 -15.133  1.00  1.43           N  
ATOM   3478  CA  GLY A 226      15.800  28.629 -14.318  1.00  1.43           C  
ATOM   3479  C   GLY A 226      14.509  28.476 -15.107  1.00  1.43           C  
ATOM   3480  O   GLY A 226      13.552  27.833 -14.653  1.00  1.43           O  
ATOM   3481  H   GLY A 226      17.668  28.775 -15.352  1.00  1.43           H  
ATOM   3482 1HA  GLY A 226      15.745  28.066 -13.387  1.00  1.43           H  
ATOM   3483 2HA  GLY A 226      15.965  29.677 -14.072  1.00  1.43           H  
ATOM   3484  N   VAL A 227      14.527  29.018 -16.326  1.00  1.55           N  
ATOM   3485  CA  VAL A 227      13.388  28.982 -17.229  1.00  1.55           C  
ATOM   3486  C   VAL A 227      13.040  27.532 -17.602  1.00  1.55           C  
ATOM   3487  O   VAL A 227      11.865  27.159 -17.592  1.00  1.55           O  
ATOM   3488  CB  VAL A 227      13.678  29.811 -18.493  1.00  1.55           C  
ATOM   3489  CG1 VAL A 227      12.559  29.624 -19.502  1.00  1.55           C  
ATOM   3490  CG2 VAL A 227      13.825  31.289 -18.115  1.00  1.55           C  
ATOM   3491  H   VAL A 227      15.375  29.505 -16.622  1.00  1.55           H  
ATOM   3492  HA  VAL A 227      12.535  29.428 -16.718  1.00  1.55           H  
ATOM   3493  HB  VAL A 227      14.609  29.456 -18.947  1.00  1.55           H  
ATOM   3494 1HG1 VAL A 227      12.779  30.203 -20.398  1.00  1.55           H  
ATOM   3495 2HG1 VAL A 227      12.480  28.568 -19.762  1.00  1.55           H  
ATOM   3496 3HG1 VAL A 227      11.618  29.966 -19.069  1.00  1.55           H  
ATOM   3497 1HG2 VAL A 227      14.045  31.867 -19.006  1.00  1.55           H  
ATOM   3498 2HG2 VAL A 227      12.906  31.649 -17.662  1.00  1.55           H  
ATOM   3499 3HG2 VAL A 227      14.637  31.400 -17.408  1.00  1.55           H  
ATOM   3500  N   MET A 228      14.055  26.694 -17.873  1.00  1.70           N  
ATOM   3501  CA  MET A 228      13.851  25.269 -18.181  1.00  1.70           C  
ATOM   3502  C   MET A 228      12.989  24.579 -17.130  1.00  1.70           C  
ATOM   3503  O   MET A 228      12.115  23.772 -17.454  1.00  1.70           O  
ATOM   3504  CB  MET A 228      15.191  24.544 -18.243  1.00  1.70           C  
ATOM   3505  CG  MET A 228      15.120  23.057 -18.479  1.00  1.70           C  
ATOM   3506  SD  MET A 228      16.753  22.291 -18.391  1.00  1.70           S  
ATOM   3507  CE  MET A 228      17.159  22.423 -16.643  1.00  1.70           C  
ATOM   3508  H   MET A 228      15.008  27.056 -17.897  1.00  1.70           H  
ATOM   3509  HA  MET A 228      13.343  25.192 -19.141  1.00  1.70           H  
ATOM   3510 1HB  MET A 228      15.815  24.995 -19.012  1.00  1.70           H  
ATOM   3511 2HB  MET A 228      15.697  24.673 -17.300  1.00  1.70           H  
ATOM   3512 1HG  MET A 228      14.482  22.605 -17.723  1.00  1.70           H  
ATOM   3513 2HG  MET A 228      14.690  22.857 -19.459  1.00  1.70           H  
ATOM   3514 1HE  MET A 228      18.131  21.984 -16.478  1.00  1.70           H  
ATOM   3515 2HE  MET A 228      17.173  23.471 -16.344  1.00  1.70           H  
ATOM   3516 3HE  MET A 228      16.431  21.895 -16.046  1.00  1.70           H  
ATOM   3517  N   ARG A 229      13.229  24.912 -15.864  1.00  1.88           N  
ATOM   3518  CA  ARG A 229      12.494  24.333 -14.751  1.00  1.88           C  
ATOM   3519  C   ARG A 229      11.187  25.060 -14.399  1.00  1.88           C  
ATOM   3520  O   ARG A 229      10.557  24.741 -13.388  1.00  1.88           O  
ATOM   3521  CB  ARG A 229      13.357  24.271 -13.511  1.00  1.88           C  
ATOM   3522  CG  ARG A 229      14.485  23.274 -13.558  1.00  1.88           C  
ATOM   3523  CD  ARG A 229      15.164  23.241 -12.259  1.00  1.88           C  
ATOM   3524  NE  ARG A 229      16.241  22.293 -12.208  1.00  1.88           N  
ATOM   3525  CZ  ARG A 229      16.106  20.987 -11.948  1.00  1.88           C  
ATOM   3526  NH1 ARG A 229      14.920  20.449 -11.756  1.00  1.88           N1+
ATOM   3527  NH2 ARG A 229      17.184  20.257 -11.879  1.00  1.88           N  
ATOM   3528  H   ARG A 229      13.990  25.568 -15.662  1.00  1.88           H  
ATOM   3529  HA  ARG A 229      12.242  23.309 -15.024  1.00  1.88           H  
ATOM   3530 1HB  ARG A 229      13.806  25.257 -13.351  1.00  1.88           H  
ATOM   3531 2HB  ARG A 229      12.739  24.047 -12.645  1.00  1.88           H  
ATOM   3532 1HG  ARG A 229      14.102  22.280 -13.792  1.00  1.88           H  
ATOM   3533 2HG  ARG A 229      15.205  23.582 -14.322  1.00  1.88           H  
ATOM   3534 1HD  ARG A 229      15.581  24.229 -12.054  1.00  1.88           H  
ATOM   3535 2HD  ARG A 229      14.449  22.985 -11.485  1.00  1.88           H  
ATOM   3536  HE  ARG A 229      17.199  22.632 -12.327  1.00  1.88           H  
ATOM   3537 1HH1 ARG A 229      14.091  21.023 -11.815  1.00  1.88           H  
ATOM   3538 2HH1 ARG A 229      14.841  19.463 -11.553  1.00  1.88           H  
ATOM   3539 1HH2 ARG A 229      18.085  20.731 -12.037  1.00  1.88           H  
ATOM   3540 2HH2 ARG A 229      17.120  19.275 -11.655  1.00  1.88           H  
ATOM   3541  N   GLY A 230      10.776  26.033 -15.216  1.00  2.07           N  
ATOM   3542  CA  GLY A 230       9.541  26.774 -14.985  1.00  2.07           C  
ATOM   3543  C   GLY A 230       9.704  28.130 -14.291  1.00  2.07           C  
ATOM   3544  O   GLY A 230       8.736  28.888 -14.167  1.00  2.07           O  
ATOM   3545  H   GLY A 230      11.321  26.267 -16.043  1.00  2.07           H  
ATOM   3546 1HA  GLY A 230       9.055  26.930 -15.949  1.00  2.07           H  
ATOM   3547 2HA  GLY A 230       8.863  26.155 -14.401  1.00  2.07           H  
ATOM   3548  N   ASN A 231      10.911  28.480 -13.851  1.00  2.23           N  
ATOM   3549  CA  ASN A 231      11.099  29.761 -13.175  1.00  2.23           C  
ATOM   3550  C   ASN A 231      11.271  30.853 -14.209  1.00  2.23           C  
ATOM   3551  O   ASN A 231      12.350  31.426 -14.367  1.00  2.23           O  
ATOM   3552  CB  ASN A 231      12.272  29.701 -12.207  1.00  2.23           C  
ATOM   3553  CG  ASN A 231      12.442  30.925 -11.283  1.00  2.23           C  
ATOM   3554  ND2 ASN A 231      13.577  30.913 -10.626  1.00  2.23           N  
ATOM   3555  OD1 ASN A 231      11.586  31.833 -11.157  1.00  2.23           O  
ATOM   3556  H   ASN A 231      11.722  27.884 -14.012  1.00  2.23           H  
ATOM   3557  HA  ASN A 231      10.200  29.991 -12.602  1.00  2.23           H  
ATOM   3558 1HB  ASN A 231      12.174  28.810 -11.585  1.00  2.23           H  
ATOM   3559 2HB  ASN A 231      13.188  29.591 -12.772  1.00  2.23           H  
ATOM   3560 1HD2 ASN A 231      13.844  31.635  -9.967  1.00  2.23           H  
ATOM   3561 2HD2 ASN A 231      14.212  30.154 -10.758  1.00  2.23           H  
ATOM   3562  N   TYR A 232      10.163  31.173 -14.877  1.00  2.34           N  
ATOM   3563  CA  TYR A 232      10.140  32.139 -15.965  1.00  2.34           C  
ATOM   3564  C   TYR A 232      10.804  33.431 -15.593  1.00  2.34           C  
ATOM   3565  O   TYR A 232      11.506  34.011 -16.410  1.00  2.34           O  
ATOM   3566  CB  TYR A 232       8.752  32.457 -16.477  1.00  2.34           C  
ATOM   3567  CG  TYR A 232       8.841  33.502 -17.586  1.00  2.34           C  
ATOM   3568  CD1 TYR A 232       9.185  33.117 -18.881  1.00  2.34           C  
ATOM   3569  CD2 TYR A 232       8.607  34.843 -17.301  1.00  2.34           C  
ATOM   3570  CE1 TYR A 232       9.281  34.068 -19.883  1.00  2.34           C  
ATOM   3571  CE2 TYR A 232       8.704  35.790 -18.303  1.00  2.34           C  
ATOM   3572  CZ  TYR A 232       9.034  35.407 -19.588  1.00  2.34           C  
ATOM   3573  OH  TYR A 232       9.118  36.353 -20.584  1.00  2.34           O  
ATOM   3574  H   TYR A 232       9.328  30.637 -14.640  1.00  2.34           H  
ATOM   3575  HA  TYR A 232      10.699  31.716 -16.797  1.00  2.34           H  
ATOM   3576 1HB  TYR A 232       8.278  31.558 -16.871  1.00  2.34           H  
ATOM   3577 2HB  TYR A 232       8.132  32.849 -15.672  1.00  2.34           H  
ATOM   3578  HD1 TYR A 232       9.377  32.067 -19.106  1.00  2.34           H  
ATOM   3579  HD2 TYR A 232       8.346  35.147 -16.286  1.00  2.34           H  
ATOM   3580  HE1 TYR A 232       9.547  33.770 -20.898  1.00  2.34           H  
ATOM   3581  HE2 TYR A 232       8.517  36.840 -18.079  1.00  2.34           H  
ATOM   3582  HH  TYR A 232       9.333  35.920 -21.415  1.00  2.34           H  
ATOM   3583  N   TYR A 233      10.566  33.910 -14.370  1.00  2.37           N  
ATOM   3584  CA  TYR A 233      11.117  35.177 -13.897  1.00  2.37           C  
ATOM   3585  C   TYR A 233      12.617  35.290 -14.167  1.00  2.37           C  
ATOM   3586  O   TYR A 233      13.143  36.385 -14.309  1.00  2.37           O  
ATOM   3587  CB  TYR A 233      10.896  35.379 -12.408  1.00  2.37           C  
ATOM   3588  CG  TYR A 233      11.345  36.759 -11.961  1.00  2.37           C  
ATOM   3589  CD1 TYR A 233      10.509  37.852 -12.143  1.00  2.37           C  
ATOM   3590  CD2 TYR A 233      12.588  36.937 -11.408  1.00  2.37           C  
ATOM   3591  CE1 TYR A 233      10.922  39.110 -11.758  1.00  2.37           C  
ATOM   3592  CE2 TYR A 233      13.001  38.193 -11.028  1.00  2.37           C  
ATOM   3593  CZ  TYR A 233      12.170  39.278 -11.196  1.00  2.37           C  
ATOM   3594  OH  TYR A 233      12.572  40.537 -10.813  1.00  2.37           O  
ATOM   3595  H   TYR A 233       9.986  33.365 -13.749  1.00  2.37           H  
ATOM   3596  HA  TYR A 233      10.623  35.985 -14.436  1.00  2.37           H  
ATOM   3597 1HB  TYR A 233       9.841  35.257 -12.168  1.00  2.37           H  
ATOM   3598 2HB  TYR A 233      11.461  34.629 -11.846  1.00  2.37           H  
ATOM   3599  HD1 TYR A 233       9.524  37.716 -12.592  1.00  2.37           H  
ATOM   3600  HD2 TYR A 233      13.236  36.087 -11.278  1.00  2.37           H  
ATOM   3601  HE1 TYR A 233      10.263  39.967 -11.898  1.00  2.37           H  
ATOM   3602  HE2 TYR A 233      13.984  38.324 -10.594  1.00  2.37           H  
ATOM   3603  HH  TYR A 233      13.415  40.480 -10.362  1.00  2.37           H  
ATOM   3604  N   ALA A 234      13.335  34.174 -14.211  1.00  2.32           N  
ATOM   3605  CA  ALA A 234      14.767  34.202 -14.452  1.00  2.32           C  
ATOM   3606  C   ALA A 234      15.061  34.894 -15.798  1.00  2.32           C  
ATOM   3607  O   ALA A 234      16.079  35.577 -15.968  1.00  2.32           O  
ATOM   3608  CB  ALA A 234      15.307  32.790 -14.439  1.00  2.32           C  
ATOM   3609  H   ALA A 234      12.875  33.269 -14.123  1.00  2.32           H  
ATOM   3610  HA  ALA A 234      15.239  34.782 -13.661  1.00  2.32           H  
ATOM   3611 1HB  ALA A 234      16.358  32.830 -14.596  1.00  2.32           H  
ATOM   3612 2HB  ALA A 234      15.094  32.326 -13.478  1.00  2.32           H  
ATOM   3613 3HB  ALA A 234      14.836  32.209 -15.227  1.00  2.32           H  
ATOM   3614  N   PHE A 235      14.118  34.776 -16.734  1.00  2.21           N  
ATOM   3615  CA  PHE A 235      14.207  35.356 -18.060  1.00  2.21           C  
ATOM   3616  C   PHE A 235      14.320  36.874 -17.965  1.00  2.21           C  
ATOM   3617  O   PHE A 235      14.829  37.528 -18.874  1.00  2.21           O  
ATOM   3618  CB  PHE A 235      12.992  34.970 -18.890  1.00  2.21           C  
ATOM   3619  CG  PHE A 235      13.144  35.286 -20.325  1.00  2.21           C  
ATOM   3620  CD1 PHE A 235      14.054  34.577 -21.093  1.00  2.21           C  
ATOM   3621  CD2 PHE A 235      12.381  36.259 -20.926  1.00  2.21           C  
ATOM   3622  CE1 PHE A 235      14.200  34.845 -22.434  1.00  2.21           C  
ATOM   3623  CE2 PHE A 235      12.517  36.525 -22.271  1.00  2.21           C  
ATOM   3624  CZ  PHE A 235      13.428  35.819 -23.025  1.00  2.21           C  
ATOM   3625  H   PHE A 235      13.276  34.260 -16.511  1.00  2.21           H  
ATOM   3626  HA  PHE A 235      15.099  34.966 -18.548  1.00  2.21           H  
ATOM   3627 1HB  PHE A 235      12.779  33.916 -18.784  1.00  2.21           H  
ATOM   3628 2HB  PHE A 235      12.118  35.507 -18.514  1.00  2.21           H  
ATOM   3629  HD1 PHE A 235      14.658  33.802 -20.620  1.00  2.21           H  
ATOM   3630  HD2 PHE A 235      11.662  36.816 -20.323  1.00  2.21           H  
ATOM   3631  HE1 PHE A 235      14.923  34.285 -23.027  1.00  2.21           H  
ATOM   3632  HE2 PHE A 235      11.907  37.300 -22.738  1.00  2.21           H  
ATOM   3633  HZ  PHE A 235      13.541  36.034 -24.088  1.00  2.21           H  
ATOM   3634  N   VAL A 236      13.823  37.454 -16.873  1.00  2.08           N  
ATOM   3635  CA  VAL A 236      13.880  38.883 -16.658  1.00  2.08           C  
ATOM   3636  C   VAL A 236      15.340  39.301 -16.575  1.00  2.08           C  
ATOM   3637  O   VAL A 236      15.709  40.386 -17.026  1.00  2.08           O  
ATOM   3638  CB  VAL A 236      13.122  39.275 -15.378  1.00  2.08           C  
ATOM   3639  CG1 VAL A 236      13.328  40.724 -15.062  1.00  2.08           C  
ATOM   3640  CG2 VAL A 236      11.650  38.961 -15.570  1.00  2.08           C  
ATOM   3641  H   VAL A 236      13.429  36.885 -16.127  1.00  2.08           H  
ATOM   3642  HA  VAL A 236      13.414  39.386 -17.506  1.00  2.08           H  
ATOM   3643  HB  VAL A 236      13.519  38.715 -14.539  1.00  2.08           H  
ATOM   3644 1HG1 VAL A 236      12.796  40.971 -14.143  1.00  2.08           H  
ATOM   3645 2HG1 VAL A 236      14.375  40.904 -14.931  1.00  2.08           H  
ATOM   3646 3HG1 VAL A 236      12.952  41.335 -15.878  1.00  2.08           H  
ATOM   3647 1HG2 VAL A 236      11.105  39.219 -14.675  1.00  2.08           H  
ATOM   3648 2HG2 VAL A 236      11.264  39.536 -16.410  1.00  2.08           H  
ATOM   3649 3HG2 VAL A 236      11.534  37.897 -15.775  1.00  2.08           H  
ATOM   3650  N   GLY A 237      16.168  38.471 -15.922  1.00  1.95           N  
ATOM   3651  CA  GLY A 237      17.593  38.747 -15.789  1.00  1.95           C  
ATOM   3652  C   GLY A 237      18.252  38.710 -17.151  1.00  1.95           C  
ATOM   3653  O   GLY A 237      19.104  39.547 -17.467  1.00  1.95           O  
ATOM   3654  H   GLY A 237      15.824  37.572 -15.592  1.00  1.95           H  
ATOM   3655 1HA  GLY A 237      17.749  39.726 -15.339  1.00  1.95           H  
ATOM   3656 2HA  GLY A 237      18.047  38.001 -15.134  1.00  1.95           H  
ATOM   3657  N   VAL A 238      17.800  37.773 -17.990  1.00  1.86           N  
ATOM   3658  CA  VAL A 238      18.357  37.640 -19.332  1.00  1.86           C  
ATOM   3659  C   VAL A 238      18.041  38.878 -20.141  1.00  1.86           C  
ATOM   3660  O   VAL A 238      18.933  39.482 -20.734  1.00  1.86           O  
ATOM   3661  CB  VAL A 238      17.753  36.431 -20.070  1.00  1.86           C  
ATOM   3662  CG1 VAL A 238      18.206  36.399 -21.490  1.00  1.86           C  
ATOM   3663  CG2 VAL A 238      18.112  35.206 -19.365  1.00  1.86           C  
ATOM   3664  H   VAL A 238      17.094  37.119 -17.642  1.00  1.86           H  
ATOM   3665  HA  VAL A 238      19.435  37.524 -19.253  1.00  1.86           H  
ATOM   3666  HB  VAL A 238      16.678  36.533 -20.091  1.00  1.86           H  
ATOM   3667 1HG1 VAL A 238      17.742  35.556 -21.999  1.00  1.86           H  
ATOM   3668 2HG1 VAL A 238      17.916  37.306 -21.961  1.00  1.86           H  
ATOM   3669 3HG1 VAL A 238      19.274  36.301 -21.539  1.00  1.86           H  
ATOM   3670 1HG2 VAL A 238      17.666  34.344 -19.859  1.00  1.86           H  
ATOM   3671 2HG2 VAL A 238      19.195  35.096 -19.342  1.00  1.86           H  
ATOM   3672 3HG2 VAL A 238      17.727  35.298 -18.355  1.00  1.86           H  
ATOM   3673  N   MET A 239      16.773  39.282 -20.121  1.00  1.82           N  
ATOM   3674  CA  MET A 239      16.344  40.458 -20.855  1.00  1.82           C  
ATOM   3675  C   MET A 239      16.953  41.741 -20.342  1.00  1.82           C  
ATOM   3676  O   MET A 239      17.447  42.540 -21.132  1.00  1.82           O  
ATOM   3677  CB  MET A 239      14.831  40.532 -20.811  1.00  1.82           C  
ATOM   3678  CG  MET A 239      14.162  39.449 -21.583  1.00  1.82           C  
ATOM   3679  SD  MET A 239      14.512  39.580 -23.349  1.00  1.82           S  
ATOM   3680  CE  MET A 239      15.916  38.528 -23.526  1.00  1.82           C  
ATOM   3681  H   MET A 239      16.087  38.736 -19.598  1.00  1.82           H  
ATOM   3682  HA  MET A 239      16.656  40.344 -21.892  1.00  1.82           H  
ATOM   3683 1HB  MET A 239      14.499  40.461 -19.773  1.00  1.82           H  
ATOM   3684 2HB  MET A 239      14.516  41.473 -21.187  1.00  1.82           H  
ATOM   3685 1HG  MET A 239      14.525  38.485 -21.228  1.00  1.82           H  
ATOM   3686 2HG  MET A 239      13.085  39.492 -21.430  1.00  1.82           H  
ATOM   3687 1HE  MET A 239      16.229  38.509 -24.568  1.00  1.82           H  
ATOM   3688 2HE  MET A 239      16.717  38.926 -22.918  1.00  1.82           H  
ATOM   3689 3HE  MET A 239      15.674  37.524 -23.199  1.00  1.82           H  
ATOM   3690  N   TYR A 240      17.011  41.929 -19.028  1.00  1.82           N  
ATOM   3691  CA  TYR A 240      17.594  43.159 -18.526  1.00  1.82           C  
ATOM   3692  C   TYR A 240      19.040  43.279 -18.982  1.00  1.82           C  
ATOM   3693  O   TYR A 240      19.445  44.311 -19.530  1.00  1.82           O  
ATOM   3694  CB  TYR A 240      17.500  43.259 -17.002  1.00  1.82           C  
ATOM   3695  CG  TYR A 240      18.138  44.536 -16.477  1.00  1.82           C  
ATOM   3696  CD1 TYR A 240      17.444  45.733 -16.580  1.00  1.82           C  
ATOM   3697  CD2 TYR A 240      19.406  44.521 -15.922  1.00  1.82           C  
ATOM   3698  CE1 TYR A 240      18.020  46.912 -16.144  1.00  1.82           C  
ATOM   3699  CE2 TYR A 240      19.981  45.704 -15.483  1.00  1.82           C  
ATOM   3700  CZ  TYR A 240      19.295  46.895 -15.598  1.00  1.82           C  
ATOM   3701  OH  TYR A 240      19.877  48.078 -15.183  1.00  1.82           O  
ATOM   3702  H   TYR A 240      16.618  41.253 -18.375  1.00  1.82           H  
ATOM   3703  HA  TYR A 240      17.044  43.997 -18.954  1.00  1.82           H  
ATOM   3704 1HB  TYR A 240      16.454  43.234 -16.693  1.00  1.82           H  
ATOM   3705 2HB  TYR A 240      18.003  42.401 -16.547  1.00  1.82           H  
ATOM   3706  HD1 TYR A 240      16.446  45.744 -17.017  1.00  1.82           H  
ATOM   3707  HD2 TYR A 240      19.955  43.582 -15.839  1.00  1.82           H  
ATOM   3708  HE1 TYR A 240      17.475  47.851 -16.236  1.00  1.82           H  
ATOM   3709  HE2 TYR A 240      20.982  45.694 -15.055  1.00  1.82           H  
ATOM   3710  HH  TYR A 240      19.256  48.802 -15.315  1.00  1.82           H  
ATOM   3711  N   ASN A 241      19.830  42.225 -18.754  1.00  1.87           N  
ATOM   3712  CA  ASN A 241      21.233  42.274 -19.116  1.00  1.87           C  
ATOM   3713  C   ASN A 241      21.458  42.337 -20.627  1.00  1.87           C  
ATOM   3714  O   ASN A 241      22.310  43.101 -21.083  1.00  1.87           O  
ATOM   3715  CB  ASN A 241      21.952  41.089 -18.508  1.00  1.87           C  
ATOM   3716  CG  ASN A 241      22.205  41.212 -17.000  1.00  1.87           C  
ATOM   3717  ND2 ASN A 241      22.321  40.072 -16.353  1.00  1.87           N  
ATOM   3718  OD1 ASN A 241      22.291  42.323 -16.438  1.00  1.87           O  
ATOM   3719  H   ASN A 241      19.460  41.375 -18.321  1.00  1.87           H  
ATOM   3720  HA  ASN A 241      21.656  43.184 -18.689  1.00  1.87           H  
ATOM   3721 1HB  ASN A 241      21.334  40.209 -18.666  1.00  1.87           H  
ATOM   3722 2HB  ASN A 241      22.896  40.927 -19.025  1.00  1.87           H  
ATOM   3723 1HD2 ASN A 241      22.489  40.055 -15.369  1.00  1.87           H  
ATOM   3724 2HD2 ASN A 241      22.232  39.211 -16.854  1.00  1.87           H  
ATOM   3725  N   LEU A 242      20.681  41.606 -21.435  1.00  1.98           N  
ATOM   3726  CA  LEU A 242      20.931  41.701 -22.867  1.00  1.98           C  
ATOM   3727  C   LEU A 242      20.545  43.077 -23.387  1.00  1.98           C  
ATOM   3728  O   LEU A 242      21.238  43.635 -24.241  1.00  1.98           O  
ATOM   3729  CB  LEU A 242      20.209  40.604 -23.660  1.00  1.98           C  
ATOM   3730  CG  LEU A 242      20.743  39.177 -23.436  1.00  1.98           C  
ATOM   3731  CD1 LEU A 242      19.903  38.191 -24.203  1.00  1.98           C  
ATOM   3732  CD2 LEU A 242      22.212  39.103 -23.840  1.00  1.98           C  
ATOM   3733  H   LEU A 242      19.963  40.976 -21.078  1.00  1.98           H  
ATOM   3734  HA  LEU A 242      21.998  41.568 -23.032  1.00  1.98           H  
ATOM   3735 1HB  LEU A 242      19.155  40.610 -23.366  1.00  1.98           H  
ATOM   3736 2HB  LEU A 242      20.276  40.832 -24.719  1.00  1.98           H  
ATOM   3737  HG  LEU A 242      20.648  38.931 -22.405  1.00  1.98           H  
ATOM   3738 1HD1 LEU A 242      20.273  37.182 -24.015  1.00  1.98           H  
ATOM   3739 2HD1 LEU A 242      18.878  38.268 -23.877  1.00  1.98           H  
ATOM   3740 3HD1 LEU A 242      19.964  38.409 -25.265  1.00  1.98           H  
ATOM   3741 1HD2 LEU A 242      22.583  38.095 -23.654  1.00  1.98           H  
ATOM   3742 2HD2 LEU A 242      22.317  39.342 -24.896  1.00  1.98           H  
ATOM   3743 3HD2 LEU A 242      22.789  39.811 -23.247  1.00  1.98           H  
ATOM   3744  N   TRP A 243      19.472  43.660 -22.852  1.00  2.15           N  
ATOM   3745  CA  TRP A 243      19.062  44.974 -23.303  1.00  2.15           C  
ATOM   3746  C   TRP A 243      20.143  45.982 -22.957  1.00  2.15           C  
ATOM   3747  O   TRP A 243      20.484  46.835 -23.784  1.00  2.15           O  
ATOM   3748  CB  TRP A 243      17.736  45.370 -22.664  1.00  2.15           C  
ATOM   3749  CG  TRP A 243      16.568  44.572 -23.186  1.00  2.15           C  
ATOM   3750  CD1 TRP A 243      16.496  43.910 -24.377  1.00  2.15           C  
ATOM   3751  CD2 TRP A 243      15.301  44.340 -22.523  1.00  2.15           C  
ATOM   3752  CE2 TRP A 243      14.531  43.547 -23.379  1.00  2.15           C  
ATOM   3753  CE3 TRP A 243      14.768  44.735 -21.290  1.00  2.15           C  
ATOM   3754  NE1 TRP A 243      15.274  43.294 -24.503  1.00  2.15           N  
ATOM   3755  CZ2 TRP A 243      13.247  43.144 -23.049  1.00  2.15           C  
ATOM   3756  CZ3 TRP A 243      13.484  44.329 -20.956  1.00  2.15           C  
ATOM   3757  CH2 TRP A 243      12.740  43.556 -21.815  1.00  2.15           C  
ATOM   3758  H   TRP A 243      18.911  43.185 -22.144  1.00  2.15           H  
ATOM   3759  HA  TRP A 243      18.938  44.950 -24.384  1.00  2.15           H  
ATOM   3760 1HB  TRP A 243      17.798  45.217 -21.582  1.00  2.15           H  
ATOM   3761 2HB  TRP A 243      17.545  46.427 -22.837  1.00  2.15           H  
ATOM   3762  HD1 TRP A 243      17.291  43.878 -25.119  1.00  2.15           H  
ATOM   3763  HE1 TRP A 243      14.969  42.742 -25.289  1.00  2.15           H  
ATOM   3764  HE3 TRP A 243      15.356  45.348 -20.607  1.00  2.15           H  
ATOM   3765  HZ2 TRP A 243      12.645  42.526 -23.715  1.00  2.15           H  
ATOM   3766  HZ3 TRP A 243      13.078  44.640 -19.994  1.00  2.15           H  
ATOM   3767  HH2 TRP A 243      11.735  43.254 -21.522  1.00  2.15           H  
ATOM   3768  N   LYS A 244      20.724  45.853 -21.754  1.00  2.42           N  
ATOM   3769  CA  LYS A 244      21.803  46.727 -21.316  1.00  2.42           C  
ATOM   3770  C   LYS A 244      22.988  46.648 -22.278  1.00  2.42           C  
ATOM   3771  O   LYS A 244      23.574  47.667 -22.636  1.00  2.42           O  
ATOM   3772  CB  LYS A 244      22.257  46.358 -19.900  1.00  2.42           C  
ATOM   3773  CG  LYS A 244      23.336  47.262 -19.321  1.00  2.42           C  
ATOM   3774  CD  LYS A 244      23.700  46.848 -17.901  1.00  2.42           C  
ATOM   3775  CE  LYS A 244      24.824  47.712 -17.346  1.00  2.42           C  
ATOM   3776  NZ  LYS A 244      25.189  47.320 -15.959  1.00  2.42           N1+
ATOM   3777  H   LYS A 244      20.386  45.139 -21.104  1.00  2.42           H  
ATOM   3778  HA  LYS A 244      21.439  47.754 -21.315  1.00  2.42           H  
ATOM   3779 1HB  LYS A 244      21.396  46.361 -19.226  1.00  2.42           H  
ATOM   3780 2HB  LYS A 244      22.654  45.345 -19.907  1.00  2.42           H  
ATOM   3781 1HG  LYS A 244      24.219  47.225 -19.949  1.00  2.42           H  
ATOM   3782 2HG  LYS A 244      22.970  48.288 -19.305  1.00  2.42           H  
ATOM   3783 1HD  LYS A 244      22.821  46.941 -17.257  1.00  2.42           H  
ATOM   3784 2HD  LYS A 244      24.018  45.804 -17.901  1.00  2.42           H  
ATOM   3785 1HE  LYS A 244      25.701  47.608 -17.986  1.00  2.42           H  
ATOM   3786 2HE  LYS A 244      24.508  48.755 -17.347  1.00  2.42           H  
ATOM   3787 1HZ  LYS A 244      25.937  47.913 -15.625  1.00  2.42           H  
ATOM   3788 2HZ  LYS A 244      24.382  47.425 -15.358  1.00  2.42           H  
ATOM   3789 3HZ  LYS A 244      25.493  46.357 -15.949  1.00  2.42           H  
ATOM   3790  N   MET A 245      23.333  45.429 -22.708  1.00  2.82           N  
ATOM   3791  CA  MET A 245      24.452  45.227 -23.627  1.00  2.82           C  
ATOM   3792  C   MET A 245      24.183  45.739 -25.045  1.00  2.82           C  
ATOM   3793  O   MET A 245      25.105  46.188 -25.731  1.00  2.82           O  
ATOM   3794  CB  MET A 245      24.801  43.744 -23.681  1.00  2.82           C  
ATOM   3795  CG  MET A 245      25.373  43.179 -22.388  1.00  2.82           C  
ATOM   3796  SD  MET A 245      26.913  43.968 -21.903  1.00  2.82           S  
ATOM   3797  CE  MET A 245      26.306  45.171 -20.737  1.00  2.82           C  
ATOM   3798  H   MET A 245      22.823  44.617 -22.357  1.00  2.82           H  
ATOM   3799  HA  MET A 245      25.307  45.778 -23.239  1.00  2.82           H  
ATOM   3800 1HB  MET A 245      23.900  43.176 -23.918  1.00  2.82           H  
ATOM   3801 2HB  MET A 245      25.514  43.574 -24.481  1.00  2.82           H  
ATOM   3802 1HG  MET A 245      24.661  43.337 -21.591  1.00  2.82           H  
ATOM   3803 2HG  MET A 245      25.531  42.109 -22.485  1.00  2.82           H  
ATOM   3804 1HE  MET A 245      27.141  45.746 -20.338  1.00  2.82           H  
ATOM   3805 2HE  MET A 245      25.619  45.838 -21.245  1.00  2.82           H  
ATOM   3806 3HE  MET A 245      25.788  44.664 -19.922  1.00  2.82           H  
ATOM   3807  N   LYS A 246      22.927  45.676 -25.488  1.00  3.39           N  
ATOM   3808  CA  LYS A 246      22.564  46.132 -26.829  1.00  3.39           C  
ATOM   3809  C   LYS A 246      22.356  47.648 -26.918  1.00  3.39           C  
ATOM   3810  O   LYS A 246      22.602  48.256 -27.964  1.00  3.39           O  
ATOM   3811  CB  LYS A 246      21.296  45.415 -27.292  1.00  3.39           C  
ATOM   3812  CG  LYS A 246      21.482  43.919 -27.568  1.00  3.39           C  
ATOM   3813  CD  LYS A 246      20.178  43.263 -28.000  1.00  3.39           C  
ATOM   3814  CE  LYS A 246      20.368  41.772 -28.261  1.00  3.39           C  
ATOM   3815  NZ  LYS A 246      19.097  41.114 -28.681  1.00  3.39           N1+
ATOM   3816  H   LYS A 246      22.211  45.261 -24.892  1.00  3.39           H  
ATOM   3817  HA  LYS A 246      23.376  45.869 -27.505  1.00  3.39           H  
ATOM   3818 1HB  LYS A 246      20.530  45.515 -26.517  1.00  3.39           H  
ATOM   3819 2HB  LYS A 246      20.917  45.889 -28.194  1.00  3.39           H  
ATOM   3820 1HG  LYS A 246      22.221  43.790 -28.358  1.00  3.39           H  
ATOM   3821 2HG  LYS A 246      21.851  43.427 -26.671  1.00  3.39           H  
ATOM   3822 1HD  LYS A 246      19.436  43.392 -27.207  1.00  3.39           H  
ATOM   3823 2HD  LYS A 246      19.807  43.740 -28.905  1.00  3.39           H  
ATOM   3824 1HE  LYS A 246      21.112  41.638 -29.044  1.00  3.39           H  
ATOM   3825 2HE  LYS A 246      20.726  41.294 -27.346  1.00  3.39           H  
ATOM   3826 1HZ  LYS A 246      19.263  40.131 -28.842  1.00  3.39           H  
ATOM   3827 2HZ  LYS A 246      18.405  41.224 -27.955  1.00  3.39           H  
ATOM   3828 3HZ  LYS A 246      18.762  41.542 -29.533  1.00  3.39           H  
ATOM   3829  N   THR A 247      21.893  48.253 -25.830  1.00  4.12           N  
ATOM   3830  CA  THR A 247      21.590  49.677 -25.793  1.00  4.12           C  
ATOM   3831  C   THR A 247      22.871  50.507 -25.687  1.00  4.12           C  
ATOM   3832  O   THR A 247      23.725  50.245 -24.844  1.00  4.12           O  
ATOM   3833  CB  THR A 247      20.669  49.981 -24.592  1.00  4.12           C  
ATOM   3834  CG2 THR A 247      20.280  51.450 -24.560  1.00  4.12           C  
ATOM   3835  OG1 THR A 247      19.478  49.197 -24.703  1.00  4.12           O  
ATOM   3836  H   THR A 247      21.695  47.699 -24.999  1.00  4.12           H  
ATOM   3837  HA  THR A 247      21.076  49.950 -26.713  1.00  4.12           H  
ATOM   3838  HB  THR A 247      21.185  49.716 -23.665  1.00  4.12           H  
ATOM   3839  HG1 THR A 247      19.718  48.256 -24.540  1.00  4.12           H  
ATOM   3840 1HG2 THR A 247      19.627  51.631 -23.709  1.00  4.12           H  
ATOM   3841 2HG2 THR A 247      21.163  52.056 -24.463  1.00  4.12           H  
ATOM   3842 3HG2 THR A 247      19.761  51.708 -25.479  1.00  4.12           H  
ATOM   3843  N   GLY A 248      23.015  51.525 -26.528  1.00  5.01           N  
ATOM   3844  CA  GLY A 248      24.210  52.353 -26.432  1.00  5.01           C  
ATOM   3845  C   GLY A 248      24.210  53.071 -25.090  1.00  5.01           C  
ATOM   3846  O   GLY A 248      23.151  53.435 -24.587  1.00  5.01           O  
ATOM   3847  H   GLY A 248      22.307  51.715 -27.222  1.00  5.01           H  
ATOM   3848 1HA  GLY A 248      25.100  51.731 -26.526  1.00  5.01           H  
ATOM   3849 2HA  GLY A 248      24.225  53.077 -27.246  1.00  5.01           H  
ATOM   3850  N   ARG A 249      25.394  53.325 -24.534  1.00  5.96           N  
ATOM   3851  CA  ARG A 249      25.495  54.023 -23.247  1.00  5.96           C  
ATOM   3852  C   ARG A 249      24.754  55.356 -23.211  1.00  5.96           C  
ATOM   3853  O   ARG A 249      24.062  55.655 -22.234  1.00  5.96           O  
ATOM   3854  CB  ARG A 249      26.936  54.320 -22.886  1.00  5.96           C  
ATOM   3855  CG  ARG A 249      27.093  55.008 -21.532  1.00  5.96           C  
ATOM   3856  CD  ARG A 249      28.434  55.613 -21.360  1.00  5.96           C  
ATOM   3857  NE  ARG A 249      28.623  56.759 -22.248  1.00  5.96           N  
ATOM   3858  CZ  ARG A 249      29.816  57.294 -22.573  1.00  5.96           C  
ATOM   3859  NH1 ARG A 249      30.931  56.779 -22.092  1.00  5.96           N1+
ATOM   3860  NH2 ARG A 249      29.859  58.341 -23.376  1.00  5.96           N  
ATOM   3861  H   ARG A 249      26.233  53.004 -24.993  1.00  5.96           H  
ATOM   3862  HA  ARG A 249      25.070  53.375 -22.480  1.00  5.96           H  
ATOM   3863 1HB  ARG A 249      27.511  53.398 -22.867  1.00  5.96           H  
ATOM   3864 2HB  ARG A 249      27.375  54.975 -23.639  1.00  5.96           H  
ATOM   3865 1HG  ARG A 249      26.353  55.811 -21.459  1.00  5.96           H  
ATOM   3866 2HG  ARG A 249      26.929  54.288 -20.731  1.00  5.96           H  
ATOM   3867 1HD  ARG A 249      28.550  55.954 -20.332  1.00  5.96           H  
ATOM   3868 2HD  ARG A 249      29.199  54.874 -21.588  1.00  5.96           H  
ATOM   3869  HE  ARG A 249      27.770  57.212 -22.648  1.00  5.96           H  
ATOM   3870 1HH1 ARG A 249      30.893  55.978 -21.477  1.00  5.96           H  
ATOM   3871 2HH1 ARG A 249      31.822  57.185 -22.338  1.00  5.96           H  
ATOM   3872 1HH2 ARG A 249      28.985  58.729 -23.736  1.00  5.96           H  
ATOM   3873 2HH2 ARG A 249      30.742  58.753 -23.627  1.00  5.96           H  
ATOM   3874  N   ARG A 250      24.957  56.150 -24.268  1.00  6.84           N  
ATOM   3875  CA  ARG A 250      24.419  57.498 -24.417  1.00  6.84           C  
ATOM   3876  C   ARG A 250      25.127  58.430 -23.442  1.00  6.84           C  
ATOM   3877  O   ARG A 250      24.654  59.540 -23.198  1.00  6.84           O  
ATOM   3878  CB  ARG A 250      22.902  57.538 -24.211  1.00  6.84           C  
ATOM   3879  CG  ARG A 250      22.098  56.769 -25.261  1.00  6.84           C  
ATOM   3880  CD  ARG A 250      20.639  56.828 -24.997  1.00  6.84           C  
ATOM   3881  NE  ARG A 250      19.879  56.012 -25.940  1.00  6.84           N  
ATOM   3882  CZ  ARG A 250      19.450  56.427 -27.150  1.00  6.84           C  
ATOM   3883  NH1 ARG A 250      19.707  57.650 -27.558  1.00  6.84           N1+
ATOM   3884  NH2 ARG A 250      18.766  55.603 -27.928  1.00  6.84           N  
ATOM   3885  OXT ARG A 250      26.335  58.240 -23.270  1.00  6.84           O1-
ATOM   3886  H   ARG A 250      25.519  55.780 -25.018  1.00  6.84           H  
ATOM   3887  HA  ARG A 250      24.624  57.842 -25.430  1.00  6.84           H  
ATOM   3888 1HB  ARG A 250      22.608  57.192 -23.234  1.00  6.84           H  
ATOM   3889 2HB  ARG A 250      22.575  58.575 -24.281  1.00  6.84           H  
ATOM   3890 1HG  ARG A 250      22.287  57.192 -26.246  1.00  6.84           H  
ATOM   3891 2HG  ARG A 250      22.396  55.728 -25.254  1.00  6.84           H  
ATOM   3892 1HD  ARG A 250      20.444  56.457 -23.990  1.00  6.84           H  
ATOM   3893 2HD  ARG A 250      20.295  57.858 -25.078  1.00  6.84           H  
ATOM   3894  HE  ARG A 250      19.662  55.063 -25.664  1.00  6.84           H  
ATOM   3895 1HH1 ARG A 250      20.229  58.281 -26.966  1.00  6.84           H  
ATOM   3896 2HH1 ARG A 250      19.385  57.959 -28.464  1.00  6.84           H  
ATOM   3897 1HH2 ARG A 250      18.563  54.664 -27.617  1.00  6.84           H  
ATOM   3898 2HH2 ARG A 250      18.445  55.915 -28.832  1.00  6.84           H  
TER   
END
