# Supplementary material for: Integrative proteome-wide structural analysis and high-throughput docking identify broad-spectrum antiviral scaffolds against Zika, Yellow Fever, West Nile, Saint Louis encephalitis, and Usutu viruses
Source: Front Cell Infect Microbiol. 2026 Apr 30;16:1723132. doi: 10.3389/fcimb.2026.1723132 (PMC13171538; doi:10.3389/fcimb.2026.1723132)
Supplement: Supplementary file 6 [file DataSheet6.zip › YFV/YF_NS5/Mol_probity_Files/Clash_log_YF_NS5.txt]

Using electron cloud x-H distances and vdW radii

Using input model H/D atoms...

Bad Clashes >= 0.4 Angstrom:
 A 117  GLN HE22  A 262  GLY  H   :0.639
 A 878  ILE  O    A 878  ILE HG22 :0.617
 A 404  VAL  O    A 404  VAL HG12 :0.541
 A 484  TYR  C    A 484  TYR  CD2 :0.501
 A 453  TYR  CZ   A 478  MET  HE2 :0.500
 A 106  GLY  H    A 129  LYS  H   :0.497
 A 750  TRP  CG   A 751  MET  H   :0.483
 A 878  ILE  CG2  A 878  ILE  O   :0.477
 A 720  LEU  N    A 720  LEU HD22 :0.474
 A 303  THR  O    A 303  THR HG22 :0.473
 A 412  ALA  H    A 454  ASN HD22 :0.469
 A 454  ASN  C    A 454  ASN  OD1 :0.445
 A 900  GLN  HB2  A 901  PRO  HD3 :0.441
 A 268  THR  OG1  A 269  ASP  N   :0.439
 A 320  SER  OG   A 745  SER  O   :0.432
 A 529  GLY  O    A 672  ARG  NE  :0.429
 A 286  LYS  O    A 290  THR  N   :0.426
 A 905  ILE  O    A 905  ILE HG23 :0.418
 A 311  VAL  O    A 311  VAL HG13 :0.407
 A 417  GLN  OE1  A 480  LEU  N   :0.406
 A 551  GLU  OE2  A 601  ARG  NH2 :0.404
 A 453  TYR  OH   A 605  GLN  NE2 :0.402
clashscore = 1.51
clashscore (B factor cutoff = 40) = 1.514526
