# Supplementary material for: Integrative proteome-wide structural analysis and high-throughput docking identify broad-spectrum antiviral scaffolds against Zika, Yellow Fever, West Nile, Saint Louis encephalitis, and Usutu viruses
Source: Front Cell Infect Microbiol. 2026 Apr 30;16:1723132. doi: 10.3389/fcimb.2026.1723132 (PMC13171538; doi:10.3389/fcimb.2026.1723132)
Supplement: Supplementary file 6 [file DataSheet6.zip › YFV/YF_NS5/Mol_probity_Files/YF_NS5_1FH.pdb]

USER  MOD reduce.3.7.201124 H: found=0, std=0, add=7255, rem=0, adj=188
USER  MOD -----------------------------------------------------------------
USER  MOD scores for adjustable sidechains, with "set" totals for H,N and Q
USER  MOD "o" means original, "f" means flipped, "180deg" is methyl default
USER  MOD "!" flags a clash with an overlap of 0.40A or greater
USER  MOD flip categories: "K"=keep, "C"=clashes, "X"=uncertain, "F"=flip
USER  MOD Fix    : A   4 ASN     :      amide: (o)
USER  MOD Fix    : A  17 ASN     :      amide: (o)
USER  MOD Fix    : A  22 GLN     :      amide: (o)
USER  MOD Fix    : A  23 GLN     :      amide: (o)
USER  MOD Limit  : A  43 HIS     :           : (o, 3 states)
USER  MOD Limit  : A  66 HIS     :           : (o, 3 states)
USER  MOD Fix    : A  94 GLN     :      amide: (o)
USER  MOD Limit  : A 110 HIS     :           : (o, 3 states)
USER  MOD Fix    : A 115 ASN     :      amide: (o)
USER  MOD Fix    : A 117 GLN     :      amide: (o)
USER  MOD Fix    : A 122 ASN     :      amide: (o)
USER  MOD Limit  : A 133 HIS     :           : (o, 3 states)
USER  MOD Fix    : A 199 GLN     :      amide: (o)
USER  MOD Fix    : A 209 ASN     :      amide: (o)
USER  MOD Fix    : A 214 ASN     :      amide: (o)
USER  MOD Limit  : A 217 HIS     :           : (o, 3 states)
USER  MOD Fix    : A 228 ASN     :      amide: (o)
USER  MOD Fix    : A 234 ASN     :      amide: (o)
USER  MOD Fix    : A 235 GLN     :      amide: (o)
USER  MOD Limit  : A 295 HIS     :           : (o, 3 states)
USER  MOD Fix    : A 299 ASN     :      amide: (o)
USER  MOD Limit  : A 305 HIS     :           : (o, 3 states)
USER  MOD Fix    : A 323 ASN     :      amide: (o)
USER  MOD Fix    : A 352 GLN     :      amide: (o)
USER  MOD Fix    : A 353 GLN     :      amide: (o)
USER  MOD Fix    : A 379 ASN     :      amide: (o)
USER  MOD Limit  : A 385 HIS     :           : (o, 3 states)
USER  MOD Fix    : A 391 ASN     :      amide: (o)
USER  MOD Limit  : A 407 HIS     :           : (o, 3 states)
USER  MOD Fix    : A 417 GLN     :      amide: (o)
USER  MOD Fix    : A 419 GLN     :      amide: (o)
USER  MOD Fix    : A 424 ASN     :      amide: (o)
USER  MOD Fix    : A 428 GLN     :      amide: (o)
USER  MOD Limit  : A 443 HIS     :           : (o, 3 states)
USER  MOD Fix    : A 444 GLN     :      amide: (o)
USER  MOD Fix    : A 445 GLN     :      amide: (o)
USER  MOD Fix    : A 454 ASN     :      amide: (o)
USER  MOD Fix    : A 494 ASN     :      amide: (o)
USER  MOD Limit  : A 497 HIS     :           : (o, 3 states)
USER  MOD Fix    : A 503 ASN     :      amide: (o)
USER  MOD Fix    : A 514 GLN     :      amide: (o)
USER  MOD Fix    : A 552 GLN     :      amide: (o)
USER  MOD Fix    : A 556 ASN     :      amide: (o)
USER  MOD Limit  : A 561 HIS     :           : (o, 3 states)
USER  MOD Limit  : A 562 HIS     :           : (o, 3 states)
USER  MOD Fix    : A 576 ASN     :      amide: (o)
USER  MOD Fix    : A 600 GLN     :      amide: (o)
USER  MOD Fix    : A 605 GLN     :      amide: (o)
USER  MOD Fix    : A 612 ASN     :      amide: (o)
USER  MOD Fix    : A 616 ASN     :      amide: (o)
USER  MOD Fix    : A 620 GLN     :      amide: (o)
USER  MOD Limit  : A 632 HIS     :           : (o, 3 states)
USER  MOD Limit  : A 633 HIS     :           : (o, 3 states)
USER  MOD Fix    : A 634 GLN     :      amide: (o)
USER  MOD Limit  : A 635 HIS     :           : (o, 3 states)
USER  MOD Fix    : A 637 GLN     :      amide: (o)
USER  MOD Limit  : A 654 HIS     :           : (o, 3 states)
USER  MOD Limit  : A 684 HIS     :           : (o, 3 states)
USER  MOD Fix    : A 686 ASN     :      amide: (o)
USER  MOD Fix    : A 699 GLN     :      amide: (o)
USER  MOD Limit  : A 715 HIS     :           : (o, 3 states)
USER  MOD Limit  : A 716 HIS     :           : (o, 3 states)
USER  MOD Limit  : A 718 HIS     :           : (o, 3 states)
USER  MOD Fix    : A 721 GLN     :      amide: (o)
USER  MOD Fix    : A 735 GLN     :      amide: (o)
USER  MOD Fix    : A 748 ASN     :      amide: (o)
USER  MOD Fix    : A 764 ASN     :      amide: (o)
USER  MOD Limit  : A 772 HIS     :           : (o, 3 states)
USER  MOD Fix    : A 794 GLN     :      amide: (o)
USER  MOD Limit  : A 802 HIS     :           : (o, 3 states)
USER  MOD Fix    : A 818 ASN     :      amide: (o)
USER  MOD Fix    : A 824 ASN     :      amide: (o)
USER  MOD Fix    : A 825 ASN     :      amide: (o)
USER  MOD Limit  : A 827 HIS     :           : (o, 3 states)
USER  MOD Fix    : A 829 GLN     :      amide: (o)
USER  MOD Fix    : A 847 GLN     :      amide: (o)
USER  MOD Fix    : A 859 ASN     :      amide: (o)
USER  MOD Limit  : A 866 HIS     :           : (o, 3 states)
USER  MOD Limit  : A 868 HIS     :           : (o, 3 states)
USER  MOD Limit  : A 872 HIS     :           : (o, 3 states)
USER  MOD Fix    : A 900 GLN     :      amide: (o)
USER  MOD Set 1.1: A 789 THR OG1 :   rot -141:sc=   0.575
USER  MOD Set 1.2: A 884 THR OG1 :   rot  180:sc=   0.775
USER  MOD Set 2.1: A 609 TYR OH  :   rot    3:sc=    1.02
USER  MOD Set 2.2: A 665 SER OG  :   rot  140:sc=    2.15
USER  MOD Set 2.3: A 713 CYS SG  :   rot   77:sc=    0.44
USER  MOD Set 2.4: A 802 HIS     :     no HE2:sc=    1.97  K(o=5.6,f=-9.9e+99)
USER  MOD Set 3.1: A 461 LYS NZ  :NH3+    178:sc=    1.27   (180deg=0.765)
USER  MOD Set 3.2: A 762 TYR OH  :   rot   23:sc=    1.33
USER  MOD Set 4.1: A 715 HIS     :     no HD1:sc=   0.368  K(o=1.1,f=-9.9e+99)
USER  MOD Set 4.2: A 770 TYR OH  :   rot -149:sc=   0.777
USER  MOD Set 5.1: A 633 HIS     :     no HD1:sc=    1.04  K(o=2.3,f=-9.9e+99)
USER  MOD Set 5.2: A 683 SER OG  :   rot  137:sc=    1.27
USER  MOD Set 6.1: A 385 HIS     :     no HD1:sc=       0  K(o=0,f=-9.9e+99)
USER  MOD Set 6.2: A 656 CYS SG  :   rot  180:sc=       0
USER  MOD Set 7.1: A 306 TYR OH  :   rot    8:sc=    1.77
USER  MOD Set 7.2: A 309 SER OG  :   rot -129:sc=    2.35
USER  MOD Set 8.1: A 217 HIS     :    +bothHN:sc=    1.31  K(o=2.8,f=-9.9e+99)
USER  MOD Set 8.2: A 237 SER OG  :   rot   72:sc=    1.52
USER  MOD Set 9.1: A 215 SER OG  :   rot  180:sc= -0.0337
USER  MOD Set 9.2: A 216 THR OG1 :   rot  -90:sc=   0.487
USER  MOD Set10.1: A 205 THR OG1 :   rot  163:sc=    1.18
USER  MOD Set10.2: A 227 SER OG  :   rot  112:sc=     1.5
USER  MOD Set10.3: A 232 THR OG1 :   rot   83:sc=    1.76
USER  MOD Set11.1: A 133 HIS     :     no HE2:sc=     1.4  K(o=3.3,f=-9.9e+99)
USER  MOD Set11.2: A 167 THR OG1 :   rot   75:sc=    1.85
USER  MOD Set12.1: A 153 SER OG  :   rot  180:sc=  0.0552
USER  MOD Set12.2: A 156 THR OG1 :   rot  180:sc=       0
USER  MOD Set13.1: A 142 THR OG1 :   rot  -69:sc=   0.934
USER  MOD Set13.2: A 178 SER OG  :   rot  161:sc=    1.91
USER  MOD Set14.1: A  66 HIS     :     no HE2:sc=   0.655  K(o=0.66,f=-9.9e+99)
USER  MOD Set14.2: A  90 TYR OH  :   rot  165:sc=       0
USER  MOD Single : A   1 GLY N   :NH3+   -176:sc=       0   (180deg=-0.0143)
USER  MOD Single : A   6 LYS NZ  :NH3+   -170:sc=   0.825   (180deg=0.773)
USER  MOD Single : A   7 THR OG1 :   rot -166:sc=   0.992
USER  MOD Single : A  13 LYS NZ  :NH3+    173:sc=    0.71   (180deg=0.683)
USER  MOD Single : A  21 LYS NZ  :NH3+    180:sc=       0   (180deg=0)
USER  MOD Single : A  27 TYR OH  :   rot  122:sc=   0.923
USER  MOD Single : A  28 LYS NZ  :NH3+    163:sc=   0.639   (180deg=0.0964)
USER  MOD Single : A  30 THR OG1 :   rot   44:sc=    1.13
USER  MOD Single : A  39 THR OG1 :   rot  180:sc=       0
USER  MOD Single : A  43 HIS     :     no HD1:sc= -0.0857  K(o=-0.086,f=-9.9e+99)
USER  MOD Single : A  48 LYS NZ  :NH3+    169:sc=   0.961   (180deg=0.877)
USER  MOD Single : A  51 THR OG1 :   rot  180:sc=  0.0659
USER  MOD Single : A  56 SER OG  :   rot  180:sc=  0.0978
USER  MOD Single : A  59 THR OG1 :   rot  -67:sc=    1.07
USER  MOD Single : A  61 LYS NZ  :NH3+   -160:sc=   0.593   (180deg=0.442)
USER  MOD Single : A  70 TYR OH  :   rot  180:sc=       0
USER  MOD Single : A  72 LYS NZ  :NH3+    169:sc=       1   (180deg=0.854)
USER  MOD Single : A  78 THR OG1 :   rot  180:sc=       0
USER  MOD Single : A  89 TYR OH  :   rot  -23:sc=    2.16
USER  MOD Single : A  98 SER OG  :   rot  180:sc=       0
USER  MOD Single : A 104 THR OG1 :   rot  110:sc= -0.0258
USER  MOD Single : A 107 LYS NZ  :NH3+    180:sc=       0   (180deg=0)
USER  MOD Single : A 110 HIS     :     no HE2:sc=    0.34  K(o=0.34,f=-9.9e+99)
USER  MOD Single : A 112 LYS NZ  :NH3+    164:sc= -0.0355   (180deg=-0.214)
USER  MOD Single : A 118 SER OG  :   rot  180:sc=       0
USER  MOD Single : A 125 THR OG1 :   rot  180:sc=       0
USER  MOD Single : A 127 LYS NZ  :NH3+    180:sc=       0   (180deg=0)
USER  MOD Single : A 129 LYS NZ  :NH3+    180:sc=       0   (180deg=0)
USER  MOD Single : A 130 THR OG1 :   rot  150:sc=  -0.025
USER  MOD Single : A 139 LYS NZ  :NH3+    180:sc=       0   (180deg=0)
USER  MOD Single : A 140 CYS SG  :   rot  130:sc=   0.497
USER  MOD Single : A 145 CYS SG  :   rot -140:sc=  -0.539
USER  MOD Single : A 150 SER OG  :   rot  130:sc= -0.0804
USER  MOD Single : A 151 SER OG  :   rot  180:sc=   0.137
USER  MOD Single : A 154 SER OG  :   rot  180:sc=       0
USER  MOD Single : A 161 THR OG1 :   rot   76:sc=   0.649
USER  MOD Single : A 170 LYS NZ  :NH3+    180:sc=       0   (180deg=0)
USER  MOD Single : A 173 SER OG  :   rot  -58:sc=    1.16
USER  MOD Single : A 174 CYS SG  :   rot  180:sc= -0.0656
USER  MOD Single : A 180 CYS SG  :   rot -108:sc=  0.0432
USER  MOD Single : A 182 LYS NZ  :NH3+   -171:sc=    1.65   (180deg=1.54)
USER  MOD Single : A 187 TYR OH  :   rot  180:sc=  -0.388
USER  MOD Single : A 194 LYS NZ  :NH3+   -177:sc=     1.2   (180deg=1.19)
USER  MOD Single : A 212 SER OG  :   rot  -81:sc=   0.956
USER  MOD Single : A 220 TYR OH  :   rot  180:sc=       0
USER  MOD Single : A 221 TYR OH  :   rot -123:sc=  -0.126
USER  MOD Single : A 223 SER OG  :   rot  120:sc=     0.2
USER  MOD Single : A 230 THR OG1 :   rot  180:sc=       0
USER  MOD Single : A 236 THR OG1 :   rot   77:sc=   0.808
USER  MOD Single : A 248 THR OG1 :   rot  180:sc=       0
USER  MOD Single : A 250 LYS NZ  :NH3+    180:sc=       0   (180deg=0)
USER  MOD Single : A 252 THR OG1 :   rot  180:sc=       0
USER  MOD Single : A 263 THR OG1 :   rot   84:sc=   0.791
USER  MOD Single : A 265 SER OG  :   rot  180:sc=       0
USER  MOD Single : A 268 THR OG1 :   rot  180:sc=  0.0979!
USER  MOD Single : A 270 LYS NZ  :NH3+   -178:sc=    1.81   (180deg=1.81)
USER  MOD Single : A 286 LYS NZ  :NH3+    173:sc=   0.885   (180deg=0.684)
USER  MOD Single : A 287 SER OG  :   rot   73:sc=   0.797
USER  MOD Single : A 289 TYR OH  :   rot  -22:sc=     1.2
USER  MOD Single : A 290 THR OG1 :   rot    9:sc=    1.11
USER  MOD Single : A 292 THR OG1 :   rot  136:sc=     0.5
USER  MOD Single : A 295 HIS     :     no HE2:sc=   0.256  K(o=0.26,f=-9.9e+99)
USER  MOD Single : A 297 SER OG  :   rot  180:sc=       0
USER  MOD Single : A 301 TYR OH  :   rot  161:sc=   0.589
USER  MOD Single : A 303 THR OG1 :   rot  113:sc=    1.28
USER  MOD Single : A 305 HIS     :     no HD1:sc=    1.17  K(o=1.2,f=-9.9e+99)
USER  MOD Single : A 307 CYS SG  :   rot  160:sc=       0
USER  MOD Single : A 310 TYR OH  :   rot  180:sc=       0
USER  MOD Single : A 312 THR OG1 :   rot   42:sc=   0.322
USER  MOD Single : A 314 THR OG1 :   rot  180:sc=       0
USER  MOD Single : A 315 SER OG  :   rot  180:sc=       0
USER  MOD Single : A 317 SER OG  :   rot  147:sc=    1.73
USER  MOD Single : A 320 SER OG  :   rot -123:sc=   0.544!
USER  MOD Single : A 327 LYS NZ  :NH3+    180:sc=       0   (180deg=0)
USER  MOD Single : A 330 THR OG1 :   rot  -89:sc=    1.32
USER  MOD Single : A 331 TYR OH  :   rot  165:sc=  0.0982
USER  MOD Single : A 340 THR OG1 :   rot  180:sc=       0
USER  MOD Single : A 345 THR OG1 :   rot   39:sc=    1.12
USER  MOD Single : A 347 THR OG1 :   rot  -70:sc=   0.476
USER  MOD Single : A 348 THR OG1 :   rot  -74:sc=    1.38
USER  MOD Single : A 357 LYS NZ  :NH3+   -120:sc=  0.0708   (180deg=0)
USER  MOD Single : A 359 LYS NZ  :NH3+    180:sc=       0   (180deg=0)
USER  MOD Single : A 362 THR OG1 :   rot   95:sc= 0.00713
USER  MOD Single : A 365 LYS NZ  :NH3+    180:sc=       0   (180deg=0)
USER  MOD Single : A 371 THR OG1 :   rot   47:sc=-0.00621
USER  MOD Single : A 373 LYS NZ  :NH3+    180:sc=       0   (180deg=0)
USER  MOD Single : A 376 LYS NZ  :NH3+   -173:sc=    1.67   (180deg=1.59)
USER  MOD Single : A 390 LYS NZ  :NH3+    158:sc=    1.21   (180deg=0.894)
USER  MOD Single : A 395 CYS SG  :   rot -158:sc=   0.053
USER  MOD Single : A 396 THR OG1 :   rot  -70:sc=   0.464
USER  MOD Single : A 397 LYS NZ  :NH3+    180:sc=       0   (180deg=0)
USER  MOD Single : A 403 LYS NZ  :NH3+   -178:sc=   0.853   (180deg=0.838)
USER  MOD Single : A 406 SER OG  :   rot  180:sc=       0
USER  MOD Single : A 407 HIS     :     no HD1:sc=       0  K(o=0,f=-9.9e+99)
USER  MOD Single : A 421 LYS NZ  :NH3+    180:sc=       0   (180deg=0)
USER  MOD Single : A 422 THR OG1 :   rot  126:sc=   0.205
USER  MOD Single : A 431 LYS NZ  :NH3+    180:sc=   0.838   (180deg=0.838)
USER  MOD Single : A 443 HIS     :     no HE2:sc=    1.31  K(o=1.3,f=-9.9e+99)
USER  MOD Single : A 450 THR OG1 :   rot  170:sc=       0
USER  MOD Single : A 453 TYR OH  :   rot -135:sc=   -2.84
USER  MOD Single : A 458 LYS NZ  :NH3+    180:sc=       0   (180deg=0)
USER  MOD Single : A 462 LYS NZ  :NH3+   -114:sc=   0.176   (180deg=0)
USER  MOD Single : A 464 SER OG  :   rot  -97:sc=    1.06
USER  MOD Single : A 468 LYS NZ  :NH3+    178:sc=    1.44   (180deg=1.43)
USER  MOD Single : A 470 LYS NZ  :NH3+   -172:sc=   0.662   (180deg=0.633)
USER  MOD Single : A 472 SER OG  :   rot  -92:sc=    0.08
USER  MOD Single : A 477 TYR OH  :   rot  180:sc=       0
USER  MOD Single : A 484 TYR OH  :   rot  180:sc=       0
USER  MOD Single : A 497 HIS     :     no HD1:sc=       0  K(o=0,f=-9.9e+99)
USER  MOD Single : A 500 SER OG  :   rot  -93:sc=   0.869
USER  MOD Single : A 504 SER OG  :   rot  -47:sc=    1.49
USER  MOD Single : A 515 TYR OH  :   rot   12:sc=    1.08
USER  MOD Single : A 518 TYR OH  :   rot  133:sc=  0.0747
USER  MOD Single : A 532 TYR OH  :   rot   67:sc=   0.178
USER  MOD Single : A 536 THR OG1 :   rot  180:sc=       0
USER  MOD Single : A 541 THR OG1 :   rot  -32:sc=     1.2
USER  MOD Single : A 544 THR OG1 :   rot  -73:sc=   0.776
USER  MOD Single : A 557 TYR OH  :   rot   30:sc=       0
USER  MOD Single : A 559 SER OG  :   rot  180:sc=       0
USER  MOD Single : A 561 HIS     :     no HD1:sc=       0  K(o=0,f=-9.9e+99)
USER  MOD Single : A 562 HIS     :     no HD1:sc= -0.0755  K(o=-0.076,f=-9.9e+99)
USER  MOD Single : A 564 LYS NZ  :NH3+    180:sc=       0   (180deg=0)
USER  MOD Single : A 573 THR OG1 :   rot  -43:sc=   0.328
USER  MOD Single : A 574 TYR OH  :   rot   30:sc=  -0.575
USER  MOD Single : A 575 LYS NZ  :NH3+   -168:sc=    1.82   (180deg=1.69)
USER  MOD Single : A 577 LYS NZ  :NH3+    171:sc=    1.46   (180deg=1.35)
USER  MOD Single : A 580 LYS NZ  :NH3+   -113:sc= -0.0227   (180deg=-0.468)
USER  MOD Single : A 589 LYS NZ  :NH3+    180:sc=       0   (180deg=0)
USER  MOD Single : A 591 TYR OH  :   rot  180:sc=       0
USER  MOD Single : A 596 SER OG  :   rot   54:sc=   0.973
USER  MOD Single : A 603 SER OG  :   rot  -42:sc=    1.23
USER  MOD Single : A 608 THR OG1 :   rot  180:sc=  -0.046
USER  MOD Single : A 613 THR OG1 :   rot   75:sc=    1.01
USER  MOD Single : A 615 THR OG1 :   rot   -6:sc=    1.06
USER  MOD Single : A 618 LYS NZ  :NH3+   -170:sc=    1.02   (180deg=0.94)
USER  MOD Single : A 632 HIS     :     no HD1:sc=       0  K(o=0,f=-9.9e+99)
USER  MOD Single : A 635 HIS     :     no HD1:sc=   0.527  K(o=0.53,f=-9.9e+99)
USER  MOD Single : A 639 CYS SG  :   rot  100:sc=  -0.825
USER  MOD Single : A 642 THR OG1 :   rot   79:sc=   0.675
USER  MOD Single : A 645 THR OG1 :   rot   72:sc=   0.777
USER  MOD Single : A 646 LYS NZ  :NH3+   -163:sc=   0.936   (180deg=0.788)
USER  MOD Single : A 654 HIS     :     no HD1:sc=       0  K(o=0,f=-9.9e+99)
USER  MOD Single : A 660 LYS NZ  :NH3+   -123:sc=    1.13   (180deg=-1.79!)
USER  MOD Single : A 669 CYS SG  :   rot   50:sc=   -1.97
USER  MOD Single : A 684 HIS     :     no HE2:sc=  -0.566  K(o=-0.57,f=-9.9e+99)
USER  MOD Single : A 689 SER OG  :   rot  147:sc=    1.06
USER  MOD Single : A 690 LYS NZ  :NH3+    175:sc=    3.01   (180deg=2.88)
USER  MOD Single : A 693 LYS NZ  :NH3+    168:sc=    1.07   (180deg=0.978)
USER  MOD Single : A 696 SER OG  :   rot  180:sc=-0.00242
USER  MOD Single : A 701 SER OG  :   rot -151:sc=   0.925
USER  MOD Single : A 702 LYS NZ  :NH3+    180:sc=       0   (180deg=0)
USER  MOD Single : A 709 SER OG  :   rot  180:sc=       0
USER  MOD Single : A 714 SER OG  :   rot  180:sc=       0
USER  MOD Single : A 716 HIS     :     no HD1:sc=       0  K(o=0,f=-9.9e+99)
USER  MOD Single : A 718 HIS     :     no HE2:sc=   0.527  K(o=0.53,f=-9.9e+99)
USER  MOD Single : A 723 LYS NZ  :NH3+    174:sc=   0.951   (180deg=0.932)
USER  MOD Single : A 745 SER OG  :   rot  180:sc=       0
USER  MOD Single : A 753 LYS NZ  :NH3+    180:sc=       0   (180deg=0)
USER  MOD Single : A 755 THR OG1 :   rot   -6:sc=   0.699
USER  MOD Single : A 757 CYS SG  :   rot   73:sc=   0.264
USER  MOD Single : A 759 SER OG  :   rot   67:sc=    1.91
USER  MOD Single : A 760 LYS NZ  :NH3+   -173:sc=    2.63   (180deg=2.55)
USER  MOD Single : A 767 SER OG  :   rot   81:sc=   0.507
USER  MOD Single : A 772 HIS     :     no HD1:sc=   -1.01  K(o=-1,f=-9.9e+99)
USER  MOD Single : A 773 LYS NZ  :NH3+   -167:sc=    1.11   (180deg=1.01)
USER  MOD Single : A 780 SER OG  :   rot   82:sc=    1.29
USER  MOD Single : A 784 SER OG  :   rot   81:sc=    0.75
USER  MOD Single : A 785 SER OG  :   rot  -37:sc=    1.22
USER  MOD Single : A 790 SER OG  :   rot  180:sc=       0
USER  MOD Single : A 797 THR OG1 :   rot  127:sc=   0.316
USER  MOD Single : A 798 THR OG1 :   rot  180:sc=   0.198
USER  MOD Single : A 800 SER OG  :   rot  180:sc=   0.197
USER  MOD Single : A 804 LYS NZ  :NH3+    180:sc=       0   (180deg=0)
USER  MOD Single : A 809 THR OG1 :   rot  170:sc=   0.522
USER  MOD Single : A 810 THR OG1 :   rot  180:sc=       0
USER  MOD Single : A 827 HIS     :     no HE2:sc=  0.0223  K(o=0.022,f=-9.9e+99)
USER  MOD Single : A 831 LYS NZ  :NH3+    180:sc=   0.974   (180deg=0.974)
USER  MOD Single : A 832 THR OG1 :   rot   81:sc=   0.754
USER  MOD Single : A 833 THR OG1 :   rot  180:sc=       0
USER  MOD Single : A 835 LYS NZ  :NH3+    180:sc=       0   (180deg=0)
USER  MOD Single : A 842 TYR OH  :   rot  180:sc=       0
USER  MOD Single : A 844 THR OG1 :   rot  180:sc=       0
USER  MOD Single : A 845 LYS NZ  :NH3+    180:sc=       0   (180deg=0)
USER  MOD Single : A 849 LYS NZ  :NH3+    180:sc=       0   (180deg=0)
USER  MOD Single : A 853 SER OG  :   rot   50:sc=    1.05
USER  MOD Single : A 858 THR OG1 :   rot  180:sc=       0
USER  MOD Single : A 862 THR OG1 :   rot   72:sc=   0.786
USER  MOD Single : A 865 SER OG  :   rot   75:sc=   0.688
USER  MOD Single : A 866 HIS     :     no HD1:sc=       0  K(o=0,f=-9.9e+99)
USER  MOD Single : A 868 HIS     :     no HE2:sc=       0  K(o=0,f=-9.9e+99)
USER  MOD Single : A 872 HIS     :     no HD1:sc=       0  K(o=0,f=-9.9e+99)
USER  MOD Single : A 876 THR OG1 :   rot   74:sc=   0.776
USER  MOD Single : A 880 LYS NZ  :NH3+    180:sc=       0   (180deg=0)
USER  MOD Single : A 883 TYR OH  :   rot  180:sc=       0
USER  MOD Single : A 886 TYR OH  :   rot  180:sc=       0
USER  MOD Single : A 888 THR OG1 :   rot  -64:sc=   0.951
USER  MOD Single : A 893 TYR OH  :   rot  153:sc=   0.876
USER  MOD Single : A 894 SER OG  :   rot  -72:sc=   0.227
USER  MOD -----------------------------------------------------------------
ATOM      1  N   GLY A   1       5.560  -1.715   2.424  1.00  7.82           N
ATOM      2  CA  GLY A   1       6.224  -1.367   1.172  1.00  7.82           C
ATOM      3  C   GLY A   1       6.209   0.138   0.943  1.00  7.82           C
ATOM      4  O   GLY A   1       7.217   0.732   0.559  1.00  7.82           O
ATOM      0  H1  GLY A   1       5.632  -2.591   2.565  1.00  7.82           H   new
ATOM      0  H2  GLY A   1       5.943  -1.274   3.096  1.00  7.82           H   new
ATOM      0  H3  GLY A   1       4.700  -1.492   2.376  1.00  7.82           H   new
ATOM      0  HA2 GLY A   1       7.140  -1.685   1.189  1.00  7.82           H   new
ATOM      0  HA3 GLY A   1       5.782  -1.814   0.433  1.00  7.82           H   new
ATOM      8  N   ARG A   2       5.052   0.749   1.164  1.00  6.62           N
ATOM      9  CA  ARG A   2       4.887   2.187   0.975  1.00  6.62           C
ATOM     10  C   ARG A   2       3.732   2.745   1.800  1.00  6.62           C
ATOM     11  O   ARG A   2       2.726   2.072   2.009  1.00  6.62           O
ATOM     12  CB  ARG A   2       4.603   2.481  -0.493  1.00  6.62           C
ATOM     13  CG  ARG A   2       3.297   1.848  -0.983  1.00  6.62           C
ATOM     14  CD  ARG A   2       3.017   2.058  -2.440  1.00  6.62           C
ATOM     15  NE  ARG A   2       1.693   1.540  -2.773  1.00  6.62           N
ATOM     16  CZ  ARG A   2       1.418   0.281  -3.193  1.00  6.62           C
ATOM     17  NH1 ARG A   2       2.396  -0.580  -3.400  1.00  6.62           N1+
ATOM     18  NH2 ARG A   2       0.167  -0.097  -3.392  1.00  6.62           N
ATOM      0  H   ARG A   2       4.341   0.344   1.427  1.00  6.62           H   new
ATOM      0  HA  ARG A   2       5.710   2.610   1.265  1.00  6.62           H   new
ATOM      0  HB2 ARG A   2       4.561   3.441  -0.624  1.00  6.62           H   new
ATOM      0  HB3 ARG A   2       5.339   2.153  -1.033  1.00  6.62           H   new
ATOM      0  HG2 ARG A   2       3.325   0.895  -0.804  1.00  6.62           H   new
ATOM      0  HG3 ARG A   2       2.560   2.212  -0.467  1.00  6.62           H   new
ATOM      0  HD2 ARG A   2       3.066   3.003  -2.654  1.00  6.62           H   new
ATOM      0  HD3 ARG A   2       3.692   1.611  -2.975  1.00  6.62           H   new
ATOM      0  HE  ARG A   2       1.029   2.081  -2.696  1.00  6.62           H   new
ATOM      0 HH11 ARG A   2       3.212  -0.343  -3.268  1.00  6.62           H   new
ATOM      0 HH12 ARG A   2       2.217  -1.378  -3.666  1.00  6.62           H   new
ATOM      0 HH21 ARG A   2      -0.477   0.457  -3.255  1.00  6.62           H   new
ATOM      0 HH22 ARG A   2      -0.003  -0.897  -3.659  1.00  6.62           H   new
ATOM     32  N   ALA A   3       3.854   4.005   2.226  1.00  5.17           N
ATOM     33  CA  ALA A   3       2.754   4.702   2.904  1.00  5.17           C
ATOM     34  C   ALA A   3       1.563   4.900   1.971  1.00  5.17           C
ATOM     35  O   ALA A   3       0.395   4.793   2.356  1.00  5.17           O
ATOM     36  CB  ALA A   3       3.221   6.053   3.413  1.00  5.17           C
ATOM      0  H   ALA A   3       4.568   4.476   2.132  1.00  5.17           H   new
ATOM      0  HA  ALA A   3       2.474   4.150   3.651  1.00  5.17           H   new
ATOM      0  HB1 ALA A   3       2.486   6.503   3.858  1.00  5.17           H   new
ATOM      0  HB2 ALA A   3       3.951   5.928   4.040  1.00  5.17           H   new
ATOM      0  HB3 ALA A   3       3.525   6.593   2.667  1.00  5.17           H   new
ATOM     42  N   ASN A   4       1.869   5.166   0.711  1.00  3.76           N
ATOM     43  CA  ASN A   4       0.859   5.475  -0.287  1.00  3.76           C
ATOM     44  C   ASN A   4       0.254   4.215  -0.869  1.00  3.76           C
ATOM     45  O   ASN A   4       0.501   3.864  -2.025  1.00  3.76           O
ATOM     46  CB  ASN A   4       1.448   6.343  -1.372  1.00  3.76           C
ATOM     47  CG  ASN A   4       1.860   7.688  -0.840  1.00  3.76           C
ATOM     48  ND2 ASN A   4       2.991   8.166  -1.288  1.00  3.76           N
ATOM     49  OD1 ASN A   4       1.160   8.296  -0.021  1.00  3.76           O
ATOM      0  H   ASN A   4       2.674   5.172   0.409  1.00  3.76           H   new
ATOM      0  HA  ASN A   4       0.144   5.965   0.148  1.00  3.76           H   new
ATOM      0  HB2 ASN A   4       2.217   5.899  -1.761  1.00  3.76           H   new
ATOM      0  HB3 ASN A   4       0.798   6.460  -2.083  1.00  3.76           H   new
ATOM      0 HD21 ASN A   4       3.274   8.930  -1.013  1.00  3.76           H   new
ATOM      0 HD22 ASN A   4       3.453   7.716  -1.857  1.00  3.76           H   new
ATOM     56  N   GLY A   5      -0.538   3.531  -0.052  1.00  2.62           N
ATOM     57  CA  GLY A   5      -1.162   2.277  -0.463  1.00  2.62           C
ATOM     58  C   GLY A   5      -2.001   2.467  -1.730  1.00  2.62           C
ATOM     59  O   GLY A   5      -2.021   1.597  -2.605  1.00  2.62           O
ATOM      0  H   GLY A   5      -0.728   3.777   0.750  1.00  2.62           H   new
ATOM      0  HA2 GLY A   5      -0.477   1.609  -0.622  1.00  2.62           H   new
ATOM      0  HA3 GLY A   5      -1.724   1.942   0.253  1.00  2.62           H   new
ATOM     63  N   LYS A   6      -2.648   3.630  -1.851  1.00  1.83           N
ATOM     64  CA  LYS A   6      -3.437   3.944  -3.033  1.00  1.83           C
ATOM     65  C   LYS A   6      -2.666   4.935  -3.884  1.00  1.83           C
ATOM     66  O   LYS A   6      -2.068   5.875  -3.354  1.00  1.83           O
ATOM     67  CB  LYS A   6      -4.794   4.540  -2.645  1.00  1.83           C
ATOM     68  CG  LYS A   6      -5.658   3.638  -1.775  1.00  1.83           C
ATOM     69  CD  LYS A   6      -6.003   2.385  -2.538  1.00  1.83           C
ATOM     70  CE  LYS A   6      -6.999   1.495  -1.816  1.00  1.83           C
ATOM     71  NZ  LYS A   6      -7.217   0.214  -2.566  1.00  1.83           N1+
ATOM      0  H   LYS A   6      -2.639   4.249  -1.254  1.00  1.83           H   new
ATOM      0  HA  LYS A   6      -3.600   3.128  -3.531  1.00  1.83           H   new
ATOM      0  HB2 LYS A   6      -4.644   5.375  -2.175  1.00  1.83           H   new
ATOM      0  HB3 LYS A   6      -5.283   4.753  -3.455  1.00  1.83           H   new
ATOM      0  HG2 LYS A   6      -5.186   3.411  -0.958  1.00  1.83           H   new
ATOM      0  HG3 LYS A   6      -6.468   4.103  -1.515  1.00  1.83           H   new
ATOM      0  HD2 LYS A   6      -6.367   2.631  -3.403  1.00  1.83           H   new
ATOM      0  HD3 LYS A   6      -5.191   1.882  -2.704  1.00  1.83           H   new
ATOM      0  HE2 LYS A   6      -6.675   1.300  -0.923  1.00  1.83           H   new
ATOM      0  HE3 LYS A   6      -7.843   1.963  -1.716  1.00  1.83           H   new
ATOM      0  HZ1 LYS A   6      -7.904  -0.226  -2.209  1.00  1.83           H   new
ATOM      0  HZ2 LYS A   6      -7.392   0.396  -3.419  1.00  1.83           H   new
ATOM      0  HZ3 LYS A   6      -6.484  -0.289  -2.515  1.00  1.83           H   new
ATOM     85  N   THR A   7      -2.732   4.764  -5.201  1.00  1.33           N
ATOM     86  CA  THR A   7      -2.097   5.709  -6.103  1.00  1.33           C
ATOM     87  C   THR A   7      -3.096   6.779  -6.467  1.00  1.33           C
ATOM     88  O   THR A   7      -4.301   6.568  -6.319  1.00  1.33           O
ATOM     89  CB  THR A   7      -1.577   5.012  -7.380  1.00  1.33           C
ATOM     90  CG2 THR A   7      -0.647   3.860  -6.983  1.00  1.33           C
ATOM     91  OG1 THR A   7      -2.676   4.464  -8.170  1.00  1.33           O
ATOM      0  H   THR A   7      -3.137   4.111  -5.587  1.00  1.33           H   new
ATOM      0  HA  THR A   7      -1.332   6.102  -5.655  1.00  1.33           H   new
ATOM      0  HB  THR A   7      -1.106   5.672  -7.912  1.00  1.33           H   new
ATOM      0  HG1 THR A   7      -2.371   3.932  -8.744  1.00  1.33           H   new
ATOM      0 HG21 THR A   7      -0.318   3.419  -7.782  1.00  1.33           H   new
ATOM      0 HG22 THR A   7       0.102   4.209  -6.475  1.00  1.33           H   new
ATOM      0 HG23 THR A   7      -1.136   3.222  -6.440  1.00  1.33           H   new
ATOM     99  N   LEU A   8      -2.625   7.878  -7.038  1.00  1.04           N
ATOM    100  CA  LEU A   8      -3.545   8.931  -7.425  1.00  1.04           C
ATOM    101  C   LEU A   8      -4.534   8.440  -8.466  1.00  1.04           C
ATOM    102  O   LEU A   8      -5.715   8.779  -8.423  1.00  1.04           O
ATOM    103  CB  LEU A   8      -2.764  10.096  -8.021  1.00  1.04           C
ATOM    104  CG  LEU A   8      -1.887  10.884  -7.098  1.00  1.04           C
ATOM    105  CD1 LEU A   8      -1.100  11.837  -7.937  1.00  1.04           C
ATOM    106  CD2 LEU A   8      -2.733  11.630  -6.087  1.00  1.04           C
ATOM      0  H   LEU A   8      -1.796   8.031  -7.207  1.00  1.04           H   new
ATOM      0  HA  LEU A   8      -4.029   9.210  -6.632  1.00  1.04           H   new
ATOM      0  HB2 LEU A   8      -2.210   9.749  -8.738  1.00  1.04           H   new
ATOM      0  HB3 LEU A   8      -3.400  10.707  -8.425  1.00  1.04           H   new
ATOM      0  HG  LEU A   8      -1.290  10.300  -6.604  1.00  1.04           H   new
ATOM      0 HD11 LEU A   8      -0.519  12.366  -7.368  1.00  1.04           H   new
ATOM      0 HD12 LEU A   8      -0.563  11.340  -8.574  1.00  1.04           H   new
ATOM      0 HD13 LEU A   8      -1.706  12.425  -8.414  1.00  1.04           H   new
ATOM      0 HD21 LEU A   8      -2.157  12.137  -5.494  1.00  1.04           H   new
ATOM      0 HD22 LEU A   8      -3.333  12.236  -6.550  1.00  1.04           H   new
ATOM      0 HD23 LEU A   8      -3.252  10.996  -5.568  1.00  1.04           H   new
ATOM    118  N   GLY A   9      -4.067   7.628  -9.402  1.00  0.88           N
ATOM    119  CA  GLY A   9      -4.962   7.147 -10.435  1.00  0.88           C
ATOM    120  C   GLY A   9      -6.077   6.301  -9.839  1.00  0.88           C
ATOM    121  O   GLY A   9      -7.233   6.437 -10.241  1.00  0.88           O
ATOM      0  H   GLY A   9      -3.255   7.350  -9.456  1.00  0.88           H   new
ATOM      0  HA2 GLY A   9      -5.343   7.900 -10.914  1.00  0.88           H   new
ATOM      0  HA3 GLY A   9      -4.464   6.623 -11.081  1.00  0.88           H   new
ATOM    125  N   GLU A  10      -5.755   5.423  -8.869  1.00  0.81           N
ATOM    126  CA  GLU A  10      -6.836   4.632  -8.278  1.00  0.81           C
ATOM    127  C   GLU A  10      -7.851   5.545  -7.585  1.00  0.81           C
ATOM    128  O   GLU A  10      -9.065   5.323  -7.676  1.00  0.81           O
ATOM    129  CB  GLU A  10      -6.326   3.565  -7.312  1.00  0.81           C
ATOM    130  CG  GLU A  10      -7.453   2.673  -6.763  1.00  0.81           C
ATOM    131  CD  GLU A  10      -6.979   1.521  -5.912  1.00  0.81           C
ATOM    132  OE1 GLU A  10      -5.795   1.291  -5.850  1.00  0.81           O
ATOM    133  OE2 GLU A  10      -7.811   0.893  -5.276  1.00  0.81           O1-
ATOM      0  H   GLU A  10      -4.966   5.280  -8.559  1.00  0.81           H   new
ATOM      0  HA  GLU A  10      -7.273   4.164  -9.006  1.00  0.81           H   new
ATOM      0  HB2 GLU A  10      -5.671   3.011  -7.765  1.00  0.81           H   new
ATOM      0  HB3 GLU A  10      -5.870   3.995  -6.572  1.00  0.81           H   new
ATOM      0  HG2 GLU A  10      -8.057   3.221  -6.238  1.00  0.81           H   new
ATOM      0  HG3 GLU A  10      -7.964   2.321  -7.509  1.00  0.81           H   new
ATOM    140  N   VAL A  11      -7.356   6.589  -6.912  1.00  0.79           N
ATOM    141  CA  VAL A  11      -8.235   7.527  -6.228  1.00  0.79           C
ATOM    142  C   VAL A  11      -9.145   8.200  -7.242  1.00  0.79           C
ATOM    143  O   VAL A  11     -10.356   8.306  -7.029  1.00  0.79           O
ATOM    144  CB  VAL A  11      -7.420   8.594  -5.474  1.00  0.79           C
ATOM    145  CG1 VAL A  11      -8.346   9.687  -4.958  1.00  0.79           C
ATOM    146  CG2 VAL A  11      -6.670   7.932  -4.323  1.00  0.79           C
ATOM      0  H   VAL A  11      -6.517   6.767  -6.843  1.00  0.79           H   new
ATOM      0  HA  VAL A  11      -8.768   7.037  -5.582  1.00  0.79           H   new
ATOM      0  HB  VAL A  11      -6.777   9.001  -6.075  1.00  0.79           H   new
ATOM      0 HG11 VAL A  11      -7.826  10.355  -4.484  1.00  0.79           H   new
ATOM      0 HG12 VAL A  11      -8.803  10.104  -5.705  1.00  0.79           H   new
ATOM      0 HG13 VAL A  11      -9.000   9.300  -4.355  1.00  0.79           H   new
ATOM      0 HG21 VAL A  11      -6.155   8.601  -3.845  1.00  0.79           H   new
ATOM      0 HG22 VAL A  11      -7.305   7.520  -3.717  1.00  0.79           H   new
ATOM      0 HG23 VAL A  11      -6.072   7.254  -4.674  1.00  0.79           H   new
ATOM    156  N   TRP A  12      -8.566   8.607  -8.367  1.00  0.79           N
ATOM    157  CA  TRP A  12      -9.307   9.235  -9.443  1.00  0.79           C
ATOM    158  C   TRP A  12     -10.395   8.297  -9.965  1.00  0.79           C
ATOM    159  O   TRP A  12     -11.535   8.726 -10.167  1.00  0.79           O
ATOM    160  CB  TRP A  12      -8.350   9.645 -10.553  1.00  0.79           C
ATOM    161  CG  TRP A  12      -8.996  10.254 -11.694  1.00  0.79           C
ATOM    162  CD1 TRP A  12      -9.329  11.542 -11.812  1.00  0.79           C
ATOM    163  CD2 TRP A  12      -9.374   9.629 -12.931  1.00  0.79           C
ATOM    164  CE2 TRP A  12      -9.910  10.614 -13.719  1.00  0.79           C
ATOM    165  CE3 TRP A  12      -9.289   8.332 -13.423  1.00  0.79           C
ATOM    166  NE1 TRP A  12      -9.882  11.771 -13.014  1.00  0.79           N
ATOM    167  CZ2 TRP A  12     -10.343  10.372 -14.977  1.00  0.79           C
ATOM    168  CZ3 TRP A  12      -9.749   8.085 -14.702  1.00  0.79           C
ATOM    169  CH2 TRP A  12     -10.251   9.078 -15.456  1.00  0.79           C
ATOM      0  H   TRP A  12      -7.725   8.524  -8.524  1.00  0.79           H   new
ATOM      0  HA  TRP A  12      -9.746  10.032  -9.106  1.00  0.79           H   new
ATOM      0  HB2 TRP A  12      -7.699  10.267 -10.192  1.00  0.79           H   new
ATOM      0  HB3 TRP A  12      -7.860   8.862 -10.850  1.00  0.79           H   new
ATOM      0  HD1 TRP A  12      -9.197  12.188 -11.156  1.00  0.79           H   new
ATOM      0  HE1 TRP A  12     -10.172  12.531 -13.292  1.00  0.79           H   new
ATOM      0  HE3 TRP A  12      -8.932   7.648 -12.904  1.00  0.79           H   new
ATOM      0  HZ2 TRP A  12     -10.692  11.055 -15.504  1.00  0.79           H   new
ATOM      0  HZ3 TRP A  12      -9.711   7.222 -15.045  1.00  0.79           H   new
ATOM      0  HH2 TRP A  12     -10.543   8.891 -16.319  1.00  0.79           H   new
ATOM    180  N   LYS A  13     -10.056   7.020 -10.190  1.00  0.80           N
ATOM    181  CA  LYS A  13     -11.045   6.045 -10.643  1.00  0.80           C
ATOM    182  C   LYS A  13     -12.185   5.916  -9.643  1.00  0.80           C
ATOM    183  O   LYS A  13     -13.348   5.782 -10.026  1.00  0.80           O
ATOM    184  CB  LYS A  13     -10.425   4.673 -10.882  1.00  0.80           C
ATOM    185  CG  LYS A  13      -9.559   4.563 -12.095  1.00  0.80           C
ATOM    186  CD  LYS A  13     -10.388   4.537 -13.400  1.00  0.80           C
ATOM    187  CE  LYS A  13     -11.038   3.132 -13.677  1.00  0.80           C
ATOM    188  NZ  LYS A  13     -11.821   3.124 -14.961  1.00  0.80           N1+
ATOM      0  H   LYS A  13      -9.263   6.705 -10.086  1.00  0.80           H   new
ATOM      0  HA  LYS A  13     -11.393   6.375 -11.486  1.00  0.80           H   new
ATOM      0  HB2 LYS A  13      -9.898   4.433 -10.104  1.00  0.80           H   new
ATOM      0  HB3 LYS A  13     -11.139   4.020 -10.953  1.00  0.80           H   new
ATOM      0  HG2 LYS A  13      -8.942   5.311 -12.120  1.00  0.80           H   new
ATOM      0  HG3 LYS A  13      -9.024   3.756 -12.037  1.00  0.80           H   new
ATOM      0  HD2 LYS A  13     -11.087   5.208 -13.349  1.00  0.80           H   new
ATOM      0  HD3 LYS A  13      -9.817   4.778 -14.146  1.00  0.80           H   new
ATOM      0  HE2 LYS A  13     -10.343   2.456 -13.717  1.00  0.80           H   new
ATOM      0  HE3 LYS A  13     -11.622   2.895 -12.940  1.00  0.80           H   new
ATOM      0  HZ1 LYS A  13     -12.089   2.295 -15.140  1.00  0.80           H   new
ATOM      0  HZ2 LYS A  13     -12.531   3.654 -14.879  1.00  0.80           H   new
ATOM      0  HZ3 LYS A  13     -11.306   3.419 -15.625  1.00  0.80           H   new
ATOM    202  N   ARG A  14     -11.876   5.994  -8.351  1.00  0.82           N
ATOM    203  CA  ARG A  14     -12.943   5.908  -7.379  1.00  0.82           C
ATOM    204  C   ARG A  14     -13.862   7.119  -7.513  1.00  0.82           C
ATOM    205  O   ARG A  14     -15.086   6.965  -7.579  1.00  0.82           O
ATOM    206  CB  ARG A  14     -12.383   5.827  -5.962  1.00  0.82           C
ATOM    207  CG  ARG A  14     -13.431   5.758  -4.854  1.00  0.82           C
ATOM    208  CD  ARG A  14     -14.270   4.530  -4.941  1.00  0.82           C
ATOM    209  NE  ARG A  14     -15.196   4.424  -3.820  1.00  0.82           N
ATOM    210  CZ  ARG A  14     -16.215   3.544  -3.745  1.00  0.82           C
ATOM    211  NH1 ARG A  14     -16.438   2.704  -4.732  1.00  0.82           N1+
ATOM    212  NH2 ARG A  14     -16.994   3.526  -2.676  1.00  0.82           N
ATOM      0  H   ARG A  14     -11.084   6.093  -8.031  1.00  0.82           H   new
ATOM      0  HA  ARG A  14     -13.451   5.100  -7.549  1.00  0.82           H   new
ATOM      0  HB2 ARG A  14     -11.814   5.044  -5.899  1.00  0.82           H   new
ATOM      0  HB3 ARG A  14     -11.819   6.601  -5.807  1.00  0.82           H   new
ATOM      0  HG2 ARG A  14     -12.988   5.784  -3.991  1.00  0.82           H   new
ATOM      0  HG3 ARG A  14     -14.002   6.541  -4.903  1.00  0.82           H   new
ATOM      0  HD2 ARG A  14     -14.769   4.538  -5.773  1.00  0.82           H   new
ATOM      0  HD3 ARG A  14     -13.697   3.748  -4.962  1.00  0.82           H   new
ATOM      0  HE  ARG A  14     -15.084   4.962  -3.158  1.00  0.82           H   new
ATOM      0 HH11 ARG A  14     -15.933   2.715  -5.428  1.00  0.82           H   new
ATOM      0 HH12 ARG A  14     -17.089   2.144  -4.681  1.00  0.82           H   new
ATOM      0 HH21 ARG A  14     -16.850   4.075  -2.030  1.00  0.82           H   new
ATOM      0 HH22 ARG A  14     -17.644   2.965  -2.627  1.00  0.82           H   new
ATOM    226  N   GLU A  15     -13.291   8.321  -7.647  1.00  0.85           N
ATOM    227  CA  GLU A  15     -14.146   9.502  -7.775  1.00  0.85           C
ATOM    228  C   GLU A  15     -15.009   9.405  -9.037  1.00  0.85           C
ATOM    229  O   GLU A  15     -16.209   9.696  -9.007  1.00  0.85           O
ATOM    230  CB  GLU A  15     -13.301  10.785  -7.797  1.00  0.85           C
ATOM    231  CG  GLU A  15     -12.636  11.143  -6.450  1.00  0.85           C
ATOM    232  CD  GLU A  15     -11.789  12.415  -6.502  1.00  0.85           C
ATOM    233  OE1 GLU A  15     -11.614  12.956  -7.570  1.00  0.85           O
ATOM    234  OE2 GLU A  15     -11.328  12.843  -5.467  1.00  0.85           O1-
ATOM      0  H   GLU A  15     -12.444   8.470  -7.666  1.00  0.85           H   new
ATOM      0  HA  GLU A  15     -14.733   9.538  -7.003  1.00  0.85           H   new
ATOM      0  HB2 GLU A  15     -12.609  10.691  -8.470  1.00  0.85           H   new
ATOM      0  HB3 GLU A  15     -13.865  11.525  -8.072  1.00  0.85           H   new
ATOM      0  HG2 GLU A  15     -13.326  11.250  -5.776  1.00  0.85           H   new
ATOM      0  HG3 GLU A  15     -12.076  10.403  -6.168  1.00  0.85           H   new
ATOM    241  N   LEU A  16     -14.407   8.911 -10.120  1.00  0.88           N
ATOM    242  CA  LEU A  16     -15.081   8.731 -11.398  1.00  0.88           C
ATOM    243  C   LEU A  16     -16.289   7.812 -11.251  1.00  0.88           C
ATOM    244  O   LEU A  16     -17.386   8.126 -11.709  1.00  0.88           O
ATOM    245  CB  LEU A  16     -14.113   8.109 -12.402  1.00  0.88           C
ATOM    246  CG  LEU A  16     -14.669   7.766 -13.748  1.00  0.88           C
ATOM    247  CD1 LEU A  16     -15.068   9.008 -14.488  1.00  0.88           C
ATOM    248  CD2 LEU A  16     -13.658   6.993 -14.491  1.00  0.88           C
ATOM      0  H   LEU A  16     -13.582   8.668 -10.129  1.00  0.88           H   new
ATOM      0  HA  LEU A  16     -15.380   9.600 -11.708  1.00  0.88           H   new
ATOM      0  HB2 LEU A  16     -13.372   8.722 -12.528  1.00  0.88           H   new
ATOM      0  HB3 LEU A  16     -13.748   7.300 -12.010  1.00  0.88           H   new
ATOM      0  HG  LEU A  16     -15.469   7.227 -13.649  1.00  0.88           H   new
ATOM      0 HD11 LEU A  16     -15.426   8.767 -15.357  1.00  0.88           H   new
ATOM      0 HD12 LEU A  16     -15.745   9.484 -13.981  1.00  0.88           H   new
ATOM      0 HD13 LEU A  16     -14.292   9.578 -14.605  1.00  0.88           H   new
ATOM      0 HD21 LEU A  16     -14.005   6.763 -15.367  1.00  0.88           H   new
ATOM      0 HD22 LEU A  16     -12.853   7.525 -14.592  1.00  0.88           H   new
ATOM      0 HD23 LEU A  16     -13.449   6.181 -14.004  1.00  0.88           H   new
ATOM    260  N   ASN A  17     -16.082   6.660 -10.611  1.00  0.93           N
ATOM    261  CA  ASN A  17     -17.142   5.679 -10.410  1.00  0.93           C
ATOM    262  C   ASN A  17     -18.261   6.177  -9.482  1.00  0.93           C
ATOM    263  O   ASN A  17     -19.410   5.754  -9.617  1.00  0.93           O
ATOM    264  CB  ASN A  17     -16.555   4.378  -9.897  1.00  0.93           C
ATOM    265  CG  ASN A  17     -15.807   3.603 -10.972  1.00  0.93           C
ATOM    266  ND2 ASN A  17     -14.942   2.720 -10.542  1.00  0.93           N
ATOM    267  OD1 ASN A  17     -16.030   3.792 -12.178  1.00  0.93           O
ATOM      0  H   ASN A  17     -15.322   6.428 -10.282  1.00  0.93           H   new
ATOM      0  HA  ASN A  17     -17.556   5.530 -11.274  1.00  0.93           H   new
ATOM      0  HB2 ASN A  17     -15.951   4.568  -9.162  1.00  0.93           H   new
ATOM      0  HB3 ASN A  17     -17.268   3.824  -9.542  1.00  0.93           H   new
ATOM      0 HD21 ASN A  17     -14.500   2.242 -11.104  1.00  0.93           H   new
ATOM      0 HD22 ASN A  17     -14.815   2.618  -9.698  1.00  0.93           H   new
ATOM    274  N   LEU A  18     -17.936   7.077  -8.546  1.00  0.98           N
ATOM    275  CA  LEU A  18     -18.936   7.644  -7.636  1.00  0.98           C
ATOM    276  C   LEU A  18     -19.885   8.632  -8.333  1.00  0.98           C
ATOM    277  O   LEU A  18     -21.010   8.852  -7.876  1.00  0.98           O
ATOM    278  CB  LEU A  18     -18.245   8.305  -6.442  1.00  0.98           C
ATOM    279  CG  LEU A  18     -17.536   7.324  -5.484  1.00  0.98           C
ATOM    280  CD1 LEU A  18     -16.737   8.098  -4.457  1.00  0.98           C
ATOM    281  CD2 LEU A  18     -18.577   6.457  -4.815  1.00  0.98           C
ATOM      0  H   LEU A  18     -17.138   7.372  -8.423  1.00  0.98           H   new
ATOM      0  HA  LEU A  18     -19.487   6.910  -7.323  1.00  0.98           H   new
ATOM      0  HB2 LEU A  18     -17.593   8.943  -6.773  1.00  0.98           H   new
ATOM      0  HB3 LEU A  18     -18.905   8.809  -5.940  1.00  0.98           H   new
ATOM      0  HG  LEU A  18     -16.923   6.758  -5.979  1.00  0.98           H   new
ATOM      0 HD11 LEU A  18     -16.293   7.478  -3.857  1.00  0.98           H   new
ATOM      0 HD12 LEU A  18     -16.073   8.643  -4.907  1.00  0.98           H   new
ATOM      0 HD13 LEU A  18     -17.332   8.670  -3.947  1.00  0.98           H   new
ATOM      0 HD21 LEU A  18     -18.141   5.836  -4.210  1.00  0.98           H   new
ATOM      0 HD22 LEU A  18     -19.192   7.017  -4.316  1.00  0.98           H   new
ATOM      0 HD23 LEU A  18     -19.067   5.961  -5.489  1.00  0.98           H   new
ATOM    293  N   LEU A  19     -19.439   9.216  -9.441  1.00  1.03           N
ATOM    294  CA  LEU A  19     -20.248  10.170 -10.205  1.00  1.03           C
ATOM    295  C   LEU A  19     -21.521   9.523 -10.762  1.00  1.03           C
ATOM    296  O   LEU A  19     -21.505   8.362 -11.174  1.00  1.03           O
ATOM    297  CB  LEU A  19     -19.466  10.659 -11.410  1.00  1.03           C
ATOM    298  CG  LEU A  19     -18.230  11.458 -11.170  1.00  1.03           C
ATOM    299  CD1 LEU A  19     -17.573  11.659 -12.494  1.00  1.03           C
ATOM    300  CD2 LEU A  19     -18.575  12.760 -10.504  1.00  1.03           C
ATOM      0  H   LEU A  19     -18.659   9.072  -9.774  1.00  1.03           H   new
ATOM      0  HA  LEU A  19     -20.475  10.889  -9.595  1.00  1.03           H   new
ATOM      0  HB2 LEU A  19     -19.220   9.884 -11.938  1.00  1.03           H   new
ATOM      0  HB3 LEU A  19     -20.064  11.195 -11.954  1.00  1.03           H   new
ATOM      0  HG  LEU A  19     -17.620  10.998 -10.572  1.00  1.03           H   new
ATOM      0 HD11 LEU A  19     -16.761  12.177 -12.377  1.00  1.03           H   new
ATOM      0 HD12 LEU A  19     -17.353  10.797 -12.880  1.00  1.03           H   new
ATOM      0 HD13 LEU A  19     -18.177  12.134 -13.086  1.00  1.03           H   new
ATOM      0 HD21 LEU A  19     -17.765  13.271 -10.353  1.00  1.03           H   new
ATOM      0 HD22 LEU A  19     -19.174  13.266 -11.074  1.00  1.03           H   new
ATOM      0 HD23 LEU A  19     -19.009  12.584  -9.655  1.00  1.03           H   new
ATOM    312  N   ASP A  20     -22.626  10.272 -10.811  1.00  1.08           N
ATOM    313  CA  ASP A  20     -23.841   9.715 -11.405  1.00  1.08           C
ATOM    314  C   ASP A  20     -23.726   9.849 -12.922  1.00  1.08           C
ATOM    315  O   ASP A  20     -22.742  10.415 -13.393  1.00  1.08           O
ATOM    316  CB  ASP A  20     -25.076  10.436 -10.839  1.00  1.08           C
ATOM    317  CG  ASP A  20     -25.221  11.907 -11.277  1.00  1.08           C
ATOM    318  OD1 ASP A  20     -24.677  12.273 -12.299  1.00  1.08           O
ATOM    319  OD2 ASP A  20     -25.791  12.680 -10.531  1.00  1.08           O1-
ATOM      0  H   ASP A  20     -22.692  11.077 -10.517  1.00  1.08           H   new
ATOM      0  HA  ASP A  20     -23.944   8.776 -11.185  1.00  1.08           H   new
ATOM      0  HB2 ASP A  20     -25.871   9.951 -11.110  1.00  1.08           H   new
ATOM      0  HB3 ASP A  20     -25.039  10.402  -9.870  1.00  1.08           H   new
ATOM    324  N   LYS A  21     -24.722   9.387 -13.685  1.00  1.11           N
ATOM    325  CA  LYS A  21     -24.602   9.415 -15.147  1.00  1.11           C
ATOM    326  C   LYS A  21     -24.434  10.798 -15.776  1.00  1.11           C
ATOM    327  O   LYS A  21     -23.587  10.986 -16.652  1.00  1.11           O
ATOM    328  CB  LYS A  21     -25.793   8.724 -15.803  1.00  1.11           C
ATOM    329  CG  LYS A  21     -25.705   8.680 -17.331  1.00  1.11           C
ATOM    330  CD  LYS A  21     -26.869   7.915 -17.948  1.00  1.11           C
ATOM    331  CE  LYS A  21     -26.776   7.905 -19.470  1.00  1.11           C
ATOM    332  NZ  LYS A  21     -27.900   7.153 -20.092  1.00  1.11           N1+
ATOM      0  H   LYS A  21     -25.459   9.061 -13.385  1.00  1.11           H   new
ATOM      0  HA  LYS A  21     -23.774   8.939 -15.317  1.00  1.11           H   new
ATOM      0  HB2 LYS A  21     -25.860   7.818 -15.463  1.00  1.11           H   new
ATOM      0  HB3 LYS A  21     -26.607   9.184 -15.546  1.00  1.11           H   new
ATOM      0  HG2 LYS A  21     -25.693   9.585 -17.680  1.00  1.11           H   new
ATOM      0  HG3 LYS A  21     -24.869   8.263 -17.594  1.00  1.11           H   new
ATOM      0  HD2 LYS A  21     -26.873   7.004 -17.616  1.00  1.11           H   new
ATOM      0  HD3 LYS A  21     -27.707   8.320 -17.675  1.00  1.11           H   new
ATOM      0  HE2 LYS A  21     -26.777   8.817 -19.799  1.00  1.11           H   new
ATOM      0  HE3 LYS A  21     -25.933   7.507 -19.739  1.00  1.11           H   new
ATOM      0  HZ1 LYS A  21     -27.813   7.168 -20.978  1.00  1.11           H   new
ATOM      0  HZ2 LYS A  21     -27.887   6.310 -19.807  1.00  1.11           H   new
ATOM      0  HZ3 LYS A  21     -28.673   7.531 -19.863  1.00  1.11           H   new
ATOM    346  N   GLN A  22     -25.239  11.776 -15.370  1.00  1.13           N
ATOM    347  CA  GLN A  22     -25.109  13.075 -16.013  1.00  1.13           C
ATOM    348  C   GLN A  22     -23.762  13.700 -15.688  1.00  1.13           C
ATOM    349  O   GLN A  22     -23.108  14.275 -16.565  1.00  1.13           O
ATOM    350  CB  GLN A  22     -26.249  14.006 -15.599  1.00  1.13           C
ATOM    351  CG  GLN A  22     -27.607  13.595 -16.155  1.00  1.13           C
ATOM    352  CD  GLN A  22     -28.741  14.499 -15.688  1.00  1.13           C
ATOM    353  NE2 GLN A  22     -29.798  14.576 -16.490  1.00  1.13           N
ATOM    354  OE1 GLN A  22     -28.669  15.120 -14.624  1.00  1.13           O
ATOM      0  H   GLN A  22     -25.838  11.714 -14.756  1.00  1.13           H   new
ATOM      0  HA  GLN A  22     -25.162  12.943 -16.973  1.00  1.13           H   new
ATOM      0  HB2 GLN A  22     -26.299  14.032 -14.631  1.00  1.13           H   new
ATOM      0  HB3 GLN A  22     -26.045  14.906 -15.897  1.00  1.13           H   new
ATOM      0  HG2 GLN A  22     -27.570  13.605 -17.124  1.00  1.13           H   new
ATOM      0  HG3 GLN A  22     -27.797  12.682 -15.888  1.00  1.13           H   new
ATOM      0 HE21 GLN A  22     -29.814  14.129 -17.225  1.00  1.13           H   new
ATOM      0 HE22 GLN A  22     -30.466  15.073 -16.274  1.00  1.13           H   new
ATOM    363  N   GLN A  23     -23.318  13.555 -14.437  1.00  1.12           N
ATOM    364  CA  GLN A  23     -22.042  14.124 -14.052  1.00  1.12           C
ATOM    365  C   GLN A  23     -20.922  13.397 -14.769  1.00  1.12           C
ATOM    366  O   GLN A  23     -19.982  14.031 -15.248  1.00  1.12           O
ATOM    367  CB  GLN A  23     -21.832  14.037 -12.545  1.00  1.12           C
ATOM    368  CG  GLN A  23     -22.753  14.899 -11.719  1.00  1.12           C
ATOM    369  CD  GLN A  23     -22.529  14.703 -10.224  1.00  1.12           C
ATOM    370  NE2 GLN A  23     -23.545  14.214  -9.510  1.00  1.12           N
ATOM    371  OE1 GLN A  23     -21.434  14.988  -9.715  1.00  1.12           O
ATOM      0  H   GLN A  23     -23.737  13.138 -13.812  1.00  1.12           H   new
ATOM      0  HA  GLN A  23     -22.038  15.061 -14.304  1.00  1.12           H   new
ATOM      0  HB2 GLN A  23     -21.943  13.113 -12.270  1.00  1.12           H   new
ATOM      0  HB3 GLN A  23     -20.915  14.284 -12.346  1.00  1.12           H   new
ATOM      0  HG2 GLN A  23     -22.613  15.831 -11.947  1.00  1.12           H   new
ATOM      0  HG3 GLN A  23     -23.674  14.689 -11.938  1.00  1.12           H   new
ATOM      0 HE21 GLN A  23     -24.291  14.027  -9.895  1.00  1.12           H   new
ATOM      0 HE22 GLN A  23     -23.454  14.086  -8.665  1.00  1.12           H   new
ATOM    380  N   PHE A  24     -21.052  12.074 -14.897  1.00  1.09           N
ATOM    381  CA  PHE A  24     -20.058  11.240 -15.548  1.00  1.09           C
ATOM    382  C   PHE A  24     -19.823  11.750 -16.955  1.00  1.09           C
ATOM    383  O   PHE A  24     -18.678  11.962 -17.348  1.00  1.09           O
ATOM    384  CB  PHE A  24     -20.534   9.790 -15.590  1.00  1.09           C
ATOM    385  CG  PHE A  24     -19.596   8.796 -16.168  1.00  1.09           C
ATOM    386  CD1 PHE A  24     -18.650   8.175 -15.353  1.00  1.09           C
ATOM    387  CD2 PHE A  24     -19.647   8.458 -17.512  1.00  1.09           C
ATOM    388  CE1 PHE A  24     -17.801   7.225 -15.874  1.00  1.09           C
ATOM    389  CE2 PHE A  24     -18.784   7.514 -18.028  1.00  1.09           C
ATOM    390  CZ  PHE A  24     -17.869   6.896 -17.204  1.00  1.09           C
ATOM      0  H   PHE A  24     -21.731  11.637 -14.602  1.00  1.09           H   new
ATOM      0  HA  PHE A  24     -19.228  11.278 -15.047  1.00  1.09           H   new
ATOM      0  HB2 PHE A  24     -20.746   9.515 -14.684  1.00  1.09           H   new
ATOM      0  HB3 PHE A  24     -21.360   9.757 -16.097  1.00  1.09           H   new
ATOM      0  HD1 PHE A  24     -18.592   8.404 -14.453  1.00  1.09           H   new
ATOM      0  HD2 PHE A  24     -20.267   8.871 -18.069  1.00  1.09           H   new
ATOM      0  HE1 PHE A  24     -17.180   6.805 -15.323  1.00  1.09           H   new
ATOM      0  HE2 PHE A  24     -18.820   7.295 -18.931  1.00  1.09           H   new
ATOM      0  HZ  PHE A  24     -17.294   6.252 -17.551  1.00  1.09           H   new
ATOM    400  N   GLU A  25     -20.910  11.977 -17.712  1.00  1.04           N
ATOM    401  CA  GLU A  25     -20.785  12.465 -19.084  1.00  1.04           C
ATOM    402  C   GLU A  25     -20.189  13.882 -19.143  1.00  1.04           C
ATOM    403  O   GLU A  25     -19.333  14.177 -19.993  1.00  1.04           O
ATOM    404  CB  GLU A  25     -22.159  12.444 -19.771  1.00  1.04           C
ATOM    405  CG  GLU A  25     -22.725  11.031 -20.073  1.00  1.04           C
ATOM    406  CD  GLU A  25     -21.925  10.277 -21.100  1.00  1.04           C
ATOM    407  OE1 GLU A  25     -21.711  10.795 -22.184  1.00  1.04           O
ATOM    408  OE2 GLU A  25     -21.481   9.180 -20.824  1.00  1.04           O1-
ATOM      0  H   GLU A  25     -21.719  11.854 -17.447  1.00  1.04           H   new
ATOM      0  HA  GLU A  25     -20.174  11.874 -19.551  1.00  1.04           H   new
ATOM      0  HB2 GLU A  25     -22.793  12.917 -19.209  1.00  1.04           H   new
ATOM      0  HB3 GLU A  25     -22.096  12.936 -20.604  1.00  1.04           H   new
ATOM      0  HG2 GLU A  25     -22.750  10.517 -19.251  1.00  1.04           H   new
ATOM      0  HG3 GLU A  25     -23.640  11.115 -20.383  1.00  1.04           H   new
ATOM    415  N   LEU A  26     -20.572  14.752 -18.201  1.00  1.00           N
ATOM    416  CA  LEU A  26     -19.998  16.091 -18.194  1.00  1.00           C
ATOM    417  C   LEU A  26     -18.505  16.026 -17.945  1.00  1.00           C
ATOM    418  O   LEU A  26     -17.715  16.710 -18.606  1.00  1.00           O
ATOM    419  CB  LEU A  26     -20.639  16.963 -17.107  1.00  1.00           C
ATOM    420  CG  LEU A  26     -22.067  17.413 -17.332  1.00  1.00           C
ATOM    421  CD1 LEU A  26     -22.583  18.086 -16.066  1.00  1.00           C
ATOM    422  CD2 LEU A  26     -22.085  18.389 -18.495  1.00  1.00           C
ATOM      0  H   LEU A  26     -21.144  14.590 -17.579  1.00  1.00           H   new
ATOM      0  HA  LEU A  26     -20.172  16.485 -19.063  1.00  1.00           H   new
ATOM      0  HB2 LEU A  26     -20.607  16.473 -16.271  1.00  1.00           H   new
ATOM      0  HB3 LEU A  26     -20.089  17.754 -16.993  1.00  1.00           H   new
ATOM      0  HG  LEU A  26     -22.637  16.656 -17.537  1.00  1.00           H   new
ATOM      0 HD11 LEU A  26     -23.498  18.377 -16.204  1.00  1.00           H   new
ATOM      0 HD12 LEU A  26     -22.552  17.456 -15.329  1.00  1.00           H   new
ATOM      0 HD13 LEU A  26     -22.028  18.854 -15.858  1.00  1.00           H   new
ATOM      0 HD21 LEU A  26     -22.994  18.688 -18.653  1.00  1.00           H   new
ATOM      0 HD22 LEU A  26     -21.526  19.153 -18.285  1.00  1.00           H   new
ATOM      0 HD23 LEU A  26     -21.746  17.950 -19.291  1.00  1.00           H   new
ATOM    434  N   TYR A  27     -18.098  15.138 -17.050  1.00  0.96           N
ATOM    435  CA  TYR A  27     -16.695  15.013 -16.750  1.00  0.96           C
ATOM    436  C   TYR A  27     -15.927  14.289 -17.829  1.00  0.96           C
ATOM    437  O   TYR A  27     -14.811  14.690 -18.152  1.00  0.96           O
ATOM    438  CB  TYR A  27     -16.496  14.344 -15.423  1.00  0.96           C
ATOM    439  CG  TYR A  27     -16.761  15.254 -14.285  1.00  0.96           C
ATOM    440  CD1 TYR A  27     -17.770  15.029 -13.377  1.00  0.96           C
ATOM    441  CD2 TYR A  27     -15.963  16.331 -14.148  1.00  0.96           C
ATOM    442  CE1 TYR A  27     -17.930  15.856 -12.310  1.00  0.96           C
ATOM    443  CE2 TYR A  27     -16.126  17.151 -13.101  1.00  0.96           C
ATOM    444  CZ  TYR A  27     -17.083  16.912 -12.169  1.00  0.96           C
ATOM    445  OH  TYR A  27     -17.152  17.713 -11.073  1.00  0.96           O
ATOM      0  H   TYR A  27     -18.615  14.607 -16.614  1.00  0.96           H   new
ATOM      0  HA  TYR A  27     -16.338  15.914 -16.709  1.00  0.96           H   new
ATOM      0  HB2 TYR A  27     -17.082  13.574 -15.361  1.00  0.96           H   new
ATOM      0  HB3 TYR A  27     -15.586  14.013 -15.364  1.00  0.96           H   new
ATOM      0  HD1 TYR A  27     -18.345  14.308 -13.494  1.00  0.96           H   new
ATOM      0  HD2 TYR A  27     -15.301  16.505 -14.778  1.00  0.96           H   new
ATOM      0  HE1 TYR A  27     -18.605  15.703 -11.689  1.00  0.96           H   new
ATOM      0  HE2 TYR A  27     -15.575  17.895 -13.012  1.00  0.96           H   new
ATOM      0  HH  TYR A  27     -16.409  17.717 -10.682  1.00  0.96           H   new
ATOM    455  N   LYS A  28     -16.544  13.293 -18.462  1.00  0.92           N
ATOM    456  CA  LYS A  28     -15.914  12.530 -19.533  1.00  0.92           C
ATOM    457  C   LYS A  28     -15.407  13.465 -20.617  1.00  0.92           C
ATOM    458  O   LYS A  28     -14.319  13.267 -21.171  1.00  0.92           O
ATOM    459  CB  LYS A  28     -16.898  11.537 -20.137  1.00  0.92           C
ATOM    460  CG  LYS A  28     -16.336  10.652 -21.237  1.00  0.92           C
ATOM    461  CD  LYS A  28     -17.383   9.633 -21.668  1.00  0.92           C
ATOM    462  CE  LYS A  28     -18.523  10.331 -22.387  1.00  0.92           C
ATOM    463  NZ  LYS A  28     -19.601   9.393 -22.825  1.00  0.92           N1+
ATOM      0  H   LYS A  28     -17.346  13.041 -18.279  1.00  0.92           H   new
ATOM      0  HA  LYS A  28     -15.166  12.041 -19.155  1.00  0.92           H   new
ATOM      0  HB2 LYS A  28     -17.238  10.969 -19.428  1.00  0.92           H   new
ATOM      0  HB3 LYS A  28     -17.654  12.030 -20.493  1.00  0.92           H   new
ATOM      0  HG2 LYS A  28     -16.070  11.195 -21.996  1.00  0.92           H   new
ATOM      0  HG3 LYS A  28     -15.540  10.196 -20.921  1.00  0.92           H   new
ATOM      0  HD2 LYS A  28     -16.980   8.971 -22.251  1.00  0.92           H   new
ATOM      0  HD3 LYS A  28     -17.722   9.159 -20.893  1.00  0.92           H   new
ATOM      0  HE2 LYS A  28     -18.905  11.003 -21.801  1.00  0.92           H   new
ATOM      0  HE3 LYS A  28     -18.172  10.797 -23.162  1.00  0.92           H   new
ATOM      0  HZ1 LYS A  28     -20.339   9.855 -23.011  1.00  0.92           H   new
ATOM      0  HZ2 LYS A  28     -19.335   8.954 -23.552  1.00  0.92           H   new
ATOM      0  HZ3 LYS A  28     -19.772   8.811 -22.173  1.00  0.92           H   new
ATOM    477  N   ARG A  29     -16.204  14.503 -20.895  1.00  0.89           N
ATOM    478  CA  ARG A  29     -15.896  15.475 -21.926  1.00  0.89           C
ATOM    479  C   ARG A  29     -15.244  16.775 -21.403  1.00  0.89           C
ATOM    480  O   ARG A  29     -15.098  17.736 -22.151  1.00  0.89           O
ATOM    481  CB  ARG A  29     -17.172  15.821 -22.663  1.00  0.89           C
ATOM    482  CG  ARG A  29     -17.852  14.624 -23.318  1.00  0.89           C
ATOM    483  CD  ARG A  29     -19.088  15.007 -24.048  1.00  0.89           C
ATOM    484  NE  ARG A  29     -18.795  15.697 -25.293  1.00  0.89           N
ATOM    485  CZ  ARG A  29     -19.662  16.467 -25.980  1.00  0.89           C
ATOM    486  NH1 ARG A  29     -20.880  16.683 -25.511  1.00  0.89           N1+
ATOM    487  NH2 ARG A  29     -19.285  17.000 -27.130  1.00  0.89           N
ATOM      0  H   ARG A  29     -16.943  14.656 -20.482  1.00  0.89           H   new
ATOM      0  HA  ARG A  29     -15.240  15.061 -22.509  1.00  0.89           H   new
ATOM      0  HB2 ARG A  29     -17.792  16.234 -22.042  1.00  0.89           H   new
ATOM      0  HB3 ARG A  29     -16.972  16.481 -23.345  1.00  0.89           H   new
ATOM      0  HG2 ARG A  29     -17.234  14.200 -23.934  1.00  0.89           H   new
ATOM      0  HG3 ARG A  29     -18.071  13.967 -22.639  1.00  0.89           H   new
ATOM      0  HD2 ARG A  29     -19.611  14.212 -24.235  1.00  0.89           H   new
ATOM      0  HD3 ARG A  29     -19.632  15.578 -23.483  1.00  0.89           H   new
ATOM      0  HE  ARG A  29     -18.004  15.607 -25.618  1.00  0.89           H   new
ATOM      0 HH11 ARG A  29     -21.122  16.331 -24.764  1.00  0.89           H   new
ATOM      0 HH12 ARG A  29     -21.430  17.175 -25.953  1.00  0.89           H   new
ATOM      0 HH21 ARG A  29     -18.493  16.854 -27.433  1.00  0.89           H   new
ATOM      0 HH22 ARG A  29     -19.831  17.493 -27.575  1.00  0.89           H   new
ATOM    501  N   THR A  30     -14.855  16.835 -20.135  1.00  0.85           N
ATOM    502  CA  THR A  30     -14.276  18.079 -19.618  1.00  0.85           C
ATOM    503  C   THR A  30     -12.835  18.361 -19.997  1.00  0.85           C
ATOM    504  O   THR A  30     -11.913  17.591 -19.713  1.00  0.85           O
ATOM    505  CB  THR A  30     -14.365  18.121 -18.089  1.00  0.85           C
ATOM    506  CG2 THR A  30     -13.542  19.230 -17.507  1.00  0.85           C
ATOM    507  OG1 THR A  30     -15.733  18.203 -17.668  1.00  0.85           O
ATOM      0  H   THR A  30     -14.913  16.190 -19.569  1.00  0.85           H   new
ATOM      0  HA  THR A  30     -14.813  18.765 -20.045  1.00  0.85           H   new
ATOM      0  HB  THR A  30     -13.992  17.293 -17.749  1.00  0.85           H   new
ATOM      0  HG1 THR A  30     -16.196  17.662 -18.113  1.00  0.85           H   new
ATOM      0 HG21 THR A  30     -13.625  19.222 -16.541  1.00  0.85           H   new
ATOM      0 HG22 THR A  30     -12.612  19.106 -17.752  1.00  0.85           H   new
ATOM      0 HG23 THR A  30     -13.856  20.081 -17.851  1.00  0.85           H   new
ATOM    515  N   ASP A  31     -12.635  19.527 -20.600  1.00  0.82           N
ATOM    516  CA  ASP A  31     -11.306  19.967 -21.017  1.00  0.82           C
ATOM    517  C   ASP A  31     -10.544  18.926 -21.838  1.00  0.82           C
ATOM    518  O   ASP A  31      -9.340  18.741 -21.645  1.00  0.82           O
ATOM    519  CB  ASP A  31     -10.439  20.363 -19.827  1.00  0.82           C
ATOM    520  CG  ASP A  31     -10.929  21.599 -19.059  1.00  0.82           C
ATOM    521  OD1 ASP A  31     -11.452  22.507 -19.660  1.00  0.82           O
ATOM    522  OD2 ASP A  31     -10.768  21.618 -17.867  1.00  0.82           O1-
ATOM      0  H   ASP A  31     -13.264  20.086 -20.779  1.00  0.82           H   new
ATOM      0  HA  ASP A  31     -11.474  20.738 -21.582  1.00  0.82           H   new
ATOM      0  HB2 ASP A  31     -10.392  19.613 -19.213  1.00  0.82           H   new
ATOM      0  HB3 ASP A  31      -9.536  20.529 -20.141  1.00  0.82           H   new
ATOM    527  N   ILE A  32     -11.214  18.275 -22.774  1.00  0.78           N
ATOM    528  CA  ILE A  32     -10.552  17.278 -23.603  1.00  0.78           C
ATOM    529  C   ILE A  32     -10.612  17.752 -25.025  1.00  0.78           C
ATOM    530  O   ILE A  32     -11.282  18.750 -25.328  1.00  0.78           O
ATOM    531  CB  ILE A  32     -11.214  15.886 -23.574  1.00  0.78           C
ATOM    532  CG1 ILE A  32     -12.593  15.972 -24.143  1.00  0.78           C
ATOM    533  CG2 ILE A  32     -11.276  15.318 -22.155  1.00  0.78           C
ATOM    534  CD1 ILE A  32     -13.183  14.622 -24.392  1.00  0.78           C
ATOM      0  H   ILE A  32     -12.048  18.393 -22.947  1.00  0.78           H   new
ATOM      0  HA  ILE A  32      -9.652  17.183 -23.253  1.00  0.78           H   new
ATOM      0  HB  ILE A  32     -10.671  15.287 -24.111  1.00  0.78           H   new
ATOM      0 HG12 ILE A  32     -13.163  16.465 -23.533  1.00  0.78           H   new
ATOM      0 HG13 ILE A  32     -12.568  16.471 -24.974  1.00  0.78           H   new
ATOM      0 HG21 ILE A  32     -11.697  14.444 -22.174  1.00  0.78           H   new
ATOM      0 HG22 ILE A  32     -10.377  15.236 -21.800  1.00  0.78           H   new
ATOM      0 HG23 ILE A  32     -11.793  15.913 -21.590  1.00  0.78           H   new
ATOM      0 HD11 ILE A  32     -14.075  14.721 -24.760  1.00  0.78           H   new
ATOM      0 HD12 ILE A  32     -12.627  14.136 -25.021  1.00  0.78           H   new
ATOM      0 HD13 ILE A  32     -13.231  14.131 -23.557  1.00  0.78           H   new
ATOM    546  N   VAL A  33      -9.904  17.062 -25.895  1.00  0.76           N
ATOM    547  CA  VAL A  33      -9.975  17.404 -27.286  1.00  0.76           C
ATOM    548  C   VAL A  33     -10.802  16.318 -27.982  1.00  0.76           C
ATOM    549  O   VAL A  33     -10.641  15.136 -27.700  1.00  0.76           O
ATOM    550  CB  VAL A  33      -8.566  17.510 -27.881  1.00  0.76           C
ATOM    551  CG1 VAL A  33      -8.654  17.887 -29.337  1.00  0.76           C
ATOM    552  CG2 VAL A  33      -7.748  18.498 -27.095  1.00  0.76           C
ATOM      0  H   VAL A  33      -9.386  16.404 -25.701  1.00  0.76           H   new
ATOM      0  HA  VAL A  33     -10.397  18.268 -27.412  1.00  0.76           H   new
ATOM      0  HB  VAL A  33      -8.121  16.650 -27.824  1.00  0.76           H   new
ATOM      0 HG11 VAL A  33      -7.761  17.953 -29.709  1.00  0.76           H   new
ATOM      0 HG12 VAL A  33      -9.155  17.209 -29.817  1.00  0.76           H   new
ATOM      0 HG13 VAL A  33      -9.104  18.742 -29.423  1.00  0.76           H   new
ATOM      0 HG21 VAL A  33      -6.859  18.559 -27.478  1.00  0.76           H   new
ATOM      0 HG22 VAL A  33      -8.174  19.369 -27.127  1.00  0.76           H   new
ATOM      0 HG23 VAL A  33      -7.683  18.204 -26.173  1.00  0.76           H   new
ATOM    562  N   GLU A  34     -11.735  16.713 -28.823  1.00  0.74           N
ATOM    563  CA  GLU A  34     -12.565  15.750 -29.540  1.00  0.74           C
ATOM    564  C   GLU A  34     -12.427  15.941 -31.028  1.00  0.74           C
ATOM    565  O   GLU A  34     -12.117  17.036 -31.496  1.00  0.74           O
ATOM    566  CB  GLU A  34     -14.034  15.837 -29.130  1.00  0.74           C
ATOM    567  CG  GLU A  34     -14.342  15.389 -27.721  1.00  0.74           C
ATOM    568  CD  GLU A  34     -15.804  15.555 -27.350  1.00  0.74           C
ATOM    569  OE1 GLU A  34     -16.524  16.188 -28.090  1.00  0.74           O
ATOM    570  OE2 GLU A  34     -16.208  15.042 -26.336  1.00  0.74           O1-
ATOM      0  H   GLU A  34     -11.910  17.537 -28.998  1.00  0.74           H   new
ATOM      0  HA  GLU A  34     -12.249  14.865 -29.301  1.00  0.74           H   new
ATOM      0  HB2 GLU A  34     -14.329  16.755 -29.233  1.00  0.74           H   new
ATOM      0  HB3 GLU A  34     -14.558  15.301 -29.745  1.00  0.74           H   new
ATOM      0  HG2 GLU A  34     -14.093  14.457 -27.622  1.00  0.74           H   new
ATOM      0  HG3 GLU A  34     -13.797  15.896 -27.100  1.00  0.74           H   new
ATOM    577  N   VAL A  35     -12.656  14.874 -31.765  1.00  0.73           N
ATOM    578  CA  VAL A  35     -12.544  14.926 -33.204  1.00  0.73           C
ATOM    579  C   VAL A  35     -13.886  15.014 -33.899  1.00  0.73           C
ATOM    580  O   VAL A  35     -14.802  14.221 -33.646  1.00  0.73           O
ATOM    581  CB  VAL A  35     -11.792  13.695 -33.702  1.00  0.73           C
ATOM    582  CG1 VAL A  35     -11.705  13.711 -35.168  1.00  0.73           C
ATOM    583  CG2 VAL A  35     -10.456  13.697 -33.104  1.00  0.73           C
ATOM      0  H   VAL A  35     -12.879  14.106 -31.449  1.00  0.73           H   new
ATOM      0  HA  VAL A  35     -12.057  15.736 -33.422  1.00  0.73           H   new
ATOM      0  HB  VAL A  35     -12.264  12.888 -33.443  1.00  0.73           H   new
ATOM      0 HG11 VAL A  35     -11.226  12.925 -35.473  1.00  0.73           H   new
ATOM      0 HG12 VAL A  35     -12.599  13.711 -35.545  1.00  0.73           H   new
ATOM      0 HG13 VAL A  35     -11.233  14.508 -35.456  1.00  0.73           H   new
ATOM      0 HG21 VAL A  35      -9.963  12.920 -33.410  1.00  0.73           H   new
ATOM      0 HG22 VAL A  35      -9.985  14.503 -33.367  1.00  0.73           H   new
ATOM      0 HG23 VAL A  35     -10.534  13.670 -32.138  1.00  0.73           H   new
ATOM    593  N   ASP A  36     -14.008  15.960 -34.812  1.00  0.74           N
ATOM    594  CA  ASP A  36     -15.253  16.081 -35.525  1.00  0.74           C
ATOM    595  C   ASP A  36     -15.284  15.060 -36.630  1.00  0.74           C
ATOM    596  O   ASP A  36     -14.902  15.323 -37.777  1.00  0.74           O
ATOM    597  CB  ASP A  36     -15.466  17.465 -36.111  1.00  0.74           C
ATOM    598  CG  ASP A  36     -16.872  17.594 -36.799  1.00  0.74           C
ATOM    599  OD1 ASP A  36     -17.534  16.575 -37.058  1.00  0.74           O
ATOM    600  OD2 ASP A  36     -17.256  18.709 -37.070  1.00  0.74           O1-
ATOM      0  H   ASP A  36     -13.398  16.526 -35.027  1.00  0.74           H   new
ATOM      0  HA  ASP A  36     -15.969  15.929 -34.889  1.00  0.74           H   new
ATOM      0  HB2 ASP A  36     -15.387  18.130 -35.409  1.00  0.74           H   new
ATOM      0  HB3 ASP A  36     -14.770  17.653 -36.760  1.00  0.74           H   new
ATOM    605  N   ARG A  37     -15.799  13.902 -36.245  1.00  0.77           N
ATOM    606  CA  ARG A  37     -15.908  12.702 -37.051  1.00  0.77           C
ATOM    607  C   ARG A  37     -17.218  12.640 -37.796  1.00  0.77           C
ATOM    608  O   ARG A  37     -17.539  11.605 -38.383  1.00  0.77           O
ATOM    609  CB  ARG A  37     -15.830  11.454 -36.187  1.00  0.77           C
ATOM    610  CG  ARG A  37     -14.518  11.208 -35.506  1.00  0.77           C
ATOM    611  CD  ARG A  37     -14.575   9.983 -34.706  1.00  0.77           C
ATOM    612  NE  ARG A  37     -14.699   8.779 -35.534  1.00  0.77           N
ATOM    613  CZ  ARG A  37     -15.178   7.595 -35.093  1.00  0.77           C
ATOM    614  NH1 ARG A  37     -15.594   7.483 -33.848  1.00  0.77           N1+
ATOM    615  NH2 ARG A  37     -15.233   6.543 -35.901  1.00  0.77           N
ATOM      0  H   ARG A  37     -16.115  13.791 -35.453  1.00  0.77           H   new
ATOM      0  HA  ARG A  37     -15.169  12.736 -37.679  1.00  0.77           H   new
ATOM      0  HB2 ARG A  37     -16.521  11.508 -35.509  1.00  0.77           H   new
ATOM      0  HB3 ARG A  37     -16.036  10.685 -36.741  1.00  0.77           H   new
ATOM      0  HG2 ARG A  37     -13.813  11.135 -36.168  1.00  0.77           H   new
ATOM      0  HG3 ARG A  37     -14.297  11.962 -34.937  1.00  0.77           H   new
ATOM      0  HD2 ARG A  37     -13.774   9.917 -34.162  1.00  0.77           H   new
ATOM      0  HD3 ARG A  37     -15.328  10.032 -34.097  1.00  0.77           H   new
ATOM      0  HE  ARG A  37     -14.450   8.830 -36.356  1.00  0.77           H   new
ATOM      0 HH11 ARG A  37     -15.560   8.161 -33.321  1.00  0.77           H   new
ATOM      0 HH12 ARG A  37     -15.900   6.731 -33.563  1.00  0.77           H   new
ATOM      0 HH21 ARG A  37     -14.962   6.611 -36.714  1.00  0.77           H   new
ATOM      0 HH22 ARG A  37     -15.540   5.794 -35.611  1.00  0.77           H   new
ATOM    629  N   ASP A  38     -18.022  13.710 -37.758  1.00  0.80           N
ATOM    630  CA  ASP A  38     -19.318  13.609 -38.414  1.00  0.80           C
ATOM    631  C   ASP A  38     -19.142  13.379 -39.906  1.00  0.80           C
ATOM    632  O   ASP A  38     -19.896  12.620 -40.516  1.00  0.80           O
ATOM    633  CB  ASP A  38     -20.153  14.867 -38.164  1.00  0.80           C
ATOM    634  CG  ASP A  38     -21.651  14.671 -38.459  1.00  0.80           C
ATOM    635  OD1 ASP A  38     -22.282  13.895 -37.744  1.00  0.80           O
ATOM    636  OD2 ASP A  38     -22.157  15.281 -39.379  1.00  0.80           O1-
ATOM      0  H   ASP A  38     -17.845  14.461 -37.379  1.00  0.80           H   new
ATOM      0  HA  ASP A  38     -19.790  12.850 -38.037  1.00  0.80           H   new
ATOM      0  HB2 ASP A  38     -20.045  15.141 -37.240  1.00  0.80           H   new
ATOM      0  HB3 ASP A  38     -19.813  15.589 -38.716  1.00  0.80           H   new
ATOM    641  N   THR A  39     -18.093  13.959 -40.490  1.00  0.84           N
ATOM    642  CA  THR A  39     -17.853  13.746 -41.905  1.00  0.84           C
ATOM    643  C   THR A  39     -17.548  12.276 -42.175  1.00  0.84           C
ATOM    644  O   THR A  39     -18.115  11.677 -43.091  1.00  0.84           O
ATOM    645  CB  THR A  39     -16.689  14.609 -42.417  1.00  0.84           C
ATOM    646  CG2 THR A  39     -16.448  14.304 -43.851  1.00  0.84           C
ATOM    647  OG1 THR A  39     -17.004  16.004 -42.268  1.00  0.84           O
ATOM      0  H   THR A  39     -17.524  14.466 -40.092  1.00  0.84           H   new
ATOM      0  HA  THR A  39     -18.659  14.006 -42.378  1.00  0.84           H   new
ATOM      0  HB  THR A  39     -15.893  14.410 -41.900  1.00  0.84           H   new
ATOM      0  HG1 THR A  39     -16.362  16.468 -42.549  1.00  0.84           H   new
ATOM      0 HG21 THR A  39     -15.714  14.847 -44.179  1.00  0.84           H   new
ATOM      0 HG22 THR A  39     -16.225  13.365 -43.949  1.00  0.84           H   new
ATOM      0 HG23 THR A  39     -17.248  14.501 -44.363  1.00  0.84           H   new
ATOM    655  N   ALA A  40     -16.668  11.688 -41.353  1.00  0.89           N
ATOM    656  CA  ALA A  40     -16.276  10.292 -41.521  1.00  0.89           C
ATOM    657  C   ALA A  40     -17.454   9.366 -41.367  1.00  0.89           C
ATOM    658  O   ALA A  40     -17.633   8.429 -42.150  1.00  0.89           O
ATOM    659  CB  ALA A  40     -15.239   9.901 -40.483  1.00  0.89           C
ATOM      0  H   ALA A  40     -16.289  12.086 -40.692  1.00  0.89           H   new
ATOM      0  HA  ALA A  40     -15.911  10.208 -42.416  1.00  0.89           H   new
ATOM      0  HB1 ALA A  40     -14.990   8.972 -40.608  1.00  0.89           H   new
ATOM      0  HB2 ALA A  40     -14.454  10.462 -40.582  1.00  0.89           H   new
ATOM      0  HB3 ALA A  40     -15.610  10.019 -39.594  1.00  0.89           H   new
ATOM    665  N   ARG A  41     -18.301   9.651 -40.377  1.00  0.93           N
ATOM    666  CA  ARG A  41     -19.445   8.799 -40.144  1.00  0.93           C
ATOM    667  C   ARG A  41     -20.400   8.837 -41.315  1.00  0.93           C
ATOM    668  O   ARG A  41     -20.866   7.790 -41.770  1.00  0.93           O
ATOM    669  CB  ARG A  41     -20.197   9.221 -38.891  1.00  0.93           C
ATOM    670  CG  ARG A  41     -19.529   8.921 -37.547  1.00  0.93           C
ATOM    671  CD  ARG A  41     -20.520   9.095 -36.434  1.00  0.93           C
ATOM    672  NE  ARG A  41     -20.954  10.485 -36.281  1.00  0.93           N
ATOM    673  CZ  ARG A  41     -20.384  11.385 -35.456  1.00  0.93           C
ATOM    674  NH1 ARG A  41     -19.385  11.030 -34.677  1.00  0.93           N1+
ATOM    675  NH2 ARG A  41     -20.837  12.628 -35.430  1.00  0.93           N
ATOM      0  H   ARG A  41     -18.227  10.321 -39.843  1.00  0.93           H   new
ATOM      0  HA  ARG A  41     -19.107   7.897 -40.031  1.00  0.93           H   new
ATOM      0  HB2 ARG A  41     -20.356  10.176 -38.942  1.00  0.93           H   new
ATOM      0  HB3 ARG A  41     -21.065   8.788 -38.900  1.00  0.93           H   new
ATOM      0  HG2 ARG A  41     -19.183   8.015 -37.544  1.00  0.93           H   new
ATOM      0  HG3 ARG A  41     -18.773   9.514 -37.413  1.00  0.93           H   new
ATOM      0  HD2 ARG A  41     -21.293   8.535 -36.603  1.00  0.93           H   new
ATOM      0  HD3 ARG A  41     -20.125   8.789 -35.603  1.00  0.93           H   new
ATOM      0  HE  ARG A  41     -21.623  10.747 -36.753  1.00  0.93           H   new
ATOM      0 HH11 ARG A  41     -19.094  10.221 -34.693  1.00  0.93           H   new
ATOM      0 HH12 ARG A  41     -19.023  11.607 -34.152  1.00  0.93           H   new
ATOM      0 HH21 ARG A  41     -21.492  12.858 -35.938  1.00  0.93           H   new
ATOM      0 HH22 ARG A  41     -20.477  13.206 -34.905  1.00  0.93           H   new
ATOM    689  N   ARG A  42     -20.656  10.035 -41.844  1.00  0.98           N
ATOM    690  CA  ARG A  42     -21.567  10.171 -42.965  1.00  0.98           C
ATOM    691  C   ARG A  42     -21.014   9.559 -44.237  1.00  0.98           C
ATOM    692  O   ARG A  42     -21.720   8.848 -44.949  1.00  0.98           O
ATOM    693  CB  ARG A  42     -21.882  11.636 -43.201  1.00  0.98           C
ATOM    694  CG  ARG A  42     -22.786  12.262 -42.149  1.00  0.98           C
ATOM    695  CD  ARG A  42     -23.021  13.700 -42.401  1.00  0.98           C
ATOM    696  NE  ARG A  42     -23.862  14.299 -41.370  1.00  0.98           N
ATOM    697  CZ  ARG A  42     -25.210  14.313 -41.379  1.00  0.98           C
ATOM    698  NH1 ARG A  42     -25.873  13.773 -42.384  1.00  0.98           N1+
ATOM    699  NH2 ARG A  42     -25.873  14.872 -40.381  1.00  0.98           N
ATOM      0  H   ARG A  42     -20.312  10.773 -41.566  1.00  0.98           H   new
ATOM      0  HA  ARG A  42     -22.376   9.688 -42.736  1.00  0.98           H   new
ATOM      0  HB2 ARG A  42     -21.050  12.133 -43.234  1.00  0.98           H   new
ATOM      0  HB3 ARG A  42     -22.303  11.729 -44.070  1.00  0.98           H   new
ATOM      0  HG2 ARG A  42     -23.636  11.794 -42.135  1.00  0.98           H   new
ATOM      0  HG3 ARG A  42     -22.386  12.150 -41.272  1.00  0.98           H   new
ATOM      0  HD2 ARG A  42     -22.171  14.166 -42.436  1.00  0.98           H   new
ATOM      0  HD3 ARG A  42     -23.442  13.812 -43.268  1.00  0.98           H   new
ATOM      0  HE  ARG A  42     -23.467  14.673 -40.704  1.00  0.98           H   new
ATOM      0 HH11 ARG A  42     -25.445  13.411 -43.036  1.00  0.98           H   new
ATOM      0 HH12 ARG A  42     -26.733  13.783 -42.387  1.00  0.98           H   new
ATOM      0 HH21 ARG A  42     -25.444  15.227 -39.725  1.00  0.98           H   new
ATOM      0 HH22 ARG A  42     -26.733  14.881 -40.387  1.00  0.98           H   new
ATOM    713  N   HIS A  43     -19.729   9.754 -44.511  1.00  1.04           N
ATOM    714  CA  HIS A  43     -19.209   9.201 -45.746  1.00  1.04           C
ATOM    715  C   HIS A  43     -19.211   7.682 -45.704  1.00  1.04           C
ATOM    716  O   HIS A  43     -19.590   7.009 -46.667  1.00  1.04           O
ATOM    717  CB  HIS A  43     -17.803   9.734 -46.031  1.00  1.04           C
ATOM    718  CG  HIS A  43     -17.800  11.175 -46.481  1.00  1.04           C
ATOM    719  CD2 HIS A  43     -18.817  11.992 -46.838  1.00  1.04           C
ATOM    720  ND1 HIS A  43     -16.646  11.931 -46.594  1.00  1.04           N
ATOM    721  CE1 HIS A  43     -16.956  13.143 -47.009  1.00  1.04           C
ATOM    722  NE2 HIS A  43     -18.265  13.209 -47.162  1.00  1.04           N
ATOM      0  H   HIS A  43     -19.168  10.182 -44.020  1.00  1.04           H   new
ATOM      0  HA  HIS A  43     -19.791   9.482 -46.469  1.00  1.04           H   new
ATOM      0  HB2 HIS A  43     -17.262   9.649 -45.231  1.00  1.04           H   new
ATOM      0  HB3 HIS A  43     -17.387   9.186 -46.715  1.00  1.04           H   new
ATOM      0  HD2 HIS A  43     -19.720  11.772 -46.860  1.00  1.04           H   new
ATOM      0  HE1 HIS A  43     -16.354  13.834 -47.167  1.00  1.04           H   new
ATOM      0  HE2 HIS A  43     -18.703  13.902 -47.423  1.00  1.04           H   new
ATOM    730  N   LEU A  44     -18.849   7.105 -44.569  1.00  1.11           N
ATOM    731  CA  LEU A  44     -18.853   5.660 -44.519  1.00  1.11           C
ATOM    732  C   LEU A  44     -20.294   5.119 -44.528  1.00  1.11           C
ATOM    733  O   LEU A  44     -20.592   4.161 -45.244  1.00  1.11           O
ATOM    734  CB  LEU A  44     -18.034   5.220 -43.303  1.00  1.11           C
ATOM    735  CG  LEU A  44     -16.505   5.544 -43.465  1.00  1.11           C
ATOM    736  CD1 LEU A  44     -15.748   5.301 -42.167  1.00  1.11           C
ATOM    737  CD2 LEU A  44     -15.931   4.682 -44.599  1.00  1.11           C
ATOM      0  H   LEU A  44     -18.609   7.511 -43.850  1.00  1.11           H   new
ATOM      0  HA  LEU A  44     -18.436   5.282 -45.309  1.00  1.11           H   new
ATOM      0  HB2 LEU A  44     -18.374   5.662 -42.509  1.00  1.11           H   new
ATOM      0  HB3 LEU A  44     -18.148   4.266 -43.167  1.00  1.11           H   new
ATOM      0  HG  LEU A  44     -16.402   6.483 -43.685  1.00  1.11           H   new
ATOM      0 HD11 LEU A  44     -14.809   5.509 -42.296  1.00  1.11           H   new
ATOM      0 HD12 LEU A  44     -16.111   5.868 -41.469  1.00  1.11           H   new
ATOM      0 HD13 LEU A  44     -15.840   4.371 -41.908  1.00  1.11           H   new
ATOM      0 HD21 LEU A  44     -14.987   4.875 -44.706  1.00  1.11           H   new
ATOM      0 HD22 LEU A  44     -16.046   3.744 -44.382  1.00  1.11           H   new
ATOM      0 HD23 LEU A  44     -16.398   4.882 -45.426  1.00  1.11           H   new
ATOM    749  N   ALA A  45     -21.215   5.779 -43.808  1.00  1.18           N
ATOM    750  CA  ALA A  45     -22.619   5.356 -43.745  1.00  1.18           C
ATOM    751  C   ALA A  45     -23.295   5.363 -45.111  1.00  1.18           C
ATOM    752  O   ALA A  45     -24.114   4.493 -45.415  1.00  1.18           O
ATOM    753  CB  ALA A  45     -23.400   6.264 -42.814  1.00  1.18           C
ATOM      0  H   ALA A  45     -21.041   6.482 -43.345  1.00  1.18           H   new
ATOM      0  HA  ALA A  45     -22.617   4.445 -43.412  1.00  1.18           H   new
ATOM      0  HB1 ALA A  45     -24.325   5.975 -42.781  1.00  1.18           H   new
ATOM      0  HB2 ALA A  45     -23.016   6.222 -41.924  1.00  1.18           H   new
ATOM      0  HB3 ALA A  45     -23.358   7.176 -43.141  1.00  1.18           H   new
ATOM    759  N   GLU A  46     -22.931   6.332 -45.947  1.00  1.24           N
ATOM    760  CA  GLU A  46     -23.509   6.490 -47.275  1.00  1.24           C
ATOM    761  C   GLU A  46     -22.818   5.632 -48.332  1.00  1.24           C
ATOM    762  O   GLU A  46     -23.181   5.687 -49.509  1.00  1.24           O
ATOM    763  CB  GLU A  46     -23.459   7.962 -47.702  1.00  1.24           C
ATOM    764  CG  GLU A  46     -24.344   8.906 -46.860  1.00  1.24           C
ATOM    765  CD  GLU A  46     -24.211  10.372 -47.264  1.00  1.24           C
ATOM    766  OE1 GLU A  46     -23.456  10.650 -48.174  1.00  1.24           O
ATOM    767  OE2 GLU A  46     -24.851  11.202 -46.666  1.00  1.24           O1-
ATOM      0  H   GLU A  46     -22.335   6.922 -45.755  1.00  1.24           H   new
ATOM      0  HA  GLU A  46     -24.429   6.188 -47.213  1.00  1.24           H   new
ATOM      0  HB2 GLU A  46     -22.540   8.270 -47.653  1.00  1.24           H   new
ATOM      0  HB3 GLU A  46     -23.730   8.026 -48.631  1.00  1.24           H   new
ATOM      0  HG2 GLU A  46     -25.271   8.635 -46.948  1.00  1.24           H   new
ATOM      0  HG3 GLU A  46     -24.108   8.812 -45.924  1.00  1.24           H   new
ATOM    774  N   GLY A  47     -21.796   4.869 -47.934  1.00  1.28           N
ATOM    775  CA  GLY A  47     -21.050   4.044 -48.871  1.00  1.28           C
ATOM    776  C   GLY A  47     -19.953   4.811 -49.606  1.00  1.28           C
ATOM    777  O   GLY A  47     -19.303   4.272 -50.507  1.00  1.28           O
ATOM      0  H   GLY A  47     -21.522   4.819 -47.120  1.00  1.28           H   new
ATOM      0  HA2 GLY A  47     -20.652   3.300 -48.392  1.00  1.28           H   new
ATOM      0  HA3 GLY A  47     -21.664   3.667 -49.521  1.00  1.28           H   new
ATOM    781  N   LYS A  48     -19.709   6.067 -49.229  1.00  1.28           N
ATOM    782  CA  LYS A  48     -18.710   6.891 -49.901  1.00  1.28           C
ATOM    783  C   LYS A  48     -17.339   6.609 -49.331  1.00  1.28           C
ATOM    784  O   LYS A  48     -16.715   7.436 -48.667  1.00  1.28           O
ATOM    785  CB  LYS A  48     -19.077   8.360 -49.775  1.00  1.28           C
ATOM    786  CG  LYS A  48     -20.370   8.705 -50.491  1.00  1.28           C
ATOM    787  CD  LYS A  48     -20.823  10.120 -50.212  1.00  1.28           C
ATOM    788  CE  LYS A  48     -22.097  10.441 -50.991  1.00  1.28           C
ATOM    789  NZ  LYS A  48     -22.690  11.735 -50.577  1.00  1.28           N1+
ATOM      0  H   LYS A  48     -20.116   6.461 -48.581  1.00  1.28           H   new
ATOM      0  HA  LYS A  48     -18.690   6.670 -50.845  1.00  1.28           H   new
ATOM      0  HB2 LYS A  48     -19.161   8.589 -48.836  1.00  1.28           H   new
ATOM      0  HB3 LYS A  48     -18.358   8.901 -50.136  1.00  1.28           H   new
ATOM      0  HG2 LYS A  48     -20.249   8.589 -51.446  1.00  1.28           H   new
ATOM      0  HG3 LYS A  48     -21.064   8.086 -50.216  1.00  1.28           H   new
ATOM      0  HD2 LYS A  48     -20.982  10.232 -49.262  1.00  1.28           H   new
ATOM      0  HD3 LYS A  48     -20.122  10.744 -50.458  1.00  1.28           H   new
ATOM      0  HE2 LYS A  48     -21.897  10.467 -51.940  1.00  1.28           H   new
ATOM      0  HE3 LYS A  48     -22.745   9.732 -50.857  1.00  1.28           H   new
ATOM      0  HZ1 LYS A  48     -23.330  11.966 -51.151  1.00  1.28           H   new
ATOM      0  HZ2 LYS A  48     -23.038  11.655 -49.762  1.00  1.28           H   new
ATOM      0  HZ3 LYS A  48     -22.059  12.362 -50.569  1.00  1.28           H   new
ATOM    803  N   VAL A  49     -16.891   5.407 -49.619  1.00  1.24           N
ATOM    804  CA  VAL A  49     -15.633   4.869 -49.165  1.00  1.24           C
ATOM    805  C   VAL A  49     -14.430   5.559 -49.777  1.00  1.24           C
ATOM    806  O   VAL A  49     -13.447   5.822 -49.089  1.00  1.24           O
ATOM    807  CB  VAL A  49     -15.595   3.368 -49.432  1.00  1.24           C
ATOM    808  CG1 VAL A  49     -14.265   2.867 -49.159  1.00  1.24           C
ATOM    809  CG2 VAL A  49     -16.609   2.694 -48.518  1.00  1.24           C
ATOM      0  H   VAL A  49     -17.334   4.856 -50.108  1.00  1.24           H   new
ATOM      0  HA  VAL A  49     -15.575   5.035 -48.211  1.00  1.24           H   new
ATOM      0  HB  VAL A  49     -15.814   3.180 -50.358  1.00  1.24           H   new
ATOM      0 HG11 VAL A  49     -14.238   1.912 -49.328  1.00  1.24           H   new
ATOM      0 HG12 VAL A  49     -13.626   3.315 -49.735  1.00  1.24           H   new
ATOM      0 HG13 VAL A  49     -14.039   3.037 -48.231  1.00  1.24           H   new
ATOM      0 HG21 VAL A  49     -16.599   1.737 -48.674  1.00  1.24           H   new
ATOM      0 HG22 VAL A  49     -16.380   2.873 -47.593  1.00  1.24           H   new
ATOM      0 HG23 VAL A  49     -17.495   3.042 -48.704  1.00  1.24           H   new
ATOM    819  N   ASP A  50     -14.492   5.863 -51.076  1.00  1.17           N
ATOM    820  CA  ASP A  50     -13.346   6.470 -51.764  1.00  1.17           C
ATOM    821  C   ASP A  50     -13.191   7.959 -51.502  1.00  1.17           C
ATOM    822  O   ASP A  50     -13.347   8.787 -52.403  1.00  1.17           O
ATOM    823  CB  ASP A  50     -13.380   6.201 -53.277  1.00  1.17           C
ATOM    824  CG  ASP A  50     -14.644   6.692 -54.012  1.00  1.17           C
ATOM    825  OD1 ASP A  50     -15.706   6.639 -53.437  1.00  1.17           O
ATOM    826  OD2 ASP A  50     -14.527   7.093 -55.155  1.00  1.17           O1-
ATOM      0  H   ASP A  50     -15.180   5.728 -51.573  1.00  1.17           H   new
ATOM      0  HA  ASP A  50     -12.567   6.035 -51.383  1.00  1.17           H   new
ATOM      0  HB2 ASP A  50     -12.606   6.622 -53.682  1.00  1.17           H   new
ATOM      0  HB3 ASP A  50     -13.291   5.246 -53.422  1.00  1.17           H   new
ATOM    831  N   THR A  51     -12.884   8.286 -50.254  1.00  1.07           N
ATOM    832  CA  THR A  51     -12.739   9.668 -49.857  1.00  1.07           C
ATOM    833  C   THR A  51     -11.510   9.890 -48.990  1.00  1.07           C
ATOM    834  O   THR A  51     -10.775   8.967 -48.664  1.00  1.07           O
ATOM    835  CB  THR A  51     -13.995  10.162 -49.124  1.00  1.07           C
ATOM    836  CG2 THR A  51     -14.116   9.486 -47.759  1.00  1.07           C
ATOM    837  OG1 THR A  51     -13.912  11.593 -48.972  1.00  1.07           O
ATOM      0  H   THR A  51     -12.756   7.716 -49.623  1.00  1.07           H   new
ATOM      0  HA  THR A  51     -12.623  10.183 -50.671  1.00  1.07           H   new
ATOM      0  HB  THR A  51     -14.784   9.935 -49.641  1.00  1.07           H   new
ATOM      0  HG1 THR A  51     -14.596  11.873 -48.573  1.00  1.07           H   new
ATOM      0 HG21 THR A  51     -14.913   9.807 -47.308  1.00  1.07           H   new
ATOM      0 HG22 THR A  51     -14.177   8.525 -47.878  1.00  1.07           H   new
ATOM      0 HG23 THR A  51     -13.335   9.696 -47.223  1.00  1.07           H   new
ATOM    845  N   GLY A  52     -11.299  11.133 -48.613  1.00  0.98           N
ATOM    846  CA  GLY A  52     -10.094  11.558 -47.901  1.00  0.98           C
ATOM    847  C   GLY A  52     -10.259  11.651 -46.412  1.00  0.98           C
ATOM    848  O   GLY A  52      -9.675  12.515 -45.780  1.00  0.98           O
ATOM      0  H   GLY A  52     -11.856  11.771 -48.762  1.00  0.98           H   new
ATOM      0  HA2 GLY A  52      -9.377  10.935 -48.098  1.00  0.98           H   new
ATOM      0  HA3 GLY A  52      -9.819  12.424 -48.240  1.00  0.98           H   new
ATOM    852  N   VAL A  53     -11.139  10.859 -45.856  1.00  0.90           N
ATOM    853  CA  VAL A  53     -11.456  11.036 -44.459  1.00  0.90           C
ATOM    854  C   VAL A  53     -11.147   9.784 -43.647  1.00  0.90           C
ATOM    855  O   VAL A  53     -11.467   8.665 -44.055  1.00  0.90           O
ATOM    856  CB  VAL A  53     -12.930  11.431 -44.346  1.00  0.90           C
ATOM    857  CG1 VAL A  53     -13.273  11.665 -42.938  1.00  0.90           C
ATOM    858  CG2 VAL A  53     -13.195  12.656 -45.202  1.00  0.90           C
ATOM      0  H   VAL A  53     -11.559  10.224 -46.256  1.00  0.90           H   new
ATOM      0  HA  VAL A  53     -10.901  11.740 -44.088  1.00  0.90           H   new
ATOM      0  HB  VAL A  53     -13.493  10.712 -44.672  1.00  0.90           H   new
ATOM      0 HG11 VAL A  53     -14.208  11.915 -42.870  1.00  0.90           H   new
ATOM      0 HG12 VAL A  53     -13.117  10.855 -42.428  1.00  0.90           H   new
ATOM      0 HG13 VAL A  53     -12.721  12.380 -42.585  1.00  0.90           H   new
ATOM      0 HG21 VAL A  53     -14.130  12.906 -45.130  1.00  0.90           H   new
ATOM      0 HG22 VAL A  53     -12.640  13.391 -44.897  1.00  0.90           H   new
ATOM      0 HG23 VAL A  53     -12.985  12.456 -46.128  1.00  0.90           H   new
ATOM    868  N   ALA A  54     -10.501   9.988 -42.504  1.00  0.83           N
ATOM    869  CA  ALA A  54     -10.116   8.935 -41.583  1.00  0.83           C
ATOM    870  C   ALA A  54     -11.310   8.152 -41.070  1.00  0.83           C
ATOM    871  O   ALA A  54     -12.431   8.642 -41.003  1.00  0.83           O
ATOM    872  CB  ALA A  54      -9.377   9.527 -40.416  1.00  0.83           C
ATOM      0  H   ALA A  54     -10.268  10.772 -42.237  1.00  0.83           H   new
ATOM      0  HA  ALA A  54      -9.546   8.321 -42.071  1.00  0.83           H   new
ATOM      0  HB1 ALA A  54      -9.121   8.820 -39.803  1.00  0.83           H   new
ATOM      0  HB2 ALA A  54      -8.582   9.982 -40.734  1.00  0.83           H   new
ATOM      0  HB3 ALA A  54      -9.950  10.161 -39.957  1.00  0.83           H   new
ATOM    878  N   VAL A  55     -11.067   6.895 -40.744  1.00  0.77           N
ATOM    879  CA  VAL A  55     -12.124   6.031 -40.255  1.00  0.77           C
ATOM    880  C   VAL A  55     -12.465   6.237 -38.764  1.00  0.77           C
ATOM    881  O   VAL A  55     -13.641   6.171 -38.381  1.00  0.77           O
ATOM    882  CB  VAL A  55     -11.751   4.565 -40.508  1.00  0.77           C
ATOM    883  CG1 VAL A  55     -12.795   3.675 -39.917  1.00  0.77           C
ATOM    884  CG2 VAL A  55     -11.626   4.312 -41.988  1.00  0.77           C
ATOM      0  H   VAL A  55     -10.294   6.522 -40.799  1.00  0.77           H   new
ATOM      0  HA  VAL A  55     -12.923   6.272 -40.749  1.00  0.77           H   new
ATOM      0  HB  VAL A  55     -10.897   4.374 -40.089  1.00  0.77           H   new
ATOM      0 HG11 VAL A  55     -12.559   2.748 -40.077  1.00  0.77           H   new
ATOM      0 HG12 VAL A  55     -12.852   3.833 -38.962  1.00  0.77           H   new
ATOM      0 HG13 VAL A  55     -13.653   3.865 -40.328  1.00  0.77           H   new
ATOM      0 HG21 VAL A  55     -11.390   3.383 -42.139  1.00  0.77           H   new
ATOM      0 HG22 VAL A  55     -12.472   4.505 -42.422  1.00  0.77           H   new
ATOM      0 HG23 VAL A  55     -10.936   4.885 -42.357  1.00  0.77           H   new
ATOM    894  N   SER A  56     -11.431   6.430 -37.933  1.00  0.73           N
ATOM    895  CA  SER A  56     -11.571   6.478 -36.470  1.00  0.73           C
ATOM    896  C   SER A  56     -10.774   7.553 -35.736  1.00  0.73           C
ATOM    897  O   SER A  56      -9.695   7.970 -36.159  1.00  0.73           O
ATOM    898  CB  SER A  56     -11.169   5.136 -35.881  1.00  0.73           C
ATOM    899  OG  SER A  56     -11.189   5.159 -34.462  1.00  0.73           O
ATOM      0  H   SER A  56     -10.623   6.537 -38.206  1.00  0.73           H   new
ATOM      0  HA  SER A  56     -12.505   6.702 -36.336  1.00  0.73           H   new
ATOM      0  HB2 SER A  56     -11.772   4.447 -36.202  1.00  0.73           H   new
ATOM      0  HB3 SER A  56     -10.280   4.900 -36.189  1.00  0.73           H   new
ATOM      0  HG  SER A  56     -10.965   4.406 -34.166  1.00  0.73           H   new
ATOM    905  N   ARG A  57     -11.273   7.927 -34.551  1.00  0.70           N
ATOM    906  CA  ARG A  57     -10.556   8.847 -33.664  1.00  0.70           C
ATOM    907  C   ARG A  57      -9.156   8.307 -33.400  1.00  0.70           C
ATOM    908  O   ARG A  57      -8.223   9.068 -33.146  1.00  0.70           O
ATOM    909  CB  ARG A  57     -11.241   9.043 -32.321  1.00  0.70           C
ATOM    910  CG  ARG A  57     -10.566  10.137 -31.470  1.00  0.70           C
ATOM    911  CD  ARG A  57     -11.227  10.388 -30.153  1.00  0.70           C
ATOM    912  NE  ARG A  57     -12.600  10.846 -30.288  1.00  0.70           N
ATOM    913  CZ  ARG A  57     -13.378  11.228 -29.248  1.00  0.70           C
ATOM    914  NH1 ARG A  57     -12.894  11.238 -28.021  1.00  0.70           N1+
ATOM    915  NH2 ARG A  57     -14.630  11.596 -29.459  1.00  0.70           N
ATOM      0  H   ARG A  57     -12.029   7.656 -34.243  1.00  0.70           H   new
ATOM      0  HA  ARG A  57     -10.535   9.704 -34.117  1.00  0.70           H   new
ATOM      0  HB2 ARG A  57     -12.171   9.278 -32.466  1.00  0.70           H   new
ATOM      0  HB3 ARG A  57     -11.233   8.206 -31.832  1.00  0.70           H   new
ATOM      0  HG2 ARG A  57      -9.642   9.886 -31.314  1.00  0.70           H   new
ATOM      0  HG3 ARG A  57     -10.554  10.964 -31.976  1.00  0.70           H   new
ATOM      0  HD2 ARG A  57     -11.213   9.572 -29.628  1.00  0.70           H   new
ATOM      0  HD3 ARG A  57     -10.717  11.050 -29.661  1.00  0.70           H   new
ATOM      0  HE  ARG A  57     -12.939  10.876 -31.078  1.00  0.70           H   new
ATOM      0 HH11 ARG A  57     -12.080  11.001 -27.878  1.00  0.70           H   new
ATOM      0 HH12 ARG A  57     -13.393  11.482 -27.364  1.00  0.70           H   new
ATOM      0 HH21 ARG A  57     -14.950  11.593 -30.257  1.00  0.70           H   new
ATOM      0 HH22 ARG A  57     -15.124  11.839 -28.798  1.00  0.70           H   new
ATOM    929  N   GLY A  58      -9.007   6.979 -33.418  1.00  0.67           N
ATOM    930  CA  GLY A  58      -7.703   6.392 -33.187  1.00  0.67           C
ATOM    931  C   GLY A  58      -6.690   6.931 -34.204  1.00  0.67           C
ATOM    932  O   GLY A  58      -5.522   7.126 -33.856  1.00  0.67           O
ATOM      0  H   GLY A  58      -9.641   6.416 -33.560  1.00  0.67           H   new
ATOM      0  HA2 GLY A  58      -7.405   6.594 -32.286  1.00  0.67           H   new
ATOM      0  HA3 GLY A  58      -7.759   5.426 -33.257  1.00  0.67           H   new
ATOM    936  N   THR A  59      -7.132   7.204 -35.444  1.00  0.65           N
ATOM    937  CA  THR A  59      -6.262   7.731 -36.489  1.00  0.65           C
ATOM    938  C   THR A  59      -5.722   9.055 -36.011  1.00  0.65           C
ATOM    939  O   THR A  59      -4.521   9.327 -36.103  1.00  0.65           O
ATOM    940  CB  THR A  59      -7.052   7.975 -37.800  1.00  0.65           C
ATOM    941  CG2 THR A  59      -6.206   8.693 -38.849  1.00  0.65           C
ATOM    942  OG1 THR A  59      -7.553   6.730 -38.327  1.00  0.65           O
ATOM      0  H   THR A  59      -7.946   7.086 -35.694  1.00  0.65           H   new
ATOM      0  HA  THR A  59      -5.554   7.093 -36.667  1.00  0.65           H   new
ATOM      0  HB  THR A  59      -7.802   8.551 -37.584  1.00  0.65           H   new
ATOM      0  HG1 THR A  59      -6.909   6.250 -38.572  1.00  0.65           H   new
ATOM      0 HG21 THR A  59      -6.732   8.828 -39.653  1.00  0.65           H   new
ATOM      0 HG22 THR A  59      -5.921   9.553 -38.502  1.00  0.65           H   new
ATOM      0 HG23 THR A  59      -5.427   8.155 -39.060  1.00  0.65           H   new
ATOM    950  N   ALA A  60      -6.629   9.868 -35.475  1.00  0.64           N
ATOM    951  CA  ALA A  60      -6.268  11.183 -34.947  1.00  0.64           C
ATOM    952  C   ALA A  60      -5.277  11.069 -33.789  1.00  0.64           C
ATOM    953  O   ALA A  60      -4.347  11.879 -33.678  1.00  0.64           O
ATOM    954  CB  ALA A  60      -7.512  11.931 -34.516  1.00  0.64           C
ATOM      0  H   ALA A  60      -7.464   9.676 -35.407  1.00  0.64           H   new
ATOM      0  HA  ALA A  60      -5.831  11.682 -35.655  1.00  0.64           H   new
ATOM      0  HB1 ALA A  60      -7.262  12.801 -34.168  1.00  0.64           H   new
ATOM      0  HB2 ALA A  60      -8.101  12.045 -35.278  1.00  0.64           H   new
ATOM      0  HB3 ALA A  60      -7.970  11.426 -33.826  1.00  0.64           H   new
ATOM    960  N   LYS A  61      -5.437  10.044 -32.947  1.00  0.62           N
ATOM    961  CA  LYS A  61      -4.509   9.879 -31.831  1.00  0.62           C
ATOM    962  C   LYS A  61      -3.120   9.543 -32.355  1.00  0.62           C
ATOM    963  O   LYS A  61      -2.122  10.101 -31.891  1.00  0.62           O
ATOM    964  CB  LYS A  61      -4.979   8.788 -30.858  1.00  0.62           C
ATOM    965  CG  LYS A  61      -6.225   9.144 -30.048  1.00  0.62           C
ATOM    966  CD  LYS A  61      -6.647   8.010 -29.096  1.00  0.62           C
ATOM    967  CE  LYS A  61      -7.989   8.325 -28.412  1.00  0.62           C
ATOM    968  NZ  LYS A  61      -8.472   7.205 -27.488  1.00  0.62           N1+
ATOM      0  H   LYS A  61      -6.057   9.451 -33.003  1.00  0.62           H   new
ATOM      0  HA  LYS A  61      -4.479  10.718 -31.345  1.00  0.62           H   new
ATOM      0  HB2 LYS A  61      -5.157   7.978 -31.361  1.00  0.62           H   new
ATOM      0  HB3 LYS A  61      -4.256   8.587 -30.244  1.00  0.62           H   new
ATOM      0  HG2 LYS A  61      -6.055   9.949 -29.534  1.00  0.62           H   new
ATOM      0  HG3 LYS A  61      -6.956   9.344 -30.654  1.00  0.62           H   new
ATOM      0  HD2 LYS A  61      -6.721   7.180 -29.592  1.00  0.62           H   new
ATOM      0  HD3 LYS A  61      -5.961   7.878 -28.423  1.00  0.62           H   new
ATOM      0  HE2 LYS A  61      -7.900   9.143 -27.899  1.00  0.62           H   new
ATOM      0  HE3 LYS A  61      -8.661   8.488 -29.092  1.00  0.62           H   new
ATOM      0  HZ1 LYS A  61      -9.347   7.290 -27.351  1.00  0.62           H   new
ATOM      0  HZ2 LYS A  61      -8.306   6.416 -27.865  1.00  0.62           H   new
ATOM      0  HZ3 LYS A  61      -8.044   7.257 -26.709  1.00  0.62           H   new
ATOM    982  N   LEU A  62      -3.046   8.679 -33.368  1.00  0.62           N
ATOM    983  CA  LEU A  62      -1.742   8.314 -33.897  1.00  0.62           C
ATOM    984  C   LEU A  62      -1.126   9.529 -34.568  1.00  0.62           C
ATOM    985  O   LEU A  62       0.077   9.758 -34.431  1.00  0.62           O
ATOM    986  CB  LEU A  62      -1.821   7.129 -34.847  1.00  0.62           C
ATOM    987  CG  LEU A  62      -0.455   6.580 -35.358  1.00  0.62           C
ATOM    988  CD1 LEU A  62       0.412   6.146 -34.147  1.00  0.62           C
ATOM    989  CD2 LEU A  62      -0.697   5.377 -36.265  1.00  0.62           C
ATOM      0  H   LEU A  62      -3.719   8.305 -33.750  1.00  0.62           H   new
ATOM      0  HA  LEU A  62      -1.175   8.030 -33.163  1.00  0.62           H   new
ATOM      0  HB2 LEU A  62      -2.294   6.409 -34.401  1.00  0.62           H   new
ATOM      0  HB3 LEU A  62      -2.355   7.386 -35.615  1.00  0.62           H   new
ATOM      0  HG  LEU A  62       0.006   7.273 -35.856  1.00  0.62           H   new
ATOM      0 HD11 LEU A  62       1.263   5.804 -34.464  1.00  0.62           H   new
ATOM      0 HD12 LEU A  62       0.566   6.910 -33.569  1.00  0.62           H   new
ATOM      0 HD13 LEU A  62      -0.050   5.453 -33.650  1.00  0.62           H   new
ATOM      0 HD21 LEU A  62       0.153   5.035 -36.583  1.00  0.62           H   new
ATOM      0 HD22 LEU A  62      -1.158   4.684 -35.767  1.00  0.62           H   new
ATOM      0 HD23 LEU A  62      -1.240   5.646 -37.022  1.00  0.62           H   new
ATOM   1001  N   ARG A  63      -1.943  10.308 -35.295  1.00  0.62           N
ATOM   1002  CA  ARG A  63      -1.458  11.520 -35.935  1.00  0.62           C
ATOM   1003  C   ARG A  63      -0.752  12.411 -34.937  1.00  0.62           C
ATOM   1004  O   ARG A  63       0.384  12.820 -35.168  1.00  0.62           O
ATOM   1005  CB  ARG A  63      -2.589  12.319 -36.573  1.00  0.62           C
ATOM   1006  CG  ARG A  63      -2.133  13.632 -37.229  1.00  0.62           C
ATOM   1007  CD  ARG A  63      -3.259  14.386 -37.808  1.00  0.62           C
ATOM   1008  NE  ARG A  63      -2.849  15.662 -38.396  1.00  0.62           N
ATOM   1009  CZ  ARG A  63      -3.692  16.600 -38.869  1.00  0.62           C
ATOM   1010  NH1 ARG A  63      -4.988  16.418 -38.794  1.00  0.62           N1+
ATOM   1011  NH2 ARG A  63      -3.215  17.710 -39.404  1.00  0.62           N
ATOM      0  H   ARG A  63      -2.777  10.145 -35.424  1.00  0.62           H   new
ATOM      0  HA  ARG A  63      -0.840  11.236 -36.627  1.00  0.62           H   new
ATOM      0  HB2 ARG A  63      -3.025  11.768 -37.242  1.00  0.62           H   new
ATOM      0  HB3 ARG A  63      -3.253  12.520 -35.895  1.00  0.62           H   new
ATOM      0  HG2 ARG A  63      -1.683  14.182 -36.569  1.00  0.62           H   new
ATOM      0  HG3 ARG A  63      -1.485  13.436 -37.924  1.00  0.62           H   new
ATOM      0  HD2 ARG A  63      -3.688  13.845 -38.489  1.00  0.62           H   new
ATOM      0  HD3 ARG A  63      -3.920  14.551 -37.118  1.00  0.62           H   new
ATOM      0  HE  ARG A  63      -2.006  15.825 -38.443  1.00  0.62           H   new
ATOM      0 HH11 ARG A  63      -5.302  15.699 -38.442  1.00  0.62           H   new
ATOM      0 HH12 ARG A  63      -5.525  17.018 -39.097  1.00  0.62           H   new
ATOM      0 HH21 ARG A  63      -2.365  17.834 -39.451  1.00  0.62           H   new
ATOM      0 HH22 ARG A  63      -3.754  18.308 -39.706  1.00  0.62           H   new
ATOM   1025  N   TRP A  64      -1.398  12.666 -33.796  1.00  0.63           N
ATOM   1026  CA  TRP A  64      -0.813  13.521 -32.769  1.00  0.63           C
ATOM   1027  C   TRP A  64       0.514  12.936 -32.283  1.00  0.63           C
ATOM   1028  O   TRP A  64       1.521  13.640 -32.184  1.00  0.63           O
ATOM   1029  CB  TRP A  64      -1.785  13.666 -31.591  1.00  0.63           C
ATOM   1030  CG  TRP A  64      -1.309  14.586 -30.479  1.00  0.63           C
ATOM   1031  CD1 TRP A  64      -1.515  15.931 -30.413  1.00  0.63           C
ATOM   1032  CD2 TRP A  64      -0.562  14.242 -29.278  1.00  0.63           C
ATOM   1033  CE2 TRP A  64      -0.377  15.424 -28.563  1.00  0.63           C
ATOM   1034  CE3 TRP A  64      -0.051  13.052 -28.762  1.00  0.63           C
ATOM   1035  NE1 TRP A  64      -0.960  16.442 -29.267  1.00  0.63           N
ATOM   1036  CZ2 TRP A  64       0.296  15.449 -27.354  1.00  0.63           C
ATOM   1037  CZ3 TRP A  64       0.613  13.087 -27.555  1.00  0.63           C
ATOM   1038  CH2 TRP A  64       0.781  14.246 -26.871  1.00  0.63           C
ATOM      0  H   TRP A  64      -2.175  12.352 -33.601  1.00  0.63           H   new
ATOM      0  HA  TRP A  64      -0.646  14.397 -33.151  1.00  0.63           H   new
ATOM      0  HB2 TRP A  64      -2.633  13.997 -31.927  1.00  0.63           H   new
ATOM      0  HB3 TRP A  64      -1.952  12.787 -31.217  1.00  0.63           H   new
ATOM      0  HD1 TRP A  64      -1.967  16.431 -31.053  1.00  0.63           H   new
ATOM      0  HE1 TRP A  64      -0.976  17.268 -29.030  1.00  0.63           H   new
ATOM      0  HE3 TRP A  64      -0.156  12.251 -29.223  1.00  0.63           H   new
ATOM      0  HZ2 TRP A  64       0.418  16.243 -26.885  1.00  0.63           H   new
ATOM      0  HZ3 TRP A  64       0.954  12.297 -27.201  1.00  0.63           H   new
ATOM      0  HH2 TRP A  64       1.233  14.232 -26.058  1.00  0.63           H   new
ATOM   1049  N   PHE A  65       0.539  11.633 -32.014  1.00  0.64           N
ATOM   1050  CA  PHE A  65       1.766  11.002 -31.546  1.00  0.64           C
ATOM   1051  C   PHE A  65       2.896  11.088 -32.578  1.00  0.64           C
ATOM   1052  O   PHE A  65       4.076  11.281 -32.244  1.00  0.64           O
ATOM   1053  CB  PHE A  65       1.505   9.540 -31.205  1.00  0.64           C
ATOM   1054  CG  PHE A  65       0.876   9.306 -29.874  1.00  0.64           C
ATOM   1055  CD1 PHE A  65      -0.359   8.705 -29.748  1.00  0.64           C
ATOM   1056  CD2 PHE A  65       1.529   9.700 -28.732  1.00  0.64           C
ATOM   1057  CE1 PHE A  65      -0.917   8.526 -28.514  1.00  0.64           C
ATOM   1058  CE2 PHE A  65       0.976   9.519 -27.511  1.00  0.64           C
ATOM   1059  CZ  PHE A  65      -0.237   8.952 -27.389  1.00  0.64           C
ATOM      0  H   PHE A  65      -0.134  11.104 -32.095  1.00  0.64           H   new
ATOM      0  HA  PHE A  65       2.050  11.485 -30.754  1.00  0.64           H   new
ATOM      0  HB2 PHE A  65       0.933   9.159 -31.889  1.00  0.64           H   new
ATOM      0  HB3 PHE A  65       2.347   9.059 -31.239  1.00  0.64           H   new
ATOM      0  HD1 PHE A  65      -0.814   8.420 -30.507  1.00  0.64           H   new
ATOM      0  HD2 PHE A  65       2.367  10.098 -28.799  1.00  0.64           H   new
ATOM      0  HE1 PHE A  65      -1.750   8.120 -28.432  1.00  0.64           H   new
ATOM      0  HE2 PHE A  65       1.438   9.789 -26.750  1.00  0.64           H   new
ATOM      0  HZ  PHE A  65      -0.618   8.847 -26.547  1.00  0.64           H   new
ATOM   1069  N   HIS A  66       2.546  10.964 -33.849  1.00  0.65           N
ATOM   1070  CA  HIS A  66       3.536  11.046 -34.907  1.00  0.65           C
ATOM   1071  C   HIS A  66       4.064  12.485 -35.034  1.00  0.65           C
ATOM   1072  O   HIS A  66       5.275  12.724 -34.995  1.00  0.65           O
ATOM   1073  CB  HIS A  66       2.923  10.537 -36.222  1.00  0.65           C
ATOM   1074  CG  HIS A  66       3.866  10.463 -37.378  1.00  0.65           C
ATOM   1075  CD2 HIS A  66       3.869  11.090 -38.580  1.00  0.65           C
ATOM   1076  ND1 HIS A  66       4.959   9.623 -37.380  1.00  0.65           N
ATOM   1077  CE1 HIS A  66       5.605   9.745 -38.530  1.00  0.65           C
ATOM   1078  NE2 HIS A  66       4.964  10.627 -39.276  1.00  0.65           N
ATOM      0  H   HIS A  66       1.740  10.832 -34.119  1.00  0.65           H   new
ATOM      0  HA  HIS A  66       4.295  10.482 -34.692  1.00  0.65           H   new
ATOM      0  HB2 HIS A  66       2.552   9.654 -36.069  1.00  0.65           H   new
ATOM      0  HB3 HIS A  66       2.184  11.117 -36.463  1.00  0.65           H   new
ATOM      0  HD1 HIS A  66       5.186   9.101 -36.735  1.00  0.65           H   new
ATOM      0  HD2 HIS A  66       3.249  11.715 -38.879  1.00  0.65           H   new
ATOM      0  HE1 HIS A  66       6.378   9.288 -38.771  1.00  0.65           H   new
ATOM   1086  N   GLU A  67       3.153  13.456 -35.127  1.00  0.67           N
ATOM   1087  CA  GLU A  67       3.513  14.865 -35.300  1.00  0.67           C
ATOM   1088  C   GLU A  67       4.324  15.426 -34.136  1.00  0.67           C
ATOM   1089  O   GLU A  67       5.201  16.267 -34.333  1.00  0.67           O
ATOM   1090  CB  GLU A  67       2.263  15.718 -35.536  1.00  0.67           C
ATOM   1091  CG  GLU A  67       1.632  15.481 -36.905  1.00  0.67           C
ATOM   1092  CD  GLU A  67       0.409  16.290 -37.159  1.00  0.67           C
ATOM   1093  OE1 GLU A  67      -0.049  16.960 -36.264  1.00  0.67           O
ATOM   1094  OE2 GLU A  67      -0.081  16.233 -38.268  1.00  0.67           O1-
ATOM      0  H   GLU A  67       2.305  13.315 -35.091  1.00  0.67           H   new
ATOM      0  HA  GLU A  67       4.084  14.905 -36.083  1.00  0.67           H   new
ATOM      0  HB2 GLU A  67       1.610  15.524 -34.846  1.00  0.67           H   new
ATOM      0  HB3 GLU A  67       2.496  16.656 -35.450  1.00  0.67           H   new
ATOM      0  HG2 GLU A  67       2.288  15.680 -37.591  1.00  0.67           H   new
ATOM      0  HG3 GLU A  67       1.409  14.541 -36.989  1.00  0.67           H   new
ATOM   1101  N   ARG A  68       4.065  14.937 -32.927  1.00  0.68           N
ATOM   1102  CA  ARG A  68       4.781  15.398 -31.746  1.00  0.68           C
ATOM   1103  C   ARG A  68       6.118  14.684 -31.537  1.00  0.68           C
ATOM   1104  O   ARG A  68       6.826  14.968 -30.569  1.00  0.68           O
ATOM   1105  CB  ARG A  68       3.920  15.222 -30.513  1.00  0.68           C
ATOM   1106  CG  ARG A  68       2.684  16.074 -30.496  1.00  0.68           C
ATOM   1107  CD  ARG A  68       3.007  17.503 -30.300  1.00  0.68           C
ATOM   1108  NE  ARG A  68       1.821  18.350 -30.341  1.00  0.68           N
ATOM   1109  CZ  ARG A  68       1.845  19.698 -30.247  1.00  0.68           C
ATOM   1110  NH1 ARG A  68       2.991  20.321 -30.091  1.00  0.68           N1+
ATOM   1111  NH2 ARG A  68       0.726  20.401 -30.313  1.00  0.68           N
ATOM      0  H   ARG A  68       3.473  14.333 -32.770  1.00  0.68           H   new
ATOM      0  HA  ARG A  68       4.976  16.337 -31.892  1.00  0.68           H   new
ATOM      0  HB2 ARG A  68       3.659  14.290 -30.444  1.00  0.68           H   new
ATOM      0  HB3 ARG A  68       4.452  15.426 -29.728  1.00  0.68           H   new
ATOM      0  HG2 ARG A  68       2.202  15.962 -31.331  1.00  0.68           H   new
ATOM      0  HG3 ARG A  68       2.094  15.775 -29.786  1.00  0.68           H   new
ATOM      0  HD2 ARG A  68       3.454  17.617 -29.447  1.00  0.68           H   new
ATOM      0  HD3 ARG A  68       3.630  17.789 -30.987  1.00  0.68           H   new
ATOM      0  HE  ARG A  68       1.056  17.967 -30.431  1.00  0.68           H   new
ATOM      0 HH11 ARG A  68       3.723  19.871 -30.049  1.00  0.68           H   new
ATOM      0 HH12 ARG A  68       3.009  21.179 -30.031  1.00  0.68           H   new
ATOM      0 HH21 ARG A  68      -0.028  20.000 -30.417  1.00  0.68           H   new
ATOM      0 HH22 ARG A  68       0.753  21.258 -30.252  1.00  0.68           H   new
ATOM   1125  N   GLY A  69       6.466  13.755 -32.434  1.00  0.69           N
ATOM   1126  CA  GLY A  69       7.724  13.032 -32.347  1.00  0.69           C
ATOM   1127  C   GLY A  69       7.729  11.826 -31.411  1.00  0.69           C
ATOM   1128  O   GLY A  69       8.790  11.270 -31.140  1.00  0.69           O
ATOM      0  H   GLY A  69       5.977  13.532 -33.105  1.00  0.69           H   new
ATOM      0  HA2 GLY A  69       7.968  12.732 -33.236  1.00  0.69           H   new
ATOM      0  HA3 GLY A  69       8.414  13.649 -32.057  1.00  0.69           H   new
ATOM   1132  N   TYR A  70       6.571  11.411 -30.899  1.00  0.69           N
ATOM   1133  CA  TYR A  70       6.547  10.288 -29.969  1.00  0.69           C
ATOM   1134  C   TYR A  70       6.616   8.956 -30.706  1.00  0.69           C
ATOM   1135  O   TYR A  70       7.216   7.985 -30.224  1.00  0.69           O
ATOM   1136  CB  TYR A  70       5.290  10.336 -29.119  1.00  0.69           C
ATOM   1137  CG  TYR A  70       5.242  11.445 -28.121  1.00  0.69           C
ATOM   1138  CD1 TYR A  70       4.301  12.447 -28.237  1.00  0.69           C
ATOM   1139  CD2 TYR A  70       6.146  11.466 -27.094  1.00  0.69           C
ATOM   1140  CE1 TYR A  70       4.270  13.476 -27.321  1.00  0.69           C
ATOM   1141  CE2 TYR A  70       6.118  12.492 -26.172  1.00  0.69           C
ATOM   1142  CZ  TYR A  70       5.186  13.494 -26.283  1.00  0.69           C
ATOM   1143  OH  TYR A  70       5.169  14.521 -25.363  1.00  0.69           O
ATOM      0  H   TYR A  70       5.804  11.759 -31.074  1.00  0.69           H   new
ATOM      0  HA  TYR A  70       7.327  10.362 -29.397  1.00  0.69           H   new
ATOM      0  HB2 TYR A  70       4.522  10.415 -29.706  1.00  0.69           H   new
ATOM      0  HB3 TYR A  70       5.202   9.492 -28.649  1.00  0.69           H   new
ATOM      0  HD1 TYR A  70       3.686  12.428 -28.935  1.00  0.69           H   new
ATOM      0  HD2 TYR A  70       6.779  10.789 -27.018  1.00  0.69           H   new
ATOM      0  HE1 TYR A  70       3.638  14.154 -27.400  1.00  0.69           H   new
ATOM      0  HE2 TYR A  70       6.732  12.505 -25.474  1.00  0.69           H   new
ATOM      0  HH  TYR A  70       5.776  14.399 -24.796  1.00  0.69           H   new
ATOM   1153  N   VAL A  71       5.990   8.902 -31.883  1.00  0.69           N
ATOM   1154  CA  VAL A  71       5.983   7.661 -32.650  1.00  0.69           C
ATOM   1155  C   VAL A  71       6.383   7.815 -34.109  1.00  0.69           C
ATOM   1156  O   VAL A  71       5.589   8.273 -34.935  1.00  0.69           O
ATOM   1157  CB  VAL A  71       4.586   7.069 -32.633  1.00  0.69           C
ATOM   1158  CG1 VAL A  71       4.551   5.759 -33.409  1.00  0.69           C
ATOM   1159  CG2 VAL A  71       4.140   6.884 -31.193  1.00  0.69           C
ATOM      0  H   VAL A  71       5.572   9.560 -32.247  1.00  0.69           H   new
ATOM      0  HA  VAL A  71       6.643   7.093 -32.223  1.00  0.69           H   new
ATOM      0  HB  VAL A  71       3.968   7.675 -33.071  1.00  0.69           H   new
ATOM      0 HG11 VAL A  71       3.652   5.394 -33.388  1.00  0.69           H   new
ATOM      0 HG12 VAL A  71       4.813   5.920 -34.329  1.00  0.69           H   new
ATOM      0 HG13 VAL A  71       5.165   5.127 -33.005  1.00  0.69           H   new
ATOM      0 HG21 VAL A  71       3.247   6.506 -31.177  1.00  0.69           H   new
ATOM      0 HG22 VAL A  71       4.753   6.285 -30.739  1.00  0.69           H   new
ATOM      0 HG23 VAL A  71       4.135   7.743 -30.743  1.00  0.69           H   new
ATOM   1169  N   LYS A  72       7.586   7.364 -34.444  1.00  0.69           N
ATOM   1170  CA  LYS A  72       8.020   7.390 -35.831  1.00  0.69           C
ATOM   1171  C   LYS A  72       7.515   6.116 -36.505  1.00  0.69           C
ATOM   1172  O   LYS A  72       7.705   5.009 -35.988  1.00  0.69           O
ATOM   1173  CB  LYS A  72       9.542   7.545 -35.957  1.00  0.69           C
ATOM   1174  CG  LYS A  72      10.050   7.666 -37.399  1.00  0.69           C
ATOM   1175  CD  LYS A  72      11.550   7.950 -37.426  1.00  0.69           C
ATOM   1176  CE  LYS A  72      12.097   8.028 -38.853  1.00  0.69           C
ATOM   1177  NZ  LYS A  72      11.548   9.195 -39.604  1.00  0.69           N1+
ATOM      0  H   LYS A  72       8.159   7.043 -33.889  1.00  0.69           H   new
ATOM      0  HA  LYS A  72       7.646   8.166 -36.276  1.00  0.69           H   new
ATOM      0  HB2 LYS A  72       9.818   8.332 -35.461  1.00  0.69           H   new
ATOM      0  HB3 LYS A  72       9.970   6.782 -35.538  1.00  0.69           H   new
ATOM      0  HG2 LYS A  72       9.864   6.845 -37.882  1.00  0.69           H   new
ATOM      0  HG3 LYS A  72       9.574   8.378 -37.855  1.00  0.69           H   new
ATOM      0  HD2 LYS A  72      11.728   8.786 -36.967  1.00  0.69           H   new
ATOM      0  HD3 LYS A  72      12.018   7.254 -36.939  1.00  0.69           H   new
ATOM      0  HE2 LYS A  72      13.065   8.090 -38.824  1.00  0.69           H   new
ATOM      0  HE3 LYS A  72      11.880   7.210 -39.326  1.00  0.69           H   new
ATOM      0  HZ1 LYS A  72      12.002   9.300 -40.362  1.00  0.69           H   new
ATOM      0  HZ2 LYS A  72      10.690   9.051 -39.790  1.00  0.69           H   new
ATOM      0  HZ3 LYS A  72      11.625   9.930 -39.108  1.00  0.69           H   new
ATOM   1191  N   LEU A  73       6.838   6.292 -37.629  1.00  0.68           N
ATOM   1192  CA  LEU A  73       6.264   5.204 -38.408  1.00  0.68           C
ATOM   1193  C   LEU A  73       7.148   4.943 -39.611  1.00  0.68           C
ATOM   1194  O   LEU A  73       7.206   5.775 -40.513  1.00  0.68           O
ATOM   1195  CB  LEU A  73       4.869   5.620 -38.862  1.00  0.68           C
ATOM   1196  CG  LEU A  73       3.908   6.018 -37.710  1.00  0.68           C
ATOM   1197  CD1 LEU A  73       2.621   6.520 -38.252  1.00  0.68           C
ATOM   1198  CD2 LEU A  73       3.669   4.834 -36.862  1.00  0.68           C
ATOM      0  H   LEU A  73       6.695   7.068 -37.970  1.00  0.68           H   new
ATOM      0  HA  LEU A  73       6.204   4.395 -37.877  1.00  0.68           H   new
ATOM      0  HB2 LEU A  73       4.950   6.369 -39.473  1.00  0.68           H   new
ATOM      0  HB3 LEU A  73       4.472   4.889 -39.361  1.00  0.68           H   new
ATOM      0  HG  LEU A  73       4.312   6.727 -37.185  1.00  0.68           H   new
ATOM      0 HD11 LEU A  73       2.034   6.764 -37.519  1.00  0.68           H   new
ATOM      0 HD12 LEU A  73       2.785   7.299 -38.807  1.00  0.68           H   new
ATOM      0 HD13 LEU A  73       2.202   5.826 -38.785  1.00  0.68           H   new
ATOM      0 HD21 LEU A  73       3.069   5.070 -36.137  1.00  0.68           H   new
ATOM      0 HD22 LEU A  73       3.269   4.129 -37.395  1.00  0.68           H   new
ATOM      0 HD23 LEU A  73       4.511   4.523 -36.495  1.00  0.68           H   new
ATOM   1210  N   GLU A  74       7.839   3.810 -39.625  1.00  0.67           N
ATOM   1211  CA  GLU A  74       8.825   3.576 -40.687  1.00  0.67           C
ATOM   1212  C   GLU A  74       8.897   2.133 -41.146  1.00  0.67           C
ATOM   1213  O   GLU A  74       8.763   1.226 -40.339  1.00  0.67           O
ATOM   1214  CB  GLU A  74      10.221   4.010 -40.195  1.00  0.67           C
ATOM   1215  CG  GLU A  74      11.356   3.906 -41.226  1.00  0.67           C
ATOM   1216  CD  GLU A  74      12.682   4.408 -40.702  1.00  0.67           C
ATOM   1217  OE1 GLU A  74      12.740   4.798 -39.558  1.00  0.67           O
ATOM   1218  OE2 GLU A  74      13.635   4.405 -41.446  1.00  0.67           O1-
ATOM      0  H   GLU A  74       7.760   3.177 -39.049  1.00  0.67           H   new
ATOM      0  HA  GLU A  74       8.536   4.102 -41.449  1.00  0.67           H   new
ATOM      0  HB2 GLU A  74      10.167   4.929 -39.891  1.00  0.67           H   new
ATOM      0  HB3 GLU A  74      10.456   3.470 -39.425  1.00  0.67           H   new
ATOM      0  HG2 GLU A  74      11.452   2.981 -41.500  1.00  0.67           H   new
ATOM      0  HG3 GLU A  74      11.114   4.413 -42.017  1.00  0.67           H   new
ATOM   1225  N   GLY A  75       9.118   1.922 -42.442  1.00  0.65           N
ATOM   1226  CA  GLY A  75       9.342   0.585 -42.982  1.00  0.65           C
ATOM   1227  C   GLY A  75       8.132  -0.296 -42.800  1.00  0.65           C
ATOM   1228  O   GLY A  75       7.069  -0.002 -43.356  1.00  0.65           O
ATOM      0  H   GLY A  75       9.142   2.549 -43.031  1.00  0.65           H   new
ATOM      0  HA2 GLY A  75       9.558   0.648 -43.925  1.00  0.65           H   new
ATOM      0  HA3 GLY A  75      10.106   0.181 -42.542  1.00  0.65           H   new
ATOM   1232  N   ARG A  76       8.315  -1.437 -42.146  1.00  0.63           N
ATOM   1233  CA  ARG A  76       7.191  -2.346 -41.937  1.00  0.63           C
ATOM   1234  C   ARG A  76       6.546  -2.101 -40.579  1.00  0.63           C
ATOM   1235  O   ARG A  76       7.210  -2.183 -39.529  1.00  0.63           O
ATOM   1236  CB  ARG A  76       7.613  -3.794 -42.069  1.00  0.63           C
ATOM   1237  CG  ARG A  76       6.484  -4.805 -41.836  1.00  0.63           C
ATOM   1238  CD  ARG A  76       6.884  -6.207 -42.195  1.00  0.63           C
ATOM   1239  NE  ARG A  76       7.049  -6.375 -43.639  1.00  0.63           N
ATOM   1240  CZ  ARG A  76       7.448  -7.515 -44.245  1.00  0.63           C
ATOM   1241  NH1 ARG A  76       7.718  -8.584 -43.529  1.00  0.63           N1+
ATOM   1242  NH2 ARG A  76       7.565  -7.557 -45.562  1.00  0.63           N
ATOM      0  H   ARG A  76       9.066  -1.702 -41.820  1.00  0.63           H   new
ATOM      0  HA  ARG A  76       6.537  -2.165 -42.630  1.00  0.63           H   new
ATOM      0  HB2 ARG A  76       7.979  -3.933 -42.956  1.00  0.63           H   new
ATOM      0  HB3 ARG A  76       8.327  -3.971 -41.436  1.00  0.63           H   new
ATOM      0  HG2 ARG A  76       6.216  -4.777 -40.904  1.00  0.63           H   new
ATOM      0  HG3 ARG A  76       5.710  -4.548 -42.362  1.00  0.63           H   new
ATOM      0  HD2 ARG A  76       7.715  -6.431 -41.747  1.00  0.63           H   new
ATOM      0  HD3 ARG A  76       6.212  -6.827 -41.872  1.00  0.63           H   new
ATOM      0  HE  ARG A  76       6.879  -5.697 -44.140  1.00  0.63           H   new
ATOM      0 HH11 ARG A  76       7.641  -8.559 -42.673  1.00  0.63           H   new
ATOM      0 HH12 ARG A  76       7.972  -9.308 -43.917  1.00  0.63           H   new
ATOM      0 HH21 ARG A  76       7.387  -6.859 -46.032  1.00  0.63           H   new
ATOM      0 HH22 ARG A  76       7.819  -8.282 -45.948  1.00  0.63           H   new
ATOM   1256  N   VAL A  77       5.244  -1.837 -40.604  1.00  0.62           N
ATOM   1257  CA  VAL A  77       4.515  -1.537 -39.386  1.00  0.62           C
ATOM   1258  C   VAL A  77       3.514  -2.638 -39.057  1.00  0.62           C
ATOM   1259  O   VAL A  77       2.730  -3.042 -39.916  1.00  0.62           O
ATOM   1260  CB  VAL A  77       3.729  -0.219 -39.566  1.00  0.62           C
ATOM   1261  CG1 VAL A  77       2.945   0.128 -38.285  1.00  0.62           C
ATOM   1262  CG2 VAL A  77       4.679   0.929 -40.010  1.00  0.62           C
ATOM      0  H   VAL A  77       4.766  -1.827 -41.319  1.00  0.62           H   new
ATOM      0  HA  VAL A  77       5.160  -1.463 -38.666  1.00  0.62           H   new
ATOM      0  HB  VAL A  77       3.076  -0.337 -40.273  1.00  0.62           H   new
ATOM      0 HG11 VAL A  77       2.459   0.957 -38.417  1.00  0.62           H   new
ATOM      0 HG12 VAL A  77       2.319  -0.585 -38.086  1.00  0.62           H   new
ATOM      0 HG13 VAL A  77       3.563   0.231 -37.545  1.00  0.62           H   new
ATOM      0 HG21 VAL A  77       4.170   1.747 -40.118  1.00  0.62           H   new
ATOM      0 HG22 VAL A  77       5.364   1.062 -39.336  1.00  0.62           H   new
ATOM      0 HG23 VAL A  77       5.097   0.695 -40.853  1.00  0.62           H   new
ATOM   1272  N   THR A  78       3.537  -3.108 -37.824  1.00  0.61           N
ATOM   1273  CA  THR A  78       2.551  -4.083 -37.381  1.00  0.61           C
ATOM   1274  C   THR A  78       1.618  -3.389 -36.432  1.00  0.61           C
ATOM   1275  O   THR A  78       2.067  -2.607 -35.592  1.00  0.61           O
ATOM   1276  CB  THR A  78       3.139  -5.334 -36.726  1.00  0.61           C
ATOM   1277  CG2 THR A  78       1.989  -6.220 -36.265  1.00  0.61           C
ATOM   1278  OG1 THR A  78       3.955  -6.030 -37.677  1.00  0.61           O
ATOM      0  H   THR A  78       4.112  -2.879 -37.227  1.00  0.61           H   new
ATOM      0  HA  THR A  78       2.092  -4.411 -38.170  1.00  0.61           H   new
ATOM      0  HB  THR A  78       3.689  -5.093 -35.964  1.00  0.61           H   new
ATOM      0  HG1 THR A  78       4.280  -6.717 -37.318  1.00  0.61           H   new
ATOM      0 HG21 THR A  78       2.344  -7.020 -35.846  1.00  0.61           H   new
ATOM      0 HG22 THR A  78       1.443  -5.736 -35.626  1.00  0.61           H   new
ATOM      0 HG23 THR A  78       1.446  -6.469 -37.029  1.00  0.61           H   new
ATOM   1286  N   ASP A  79       0.328  -3.619 -36.613  1.00  0.60           N
ATOM   1287  CA  ASP A  79      -0.670  -2.960 -35.801  1.00  0.60           C
ATOM   1288  C   ASP A  79      -1.613  -3.971 -35.160  1.00  0.60           C
ATOM   1289  O   ASP A  79      -2.452  -4.591 -35.824  1.00  0.60           O
ATOM   1290  CB  ASP A  79      -1.397  -1.970 -36.698  1.00  0.60           C
ATOM   1291  CG  ASP A  79      -2.389  -1.057 -36.050  1.00  0.60           C
ATOM   1292  OD1 ASP A  79      -3.085  -1.430 -35.144  1.00  0.60           O
ATOM   1293  OD2 ASP A  79      -2.413   0.055 -36.479  1.00  0.60           O1-
ATOM      0  H   ASP A  79       0.011  -4.157 -37.205  1.00  0.60           H   new
ATOM      0  HA  ASP A  79      -0.259  -2.486 -35.061  1.00  0.60           H   new
ATOM      0  HB2 ASP A  79      -0.731  -1.423 -37.142  1.00  0.60           H   new
ATOM      0  HB3 ASP A  79      -1.858  -2.472 -37.388  1.00  0.60           H   new
ATOM   1298  N   LEU A  80      -1.453  -4.159 -33.857  1.00  0.60           N
ATOM   1299  CA  LEU A  80      -2.263  -5.144 -33.174  1.00  0.60           C
ATOM   1300  C   LEU A  80      -3.487  -4.425 -32.608  1.00  0.60           C
ATOM   1301  O   LEU A  80      -3.358  -3.364 -31.991  1.00  0.60           O
ATOM   1302  CB  LEU A  80      -1.443  -5.827 -32.056  1.00  0.60           C
ATOM   1303  CG  LEU A  80      -0.132  -6.523 -32.488  1.00  0.60           C
ATOM   1304  CD1 LEU A  80       0.534  -7.183 -31.269  1.00  0.60           C
ATOM   1305  CD2 LEU A  80      -0.437  -7.517 -33.552  1.00  0.60           C
ATOM      0  H   LEU A  80      -0.892  -3.735 -33.362  1.00  0.60           H   new
ATOM      0  HA  LEU A  80      -2.548  -5.841 -33.785  1.00  0.60           H   new
ATOM      0  HB2 LEU A  80      -1.226  -5.159 -31.388  1.00  0.60           H   new
ATOM      0  HB3 LEU A  80      -2.009  -6.486 -31.624  1.00  0.60           H   new
ATOM      0  HG  LEU A  80       0.491  -5.872 -32.847  1.00  0.60           H   new
ATOM      0 HD11 LEU A  80       1.356  -7.618 -31.545  1.00  0.60           H   new
ATOM      0 HD12 LEU A  80       0.735  -6.506 -30.604  1.00  0.60           H   new
ATOM      0 HD13 LEU A  80      -0.068  -7.842 -30.888  1.00  0.60           H   new
ATOM      0 HD21 LEU A  80       0.382  -7.958 -33.828  1.00  0.60           H   new
ATOM      0 HD22 LEU A  80      -1.059  -8.177 -33.209  1.00  0.60           H   new
ATOM      0 HD23 LEU A  80      -0.833  -7.065 -34.314  1.00  0.60           H   new
ATOM   1317  N   GLY A  81      -4.672  -5.022 -32.756  1.00  0.61           N
ATOM   1318  CA  GLY A  81      -5.902  -4.400 -32.263  1.00  0.61           C
ATOM   1319  C   GLY A  81      -6.318  -3.288 -33.198  1.00  0.61           C
ATOM   1320  O   GLY A  81      -6.898  -2.283 -32.775  1.00  0.61           O
ATOM      0  H   GLY A  81      -4.784  -5.784 -33.138  1.00  0.61           H   new
ATOM      0  HA2 GLY A  81      -6.608  -5.063 -32.200  1.00  0.61           H   new
ATOM      0  HA3 GLY A  81      -5.762  -4.049 -31.370  1.00  0.61           H   new
ATOM   1324  N   CYS A  82      -6.066  -3.476 -34.490  1.00  0.62           N
ATOM   1325  CA  CYS A  82      -6.328  -2.428 -35.469  1.00  0.62           C
ATOM   1326  C   CYS A  82      -7.818  -2.327 -35.790  1.00  0.62           C
ATOM   1327  O   CYS A  82      -8.261  -2.648 -36.895  1.00  0.62           O
ATOM   1328  CB  CYS A  82      -5.561  -2.699 -36.768  1.00  0.62           C
ATOM   1329  SG  CYS A  82      -5.623  -1.308 -37.963  1.00  0.62           S
ATOM      0  H   CYS A  82      -5.744  -4.202 -34.819  1.00  0.62           H   new
ATOM      0  HA  CYS A  82      -6.030  -1.591 -35.079  1.00  0.62           H   new
ATOM      0  HB2 CYS A  82      -4.634  -2.890 -36.554  1.00  0.62           H   new
ATOM      0  HB3 CYS A  82      -5.924  -3.494 -37.189  1.00  0.62           H   new
ATOM   1334  N   GLY A  83      -8.593  -1.859 -34.815  1.00  0.63           N
ATOM   1335  CA  GLY A  83     -10.036  -1.768 -34.985  1.00  0.63           C
ATOM   1336  C   GLY A  83     -10.351  -0.782 -36.083  1.00  0.63           C
ATOM   1337  O   GLY A  83      -9.735   0.291 -36.179  1.00  0.63           O
ATOM      0  H   GLY A  83      -8.303  -1.591 -34.051  1.00  0.63           H   new
ATOM      0  HA2 GLY A  83     -10.401  -2.639 -35.205  1.00  0.63           H   new
ATOM      0  HA3 GLY A  83     -10.452  -1.487 -34.155  1.00  0.63           H   new
ATOM   1341  N   ARG A  84     -11.278  -1.159 -36.951  1.00  0.63           N
ATOM   1342  CA  ARG A  84     -11.743  -0.365 -38.070  1.00  0.63           C
ATOM   1343  C   ARG A  84     -10.643   0.103 -39.044  1.00  0.63           C
ATOM   1344  O   ARG A  84     -10.927   0.839 -39.985  1.00  0.63           O
ATOM   1345  CB  ARG A  84     -12.528   0.812 -37.528  1.00  0.63           C
ATOM   1346  CG  ARG A  84     -13.744   0.405 -36.714  1.00  0.63           C
ATOM   1347  CD  ARG A  84     -14.523   1.565 -36.241  1.00  0.63           C
ATOM   1348  NE  ARG A  84     -15.597   1.154 -35.345  1.00  0.63           N
ATOM   1349  CZ  ARG A  84     -16.822   0.746 -35.735  1.00  0.63           C
ATOM   1350  NH1 ARG A  84     -17.128   0.705 -37.015  1.00  0.63           N1+
ATOM   1351  NH2 ARG A  84     -17.716   0.385 -34.830  1.00  0.63           N
ATOM      0  H   ARG A  84     -11.671  -1.922 -36.899  1.00  0.63           H   new
ATOM      0  HA  ARG A  84     -12.303  -0.943 -38.611  1.00  0.63           H   new
ATOM      0  HB2 ARG A  84     -11.944   1.354 -36.975  1.00  0.63           H   new
ATOM      0  HB3 ARG A  84     -12.815   1.369 -38.269  1.00  0.63           H   new
ATOM      0  HG2 ARG A  84     -14.314  -0.165 -37.253  1.00  0.63           H   new
ATOM      0  HG3 ARG A  84     -13.457  -0.121 -35.951  1.00  0.63           H   new
ATOM      0  HD2 ARG A  84     -13.936   2.186 -35.782  1.00  0.63           H   new
ATOM      0  HD3 ARG A  84     -14.897   2.038 -37.001  1.00  0.63           H   new
ATOM      0  HE  ARG A  84     -15.437   1.173 -34.500  1.00  0.63           H   new
ATOM      0 HH11 ARG A  84     -16.546   0.939 -37.604  1.00  0.63           H   new
ATOM      0 HH12 ARG A  84     -17.909   0.445 -37.262  1.00  0.63           H   new
ATOM      0 HH21 ARG A  84     -17.516   0.411 -33.994  1.00  0.63           H   new
ATOM      0 HH22 ARG A  84     -18.497   0.125 -35.077  1.00  0.63           H   new
ATOM   1365  N   GLY A  85      -9.395  -0.353 -38.872  1.00  0.62           N
ATOM   1366  CA  GLY A  85      -8.332   0.068 -39.766  1.00  0.62           C
ATOM   1367  C   GLY A  85      -7.773   1.460 -39.426  1.00  0.62           C
ATOM   1368  O   GLY A  85      -6.878   1.947 -40.113  1.00  0.62           O
ATOM      0  H   GLY A  85      -9.155  -0.898 -38.251  1.00  0.62           H   new
ATOM      0  HA2 GLY A  85      -7.612  -0.581 -39.732  1.00  0.62           H   new
ATOM      0  HA3 GLY A  85      -8.666   0.073 -40.677  1.00  0.62           H   new
ATOM   1372  N   GLY A  86      -8.235   2.075 -38.330  1.00  0.62           N
ATOM   1373  CA  GLY A  86      -7.854   3.461 -37.996  1.00  0.62           C
ATOM   1374  C   GLY A  86      -6.353   3.777 -38.042  1.00  0.62           C
ATOM   1375  O   GLY A  86      -5.921   4.661 -38.803  1.00  0.62           O
ATOM      0  H   GLY A  86      -8.770   1.709 -37.765  1.00  0.62           H   new
ATOM      0  HA2 GLY A  86      -8.311   4.059 -38.608  1.00  0.62           H   new
ATOM      0  HA3 GLY A  86      -8.181   3.662 -37.105  1.00  0.62           H   new
ATOM   1379  N   TRP A  87      -5.564   3.073 -37.234  1.00  0.60           N
ATOM   1380  CA  TRP A  87      -4.124   3.306 -37.189  1.00  0.60           C
ATOM   1381  C   TRP A  87      -3.432   2.778 -38.431  1.00  0.60           C
ATOM   1382  O   TRP A  87      -2.416   3.322 -38.880  1.00  0.60           O
ATOM   1383  CB  TRP A  87      -3.511   2.649 -35.956  1.00  0.60           C
ATOM   1384  CG  TRP A  87      -3.659   3.412 -34.708  1.00  0.60           C
ATOM   1385  CD1 TRP A  87      -4.390   4.496 -34.543  1.00  0.60           C
ATOM   1386  CD2 TRP A  87      -3.014   3.163 -33.435  1.00  0.60           C
ATOM   1387  CE2 TRP A  87      -3.411   4.173 -32.578  1.00  0.60           C
ATOM   1388  CE3 TRP A  87      -2.152   2.197 -32.980  1.00  0.60           C
ATOM   1389  NE1 TRP A  87      -4.259   4.971 -33.260  1.00  0.60           N
ATOM   1390  CZ2 TRP A  87      -2.951   4.258 -31.271  1.00  0.60           C
ATOM   1391  CZ3 TRP A  87      -1.683   2.270 -31.667  1.00  0.60           C
ATOM   1392  CH2 TRP A  87      -2.062   3.266 -30.845  1.00  0.60           C
ATOM      0  H   TRP A  87      -5.843   2.456 -36.704  1.00  0.60           H   new
ATOM      0  HA  TRP A  87      -3.992   4.266 -37.146  1.00  0.60           H   new
ATOM      0  HB2 TRP A  87      -3.917   1.776 -35.836  1.00  0.60           H   new
ATOM      0  HB3 TRP A  87      -2.566   2.503 -36.120  1.00  0.60           H   new
ATOM      0  HD1 TRP A  87      -4.920   4.885 -35.201  1.00  0.60           H   new
ATOM      0  HE1 TRP A  87      -4.654   5.666 -32.943  1.00  0.60           H   new
ATOM      0  HE3 TRP A  87      -1.884   1.503 -33.538  1.00  0.60           H   new
ATOM      0  HZ2 TRP A  87      -3.222   4.944 -30.704  1.00  0.60           H   new
ATOM      0  HZ3 TRP A  87      -1.098   1.618 -31.355  1.00  0.60           H   new
ATOM      0  HH2 TRP A  87      -1.727   3.295 -29.978  1.00  0.60           H   new
ATOM   1403  N   CYS A  88      -4.008   1.735 -39.016  1.00  0.60           N
ATOM   1404  CA  CYS A  88      -3.418   1.120 -40.181  1.00  0.60           C
ATOM   1405  C   CYS A  88      -3.426   2.095 -41.353  1.00  0.60           C
ATOM   1406  O   CYS A  88      -2.441   2.193 -42.087  1.00  0.60           O
ATOM   1407  CB  CYS A  88      -4.185  -0.142 -40.567  1.00  0.60           C
ATOM   1408  SG  CYS A  88      -4.049  -1.570 -39.376  1.00  0.60           S
ATOM      0  H   CYS A  88      -4.741   1.373 -38.749  1.00  0.60           H   new
ATOM      0  HA  CYS A  88      -2.503   0.881 -39.967  1.00  0.60           H   new
ATOM      0  HB2 CYS A  88      -5.122   0.087 -40.665  1.00  0.60           H   new
ATOM      0  HB3 CYS A  88      -3.872  -0.437 -41.437  1.00  0.60           H   new
ATOM   1413  N   TYR A  89      -4.530   2.849 -41.504  1.00  0.59           N
ATOM   1414  CA  TYR A  89      -4.650   3.807 -42.603  1.00  0.59           C
ATOM   1415  C   TYR A  89      -3.742   4.999 -42.377  1.00  0.59           C
ATOM   1416  O   TYR A  89      -3.084   5.478 -43.304  1.00  0.59           O
ATOM   1417  CB  TYR A  89      -6.111   4.271 -42.783  1.00  0.59           C
ATOM   1418  CG  TYR A  89      -7.009   3.180 -43.343  1.00  0.59           C
ATOM   1419  CD1 TYR A  89      -8.131   2.754 -42.645  1.00  0.59           C
ATOM   1420  CD2 TYR A  89      -6.681   2.578 -44.542  1.00  0.59           C
ATOM   1421  CE1 TYR A  89      -8.896   1.719 -43.137  1.00  0.59           C
ATOM   1422  CE2 TYR A  89      -7.452   1.550 -45.029  1.00  0.59           C
ATOM   1423  CZ  TYR A  89      -8.540   1.118 -44.326  1.00  0.59           C
ATOM   1424  OH  TYR A  89      -9.279   0.081 -44.797  1.00  0.59           O
ATOM      0  H   TYR A  89      -5.212   2.816 -40.981  1.00  0.59           H   new
ATOM      0  HA  TYR A  89      -4.374   3.358 -43.417  1.00  0.59           H   new
ATOM      0  HB2 TYR A  89      -6.461   4.565 -41.927  1.00  0.59           H   new
ATOM      0  HB3 TYR A  89      -6.132   5.038 -43.376  1.00  0.59           H   new
ATOM      0  HD1 TYR A  89      -8.366   3.167 -41.846  1.00  0.59           H   new
ATOM      0  HD2 TYR A  89      -5.938   2.868 -45.020  1.00  0.59           H   new
ATOM      0  HE1 TYR A  89      -9.646   1.428 -42.671  1.00  0.59           H   new
ATOM      0  HE2 TYR A  89      -7.233   1.148 -45.838  1.00  0.59           H   new
ATOM      0  HH  TYR A  89      -9.691  -0.282 -44.161  1.00  0.59           H   new
ATOM   1434  N   TYR A  90      -3.636   5.458 -41.132  1.00  0.60           N
ATOM   1435  CA  TYR A  90      -2.760   6.590 -40.913  1.00  0.60           C
ATOM   1436  C   TYR A  90      -1.348   6.211 -41.307  1.00  0.60           C
ATOM   1437  O   TYR A  90      -0.675   6.932 -42.045  1.00  0.60           O
ATOM   1438  CB  TYR A  90      -2.701   7.034 -39.473  1.00  0.60           C
ATOM   1439  CG  TYR A  90      -1.856   8.271 -39.334  1.00  0.60           C
ATOM   1440  CD1 TYR A  90      -2.404   9.493 -39.694  1.00  0.60           C
ATOM   1441  CD2 TYR A  90      -0.546   8.195 -38.896  1.00  0.60           C
ATOM   1442  CE1 TYR A  90      -1.648  10.630 -39.632  1.00  0.60           C
ATOM   1443  CE2 TYR A  90       0.217   9.339 -38.824  1.00  0.60           C
ATOM   1444  CZ  TYR A  90      -0.328  10.552 -39.202  1.00  0.60           C
ATOM   1445  OH  TYR A  90       0.433  11.693 -39.149  1.00  0.60           O
ATOM      0  H   TYR A  90      -4.040   5.146 -40.440  1.00  0.60           H   new
ATOM      0  HA  TYR A  90      -3.120   7.315 -41.447  1.00  0.60           H   new
ATOM      0  HB2 TYR A  90      -3.597   7.210 -39.147  1.00  0.60           H   new
ATOM      0  HB3 TYR A  90      -2.334   6.323 -38.925  1.00  0.60           H   new
ATOM      0  HD1 TYR A  90      -3.288   9.539 -39.978  1.00  0.60           H   new
ATOM      0  HD2 TYR A  90      -0.182   7.375 -38.651  1.00  0.60           H   new
ATOM      0  HE1 TYR A  90      -2.014  11.450 -39.876  1.00  0.60           H   new
ATOM      0  HE2 TYR A  90       1.096   9.296 -38.522  1.00  0.60           H   new
ATOM      0  HH  TYR A  90       1.121  11.550 -38.689  1.00  0.60           H   new
ATOM   1455  N   ALA A  91      -0.872   5.081 -40.768  1.00  0.61           N
ATOM   1456  CA  ALA A  91       0.490   4.654 -41.027  1.00  0.61           C
ATOM   1457  C   ALA A  91       0.731   4.400 -42.499  1.00  0.61           C
ATOM   1458  O   ALA A  91       1.743   4.820 -43.053  1.00  0.61           O
ATOM   1459  CB  ALA A  91       0.784   3.392 -40.236  1.00  0.61           C
ATOM      0  H   ALA A  91      -1.324   4.558 -40.256  1.00  0.61           H   new
ATOM      0  HA  ALA A  91       1.084   5.369 -40.750  1.00  0.61           H   new
ATOM      0  HB1 ALA A  91       1.695   3.106 -40.409  1.00  0.61           H   new
ATOM      0  HB2 ALA A  91       0.676   3.571 -39.289  1.00  0.61           H   new
ATOM      0  HB3 ALA A  91       0.169   2.691 -40.504  1.00  0.61           H   new
ATOM   1465  N   ALA A  92      -0.232   3.778 -43.165  1.00  0.62           N
ATOM   1466  CA  ALA A  92      -0.105   3.465 -44.574  1.00  0.62           C
ATOM   1467  C   ALA A  92       0.062   4.702 -45.435  1.00  0.62           C
ATOM   1468  O   ALA A  92       0.728   4.677 -46.472  1.00  0.62           O
ATOM   1469  CB  ALA A  92      -1.301   2.708 -45.026  1.00  0.62           C
ATOM      0  H   ALA A  92      -0.975   3.527 -42.811  1.00  0.62           H   new
ATOM      0  HA  ALA A  92       0.697   2.929 -44.677  1.00  0.62           H   new
ATOM      0  HB1 ALA A  92      -1.215   2.499 -45.969  1.00  0.62           H   new
ATOM      0  HB2 ALA A  92      -1.374   1.885 -44.518  1.00  0.62           H   new
ATOM      0  HB3 ALA A  92      -2.096   3.245 -44.886  1.00  0.62           H   new
ATOM   1475  N   ALA A  93      -0.548   5.798 -45.010  1.00  0.65           N
ATOM   1476  CA  ALA A  93      -0.498   7.040 -45.752  1.00  0.65           C
ATOM   1477  C   ALA A  93       0.837   7.767 -45.581  1.00  0.65           C
ATOM   1478  O   ALA A  93       1.091   8.761 -46.274  1.00  0.65           O
ATOM   1479  CB  ALA A  93      -1.629   7.952 -45.294  1.00  0.65           C
ATOM      0  H   ALA A  93      -1.003   5.840 -44.281  1.00  0.65           H   new
ATOM      0  HA  ALA A  93      -0.595   6.821 -46.692  1.00  0.65           H   new
ATOM      0  HB1 ALA A  93      -1.595   8.784 -45.791  1.00  0.65           H   new
ATOM      0  HB2 ALA A  93      -2.481   7.516 -45.452  1.00  0.65           H   new
ATOM      0  HB3 ALA A  93      -1.532   8.138 -44.347  1.00  0.65           H   new
ATOM   1485  N   GLN A  94       1.714   7.297 -44.682  1.00  0.67           N
ATOM   1486  CA  GLN A  94       2.942   8.039 -44.459  1.00  0.67           C
ATOM   1487  C   GLN A  94       4.016   7.624 -45.460  1.00  0.67           C
ATOM   1488  O   GLN A  94       4.160   6.454 -45.811  1.00  0.67           O
ATOM   1489  CB  GLN A  94       3.449   7.855 -43.024  1.00  0.67           C
ATOM   1490  CG  GLN A  94       2.447   8.235 -41.969  1.00  0.67           C
ATOM   1491  CD  GLN A  94       1.883   9.617 -42.135  1.00  0.67           C
ATOM   1492  NE2 GLN A  94       0.561   9.658 -42.274  1.00  0.67           N
ATOM   1493  OE1 GLN A  94       2.590  10.632 -42.156  1.00  0.67           O
ATOM      0  H   GLN A  94       1.617   6.582 -44.214  1.00  0.67           H   new
ATOM      0  HA  GLN A  94       2.745   8.980 -44.591  1.00  0.67           H   new
ATOM      0  HB2 GLN A  94       3.703   6.928 -42.897  1.00  0.67           H   new
ATOM      0  HB3 GLN A  94       4.250   8.388 -42.903  1.00  0.67           H   new
ATOM      0  HG2 GLN A  94       1.719   7.594 -41.981  1.00  0.67           H   new
ATOM      0  HG3 GLN A  94       2.868   8.169 -41.097  1.00  0.67           H   new
ATOM      0 HE21 GLN A  94       0.104   8.930 -42.254  1.00  0.67           H   new
ATOM      0 HE22 GLN A  94       0.163  10.413 -42.384  1.00  0.67           H   new
ATOM   1502  N   ARG A  95       4.836   8.595 -45.848  1.00  0.70           N
ATOM   1503  CA  ARG A  95       5.897   8.406 -46.843  1.00  0.70           C
ATOM   1504  C   ARG A  95       6.968   7.404 -46.454  1.00  0.70           C
ATOM   1505  O   ARG A  95       7.610   6.803 -47.315  1.00  0.70           O
ATOM   1506  CB  ARG A  95       6.593   9.728 -47.111  1.00  0.70           C
ATOM   1507  CG  ARG A  95       5.778  10.767 -47.871  1.00  0.70           C
ATOM   1508  CD  ARG A  95       6.538  12.050 -48.029  1.00  0.70           C
ATOM   1509  NE  ARG A  95       5.775  13.066 -48.752  1.00  0.70           N
ATOM   1510  CZ  ARG A  95       6.170  14.346 -48.919  1.00  0.70           C
ATOM   1511  NH1 ARG A  95       7.315  14.752 -48.416  1.00  0.70           N1+
ATOM   1512  NH2 ARG A  95       5.407  15.193 -49.589  1.00  0.70           N
ATOM      0  H   ARG A  95       4.794   9.396 -45.538  1.00  0.70           H   new
ATOM      0  HA  ARG A  95       5.442   8.056 -47.625  1.00  0.70           H   new
ATOM      0  HB2 ARG A  95       6.861  10.111 -46.261  1.00  0.70           H   new
ATOM      0  HB3 ARG A  95       7.405   9.551 -47.611  1.00  0.70           H   new
ATOM      0  HG2 ARG A  95       5.542  10.419 -48.745  1.00  0.70           H   new
ATOM      0  HG3 ARG A  95       4.947  10.937 -47.400  1.00  0.70           H   new
ATOM      0  HD2 ARG A  95       6.777  12.391 -47.153  1.00  0.70           H   new
ATOM      0  HD3 ARG A  95       7.367  11.875 -48.501  1.00  0.70           H   new
ATOM      0  HE  ARG A  95       5.022  12.832 -49.095  1.00  0.70           H   new
ATOM      0 HH11 ARG A  95       7.812  14.202 -47.981  1.00  0.70           H   new
ATOM      0 HH12 ARG A  95       7.566  15.567 -48.523  1.00  0.70           H   new
ATOM      0 HH21 ARG A  95       4.658  14.929 -49.919  1.00  0.70           H   new
ATOM      0 HH22 ARG A  95       5.660  16.008 -49.695  1.00  0.70           H   new
ATOM   1526  N   GLU A  96       7.188   7.250 -45.160  1.00  0.72           N
ATOM   1527  CA  GLU A  96       8.230   6.366 -44.676  1.00  0.72           C
ATOM   1528  C   GLU A  96       7.783   4.919 -44.453  1.00  0.72           C
ATOM   1529  O   GLU A  96       8.616   4.083 -44.092  1.00  0.72           O
ATOM   1530  CB  GLU A  96       8.821   6.937 -43.392  1.00  0.72           C
ATOM   1531  CG  GLU A  96       9.565   8.264 -43.574  1.00  0.72           C
ATOM   1532  CD  GLU A  96      10.156   8.784 -42.289  1.00  0.72           C
ATOM   1533  OE1 GLU A  96       9.490   8.802 -41.272  1.00  0.72           O
ATOM   1534  OE2 GLU A  96      11.314   9.148 -42.289  1.00  0.72           O1-
ATOM      0  H   GLU A  96       6.742   7.651 -44.543  1.00  0.72           H   new
ATOM      0  HA  GLU A  96       8.898   6.324 -45.378  1.00  0.72           H   new
ATOM      0  HB2 GLU A  96       8.106   7.065 -42.749  1.00  0.72           H   new
ATOM      0  HB3 GLU A  96       9.431   6.286 -43.012  1.00  0.72           H   new
ATOM      0  HG2 GLU A  96      10.273   8.146 -44.226  1.00  0.72           H   new
ATOM      0  HG3 GLU A  96       8.954   8.925 -43.935  1.00  0.72           H   new
ATOM   1541  N   VAL A  97       6.493   4.621 -44.670  1.00  0.72           N
ATOM   1542  CA  VAL A  97       5.967   3.272 -44.457  1.00  0.72           C
ATOM   1543  C   VAL A  97       5.861   2.488 -45.763  1.00  0.72           C
ATOM   1544  O   VAL A  97       5.292   2.951 -46.751  1.00  0.72           O
ATOM   1545  CB  VAL A  97       4.606   3.343 -43.732  1.00  0.72           C
ATOM   1546  CG1 VAL A  97       3.980   1.968 -43.586  1.00  0.72           C
ATOM   1547  CG2 VAL A  97       4.835   3.965 -42.342  1.00  0.72           C
ATOM      0  H   VAL A  97       5.909   5.191 -44.941  1.00  0.72           H   new
ATOM      0  HA  VAL A  97       6.594   2.791 -43.894  1.00  0.72           H   new
ATOM      0  HB  VAL A  97       3.995   3.885 -44.255  1.00  0.72           H   new
ATOM      0 HG11 VAL A  97       3.129   2.047 -43.128  1.00  0.72           H   new
ATOM      0 HG12 VAL A  97       3.839   1.581 -44.464  1.00  0.72           H   new
ATOM      0 HG13 VAL A  97       4.571   1.396 -43.072  1.00  0.72           H   new
ATOM      0 HG21 VAL A  97       3.990   4.019 -41.868  1.00  0.72           H   new
ATOM      0 HG22 VAL A  97       5.453   3.413 -41.838  1.00  0.72           H   new
ATOM      0 HG23 VAL A  97       5.206   4.856 -42.443  1.00  0.72           H   new
ATOM   1557  N   SER A  98       6.467   1.304 -45.760  1.00  0.71           N
ATOM   1558  CA  SER A  98       6.521   0.406 -46.913  1.00  0.71           C
ATOM   1559  C   SER A  98       5.370  -0.592 -46.909  1.00  0.71           C
ATOM   1560  O   SER A  98       5.097  -1.257 -47.904  1.00  0.71           O
ATOM   1561  CB  SER A  98       7.835  -0.338 -46.902  1.00  0.71           C
ATOM   1562  OG  SER A  98       7.899  -1.186 -45.794  1.00  0.71           O
ATOM      0  H   SER A  98       6.870   0.991 -45.068  1.00  0.71           H   new
ATOM      0  HA  SER A  98       6.443   0.943 -47.717  1.00  0.71           H   new
ATOM      0  HB2 SER A  98       7.929  -0.853 -47.718  1.00  0.71           H   new
ATOM      0  HB3 SER A  98       8.571   0.293 -46.878  1.00  0.71           H   new
ATOM      0  HG  SER A  98       8.632  -1.596 -45.797  1.00  0.71           H   new
ATOM   1568  N   GLY A  99       4.705  -0.702 -45.775  1.00  0.68           N
ATOM   1569  CA  GLY A  99       3.596  -1.628 -45.634  1.00  0.68           C
ATOM   1570  C   GLY A  99       3.171  -1.795 -44.192  1.00  0.68           C
ATOM   1571  O   GLY A  99       3.958  -1.593 -43.258  1.00  0.68           O
ATOM      0  H   GLY A  99       4.881  -0.246 -45.068  1.00  0.68           H   new
ATOM      0  HA2 GLY A  99       2.843  -1.310 -46.157  1.00  0.68           H   new
ATOM      0  HA3 GLY A  99       3.849  -2.491 -45.997  1.00  0.68           H   new
ATOM   1575  N   VAL A 100       1.911  -2.175 -44.034  1.00  0.66           N
ATOM   1576  CA  VAL A 100       1.289  -2.334 -42.734  1.00  0.66           C
ATOM   1577  C   VAL A 100       0.570  -3.679 -42.582  1.00  0.66           C
ATOM   1578  O   VAL A 100      -0.178  -4.076 -43.478  1.00  0.66           O
ATOM   1579  CB  VAL A 100       0.249  -1.227 -42.539  1.00  0.66           C
ATOM   1580  CG1 VAL A 100      -0.424  -1.368 -41.184  1.00  0.66           C
ATOM   1581  CG2 VAL A 100       0.860   0.166 -42.697  1.00  0.66           C
ATOM      0  H   VAL A 100       1.386  -2.350 -44.692  1.00  0.66           H   new
ATOM      0  HA  VAL A 100       1.998  -2.290 -42.073  1.00  0.66           H   new
ATOM      0  HB  VAL A 100      -0.420  -1.327 -43.234  1.00  0.66           H   new
ATOM      0 HG11 VAL A 100      -1.080  -0.662 -41.073  1.00  0.66           H   new
ATOM      0 HG12 VAL A 100      -0.866  -2.230 -41.130  1.00  0.66           H   new
ATOM      0 HG13 VAL A 100       0.243  -1.302 -40.483  1.00  0.66           H   new
ATOM      0 HG21 VAL A 100       0.172   0.838 -42.567  1.00  0.66           H   new
ATOM      0 HG22 VAL A 100       1.561   0.289 -42.038  1.00  0.66           H   new
ATOM      0 HG23 VAL A 100       1.235   0.256 -43.587  1.00  0.66           H   new
ATOM   1591  N   ARG A 101       0.776  -4.376 -41.462  1.00  0.65           N
ATOM   1592  CA  ARG A 101       0.031  -5.618 -41.245  1.00  0.65           C
ATOM   1593  C   ARG A 101      -0.816  -5.508 -39.978  1.00  0.65           C
ATOM   1594  O   ARG A 101      -0.289  -5.456 -38.860  1.00  0.65           O
ATOM   1595  CB  ARG A 101       0.952  -6.821 -41.149  1.00  0.65           C
ATOM   1596  CG  ARG A 101       0.212  -8.146 -41.092  1.00  0.65           C
ATOM   1597  CD  ARG A 101       1.144  -9.304 -41.130  1.00  0.65           C
ATOM   1598  NE  ARG A 101       0.429 -10.566 -41.162  1.00  0.65           N
ATOM   1599  CZ  ARG A 101       1.013 -11.776 -41.269  1.00  0.65           C
ATOM   1600  NH1 ARG A 101       2.320 -11.874 -41.354  1.00  0.65           N1+
ATOM   1601  NH2 ARG A 101       0.272 -12.865 -41.290  1.00  0.65           N
ATOM      0  H   ARG A 101       1.323  -4.157 -40.835  1.00  0.65           H   new
ATOM      0  HA  ARG A 101      -0.548  -5.750 -42.012  1.00  0.65           H   new
ATOM      0  HB2 ARG A 101       1.549  -6.824 -41.914  1.00  0.65           H   new
ATOM      0  HB3 ARG A 101       1.506  -6.733 -40.357  1.00  0.65           H   new
ATOM      0  HG2 ARG A 101      -0.319  -8.185 -40.281  1.00  0.65           H   new
ATOM      0  HG3 ARG A 101      -0.405  -8.204 -41.838  1.00  0.65           H   new
ATOM      0  HD2 ARG A 101       1.715  -9.235 -41.911  1.00  0.65           H   new
ATOM      0  HD3 ARG A 101       1.723  -9.279 -40.352  1.00  0.65           H   new
ATOM      0  HE  ARG A 101      -0.429 -10.540 -41.109  1.00  0.65           H   new
ATOM      0 HH11 ARG A 101       2.806 -11.165 -41.341  1.00  0.65           H   new
ATOM      0 HH12 ARG A 101       2.690 -12.647 -41.422  1.00  0.65           H   new
ATOM      0 HH21 ARG A 101      -0.584 -12.804 -41.235  1.00  0.65           H   new
ATOM      0 HH22 ARG A 101       0.644 -13.637 -41.358  1.00  0.65           H   new
ATOM   1615  N   GLY A 102      -2.130  -5.449 -40.167  1.00  0.66           N
ATOM   1616  CA  GLY A 102      -3.046  -5.281 -39.055  1.00  0.66           C
ATOM   1617  C   GLY A 102      -3.626  -6.603 -38.576  1.00  0.66           C
ATOM   1618  O   GLY A 102      -3.974  -7.471 -39.382  1.00  0.66           O
ATOM      0  H   GLY A 102      -2.509  -5.505 -40.937  1.00  0.66           H   new
ATOM      0  HA2 GLY A 102      -2.583  -4.849 -38.320  1.00  0.66           H   new
ATOM      0  HA3 GLY A 102      -3.769  -4.691 -39.321  1.00  0.66           H   new
ATOM   1622  N   PHE A 103      -3.782  -6.717 -37.267  1.00  0.69           N
ATOM   1623  CA  PHE A 103      -4.385  -7.887 -36.636  1.00  0.69           C
ATOM   1624  C   PHE A 103      -5.525  -7.470 -35.716  1.00  0.69           C
ATOM   1625  O   PHE A 103      -5.305  -6.730 -34.748  1.00  0.69           O
ATOM   1626  CB  PHE A 103      -3.353  -8.656 -35.820  1.00  0.69           C
ATOM   1627  CG  PHE A 103      -2.188  -9.253 -36.574  1.00  0.69           C
ATOM   1628  CD1 PHE A 103      -1.048  -8.523 -36.874  1.00  0.69           C
ATOM   1629  CD2 PHE A 103      -2.222 -10.578 -36.942  1.00  0.69           C
ATOM   1630  CE1 PHE A 103       0.014  -9.127 -37.512  1.00  0.69           C
ATOM   1631  CE2 PHE A 103      -1.169 -11.169 -37.581  1.00  0.69           C
ATOM   1632  CZ  PHE A 103      -0.055 -10.446 -37.858  1.00  0.69           C
ATOM      0  H   PHE A 103      -3.538  -6.110 -36.709  1.00  0.69           H   new
ATOM      0  HA  PHE A 103      -4.727  -8.457 -37.343  1.00  0.69           H   new
ATOM      0  HB2 PHE A 103      -2.999  -8.059 -35.142  1.00  0.69           H   new
ATOM      0  HB3 PHE A 103      -3.811  -9.374 -35.355  1.00  0.69           H   new
ATOM      0  HD1 PHE A 103      -1.000  -7.623 -36.644  1.00  0.69           H   new
ATOM      0  HD2 PHE A 103      -2.979 -11.083 -36.751  1.00  0.69           H   new
ATOM      0  HE1 PHE A 103       0.779  -8.635 -37.707  1.00  0.69           H   new
ATOM      0  HE2 PHE A 103      -1.216 -12.065 -37.826  1.00  0.69           H   new
ATOM      0  HZ  PHE A 103       0.665 -10.851 -38.286  1.00  0.69           H   new
ATOM   1642  N   THR A 104      -6.738  -7.916 -36.014  1.00  0.76           N
ATOM   1643  CA  THR A 104      -7.875  -7.515 -35.193  1.00  0.76           C
ATOM   1644  C   THR A 104      -8.762  -8.694 -34.809  1.00  0.76           C
ATOM   1645  O   THR A 104      -9.146  -9.507 -35.665  1.00  0.76           O
ATOM   1646  CB  THR A 104      -8.706  -6.457 -35.935  1.00  0.76           C
ATOM   1647  CG2 THR A 104      -9.861  -5.930 -35.080  1.00  0.76           C
ATOM   1648  OG1 THR A 104      -7.852  -5.343 -36.263  1.00  0.76           O
ATOM      0  H   THR A 104      -6.924  -8.439 -36.671  1.00  0.76           H   new
ATOM      0  HA  THR A 104      -7.520  -7.143 -34.371  1.00  0.76           H   new
ATOM      0  HB  THR A 104      -9.075  -6.875 -36.729  1.00  0.76           H   new
ATOM      0  HG1 THR A 104      -7.724  -5.323 -37.093  1.00  0.76           H   new
ATOM      0 HG21 THR A 104     -10.359  -5.267 -35.582  1.00  0.76           H   new
ATOM      0 HG22 THR A 104     -10.449  -6.664 -34.842  1.00  0.76           H   new
ATOM      0 HG23 THR A 104      -9.508  -5.525 -34.273  1.00  0.76           H   new
ATOM   1656  N   LEU A 105      -9.171  -8.751 -33.547  1.00  0.87           N
ATOM   1657  CA  LEU A 105     -10.065  -9.815 -33.122  1.00  0.87           C
ATOM   1658  C   LEU A 105     -11.478  -9.463 -33.542  1.00  0.87           C
ATOM   1659  O   LEU A 105     -12.333  -9.177 -32.717  1.00  0.87           O
ATOM   1660  CB  LEU A 105     -10.015  -9.973 -31.595  1.00  0.87           C
ATOM   1661  CG  LEU A 105     -10.759 -11.179 -31.017  1.00  0.87           C
ATOM   1662  CD1 LEU A 105     -10.130 -12.438 -31.530  1.00  0.87           C
ATOM   1663  CD2 LEU A 105     -10.691 -11.134 -29.505  1.00  0.87           C
ATOM      0  H   LEU A 105      -8.946  -8.193 -32.932  1.00  0.87           H   new
ATOM      0  HA  LEU A 105      -9.789 -10.649 -33.533  1.00  0.87           H   new
ATOM      0  HB2 LEU A 105      -9.085 -10.030 -31.324  1.00  0.87           H   new
ATOM      0  HB3 LEU A 105     -10.379  -9.169 -31.193  1.00  0.87           H   new
ATOM      0  HG  LEU A 105     -11.690 -11.157 -31.289  1.00  0.87           H   new
ATOM      0 HD11 LEU A 105     -10.598 -13.206 -31.166  1.00  0.87           H   new
ATOM      0 HD12 LEU A 105     -10.184 -12.456 -32.498  1.00  0.87           H   new
ATOM      0 HD13 LEU A 105      -9.199 -12.469 -31.258  1.00  0.87           H   new
ATOM      0 HD21 LEU A 105     -11.162 -11.898 -29.137  1.00  0.87           H   new
ATOM      0 HD22 LEU A 105      -9.764 -11.159 -29.222  1.00  0.87           H   new
ATOM      0 HD23 LEU A 105     -11.104 -10.316 -29.187  1.00  0.87           H   new
ATOM   1675  N   GLY A 106     -11.739  -9.555 -34.847  1.00  0.98           N
ATOM   1676  CA  GLY A 106     -13.002  -9.113 -35.455  1.00  0.98           C
ATOM   1677  C   GLY A 106     -14.183 -10.058 -35.237  1.00  0.98           C
ATOM   1678  O   GLY A 106     -14.833 -10.493 -36.186  1.00  0.98           O
ATOM      0  H   GLY A 106     -11.181  -9.880 -35.414  1.00  0.98           H   new
ATOM      0  HA2 GLY A 106     -13.231  -8.241 -35.097  1.00  0.98           H   new
ATOM      0  HA3 GLY A 106     -12.865  -9.001 -36.409  1.00  0.98           H   new
ATOM   1682  N   LYS A 107     -14.446 -10.369 -33.982  1.00  1.08           N
ATOM   1683  CA  LYS A 107     -15.517 -11.256 -33.565  1.00  1.08           C
ATOM   1684  C   LYS A 107     -16.777 -10.465 -33.252  1.00  1.08           C
ATOM   1685  O   LYS A 107     -16.776  -9.238 -33.325  1.00  1.08           O
ATOM   1686  CB  LYS A 107     -15.057 -12.153 -32.422  1.00  1.08           C
ATOM   1687  CG  LYS A 107     -13.966 -13.137 -32.861  1.00  1.08           C
ATOM   1688  CD  LYS A 107     -13.577 -14.108 -31.765  1.00  1.08           C
ATOM   1689  CE  LYS A 107     -12.579 -15.150 -32.294  1.00  1.08           C
ATOM   1690  NZ  LYS A 107     -12.157 -16.113 -31.233  1.00  1.08           N1+
ATOM      0  H   LYS A 107     -13.989 -10.058 -33.323  1.00  1.08           H   new
ATOM      0  HA  LYS A 107     -15.748 -11.850 -34.297  1.00  1.08           H   new
ATOM      0  HB2 LYS A 107     -14.722 -11.603 -31.697  1.00  1.08           H   new
ATOM      0  HB3 LYS A 107     -15.816 -12.648 -32.076  1.00  1.08           H   new
ATOM      0  HG2 LYS A 107     -14.277 -13.635 -33.633  1.00  1.08           H   new
ATOM      0  HG3 LYS A 107     -13.181 -12.640 -33.141  1.00  1.08           H   new
ATOM      0  HD2 LYS A 107     -13.184 -13.624 -31.022  1.00  1.08           H   new
ATOM      0  HD3 LYS A 107     -14.369 -14.554 -31.426  1.00  1.08           H   new
ATOM      0  HE2 LYS A 107     -12.982 -15.637 -33.030  1.00  1.08           H   new
ATOM      0  HE3 LYS A 107     -11.797 -14.697 -32.648  1.00  1.08           H   new
ATOM      0  HZ1 LYS A 107     -11.581 -16.699 -31.576  1.00  1.08           H   new
ATOM      0  HZ2 LYS A 107     -11.767 -15.669 -30.567  1.00  1.08           H   new
ATOM      0  HZ3 LYS A 107     -12.871 -16.545 -30.923  1.00  1.08           H   new
ATOM   1704  N   GLU A 108     -17.863 -11.155 -32.934  1.00  1.15           N
ATOM   1705  CA  GLU A 108     -19.159 -10.499 -32.744  1.00  1.15           C
ATOM   1706  C   GLU A 108     -19.183  -9.413 -31.666  1.00  1.15           C
ATOM   1707  O   GLU A 108     -19.915  -8.432 -31.793  1.00  1.15           O
ATOM   1708  CB  GLU A 108     -20.217 -11.554 -32.418  1.00  1.15           C
ATOM   1709  CG  GLU A 108     -20.566 -12.470 -33.591  1.00  1.15           C
ATOM   1710  CD  GLU A 108     -21.581 -13.538 -33.241  1.00  1.15           C
ATOM   1711  OE1 GLU A 108     -21.914 -13.668 -32.086  1.00  1.15           O
ATOM   1712  OE2 GLU A 108     -22.019 -14.224 -34.136  1.00  1.15           O1-
ATOM      0  H   GLU A 108     -17.876 -12.008 -32.822  1.00  1.15           H   new
ATOM      0  HA  GLU A 108     -19.347 -10.045 -33.580  1.00  1.15           H   new
ATOM      0  HB2 GLU A 108     -19.902 -12.097 -31.679  1.00  1.15           H   new
ATOM      0  HB3 GLU A 108     -21.024 -11.107 -32.118  1.00  1.15           H   new
ATOM      0  HG2 GLU A 108     -20.911 -11.932 -34.321  1.00  1.15           H   new
ATOM      0  HG3 GLU A 108     -19.756 -12.896 -33.912  1.00  1.15           H   new
ATOM   1719  N   GLY A 109     -18.405  -9.582 -30.607  1.00  1.15           N
ATOM   1720  CA  GLY A 109     -18.392  -8.608 -29.522  1.00  1.15           C
ATOM   1721  C   GLY A 109     -17.340  -7.498 -29.667  1.00  1.15           C
ATOM   1722  O   GLY A 109     -17.165  -6.711 -28.739  1.00  1.15           O
ATOM      0  H   GLY A 109     -17.877 -10.252 -30.495  1.00  1.15           H   new
ATOM      0  HA2 GLY A 109     -19.269  -8.199 -29.461  1.00  1.15           H   new
ATOM      0  HA3 GLY A 109     -18.238  -9.075 -28.686  1.00  1.15           H   new
ATOM   1726  N   HIS A 110     -16.628  -7.437 -30.800  1.00  1.12           N
ATOM   1727  CA  HIS A 110     -15.526  -6.479 -30.946  1.00  1.12           C
ATOM   1728  C   HIS A 110     -15.519  -5.721 -32.281  1.00  1.12           C
ATOM   1729  O   HIS A 110     -16.216  -6.086 -33.233  1.00  1.12           O
ATOM   1730  CB  HIS A 110     -14.187  -7.205 -30.800  1.00  1.12           C
ATOM   1731  CG  HIS A 110     -14.002  -7.914 -29.479  1.00  1.12           C
ATOM   1732  CD2 HIS A 110     -14.036  -9.234 -29.180  1.00  1.12           C
ATOM   1733  ND1 HIS A 110     -13.743  -7.252 -28.282  1.00  1.12           N
ATOM   1734  CE1 HIS A 110     -13.632  -8.141 -27.313  1.00  1.12           C
ATOM   1735  NE2 HIS A 110     -13.806  -9.354 -27.829  1.00  1.12           N
ATOM      0  H   HIS A 110     -16.766  -7.936 -31.487  1.00  1.12           H   new
ATOM      0  HA  HIS A 110     -15.660  -5.821 -30.246  1.00  1.12           H   new
ATOM      0  HB2 HIS A 110     -14.103  -7.853 -31.517  1.00  1.12           H   new
ATOM      0  HB3 HIS A 110     -13.469  -6.562 -30.913  1.00  1.12           H   new
ATOM      0  HD1 HIS A 110     -13.667  -6.400 -28.189  1.00  1.12           H   new
ATOM      0  HD2 HIS A 110     -14.187  -9.931 -29.777  1.00  1.12           H   new
ATOM      0  HE1 HIS A 110     -13.461  -7.951 -26.419  1.00  1.12           H   new
ATOM   1743  N   GLU A 111     -14.730  -4.645 -32.342  1.00  1.07           N
ATOM   1744  CA  GLU A 111     -14.558  -3.912 -33.594  1.00  1.07           C
ATOM   1745  C   GLU A 111     -13.858  -4.764 -34.642  1.00  1.07           C
ATOM   1746  O   GLU A 111     -12.953  -5.541 -34.341  1.00  1.07           O
ATOM   1747  CB  GLU A 111     -13.770  -2.609 -33.397  1.00  1.07           C
ATOM   1748  CG  GLU A 111     -14.535  -1.506 -32.665  1.00  1.07           C
ATOM   1749  CD  GLU A 111     -13.740  -0.219 -32.507  1.00  1.07           C
ATOM   1750  OE1 GLU A 111     -12.575  -0.298 -32.203  1.00  1.07           O
ATOM   1751  OE2 GLU A 111     -14.288   0.840 -32.756  1.00  1.07           O1-
ATOM      0  H   GLU A 111     -14.290  -4.327 -31.675  1.00  1.07           H   new
ATOM      0  HA  GLU A 111     -15.450  -3.690 -33.903  1.00  1.07           H   new
ATOM      0  HB2 GLU A 111     -12.959  -2.807 -32.902  1.00  1.07           H   new
ATOM      0  HB3 GLU A 111     -13.498  -2.275 -34.266  1.00  1.07           H   new
ATOM      0  HG2 GLU A 111     -15.354  -1.315 -33.148  1.00  1.07           H   new
ATOM      0  HG3 GLU A 111     -14.793  -1.829 -31.787  1.00  1.07           H   new
ATOM   1758  N   LYS A 112     -14.288  -4.594 -35.876  1.00  1.02           N
ATOM   1759  CA  LYS A 112     -13.727  -5.292 -37.016  1.00  1.02           C
ATOM   1760  C   LYS A 112     -12.979  -4.247 -37.822  1.00  1.02           C
ATOM   1761  O   LYS A 112     -13.222  -3.068 -37.589  1.00  1.02           O
ATOM   1762  CB  LYS A 112     -14.861  -5.893 -37.838  1.00  1.02           C
ATOM   1763  CG  LYS A 112     -15.704  -6.870 -37.059  1.00  1.02           C
ATOM   1764  CD  LYS A 112     -16.882  -7.328 -37.839  1.00  1.02           C
ATOM   1765  CE  LYS A 112     -17.740  -8.266 -37.005  1.00  1.02           C
ATOM   1766  NZ  LYS A 112     -18.373  -7.553 -35.847  1.00  1.02           N1+
ATOM      0  H   LYS A 112     -14.929  -4.058 -36.081  1.00  1.02           H   new
ATOM      0  HA  LYS A 112     -13.134  -6.013 -36.752  1.00  1.02           H   new
ATOM      0  HB2 LYS A 112     -15.427  -5.178 -38.169  1.00  1.02           H   new
ATOM      0  HB3 LYS A 112     -14.489  -6.342 -38.613  1.00  1.02           H   new
ATOM      0  HG2 LYS A 112     -15.164  -7.636 -36.810  1.00  1.02           H   new
ATOM      0  HG3 LYS A 112     -16.003  -6.454 -36.236  1.00  1.02           H   new
ATOM      0  HD2 LYS A 112     -17.408  -6.563 -38.120  1.00  1.02           H   new
ATOM      0  HD3 LYS A 112     -16.587  -7.781 -38.645  1.00  1.02           H   new
ATOM      0  HE2 LYS A 112     -18.431  -8.655 -37.563  1.00  1.02           H   new
ATOM      0  HE3 LYS A 112     -17.195  -8.998 -36.676  1.00  1.02           H   new
ATOM      0  HZ1 LYS A 112     -19.036  -8.048 -35.520  1.00  1.02           H   new
ATOM      0  HZ2 LYS A 112     -17.764  -7.418 -35.213  1.00  1.02           H   new
ATOM      0  HZ3 LYS A 112     -18.695  -6.770 -36.121  1.00  1.02           H   new
ATOM   1780  N   PRO A 113     -11.989  -4.602 -38.650  1.00  0.99           N
ATOM   1781  CA  PRO A 113     -11.355  -3.739 -39.630  1.00  0.99           C
ATOM   1782  C   PRO A 113     -12.383  -3.290 -40.653  1.00  0.99           C
ATOM   1783  O   PRO A 113     -13.351  -4.005 -40.903  1.00  0.99           O
ATOM   1784  CB  PRO A 113     -10.315  -4.643 -40.278  1.00  0.99           C
ATOM   1785  CG  PRO A 113     -10.054  -5.696 -39.272  1.00  0.99           C
ATOM   1786  CD  PRO A 113     -11.399  -5.945 -38.605  1.00  0.99           C
ATOM      0  HA  PRO A 113     -10.967  -2.936 -39.248  1.00  0.99           H   new
ATOM      0  HB2 PRO A 113     -10.645  -5.022 -41.107  1.00  0.99           H   new
ATOM      0  HB3 PRO A 113      -9.506  -4.152 -40.493  1.00  0.99           H   new
ATOM      0  HG2 PRO A 113      -9.714  -6.503 -39.689  1.00  0.99           H   new
ATOM      0  HG3 PRO A 113      -9.390  -5.408 -38.626  1.00  0.99           H   new
ATOM      0  HD2 PRO A 113     -11.932  -6.596 -39.087  1.00  0.99           H   new
ATOM      0  HD3 PRO A 113     -11.303  -6.273 -37.697  1.00  0.99           H   new
ATOM   1794  N   MET A 114     -12.176  -2.130 -41.255  1.00  0.98           N
ATOM   1795  CA  MET A 114     -13.063  -1.703 -42.324  1.00  0.98           C
ATOM   1796  C   MET A 114     -12.265  -1.561 -43.603  1.00  0.98           C
ATOM   1797  O   MET A 114     -11.198  -0.948 -43.624  1.00  0.98           O
ATOM   1798  CB  MET A 114     -13.741  -0.379 -41.982  1.00  0.98           C
ATOM   1799  CG  MET A 114     -14.710  -0.429 -40.834  1.00  0.98           C
ATOM   1800  SD  MET A 114     -15.445   1.178 -40.505  1.00  0.98           S
ATOM   1801  CE  MET A 114     -16.382   1.394 -42.017  1.00  0.98           C
ATOM      0  H   MET A 114     -11.540  -1.583 -41.065  1.00  0.98           H   new
ATOM      0  HA  MET A 114     -13.757  -2.371 -42.439  1.00  0.98           H   new
ATOM      0  HB2 MET A 114     -13.055   0.275 -41.778  1.00  0.98           H   new
ATOM      0  HB3 MET A 114     -14.211  -0.061 -42.769  1.00  0.98           H   new
ATOM      0  HG2 MET A 114     -15.411  -1.070 -41.031  1.00  0.98           H   new
ATOM      0  HG3 MET A 114     -14.252  -0.744 -40.039  1.00  0.98           H   new
ATOM      0  HE1 MET A 114     -16.849   2.243 -41.990  1.00  0.98           H   new
ATOM      0  HE2 MET A 114     -15.779   1.382 -42.776  1.00  0.98           H   new
ATOM      0  HE3 MET A 114     -17.026   0.674 -42.105  1.00  0.98           H   new
ATOM   1811  N   ASN A 115     -12.798  -2.075 -44.695  1.00  0.97           N
ATOM   1812  CA  ASN A 115     -12.081  -1.984 -45.958  1.00  0.97           C
ATOM   1813  C   ASN A 115     -12.386  -0.663 -46.644  1.00  0.97           C
ATOM   1814  O   ASN A 115     -13.294  -0.556 -47.467  1.00  0.97           O
ATOM   1815  CB  ASN A 115     -12.386  -3.198 -46.809  1.00  0.97           C
ATOM   1816  CG  ASN A 115     -11.763  -4.451 -46.215  1.00  0.97           C
ATOM   1817  ND2 ASN A 115     -12.516  -5.513 -46.119  1.00  0.97           N
ATOM   1818  OD1 ASN A 115     -10.591  -4.436 -45.824  1.00  0.97           O
ATOM      0  H   ASN A 115     -13.559  -2.474 -44.731  1.00  0.97           H   new
ATOM      0  HA  ASN A 115     -11.124  -1.989 -45.802  1.00  0.97           H   new
ATOM      0  HB2 ASN A 115     -13.346  -3.313 -46.881  1.00  0.97           H   new
ATOM      0  HB3 ASN A 115     -12.049  -3.060 -47.708  1.00  0.97           H   new
ATOM      0 HD21 ASN A 115     -12.200  -6.235 -45.774  1.00  0.97           H   new
ATOM      0 HD22 ASN A 115     -13.328  -5.491 -46.401  1.00  0.97           H   new
ATOM   1825  N   VAL A 116     -11.610   0.340 -46.254  1.00  0.95           N
ATOM   1826  CA  VAL A 116     -11.789   1.721 -46.677  1.00  0.95           C
ATOM   1827  C   VAL A 116     -10.650   2.214 -47.556  1.00  0.95           C
ATOM   1828  O   VAL A 116      -9.487   1.895 -47.331  1.00  0.95           O
ATOM   1829  CB  VAL A 116     -11.977   2.643 -45.454  1.00  0.95           C
ATOM   1830  CG1 VAL A 116     -12.086   4.116 -45.876  1.00  0.95           C
ATOM   1831  CG2 VAL A 116     -13.229   2.193 -44.721  1.00  0.95           C
ATOM      0  H   VAL A 116     -10.945   0.232 -45.720  1.00  0.95           H   new
ATOM      0  HA  VAL A 116     -12.593   1.750 -47.219  1.00  0.95           H   new
ATOM      0  HB  VAL A 116     -11.205   2.578 -44.870  1.00  0.95           H   new
ATOM      0 HG11 VAL A 116     -12.203   4.671 -45.089  1.00  0.95           H   new
ATOM      0 HG12 VAL A 116     -11.276   4.381 -46.340  1.00  0.95           H   new
ATOM      0 HG13 VAL A 116     -12.847   4.228 -46.466  1.00  0.95           H   new
ATOM      0 HG21 VAL A 116     -13.371   2.758 -43.945  1.00  0.95           H   new
ATOM      0 HG22 VAL A 116     -13.994   2.261 -45.314  1.00  0.95           H   new
ATOM      0 HG23 VAL A 116     -13.123   1.272 -44.435  1.00  0.95           H   new
ATOM   1841  N   GLN A 117     -10.995   2.919 -48.617  1.00  0.93           N
ATOM   1842  CA  GLN A 117      -9.993   3.425 -49.528  1.00  0.93           C
ATOM   1843  C   GLN A 117      -9.489   4.789 -49.074  1.00  0.93           C
ATOM   1844  O   GLN A 117     -10.263   5.705 -48.817  1.00  0.93           O
ATOM   1845  CB  GLN A 117     -10.573   3.514 -50.936  1.00  0.93           C
ATOM   1846  CG  GLN A 117      -9.547   3.598 -52.043  1.00  0.93           C
ATOM   1847  CD  GLN A 117      -9.202   4.987 -52.466  1.00  0.93           C
ATOM   1848  NE2 GLN A 117      -7.928   5.319 -52.597  1.00  0.93           N
ATOM   1849  OE1 GLN A 117     -10.107   5.786 -52.689  1.00  0.93           O
ATOM      0  H   GLN A 117     -11.806   3.115 -48.827  1.00  0.93           H   new
ATOM      0  HA  GLN A 117      -9.240   2.813 -49.533  1.00  0.93           H   new
ATOM      0  HB2 GLN A 117     -11.133   2.737 -51.090  1.00  0.93           H   new
ATOM      0  HB3 GLN A 117     -11.148   4.293 -50.986  1.00  0.93           H   new
ATOM      0  HG2 GLN A 117      -8.737   3.151 -51.752  1.00  0.93           H   new
ATOM      0  HG3 GLN A 117      -9.879   3.111 -52.813  1.00  0.93           H   new
ATOM      0 HE21 GLN A 117      -7.314   4.740 -52.434  1.00  0.93           H   new
ATOM      0 HE22 GLN A 117      -7.714   6.114 -52.845  1.00  0.93           H   new
ATOM   1858  N   SER A 118      -8.180   4.895 -48.966  1.00  0.90           N
ATOM   1859  CA  SER A 118      -7.480   6.113 -48.588  1.00  0.90           C
ATOM   1860  C   SER A 118      -6.039   5.920 -49.017  1.00  0.90           C
ATOM   1861  O   SER A 118      -5.648   4.794 -49.304  1.00  0.90           O
ATOM   1862  CB  SER A 118      -7.570   6.359 -47.095  1.00  0.90           C
ATOM   1863  OG  SER A 118      -6.822   5.419 -46.384  1.00  0.90           O
ATOM      0  H   SER A 118      -7.650   4.235 -49.116  1.00  0.90           H   new
ATOM      0  HA  SER A 118      -7.876   6.888 -49.015  1.00  0.90           H   new
ATOM      0  HB2 SER A 118      -7.250   7.252 -46.892  1.00  0.90           H   new
ATOM      0  HB3 SER A 118      -8.497   6.319 -46.813  1.00  0.90           H   new
ATOM      0  HG  SER A 118      -6.885   5.575 -45.561  1.00  0.90           H   new
ATOM   1869  N   LEU A 119      -5.227   6.953 -49.014  1.00  0.86           N
ATOM   1870  CA  LEU A 119      -3.843   6.756 -49.403  1.00  0.86           C
ATOM   1871  C   LEU A 119      -3.177   5.680 -48.576  1.00  0.86           C
ATOM   1872  O   LEU A 119      -3.298   5.646 -47.351  1.00  0.86           O
ATOM   1873  CB  LEU A 119      -3.042   8.034 -49.244  1.00  0.86           C
ATOM   1874  CG  LEU A 119      -1.614   7.958 -49.701  1.00  0.86           C
ATOM   1875  CD1 LEU A 119      -1.612   7.808 -51.177  1.00  0.86           C
ATOM   1876  CD2 LEU A 119      -0.874   9.174 -49.282  1.00  0.86           C
ATOM      0  H   LEU A 119      -5.444   7.757 -48.798  1.00  0.86           H   new
ATOM      0  HA  LEU A 119      -3.858   6.486 -50.335  1.00  0.86           H   new
ATOM      0  HB2 LEU A 119      -3.487   8.740 -49.738  1.00  0.86           H   new
ATOM      0  HB3 LEU A 119      -3.053   8.291 -48.309  1.00  0.86           H   new
ATOM      0  HG  LEU A 119      -1.168   7.197 -49.297  1.00  0.86           H   new
ATOM      0 HD11 LEU A 119      -0.697   7.757 -51.496  1.00  0.86           H   new
ATOM      0 HD12 LEU A 119      -2.085   6.997 -51.421  1.00  0.86           H   new
ATOM      0 HD13 LEU A 119      -2.052   8.572 -51.581  1.00  0.86           H   new
ATOM      0 HD21 LEU A 119       0.046   9.113 -49.583  1.00  0.86           H   new
ATOM      0 HD22 LEU A 119      -1.290   9.958 -49.674  1.00  0.86           H   new
ATOM      0 HD23 LEU A 119      -0.893   9.248 -48.315  1.00  0.86           H   new
ATOM   1888  N   GLY A 120      -2.522   4.766 -49.278  1.00  0.83           N
ATOM   1889  CA  GLY A 120      -1.804   3.665 -48.673  1.00  0.83           C
ATOM   1890  C   GLY A 120      -2.675   2.459 -48.360  1.00  0.83           C
ATOM   1891  O   GLY A 120      -2.182   1.435 -47.908  1.00  0.83           O
ATOM      0  H   GLY A 120      -2.484   4.772 -50.137  1.00  0.83           H   new
ATOM      0  HA2 GLY A 120      -1.089   3.391 -49.268  1.00  0.83           H   new
ATOM      0  HA3 GLY A 120      -1.388   3.974 -47.853  1.00  0.83           H   new
ATOM   1895  N   TRP A 121      -3.960   2.515 -48.658  1.00  0.81           N
ATOM   1896  CA  TRP A 121      -4.821   1.371 -48.372  1.00  0.81           C
ATOM   1897  C   TRP A 121      -4.253   0.087 -48.995  1.00  0.81           C
ATOM   1898  O   TRP A 121      -4.341  -1.000 -48.425  1.00  0.81           O
ATOM   1899  CB  TRP A 121      -6.210   1.620 -48.937  1.00  0.81           C
ATOM   1900  CG  TRP A 121      -6.274   1.548 -50.419  1.00  0.81           C
ATOM   1901  CD1 TRP A 121      -6.062   2.523 -51.345  1.00  0.81           C
ATOM   1902  CD2 TRP A 121      -6.627   0.389 -51.151  1.00  0.81           C
ATOM   1903  CE2 TRP A 121      -6.621   0.740 -52.491  1.00  0.81           C
ATOM   1904  CE3 TRP A 121      -6.951  -0.911 -50.780  1.00  0.81           C
ATOM   1905  NE1 TRP A 121      -6.266   2.037 -52.588  1.00  0.81           N
ATOM   1906  CZ2 TRP A 121      -6.935  -0.137 -53.444  1.00  0.81           C
ATOM   1907  CZ3 TRP A 121      -7.267  -1.803 -51.752  1.00  0.81           C
ATOM   1908  CH2 TRP A 121      -7.264  -1.425 -53.041  1.00  0.81           C
ATOM      0  H   TRP A 121      -4.353   3.189 -49.019  1.00  0.81           H   new
ATOM      0  HA  TRP A 121      -4.866   1.261 -47.409  1.00  0.81           H   new
ATOM      0  HB2 TRP A 121      -6.824   0.969 -48.563  1.00  0.81           H   new
ATOM      0  HB3 TRP A 121      -6.515   2.495 -48.650  1.00  0.81           H   new
ATOM      0  HD1 TRP A 121      -5.813   3.397 -51.150  1.00  0.81           H   new
ATOM      0  HE1 TRP A 121      -6.183   2.481 -53.320  1.00  0.81           H   new
ATOM      0  HE3 TRP A 121      -6.951  -1.164 -49.885  1.00  0.81           H   new
ATOM      0  HZ2 TRP A 121      -6.934   0.104 -54.342  1.00  0.81           H   new
ATOM      0  HZ3 TRP A 121      -7.486  -2.678 -51.525  1.00  0.81           H   new
ATOM      0  HH2 TRP A 121      -7.491  -2.051 -53.690  1.00  0.81           H   new
ATOM   1919  N   ASN A 122      -3.600   0.238 -50.151  1.00  0.79           N
ATOM   1920  CA  ASN A 122      -3.050  -0.868 -50.906  1.00  0.79           C
ATOM   1921  C   ASN A 122      -1.784  -1.449 -50.289  1.00  0.79           C
ATOM   1922  O   ASN A 122      -1.288  -2.476 -50.745  1.00  0.79           O
ATOM   1923  CB  ASN A 122      -2.736  -0.436 -52.318  1.00  0.79           C
ATOM   1924  CG  ASN A 122      -1.663   0.626 -52.321  1.00  0.79           C
ATOM   1925  ND2 ASN A 122      -0.538   0.279 -52.835  1.00  0.79           N
ATOM   1926  OD1 ASN A 122      -1.822   1.754 -51.818  1.00  0.79           O
ATOM      0  H   ASN A 122      -3.467   1.005 -50.517  1.00  0.79           H   new
ATOM      0  HA  ASN A 122      -3.731  -1.559 -50.897  1.00  0.79           H   new
ATOM      0  HB2 ASN A 122      -2.443  -1.201 -52.838  1.00  0.79           H   new
ATOM      0  HB3 ASN A 122      -3.538  -0.094 -52.743  1.00  0.79           H   new
ATOM      0 HD21 ASN A 122       0.123   0.830 -52.836  1.00  0.79           H   new
ATOM      0 HD22 ASN A 122      -0.445  -0.504 -53.178  1.00  0.79           H   new
ATOM   1933  N   ILE A 123      -1.245  -0.816 -49.255  1.00  0.78           N
ATOM   1934  CA  ILE A 123      -0.050  -1.356 -48.654  1.00  0.78           C
ATOM   1935  C   ILE A 123      -0.433  -1.960 -47.304  1.00  0.78           C
ATOM   1936  O   ILE A 123       0.453  -2.343 -46.531  1.00  0.78           O
ATOM   1937  CB  ILE A 123       1.105  -0.316 -48.522  1.00  0.78           C
ATOM   1938  CG1 ILE A 123       0.843   0.821 -47.576  1.00  0.78           C
ATOM   1939  CG2 ILE A 123       1.264   0.330 -49.872  1.00  0.78           C
ATOM   1940  CD1 ILE A 123       2.104   1.635 -47.295  1.00  0.78           C
ATOM      0  H   ILE A 123      -1.549  -0.094 -48.899  1.00  0.78           H   new
ATOM      0  HA  ILE A 123       0.309  -2.041 -49.239  1.00  0.78           H   new
ATOM      0  HB  ILE A 123       1.872  -0.808 -48.189  1.00  0.78           H   new
ATOM      0 HG12 ILE A 123       0.161   1.401 -47.950  1.00  0.78           H   new
ATOM      0 HG13 ILE A 123       0.492   0.472 -46.742  1.00  0.78           H   new
ATOM      0 HG21 ILE A 123       1.976   0.987 -49.834  1.00  0.78           H   new
ATOM      0 HG22 ILE A 123       1.484  -0.347 -50.531  1.00  0.78           H   new
ATOM      0 HG23 ILE A 123       0.435   0.766 -50.122  1.00  0.78           H   new
ATOM      0 HD11 ILE A 123       1.894   2.357 -46.682  1.00  0.78           H   new
ATOM      0 HD12 ILE A 123       2.778   1.061 -46.899  1.00  0.78           H   new
ATOM      0 HD13 ILE A 123       2.442   2.005 -48.125  1.00  0.78           H   new
ATOM   1952  N   ILE A 124      -1.752  -2.070 -47.038  1.00  0.77           N
ATOM   1953  CA  ILE A 124      -2.218  -2.657 -45.792  1.00  0.77           C
ATOM   1954  C   ILE A 124      -2.803  -4.063 -45.982  1.00  0.77           C
ATOM   1955  O   ILE A 124      -3.680  -4.295 -46.825  1.00  0.77           O
ATOM   1956  CB  ILE A 124      -3.340  -1.839 -45.140  1.00  0.77           C
ATOM   1957  CG1 ILE A 124      -2.936  -0.451 -44.877  1.00  0.77           C
ATOM   1958  CG2 ILE A 124      -3.640  -2.456 -43.771  1.00  0.77           C
ATOM   1959  CD1 ILE A 124      -4.089   0.379 -44.486  1.00  0.77           C
ATOM      0  H   ILE A 124      -2.377  -1.810 -47.569  1.00  0.77           H   new
ATOM      0  HA  ILE A 124      -1.424  -2.678 -45.235  1.00  0.77           H   new
ATOM      0  HB  ILE A 124      -4.098  -1.847 -45.746  1.00  0.77           H   new
ATOM      0 HG12 ILE A 124      -2.269  -0.434 -44.173  1.00  0.77           H   new
ATOM      0 HG13 ILE A 124      -2.520  -0.077 -45.670  1.00  0.77           H   new
ATOM      0 HG21 ILE A 124      -4.348  -1.954 -43.338  1.00  0.77           H   new
ATOM      0 HG22 ILE A 124      -3.920  -3.378 -43.886  1.00  0.77           H   new
ATOM      0 HG23 ILE A 124      -2.842  -2.427 -43.221  1.00  0.77           H   new
ATOM      0 HD11 ILE A 124      -3.792   1.287 -44.319  1.00  0.77           H   new
ATOM      0 HD12 ILE A 124      -4.745   0.380 -45.201  1.00  0.77           H   new
ATOM      0 HD13 ILE A 124      -4.490   0.017 -43.680  1.00  0.77           H   new
ATOM   1971  N   THR A 125      -2.316  -4.991 -45.182  1.00  0.77           N
ATOM   1972  CA  THR A 125      -2.817  -6.356 -45.132  1.00  0.77           C
ATOM   1973  C   THR A 125      -3.496  -6.541 -43.790  1.00  0.77           C
ATOM   1974  O   THR A 125      -2.965  -6.087 -42.779  1.00  0.77           O
ATOM   1975  CB  THR A 125      -1.691  -7.394 -45.307  1.00  0.77           C
ATOM   1976  CG2 THR A 125      -2.218  -8.816 -45.144  1.00  0.77           C
ATOM   1977  OG1 THR A 125      -1.090  -7.237 -46.602  1.00  0.77           O
ATOM      0  H   THR A 125      -1.667  -4.844 -44.637  1.00  0.77           H   new
ATOM      0  HA  THR A 125      -3.438  -6.497 -45.863  1.00  0.77           H   new
ATOM      0  HB  THR A 125      -1.026  -7.243 -44.618  1.00  0.77           H   new
ATOM      0  HG1 THR A 125      -0.475  -7.802 -46.696  1.00  0.77           H   new
ATOM      0 HG21 THR A 125      -1.490  -9.446 -45.259  1.00  0.77           H   new
ATOM      0 HG22 THR A 125      -2.599  -8.921 -44.258  1.00  0.77           H   new
ATOM      0 HG23 THR A 125      -2.901  -8.987 -45.811  1.00  0.77           H   new
ATOM   1985  N   PHE A 126      -4.681  -7.141 -43.783  1.00  0.76           N
ATOM   1986  CA  PHE A 126      -5.380  -7.368 -42.527  1.00  0.76           C
ATOM   1987  C   PHE A 126      -5.647  -8.842 -42.254  1.00  0.76           C
ATOM   1988  O   PHE A 126      -5.931  -9.616 -43.172  1.00  0.76           O
ATOM   1989  CB  PHE A 126      -6.746  -6.663 -42.500  1.00  0.76           C
ATOM   1990  CG  PHE A 126      -6.772  -5.147 -42.492  1.00  0.76           C
ATOM   1991  CD1 PHE A 126      -6.902  -4.406 -43.665  1.00  0.76           C
ATOM   1992  CD2 PHE A 126      -6.699  -4.469 -41.291  1.00  0.76           C
ATOM   1993  CE1 PHE A 126      -6.977  -3.017 -43.617  1.00  0.76           C
ATOM   1994  CE2 PHE A 126      -6.766  -3.102 -41.243  1.00  0.76           C
ATOM   1995  CZ  PHE A 126      -6.913  -2.365 -42.400  1.00  0.76           C
ATOM      0  H   PHE A 126      -5.092  -7.421 -44.485  1.00  0.76           H   new
ATOM      0  HA  PHE A 126      -4.786  -7.008 -41.849  1.00  0.76           H   new
ATOM      0  HB2 PHE A 126      -7.249  -6.964 -43.273  1.00  0.76           H   new
ATOM      0  HB3 PHE A 126      -7.223  -6.971 -41.713  1.00  0.76           H   new
ATOM      0  HD1 PHE A 126      -6.939  -4.842 -44.485  1.00  0.76           H   new
ATOM      0  HD2 PHE A 126      -6.603  -4.949 -40.501  1.00  0.76           H   new
ATOM      0  HE1 PHE A 126      -7.070  -2.528 -44.403  1.00  0.76           H   new
ATOM      0  HE2 PHE A 126      -6.712  -2.667 -40.423  1.00  0.76           H   new
ATOM      0  HZ  PHE A 126      -6.969  -1.437 -42.361  1.00  0.76           H   new
ATOM   2005  N   LYS A 127      -5.634  -9.192 -40.971  1.00  0.76           N
ATOM   2006  CA  LYS A 127      -6.055 -10.505 -40.498  1.00  0.76           C
ATOM   2007  C   LYS A 127      -7.163 -10.303 -39.458  1.00  0.76           C
ATOM   2008  O   LYS A 127      -6.954  -9.636 -38.437  1.00  0.76           O
ATOM   2009  CB  LYS A 127      -4.887 -11.283 -39.896  1.00  0.76           C
ATOM   2010  CG  LYS A 127      -5.277 -12.702 -39.468  1.00  0.76           C
ATOM   2011  CD  LYS A 127      -4.110 -13.489 -38.862  1.00  0.76           C
ATOM   2012  CE  LYS A 127      -4.536 -14.916 -38.508  1.00  0.76           C
ATOM   2013  NZ  LYS A 127      -3.412 -15.720 -37.950  1.00  0.76           N1+
ATOM      0  H   LYS A 127      -5.376  -8.665 -40.342  1.00  0.76           H   new
ATOM      0  HA  LYS A 127      -6.386 -11.027 -41.245  1.00  0.76           H   new
ATOM      0  HB2 LYS A 127      -4.167 -11.331 -40.545  1.00  0.76           H   new
ATOM      0  HB3 LYS A 127      -4.544 -10.801 -39.128  1.00  0.76           H   new
ATOM      0  HG2 LYS A 127      -5.997 -12.652 -38.820  1.00  0.76           H   new
ATOM      0  HG3 LYS A 127      -5.620 -13.183 -40.237  1.00  0.76           H   new
ATOM      0  HD2 LYS A 127      -3.372 -13.515 -39.491  1.00  0.76           H   new
ATOM      0  HD3 LYS A 127      -3.789 -13.037 -38.066  1.00  0.76           H   new
ATOM      0  HE2 LYS A 127      -5.260 -14.885 -37.863  1.00  0.76           H   new
ATOM      0  HE3 LYS A 127      -4.882 -15.354 -39.301  1.00  0.76           H   new
ATOM      0  HZ1 LYS A 127      -3.700 -16.540 -37.758  1.00  0.76           H   new
ATOM      0  HZ2 LYS A 127      -2.756 -15.769 -38.549  1.00  0.76           H   new
ATOM      0  HZ3 LYS A 127      -3.108 -15.332 -37.209  1.00  0.76           H   new
ATOM   2027  N   ASP A 128      -8.338 -10.865 -39.739  1.00  0.76           N
ATOM   2028  CA  ASP A 128      -9.516 -10.666 -38.898  1.00  0.76           C
ATOM   2029  C   ASP A 128      -9.787 -11.864 -37.988  1.00  0.76           C
ATOM   2030  O   ASP A 128      -9.467 -12.996 -38.347  1.00  0.76           O
ATOM   2031  CB  ASP A 128     -10.722 -10.440 -39.801  1.00  0.76           C
ATOM   2032  CG  ASP A 128     -10.487  -9.285 -40.766  1.00  0.76           C
ATOM   2033  OD1 ASP A 128      -9.434  -8.705 -40.697  1.00  0.76           O
ATOM   2034  OD2 ASP A 128     -11.338  -9.003 -41.562  1.00  0.76           O1-
ATOM      0  H   ASP A 128      -8.474 -11.371 -40.421  1.00  0.76           H   new
ATOM      0  HA  ASP A 128      -9.354  -9.898 -38.328  1.00  0.76           H   new
ATOM      0  HB2 ASP A 128     -10.909 -11.249 -40.302  1.00  0.76           H   new
ATOM      0  HB3 ASP A 128     -11.504 -10.256 -39.258  1.00  0.76           H   new
ATOM   2039  N   LYS A 129     -10.446 -11.616 -36.845  1.00  0.75           N
ATOM   2040  CA  LYS A 129     -10.847 -12.660 -35.886  1.00  0.75           C
ATOM   2041  C   LYS A 129      -9.641 -13.398 -35.384  1.00  0.75           C
ATOM   2042  O   LYS A 129      -9.677 -14.608 -35.153  1.00  0.75           O
ATOM   2043  CB  LYS A 129     -11.825 -13.665 -36.492  1.00  0.75           C
ATOM   2044  CG  LYS A 129     -13.129 -13.091 -36.936  1.00  0.75           C
ATOM   2045  CD  LYS A 129     -13.958 -14.131 -37.678  1.00  0.75           C
ATOM   2046  CE  LYS A 129     -14.597 -15.122 -36.716  1.00  0.75           C
ATOM   2047  NZ  LYS A 129     -15.466 -16.103 -37.427  1.00  0.75           N1+
ATOM      0  H   LYS A 129     -10.676 -10.824 -36.602  1.00  0.75           H   new
ATOM      0  HA  LYS A 129     -11.294 -12.207 -35.154  1.00  0.75           H   new
ATOM      0  HB2 LYS A 129     -11.399 -14.091 -37.252  1.00  0.75           H   new
ATOM      0  HB3 LYS A 129     -11.999 -14.360 -35.838  1.00  0.75           H   new
ATOM      0  HG2 LYS A 129     -13.623 -12.768 -36.166  1.00  0.75           H   new
ATOM      0  HG3 LYS A 129     -12.971 -12.327 -37.513  1.00  0.75           H   new
ATOM      0  HD2 LYS A 129     -14.649 -13.688 -38.194  1.00  0.75           H   new
ATOM      0  HD3 LYS A 129     -13.394 -14.607 -38.308  1.00  0.75           H   new
ATOM      0  HE2 LYS A 129     -13.903 -15.596 -36.232  1.00  0.75           H   new
ATOM      0  HE3 LYS A 129     -15.123 -14.641 -36.058  1.00  0.75           H   new
ATOM      0  HZ1 LYS A 129     -15.823 -16.666 -36.837  1.00  0.75           H   new
ATOM      0  HZ2 LYS A 129     -16.116 -15.670 -37.854  1.00  0.75           H   new
ATOM      0  HZ3 LYS A 129     -14.979 -16.560 -38.015  1.00  0.75           H   new
ATOM   2061  N   THR A 130      -8.588 -12.639 -35.164  1.00  0.74           N
ATOM   2062  CA  THR A 130      -7.359 -13.197 -34.669  1.00  0.74           C
ATOM   2063  C   THR A 130      -7.080 -12.706 -33.275  1.00  0.74           C
ATOM   2064  O   THR A 130      -7.255 -11.529 -32.961  1.00  0.74           O
ATOM   2065  CB  THR A 130      -6.209 -12.822 -35.597  1.00  0.74           C
ATOM   2066  CG2 THR A 130      -6.061 -11.325 -35.656  1.00  0.74           C
ATOM   2067  OG1 THR A 130      -5.003 -13.416 -35.127  1.00  0.74           O
ATOM      0  H   THR A 130      -8.568 -11.790 -35.298  1.00  0.74           H   new
ATOM      0  HA  THR A 130      -7.444 -14.163 -34.643  1.00  0.74           H   new
ATOM      0  HB  THR A 130      -6.398 -13.151 -36.490  1.00  0.74           H   new
ATOM      0  HG1 THR A 130      -4.496 -13.575 -35.778  1.00  0.74           H   new
ATOM      0 HG21 THR A 130      -5.328 -11.095 -36.248  1.00  0.74           H   new
ATOM      0 HG22 THR A 130      -6.882 -10.931 -35.991  1.00  0.74           H   new
ATOM      0 HG23 THR A 130      -5.878 -10.982 -34.767  1.00  0.74           H   new
ATOM   2075  N   ASP A 131      -6.620 -13.614 -32.439  1.00  0.72           N
ATOM   2076  CA  ASP A 131      -6.277 -13.271 -31.079  1.00  0.72           C
ATOM   2077  C   ASP A 131      -4.839 -12.828 -31.007  1.00  0.72           C
ATOM   2078  O   ASP A 131      -3.908 -13.630 -31.104  1.00  0.72           O
ATOM   2079  CB  ASP A 131      -6.593 -14.417 -30.127  1.00  0.72           C
ATOM   2080  CG  ASP A 131      -6.315 -14.096 -28.647  1.00  0.72           C
ATOM   2081  OD1 ASP A 131      -5.569 -13.173 -28.358  1.00  0.72           O
ATOM   2082  OD2 ASP A 131      -6.855 -14.786 -27.813  1.00  0.72           O1-
ATOM      0  H   ASP A 131      -6.498 -14.441 -32.642  1.00  0.72           H   new
ATOM      0  HA  ASP A 131      -6.824 -12.524 -30.790  1.00  0.72           H   new
ATOM      0  HB2 ASP A 131      -7.527 -14.659 -30.226  1.00  0.72           H   new
ATOM      0  HB3 ASP A 131      -6.070 -15.192 -30.384  1.00  0.72           H   new
ATOM   2087  N   VAL A 132      -4.668 -11.532 -30.841  1.00  0.71           N
ATOM   2088  CA  VAL A 132      -3.379 -10.871 -30.837  1.00  0.71           C
ATOM   2089  C   VAL A 132      -2.421 -11.348 -29.749  1.00  0.71           C
ATOM   2090  O   VAL A 132      -1.223 -11.081 -29.823  1.00  0.71           O
ATOM   2091  CB  VAL A 132      -3.589  -9.376 -30.704  1.00  0.71           C
ATOM   2092  CG1 VAL A 132      -4.361  -8.844 -31.926  1.00  0.71           C
ATOM   2093  CG2 VAL A 132      -4.363  -9.134 -29.420  1.00  0.71           C
ATOM      0  H   VAL A 132      -5.325 -10.990 -30.723  1.00  0.71           H   new
ATOM      0  HA  VAL A 132      -2.956 -11.101 -31.679  1.00  0.71           H   new
ATOM      0  HB  VAL A 132      -2.740  -8.907 -30.669  1.00  0.71           H   new
ATOM      0 HG11 VAL A 132      -4.492  -7.887 -31.835  1.00  0.71           H   new
ATOM      0 HG12 VAL A 132      -3.854  -9.025 -32.733  1.00  0.71           H   new
ATOM      0 HG13 VAL A 132      -5.224  -9.284 -31.981  1.00  0.71           H   new
ATOM      0 HG21 VAL A 132      -4.513  -8.182 -29.307  1.00  0.71           H   new
ATOM      0 HG22 VAL A 132      -5.217  -9.593 -29.465  1.00  0.71           H   new
ATOM      0 HG23 VAL A 132      -3.854  -9.472 -28.667  1.00  0.71           H   new
ATOM   2103  N   HIS A 133      -2.934 -12.067 -28.747  1.00  0.70           N
ATOM   2104  CA  HIS A 133      -2.089 -12.544 -27.666  1.00  0.70           C
ATOM   2105  C   HIS A 133      -1.540 -13.944 -27.944  1.00  0.70           C
ATOM   2106  O   HIS A 133      -0.749 -14.477 -27.162  1.00  0.70           O
ATOM   2107  CB  HIS A 133      -2.890 -12.590 -26.368  1.00  0.70           C
ATOM   2108  CG  HIS A 133      -3.407 -11.260 -25.929  1.00  0.70           C
ATOM   2109  CD2 HIS A 133      -4.671 -10.814 -25.785  1.00  0.70           C
ATOM   2110  ND1 HIS A 133      -2.588 -10.222 -25.557  1.00  0.70           N
ATOM   2111  CE1 HIS A 133      -3.326  -9.194 -25.199  1.00  0.70           C
ATOM   2112  NE2 HIS A 133      -4.593  -9.524 -25.311  1.00  0.70           N
ATOM      0  H   HIS A 133      -3.763 -12.285 -28.680  1.00  0.70           H   new
ATOM      0  HA  HIS A 133      -1.343 -11.928 -27.591  1.00  0.70           H   new
ATOM      0  HB2 HIS A 133      -3.638 -13.197 -26.481  1.00  0.70           H   new
ATOM      0  HB3 HIS A 133      -2.331 -12.958 -25.666  1.00  0.70           H   new
ATOM      0  HD1 HIS A 133      -1.728 -10.241 -25.558  1.00  0.70           H   new
ATOM      0  HD2 HIS A 133      -5.449 -11.288 -25.971  1.00  0.70           H   new
ATOM      0  HE1 HIS A 133      -3.004  -8.369 -24.914  1.00  0.70           H   new
ATOM   2120  N   ARG A 134      -1.970 -14.546 -29.057  1.00  0.69           N
ATOM   2121  CA  ARG A 134      -1.533 -15.886 -29.429  1.00  0.69           C
ATOM   2122  C   ARG A 134      -0.735 -15.861 -30.729  1.00  0.69           C
ATOM   2123  O   ARG A 134      -0.392 -16.908 -31.284  1.00  0.69           O
ATOM   2124  CB  ARG A 134      -2.723 -16.813 -29.598  1.00  0.69           C
ATOM   2125  CG  ARG A 134      -3.581 -16.997 -28.351  1.00  0.69           C
ATOM   2126  CD  ARG A 134      -4.657 -18.007 -28.569  1.00  0.69           C
ATOM   2127  NE  ARG A 134      -5.513 -18.161 -27.402  1.00  0.69           N
ATOM   2128  CZ  ARG A 134      -6.435 -19.135 -27.249  1.00  0.69           C
ATOM   2129  NH1 ARG A 134      -6.593 -20.048 -28.184  1.00  0.69           N1+
ATOM   2130  NH2 ARG A 134      -7.180 -19.174 -26.157  1.00  0.69           N
ATOM      0  H   ARG A 134      -2.520 -14.187 -29.612  1.00  0.69           H   new
ATOM      0  HA  ARG A 134      -0.966 -16.214 -28.713  1.00  0.69           H   new
ATOM      0  HB2 ARG A 134      -3.283 -16.470 -30.312  1.00  0.69           H   new
ATOM      0  HB3 ARG A 134      -2.400 -17.682 -29.883  1.00  0.69           H   new
ATOM      0  HG2 ARG A 134      -3.020 -17.275 -27.610  1.00  0.69           H   new
ATOM      0  HG3 ARG A 134      -3.979 -16.148 -28.103  1.00  0.69           H   new
ATOM      0  HD2 ARG A 134      -5.196 -17.743 -29.331  1.00  0.69           H   new
ATOM      0  HD3 ARG A 134      -4.256 -18.862 -28.788  1.00  0.69           H   new
ATOM      0  HE  ARG A 134      -5.425 -17.591 -26.764  1.00  0.69           H   new
ATOM      0 HH11 ARG A 134      -6.108 -20.025 -28.894  1.00  0.69           H   new
ATOM      0 HH12 ARG A 134      -7.181 -20.668 -28.085  1.00  0.69           H   new
ATOM      0 HH21 ARG A 134      -7.077 -18.579 -25.545  1.00  0.69           H   new
ATOM      0 HH22 ARG A 134      -7.768 -19.794 -26.059  1.00  0.69           H   new
ATOM   2144  N   LEU A 135      -0.447 -14.664 -31.218  1.00  0.68           N
ATOM   2145  CA  LEU A 135       0.293 -14.517 -32.458  1.00  0.68           C
ATOM   2146  C   LEU A 135       1.756 -14.811 -32.253  1.00  0.68           C
ATOM   2147  O   LEU A 135       2.337 -14.439 -31.231  1.00  0.68           O
ATOM   2148  CB  LEU A 135       0.198 -13.086 -32.986  1.00  0.68           C
ATOM   2149  CG  LEU A 135      -1.144 -12.592 -33.401  1.00  0.68           C
ATOM   2150  CD1 LEU A 135      -1.033 -11.105 -33.707  1.00  0.68           C
ATOM   2151  CD2 LEU A 135      -1.610 -13.336 -34.607  1.00  0.68           C
ATOM      0  H   LEU A 135      -0.672 -13.923 -30.845  1.00  0.68           H   new
ATOM      0  HA  LEU A 135      -0.097 -15.142 -33.088  1.00  0.68           H   new
ATOM      0  HB2 LEU A 135       0.536 -12.491 -32.299  1.00  0.68           H   new
ATOM      0  HB3 LEU A 135       0.794 -13.008 -33.747  1.00  0.68           H   new
ATOM      0  HG  LEU A 135      -1.788 -12.734 -32.690  1.00  0.68           H   new
ATOM      0 HD11 LEU A 135      -1.900 -10.765 -33.980  1.00  0.68           H   new
ATOM      0 HD12 LEU A 135      -0.736 -10.632 -32.914  1.00  0.68           H   new
ATOM      0 HD13 LEU A 135      -0.393 -10.969 -34.423  1.00  0.68           H   new
ATOM      0 HD21 LEU A 135      -2.484 -13.009 -34.871  1.00  0.68           H   new
ATOM      0 HD22 LEU A 135      -0.982 -13.201 -35.333  1.00  0.68           H   new
ATOM      0 HD23 LEU A 135      -1.668 -14.282 -34.401  1.00  0.68           H   new
ATOM   2163  N   GLU A 136       2.374 -15.436 -33.235  1.00  0.67           N
ATOM   2164  CA  GLU A 136       3.805 -15.599 -33.168  1.00  0.67           C
ATOM   2165  C   GLU A 136       4.376 -14.204 -33.389  1.00  0.67           C
ATOM   2166  O   GLU A 136       3.863 -13.501 -34.259  1.00  0.67           O
ATOM   2167  CB  GLU A 136       4.293 -16.564 -34.247  1.00  0.67           C
ATOM   2168  CG  GLU A 136       5.773 -16.894 -34.171  1.00  0.67           C
ATOM   2169  CD  GLU A 136       6.208 -17.907 -35.199  1.00  0.67           C
ATOM   2170  OE1 GLU A 136       5.397 -18.301 -36.001  1.00  0.67           O
ATOM   2171  OE2 GLU A 136       7.353 -18.303 -35.169  1.00  0.67           O1-
ATOM      0  H   GLU A 136       1.993 -15.765 -33.932  1.00  0.67           H   new
ATOM      0  HA  GLU A 136       4.087 -15.974 -32.319  1.00  0.67           H   new
ATOM      0  HB2 GLU A 136       3.785 -17.388 -34.182  1.00  0.67           H   new
ATOM      0  HB3 GLU A 136       4.102 -16.181 -35.118  1.00  0.67           H   new
ATOM      0  HG2 GLU A 136       6.287 -16.080 -34.290  1.00  0.67           H   new
ATOM      0  HG3 GLU A 136       5.978 -17.232 -33.285  1.00  0.67           H   new
ATOM   2178  N   PRO A 137       5.350 -13.734 -32.603  1.00  0.66           N
ATOM   2179  CA  PRO A 137       5.999 -12.457 -32.796  1.00  0.66           C
ATOM   2180  C   PRO A 137       6.561 -12.346 -34.200  1.00  0.66           C
ATOM   2181  O   PRO A 137       7.159 -13.293 -34.712  1.00  0.66           O
ATOM   2182  CB  PRO A 137       7.092 -12.497 -31.733  1.00  0.66           C
ATOM   2183  CG  PRO A 137       6.540 -13.379 -30.653  1.00  0.66           C
ATOM   2184  CD  PRO A 137       5.781 -14.454 -31.391  1.00  0.66           C
ATOM      0  HA  PRO A 137       5.413 -11.689 -32.708  1.00  0.66           H   new
ATOM      0  HB2 PRO A 137       7.919 -12.855 -32.091  1.00  0.66           H   new
ATOM      0  HB3 PRO A 137       7.289 -11.609 -31.396  1.00  0.66           H   new
ATOM      0  HG2 PRO A 137       7.249 -13.757 -30.110  1.00  0.66           H   new
ATOM      0  HG3 PRO A 137       5.958 -12.883 -30.055  1.00  0.66           H   new
ATOM      0  HD2 PRO A 137       6.341 -15.218 -31.600  1.00  0.66           H   new
ATOM      0  HD3 PRO A 137       5.028 -14.787 -30.878  1.00  0.66           H   new
ATOM   2192  N   ILE A 138       6.395 -11.180 -34.809  1.00  0.64           N
ATOM   2193  CA  ILE A 138       6.888 -10.937 -36.157  1.00  0.64           C
ATOM   2194  C   ILE A 138       7.828  -9.752 -36.149  1.00  0.64           C
ATOM   2195  O   ILE A 138       7.483  -8.682 -35.653  1.00  0.64           O
ATOM   2196  CB  ILE A 138       5.735 -10.643 -37.142  1.00  0.64           C
ATOM   2197  CG1 ILE A 138       4.759 -11.802 -37.190  1.00  0.64           C
ATOM   2198  CG2 ILE A 138       6.274 -10.368 -38.530  1.00  0.64           C
ATOM   2199  CD1 ILE A 138       3.521 -11.482 -37.980  1.00  0.64           C
ATOM      0  H   ILE A 138       5.994 -10.508 -34.453  1.00  0.64           H   new
ATOM      0  HA  ILE A 138       7.349 -11.739 -36.449  1.00  0.64           H   new
ATOM      0  HB  ILE A 138       5.267  -9.854 -36.825  1.00  0.64           H   new
ATOM      0 HG12 ILE A 138       5.198 -12.574 -37.581  1.00  0.64           H   new
ATOM      0 HG13 ILE A 138       4.507 -12.046 -36.286  1.00  0.64           H   new
ATOM      0 HG21 ILE A 138       5.537 -10.186 -39.133  1.00  0.64           H   new
ATOM      0 HG22 ILE A 138       6.865  -9.600 -38.501  1.00  0.64           H   new
ATOM      0 HG23 ILE A 138       6.766 -11.142 -38.846  1.00  0.64           H   new
ATOM      0 HD11 ILE A 138       2.930 -12.251 -37.982  1.00  0.64           H   new
ATOM      0 HD12 ILE A 138       3.066 -10.726 -37.577  1.00  0.64           H   new
ATOM      0 HD13 ILE A 138       3.767 -11.262 -38.892  1.00  0.64           H   new
ATOM   2211  N   LYS A 139       9.025  -9.921 -36.683  1.00  0.63           N
ATOM   2212  CA  LYS A 139       9.935  -8.793 -36.731  1.00  0.63           C
ATOM   2213  C   LYS A 139       9.326  -7.679 -37.567  1.00  0.63           C
ATOM   2214  O   LYS A 139       8.841  -7.916 -38.675  1.00  0.63           O
ATOM   2215  CB  LYS A 139      11.296  -9.187 -37.298  1.00  0.63           C
ATOM   2216  CG  LYS A 139      12.320  -8.055 -37.259  1.00  0.63           C
ATOM   2217  CD  LYS A 139      13.682  -8.518 -37.722  1.00  0.63           C
ATOM   2218  CE  LYS A 139      14.687  -7.386 -37.659  1.00  0.63           C
ATOM   2219  NZ  LYS A 139      16.032  -7.823 -38.112  1.00  0.63           N1+
ATOM      0  H   LYS A 139       9.324 -10.656 -37.014  1.00  0.63           H   new
ATOM      0  HA  LYS A 139      10.074  -8.483 -35.823  1.00  0.63           H   new
ATOM      0  HB2 LYS A 139      11.641  -9.943 -36.798  1.00  0.63           H   new
ATOM      0  HB3 LYS A 139      11.184  -9.481 -38.215  1.00  0.63           H   new
ATOM      0  HG2 LYS A 139      12.017  -7.325 -37.822  1.00  0.63           H   new
ATOM      0  HG3 LYS A 139      12.386  -7.708 -36.355  1.00  0.63           H   new
ATOM      0  HD2 LYS A 139      13.983  -9.255 -37.167  1.00  0.63           H   new
ATOM      0  HD3 LYS A 139      13.623  -8.853 -38.630  1.00  0.63           H   new
ATOM      0  HE2 LYS A 139      14.382  -6.650 -38.212  1.00  0.63           H   new
ATOM      0  HE3 LYS A 139      14.743  -7.053 -36.750  1.00  0.63           H   new
ATOM      0  HZ1 LYS A 139      16.599  -7.138 -38.064  1.00  0.63           H   new
ATOM      0  HZ2 LYS A 139      16.321  -8.484 -37.591  1.00  0.63           H   new
ATOM      0  HZ3 LYS A 139      15.984  -8.109 -38.953  1.00  0.63           H   new
ATOM   2233  N   CYS A 140       9.372  -6.468 -37.050  1.00  0.61           N
ATOM   2234  CA  CYS A 140       8.854  -5.311 -37.757  1.00  0.61           C
ATOM   2235  C   CYS A 140       9.685  -4.128 -37.343  1.00  0.61           C
ATOM   2236  O   CYS A 140      10.519  -4.253 -36.450  1.00  0.61           O
ATOM   2237  CB  CYS A 140       7.365  -5.084 -37.449  1.00  0.61           C
ATOM   2238  SG  CYS A 140       6.954  -4.655 -35.736  1.00  0.61           S
ATOM      0  H   CYS A 140       9.705  -6.290 -36.277  1.00  0.61           H   new
ATOM      0  HA  CYS A 140       8.913  -5.448 -38.716  1.00  0.61           H   new
ATOM      0  HB2 CYS A 140       7.039  -4.376 -38.026  1.00  0.61           H   new
ATOM      0  HB3 CYS A 140       6.879  -5.889 -37.686  1.00  0.61           H   new
ATOM      0  HG  CYS A 140       6.248  -3.684 -35.724  1.00  0.61           H   new
ATOM   2244  N   ASP A 141       9.502  -3.001 -38.010  1.00  0.60           N
ATOM   2245  CA  ASP A 141      10.277  -1.829 -37.670  1.00  0.60           C
ATOM   2246  C   ASP A 141       9.522  -1.023 -36.633  1.00  0.60           C
ATOM   2247  O   ASP A 141      10.112  -0.574 -35.643  1.00  0.60           O
ATOM   2248  CB  ASP A 141      10.530  -1.009 -38.938  1.00  0.60           C
ATOM   2249  CG  ASP A 141      11.393  -1.767 -39.972  1.00  0.60           C
ATOM   2250  OD1 ASP A 141      12.484  -2.169 -39.624  1.00  0.60           O
ATOM   2251  OD2 ASP A 141      10.932  -1.969 -41.098  1.00  0.60           O1-
ATOM      0  H   ASP A 141       8.942  -2.896 -38.654  1.00  0.60           H   new
ATOM      0  HA  ASP A 141      11.135  -2.083 -37.296  1.00  0.60           H   new
ATOM      0  HB2 ASP A 141       9.680  -0.773 -39.342  1.00  0.60           H   new
ATOM      0  HB3 ASP A 141      10.971  -0.179 -38.700  1.00  0.60           H   new
ATOM   2256  N   THR A 142       8.202  -0.956 -36.805  1.00  0.59           N
ATOM   2257  CA  THR A 142       7.344  -0.236 -35.876  1.00  0.59           C
ATOM   2258  C   THR A 142       6.224  -1.145 -35.372  1.00  0.59           C
ATOM   2259  O   THR A 142       5.597  -1.844 -36.174  1.00  0.59           O
ATOM   2260  CB  THR A 142       6.713   1.008 -36.529  1.00  0.59           C
ATOM   2261  CG2 THR A 142       5.788   1.707 -35.547  1.00  0.59           C
ATOM   2262  OG1 THR A 142       7.742   1.931 -36.985  1.00  0.59           O
ATOM      0  H   THR A 142       7.784  -1.325 -37.460  1.00  0.59           H   new
ATOM      0  HA  THR A 142       7.903   0.049 -35.136  1.00  0.59           H   new
ATOM      0  HB  THR A 142       6.197   0.717 -37.297  1.00  0.59           H   new
ATOM      0  HG1 THR A 142       8.125   2.274 -36.321  1.00  0.59           H   new
ATOM      0 HG21 THR A 142       5.397   2.488 -35.970  1.00  0.59           H   new
ATOM      0 HG22 THR A 142       5.082   1.099 -35.278  1.00  0.59           H   new
ATOM      0 HG23 THR A 142       6.293   1.982 -34.766  1.00  0.59           H   new
ATOM   2270  N   LEU A 143       5.982  -1.153 -34.062  1.00  0.60           N
ATOM   2271  CA  LEU A 143       4.877  -1.932 -33.497  1.00  0.60           C
ATOM   2272  C   LEU A 143       3.874  -1.043 -32.787  1.00  0.60           C
ATOM   2273  O   LEU A 143       4.190  -0.408 -31.773  1.00  0.60           O
ATOM   2274  CB  LEU A 143       5.382  -2.942 -32.480  1.00  0.60           C
ATOM   2275  CG  LEU A 143       4.328  -3.773 -31.761  1.00  0.60           C
ATOM   2276  CD1 LEU A 143       3.624  -4.711 -32.760  1.00  0.60           C
ATOM   2277  CD2 LEU A 143       5.004  -4.503 -30.628  1.00  0.60           C
ATOM      0  H   LEU A 143       6.444  -0.716 -33.483  1.00  0.60           H   new
ATOM      0  HA  LEU A 143       4.454  -2.383 -34.245  1.00  0.60           H   new
ATOM      0  HB2 LEU A 143       5.990  -3.548 -32.931  1.00  0.60           H   new
ATOM      0  HB3 LEU A 143       5.900  -2.466 -31.812  1.00  0.60           H   new
ATOM      0  HG  LEU A 143       3.630  -3.214 -31.384  1.00  0.60           H   new
ATOM      0 HD11 LEU A 143       2.955  -5.236 -32.294  1.00  0.60           H   new
ATOM      0 HD12 LEU A 143       3.196  -4.184 -33.453  1.00  0.60           H   new
ATOM      0 HD13 LEU A 143       4.277  -5.304 -33.163  1.00  0.60           H   new
ATOM      0 HD21 LEU A 143       4.351  -5.041 -30.154  1.00  0.60           H   new
ATOM      0 HD22 LEU A 143       5.700  -5.079 -30.983  1.00  0.60           H   new
ATOM      0 HD23 LEU A 143       5.397  -3.860 -30.017  1.00  0.60           H   new
ATOM   2289  N   LEU A 144       2.660  -1.044 -33.288  1.00  0.62           N
ATOM   2290  CA  LEU A 144       1.617  -0.258 -32.685  1.00  0.62           C
ATOM   2291  C   LEU A 144       0.623  -1.227 -32.046  1.00  0.62           C
ATOM   2292  O   LEU A 144       0.320  -2.269 -32.639  1.00  0.62           O
ATOM   2293  CB  LEU A 144       0.919   0.579 -33.760  1.00  0.62           C
ATOM   2294  CG  LEU A 144       1.786   1.477 -34.634  1.00  0.62           C
ATOM   2295  CD1 LEU A 144       0.889   2.132 -35.673  1.00  0.62           C
ATOM   2296  CD2 LEU A 144       2.473   2.523 -33.780  1.00  0.62           C
ATOM      0  H   LEU A 144       2.419  -1.495 -33.980  1.00  0.62           H   new
ATOM      0  HA  LEU A 144       1.979   0.344 -32.017  1.00  0.62           H   new
ATOM      0  HB2 LEU A 144       0.435  -0.027 -34.343  1.00  0.62           H   new
ATOM      0  HB3 LEU A 144       0.259   1.138 -33.321  1.00  0.62           H   new
ATOM      0  HG  LEU A 144       2.475   0.958 -35.077  1.00  0.62           H   new
ATOM      0 HD11 LEU A 144       1.421   2.710 -36.242  1.00  0.62           H   new
ATOM      0 HD12 LEU A 144       0.466   1.447 -36.214  1.00  0.62           H   new
ATOM      0 HD13 LEU A 144       0.207   2.658 -35.227  1.00  0.62           H   new
ATOM      0 HD21 LEU A 144       3.023   3.090 -34.343  1.00  0.62           H   new
ATOM      0 HD22 LEU A 144       1.805   3.064 -33.331  1.00  0.62           H   new
ATOM      0 HD23 LEU A 144       3.032   2.085 -33.119  1.00  0.62           H   new
ATOM   2308  N   CYS A 145       0.142  -0.906 -30.849  1.00  0.67           N
ATOM   2309  CA  CYS A 145      -0.844  -1.748 -30.192  1.00  0.67           C
ATOM   2310  C   CYS A 145      -1.991  -0.949 -29.570  1.00  0.67           C
ATOM   2311  O   CYS A 145      -1.770  -0.009 -28.805  1.00  0.67           O
ATOM   2312  CB  CYS A 145      -0.165  -2.591 -29.117  1.00  0.67           C
ATOM   2313  SG  CYS A 145       1.128  -3.657 -29.737  1.00  0.67           S
ATOM      0  H   CYS A 145       0.374  -0.208 -30.404  1.00  0.67           H   new
ATOM      0  HA  CYS A 145      -1.231  -2.317 -30.875  1.00  0.67           H   new
ATOM      0  HB2 CYS A 145       0.210  -2.000 -28.445  1.00  0.67           H   new
ATOM      0  HB3 CYS A 145      -0.835  -3.135 -28.674  1.00  0.67           H   new
ATOM      0  HG  CYS A 145       1.074  -4.718 -29.179  1.00  0.67           H   new
ATOM   2319  N   ASP A 146      -3.212  -1.393 -29.833  1.00  0.73           N
ATOM   2320  CA  ASP A 146      -4.425  -0.802 -29.271  1.00  0.73           C
ATOM   2321  C   ASP A 146      -5.324  -1.951 -28.817  1.00  0.73           C
ATOM   2322  O   ASP A 146      -6.556  -1.905 -28.847  1.00  0.73           O
ATOM   2323  CB  ASP A 146      -5.107   0.099 -30.323  1.00  0.73           C
ATOM   2324  CG  ASP A 146      -6.202   1.004 -29.759  1.00  0.73           C
ATOM   2325  OD1 ASP A 146      -6.137   1.300 -28.595  1.00  0.73           O
ATOM   2326  OD2 ASP A 146      -7.088   1.390 -30.478  1.00  0.73           O1-
ATOM      0  H   ASP A 146      -3.365  -2.060 -30.354  1.00  0.73           H   new
ATOM      0  HA  ASP A 146      -4.227  -0.235 -28.510  1.00  0.73           H   new
ATOM      0  HB2 ASP A 146      -4.432   0.651 -30.747  1.00  0.73           H   new
ATOM      0  HB3 ASP A 146      -5.490  -0.462 -31.015  1.00  0.73           H   new
ATOM   2331  N   ILE A 147      -4.667  -2.960 -28.271  1.00  0.79           N
ATOM   2332  CA  ILE A 147      -5.300  -4.206 -27.876  1.00  0.79           C
ATOM   2333  C   ILE A 147      -5.801  -4.267 -26.454  1.00  0.79           C
ATOM   2334  O   ILE A 147      -5.312  -5.038 -25.638  1.00  0.79           O
ATOM   2335  CB  ILE A 147      -4.332  -5.361 -28.145  1.00  0.79           C
ATOM   2336  CG1 ILE A 147      -3.081  -5.200 -27.428  1.00  0.79           C
ATOM   2337  CG2 ILE A 147      -4.004  -5.434 -29.519  1.00  0.79           C
ATOM   2338  CD1 ILE A 147      -2.167  -6.455 -27.556  1.00  0.79           C
ATOM      0  H   ILE A 147      -3.821  -2.940 -28.116  1.00  0.79           H   new
ATOM      0  HA  ILE A 147      -6.103  -4.275 -28.416  1.00  0.79           H   new
ATOM      0  HB  ILE A 147      -4.788  -6.164 -27.848  1.00  0.79           H   new
ATOM      0 HG12 ILE A 147      -2.611  -4.423 -27.770  1.00  0.79           H   new
ATOM      0 HG13 ILE A 147      -3.266  -5.030 -26.491  1.00  0.79           H   new
ATOM      0 HG21 ILE A 147      -3.391  -6.171 -29.667  1.00  0.79           H   new
ATOM      0 HG22 ILE A 147      -4.811  -5.577 -30.037  1.00  0.79           H   new
ATOM      0 HG23 ILE A 147      -3.584  -4.605 -29.796  1.00  0.79           H   new
ATOM      0 HD11 ILE A 147      -1.344  -6.308 -27.065  1.00  0.79           H   new
ATOM      0 HD12 ILE A 147      -2.626  -7.228 -27.192  1.00  0.79           H   new
ATOM      0 HD13 ILE A 147      -1.961  -6.612 -28.491  1.00  0.79           H   new
ATOM   2350  N   GLY A 148      -6.834  -3.487 -26.192  1.00  0.84           N
ATOM   2351  CA  GLY A 148      -7.438  -3.458 -24.864  1.00  0.84           C
ATOM   2352  C   GLY A 148      -8.675  -2.573 -24.788  1.00  0.84           C
ATOM   2353  O   GLY A 148      -8.841  -1.612 -25.554  1.00  0.84           O
ATOM      0  H   GLY A 148      -7.204  -2.965 -26.766  1.00  0.84           H   new
ATOM      0  HA2 GLY A 148      -7.677  -4.361 -24.604  1.00  0.84           H   new
ATOM      0  HA3 GLY A 148      -6.782  -3.143 -24.223  1.00  0.84           H   new
ATOM   2357  N   GLU A 149      -9.525  -2.894 -23.813  1.00  0.87           N
ATOM   2358  CA  GLU A 149     -10.784  -2.197 -23.583  1.00  0.87           C
ATOM   2359  C   GLU A 149     -10.954  -1.831 -22.111  1.00  0.87           C
ATOM   2360  O   GLU A 149     -10.508  -2.562 -21.221  1.00  0.87           O
ATOM   2361  CB  GLU A 149     -11.948  -3.077 -24.055  1.00  0.87           C
ATOM   2362  CG  GLU A 149     -11.906  -3.404 -25.568  1.00  0.87           C
ATOM   2363  CD  GLU A 149     -13.045  -4.272 -26.059  1.00  0.87           C
ATOM   2364  OE1 GLU A 149     -13.893  -4.620 -25.271  1.00  0.87           O
ATOM   2365  OE2 GLU A 149     -13.048  -4.597 -27.236  1.00  0.87           O1-
ATOM      0  H   GLU A 149      -9.381  -3.535 -23.258  1.00  0.87           H   new
ATOM      0  HA  GLU A 149     -10.777  -1.370 -24.091  1.00  0.87           H   new
ATOM      0  HB2 GLU A 149     -11.940  -3.907 -23.552  1.00  0.87           H   new
ATOM      0  HB3 GLU A 149     -12.784  -2.630 -23.852  1.00  0.87           H   new
ATOM      0  HG2 GLU A 149     -11.911  -2.572 -26.067  1.00  0.87           H   new
ATOM      0  HG3 GLU A 149     -11.067  -3.849 -25.767  1.00  0.87           H   new
ATOM   2372  N   SER A 150     -11.627  -0.710 -21.883  1.00  0.88           N
ATOM   2373  CA  SER A 150     -11.876  -0.141 -20.560  1.00  0.88           C
ATOM   2374  C   SER A 150     -12.924  -0.849 -19.695  1.00  0.88           C
ATOM   2375  O   SER A 150     -13.721  -1.660 -20.180  1.00  0.88           O
ATOM   2376  CB  SER A 150     -12.290   1.297 -20.748  1.00  0.88           C
ATOM   2377  OG  SER A 150     -13.537   1.378 -21.412  1.00  0.88           O
ATOM      0  H   SER A 150     -11.965  -0.240 -22.519  1.00  0.88           H   new
ATOM      0  HA  SER A 150     -11.046  -0.249 -20.070  1.00  0.88           H   new
ATOM      0  HB2 SER A 150     -12.349   1.736 -19.885  1.00  0.88           H   new
ATOM      0  HB3 SER A 150     -11.615   1.768 -21.261  1.00  0.88           H   new
ATOM      0  HG  SER A 150     -14.049   1.889 -20.985  1.00  0.88           H   new
ATOM   2383  N   SER A 151     -12.917  -0.489 -18.408  1.00  0.87           N
ATOM   2384  CA  SER A 151     -13.849  -0.978 -17.385  1.00  0.87           C
ATOM   2385  C   SER A 151     -13.853  -0.077 -16.124  1.00  0.87           C
ATOM   2386  O   SER A 151     -12.859   0.588 -15.832  1.00  0.87           O
ATOM   2387  CB  SER A 151     -13.496  -2.404 -16.976  1.00  0.87           C
ATOM   2388  OG  SER A 151     -14.328  -2.855 -15.924  1.00  0.87           O
ATOM      0  H   SER A 151     -12.345   0.071 -18.094  1.00  0.87           H   new
ATOM      0  HA  SER A 151     -14.735  -0.957 -17.780  1.00  0.87           H   new
ATOM      0  HB2 SER A 151     -13.588  -2.994 -17.740  1.00  0.87           H   new
ATOM      0  HB3 SER A 151     -12.568  -2.443 -16.697  1.00  0.87           H   new
ATOM      0  HG  SER A 151     -14.117  -3.641 -15.717  1.00  0.87           H   new
ATOM   2394  N   PRO A 152     -14.976   0.024 -15.384  1.00  0.84           N
ATOM   2395  CA  PRO A 152     -15.050   0.620 -14.056  1.00  0.84           C
ATOM   2396  C   PRO A 152     -14.089  -0.062 -13.065  1.00  0.84           C
ATOM   2397  O   PRO A 152     -13.691   0.543 -12.063  1.00  0.84           O
ATOM   2398  CB  PRO A 152     -16.510   0.372 -13.664  1.00  0.84           C
ATOM   2399  CG  PRO A 152     -17.252   0.286 -14.979  1.00  0.84           C
ATOM   2400  CD  PRO A 152     -16.288  -0.379 -15.937  1.00  0.84           C
ATOM      0  HA  PRO A 152     -14.793   1.555 -14.045  1.00  0.84           H   new
ATOM      0  HB2 PRO A 152     -16.603  -0.447 -13.153  1.00  0.84           H   new
ATOM      0  HB3 PRO A 152     -16.854   1.092 -13.112  1.00  0.84           H   new
ATOM      0  HG2 PRO A 152     -18.068  -0.231 -14.888  1.00  0.84           H   new
ATOM      0  HG3 PRO A 152     -17.508   1.167 -15.295  1.00  0.84           H   new
ATOM      0  HD2 PRO A 152     -16.396  -1.343 -15.950  1.00  0.84           H   new
ATOM      0  HD3 PRO A 152     -16.409  -0.068 -16.848  1.00  0.84           H   new
ATOM   2408  N   SER A 153     -13.711  -1.320 -13.334  1.00  0.80           N
ATOM   2409  CA  SER A 153     -12.803  -2.022 -12.442  1.00  0.80           C
ATOM   2410  C   SER A 153     -11.343  -1.818 -12.789  1.00  0.80           C
ATOM   2411  O   SER A 153     -10.849  -2.365 -13.780  1.00  0.80           O
ATOM   2412  CB  SER A 153     -13.092  -3.504 -12.462  1.00  0.80           C
ATOM   2413  OG  SER A 153     -12.100  -4.233 -11.755  1.00  0.80           O
ATOM      0  H   SER A 153     -13.969  -1.771 -14.019  1.00  0.80           H   new
ATOM      0  HA  SER A 153     -12.955  -1.647 -11.560  1.00  0.80           H   new
ATOM      0  HB2 SER A 153     -13.962  -3.671 -12.067  1.00  0.80           H   new
ATOM      0  HB3 SER A 153     -13.132  -3.815 -13.380  1.00  0.80           H   new
ATOM      0  HG  SER A 153     -12.283  -5.052 -11.780  1.00  0.80           H   new
ATOM   2419  N   SER A 154     -10.630  -1.087 -11.930  1.00  0.76           N
ATOM   2420  CA  SER A 154      -9.216  -0.791 -12.159  1.00  0.76           C
ATOM   2421  C   SER A 154      -8.360  -2.045 -12.110  1.00  0.76           C
ATOM   2422  O   SER A 154      -7.284  -2.114 -12.707  1.00  0.76           O
ATOM   2423  CB  SER A 154      -8.723   0.178 -11.117  1.00  0.76           C
ATOM   2424  OG  SER A 154      -8.763  -0.400  -9.848  1.00  0.76           O
ATOM      0  H   SER A 154     -10.949  -0.752 -11.205  1.00  0.76           H   new
ATOM      0  HA  SER A 154      -9.140  -0.404 -13.045  1.00  0.76           H   new
ATOM      0  HB2 SER A 154      -7.815   0.450 -11.325  1.00  0.76           H   new
ATOM      0  HB3 SER A 154      -9.269   0.979 -11.130  1.00  0.76           H   new
ATOM      0  HG  SER A 154      -8.484   0.152  -9.280  1.00  0.76           H   new
ATOM   2430  N   VAL A 155      -8.866  -3.069 -11.435  1.00  0.72           N
ATOM   2431  CA  VAL A 155      -8.151  -4.322 -11.351  1.00  0.72           C
ATOM   2432  C   VAL A 155      -8.238  -5.017 -12.689  1.00  0.72           C
ATOM   2433  O   VAL A 155      -7.217  -5.458 -13.220  1.00  0.72           O
ATOM   2434  CB  VAL A 155      -8.714  -5.207 -10.236  1.00  0.72           C
ATOM   2435  CG1 VAL A 155      -8.039  -6.579 -10.274  1.00  0.72           C
ATOM   2436  CG2 VAL A 155      -8.476  -4.514  -8.902  1.00  0.72           C
ATOM      0  H   VAL A 155      -9.620  -3.054 -11.021  1.00  0.72           H   new
ATOM      0  HA  VAL A 155      -7.222  -4.149 -11.133  1.00  0.72           H   new
ATOM      0  HB  VAL A 155      -9.667  -5.342 -10.358  1.00  0.72           H   new
ATOM      0 HG11 VAL A 155      -8.398  -7.136  -9.566  1.00  0.72           H   new
ATOM      0 HG12 VAL A 155      -8.207  -6.999 -11.132  1.00  0.72           H   new
ATOM      0 HG13 VAL A 155      -7.083  -6.473 -10.148  1.00  0.72           H   new
ATOM      0 HG21 VAL A 155      -8.828  -5.064  -8.184  1.00  0.72           H   new
ATOM      0 HG22 VAL A 155      -7.524  -4.382  -8.771  1.00  0.72           H   new
ATOM      0 HG23 VAL A 155      -8.924  -3.654  -8.899  1.00  0.72           H   new
ATOM   2446  N   THR A 156      -9.443  -5.074 -13.268  1.00  0.69           N
ATOM   2447  CA  THR A 156      -9.578  -5.698 -14.579  1.00  0.69           C
ATOM   2448  C   THR A 156      -8.792  -4.928 -15.637  1.00  0.69           C
ATOM   2449  O   THR A 156      -8.097  -5.525 -16.463  1.00  0.69           O
ATOM   2450  CB  THR A 156     -11.042  -5.828 -15.005  1.00  0.69           C
ATOM   2451  CG2 THR A 156     -11.126  -6.390 -16.406  1.00  0.69           C
ATOM   2452  OG1 THR A 156     -11.737  -6.681 -14.079  1.00  0.69           O
ATOM      0  H   THR A 156     -10.170  -4.767 -12.928  1.00  0.69           H   new
ATOM      0  HA  THR A 156      -9.210  -6.592 -14.503  1.00  0.69           H   new
ATOM      0  HB  THR A 156     -11.458  -4.952 -15.001  1.00  0.69           H   new
ATOM      0  HG1 THR A 156     -12.541  -6.751 -14.312  1.00  0.69           H   new
ATOM      0 HG21 THR A 156     -12.057  -6.469 -16.668  1.00  0.69           H   new
ATOM      0 HG22 THR A 156     -10.667  -5.797 -17.021  1.00  0.69           H   new
ATOM      0 HG23 THR A 156     -10.709  -7.265 -16.429  1.00  0.69           H   new
ATOM   2460  N   GLU A 157      -8.867  -3.593 -15.626  1.00  0.66           N
ATOM   2461  CA  GLU A 157      -8.100  -2.858 -16.626  1.00  0.66           C
ATOM   2462  C   GLU A 157      -6.602  -3.129 -16.453  1.00  0.66           C
ATOM   2463  O   GLU A 157      -5.873  -3.300 -17.440  1.00  0.66           O
ATOM   2464  CB  GLU A 157      -8.359  -1.356 -16.561  1.00  0.66           C
ATOM   2465  CG  GLU A 157      -9.706  -0.884 -17.056  1.00  0.66           C
ATOM   2466  CD  GLU A 157      -9.812   0.638 -17.073  1.00  0.66           C
ATOM   2467  OE1 GLU A 157      -9.006   1.283 -16.458  1.00  0.66           O
ATOM   2468  OE2 GLU A 157     -10.716   1.153 -17.707  1.00  0.66           O1-
ATOM      0  H   GLU A 157      -9.330  -3.118 -15.079  1.00  0.66           H   new
ATOM      0  HA  GLU A 157      -8.392  -3.172 -17.496  1.00  0.66           H   new
ATOM      0  HB2 GLU A 157      -8.256  -1.069 -15.640  1.00  0.66           H   new
ATOM      0  HB3 GLU A 157      -7.671  -0.906 -17.076  1.00  0.66           H   new
ATOM      0  HG2 GLU A 157      -9.859  -1.227 -17.950  1.00  0.66           H   new
ATOM      0  HG3 GLU A 157     -10.403  -1.249 -16.489  1.00  0.66           H   new
ATOM   2475  N   GLY A 158      -6.154  -3.230 -15.195  1.00  0.64           N
ATOM   2476  CA  GLY A 158      -4.773  -3.536 -14.862  1.00  0.64           C
ATOM   2477  C   GLY A 158      -4.359  -4.887 -15.438  1.00  0.64           C
ATOM   2478  O   GLY A 158      -3.353  -4.985 -16.144  1.00  0.64           O
ATOM      0  H   GLY A 158      -6.658  -3.120 -14.507  1.00  0.64           H   new
ATOM      0  HA2 GLY A 158      -4.192  -2.841 -15.208  1.00  0.64           H   new
ATOM      0  HA3 GLY A 158      -4.663  -3.544 -13.898  1.00  0.64           H   new
ATOM   2482  N   GLU A 159      -5.132  -5.936 -15.143  1.00  0.63           N
ATOM   2483  CA  GLU A 159      -4.798  -7.267 -15.640  1.00  0.63           C
ATOM   2484  C   GLU A 159      -4.806  -7.324 -17.166  1.00  0.63           C
ATOM   2485  O   GLU A 159      -3.910  -7.930 -17.770  1.00  0.63           O
ATOM   2486  CB  GLU A 159      -5.762  -8.318 -15.069  1.00  0.63           C
ATOM   2487  CG  GLU A 159      -5.581  -8.607 -13.565  1.00  0.63           C
ATOM   2488  CD  GLU A 159      -6.583  -9.618 -13.017  1.00  0.63           C
ATOM   2489  OE1 GLU A 159      -7.482  -9.996 -13.736  1.00  0.63           O
ATOM   2490  OE2 GLU A 159      -6.439 -10.012 -11.880  1.00  0.63           O1-
ATOM      0  H   GLU A 159      -5.844  -5.897 -14.663  1.00  0.63           H   new
ATOM      0  HA  GLU A 159      -3.897  -7.466 -15.340  1.00  0.63           H   new
ATOM      0  HB2 GLU A 159      -6.673  -8.021 -15.222  1.00  0.63           H   new
ATOM      0  HB3 GLU A 159      -5.647  -9.146 -15.561  1.00  0.63           H   new
ATOM      0  HG2 GLU A 159      -4.682  -8.937 -13.412  1.00  0.63           H   new
ATOM      0  HG3 GLU A 159      -5.666  -7.777 -13.071  1.00  0.63           H   new
ATOM   2497  N   ARG A 160      -5.769  -6.646 -17.806  1.00  0.63           N
ATOM   2498  CA  ARG A 160      -5.802  -6.639 -19.262  1.00  0.63           C
ATOM   2499  C   ARG A 160      -4.558  -5.954 -19.797  1.00  0.63           C
ATOM   2500  O   ARG A 160      -3.909  -6.466 -20.707  1.00  0.63           O
ATOM   2501  CB  ARG A 160      -7.034  -5.908 -19.783  1.00  0.63           C
ATOM   2502  CG  ARG A 160      -8.365  -6.620 -19.592  1.00  0.63           C
ATOM   2503  CD  ARG A 160      -9.521  -5.756 -20.024  1.00  0.63           C
ATOM   2504  NE  ARG A 160     -10.793  -6.445 -19.852  1.00  0.63           N
ATOM   2505  CZ  ARG A 160     -12.015  -5.877 -19.958  1.00  0.63           C
ATOM   2506  NH1 ARG A 160     -12.149  -4.600 -20.244  1.00  0.63           N1+
ATOM   2507  NH2 ARG A 160     -13.096  -6.617 -19.768  1.00  0.63           N
ATOM      0  H   ARG A 160      -6.394  -6.197 -17.422  1.00  0.63           H   new
ATOM      0  HA  ARG A 160      -5.836  -7.560 -19.566  1.00  0.63           H   new
ATOM      0  HB2 ARG A 160      -7.084  -5.044 -19.345  1.00  0.63           H   new
ATOM      0  HB3 ARG A 160      -6.911  -5.739 -20.730  1.00  0.63           H   new
ATOM      0  HG2 ARG A 160      -8.368  -7.445 -20.102  1.00  0.63           H   new
ATOM      0  HG3 ARG A 160      -8.472  -6.863 -18.659  1.00  0.63           H   new
ATOM      0  HD2 ARG A 160      -9.524  -4.935 -19.508  1.00  0.63           H   new
ATOM      0  HD3 ARG A 160      -9.410  -5.506 -20.955  1.00  0.63           H   new
ATOM      0  HE  ARG A 160     -10.764  -7.284 -19.667  1.00  0.63           H   new
ATOM      0 HH11 ARG A 160     -11.452  -4.111 -20.367  1.00  0.63           H   new
ATOM      0 HH12 ARG A 160     -12.934  -4.254 -20.308  1.00  0.63           H   new
ATOM      0 HH21 ARG A 160     -13.018  -7.452 -19.579  1.00  0.63           H   new
ATOM      0 HH22 ARG A 160     -13.877  -6.263 -19.834  1.00  0.63           H   new
ATOM   2521  N   THR A 161      -4.173  -4.849 -19.165  1.00  0.63           N
ATOM   2522  CA  THR A 161      -3.002  -4.096 -19.565  1.00  0.63           C
ATOM   2523  C   THR A 161      -1.742  -4.913 -19.441  1.00  0.63           C
ATOM   2524  O   THR A 161      -0.878  -4.856 -20.310  1.00  0.63           O
ATOM   2525  CB  THR A 161      -2.872  -2.824 -18.748  1.00  0.63           C
ATOM   2526  CG2 THR A 161      -1.650  -2.120 -19.073  1.00  0.63           C
ATOM   2527  OG1 THR A 161      -3.987  -1.997 -19.003  1.00  0.63           O
ATOM      0  H   THR A 161      -4.589  -4.518 -18.489  1.00  0.63           H   new
ATOM      0  HA  THR A 161      -3.120  -3.863 -20.499  1.00  0.63           H   new
ATOM      0  HB  THR A 161      -2.841  -3.057 -17.807  1.00  0.63           H   new
ATOM      0  HG1 THR A 161      -4.659  -2.301 -18.602  1.00  0.63           H   new
ATOM      0 HG21 THR A 161      -1.590  -1.312 -18.539  1.00  0.63           H   new
ATOM      0 HG22 THR A 161      -0.888  -2.690 -18.884  1.00  0.63           H   new
ATOM      0 HG23 THR A 161      -1.652  -1.885 -20.014  1.00  0.63           H   new
ATOM   2535  N   MET A 162      -1.597  -5.656 -18.359  1.00  0.64           N
ATOM   2536  CA  MET A 162      -0.400  -6.456 -18.218  1.00  0.64           C
ATOM   2537  C   MET A 162      -0.339  -7.548 -19.281  1.00  0.64           C
ATOM   2538  O   MET A 162       0.734  -7.829 -19.818  1.00  0.64           O
ATOM   2539  CB  MET A 162      -0.316  -6.986 -16.808  1.00  0.64           C
ATOM   2540  CG  MET A 162       0.004  -5.880 -15.842  1.00  0.64           C
ATOM   2541  SD  MET A 162       0.337  -6.418 -14.222  1.00  0.64           S
ATOM   2542  CE  MET A 162      -1.328  -6.690 -13.641  1.00  0.64           C
ATOM      0  H   MET A 162      -2.162  -5.711 -17.713  1.00  0.64           H   new
ATOM      0  HA  MET A 162       0.384  -5.905 -18.368  1.00  0.64           H   new
ATOM      0  HB2 MET A 162      -1.158  -7.402 -16.563  1.00  0.64           H   new
ATOM      0  HB3 MET A 162       0.366  -7.674 -16.756  1.00  0.64           H   new
ATOM      0  HG2 MET A 162       0.772  -5.388 -16.173  1.00  0.64           H   new
ATOM      0  HG3 MET A 162      -0.741  -5.260 -15.819  1.00  0.64           H   new
ATOM      0  HE1 MET A 162      -1.304  -7.002 -12.723  1.00  0.64           H   new
ATOM      0  HE2 MET A 162      -1.827  -5.859 -13.686  1.00  0.64           H   new
ATOM      0  HE3 MET A 162      -1.760  -7.357 -14.197  1.00  0.64           H   new
ATOM   2552  N   ARG A 163      -1.493  -8.124 -19.644  1.00  0.65           N
ATOM   2553  CA  ARG A 163      -1.527  -9.140 -20.694  1.00  0.65           C
ATOM   2554  C   ARG A 163      -0.970  -8.512 -21.989  1.00  0.65           C
ATOM   2555  O   ARG A 163      -0.164  -9.123 -22.714  1.00  0.65           O
ATOM   2556  CB  ARG A 163      -2.956  -9.649 -20.875  1.00  0.65           C
ATOM   2557  CG  ARG A 163      -3.154 -10.823 -21.815  1.00  0.65           C
ATOM   2558  CD  ARG A 163      -4.601 -11.254 -21.854  1.00  0.65           C
ATOM   2559  NE  ARG A 163      -5.483 -10.278 -22.513  1.00  0.65           N
ATOM   2560  CZ  ARG A 163      -6.763 -10.041 -22.165  1.00  0.65           C
ATOM   2561  NH1 ARG A 163      -7.300 -10.673 -21.140  1.00  0.65           N1+
ATOM   2562  NH2 ARG A 163      -7.480  -9.175 -22.861  1.00  0.65           N
ATOM      0  H   ARG A 163      -2.258  -7.940 -19.296  1.00  0.65           H   new
ATOM      0  HA  ARG A 163      -0.979  -9.904 -20.456  1.00  0.65           H   new
ATOM      0  HB2 ARG A 163      -3.300  -9.899 -20.003  1.00  0.65           H   new
ATOM      0  HB3 ARG A 163      -3.501  -8.912 -21.194  1.00  0.65           H   new
ATOM      0  HG2 ARG A 163      -2.863 -10.579 -22.707  1.00  0.65           H   new
ATOM      0  HG3 ARG A 163      -2.600 -11.566 -21.529  1.00  0.65           H   new
ATOM      0  HD2 ARG A 163      -4.666 -12.104 -22.317  1.00  0.65           H   new
ATOM      0  HD3 ARG A 163      -4.912 -11.401 -20.947  1.00  0.65           H   new
ATOM      0  HE  ARG A 163      -5.158  -9.826 -23.168  1.00  0.65           H   new
ATOM      0 HH11 ARG A 163      -6.833 -11.239 -20.691  1.00  0.65           H   new
ATOM      0 HH12 ARG A 163      -8.117 -10.520 -20.920  1.00  0.65           H   new
ATOM      0 HH21 ARG A 163      -7.129  -8.767 -23.532  1.00  0.65           H   new
ATOM      0 HH22 ARG A 163      -8.297  -9.020 -22.643  1.00  0.65           H   new
ATOM   2576  N   VAL A 164      -1.379  -7.262 -22.242  1.00  0.66           N
ATOM   2577  CA  VAL A 164      -0.924  -6.495 -23.395  1.00  0.66           C
ATOM   2578  C   VAL A 164       0.544  -6.177 -23.341  1.00  0.66           C
ATOM   2579  O   VAL A 164       1.258  -6.395 -24.314  1.00  0.66           O
ATOM   2580  CB  VAL A 164      -1.685  -5.173 -23.482  1.00  0.66           C
ATOM   2581  CG1 VAL A 164      -1.069  -4.264 -24.565  1.00  0.66           C
ATOM   2582  CG2 VAL A 164      -3.112  -5.484 -23.713  1.00  0.66           C
ATOM      0  H   VAL A 164      -1.934  -6.837 -21.741  1.00  0.66           H   new
ATOM      0  HA  VAL A 164      -1.092  -7.051 -24.172  1.00  0.66           H   new
ATOM      0  HB  VAL A 164      -1.615  -4.671 -22.655  1.00  0.66           H   new
ATOM      0 HG11 VAL A 164      -1.563  -3.430 -24.607  1.00  0.66           H   new
ATOM      0 HG12 VAL A 164      -0.143  -4.080 -24.344  1.00  0.66           H   new
ATOM      0 HG13 VAL A 164      -1.113  -4.710 -25.425  1.00  0.66           H   new
ATOM      0 HG21 VAL A 164      -3.618  -4.658 -23.772  1.00  0.66           H   new
ATOM      0 HG22 VAL A 164      -3.205  -5.980 -24.541  1.00  0.66           H   new
ATOM      0 HG23 VAL A 164      -3.450  -6.018 -22.977  1.00  0.66           H   new
ATOM   2592  N   LEU A 165       1.016  -5.686 -22.210  1.00  0.66           N
ATOM   2593  CA  LEU A 165       2.407  -5.311 -22.122  1.00  0.66           C
ATOM   2594  C   LEU A 165       3.320  -6.522 -22.304  1.00  0.66           C
ATOM   2595  O   LEU A 165       4.344  -6.417 -22.980  1.00  0.66           O
ATOM   2596  CB  LEU A 165       2.655  -4.599 -20.800  1.00  0.66           C
ATOM   2597  CG  LEU A 165       1.977  -3.187 -20.664  1.00  0.66           C
ATOM   2598  CD1 LEU A 165       2.226  -2.630 -19.247  1.00  0.66           C
ATOM   2599  CD2 LEU A 165       2.483  -2.253 -21.754  1.00  0.66           C
ATOM      0  H   LEU A 165       0.555  -5.564 -21.494  1.00  0.66           H   new
ATOM      0  HA  LEU A 165       2.620  -4.698 -22.843  1.00  0.66           H   new
ATOM      0  HB2 LEU A 165       2.337  -5.165 -20.079  1.00  0.66           H   new
ATOM      0  HB3 LEU A 165       3.612  -4.496 -20.679  1.00  0.66           H   new
ATOM      0  HG  LEU A 165       1.018  -3.266 -20.784  1.00  0.66           H   new
ATOM      0 HD11 LEU A 165       1.808  -1.759 -19.163  1.00  0.66           H   new
ATOM      0 HD12 LEU A 165       1.847  -3.235 -18.590  1.00  0.66           H   new
ATOM      0 HD13 LEU A 165       3.180  -2.546 -19.095  1.00  0.66           H   new
ATOM      0 HD21 LEU A 165       2.058  -1.386 -21.660  1.00  0.66           H   new
ATOM      0 HD22 LEU A 165       3.444  -2.152 -21.673  1.00  0.66           H   new
ATOM      0 HD23 LEU A 165       2.269  -2.625 -22.624  1.00  0.66           H   new
ATOM   2611  N   ASP A 166       2.933  -7.690 -21.762  1.00  0.67           N
ATOM   2612  CA  ASP A 166       3.733  -8.903 -21.963  1.00  0.67           C
ATOM   2613  C   ASP A 166       3.734  -9.307 -23.442  1.00  0.67           C
ATOM   2614  O   ASP A 166       4.765  -9.710 -23.994  1.00  0.67           O
ATOM   2615  CB  ASP A 166       3.207 -10.075 -21.121  1.00  0.67           C
ATOM   2616  CG  ASP A 166       3.492  -9.970 -19.608  1.00  0.67           C
ATOM   2617  OD1 ASP A 166       4.283  -9.133 -19.207  1.00  0.67           O
ATOM   2618  OD2 ASP A 166       2.944 -10.752 -18.864  1.00  0.67           O1-
ATOM      0  H   ASP A 166       2.225  -7.796 -21.285  1.00  0.67           H   new
ATOM      0  HA  ASP A 166       4.638  -8.699 -21.678  1.00  0.67           H   new
ATOM      0  HB2 ASP A 166       2.248 -10.145 -21.252  1.00  0.67           H   new
ATOM      0  HB3 ASP A 166       3.600 -10.897 -21.454  1.00  0.67           H   new
ATOM   2623  N   THR A 167       2.585  -9.148 -24.109  1.00  0.67           N
ATOM   2624  CA  THR A 167       2.487  -9.478 -25.523  1.00  0.67           C
ATOM   2625  C   THR A 167       3.458  -8.585 -26.286  1.00  0.67           C
ATOM   2626  O   THR A 167       4.267  -9.050 -27.092  1.00  0.67           O
ATOM   2627  CB  THR A 167       1.040  -9.259 -26.018  1.00  0.67           C
ATOM   2628  CG2 THR A 167       0.895  -9.542 -27.518  1.00  0.67           C
ATOM   2629  OG1 THR A 167       0.158 -10.119 -25.266  1.00  0.67           O
ATOM      0  H   THR A 167       1.858  -8.852 -23.758  1.00  0.67           H   new
ATOM      0  HA  THR A 167       2.714 -10.410 -25.670  1.00  0.67           H   new
ATOM      0  HB  THR A 167       0.807  -8.328 -25.880  1.00  0.67           H   new
ATOM      0  HG1 THR A 167       0.053  -9.806 -24.494  1.00  0.67           H   new
ATOM      0 HG21 THR A 167      -0.025  -9.393 -27.788  1.00  0.67           H   new
ATOM      0 HG22 THR A 167       1.478  -8.949 -28.017  1.00  0.67           H   new
ATOM      0 HG23 THR A 167       1.140 -10.463 -27.699  1.00  0.67           H   new
ATOM   2637  N   VAL A 168       3.429  -7.301 -25.956  1.00  0.67           N
ATOM   2638  CA  VAL A 168       4.309  -6.342 -26.579  1.00  0.67           C
ATOM   2639  C   VAL A 168       5.766  -6.638 -26.339  1.00  0.67           C
ATOM   2640  O   VAL A 168       6.546  -6.556 -27.284  1.00  0.67           O
ATOM   2641  CB  VAL A 168       4.007  -4.951 -26.068  1.00  0.67           C
ATOM   2642  CG1 VAL A 168       5.078  -4.020 -26.504  1.00  0.67           C
ATOM   2643  CG2 VAL A 168       2.682  -4.539 -26.617  1.00  0.67           C
ATOM      0  H   VAL A 168       2.899  -6.968 -25.366  1.00  0.67           H   new
ATOM      0  HA  VAL A 168       4.147  -6.402 -27.533  1.00  0.67           H   new
ATOM      0  HB  VAL A 168       3.975  -4.935 -25.099  1.00  0.67           H   new
ATOM      0 HG11 VAL A 168       4.885  -3.128 -26.176  1.00  0.67           H   new
ATOM      0 HG12 VAL A 168       5.930  -4.317 -26.148  1.00  0.67           H   new
ATOM      0 HG13 VAL A 168       5.120  -4.006 -27.473  1.00  0.67           H   new
ATOM      0 HG21 VAL A 168       2.464  -3.647 -26.303  1.00  0.67           H   new
ATOM      0 HG22 VAL A 168       2.719  -4.540 -27.586  1.00  0.67           H   new
ATOM      0 HG23 VAL A 168       2.000  -5.161 -26.319  1.00  0.67           H   new
ATOM   2653  N   GLU A 169       6.145  -6.998 -25.117  1.00  0.67           N
ATOM   2654  CA  GLU A 169       7.534  -7.318 -24.835  1.00  0.67           C
ATOM   2655  C   GLU A 169       8.048  -8.402 -25.770  1.00  0.67           C
ATOM   2656  O   GLU A 169       9.141  -8.288 -26.338  1.00  0.67           O
ATOM   2657  CB  GLU A 169       7.689  -7.797 -23.392  1.00  0.67           C
ATOM   2658  CG  GLU A 169       9.108  -8.153 -23.011  1.00  0.67           C
ATOM   2659  CD  GLU A 169       9.274  -8.551 -21.571  1.00  0.67           C
ATOM   2660  OE1 GLU A 169       8.588  -8.026 -20.725  1.00  0.67           O
ATOM   2661  OE2 GLU A 169      10.134  -9.355 -21.296  1.00  0.67           O1-
ATOM      0  H   GLU A 169       5.615  -7.062 -24.443  1.00  0.67           H   new
ATOM      0  HA  GLU A 169       8.052  -6.509 -24.971  1.00  0.67           H   new
ATOM      0  HB2 GLU A 169       7.368  -7.104 -22.795  1.00  0.67           H   new
ATOM      0  HB3 GLU A 169       7.123  -8.573 -23.256  1.00  0.67           H   new
ATOM      0  HG2 GLU A 169       9.411  -8.881 -23.575  1.00  0.67           H   new
ATOM      0  HG3 GLU A 169       9.683  -7.393 -23.195  1.00  0.67           H   new
ATOM   2668  N   LYS A 170       7.236  -9.444 -25.977  1.00  0.68           N
ATOM   2669  CA  LYS A 170       7.655 -10.534 -26.847  1.00  0.68           C
ATOM   2670  C   LYS A 170       7.888 -10.029 -28.270  1.00  0.68           C
ATOM   2671  O   LYS A 170       8.869 -10.387 -28.928  1.00  0.68           O
ATOM   2672  CB  LYS A 170       6.591 -11.631 -26.862  1.00  0.68           C
ATOM   2673  CG  LYS A 170       6.459 -12.408 -25.563  1.00  0.68           C
ATOM   2674  CD  LYS A 170       5.343 -13.443 -25.660  1.00  0.68           C
ATOM   2675  CE  LYS A 170       5.165 -14.199 -24.354  1.00  0.68           C
ATOM   2676  NZ  LYS A 170       4.052 -15.190 -24.435  1.00  0.68           N1+
ATOM      0  H   LYS A 170       6.455  -9.534 -25.629  1.00  0.68           H   new
ATOM      0  HA  LYS A 170       8.487 -10.895 -26.503  1.00  0.68           H   new
ATOM      0  HB2 LYS A 170       5.733 -11.230 -27.073  1.00  0.68           H   new
ATOM      0  HB3 LYS A 170       6.796 -12.253 -27.577  1.00  0.68           H   new
ATOM      0  HG2 LYS A 170       7.298 -12.850 -25.359  1.00  0.68           H   new
ATOM      0  HG3 LYS A 170       6.276 -11.796 -24.833  1.00  0.68           H   new
ATOM      0  HD2 LYS A 170       4.512 -13.002 -25.895  1.00  0.68           H   new
ATOM      0  HD3 LYS A 170       5.543 -14.070 -26.373  1.00  0.68           H   new
ATOM      0  HE2 LYS A 170       5.990 -14.657 -24.130  1.00  0.68           H   new
ATOM      0  HE3 LYS A 170       4.986 -13.570 -23.638  1.00  0.68           H   new
ATOM      0  HZ1 LYS A 170       3.975 -15.614 -23.656  1.00  0.68           H   new
ATOM      0  HZ2 LYS A 170       3.291 -14.767 -24.619  1.00  0.68           H   new
ATOM      0  HZ3 LYS A 170       4.226 -15.780 -25.078  1.00  0.68           H   new
ATOM   2690  N   TRP A 171       7.031  -9.122 -28.724  1.00  0.68           N
ATOM   2691  CA  TRP A 171       7.193  -8.576 -30.062  1.00  0.68           C
ATOM   2692  C   TRP A 171       8.360  -7.594 -30.162  1.00  0.68           C
ATOM   2693  O   TRP A 171       9.131  -7.634 -31.121  1.00  0.68           O
ATOM   2694  CB  TRP A 171       5.906  -7.888 -30.486  1.00  0.68           C
ATOM   2695  CG  TRP A 171       4.818  -8.811 -30.957  1.00  0.68           C
ATOM   2696  CD1 TRP A 171       4.048  -9.671 -30.233  1.00  0.68           C
ATOM   2697  CD2 TRP A 171       4.359  -8.911 -32.301  1.00  0.68           C
ATOM   2698  CE2 TRP A 171       3.321  -9.848 -32.313  1.00  0.68           C
ATOM   2699  CE3 TRP A 171       4.729  -8.296 -33.474  1.00  0.68           C
ATOM   2700  NE1 TRP A 171       3.153 -10.302 -31.046  1.00  0.68           N
ATOM   2701  CZ2 TRP A 171       2.662 -10.178 -33.463  1.00  0.68           C
ATOM   2702  CZ3 TRP A 171       4.072  -8.627 -34.612  1.00  0.68           C
ATOM   2703  CH2 TRP A 171       3.053  -9.549 -34.613  1.00  0.68           C
ATOM      0  H   TRP A 171       6.361  -8.815 -28.281  1.00  0.68           H   new
ATOM      0  HA  TRP A 171       7.394  -9.317 -30.655  1.00  0.68           H   new
ATOM      0  HB2 TRP A 171       5.571  -7.370 -29.738  1.00  0.68           H   new
ATOM      0  HB3 TRP A 171       6.110  -7.261 -31.197  1.00  0.68           H   new
ATOM      0  HD1 TRP A 171       4.122  -9.808 -29.316  1.00  0.68           H   new
ATOM      0  HE1 TRP A 171       2.577 -10.890 -30.797  1.00  0.68           H   new
ATOM      0  HE3 TRP A 171       5.414  -7.667 -33.486  1.00  0.68           H   new
ATOM      0  HZ2 TRP A 171       1.975 -10.805 -33.464  1.00  0.68           H   new
ATOM      0  HZ3 TRP A 171       4.317  -8.220 -35.412  1.00  0.68           H   new
ATOM      0  HH2 TRP A 171       2.621  -9.749 -35.412  1.00  0.68           H   new
ATOM   2714  N   LEU A 172       8.565  -6.764 -29.145  1.00  0.69           N
ATOM   2715  CA  LEU A 172       9.639  -5.778 -29.197  1.00  0.69           C
ATOM   2716  C   LEU A 172      10.998  -6.460 -29.224  1.00  0.69           C
ATOM   2717  O   LEU A 172      11.924  -6.015 -29.924  1.00  0.69           O
ATOM   2718  CB  LEU A 172       9.578  -4.806 -28.012  1.00  0.69           C
ATOM   2719  CG  LEU A 172       8.391  -3.863 -27.988  1.00  0.69           C
ATOM   2720  CD1 LEU A 172       8.454  -2.990 -26.713  1.00  0.69           C
ATOM   2721  CD2 LEU A 172       8.375  -3.048 -29.231  1.00  0.69           C
ATOM      0  H   LEU A 172       8.099  -6.754 -28.422  1.00  0.69           H   new
ATOM      0  HA  LEU A 172       9.517  -5.271 -30.015  1.00  0.69           H   new
ATOM      0  HB2 LEU A 172       9.574  -5.324 -27.192  1.00  0.69           H   new
ATOM      0  HB3 LEU A 172      10.390  -4.276 -28.009  1.00  0.69           H   new
ATOM      0  HG  LEU A 172       7.561  -4.364 -27.960  1.00  0.69           H   new
ATOM      0 HD11 LEU A 172       7.695  -2.386 -26.696  1.00  0.69           H   new
ATOM      0 HD12 LEU A 172       8.430  -3.560 -25.929  1.00  0.69           H   new
ATOM      0 HD13 LEU A 172       9.276  -2.475 -26.713  1.00  0.69           H   new
ATOM      0 HD21 LEU A 172       7.615  -2.446 -29.213  1.00  0.69           H   new
ATOM      0 HD22 LEU A 172       9.194  -2.532 -29.291  1.00  0.69           H   new
ATOM      0 HD23 LEU A 172       8.305  -3.634 -30.001  1.00  0.69           H   new
ATOM   2733  N   SER A 173      11.086  -7.618 -28.550  1.00  0.69           N
ATOM   2734  CA  SER A 173      12.318  -8.394 -28.437  1.00  0.69           C
ATOM   2735  C   SER A 173      12.810  -8.891 -29.798  1.00  0.69           C
ATOM   2736  O   SER A 173      13.956  -9.322 -29.921  1.00  0.69           O
ATOM   2737  CB  SER A 173      12.151  -9.592 -27.502  1.00  0.69           C
ATOM   2738  OG  SER A 173      11.374 -10.641 -28.060  1.00  0.69           O
ATOM      0  H   SER A 173      10.418  -7.974 -28.142  1.00  0.69           H   new
ATOM      0  HA  SER A 173      12.979  -7.790 -28.065  1.00  0.69           H   new
ATOM      0  HB2 SER A 173      13.027  -9.937 -27.270  1.00  0.69           H   new
ATOM      0  HB3 SER A 173      11.735  -9.294 -26.678  1.00  0.69           H   new
ATOM      0  HG  SER A 173      10.614 -10.348 -28.267  1.00  0.69           H   new
ATOM   2744  N   CYS A 174      11.955  -8.830 -30.827  1.00  0.70           N
ATOM   2745  CA  CYS A 174      12.315  -9.262 -32.165  1.00  0.70           C
ATOM   2746  C   CYS A 174      13.179  -8.228 -32.897  1.00  0.70           C
ATOM   2747  O   CYS A 174      13.652  -8.491 -34.005  1.00  0.70           O
ATOM   2748  CB  CYS A 174      11.062  -9.501 -32.993  1.00  0.70           C
ATOM   2749  SG  CYS A 174      10.035 -10.810 -32.397  1.00  0.70           S
ATOM      0  H   CYS A 174      11.150  -8.535 -30.759  1.00  0.70           H   new
ATOM      0  HA  CYS A 174      12.826 -10.080 -32.065  1.00  0.70           H   new
ATOM      0  HB2 CYS A 174      10.542  -8.682 -33.018  1.00  0.70           H   new
ATOM      0  HB3 CYS A 174      11.323  -9.699 -33.906  1.00  0.70           H   new
ATOM      0  HG  CYS A 174       9.075 -10.922 -33.109  1.00  0.70           H   new
ATOM   2755  N   GLY A 175      13.391  -7.051 -32.290  1.00  0.70           N
ATOM   2756  CA  GLY A 175      14.200  -6.014 -32.923  1.00  0.70           C
ATOM   2757  C   GLY A 175      13.378  -4.849 -33.465  1.00  0.70           C
ATOM   2758  O   GLY A 175      13.717  -4.284 -34.505  1.00  0.70           O
ATOM      0  H   GLY A 175      13.076  -6.840 -31.518  1.00  0.70           H   new
ATOM      0  HA2 GLY A 175      14.842  -5.676 -32.279  1.00  0.70           H   new
ATOM      0  HA3 GLY A 175      14.708  -6.408 -33.649  1.00  0.70           H   new
ATOM   2762  N   VAL A 176      12.292  -4.496 -32.776  1.00  0.69           N
ATOM   2763  CA  VAL A 176      11.437  -3.399 -33.236  1.00  0.69           C
ATOM   2764  C   VAL A 176      12.079  -2.050 -32.878  1.00  0.69           C
ATOM   2765  O   VAL A 176      12.512  -1.851 -31.741  1.00  0.69           O
ATOM   2766  CB  VAL A 176      10.044  -3.523 -32.601  1.00  0.69           C
ATOM   2767  CG1 VAL A 176       9.186  -2.384 -33.007  1.00  0.69           C
ATOM   2768  CG2 VAL A 176       9.416  -4.852 -32.995  1.00  0.69           C
ATOM      0  H   VAL A 176      12.034  -4.874 -32.048  1.00  0.69           H   new
ATOM      0  HA  VAL A 176      11.342  -3.448 -34.200  1.00  0.69           H   new
ATOM      0  HB  VAL A 176      10.130  -3.498 -31.635  1.00  0.69           H   new
ATOM      0 HG11 VAL A 176       8.311  -2.476 -32.599  1.00  0.69           H   new
ATOM      0 HG12 VAL A 176       9.592  -1.553 -32.716  1.00  0.69           H   new
ATOM      0 HG13 VAL A 176       9.093  -2.377 -33.972  1.00  0.69           H   new
ATOM      0 HG21 VAL A 176       8.537  -4.927 -32.592  1.00  0.69           H   new
ATOM      0 HG22 VAL A 176       9.334  -4.898 -33.960  1.00  0.69           H   new
ATOM      0 HG23 VAL A 176       9.977  -5.580 -32.684  1.00  0.69           H   new
ATOM   2778  N   GLU A 177      12.193  -1.153 -33.868  1.00  0.68           N
ATOM   2779  CA  GLU A 177      12.828   0.157 -33.700  1.00  0.68           C
ATOM   2780  C   GLU A 177      11.952   1.144 -32.933  1.00  0.68           C
ATOM   2781  O   GLU A 177      12.444   1.903 -32.092  1.00  0.68           O
ATOM   2782  CB  GLU A 177      13.170   0.752 -35.069  1.00  0.68           C
ATOM   2783  CG  GLU A 177      13.943   2.080 -35.038  1.00  0.68           C
ATOM   2784  CD  GLU A 177      15.355   1.964 -34.492  1.00  0.68           C
ATOM   2785  OE1 GLU A 177      15.875   0.873 -34.451  1.00  0.68           O
ATOM   2786  OE2 GLU A 177      15.912   2.974 -34.125  1.00  0.68           O1-
ATOM      0  H   GLU A 177      11.899  -1.293 -34.664  1.00  0.68           H   new
ATOM      0  HA  GLU A 177      13.634   0.012 -33.180  1.00  0.68           H   new
ATOM      0  HB2 GLU A 177      13.693   0.103 -35.565  1.00  0.68           H   new
ATOM      0  HB3 GLU A 177      12.345   0.887 -35.561  1.00  0.68           H   new
ATOM      0  HG2 GLU A 177      13.983   2.441 -35.938  1.00  0.68           H   new
ATOM      0  HG3 GLU A 177      13.450   2.718 -34.499  1.00  0.68           H   new
ATOM   2793  N   SER A 178      10.652   1.127 -33.220  1.00  0.66           N
ATOM   2794  CA  SER A 178       9.743   2.068 -32.579  1.00  0.66           C
ATOM   2795  C   SER A 178       8.403   1.448 -32.228  1.00  0.66           C
ATOM   2796  O   SER A 178       8.012   0.409 -32.760  1.00  0.66           O
ATOM   2797  CB  SER A 178       9.525   3.287 -33.468  1.00  0.66           C
ATOM   2798  OG  SER A 178       8.890   2.952 -34.678  1.00  0.66           O
ATOM      0  H   SER A 178      10.282   0.585 -33.776  1.00  0.66           H   new
ATOM      0  HA  SER A 178      10.165   2.335 -31.748  1.00  0.66           H   new
ATOM      0  HB2 SER A 178       8.989   3.941 -32.993  1.00  0.66           H   new
ATOM      0  HB3 SER A 178      10.380   3.705 -33.657  1.00  0.66           H   new
ATOM      0  HG  SER A 178       8.550   3.641 -35.016  1.00  0.66           H   new
ATOM   2804  N   PHE A 179       7.703   2.092 -31.316  1.00  0.65           N
ATOM   2805  CA  PHE A 179       6.419   1.571 -30.872  1.00  0.65           C
ATOM   2806  C   PHE A 179       5.484   2.561 -30.177  1.00  0.65           C
ATOM   2807  O   PHE A 179       5.898   3.629 -29.699  1.00  0.65           O
ATOM   2808  CB  PHE A 179       6.639   0.369 -29.927  1.00  0.65           C
ATOM   2809  CG  PHE A 179       7.548   0.700 -28.791  1.00  0.65           C
ATOM   2810  CD1 PHE A 179       7.067   1.300 -27.654  1.00  0.65           C
ATOM   2811  CD2 PHE A 179       8.905   0.367 -28.852  1.00  0.65           C
ATOM   2812  CE1 PHE A 179       7.913   1.608 -26.622  1.00  0.65           C
ATOM   2813  CE2 PHE A 179       9.754   0.647 -27.798  1.00  0.65           C
ATOM   2814  CZ  PHE A 179       9.258   1.278 -26.680  1.00  0.65           C
ATOM      0  H   PHE A 179       7.947   2.827 -30.941  1.00  0.65           H   new
ATOM      0  HA  PHE A 179       5.971   1.325 -31.697  1.00  0.65           H   new
ATOM      0  HB2 PHE A 179       5.783   0.074 -29.578  1.00  0.65           H   new
ATOM      0  HB3 PHE A 179       7.011  -0.372 -30.431  1.00  0.65           H   new
ATOM      0  HD1 PHE A 179       6.161   1.499 -27.584  1.00  0.65           H   new
ATOM      0  HD2 PHE A 179       9.241  -0.049 -29.613  1.00  0.65           H   new
ATOM      0  HE1 PHE A 179       7.580   2.045 -25.871  1.00  0.65           H   new
ATOM      0  HE2 PHE A 179      10.652   0.411 -27.844  1.00  0.65           H   new
ATOM      0  HZ  PHE A 179       9.821   1.482 -25.968  1.00  0.65           H   new
ATOM   2824  N   CYS A 180       4.213   2.146 -30.095  1.00  0.64           N
ATOM   2825  CA  CYS A 180       3.160   2.873 -29.377  1.00  0.64           C
ATOM   2826  C   CYS A 180       2.116   1.908 -28.858  1.00  0.64           C
ATOM   2827  O   CYS A 180       1.377   1.330 -29.658  1.00  0.64           O
ATOM   2828  CB  CYS A 180       2.442   3.821 -30.298  1.00  0.64           C
ATOM   2829  SG  CYS A 180       1.194   4.898 -29.515  1.00  0.64           S
ATOM      0  H   CYS A 180       3.936   1.420 -30.463  1.00  0.64           H   new
ATOM      0  HA  CYS A 180       3.589   3.353 -28.652  1.00  0.64           H   new
ATOM      0  HB2 CYS A 180       3.101   4.383 -30.734  1.00  0.64           H   new
ATOM      0  HB3 CYS A 180       2.007   3.303 -30.993  1.00  0.64           H   new
ATOM      0  HG  CYS A 180       0.095   4.530 -29.827  1.00  0.64           H   new
ATOM   2835  N   VAL A 181       2.044   1.755 -27.538  1.00  0.63           N
ATOM   2836  CA  VAL A 181       1.146   0.786 -26.925  1.00  0.63           C
ATOM   2837  C   VAL A 181       0.132   1.380 -25.972  1.00  0.63           C
ATOM   2838  O   VAL A 181       0.493   2.015 -24.985  1.00  0.63           O
ATOM   2839  CB  VAL A 181       1.996  -0.199 -26.122  1.00  0.63           C
ATOM   2840  CG1 VAL A 181       1.119  -1.239 -25.432  1.00  0.63           C
ATOM   2841  CG2 VAL A 181       3.029  -0.794 -27.039  1.00  0.63           C
ATOM      0  H   VAL A 181       2.512   2.208 -26.977  1.00  0.63           H   new
ATOM      0  HA  VAL A 181       0.649   0.377 -27.651  1.00  0.63           H   new
ATOM      0  HB  VAL A 181       2.463   0.257 -25.404  1.00  0.63           H   new
ATOM      0 HG11 VAL A 181       1.678  -1.852 -24.930  1.00  0.63           H   new
ATOM      0 HG12 VAL A 181       0.504  -0.794 -24.828  1.00  0.63           H   new
ATOM      0 HG13 VAL A 181       0.617  -1.733 -26.099  1.00  0.63           H   new
ATOM      0 HG21 VAL A 181       3.578  -1.422 -26.544  1.00  0.63           H   new
ATOM      0 HG22 VAL A 181       2.587  -1.256 -27.768  1.00  0.63           H   new
ATOM      0 HG23 VAL A 181       3.590  -0.088 -27.397  1.00  0.63           H   new
ATOM   2851  N   LYS A 182      -1.145   1.146 -26.216  1.00  0.63           N
ATOM   2852  CA  LYS A 182      -2.124   1.660 -25.269  1.00  0.63           C
ATOM   2853  C   LYS A 182      -2.035   0.898 -23.949  1.00  0.63           C
ATOM   2854  O   LYS A 182      -2.036  -0.336 -23.931  1.00  0.63           O
ATOM   2855  CB  LYS A 182      -3.544   1.571 -25.810  1.00  0.63           C
ATOM   2856  CG  LYS A 182      -4.586   2.250 -24.908  1.00  0.63           C
ATOM   2857  CD  LYS A 182      -5.913   2.271 -25.594  1.00  0.63           C
ATOM   2858  CE  LYS A 182      -6.552   0.891 -25.599  1.00  0.63           C
ATOM   2859  NZ  LYS A 182      -7.762   0.855 -26.415  1.00  0.63           N1+
ATOM      0  H   LYS A 182      -1.459   0.713 -26.890  1.00  0.63           H   new
ATOM      0  HA  LYS A 182      -1.916   2.596 -25.124  1.00  0.63           H   new
ATOM      0  HB2 LYS A 182      -3.574   1.978 -26.690  1.00  0.63           H   new
ATOM      0  HB3 LYS A 182      -3.782   0.637 -25.922  1.00  0.63           H   new
ATOM      0  HG2 LYS A 182      -4.656   1.774 -24.066  1.00  0.63           H   new
ATOM      0  HG3 LYS A 182      -4.306   3.155 -24.700  1.00  0.63           H   new
ATOM      0  HD2 LYS A 182      -6.501   2.901 -25.148  1.00  0.63           H   new
ATOM      0  HD3 LYS A 182      -5.803   2.583 -26.506  1.00  0.63           H   new
ATOM      0  HE2 LYS A 182      -5.915   0.241 -25.936  1.00  0.63           H   new
ATOM      0  HE3 LYS A 182      -6.768   0.631 -24.690  1.00  0.63           H   new
ATOM      0  HZ1 LYS A 182      -8.180   0.079 -26.293  1.00  0.63           H   new
ATOM      0  HZ2 LYS A 182      -8.301   1.522 -26.177  1.00  0.63           H   new
ATOM      0  HZ3 LYS A 182      -7.544   0.943 -27.273  1.00  0.63           H   new
ATOM   2873  N   VAL A 183      -1.999   1.648 -22.860  1.00  0.63           N
ATOM   2874  CA  VAL A 183      -1.961   1.150 -21.496  1.00  0.63           C
ATOM   2875  C   VAL A 183      -3.284   1.592 -20.855  1.00  0.63           C
ATOM   2876  O   VAL A 183      -3.620   2.777 -20.910  1.00  0.63           O
ATOM   2877  CB  VAL A 183      -0.773   1.814 -20.760  1.00  0.63           C
ATOM   2878  CG1 VAL A 183      -0.672   1.348 -19.375  1.00  0.63           C
ATOM   2879  CG2 VAL A 183       0.520   1.580 -21.509  1.00  0.63           C
ATOM      0  H   VAL A 183      -1.996   2.507 -22.898  1.00  0.63           H   new
ATOM      0  HA  VAL A 183      -1.852   0.187 -21.454  1.00  0.63           H   new
ATOM      0  HB  VAL A 183      -0.938   2.769 -20.733  1.00  0.63           H   new
ATOM      0 HG11 VAL A 183       0.080   1.781 -18.942  1.00  0.63           H   new
ATOM      0 HG12 VAL A 183      -1.489   1.567 -18.899  1.00  0.63           H   new
ATOM      0 HG13 VAL A 183      -0.540   0.387 -19.365  1.00  0.63           H   new
ATOM      0 HG21 VAL A 183       1.251   2.003 -21.033  1.00  0.63           H   new
ATOM      0 HG22 VAL A 183       0.687   0.627 -21.576  1.00  0.63           H   new
ATOM      0 HG23 VAL A 183       0.452   1.960 -22.399  1.00  0.63           H   new
ATOM   2889  N   LEU A 184      -4.074   0.684 -20.267  1.00  0.64           N
ATOM   2890  CA  LEU A 184      -5.365   1.137 -19.743  1.00  0.64           C
ATOM   2891  C   LEU A 184      -5.268   1.666 -18.327  1.00  0.64           C
ATOM   2892  O   LEU A 184      -6.039   2.535 -17.937  1.00  0.64           O
ATOM   2893  CB  LEU A 184      -6.369  -0.009 -19.700  1.00  0.64           C
ATOM   2894  CG  LEU A 184      -6.780  -0.688 -20.987  1.00  0.64           C
ATOM   2895  CD1 LEU A 184      -7.576  -1.932 -20.620  1.00  0.64           C
ATOM   2896  CD2 LEU A 184      -7.648   0.255 -21.808  1.00  0.64           C
ATOM      0  H   LEU A 184      -3.894  -0.151 -20.166  1.00  0.64           H   new
ATOM      0  HA  LEU A 184      -5.649   1.843 -20.344  1.00  0.64           H   new
ATOM      0  HB2 LEU A 184      -6.006  -0.692 -19.114  1.00  0.64           H   new
ATOM      0  HB3 LEU A 184      -7.175   0.327 -19.278  1.00  0.64           H   new
ATOM      0  HG  LEU A 184      -6.000  -0.926 -21.512  1.00  0.64           H   new
ATOM      0 HD11 LEU A 184      -7.854  -2.389 -21.429  1.00  0.64           H   new
ATOM      0 HD12 LEU A 184      -7.023  -2.525 -20.088  1.00  0.64           H   new
ATOM      0 HD13 LEU A 184      -8.360  -1.676 -20.109  1.00  0.64           H   new
ATOM      0 HD21 LEU A 184      -7.911  -0.182 -22.633  1.00  0.64           H   new
ATOM      0 HD22 LEU A 184      -8.441   0.490 -21.301  1.00  0.64           H   new
ATOM      0 HD23 LEU A 184      -7.147   1.059 -22.014  1.00  0.64           H   new
ATOM   2908  N   ALA A 185      -4.349   1.114 -17.538  1.00  0.67           N
ATOM   2909  CA  ALA A 185      -4.304   1.489 -16.133  1.00  0.67           C
ATOM   2910  C   ALA A 185      -2.886   1.562 -15.551  1.00  0.67           C
ATOM   2911  O   ALA A 185      -2.558   0.806 -14.635  1.00  0.67           O
ATOM   2912  CB  ALA A 185      -5.134   0.502 -15.327  1.00  0.67           C
ATOM      0  H   ALA A 185      -3.761   0.539 -17.788  1.00  0.67           H   new
ATOM      0  HA  ALA A 185      -4.667   2.387 -16.074  1.00  0.67           H   new
ATOM      0  HB1 ALA A 185      -5.108   0.747 -14.389  1.00  0.67           H   new
ATOM      0  HB2 ALA A 185      -6.052   0.520 -15.640  1.00  0.67           H   new
ATOM      0  HB3 ALA A 185      -4.772  -0.391 -15.438  1.00  0.67           H   new
ATOM   2918  N   PRO A 186      -2.065   2.543 -15.975  1.00  0.70           N
ATOM   2919  CA  PRO A 186      -0.656   2.734 -15.639  1.00  0.70           C
ATOM   2920  C   PRO A 186      -0.429   3.054 -14.180  1.00  0.70           C
ATOM   2921  O   PRO A 186       0.692   2.983 -13.689  1.00  0.70           O
ATOM   2922  CB  PRO A 186      -0.263   3.918 -16.500  1.00  0.70           C
ATOM   2923  CG  PRO A 186      -1.528   4.658 -16.748  1.00  0.70           C
ATOM   2924  CD  PRO A 186      -2.602   3.624 -16.833  1.00  0.70           C
ATOM      0  HA  PRO A 186      -0.138   1.929 -15.796  1.00  0.70           H   new
ATOM      0  HB2 PRO A 186       0.388   4.478 -16.049  1.00  0.70           H   new
ATOM      0  HB3 PRO A 186       0.141   3.627 -17.332  1.00  0.70           H   new
ATOM      0  HG2 PRO A 186      -1.708   5.287 -16.032  1.00  0.70           H   new
ATOM      0  HG3 PRO A 186      -1.475   5.171 -17.570  1.00  0.70           H   new
ATOM      0  HD2 PRO A 186      -3.452   3.957 -16.506  1.00  0.70           H   new
ATOM      0  HD3 PRO A 186      -2.746   3.325 -17.745  1.00  0.70           H   new
ATOM   2932  N   TYR A 187      -1.499   3.441 -13.502  1.00  0.73           N
ATOM   2933  CA  TYR A 187      -1.467   3.808 -12.106  1.00  0.73           C
ATOM   2934  C   TYR A 187      -1.580   2.615 -11.171  1.00  0.73           C
ATOM   2935  O   TYR A 187      -1.451   2.773  -9.954  1.00  0.73           O
ATOM   2936  CB  TYR A 187      -2.599   4.759 -11.849  1.00  0.73           C
ATOM   2937  CG  TYR A 187      -3.906   4.128 -12.156  1.00  0.73           C
ATOM   2938  CD1 TYR A 187      -4.595   3.401 -11.202  1.00  0.73           C
ATOM   2939  CD2 TYR A 187      -4.404   4.245 -13.406  1.00  0.73           C
ATOM   2940  CE1 TYR A 187      -5.782   2.822 -11.531  1.00  0.73           C
ATOM   2941  CE2 TYR A 187      -5.577   3.653 -13.714  1.00  0.73           C
ATOM   2942  CZ  TYR A 187      -6.256   2.954 -12.804  1.00  0.73           C
ATOM   2943  OH  TYR A 187      -7.411   2.363 -13.167  1.00  0.73           O
ATOM      0  H   TYR A 187      -2.282   3.497 -13.854  1.00  0.73           H   new
ATOM      0  HA  TYR A 187      -0.607   4.218 -11.924  1.00  0.73           H   new
ATOM      0  HB2 TYR A 187      -2.583   5.042 -10.921  1.00  0.73           H   new
ATOM      0  HB3 TYR A 187      -2.486   5.555 -12.391  1.00  0.73           H   new
ATOM      0  HD1 TYR A 187      -4.250   3.309 -10.343  1.00  0.73           H   new
ATOM      0  HD2 TYR A 187      -3.941   4.730 -14.050  1.00  0.73           H   new
ATOM      0  HE1 TYR A 187      -6.264   2.343 -10.896  1.00  0.73           H   new
ATOM      0  HE2 TYR A 187      -5.918   3.734 -14.576  1.00  0.73           H   new
ATOM      0  HH  TYR A 187      -7.572   2.534 -13.974  1.00  0.73           H   new
ATOM   2953  N   MET A 188      -1.869   1.424 -11.703  1.00  0.76           N
ATOM   2954  CA  MET A 188      -1.909   0.261 -10.833  1.00  0.76           C
ATOM   2955  C   MET A 188      -0.441  -0.085 -10.613  1.00  0.76           C
ATOM   2956  O   MET A 188       0.276  -0.246 -11.598  1.00  0.76           O
ATOM   2957  CB  MET A 188      -2.670  -0.892 -11.475  1.00  0.76           C
ATOM   2958  CG  MET A 188      -4.121  -0.593 -11.726  1.00  0.76           C
ATOM   2959  SD  MET A 188      -5.047  -0.323 -10.216  1.00  0.76           S
ATOM   2960  CE  MET A 188      -5.113  -1.985  -9.583  1.00  0.76           C
ATOM      0  H   MET A 188      -2.038   1.276 -12.533  1.00  0.76           H   new
ATOM      0  HA  MET A 188      -2.376   0.435 -10.001  1.00  0.76           H   new
ATOM      0  HB2 MET A 188      -2.245  -1.121 -12.316  1.00  0.76           H   new
ATOM      0  HB3 MET A 188      -2.603  -1.672 -10.902  1.00  0.76           H   new
ATOM      0  HG2 MET A 188      -4.192   0.194 -12.289  1.00  0.76           H   new
ATOM      0  HG3 MET A 188      -4.518  -1.329 -12.217  1.00  0.76           H   new
ATOM      0  HE1 MET A 188      -5.599  -1.993  -8.744  1.00  0.76           H   new
ATOM      0  HE2 MET A 188      -5.564  -2.557 -10.223  1.00  0.76           H   new
ATOM      0  HE3 MET A 188      -4.211  -2.312  -9.437  1.00  0.76           H   new
ATOM   2970  N   PRO A 189       0.046  -0.270  -9.378  1.00  0.79           N
ATOM   2971  CA  PRO A 189       1.438  -0.580  -9.062  1.00  0.79           C
ATOM   2972  C   PRO A 189       2.040  -1.712  -9.896  1.00  0.79           C
ATOM   2973  O   PRO A 189       3.229  -1.696 -10.211  1.00  0.79           O
ATOM   2974  CB  PRO A 189       1.342  -0.994  -7.594  1.00  0.79           C
ATOM   2975  CG  PRO A 189       0.170  -0.196  -7.058  1.00  0.79           C
ATOM   2976  CD  PRO A 189      -0.832  -0.158  -8.190  1.00  0.79           C
ATOM      0  HA  PRO A 189       2.023   0.171  -9.249  1.00  0.79           H   new
ATOM      0  HB2 PRO A 189       1.192  -1.948  -7.504  1.00  0.79           H   new
ATOM      0  HB3 PRO A 189       2.159  -0.789  -7.114  1.00  0.79           H   new
ATOM      0  HG2 PRO A 189      -0.208  -0.615  -6.269  1.00  0.79           H   new
ATOM      0  HG3 PRO A 189       0.443   0.699  -6.801  1.00  0.79           H   new
ATOM      0  HD2 PRO A 189      -1.468  -0.889  -8.138  1.00  0.79           H   new
ATOM      0  HD3 PRO A 189      -1.345   0.665  -8.194  1.00  0.79           H   new
ATOM   2984  N   ASP A 190       1.223  -2.690 -10.284  1.00  0.80           N
ATOM   2985  CA  ASP A 190       1.732  -3.814 -11.060  1.00  0.80           C
ATOM   2986  C   ASP A 190       1.974  -3.419 -12.522  1.00  0.80           C
ATOM   2987  O   ASP A 190       2.904  -3.910 -13.173  1.00  0.80           O
ATOM   2988  CB  ASP A 190       0.752  -4.971 -10.975  1.00  0.80           C
ATOM   2989  CG  ASP A 190       0.623  -5.528  -9.569  1.00  0.80           C
ATOM   2990  OD1 ASP A 190       1.444  -5.212  -8.740  1.00  0.80           O
ATOM   2991  OD2 ASP A 190      -0.309  -6.251  -9.329  1.00  0.80           O1-
ATOM      0  H   ASP A 190       0.381  -2.720 -10.110  1.00  0.80           H   new
ATOM      0  HA  ASP A 190       2.585  -4.086 -10.688  1.00  0.80           H   new
ATOM      0  HB2 ASP A 190      -0.119  -4.675 -11.283  1.00  0.80           H   new
ATOM      0  HB3 ASP A 190       1.039  -5.678 -11.574  1.00  0.80           H   new
ATOM   2996  N   VAL A 191       1.140  -2.517 -13.041  1.00  0.80           N
ATOM   2997  CA  VAL A 191       1.286  -2.076 -14.416  1.00  0.80           C
ATOM   2998  C   VAL A 191       2.464  -1.142 -14.437  1.00  0.80           C
ATOM   2999  O   VAL A 191       3.306  -1.205 -15.329  1.00  0.80           O
ATOM   3000  CB  VAL A 191       0.052  -1.328 -14.943  1.00  0.80           C
ATOM   3001  CG1 VAL A 191       0.351  -0.788 -16.306  1.00  0.80           C
ATOM   3002  CG2 VAL A 191      -1.138  -2.251 -15.025  1.00  0.80           C
ATOM      0  H   VAL A 191       0.489  -2.154 -12.612  1.00  0.80           H   new
ATOM      0  HA  VAL A 191       1.402  -2.852 -14.986  1.00  0.80           H   new
ATOM      0  HB  VAL A 191      -0.158  -0.604 -14.333  1.00  0.80           H   new
ATOM      0 HG11 VAL A 191      -0.425  -0.314 -16.644  1.00  0.80           H   new
ATOM      0 HG12 VAL A 191       1.104  -0.179 -16.255  1.00  0.80           H   new
ATOM      0 HG13 VAL A 191       0.568  -1.520 -16.904  1.00  0.80           H   new
ATOM      0 HG21 VAL A 191      -1.905  -1.761 -15.359  1.00  0.80           H   new
ATOM      0 HG22 VAL A 191      -0.937  -2.986 -15.626  1.00  0.80           H   new
ATOM      0 HG23 VAL A 191      -1.338  -2.601 -14.143  1.00  0.80           H   new
ATOM   3012  N   LEU A 192       2.515  -0.273 -13.428  1.00  0.79           N
ATOM   3013  CA  LEU A 192       3.562   0.717 -13.303  1.00  0.79           C
ATOM   3014  C   LEU A 192       4.927   0.045 -13.279  1.00  0.79           C
ATOM   3015  O   LEU A 192       5.824   0.449 -14.024  1.00  0.79           O
ATOM   3016  CB  LEU A 192       3.351   1.533 -12.031  1.00  0.79           C
ATOM   3017  CG  LEU A 192       4.362   2.613 -11.764  1.00  0.79           C
ATOM   3018  CD1 LEU A 192       4.301   3.621 -12.899  1.00  0.79           C
ATOM   3019  CD2 LEU A 192       4.047   3.274 -10.425  1.00  0.79           C
ATOM      0  H   LEU A 192       1.934  -0.248 -12.795  1.00  0.79           H   new
ATOM      0  HA  LEU A 192       3.527   1.311 -14.069  1.00  0.79           H   new
ATOM      0  HB2 LEU A 192       2.472   1.941 -12.072  1.00  0.79           H   new
ATOM      0  HB3 LEU A 192       3.347   0.925 -11.275  1.00  0.79           H   new
ATOM      0  HG  LEU A 192       5.258   2.244 -11.718  1.00  0.79           H   new
ATOM      0 HD11 LEU A 192       4.949   4.326 -12.741  1.00  0.79           H   new
ATOM      0 HD12 LEU A 192       4.504   3.177 -13.737  1.00  0.79           H   new
ATOM      0 HD13 LEU A 192       3.411   4.004 -12.944  1.00  0.79           H   new
ATOM      0 HD21 LEU A 192       4.697   3.972 -10.248  1.00  0.79           H   new
ATOM      0 HD22 LEU A 192       3.158   3.661 -10.456  1.00  0.79           H   new
ATOM      0 HD23 LEU A 192       4.086   2.610  -9.719  1.00  0.79           H   new
ATOM   3031  N   GLU A 193       5.093  -0.995 -12.444  1.00  0.77           N
ATOM   3032  CA  GLU A 193       6.368  -1.705 -12.409  1.00  0.77           C
ATOM   3033  C   GLU A 193       6.696  -2.281 -13.779  1.00  0.77           C
ATOM   3034  O   GLU A 193       7.828  -2.171 -14.249  1.00  0.77           O
ATOM   3035  CB  GLU A 193       6.369  -2.844 -11.379  1.00  0.77           C
ATOM   3036  CG  GLU A 193       7.740  -3.572 -11.288  1.00  0.77           C
ATOM   3037  CD  GLU A 193       7.810  -4.696 -10.257  1.00  0.77           C
ATOM   3038  OE1 GLU A 193       6.818  -4.991  -9.639  1.00  0.77           O
ATOM   3039  OE2 GLU A 193       8.876  -5.241 -10.082  1.00  0.77           O1-
ATOM      0  H   GLU A 193       4.492  -1.294 -11.906  1.00  0.77           H   new
ATOM      0  HA  GLU A 193       7.041  -1.056 -12.150  1.00  0.77           H   new
ATOM      0  HB2 GLU A 193       6.139  -2.486 -10.507  1.00  0.77           H   new
ATOM      0  HB3 GLU A 193       5.681  -3.487 -11.613  1.00  0.77           H   new
ATOM      0  HG2 GLU A 193       7.954  -3.938 -12.160  1.00  0.77           H   new
ATOM      0  HG3 GLU A 193       8.425  -2.917 -11.079  1.00  0.77           H   new
ATOM   3046  N   LYS A 194       5.706  -2.879 -14.443  1.00  0.75           N
ATOM   3047  CA  LYS A 194       5.957  -3.458 -15.751  1.00  0.75           C
ATOM   3048  C   LYS A 194       6.397  -2.380 -16.745  1.00  0.75           C
ATOM   3049  O   LYS A 194       7.330  -2.598 -17.521  1.00  0.75           O
ATOM   3050  CB  LYS A 194       4.732  -4.224 -16.227  1.00  0.75           C
ATOM   3051  CG  LYS A 194       4.944  -5.065 -17.482  1.00  0.75           C
ATOM   3052  CD  LYS A 194       3.758  -5.993 -17.689  1.00  0.75           C
ATOM   3053  CE  LYS A 194       3.696  -7.068 -16.590  1.00  0.75           C
ATOM   3054  NZ  LYS A 194       4.783  -8.080 -16.728  1.00  0.75           N1+
ATOM      0  H   LYS A 194       4.899  -2.957 -14.156  1.00  0.75           H   new
ATOM      0  HA  LYS A 194       6.688  -4.092 -15.686  1.00  0.75           H   new
ATOM      0  HB2 LYS A 194       4.433  -4.806 -15.511  1.00  0.75           H   new
ATOM      0  HB3 LYS A 194       4.017  -3.591 -16.395  1.00  0.75           H   new
ATOM      0  HG2 LYS A 194       5.051  -4.487 -18.254  1.00  0.75           H   new
ATOM      0  HG3 LYS A 194       5.760  -5.583 -17.400  1.00  0.75           H   new
ATOM      0  HD2 LYS A 194       2.936  -5.477 -17.688  1.00  0.75           H   new
ATOM      0  HD3 LYS A 194       3.825  -6.419 -18.558  1.00  0.75           H   new
ATOM      0  HE2 LYS A 194       3.761  -6.643 -15.720  1.00  0.75           H   new
ATOM      0  HE3 LYS A 194       2.835  -7.514 -16.624  1.00  0.75           H   new
ATOM      0  HZ1 LYS A 194       4.687  -8.706 -16.103  1.00  0.75           H   new
ATOM      0  HZ2 LYS A 194       4.738  -8.456 -17.533  1.00  0.75           H   new
ATOM      0  HZ3 LYS A 194       5.573  -7.682 -16.630  1.00  0.75           H   new
ATOM   3068  N   LEU A 195       5.753  -1.211 -16.712  1.00  0.73           N
ATOM   3069  CA  LEU A 195       6.120  -0.117 -17.607  1.00  0.73           C
ATOM   3070  C   LEU A 195       7.551   0.336 -17.336  1.00  0.73           C
ATOM   3071  O   LEU A 195       8.312   0.585 -18.272  1.00  0.73           O
ATOM   3072  CB  LEU A 195       5.157   1.048 -17.408  1.00  0.73           C
ATOM   3073  CG  LEU A 195       3.749   0.820 -17.883  1.00  0.73           C
ATOM   3074  CD1 LEU A 195       2.857   1.934 -17.347  1.00  0.73           C
ATOM   3075  CD2 LEU A 195       3.744   0.795 -19.408  1.00  0.73           C
ATOM      0  H   LEU A 195       5.102  -1.034 -16.179  1.00  0.73           H   new
ATOM      0  HA  LEU A 195       6.065  -0.428 -18.524  1.00  0.73           H   new
ATOM      0  HB2 LEU A 195       5.131   1.266 -16.463  1.00  0.73           H   new
ATOM      0  HB3 LEU A 195       5.514   1.823 -17.868  1.00  0.73           H   new
ATOM      0  HG  LEU A 195       3.408  -0.028 -17.558  1.00  0.73           H   new
ATOM      0 HD11 LEU A 195       1.946   1.793 -17.650  1.00  0.73           H   new
ATOM      0 HD12 LEU A 195       2.880   1.929 -16.377  1.00  0.73           H   new
ATOM      0 HD13 LEU A 195       3.177   2.790 -17.673  1.00  0.73           H   new
ATOM      0 HD21 LEU A 195       2.840   0.648 -19.726  1.00  0.73           H   new
ATOM      0 HD22 LEU A 195       4.072   1.643 -19.747  1.00  0.73           H   new
ATOM      0 HD23 LEU A 195       4.317   0.078 -19.722  1.00  0.73           H   new
ATOM   3087  N   GLU A 196       7.942   0.405 -16.056  1.00  0.71           N
ATOM   3088  CA  GLU A 196       9.318   0.766 -15.721  1.00  0.71           C
ATOM   3089  C   GLU A 196      10.295  -0.248 -16.307  1.00  0.71           C
ATOM   3090  O   GLU A 196      11.324   0.119 -16.883  1.00  0.71           O
ATOM   3091  CB  GLU A 196       9.529   0.862 -14.207  1.00  0.71           C
ATOM   3092  CG  GLU A 196      10.978   1.208 -13.826  1.00  0.71           C
ATOM   3093  CD  GLU A 196      11.232   1.361 -12.334  1.00  0.71           C
ATOM   3094  OE1 GLU A 196      10.296   1.432 -11.572  1.00  0.71           O
ATOM   3095  OE2 GLU A 196      12.391   1.374 -11.964  1.00  0.71           O1-
ATOM      0  H   GLU A 196       7.433   0.249 -15.381  1.00  0.71           H   new
ATOM      0  HA  GLU A 196       9.486   1.640 -16.107  1.00  0.71           H   new
ATOM      0  HB2 GLU A 196       8.934   1.537 -13.844  1.00  0.71           H   new
ATOM      0  HB3 GLU A 196       9.284   0.018 -13.797  1.00  0.71           H   new
ATOM      0  HG2 GLU A 196      11.563   0.515 -14.170  1.00  0.71           H   new
ATOM      0  HG3 GLU A 196      11.226   2.035 -14.269  1.00  0.71           H   new
ATOM   3102  N   LEU A 197       9.975  -1.533 -16.174  1.00  0.70           N
ATOM   3103  CA  LEU A 197      10.853  -2.566 -16.694  1.00  0.70           C
ATOM   3104  C   LEU A 197      10.953  -2.481 -18.214  1.00  0.70           C
ATOM   3105  O   LEU A 197      12.045  -2.646 -18.779  1.00  0.70           O
ATOM   3106  CB  LEU A 197      10.338  -3.934 -16.256  1.00  0.70           C
ATOM   3107  CG  LEU A 197      10.450  -4.194 -14.756  1.00  0.70           C
ATOM   3108  CD1 LEU A 197       9.729  -5.486 -14.408  1.00  0.70           C
ATOM   3109  CD2 LEU A 197      11.915  -4.246 -14.375  1.00  0.70           C
ATOM      0  H   LEU A 197       9.262  -1.821 -15.790  1.00  0.70           H   new
ATOM      0  HA  LEU A 197      11.745  -2.434 -16.337  1.00  0.70           H   new
ATOM      0  HB2 LEU A 197       9.408  -4.018 -16.520  1.00  0.70           H   new
ATOM      0  HB3 LEU A 197      10.831  -4.621 -16.731  1.00  0.70           H   new
ATOM      0  HG  LEU A 197      10.030  -3.479 -14.253  1.00  0.70           H   new
ATOM      0 HD11 LEU A 197       9.801  -5.650 -13.455  1.00  0.70           H   new
ATOM      0 HD12 LEU A 197       8.794  -5.411 -14.653  1.00  0.70           H   new
ATOM      0 HD13 LEU A 197      10.132  -6.223 -14.894  1.00  0.70           H   new
ATOM      0 HD21 LEU A 197      11.996  -4.411 -13.423  1.00  0.70           H   new
ATOM      0 HD22 LEU A 197      12.352  -4.960 -14.865  1.00  0.70           H   new
ATOM      0 HD23 LEU A 197      12.337  -3.400 -14.593  1.00  0.70           H   new
ATOM   3121  N   LEU A 198       9.831  -2.187 -18.883  1.00  0.69           N
ATOM   3122  CA  LEU A 198       9.869  -2.037 -20.326  1.00  0.69           C
ATOM   3123  C   LEU A 198      10.719  -0.836 -20.688  1.00  0.69           C
ATOM   3124  O   LEU A 198      11.469  -0.887 -21.654  1.00  0.69           O
ATOM   3125  CB  LEU A 198       8.475  -1.840 -20.924  1.00  0.69           C
ATOM   3126  CG  LEU A 198       7.533  -3.026 -20.881  1.00  0.69           C
ATOM   3127  CD1 LEU A 198       6.187  -2.582 -21.342  1.00  0.69           C
ATOM   3128  CD2 LEU A 198       8.057  -4.131 -21.763  1.00  0.69           C
ATOM      0  H   LEU A 198       9.058  -2.074 -18.522  1.00  0.69           H   new
ATOM      0  HA  LEU A 198      10.245  -2.854 -20.690  1.00  0.69           H   new
ATOM      0  HB2 LEU A 198       8.050  -1.101 -20.461  1.00  0.69           H   new
ATOM      0  HB3 LEU A 198       8.580  -1.572 -21.850  1.00  0.69           H   new
ATOM      0  HG  LEU A 198       7.468  -3.367 -19.975  1.00  0.69           H   new
ATOM      0 HD11 LEU A 198       5.573  -3.333 -21.319  1.00  0.69           H   new
ATOM      0 HD12 LEU A 198       5.860  -1.880 -20.758  1.00  0.69           H   new
ATOM      0 HD13 LEU A 198       6.251  -2.244 -22.249  1.00  0.69           H   new
ATOM      0 HD21 LEU A 198       7.450  -4.887 -21.731  1.00  0.69           H   new
ATOM      0 HD22 LEU A 198       8.126  -3.811 -22.676  1.00  0.69           H   new
ATOM      0 HD23 LEU A 198       8.933  -4.407 -21.450  1.00  0.69           H   new
ATOM   3140  N   GLN A 199      10.619   0.246 -19.917  1.00  0.69           N
ATOM   3141  CA  GLN A 199      11.417   1.435 -20.190  1.00  0.69           C
ATOM   3142  C   GLN A 199      12.898   1.159 -20.090  1.00  0.69           C
ATOM   3143  O   GLN A 199      13.670   1.455 -21.007  1.00  0.69           O
ATOM   3144  CB  GLN A 199      11.039   2.566 -19.247  1.00  0.69           C
ATOM   3145  CG  GLN A 199      11.852   3.801 -19.436  1.00  0.69           C
ATOM   3146  CD  GLN A 199      11.394   4.968 -18.577  1.00  0.69           C
ATOM   3147  NE2 GLN A 199      10.933   5.998 -19.258  1.00  0.69           N
ATOM   3148  OE1 GLN A 199      11.436   4.945 -17.336  1.00  0.69           O
ATOM      0  H   GLN A 199      10.098   0.310 -19.236  1.00  0.69           H   new
ATOM      0  HA  GLN A 199      11.224   1.701 -21.103  1.00  0.69           H   new
ATOM      0  HB2 GLN A 199      10.102   2.783 -19.374  1.00  0.69           H   new
ATOM      0  HB3 GLN A 199      11.138   2.260 -18.332  1.00  0.69           H   new
ATOM      0  HG2 GLN A 199      12.779   3.603 -19.232  1.00  0.69           H   new
ATOM      0  HG3 GLN A 199      11.817   4.063 -20.369  1.00  0.69           H   new
ATOM      0 HE21 GLN A 199      10.921   5.974 -20.118  1.00  0.69           H   new
ATOM      0 HE22 GLN A 199      10.644   6.694 -18.843  1.00  0.69           H   new
ATOM   3157  N   ARG A 200      13.299   0.491 -19.023  1.00  0.68           N
ATOM   3158  CA  ARG A 200      14.701   0.181 -18.839  1.00  0.68           C
ATOM   3159  C   ARG A 200      15.261  -0.671 -19.984  1.00  0.68           C
ATOM   3160  O   ARG A 200      16.430  -0.526 -20.351  1.00  0.68           O
ATOM   3161  CB  ARG A 200      14.893  -0.512 -17.504  1.00  0.68           C
ATOM   3162  CG  ARG A 200      14.721   0.414 -16.289  1.00  0.68           C
ATOM   3163  CD  ARG A 200      14.881  -0.307 -14.997  1.00  0.68           C
ATOM   3164  NE  ARG A 200      14.691   0.583 -13.846  1.00  0.68           N
ATOM   3165  CZ  ARG A 200      15.640   1.363 -13.310  1.00  0.68           C
ATOM   3166  NH1 ARG A 200      16.866   1.383 -13.797  1.00  0.68           N1+
ATOM   3167  NH2 ARG A 200      15.310   2.106 -12.281  1.00  0.68           N
ATOM      0  H   ARG A 200      12.779   0.210 -18.398  1.00  0.68           H   new
ATOM      0  HA  ARG A 200      15.198   1.014 -18.846  1.00  0.68           H   new
ATOM      0  HB2 ARG A 200      14.258  -1.242 -17.435  1.00  0.68           H   new
ATOM      0  HB3 ARG A 200      15.780  -0.903 -17.478  1.00  0.68           H   new
ATOM      0  HG2 ARG A 200      15.372   1.132 -16.338  1.00  0.68           H   new
ATOM      0  HG3 ARG A 200      13.843   0.825 -16.320  1.00  0.68           H   new
ATOM      0  HD2 ARG A 200      14.241  -1.035 -14.952  1.00  0.68           H   new
ATOM      0  HD3 ARG A 200      15.765  -0.704 -14.956  1.00  0.68           H   new
ATOM      0  HE  ARG A 200      13.910   0.606 -13.487  1.00  0.68           H   new
ATOM      0 HH11 ARG A 200      17.069   0.889 -14.471  1.00  0.68           H   new
ATOM      0 HH12 ARG A 200      17.462   1.890 -13.440  1.00  0.68           H   new
ATOM      0 HH21 ARG A 200      14.507   2.082 -11.973  1.00  0.68           H   new
ATOM      0 HH22 ARG A 200      15.896   2.617 -11.914  1.00  0.68           H   new
ATOM   3181  N   ARG A 201      14.433  -1.559 -20.546  1.00  0.67           N
ATOM   3182  CA  ARG A 201      14.869  -2.433 -21.629  1.00  0.67           C
ATOM   3183  C   ARG A 201      14.634  -1.935 -23.072  1.00  0.67           C
ATOM   3184  O   ARG A 201      15.399  -2.290 -23.973  1.00  0.67           O
ATOM   3185  CB  ARG A 201      14.194  -3.768 -21.444  1.00  0.67           C
ATOM   3186  CG  ARG A 201      14.663  -4.485 -20.193  1.00  0.67           C
ATOM   3187  CD  ARG A 201      13.952  -5.728 -19.978  1.00  0.67           C
ATOM   3188  NE  ARG A 201      12.565  -5.509 -19.640  1.00  0.67           N
ATOM   3189  CZ  ARG A 201      11.646  -6.476 -19.724  1.00  0.67           C
ATOM   3190  NH1 ARG A 201      12.033  -7.669 -20.132  1.00  0.67           N1+
ATOM   3191  NH2 ARG A 201      10.384  -6.247 -19.416  1.00  0.67           N
ATOM      0  H   ARG A 201      13.613  -1.667 -20.310  1.00  0.67           H   new
ATOM      0  HA  ARG A 201      15.835  -2.472 -21.555  1.00  0.67           H   new
ATOM      0  HB2 ARG A 201      13.234  -3.638 -21.399  1.00  0.67           H   new
ATOM      0  HB3 ARG A 201      14.369  -4.326 -22.218  1.00  0.67           H   new
ATOM      0  HG2 ARG A 201      15.614  -4.665 -20.262  1.00  0.67           H   new
ATOM      0  HG3 ARG A 201      14.540  -3.906 -19.425  1.00  0.67           H   new
ATOM      0  HD2 ARG A 201      14.006  -6.273 -20.779  1.00  0.67           H   new
ATOM      0  HD3 ARG A 201      14.382  -6.226 -19.266  1.00  0.67           H   new
ATOM      0  HE  ARG A 201      12.321  -4.728 -19.375  1.00  0.67           H   new
ATOM      0 HH11 ARG A 201      12.857  -7.808 -20.335  1.00  0.67           H   new
ATOM      0 HH12 ARG A 201      11.461  -8.308 -20.195  1.00  0.67           H   new
ATOM      0 HH21 ARG A 201      10.140  -5.464 -19.156  1.00  0.67           H   new
ATOM      0 HH22 ARG A 201       9.805  -6.880 -19.475  1.00  0.67           H   new
ATOM   3205  N   PHE A 202      13.586  -1.137 -23.304  1.00  0.66           N
ATOM   3206  CA  PHE A 202      13.243  -0.693 -24.659  1.00  0.66           C
ATOM   3207  C   PHE A 202      13.377   0.820 -24.891  1.00  0.66           C
ATOM   3208  O   PHE A 202      13.346   1.275 -26.037  1.00  0.66           O
ATOM   3209  CB  PHE A 202      11.844  -1.177 -25.018  1.00  0.66           C
ATOM   3210  CG  PHE A 202      11.738  -2.683 -24.960  1.00  0.66           C
ATOM   3211  CD1 PHE A 202      11.067  -3.305 -23.926  1.00  0.66           C
ATOM   3212  CD2 PHE A 202      12.334  -3.475 -25.927  1.00  0.66           C
ATOM   3213  CE1 PHE A 202      10.986  -4.680 -23.857  1.00  0.66           C
ATOM   3214  CE2 PHE A 202      12.254  -4.854 -25.860  1.00  0.66           C
ATOM   3215  CZ  PHE A 202      11.574  -5.456 -24.824  1.00  0.66           C
ATOM      0  H   PHE A 202      13.061  -0.842 -22.690  1.00  0.66           H   new
ATOM      0  HA  PHE A 202      13.900  -1.093 -25.250  1.00  0.66           H   new
ATOM      0  HB2 PHE A 202      11.200  -0.784 -24.409  1.00  0.66           H   new
ATOM      0  HB3 PHE A 202      11.615  -0.871 -25.909  1.00  0.66           H   new
ATOM      0  HD1 PHE A 202      10.663  -2.789 -23.266  1.00  0.66           H   new
ATOM      0  HD2 PHE A 202      12.793  -3.075 -26.630  1.00  0.66           H   new
ATOM      0  HE1 PHE A 202      10.531  -5.083 -23.153  1.00  0.66           H   new
ATOM      0  HE2 PHE A 202      12.660  -5.375 -26.515  1.00  0.66           H   new
ATOM      0  HZ  PHE A 202      11.514  -6.383 -24.780  1.00  0.66           H   new
ATOM   3225  N   GLY A 203      13.523   1.606 -23.820  1.00  0.65           N
ATOM   3226  CA  GLY A 203      13.725   3.047 -23.930  1.00  0.65           C
ATOM   3227  C   GLY A 203      12.543   3.998 -24.189  1.00  0.65           C
ATOM   3228  O   GLY A 203      12.797   5.103 -24.674  1.00  0.65           O
ATOM      0  H   GLY A 203      13.507   1.315 -23.011  1.00  0.65           H   new
ATOM      0  HA2 GLY A 203      14.148   3.338 -23.107  1.00  0.65           H   new
ATOM      0  HA3 GLY A 203      14.366   3.190 -24.644  1.00  0.65           H   new
ATOM   3232  N   GLY A 204      11.281   3.613 -23.935  1.00  0.63           N
ATOM   3233  CA  GLY A 204      10.195   4.570 -24.188  1.00  0.63           C
ATOM   3234  C   GLY A 204       9.716   5.274 -22.912  1.00  0.63           C
ATOM   3235  O   GLY A 204      10.410   5.237 -21.895  1.00  0.63           O
ATOM      0  H   GLY A 204      11.043   2.844 -23.632  1.00  0.63           H   new
ATOM      0  HA2 GLY A 204      10.498   5.235 -24.826  1.00  0.63           H   new
ATOM      0  HA3 GLY A 204       9.448   4.105 -24.596  1.00  0.63           H   new
ATOM   3239  N   THR A 205       8.539   5.908 -22.985  1.00  0.62           N
ATOM   3240  CA  THR A 205       7.886   6.578 -21.851  1.00  0.62           C
ATOM   3241  C   THR A 205       6.379   6.451 -21.957  1.00  0.62           C
ATOM   3242  O   THR A 205       5.886   5.848 -22.896  1.00  0.62           O
ATOM   3243  CB  THR A 205       8.256   8.052 -21.710  1.00  0.62           C
ATOM   3244  CG2 THR A 205       7.684   8.854 -22.819  1.00  0.62           C
ATOM   3245  OG1 THR A 205       7.754   8.520 -20.443  1.00  0.62           O
ATOM      0  H   THR A 205       8.087   5.961 -23.715  1.00  0.62           H   new
ATOM      0  HA  THR A 205       8.212   6.126 -21.057  1.00  0.62           H   new
ATOM      0  HB  THR A 205       9.220   8.151 -21.749  1.00  0.62           H   new
ATOM      0  HG1 THR A 205       8.135   9.240 -20.239  1.00  0.62           H   new
ATOM      0 HG21 THR A 205       7.933   9.785 -22.707  1.00  0.62           H   new
ATOM      0 HG22 THR A 205       8.028   8.528 -23.665  1.00  0.62           H   new
ATOM      0 HG23 THR A 205       6.717   8.775 -22.811  1.00  0.62           H   new
ATOM   3253  N   VAL A 206       5.644   7.049 -21.020  1.00  0.62           N
ATOM   3254  CA  VAL A 206       4.185   6.912 -20.998  1.00  0.62           C
ATOM   3255  C   VAL A 206       3.473   8.273 -21.155  1.00  0.62           C
ATOM   3256  O   VAL A 206       3.571   9.137 -20.290  1.00  0.62           O
ATOM   3257  CB  VAL A 206       3.818   6.192 -19.688  1.00  0.62           C
ATOM   3258  CG1 VAL A 206       2.354   5.987 -19.569  1.00  0.62           C
ATOM   3259  CG2 VAL A 206       4.511   4.846 -19.671  1.00  0.62           C
ATOM      0  H   VAL A 206       5.968   7.537 -20.390  1.00  0.62           H   new
ATOM      0  HA  VAL A 206       3.880   6.389 -21.756  1.00  0.62           H   new
ATOM      0  HB  VAL A 206       4.104   6.742 -18.942  1.00  0.62           H   new
ATOM      0 HG11 VAL A 206       2.157   5.532 -18.735  1.00  0.62           H   new
ATOM      0 HG12 VAL A 206       1.905   6.847 -19.582  1.00  0.62           H   new
ATOM      0 HG13 VAL A 206       2.041   5.448 -20.312  1.00  0.62           H   new
ATOM      0 HG21 VAL A 206       4.290   4.378 -18.850  1.00  0.62           H   new
ATOM      0 HG22 VAL A 206       4.217   4.321 -20.431  1.00  0.62           H   new
ATOM      0 HG23 VAL A 206       5.471   4.975 -19.720  1.00  0.62           H   new
ATOM   3269  N   ILE A 207       2.785   8.457 -22.288  1.00  0.63           N
ATOM   3270  CA  ILE A 207       2.174   9.736 -22.679  1.00  0.63           C
ATOM   3271  C   ILE A 207       0.646   9.739 -22.807  1.00  0.63           C
ATOM   3272  O   ILE A 207       0.068   8.867 -23.454  1.00  0.63           O
ATOM   3273  CB  ILE A 207       2.763  10.159 -24.038  1.00  0.63           C
ATOM   3274  CG1 ILE A 207       4.256  10.238 -23.953  1.00  0.63           C
ATOM   3275  CG2 ILE A 207       2.194  11.485 -24.516  1.00  0.63           C
ATOM   3276  CD1 ILE A 207       4.771  11.278 -22.998  1.00  0.63           C
ATOM      0  H   ILE A 207       2.658   7.830 -22.862  1.00  0.63           H   new
ATOM      0  HA  ILE A 207       2.379  10.349 -21.956  1.00  0.63           H   new
ATOM      0  HB  ILE A 207       2.513   9.483 -24.687  1.00  0.63           H   new
ATOM      0 HG12 ILE A 207       4.600   9.371 -23.686  1.00  0.63           H   new
ATOM      0 HG13 ILE A 207       4.610  10.423 -24.837  1.00  0.63           H   new
ATOM      0 HG21 ILE A 207       2.588  11.717 -25.372  1.00  0.63           H   new
ATOM      0 HG22 ILE A 207       1.232  11.408 -24.613  1.00  0.63           H   new
ATOM      0 HG23 ILE A 207       2.399  12.177 -23.868  1.00  0.63           H   new
ATOM      0 HD11 ILE A 207       5.741  11.267 -23.000  1.00  0.63           H   new
ATOM      0 HD12 ILE A 207       4.457  12.154 -23.273  1.00  0.63           H   new
ATOM      0 HD13 ILE A 207       4.447  11.085 -22.104  1.00  0.63           H   new
ATOM   3288  N   ARG A 208      -0.036  10.716 -22.208  1.00  0.64           N
ATOM   3289  CA  ARG A 208      -1.490  10.779 -22.395  1.00  0.64           C
ATOM   3290  C   ARG A 208      -1.860  11.660 -23.582  1.00  0.64           C
ATOM   3291  O   ARG A 208      -1.472  12.825 -23.651  1.00  0.64           O
ATOM   3292  CB  ARG A 208      -2.229  11.291 -21.171  1.00  0.64           C
ATOM   3293  CG  ARG A 208      -3.757  11.275 -21.336  1.00  0.64           C
ATOM   3294  CD  ARG A 208      -4.457  11.561 -20.076  1.00  0.64           C
ATOM   3295  NE  ARG A 208      -5.885  11.763 -20.255  1.00  0.64           N
ATOM   3296  CZ  ARG A 208      -6.847  10.803 -20.259  1.00  0.64           C
ATOM   3297  NH1 ARG A 208      -6.586   9.529 -20.138  1.00  0.64           N1+
ATOM   3298  NH2 ARG A 208      -8.103  11.149 -20.394  1.00  0.64           N
ATOM      0  H   ARG A 208       0.304  11.329 -21.709  1.00  0.64           H   new
ATOM      0  HA  ARG A 208      -1.765   9.863 -22.557  1.00  0.64           H   new
ATOM      0  HB2 ARG A 208      -1.987  10.749 -20.404  1.00  0.64           H   new
ATOM      0  HB3 ARG A 208      -1.939  12.197 -20.981  1.00  0.64           H   new
ATOM      0  HG2 ARG A 208      -4.015  11.930 -22.003  1.00  0.64           H   new
ATOM      0  HG3 ARG A 208      -4.035  10.407 -21.668  1.00  0.64           H   new
ATOM      0  HD2 ARG A 208      -4.314  10.827 -19.458  1.00  0.64           H   new
ATOM      0  HD3 ARG A 208      -4.071  12.353 -19.670  1.00  0.64           H   new
ATOM      0  HE  ARG A 208      -6.148  12.574 -20.370  1.00  0.64           H   new
ATOM      0 HH11 ARG A 208      -5.773   9.263 -20.050  1.00  0.64           H   new
ATOM      0 HH12 ARG A 208      -7.227   8.956 -20.146  1.00  0.64           H   new
ATOM      0 HH21 ARG A 208      -8.314  11.978 -20.479  1.00  0.64           H   new
ATOM      0 HH22 ARG A 208      -8.717  10.547 -20.397  1.00  0.64           H   new
ATOM   3312  N   ASN A 209      -2.592  11.095 -24.526  1.00  0.66           N
ATOM   3313  CA  ASN A 209      -3.039  11.831 -25.699  1.00  0.66           C
ATOM   3314  C   ASN A 209      -4.151  12.824 -25.282  1.00  0.66           C
ATOM   3315  O   ASN A 209      -5.074  12.415 -24.581  1.00  0.66           O
ATOM   3316  CB  ASN A 209      -3.554  10.902 -26.775  1.00  0.66           C
ATOM   3317  CG  ASN A 209      -3.698  11.609 -28.061  1.00  0.66           C
ATOM   3318  ND2 ASN A 209      -2.799  11.344 -28.926  1.00  0.66           N
ATOM   3319  OD1 ASN A 209      -4.598  12.418 -28.297  1.00  0.66           O
ATOM      0  H   ASN A 209      -2.845  10.273 -24.507  1.00  0.66           H   new
ATOM      0  HA  ASN A 209      -2.282  12.313 -26.066  1.00  0.66           H   new
ATOM      0  HB2 ASN A 209      -2.945  10.154 -26.880  1.00  0.66           H   new
ATOM      0  HB3 ASN A 209      -4.411  10.535 -26.507  1.00  0.66           H   new
ATOM      0 HD21 ASN A 209      -2.812  11.733 -29.693  1.00  0.66           H   new
ATOM      0 HD22 ASN A 209      -2.179  10.777 -28.742  1.00  0.66           H   new
ATOM   3326  N   PRO A 210      -4.140  14.102 -25.707  1.00  0.68           N
ATOM   3327  CA  PRO A 210      -5.190  15.093 -25.461  1.00  0.68           C
ATOM   3328  C   PRO A 210      -6.594  14.653 -25.907  1.00  0.68           C
ATOM   3329  O   PRO A 210      -7.596  15.180 -25.405  1.00  0.68           O
ATOM   3330  CB  PRO A 210      -4.714  16.281 -26.296  1.00  0.68           C
ATOM   3331  CG  PRO A 210      -3.227  16.133 -26.348  1.00  0.68           C
ATOM   3332  CD  PRO A 210      -2.971  14.646 -26.396  1.00  0.68           C
ATOM      0  HA  PRO A 210      -5.299  15.268 -24.513  1.00  0.68           H   new
ATOM      0  HB2 PRO A 210      -5.101  16.265 -27.185  1.00  0.68           H   new
ATOM      0  HB3 PRO A 210      -4.971  17.123 -25.890  1.00  0.68           H   new
ATOM      0  HG2 PRO A 210      -2.859  16.576 -27.129  1.00  0.68           H   new
ATOM      0  HG3 PRO A 210      -2.809  16.534 -25.570  1.00  0.68           H   new
ATOM      0  HD2 PRO A 210      -2.905  14.320 -27.307  1.00  0.68           H   new
ATOM      0  HD3 PRO A 210      -2.144  14.407 -25.948  1.00  0.68           H   new
ATOM   3340  N   LEU A 211      -6.671  13.697 -26.844  1.00  0.69           N
ATOM   3341  CA  LEU A 211      -7.946  13.200 -27.340  1.00  0.69           C
ATOM   3342  C   LEU A 211      -8.563  12.141 -26.427  1.00  0.69           C
ATOM   3343  O   LEU A 211      -9.688  11.684 -26.665  1.00  0.69           O
ATOM   3344  CB  LEU A 211      -7.767  12.574 -28.726  1.00  0.69           C
ATOM   3345  CG  LEU A 211      -7.356  13.494 -29.845  1.00  0.69           C
ATOM   3346  CD1 LEU A 211      -7.075  12.691 -31.069  1.00  0.69           C
ATOM   3347  CD2 LEU A 211      -8.455  14.424 -30.088  1.00  0.69           C
ATOM      0  H   LEU A 211      -5.984  13.325 -27.204  1.00  0.69           H   new
ATOM      0  HA  LEU A 211      -8.540  13.966 -27.373  1.00  0.69           H   new
ATOM      0  HB2 LEU A 211      -7.103  11.870 -28.655  1.00  0.69           H   new
ATOM      0  HB3 LEU A 211      -8.603  12.151 -28.976  1.00  0.69           H   new
ATOM      0  HG  LEU A 211      -6.553  13.986 -29.611  1.00  0.69           H   new
ATOM      0 HD11 LEU A 211      -6.810  13.283 -31.791  1.00  0.69           H   new
ATOM      0 HD12 LEU A 211      -6.359  12.063 -30.887  1.00  0.69           H   new
ATOM      0 HD13 LEU A 211      -7.873  12.204 -31.327  1.00  0.69           H   new
ATOM      0 HD21 LEU A 211      -8.214  15.029 -30.807  1.00  0.69           H   new
ATOM      0 HD22 LEU A 211      -9.250  13.928 -30.337  1.00  0.69           H   new
ATOM      0 HD23 LEU A 211      -8.632  14.934 -29.282  1.00  0.69           H   new
ATOM   3359  N   SER A 212      -7.811  11.676 -25.430  1.00  0.71           N
ATOM   3360  CA  SER A 212      -8.334  10.662 -24.532  1.00  0.71           C
ATOM   3361  C   SER A 212      -9.477  11.229 -23.682  1.00  0.71           C
ATOM   3362  O   SER A 212      -9.420  12.361 -23.200  1.00  0.71           O
ATOM   3363  CB  SER A 212      -7.219  10.108 -23.671  1.00  0.71           C
ATOM   3364  OG  SER A 212      -6.268   9.420 -24.454  1.00  0.71           O
ATOM      0  H   SER A 212      -7.008  11.933 -25.262  1.00  0.71           H   new
ATOM      0  HA  SER A 212      -8.699   9.932 -25.057  1.00  0.71           H   new
ATOM      0  HB2 SER A 212      -6.786  10.832 -23.192  1.00  0.71           H   new
ATOM      0  HB3 SER A 212      -7.589   9.508 -23.004  1.00  0.71           H   new
ATOM      0  HG  SER A 212      -6.546   8.644 -24.614  1.00  0.71           H   new
ATOM   3370  N   ARG A 213     -10.502  10.417 -23.471  1.00  0.72           N
ATOM   3371  CA  ARG A 213     -11.665  10.785 -22.661  1.00  0.72           C
ATOM   3372  C   ARG A 213     -11.345  10.754 -21.167  1.00  0.72           C
ATOM   3373  O   ARG A 213     -10.481   9.992 -20.726  1.00  0.72           O
ATOM   3374  CB  ARG A 213     -12.800   9.843 -23.006  1.00  0.72           C
ATOM   3375  CG  ARG A 213     -12.562   8.417 -22.609  1.00  0.72           C
ATOM   3376  CD  ARG A 213     -13.596   7.490 -23.153  1.00  0.72           C
ATOM   3377  NE  ARG A 213     -13.363   6.152 -22.670  1.00  0.72           N
ATOM   3378  CZ  ARG A 213     -13.910   5.021 -23.108  1.00  0.72           C
ATOM   3379  NH1 ARG A 213     -14.758   4.982 -24.118  1.00  0.72           N1+
ATOM   3380  NH2 ARG A 213     -13.542   3.953 -22.453  1.00  0.72           N
ATOM      0  H   ARG A 213     -10.547   9.623 -23.798  1.00  0.72           H   new
ATOM      0  HA  ARG A 213     -11.925  11.698 -22.862  1.00  0.72           H   new
ATOM      0  HB2 ARG A 213     -13.610  10.157 -22.574  1.00  0.72           H   new
ATOM      0  HB3 ARG A 213     -12.957   9.879 -23.963  1.00  0.72           H   new
ATOM      0  HG2 ARG A 213     -11.687   8.139 -22.922  1.00  0.72           H   new
ATOM      0  HG3 ARG A 213     -12.551   8.352 -21.641  1.00  0.72           H   new
ATOM      0  HD2 ARG A 213     -14.480   7.788 -22.888  1.00  0.72           H   new
ATOM      0  HD3 ARG A 213     -13.572   7.500 -24.123  1.00  0.72           H   new
ATOM      0  HE  ARG A 213     -12.804   6.076 -22.021  1.00  0.72           H   new
ATOM      0 HH11 ARG A 213     -14.978   5.708 -24.523  1.00  0.72           H   new
ATOM      0 HH12 ARG A 213     -15.090   4.230 -24.372  1.00  0.72           H   new
ATOM      0 HH21 ARG A 213     -12.989   4.020 -21.798  1.00  0.72           H   new
ATOM      0 HH22 ARG A 213     -13.853   3.183 -22.677  1.00  0.72           H   new
ATOM   3394  N   ASN A 214     -12.105  11.476 -20.344  1.00  0.72           N
ATOM   3395  CA  ASN A 214     -11.786  11.488 -18.911  1.00  0.72           C
ATOM   3396  C   ASN A 214     -12.482  10.377 -18.147  1.00  0.72           C
ATOM   3397  O   ASN A 214     -12.526  10.388 -16.927  1.00  0.72           O
ATOM   3398  CB  ASN A 214     -12.151  12.789 -18.254  1.00  0.72           C
ATOM   3399  CG  ASN A 214     -11.388  13.944 -18.701  1.00  0.72           C
ATOM   3400  ND2 ASN A 214     -12.108  15.019 -18.707  1.00  0.72           N
ATOM   3401  OD1 ASN A 214     -10.185  13.899 -19.033  1.00  0.72           O
ATOM      0  H   ASN A 214     -12.784  11.949 -20.579  1.00  0.72           H   new
ATOM      0  HA  ASN A 214     -10.826  11.357 -18.874  1.00  0.72           H   new
ATOM      0  HB2 ASN A 214     -13.093  12.961 -18.411  1.00  0.72           H   new
ATOM      0  HB3 ASN A 214     -12.036  12.694 -17.296  1.00  0.72           H   new
ATOM      0 HD21 ASN A 214     -11.762  15.767 -18.951  1.00  0.72           H   new
ATOM      0 HD22 ASN A 214     -12.933  14.985 -18.467  1.00  0.72           H   new
ATOM   3408  N   SER A 215     -13.072   9.433 -18.855  1.00  0.72           N
ATOM   3409  CA  SER A 215     -13.642   8.280 -18.183  1.00  0.72           C
ATOM   3410  C   SER A 215     -12.590   7.195 -18.061  1.00  0.72           C
ATOM   3411  O   SER A 215     -12.799   6.173 -17.400  1.00  0.72           O
ATOM   3412  CB  SER A 215     -14.800   7.700 -18.933  1.00  0.72           C
ATOM   3413  OG  SER A 215     -14.381   7.138 -20.150  1.00  0.72           O
ATOM      0  H   SER A 215     -13.153   9.437 -19.711  1.00  0.72           H   new
ATOM      0  HA  SER A 215     -13.950   8.583 -17.314  1.00  0.72           H   new
ATOM      0  HB2 SER A 215     -15.233   7.022 -18.392  1.00  0.72           H   new
ATOM      0  HB3 SER A 215     -15.459   8.391 -19.102  1.00  0.72           H   new
ATOM      0  HG  SER A 215     -15.044   6.817 -20.554  1.00  0.72           H   new
ATOM   3419  N   THR A 216     -11.483   7.365 -18.773  1.00  0.71           N
ATOM   3420  CA  THR A 216     -10.511   6.307 -18.790  1.00  0.71           C
ATOM   3421  C   THR A 216      -9.106   6.825 -18.571  1.00  0.71           C
ATOM   3422  O   THR A 216      -8.616   7.682 -19.309  1.00  0.71           O
ATOM   3423  CB  THR A 216     -10.654   5.578 -20.121  1.00  0.71           C
ATOM   3424  CG2 THR A 216      -9.716   4.373 -20.186  1.00  0.71           C
ATOM   3425  OG1 THR A 216     -12.029   5.131 -20.218  1.00  0.71           O
ATOM      0  H   THR A 216     -11.287   8.063 -19.235  1.00  0.71           H   new
ATOM      0  HA  THR A 216     -10.673   5.693 -18.057  1.00  0.71           H   new
ATOM      0  HB  THR A 216     -10.423   6.171 -20.853  1.00  0.71           H   new
ATOM      0  HG1 THR A 216     -12.098   4.363 -19.886  1.00  0.71           H   new
ATOM      0 HG21 THR A 216      -9.823   3.925 -21.040  1.00  0.71           H   new
ATOM      0 HG22 THR A 216      -8.798   4.672 -20.091  1.00  0.71           H   new
ATOM      0 HG23 THR A 216      -9.931   3.757 -19.468  1.00  0.71           H   new
ATOM   3433  N   HIS A 217      -8.402   6.258 -17.603  1.00  0.69           N
ATOM   3434  CA  HIS A 217      -7.060   6.736 -17.322  1.00  0.69           C
ATOM   3435  C   HIS A 217      -6.078   6.038 -18.242  1.00  0.69           C
ATOM   3436  O   HIS A 217      -5.197   5.309 -17.790  1.00  0.69           O
ATOM   3437  CB  HIS A 217      -6.669   6.382 -15.900  1.00  0.69           C
ATOM   3438  CG  HIS A 217      -5.488   7.098 -15.364  1.00  0.69           C
ATOM   3439  CD2 HIS A 217      -5.353   7.903 -14.287  1.00  0.69           C
ATOM   3440  ND1 HIS A 217      -4.231   6.968 -15.904  1.00  0.69           N
ATOM   3441  CE1 HIS A 217      -3.380   7.691 -15.204  1.00  0.69           C
ATOM   3442  NE2 HIS A 217      -4.034   8.252 -14.217  1.00  0.69           N
ATOM      0  H   HIS A 217      -8.675   5.610 -17.108  1.00  0.69           H   new
ATOM      0  HA  HIS A 217      -7.043   7.697 -17.451  1.00  0.69           H   new
ATOM      0  HB2 HIS A 217      -7.426   6.560 -15.320  1.00  0.69           H   new
ATOM      0  HB3 HIS A 217      -6.496   5.428 -15.857  1.00  0.69           H   new
ATOM      0  HD1 HIS A 217      -4.031   6.490 -16.591  1.00  0.69           H   new
ATOM      0  HD2 HIS A 217      -6.028   8.168 -13.705  1.00  0.69           H   new
ATOM      0  HE1 HIS A 217      -2.472   7.787 -15.380  1.00  0.69           H   new
ATOM      0  HE2 HIS A 217      -3.687   8.761 -13.618  1.00  0.69           H   new
ATOM   3450  N   GLU A 218      -6.201   6.312 -19.527  1.00  0.66           N
ATOM   3451  CA  GLU A 218      -5.366   5.643 -20.495  1.00  0.66           C
ATOM   3452  C   GLU A 218      -4.185   6.508 -20.839  1.00  0.66           C
ATOM   3453  O   GLU A 218      -4.257   7.747 -20.814  1.00  0.66           O
ATOM   3454  CB  GLU A 218      -6.146   5.291 -21.780  1.00  0.66           C
ATOM   3455  CG  GLU A 218      -6.702   6.496 -22.557  1.00  0.66           C
ATOM   3456  CD  GLU A 218      -7.417   6.119 -23.875  1.00  0.66           C
ATOM   3457  OE1 GLU A 218      -7.999   5.061 -23.948  1.00  0.66           O
ATOM   3458  OE2 GLU A 218      -7.364   6.919 -24.812  1.00  0.66           O1-
ATOM      0  H   GLU A 218      -6.758   6.878 -19.856  1.00  0.66           H   new
ATOM      0  HA  GLU A 218      -5.061   4.813 -20.096  1.00  0.66           H   new
ATOM      0  HB2 GLU A 218      -5.562   4.786 -22.368  1.00  0.66           H   new
ATOM      0  HB3 GLU A 218      -6.884   4.708 -21.544  1.00  0.66           H   new
ATOM      0  HG2 GLU A 218      -7.324   6.977 -21.989  1.00  0.66           H   new
ATOM      0  HG3 GLU A 218      -5.973   7.104 -22.758  1.00  0.66           H   new
ATOM   3465  N   MET A 219      -3.089   5.834 -21.145  1.00  0.65           N
ATOM   3466  CA  MET A 219      -1.856   6.469 -21.582  1.00  0.65           C
ATOM   3467  C   MET A 219      -1.210   5.573 -22.623  1.00  0.65           C
ATOM   3468  O   MET A 219      -1.572   4.403 -22.720  1.00  0.65           O
ATOM   3469  CB  MET A 219      -0.928   6.738 -20.403  1.00  0.65           C
ATOM   3470  CG  MET A 219      -1.534   7.625 -19.289  1.00  0.65           C
ATOM   3471  SD  MET A 219      -0.384   8.031 -17.972  1.00  0.65           S
ATOM   3472  CE  MET A 219       0.590   9.304 -18.734  1.00  0.65           C
ATOM      0  H   MET A 219      -3.039   4.976 -21.104  1.00  0.65           H   new
ATOM      0  HA  MET A 219      -2.046   7.334 -21.977  1.00  0.65           H   new
ATOM      0  HB2 MET A 219      -0.664   5.889 -20.015  1.00  0.65           H   new
ATOM      0  HB3 MET A 219      -0.121   7.162 -20.733  1.00  0.65           H   new
ATOM      0  HG2 MET A 219      -1.861   8.448 -19.685  1.00  0.65           H   new
ATOM      0  HG3 MET A 219      -2.301   7.170 -18.907  1.00  0.65           H   new
ATOM      0  HE1 MET A 219       1.264   9.614 -18.109  1.00  0.65           H   new
ATOM      0  HE2 MET A 219       1.023   8.950 -19.526  1.00  0.65           H   new
ATOM      0  HE3 MET A 219       0.016  10.045 -18.984  1.00  0.65           H   new
ATOM   3482  N   TYR A 220      -0.288   6.095 -23.412  1.00  0.64           N
ATOM   3483  CA  TYR A 220       0.394   5.249 -24.376  1.00  0.64           C
ATOM   3484  C   TYR A 220       1.879   5.106 -24.083  1.00  0.64           C
ATOM   3485  O   TYR A 220       2.567   6.091 -23.816  1.00  0.64           O
ATOM   3486  CB  TYR A 220       0.180   5.828 -25.765  1.00  0.64           C
ATOM   3487  CG  TYR A 220      -1.257   5.721 -26.241  1.00  0.64           C
ATOM   3488  CD1 TYR A 220      -2.228   6.634 -25.820  1.00  0.64           C
ATOM   3489  CD2 TYR A 220      -1.601   4.718 -27.116  1.00  0.64           C
ATOM   3490  CE1 TYR A 220      -3.527   6.522 -26.280  1.00  0.64           C
ATOM   3491  CE2 TYR A 220      -2.893   4.613 -27.567  1.00  0.64           C
ATOM   3492  CZ  TYR A 220      -3.849   5.496 -27.163  1.00  0.64           C
ATOM   3493  OH  TYR A 220      -5.133   5.361 -27.632  1.00  0.64           O
ATOM      0  H   TYR A 220      -0.045   6.920 -23.408  1.00  0.64           H   new
ATOM      0  HA  TYR A 220       0.018   4.357 -24.317  1.00  0.64           H   new
ATOM      0  HB2 TYR A 220       0.446   6.761 -25.765  1.00  0.64           H   new
ATOM      0  HB3 TYR A 220       0.758   5.368 -26.394  1.00  0.64           H   new
ATOM      0  HD1 TYR A 220      -2.000   7.317 -25.231  1.00  0.64           H   new
ATOM      0  HD2 TYR A 220      -0.958   4.110 -27.402  1.00  0.64           H   new
ATOM      0  HE1 TYR A 220      -4.178   7.125 -26.002  1.00  0.64           H   new
ATOM      0  HE2 TYR A 220      -3.119   3.930 -28.156  1.00  0.64           H   new
ATOM      0  HH  TYR A 220      -5.174   4.703 -28.152  1.00  0.64           H   new
ATOM   3503  N   TYR A 221       2.387   3.879 -24.155  1.00  0.65           N
ATOM   3504  CA  TYR A 221       3.810   3.666 -23.958  1.00  0.65           C
ATOM   3505  C   TYR A 221       4.475   3.841 -25.323  1.00  0.65           C
ATOM   3506  O   TYR A 221       4.157   3.123 -26.271  1.00  0.65           O
ATOM   3507  CB  TYR A 221       4.082   2.314 -23.252  1.00  0.65           C
ATOM   3508  CG  TYR A 221       5.570   1.948 -23.111  1.00  0.65           C
ATOM   3509  CD1 TYR A 221       6.419   2.735 -22.352  1.00  0.65           C
ATOM   3510  CD2 TYR A 221       6.074   0.813 -23.753  1.00  0.65           C
ATOM   3511  CE1 TYR A 221       7.766   2.442 -22.273  1.00  0.65           C
ATOM   3512  CE2 TYR A 221       7.431   0.513 -23.663  1.00  0.65           C
ATOM   3513  CZ  TYR A 221       8.277   1.344 -22.948  1.00  0.65           C
ATOM   3514  OH  TYR A 221       9.634   1.094 -22.920  1.00  0.65           O
ATOM      0  H   TYR A 221       1.930   3.168 -24.315  1.00  0.65           H   new
ATOM      0  HA  TYR A 221       4.201   4.314 -23.351  1.00  0.65           H   new
ATOM      0  HB2 TYR A 221       3.683   2.339 -22.368  1.00  0.65           H   new
ATOM      0  HB3 TYR A 221       3.634   1.610 -23.746  1.00  0.65           H   new
ATOM      0  HD1 TYR A 221       6.079   3.468 -21.891  1.00  0.65           H   new
ATOM      0  HD2 TYR A 221       5.505   0.260 -24.238  1.00  0.65           H   new
ATOM      0  HE1 TYR A 221       8.330   2.981 -21.767  1.00  0.65           H   new
ATOM      0  HE2 TYR A 221       7.769  -0.245 -24.083  1.00  0.65           H   new
ATOM      0  HH  TYR A 221       9.930   1.063 -23.706  1.00  0.65           H   new
ATOM   3524  N   VAL A 222       5.322   4.866 -25.441  1.00  0.67           N
ATOM   3525  CA  VAL A 222       5.915   5.241 -26.726  1.00  0.67           C
ATOM   3526  C   VAL A 222       7.427   5.332 -26.719  1.00  0.67           C
ATOM   3527  O   VAL A 222       8.042   5.753 -25.742  1.00  0.67           O
ATOM   3528  CB  VAL A 222       5.365   6.610 -27.176  1.00  0.67           C
ATOM   3529  CG1 VAL A 222       3.854   6.536 -27.431  1.00  0.67           C
ATOM   3530  CG2 VAL A 222       5.656   7.646 -26.093  1.00  0.67           C
ATOM      0  H   VAL A 222       5.568   5.361 -24.782  1.00  0.67           H   new
ATOM      0  HA  VAL A 222       5.671   4.527 -27.336  1.00  0.67           H   new
ATOM      0  HB  VAL A 222       5.800   6.865 -28.005  1.00  0.67           H   new
ATOM      0 HG11 VAL A 222       3.530   7.406 -27.712  1.00  0.67           H   new
ATOM      0 HG12 VAL A 222       3.675   5.884 -28.127  1.00  0.67           H   new
ATOM      0 HG13 VAL A 222       3.401   6.271 -26.615  1.00  0.67           H   new
ATOM      0 HG21 VAL A 222       5.312   8.510 -26.370  1.00  0.67           H   new
ATOM      0 HG22 VAL A 222       5.227   7.378 -25.265  1.00  0.67           H   new
ATOM      0 HG23 VAL A 222       6.614   7.709 -25.954  1.00  0.67           H   new
ATOM   3540  N   SER A 223       8.023   5.001 -27.858  1.00  0.70           N
ATOM   3541  CA  SER A 223       9.482   5.005 -28.018  1.00  0.70           C
ATOM   3542  C   SER A 223      10.210   6.324 -28.341  1.00  0.70           C
ATOM   3543  O   SER A 223      11.435   6.382 -28.234  1.00  0.70           O
ATOM   3544  CB  SER A 223       9.831   4.012 -29.080  1.00  0.70           C
ATOM   3545  OG  SER A 223       9.330   4.424 -30.317  1.00  0.70           O
ATOM      0  H   SER A 223       7.595   4.766 -28.566  1.00  0.70           H   new
ATOM      0  HA  SER A 223       9.799   4.797 -27.125  1.00  0.70           H   new
ATOM      0  HB2 SER A 223      10.794   3.911 -29.132  1.00  0.70           H   new
ATOM      0  HB3 SER A 223       9.467   3.143 -28.850  1.00  0.70           H   new
ATOM      0  HG  SER A 223       9.965   4.522 -30.858  1.00  0.70           H   new
ATOM   3551  N   GLY A 224       9.498   7.384 -28.724  1.00  0.73           N
ATOM   3552  CA  GLY A 224      10.153   8.634 -29.136  1.00  0.73           C
ATOM   3553  C   GLY A 224      10.471   9.607 -28.001  1.00  0.73           C
ATOM   3554  O   GLY A 224      10.890  10.741 -28.240  1.00  0.73           O
ATOM      0  H   GLY A 224       8.639   7.403 -28.753  1.00  0.73           H   new
ATOM      0  HA2 GLY A 224      10.979   8.414 -29.595  1.00  0.73           H   new
ATOM      0  HA3 GLY A 224       9.583   9.084 -29.779  1.00  0.73           H   new
ATOM   3558  N   ALA A 225      10.267   9.186 -26.765  1.00  0.76           N
ATOM   3559  CA  ALA A 225      10.504  10.069 -25.640  1.00  0.76           C
ATOM   3560  C   ALA A 225      10.885   9.283 -24.399  1.00  0.76           C
ATOM   3561  O   ALA A 225      10.510   8.126 -24.240  1.00  0.76           O
ATOM   3562  CB  ALA A 225       9.268  10.911 -25.391  1.00  0.76           C
ATOM      0  H   ALA A 225       9.993   8.398 -26.557  1.00  0.76           H   new
ATOM      0  HA  ALA A 225      11.249  10.654 -25.851  1.00  0.76           H   new
ATOM      0  HB1 ALA A 225       9.425  11.502 -24.638  1.00  0.76           H   new
ATOM      0  HB2 ALA A 225       9.071  11.439 -26.181  1.00  0.76           H   new
ATOM      0  HB3 ALA A 225       8.516  10.331 -25.194  1.00  0.76           H   new
ATOM   3568  N   ARG A 226      11.620   9.934 -23.500  1.00  0.77           N
ATOM   3569  CA  ARG A 226      12.000   9.316 -22.232  1.00  0.77           C
ATOM   3570  C   ARG A 226      11.745  10.268 -21.070  1.00  0.77           C
ATOM   3571  O   ARG A 226      12.063  11.456 -21.148  1.00  0.77           O
ATOM   3572  CB  ARG A 226      13.464   8.897 -22.266  1.00  0.77           C
ATOM   3573  CG  ARG A 226      13.748   7.794 -23.266  1.00  0.77           C
ATOM   3574  CD  ARG A 226      15.169   7.401 -23.346  1.00  0.77           C
ATOM   3575  NE  ARG A 226      15.359   6.397 -24.387  1.00  0.77           N
ATOM   3576  CZ  ARG A 226      16.555   5.973 -24.844  1.00  0.77           C
ATOM   3577  NH1 ARG A 226      17.667   6.467 -24.338  1.00  0.77           N1+
ATOM   3578  NH2 ARG A 226      16.618   5.067 -25.805  1.00  0.77           N
ATOM      0  H   ARG A 226      11.909  10.737 -23.606  1.00  0.77           H   new
ATOM      0  HA  ARG A 226      11.454   8.525 -22.101  1.00  0.77           H   new
ATOM      0  HB2 ARG A 226      14.010   9.669 -22.482  1.00  0.77           H   new
ATOM      0  HB3 ARG A 226      13.730   8.600 -21.382  1.00  0.77           H   new
ATOM      0  HG2 ARG A 226      13.220   7.015 -23.031  1.00  0.77           H   new
ATOM      0  HG3 ARG A 226      13.453   8.083 -24.144  1.00  0.77           H   new
ATOM      0  HD2 ARG A 226      15.716   8.179 -23.535  1.00  0.77           H   new
ATOM      0  HD3 ARG A 226      15.462   7.049 -22.491  1.00  0.77           H   new
ATOM      0  HE  ARG A 226      14.654   6.049 -24.736  1.00  0.77           H   new
ATOM      0 HH11 ARG A 226      17.630   7.060 -23.716  1.00  0.77           H   new
ATOM      0 HH12 ARG A 226      18.429   6.196 -24.630  1.00  0.77           H   new
ATOM      0 HH21 ARG A 226      15.895   4.746 -26.141  1.00  0.77           H   new
ATOM      0 HH22 ARG A 226      17.382   4.799 -26.094  1.00  0.77           H   new
ATOM   3592  N   SER A 227      11.179   9.737 -19.994  1.00  0.78           N
ATOM   3593  CA  SER A 227      10.904  10.492 -18.772  1.00  0.78           C
ATOM   3594  C   SER A 227      10.665   9.529 -17.617  1.00  0.78           C
ATOM   3595  O   SER A 227      10.424   8.341 -17.830  1.00  0.78           O
ATOM   3596  CB  SER A 227       9.713  11.431 -18.975  1.00  0.78           C
ATOM   3597  OG  SER A 227       8.492  10.737 -19.165  1.00  0.78           O
ATOM      0  H   SER A 227      10.938   8.913 -19.950  1.00  0.78           H   new
ATOM      0  HA  SER A 227      11.673  11.043 -18.556  1.00  0.78           H   new
ATOM      0  HB2 SER A 227       9.632  12.015 -18.205  1.00  0.78           H   new
ATOM      0  HB3 SER A 227       9.881  11.998 -19.744  1.00  0.78           H   new
ATOM      0  HG  SER A 227       7.990  10.866 -18.504  1.00  0.78           H   new
ATOM   3603  N   ASN A 228      10.699  10.007 -16.381  1.00  0.78           N
ATOM   3604  CA  ASN A 228      10.377   9.088 -15.293  1.00  0.78           C
ATOM   3605  C   ASN A 228       8.904   8.720 -15.359  1.00  0.78           C
ATOM   3606  O   ASN A 228       8.042   9.609 -15.313  1.00  0.78           O
ATOM   3607  CB  ASN A 228      10.741   9.686 -13.949  1.00  0.78           C
ATOM   3608  CG  ASN A 228      10.510   8.731 -12.793  1.00  0.78           C
ATOM   3609  ND2 ASN A 228      11.563   8.060 -12.390  1.00  0.78           N
ATOM   3610  OD1 ASN A 228       9.388   8.595 -12.256  1.00  0.78           O
ATOM      0  H   ASN A 228      10.894  10.813 -16.155  1.00  0.78           H   new
ATOM      0  HA  ASN A 228      10.903   8.279 -15.395  1.00  0.78           H   new
ATOM      0  HB2 ASN A 228      11.674   9.952 -13.961  1.00  0.78           H   new
ATOM      0  HB3 ASN A 228      10.219  10.491 -13.807  1.00  0.78           H   new
ATOM      0 HD21 ASN A 228      11.495   7.505 -11.737  1.00  0.78           H   new
ATOM      0 HD22 ASN A 228      12.321   8.175 -12.779  1.00  0.78           H   new
ATOM   3617  N   ILE A 229       8.613   7.424 -15.479  1.00  0.77           N
ATOM   3618  CA  ILE A 229       7.237   6.980 -15.642  1.00  0.77           C
ATOM   3619  C   ILE A 229       6.360   7.222 -14.438  1.00  0.77           C
ATOM   3620  O   ILE A 229       5.253   7.722 -14.598  1.00  0.77           O
ATOM   3621  CB  ILE A 229       7.145   5.518 -16.100  1.00  0.77           C
ATOM   3622  CG1 ILE A 229       7.695   5.435 -17.519  1.00  0.77           C
ATOM   3623  CG2 ILE A 229       5.700   5.039 -16.073  1.00  0.77           C
ATOM   3624  CD1 ILE A 229       7.891   4.049 -18.034  1.00  0.77           C
ATOM      0  H   ILE A 229       9.197   6.793 -15.468  1.00  0.77           H   new
ATOM      0  HA  ILE A 229       6.885   7.543 -16.349  1.00  0.77           H   new
ATOM      0  HB  ILE A 229       7.658   4.951 -15.503  1.00  0.77           H   new
ATOM      0 HG12 ILE A 229       7.091   5.905 -18.115  1.00  0.77           H   new
ATOM      0 HG13 ILE A 229       8.545   5.901 -17.551  1.00  0.77           H   new
ATOM      0 HG21 ILE A 229       5.660   4.115 -16.365  1.00  0.77           H   new
ATOM      0 HG22 ILE A 229       5.353   5.108 -15.170  1.00  0.77           H   new
ATOM      0 HG23 ILE A 229       5.166   5.589 -16.667  1.00  0.77           H   new
ATOM      0 HD11 ILE A 229       8.241   4.086 -18.938  1.00  0.77           H   new
ATOM      0 HD12 ILE A 229       8.518   3.577 -17.464  1.00  0.77           H   new
ATOM      0 HD13 ILE A 229       7.041   3.581 -18.036  1.00  0.77           H   new
ATOM   3636  N   THR A 230       6.843   6.920 -13.236  1.00  0.76           N
ATOM   3637  CA  THR A 230       6.009   7.135 -12.060  1.00  0.76           C
ATOM   3638  C   THR A 230       5.595   8.593 -11.968  1.00  0.76           C
ATOM   3639  O   THR A 230       4.419   8.897 -11.761  1.00  0.76           O
ATOM   3640  CB  THR A 230       6.739   6.728 -10.770  1.00  0.76           C
ATOM   3641  CG2 THR A 230       5.850   7.011  -9.581  1.00  0.76           C
ATOM   3642  OG1 THR A 230       7.055   5.328 -10.815  1.00  0.76           O
ATOM      0  H   THR A 230       7.626   6.600 -13.082  1.00  0.76           H   new
ATOM      0  HA  THR A 230       5.221   6.577 -12.155  1.00  0.76           H   new
ATOM      0  HB  THR A 230       7.560   7.237 -10.688  1.00  0.76           H   new
ATOM      0  HG1 THR A 230       7.455   5.108 -10.110  1.00  0.76           H   new
ATOM      0 HG21 THR A 230       6.309   6.755  -8.766  1.00  0.76           H   new
ATOM      0 HG22 THR A 230       5.642   7.958  -9.551  1.00  0.76           H   new
ATOM      0 HG23 THR A 230       5.028   6.502  -9.663  1.00  0.76           H   new
ATOM   3650  N   PHE A 231       6.556   9.501 -12.148  1.00  0.75           N
ATOM   3651  CA  PHE A 231       6.263  10.925 -12.110  1.00  0.75           C
ATOM   3652  C   PHE A 231       5.245  11.302 -13.179  1.00  0.75           C
ATOM   3653  O   PHE A 231       4.246  11.961 -12.884  1.00  0.75           O
ATOM   3654  CB  PHE A 231       7.538  11.736 -12.295  1.00  0.75           C
ATOM   3655  CG  PHE A 231       7.357  13.224 -12.344  1.00  0.75           C
ATOM   3656  CD1 PHE A 231       7.197  13.959 -11.180  1.00  0.75           C
ATOM   3657  CD2 PHE A 231       7.365  13.894 -13.557  1.00  0.75           C
ATOM   3658  CE1 PHE A 231       7.050  15.332 -11.228  1.00  0.75           C
ATOM   3659  CE2 PHE A 231       7.219  15.263 -13.609  1.00  0.75           C
ATOM   3660  CZ  PHE A 231       7.061  15.985 -12.441  1.00  0.75           C
ATOM      0  H   PHE A 231       7.382   9.309 -12.293  1.00  0.75           H   new
ATOM      0  HA  PHE A 231       5.884  11.129 -11.241  1.00  0.75           H   new
ATOM      0  HB2 PHE A 231       8.146  11.524 -11.569  1.00  0.75           H   new
ATOM      0  HB3 PHE A 231       7.967  11.451 -13.117  1.00  0.75           H   new
ATOM      0  HD1 PHE A 231       7.188  13.524 -10.358  1.00  0.75           H   new
ATOM      0  HD2 PHE A 231       7.470  13.413 -14.346  1.00  0.75           H   new
ATOM      0  HE1 PHE A 231       6.944  15.816 -10.441  1.00  0.75           H   new
ATOM      0  HE2 PHE A 231       7.227  15.701 -14.429  1.00  0.75           H   new
ATOM      0  HZ  PHE A 231       6.962  16.909 -12.474  1.00  0.75           H   new
ATOM   3670  N   THR A 232       5.493  10.872 -14.418  1.00  0.74           N
ATOM   3671  CA  THR A 232       4.650  11.206 -15.555  1.00  0.74           C
ATOM   3672  C   THR A 232       3.202  10.737 -15.327  1.00  0.74           C
ATOM   3673  O   THR A 232       2.241  11.482 -15.582  1.00  0.74           O
ATOM   3674  CB  THR A 232       5.268  10.584 -16.826  1.00  0.74           C
ATOM   3675  CG2 THR A 232       4.467  10.933 -18.031  1.00  0.74           C
ATOM   3676  OG1 THR A 232       6.615  11.117 -16.987  1.00  0.74           O
ATOM      0  H   THR A 232       6.164  10.373 -14.619  1.00  0.74           H   new
ATOM      0  HA  THR A 232       4.610  12.169 -15.665  1.00  0.74           H   new
ATOM      0  HB  THR A 232       5.282   9.619 -16.733  1.00  0.74           H   new
ATOM      0  HG1 THR A 232       7.149  10.679 -16.509  1.00  0.74           H   new
ATOM      0 HG21 THR A 232       4.872  10.533 -18.816  1.00  0.74           H   new
ATOM      0 HG22 THR A 232       3.563  10.597 -17.927  1.00  0.74           H   new
ATOM      0 HG23 THR A 232       4.443  11.897 -18.136  1.00  0.74           H   new
ATOM   3684  N   VAL A 233       3.044   9.510 -14.826  1.00  0.73           N
ATOM   3685  CA  VAL A 233       1.729   8.954 -14.533  1.00  0.73           C
ATOM   3686  C   VAL A 233       1.052   9.740 -13.406  1.00  0.73           C
ATOM   3687  O   VAL A 233      -0.140  10.068 -13.498  1.00  0.73           O
ATOM   3688  CB  VAL A 233       1.853   7.463 -14.154  1.00  0.73           C
ATOM   3689  CG1 VAL A 233       0.515   6.907 -13.657  1.00  0.73           C
ATOM   3690  CG2 VAL A 233       2.309   6.654 -15.388  1.00  0.73           C
ATOM      0  H   VAL A 233       3.698   8.980 -14.648  1.00  0.73           H   new
ATOM      0  HA  VAL A 233       1.178   9.027 -15.328  1.00  0.73           H   new
ATOM      0  HB  VAL A 233       2.505   7.384 -13.441  1.00  0.73           H   new
ATOM      0 HG11 VAL A 233       0.619   5.971 -13.426  1.00  0.73           H   new
ATOM      0 HG12 VAL A 233       0.229   7.403 -12.874  1.00  0.73           H   new
ATOM      0 HG13 VAL A 233      -0.152   6.995 -14.356  1.00  0.73           H   new
ATOM      0 HG21 VAL A 233       2.387   5.717 -15.150  1.00  0.73           H   new
ATOM      0 HG22 VAL A 233       1.657   6.753 -16.099  1.00  0.73           H   new
ATOM      0 HG23 VAL A 233       3.170   6.983 -15.691  1.00  0.73           H   new
ATOM   3700  N   ASN A 234       1.797  10.058 -12.338  1.00  0.73           N
ATOM   3701  CA  ASN A 234       1.219  10.826 -11.241  1.00  0.73           C
ATOM   3702  C   ASN A 234       0.807  12.229 -11.679  1.00  0.73           C
ATOM   3703  O   ASN A 234      -0.265  12.704 -11.299  1.00  0.73           O
ATOM   3704  CB  ASN A 234       2.174  10.898 -10.067  1.00  0.73           C
ATOM   3705  CG  ASN A 234       2.253   9.596  -9.298  1.00  0.73           C
ATOM   3706  ND2 ASN A 234       3.301   9.436  -8.533  1.00  0.73           N
ATOM   3707  OD1 ASN A 234       1.358   8.742  -9.380  1.00  0.73           O
ATOM      0  H   ASN A 234       2.623   9.841 -12.235  1.00  0.73           H   new
ATOM      0  HA  ASN A 234       0.416  10.359 -10.961  1.00  0.73           H   new
ATOM      0  HB2 ASN A 234       3.058  11.134 -10.388  1.00  0.73           H   new
ATOM      0  HB3 ASN A 234       1.891  11.607  -9.468  1.00  0.73           H   new
ATOM      0 HD21 ASN A 234       3.386   8.720  -8.065  1.00  0.73           H   new
ATOM      0 HD22 ASN A 234       3.905  10.047  -8.498  1.00  0.73           H   new
ATOM   3714  N   GLN A 235       1.605  12.880 -12.530  1.00  0.73           N
ATOM   3715  CA  GLN A 235       1.230  14.215 -12.982  1.00  0.73           C
ATOM   3716  C   GLN A 235      -0.016  14.139 -13.845  1.00  0.73           C
ATOM   3717  O   GLN A 235      -0.911  14.981 -13.733  1.00  0.73           O
ATOM   3718  CB  GLN A 235       2.370  14.879 -13.752  1.00  0.73           C
ATOM   3719  CG  GLN A 235       3.569  15.252 -12.899  1.00  0.73           C
ATOM   3720  CD  GLN A 235       3.233  16.273 -11.827  1.00  0.73           C
ATOM   3721  NE2 GLN A 235       3.666  16.021 -10.596  1.00  0.73           N
ATOM   3722  OE1 GLN A 235       2.591  17.290 -12.106  1.00  0.73           O
ATOM      0  H   GLN A 235       2.344  12.575 -12.847  1.00  0.73           H   new
ATOM      0  HA  GLN A 235       1.043  14.759 -12.201  1.00  0.73           H   new
ATOM      0  HB2 GLN A 235       2.662  14.280 -14.457  1.00  0.73           H   new
ATOM      0  HB3 GLN A 235       2.032  15.680 -14.183  1.00  0.73           H   new
ATOM      0  HG2 GLN A 235       3.923  14.453 -12.479  1.00  0.73           H   new
ATOM      0  HG3 GLN A 235       4.269  15.606 -13.469  1.00  0.73           H   new
ATOM      0 HE21 GLN A 235       4.111  15.303 -10.435  1.00  0.73           H   new
ATOM      0 HE22 GLN A 235       3.501  16.576  -9.960  1.00  0.73           H   new
ATOM   3731  N   THR A 236      -0.114  13.084 -14.651  1.00  0.73           N
ATOM   3732  CA  THR A 236      -1.274  12.893 -15.494  1.00  0.73           C
ATOM   3733  C   THR A 236      -2.504  12.704 -14.633  1.00  0.73           C
ATOM   3734  O   THR A 236      -3.563  13.277 -14.904  1.00  0.73           O
ATOM   3735  CB  THR A 236      -1.083  11.692 -16.411  1.00  0.73           C
ATOM   3736  CG2 THR A 236      -2.336  11.472 -17.239  1.00  0.73           C
ATOM   3737  OG1 THR A 236       0.052  11.937 -17.252  1.00  0.73           O
ATOM      0  H   THR A 236       0.485  12.470 -14.720  1.00  0.73           H   new
ATOM      0  HA  THR A 236      -1.389  13.681 -16.048  1.00  0.73           H   new
ATOM      0  HB  THR A 236      -0.926  10.890 -15.889  1.00  0.73           H   new
ATOM      0  HG1 THR A 236       0.758  11.820 -16.812  1.00  0.73           H   new
ATOM      0 HG21 THR A 236      -2.209  10.706 -17.821  1.00  0.73           H   new
ATOM      0 HG22 THR A 236      -3.089  11.308 -16.650  1.00  0.73           H   new
ATOM      0 HG23 THR A 236      -2.512  12.260 -17.776  1.00  0.73           H   new
ATOM   3745  N   SER A 237      -2.359  11.901 -13.580  1.00  0.74           N
ATOM   3746  CA  SER A 237      -3.457  11.626 -12.683  1.00  0.74           C
ATOM   3747  C   SER A 237      -3.920  12.921 -12.031  1.00  0.74           C
ATOM   3748  O   SER A 237      -5.122  13.162 -11.927  1.00  0.74           O
ATOM   3749  CB  SER A 237      -3.009  10.653 -11.628  1.00  0.74           C
ATOM   3750  OG  SER A 237      -2.635   9.437 -12.211  1.00  0.74           O
ATOM      0  H   SER A 237      -1.623  11.507 -13.374  1.00  0.74           H   new
ATOM      0  HA  SER A 237      -4.195  11.240 -13.181  1.00  0.74           H   new
ATOM      0  HB2 SER A 237      -2.262  11.025 -11.134  1.00  0.74           H   new
ATOM      0  HB3 SER A 237      -3.725  10.506 -10.991  1.00  0.74           H   new
ATOM      0  HG  SER A 237      -1.905   9.533 -12.615  1.00  0.74           H   new
ATOM   3756  N   ARG A 238      -2.972  13.784 -11.636  1.00  0.75           N
ATOM   3757  CA  ARG A 238      -3.338  15.059 -11.033  1.00  0.75           C
ATOM   3758  C   ARG A 238      -4.109  15.926 -12.022  1.00  0.75           C
ATOM   3759  O   ARG A 238      -5.087  16.579 -11.646  1.00  0.75           O
ATOM   3760  CB  ARG A 238      -2.108  15.815 -10.553  1.00  0.75           C
ATOM   3761  CG  ARG A 238      -1.443  15.208  -9.347  1.00  0.75           C
ATOM   3762  CD  ARG A 238      -0.280  15.979  -8.871  1.00  0.75           C
ATOM   3763  NE  ARG A 238       0.391  15.291  -7.773  1.00  0.75           N
ATOM   3764  CZ  ARG A 238       0.005  15.343  -6.479  1.00  0.75           C
ATOM   3765  NH1 ARG A 238      -1.044  16.053  -6.133  1.00  0.75           N1+
ATOM   3766  NH2 ARG A 238       0.680  14.674  -5.560  1.00  0.75           N
ATOM      0  H   ARG A 238      -2.126  13.647 -11.710  1.00  0.75           H   new
ATOM      0  HA  ARG A 238      -3.904  14.864 -10.270  1.00  0.75           H   new
ATOM      0  HB2 ARG A 238      -1.464  15.858 -11.277  1.00  0.75           H   new
ATOM      0  HB3 ARG A 238      -2.362  16.728 -10.345  1.00  0.75           H   new
ATOM      0  HG2 ARG A 238      -2.092  15.137  -8.629  1.00  0.75           H   new
ATOM      0  HG3 ARG A 238      -1.159  14.306  -9.562  1.00  0.75           H   new
ATOM      0  HD2 ARG A 238       0.344  16.114  -9.602  1.00  0.75           H   new
ATOM      0  HD3 ARG A 238      -0.568  16.858  -8.578  1.00  0.75           H   new
ATOM      0  HE  ARG A 238       1.083  14.817  -7.963  1.00  0.75           H   new
ATOM      0 HH11 ARG A 238      -1.486  16.486  -6.730  1.00  0.75           H   new
ATOM      0 HH12 ARG A 238      -1.289  16.085  -5.309  1.00  0.75           H   new
ATOM      0 HH21 ARG A 238       1.365  14.206  -5.786  1.00  0.75           H   new
ATOM      0 HH22 ARG A 238       0.434  14.707  -4.737  1.00  0.75           H   new
ATOM   3780  N   LEU A 239      -3.702  15.916 -13.296  1.00  0.75           N
ATOM   3781  CA  LEU A 239      -4.411  16.715 -14.287  1.00  0.75           C
ATOM   3782  C   LEU A 239      -5.834  16.193 -14.449  1.00  0.75           C
ATOM   3783  O   LEU A 239      -6.788  16.975 -14.542  1.00  0.75           O
ATOM   3784  CB  LEU A 239      -3.666  16.687 -15.624  1.00  0.75           C
ATOM   3785  CG  LEU A 239      -2.310  17.414 -15.621  1.00  0.75           C
ATOM   3786  CD1 LEU A 239      -1.599  17.171 -16.944  1.00  0.75           C
ATOM   3787  CD2 LEU A 239      -2.537  18.892 -15.367  1.00  0.75           C
ATOM      0  H   LEU A 239      -3.035  15.464 -13.597  1.00  0.75           H   new
ATOM      0  HA  LEU A 239      -4.451  17.635 -13.984  1.00  0.75           H   new
ATOM      0  HB2 LEU A 239      -3.523  15.763 -15.881  1.00  0.75           H   new
ATOM      0  HB3 LEU A 239      -4.231  17.086 -16.304  1.00  0.75           H   new
ATOM      0  HG  LEU A 239      -1.743  17.070 -14.913  1.00  0.75           H   new
ATOM      0 HD11 LEU A 239      -0.744  17.630 -16.941  1.00  0.75           H   new
ATOM      0 HD12 LEU A 239      -1.454  16.219 -17.064  1.00  0.75           H   new
ATOM      0 HD13 LEU A 239      -2.144  17.509 -17.672  1.00  0.75           H   new
ATOM      0 HD21 LEU A 239      -1.684  19.355 -15.364  1.00  0.75           H   new
ATOM      0 HD22 LEU A 239      -3.101  19.258 -16.066  1.00  0.75           H   new
ATOM      0 HD23 LEU A 239      -2.971  19.010 -14.508  1.00  0.75           H   new
ATOM   3799  N   LEU A 240      -5.990  14.871 -14.428  1.00  0.76           N
ATOM   3800  CA  LEU A 240      -7.313  14.288 -14.540  1.00  0.76           C
ATOM   3801  C   LEU A 240      -8.164  14.660 -13.315  1.00  0.76           C
ATOM   3802  O   LEU A 240      -9.365  14.931 -13.447  1.00  0.76           O
ATOM   3803  CB  LEU A 240      -7.199  12.778 -14.749  1.00  0.76           C
ATOM   3804  CG  LEU A 240      -6.642  12.354 -16.079  1.00  0.76           C
ATOM   3805  CD1 LEU A 240      -6.399  10.841 -16.089  1.00  0.76           C
ATOM   3806  CD2 LEU A 240      -7.645  12.760 -17.131  1.00  0.76           C
ATOM      0  H   LEU A 240      -5.348  14.304 -14.350  1.00  0.76           H   new
ATOM      0  HA  LEU A 240      -7.769  14.650 -15.316  1.00  0.76           H   new
ATOM      0  HB2 LEU A 240      -6.638  12.411 -14.048  1.00  0.76           H   new
ATOM      0  HB3 LEU A 240      -8.079  12.384 -14.643  1.00  0.76           H   new
ATOM      0  HG  LEU A 240      -5.788  12.779 -16.256  1.00  0.76           H   new
ATOM      0 HD11 LEU A 240      -6.040  10.576 -16.950  1.00  0.76           H   new
ATOM      0 HD12 LEU A 240      -5.767  10.610 -15.391  1.00  0.76           H   new
ATOM      0 HD13 LEU A 240      -7.237  10.378 -15.932  1.00  0.76           H   new
ATOM      0 HD21 LEU A 240      -7.318  12.501 -18.007  1.00  0.76           H   new
ATOM      0 HD22 LEU A 240      -8.491  12.319 -16.959  1.00  0.76           H   new
ATOM      0 HD23 LEU A 240      -7.771  13.721 -17.104  1.00  0.76           H   new
ATOM   3818  N   MET A 241      -7.547  14.704 -12.126  1.00  0.78           N
ATOM   3819  CA  MET A 241      -8.264  15.121 -10.923  1.00  0.78           C
ATOM   3820  C   MET A 241      -8.717  16.564 -11.049  1.00  0.78           C
ATOM   3821  O   MET A 241      -9.814  16.911 -10.617  1.00  0.78           O
ATOM   3822  CB  MET A 241      -7.427  14.931  -9.670  1.00  0.78           C
ATOM   3823  CG  MET A 241      -7.212  13.507  -9.278  1.00  0.78           C
ATOM   3824  SD  MET A 241      -6.172  13.336  -7.846  1.00  0.78           S
ATOM   3825  CE  MET A 241      -6.223  11.591  -7.759  1.00  0.78           C
ATOM      0  H   MET A 241      -6.722  14.498 -12.000  1.00  0.78           H   new
ATOM      0  HA  MET A 241      -9.046  14.553 -10.838  1.00  0.78           H   new
ATOM      0  HB2 MET A 241      -6.563  15.351  -9.805  1.00  0.78           H   new
ATOM      0  HB3 MET A 241      -7.856  15.396  -8.935  1.00  0.78           H   new
ATOM      0  HG2 MET A 241      -8.070  13.092  -9.101  1.00  0.78           H   new
ATOM      0  HG3 MET A 241      -6.813  13.028 -10.021  1.00  0.78           H   new
ATOM      0  HE1 MET A 241      -5.691  11.289  -7.007  1.00  0.78           H   new
ATOM      0  HE2 MET A 241      -7.141  11.299  -7.643  1.00  0.78           H   new
ATOM      0  HE3 MET A 241      -5.866  11.215  -8.579  1.00  0.78           H   new
ATOM   3835  N   ARG A 242      -7.889  17.423 -11.647  1.00  0.82           N
ATOM   3836  CA  ARG A 242      -8.301  18.809 -11.814  1.00  0.82           C
ATOM   3837  C   ARG A 242      -9.540  18.865 -12.706  1.00  0.82           C
ATOM   3838  O   ARG A 242     -10.487  19.605 -12.434  1.00  0.82           O
ATOM   3839  CB  ARG A 242      -7.191  19.647 -12.437  1.00  0.82           C
ATOM   3840  CG  ARG A 242      -5.988  19.922 -11.551  1.00  0.82           C
ATOM   3841  CD  ARG A 242      -4.949  20.695 -12.286  1.00  0.82           C
ATOM   3842  NE  ARG A 242      -3.755  20.920 -11.486  1.00  0.82           N
ATOM   3843  CZ  ARG A 242      -2.609  21.457 -11.954  1.00  0.82           C
ATOM   3844  NH1 ARG A 242      -2.520  21.829 -13.213  1.00  0.82           N1+
ATOM   3845  NH2 ARG A 242      -1.575  21.611 -11.146  1.00  0.82           N
ATOM      0  H   ARG A 242      -7.109  17.228 -11.953  1.00  0.82           H   new
ATOM      0  HA  ARG A 242      -8.501  19.174 -10.938  1.00  0.82           H   new
ATOM      0  HB2 ARG A 242      -6.883  19.198 -13.240  1.00  0.82           H   new
ATOM      0  HB3 ARG A 242      -7.568  20.497 -12.714  1.00  0.82           H   new
ATOM      0  HG2 ARG A 242      -6.268  20.416 -10.765  1.00  0.82           H   new
ATOM      0  HG3 ARG A 242      -5.613  19.083 -11.240  1.00  0.82           H   new
ATOM      0  HD2 ARG A 242      -4.708  20.219 -13.096  1.00  0.82           H   new
ATOM      0  HD3 ARG A 242      -5.318  21.550 -12.559  1.00  0.82           H   new
ATOM      0  HE  ARG A 242      -3.781  20.695 -10.656  1.00  0.82           H   new
ATOM      0 HH11 ARG A 242      -3.193  21.730 -13.739  1.00  0.82           H   new
ATOM      0 HH12 ARG A 242      -1.789  22.171 -13.510  1.00  0.82           H   new
ATOM      0 HH21 ARG A 242      -1.633  21.369 -10.323  1.00  0.82           H   new
ATOM      0 HH22 ARG A 242      -0.844  21.953 -11.443  1.00  0.82           H   new
ATOM   3859  N   ARG A 243      -9.578  18.026 -13.744  1.00  0.88           N
ATOM   3860  CA  ARG A 243     -10.724  18.008 -14.652  1.00  0.88           C
ATOM   3861  C   ARG A 243     -11.994  17.576 -13.907  1.00  0.88           C
ATOM   3862  O   ARG A 243     -13.070  18.136 -14.126  1.00  0.88           O
ATOM   3863  CB  ARG A 243     -10.432  17.112 -15.843  1.00  0.88           C
ATOM   3864  CG  ARG A 243      -9.371  17.693 -16.753  1.00  0.88           C
ATOM   3865  CD  ARG A 243      -9.061  16.821 -17.887  1.00  0.88           C
ATOM   3866  NE  ARG A 243      -7.986  17.338 -18.682  1.00  0.88           N
ATOM   3867  CZ  ARG A 243      -7.478  16.725 -19.758  1.00  0.88           C
ATOM   3868  NH1 ARG A 243      -7.971  15.576 -20.163  1.00  0.88           N1+
ATOM   3869  NH2 ARG A 243      -6.475  17.280 -20.417  1.00  0.88           N
ATOM      0  H   ARG A 243      -8.956  17.465 -13.937  1.00  0.88           H   new
ATOM      0  HA  ARG A 243     -10.879  18.905 -14.988  1.00  0.88           H   new
ATOM      0  HB2 ARG A 243     -10.143  16.242 -15.527  1.00  0.88           H   new
ATOM      0  HB3 ARG A 243     -11.248  16.973 -16.349  1.00  0.88           H   new
ATOM      0  HG2 ARG A 243      -9.670  18.554 -17.084  1.00  0.88           H   new
ATOM      0  HG3 ARG A 243      -8.562  17.852 -16.241  1.00  0.88           H   new
ATOM      0  HD2 ARG A 243      -8.826  15.938 -17.561  1.00  0.88           H   new
ATOM      0  HD3 ARG A 243      -9.851  16.718 -18.440  1.00  0.88           H   new
ATOM      0  HE  ARG A 243      -7.644  18.093 -18.452  1.00  0.88           H   new
ATOM      0 HH11 ARG A 243      -8.624  15.214 -19.736  1.00  0.88           H   new
ATOM      0 HH12 ARG A 243      -7.641  15.186 -20.855  1.00  0.88           H   new
ATOM      0 HH21 ARG A 243      -6.151  18.032 -20.154  1.00  0.88           H   new
ATOM      0 HH22 ARG A 243      -6.146  16.889 -21.109  1.00  0.88           H   new
ATOM   3883  N   MET A 244     -11.844  16.668 -12.935  1.00  0.98           N
ATOM   3884  CA  MET A 244     -12.953  16.190 -12.095  1.00  0.98           C
ATOM   3885  C   MET A 244     -13.547  17.279 -11.191  1.00  0.98           C
ATOM   3886  O   MET A 244     -14.592  17.083 -10.556  1.00  0.98           O
ATOM   3887  CB  MET A 244     -12.572  14.960 -11.290  1.00  0.98           C
ATOM   3888  CG  MET A 244     -12.403  13.747 -12.138  1.00  0.98           C
ATOM   3889  SD  MET A 244     -13.945  13.271 -12.919  1.00  0.98           S
ATOM   3890  CE  MET A 244     -13.373  12.261 -14.261  1.00  0.98           C
ATOM      0  H   MET A 244     -11.087  16.308 -12.742  1.00  0.98           H   new
ATOM      0  HA  MET A 244     -13.653  15.936 -12.716  1.00  0.98           H   new
ATOM      0  HB2 MET A 244     -11.746  15.134 -10.813  1.00  0.98           H   new
ATOM      0  HB3 MET A 244     -13.255  14.791 -10.622  1.00  0.98           H   new
ATOM      0  HG2 MET A 244     -11.733  13.917 -12.819  1.00  0.98           H   new
ATOM      0  HG3 MET A 244     -12.075  13.014 -11.594  1.00  0.98           H   new
ATOM      0  HE1 MET A 244     -14.133  11.937 -14.769  1.00  0.98           H   new
ATOM      0  HE2 MET A 244     -12.798  12.786 -14.839  1.00  0.98           H   new
ATOM      0  HE3 MET A 244     -12.875  11.507 -13.909  1.00  0.98           H   new
ATOM   3900  N   ARG A 245     -12.862  18.404 -11.070  1.00  1.11           N
ATOM   3901  CA  ARG A 245     -13.345  19.494 -10.258  1.00  1.11           C
ATOM   3902  C   ARG A 245     -13.917  20.622 -11.137  1.00  1.11           C
ATOM   3903  O   ARG A 245     -14.318  21.674 -10.621  1.00  1.11           O
ATOM   3904  CB  ARG A 245     -12.193  19.984  -9.401  1.00  1.11           C
ATOM   3905  CG  ARG A 245     -11.654  18.904  -8.453  1.00  1.11           C
ATOM   3906  CD  ARG A 245     -10.437  19.329  -7.715  1.00  1.11           C
ATOM   3907  NE  ARG A 245      -9.903  18.242  -6.897  1.00  1.11           N
ATOM   3908  CZ  ARG A 245      -8.791  18.318  -6.142  1.00  1.11           C
ATOM   3909  NH1 ARG A 245      -8.098  19.436  -6.093  1.00  1.11           N1+
ATOM   3910  NH2 ARG A 245      -8.395  17.264  -5.451  1.00  1.11           N
ATOM      0  H   ARG A 245     -12.108  18.553 -11.456  1.00  1.11           H   new
ATOM      0  HA  ARG A 245     -14.070  19.193  -9.688  1.00  1.11           H   new
ATOM      0  HB2 ARG A 245     -11.475  20.290  -9.977  1.00  1.11           H   new
ATOM      0  HB3 ARG A 245     -12.485  20.749  -8.880  1.00  1.11           H   new
ATOM      0  HG2 ARG A 245     -12.346  18.667  -7.816  1.00  1.11           H   new
ATOM      0  HG3 ARG A 245     -11.453  18.104  -8.964  1.00  1.11           H   new
ATOM      0  HD2 ARG A 245      -9.761  19.624  -8.345  1.00  1.11           H   new
ATOM      0  HD3 ARG A 245     -10.648  20.088  -7.149  1.00  1.11           H   new
ATOM      0  HE  ARG A 245     -10.332  17.497  -6.898  1.00  1.11           H   new
ATOM      0 HH11 ARG A 245      -8.355  20.121  -6.544  1.00  1.11           H   new
ATOM      0 HH12 ARG A 245      -7.388  19.481  -5.610  1.00  1.11           H   new
ATOM      0 HH21 ARG A 245      -8.847  16.533  -5.485  1.00  1.11           H   new
ATOM      0 HH22 ARG A 245      -7.685  17.309  -4.968  1.00  1.11           H   new
ATOM   3924  N   ARG A 246     -13.951  20.408 -12.467  1.00  1.26           N
ATOM   3925  CA  ARG A 246     -14.420  21.426 -13.407  1.00  1.26           C
ATOM   3926  C   ARG A 246     -15.363  20.898 -14.514  1.00  1.26           C
ATOM   3927  O   ARG A 246     -15.050  21.072 -15.688  1.00  1.26           O
ATOM   3928  CB  ARG A 246     -13.220  22.071 -14.097  1.00  1.26           C
ATOM   3929  CG  ARG A 246     -12.270  22.860 -13.185  1.00  1.26           C
ATOM   3930  CD  ARG A 246     -12.910  24.107 -12.681  1.00  1.26           C
ATOM   3931  NE  ARG A 246     -12.007  24.899 -11.860  1.00  1.26           N
ATOM   3932  CZ  ARG A 246     -11.857  24.783 -10.520  1.00  1.26           C
ATOM   3933  NH1 ARG A 246     -12.550  23.901  -9.825  1.00  1.26           N1+
ATOM   3934  NH2 ARG A 246     -10.999  25.574  -9.893  1.00  1.26           N
ATOM      0  H   ARG A 246     -13.703  19.673 -12.838  1.00  1.26           H   new
ATOM      0  HA  ARG A 246     -14.928  22.055 -12.871  1.00  1.26           H   new
ATOM      0  HB2 ARG A 246     -12.711  21.375 -14.541  1.00  1.26           H   new
ATOM      0  HB3 ARG A 246     -13.548  22.668 -14.788  1.00  1.26           H   new
ATOM      0  HG2 ARG A 246     -12.004  22.305 -12.435  1.00  1.26           H   new
ATOM      0  HG3 ARG A 246     -11.462  23.084 -13.673  1.00  1.26           H   new
ATOM      0  HD2 ARG A 246     -13.211  24.640 -13.433  1.00  1.26           H   new
ATOM      0  HD3 ARG A 246     -13.697  23.877 -12.163  1.00  1.26           H   new
ATOM      0  HE  ARG A 246     -11.528  25.491 -12.260  1.00  1.26           H   new
ATOM      0 HH11 ARG A 246     -13.111  23.385 -10.223  1.00  1.26           H   new
ATOM      0 HH12 ARG A 246     -12.441  23.842  -8.974  1.00  1.26           H   new
ATOM      0 HH21 ARG A 246     -10.545  26.153 -10.337  1.00  1.26           H   new
ATOM      0 HH22 ARG A 246     -10.896  25.508  -9.042  1.00  1.26           H   new
ATOM   3948  N   PRO A 247     -16.596  20.461 -14.204  1.00  1.38           N
ATOM   3949  CA  PRO A 247     -17.506  19.685 -15.065  1.00  1.38           C
ATOM   3950  C   PRO A 247     -17.946  20.358 -16.355  1.00  1.38           C
ATOM   3951  O   PRO A 247     -18.512  19.708 -17.230  1.00  1.38           O
ATOM   3952  CB  PRO A 247     -18.718  19.459 -14.158  1.00  1.38           C
ATOM   3953  CG  PRO A 247     -18.659  20.566 -13.132  1.00  1.38           C
ATOM   3954  CD  PRO A 247     -17.181  20.820 -12.901  1.00  1.38           C
ATOM      0  HA  PRO A 247     -17.056  18.887 -15.384  1.00  1.38           H   new
ATOM      0  HB2 PRO A 247     -19.545  19.494 -14.664  1.00  1.38           H   new
ATOM      0  HB3 PRO A 247     -18.681  18.587 -13.735  1.00  1.38           H   new
ATOM      0  HG2 PRO A 247     -19.105  21.365 -13.453  1.00  1.38           H   new
ATOM      0  HG3 PRO A 247     -19.102  20.305 -12.310  1.00  1.38           H   new
ATOM      0  HD2 PRO A 247     -17.005  21.745 -12.667  1.00  1.38           H   new
ATOM      0  HD3 PRO A 247     -16.827  20.273 -12.182  1.00  1.38           H   new
ATOM   3962  N   THR A 248     -17.756  21.659 -16.459  1.00  1.43           N
ATOM   3963  CA  THR A 248     -18.169  22.368 -17.652  1.00  1.43           C
ATOM   3964  C   THR A 248     -16.988  22.836 -18.510  1.00  1.43           C
ATOM   3965  O   THR A 248     -17.171  23.617 -19.446  1.00  1.43           O
ATOM   3966  CB  THR A 248     -19.074  23.543 -17.272  1.00  1.43           C
ATOM   3967  CG2 THR A 248     -20.306  23.009 -16.537  1.00  1.43           C
ATOM   3968  OG1 THR A 248     -18.369  24.448 -16.409  1.00  1.43           O
ATOM      0  H   THR A 248     -17.391  22.149 -15.853  1.00  1.43           H   new
ATOM      0  HA  THR A 248     -18.667  21.743 -18.201  1.00  1.43           H   new
ATOM      0  HB  THR A 248     -19.342  24.013 -18.077  1.00  1.43           H   new
ATOM      0  HG1 THR A 248     -18.871  25.090 -16.206  1.00  1.43           H   new
ATOM      0 HG21 THR A 248     -20.884  23.749 -16.293  1.00  1.43           H   new
ATOM      0 HG22 THR A 248     -20.789  22.399 -17.116  1.00  1.43           H   new
ATOM      0 HG23 THR A 248     -20.027  22.540 -15.735  1.00  1.43           H   new
ATOM   3976  N   GLY A 249     -15.773  22.371 -18.203  1.00  1.38           N
ATOM   3977  CA  GLY A 249     -14.600  22.783 -18.986  1.00  1.38           C
ATOM   3978  C   GLY A 249     -14.789  22.464 -20.472  1.00  1.38           C
ATOM   3979  O   GLY A 249     -15.082  21.330 -20.856  1.00  1.38           O
ATOM      0  H   GLY A 249     -15.607  21.827 -17.558  1.00  1.38           H   new
ATOM      0  HA2 GLY A 249     -14.450  23.735 -18.873  1.00  1.38           H   new
ATOM      0  HA3 GLY A 249     -13.810  22.330 -18.653  1.00  1.38           H   new
ATOM   3983  N   LYS A 250     -14.579  23.481 -21.300  1.00  1.25           N
ATOM   3984  CA  LYS A 250     -14.786  23.447 -22.748  1.00  1.25           C
ATOM   3985  C   LYS A 250     -14.006  22.419 -23.559  1.00  1.25           C
ATOM   3986  O   LYS A 250     -12.792  22.272 -23.412  1.00  1.25           O
ATOM   3987  CB  LYS A 250     -14.492  24.834 -23.325  1.00  1.25           C
ATOM   3988  CG  LYS A 250     -14.731  24.961 -24.828  1.00  1.25           C
ATOM   3989  CD  LYS A 250     -14.510  26.377 -25.325  1.00  1.25           C
ATOM   3990  CE  LYS A 250     -14.732  26.463 -26.830  1.00  1.25           C
ATOM   3991  NZ  LYS A 250     -14.521  27.845 -27.346  1.00  1.25           N1+
ATOM      0  H   LYS A 250     -14.299  24.245 -21.023  1.00  1.25           H   new
ATOM      0  HA  LYS A 250     -15.711  23.168 -22.836  1.00  1.25           H   new
ATOM      0  HB2 LYS A 250     -15.044  25.486 -22.865  1.00  1.25           H   new
ATOM      0  HB3 LYS A 250     -13.568  25.061 -23.136  1.00  1.25           H   new
ATOM      0  HG2 LYS A 250     -14.137  24.357 -25.301  1.00  1.25           H   new
ATOM      0  HG3 LYS A 250     -15.638  24.685 -25.034  1.00  1.25           H   new
ATOM      0  HD2 LYS A 250     -15.116  26.982 -24.869  1.00  1.25           H   new
ATOM      0  HD3 LYS A 250     -13.608  26.663 -25.110  1.00  1.25           H   new
ATOM      0  HE2 LYS A 250     -14.126  25.854 -27.281  1.00  1.25           H   new
ATOM      0  HE3 LYS A 250     -15.634  26.174 -27.040  1.00  1.25           H   new
ATOM      0  HZ1 LYS A 250     -14.659  27.858 -28.225  1.00  1.25           H   new
ATOM      0  HZ2 LYS A 250     -15.091  28.401 -26.949  1.00  1.25           H   new
ATOM      0  HZ3 LYS A 250     -13.687  28.103 -27.173  1.00  1.25           H   new
ATOM   4005  N   VAL A 251     -14.726  21.748 -24.462  1.00  1.10           N
ATOM   4006  CA  VAL A 251     -14.125  20.809 -25.403  1.00  1.10           C
ATOM   4007  C   VAL A 251     -13.529  21.534 -26.595  1.00  1.10           C
ATOM   4008  O   VAL A 251     -14.180  22.381 -27.213  1.00  1.10           O
ATOM   4009  CB  VAL A 251     -15.150  19.790 -25.940  1.00  1.10           C
ATOM   4010  CG1 VAL A 251     -14.517  18.948 -27.034  1.00  1.10           C
ATOM   4011  CG2 VAL A 251     -15.583  18.870 -24.848  1.00  1.10           C
ATOM      0  H   VAL A 251     -15.578  21.827 -24.543  1.00  1.10           H   new
ATOM      0  HA  VAL A 251     -13.433  20.343 -24.908  1.00  1.10           H   new
ATOM      0  HB  VAL A 251     -15.912  20.281 -26.286  1.00  1.10           H   new
ATOM      0 HG11 VAL A 251     -15.166  18.309 -27.368  1.00  1.10           H   new
ATOM      0 HG12 VAL A 251     -14.228  19.524 -27.759  1.00  1.10           H   new
ATOM      0 HG13 VAL A 251     -13.752  18.473 -26.675  1.00  1.10           H   new
ATOM      0 HG21 VAL A 251     -16.227  18.234 -25.197  1.00  1.10           H   new
ATOM      0 HG22 VAL A 251     -14.813  18.393 -24.502  1.00  1.10           H   new
ATOM      0 HG23 VAL A 251     -15.991  19.384 -24.134  1.00  1.10           H   new
ATOM   4021  N   THR A 252     -12.299  21.175 -26.918  1.00  0.95           N
ATOM   4022  CA  THR A 252     -11.601  21.714 -28.068  1.00  0.95           C
ATOM   4023  C   THR A 252     -11.777  20.749 -29.218  1.00  0.95           C
ATOM   4024  O   THR A 252     -11.656  19.545 -29.017  1.00  0.95           O
ATOM   4025  CB  THR A 252     -10.116  21.919 -27.762  1.00  0.95           C
ATOM   4026  CG2 THR A 252      -9.343  22.338 -29.005  1.00  0.95           C
ATOM   4027  OG1 THR A 252      -9.968  22.897 -26.720  1.00  0.95           O
ATOM      0  H   THR A 252     -11.840  20.603 -26.469  1.00  0.95           H   new
ATOM      0  HA  THR A 252     -11.970  22.581 -28.298  1.00  0.95           H   new
ATOM      0  HB  THR A 252      -9.746  21.074 -27.463  1.00  0.95           H   new
ATOM      0  HG1 THR A 252      -9.152  23.007 -26.552  1.00  0.95           H   new
ATOM      0 HG21 THR A 252      -8.408  22.460 -28.779  1.00  0.95           H   new
ATOM      0 HG22 THR A 252      -9.424  21.650 -29.684  1.00  0.95           H   new
ATOM      0 HG23 THR A 252      -9.704  23.172 -29.345  1.00  0.95           H   new
ATOM   4035  N   LEU A 253     -12.130  21.247 -30.391  1.00  0.85           N
ATOM   4036  CA  LEU A 253     -12.320  20.333 -31.502  1.00  0.85           C
ATOM   4037  C   LEU A 253     -11.214  20.366 -32.535  1.00  0.85           C
ATOM   4038  O   LEU A 253     -10.666  21.424 -32.857  1.00  0.85           O
ATOM   4039  CB  LEU A 253     -13.657  20.599 -32.198  1.00  0.85           C
ATOM   4040  CG  LEU A 253     -14.886  20.433 -31.322  1.00  0.85           C
ATOM   4041  CD1 LEU A 253     -16.123  20.798 -32.108  1.00  0.85           C
ATOM   4042  CD2 LEU A 253     -14.940  19.005 -30.852  1.00  0.85           C
ATOM      0  H   LEU A 253     -12.261  22.080 -30.562  1.00  0.85           H   new
ATOM      0  HA  LEU A 253     -12.307  19.449 -31.104  1.00  0.85           H   new
ATOM      0  HB2 LEU A 253     -13.648  21.503 -32.550  1.00  0.85           H   new
ATOM      0  HB3 LEU A 253     -13.735  20.000 -32.957  1.00  0.85           H   new
ATOM      0  HG  LEU A 253     -14.841  21.020 -30.551  1.00  0.85           H   new
ATOM      0 HD11 LEU A 253     -16.907  20.691 -31.546  1.00  0.85           H   new
ATOM      0 HD12 LEU A 253     -16.060  21.720 -32.402  1.00  0.85           H   new
ATOM      0 HD13 LEU A 253     -16.198  20.217 -32.881  1.00  0.85           H   new
ATOM      0 HD21 LEU A 253     -15.720  18.879 -30.290  1.00  0.85           H   new
ATOM      0 HD22 LEU A 253     -14.996  18.414 -31.619  1.00  0.85           H   new
ATOM      0 HD23 LEU A 253     -14.139  18.801 -30.344  1.00  0.85           H   new
ATOM   4054  N   GLU A 254     -10.954  19.192 -33.089  1.00  0.78           N
ATOM   4055  CA  GLU A 254     -10.053  19.000 -34.211  1.00  0.78           C
ATOM   4056  C   GLU A 254     -10.844  18.364 -35.337  1.00  0.78           C
ATOM   4057  O   GLU A 254     -11.742  17.567 -35.086  1.00  0.78           O
ATOM   4058  CB  GLU A 254      -8.866  18.106 -33.825  1.00  0.78           C
ATOM   4059  CG  GLU A 254      -7.908  18.712 -32.811  1.00  0.78           C
ATOM   4060  CD  GLU A 254      -6.743  17.791 -32.461  1.00  0.78           C
ATOM   4061  OE1 GLU A 254      -6.693  16.701 -32.976  1.00  0.78           O
ATOM   4062  OE2 GLU A 254      -5.908  18.190 -31.682  1.00  0.78           O1-
ATOM      0  H   GLU A 254     -11.310  18.460 -32.812  1.00  0.78           H   new
ATOM      0  HA  GLU A 254      -9.690  19.856 -34.488  1.00  0.78           H   new
ATOM      0  HB2 GLU A 254      -9.209  17.272 -33.467  1.00  0.78           H   new
ATOM      0  HB3 GLU A 254      -8.369  17.887 -34.629  1.00  0.78           H   new
ATOM      0  HG2 GLU A 254      -7.559  19.546 -33.162  1.00  0.78           H   new
ATOM      0  HG3 GLU A 254      -8.397  18.928 -32.001  1.00  0.78           H   new
ATOM   4069  N   ALA A 255     -10.548  18.724 -36.571  1.00  0.74           N
ATOM   4070  CA  ALA A 255     -11.233  18.085 -37.684  1.00  0.74           C
ATOM   4071  C   ALA A 255     -10.771  16.649 -37.818  1.00  0.74           C
ATOM   4072  O   ALA A 255      -9.600  16.350 -37.581  1.00  0.74           O
ATOM   4073  CB  ALA A 255     -10.979  18.831 -38.975  1.00  0.74           C
ATOM      0  H   ALA A 255      -9.968  19.321 -36.787  1.00  0.74           H   new
ATOM      0  HA  ALA A 255     -12.186  18.101 -37.505  1.00  0.74           H   new
ATOM      0  HB1 ALA A 255     -11.444  18.388 -39.702  1.00  0.74           H   new
ATOM      0  HB2 ALA A 255     -11.303  19.742 -38.892  1.00  0.74           H   new
ATOM      0  HB3 ALA A 255     -10.027  18.842 -39.161  1.00  0.74           H   new
ATOM   4079  N   ASP A 256     -11.651  15.772 -38.277  1.00  0.72           N
ATOM   4080  CA  ASP A 256     -11.243  14.409 -38.559  1.00  0.72           C
ATOM   4081  C   ASP A 256     -10.055  14.430 -39.498  1.00  0.72           C
ATOM   4082  O   ASP A 256      -9.994  15.238 -40.424  1.00  0.72           O
ATOM   4083  CB  ASP A 256     -12.403  13.628 -39.116  1.00  0.72           C
ATOM   4084  CG  ASP A 256     -12.150  12.220 -39.180  1.00  0.72           C
ATOM   4085  OD1 ASP A 256     -12.270  11.571 -38.164  1.00  0.72           O
ATOM   4086  OD2 ASP A 256     -11.832  11.767 -40.223  1.00  0.72           O1-
ATOM      0  H   ASP A 256     -12.480  15.944 -38.430  1.00  0.72           H   new
ATOM      0  HA  ASP A 256     -10.969  13.963 -37.743  1.00  0.72           H   new
ATOM      0  HB2 ASP A 256     -13.187  13.786 -38.567  1.00  0.72           H   new
ATOM      0  HB3 ASP A 256     -12.610  13.955 -40.005  1.00  0.72           H   new
ATOM   4091  N   VAL A 257      -9.081  13.566 -39.242  1.00  0.72           N
ATOM   4092  CA  VAL A 257      -7.879  13.601 -40.049  1.00  0.72           C
ATOM   4093  C   VAL A 257      -8.171  13.373 -41.510  1.00  0.72           C
ATOM   4094  O   VAL A 257      -8.796  12.383 -41.905  1.00  0.72           O
ATOM   4095  CB  VAL A 257      -6.870  12.531 -39.588  1.00  0.72           C
ATOM   4096  CG1 VAL A 257      -5.672  12.491 -40.525  1.00  0.72           C
ATOM   4097  CG2 VAL A 257      -6.469  12.800 -38.205  1.00  0.72           C
ATOM      0  H   VAL A 257      -9.097  12.969 -38.623  1.00  0.72           H   new
ATOM      0  HA  VAL A 257      -7.503  14.488 -39.934  1.00  0.72           H   new
ATOM      0  HB  VAL A 257      -7.288  11.656 -39.618  1.00  0.72           H   new
ATOM      0 HG11 VAL A 257      -5.047  11.814 -40.222  1.00  0.72           H   new
ATOM      0 HG12 VAL A 257      -5.970  12.277 -41.423  1.00  0.72           H   new
ATOM      0 HG13 VAL A 257      -5.234  13.357 -40.528  1.00  0.72           H   new
ATOM      0 HG21 VAL A 257      -5.834  12.126 -37.915  1.00  0.72           H   new
ATOM      0 HG22 VAL A 257      -6.057  13.676 -38.152  1.00  0.72           H   new
ATOM      0 HG23 VAL A 257      -7.250  12.775 -37.631  1.00  0.72           H   new
ATOM   4107  N   ILE A 258      -7.671  14.283 -42.323  1.00  0.73           N
ATOM   4108  CA  ILE A 258      -7.857  14.156 -43.740  1.00  0.73           C
ATOM   4109  C   ILE A 258      -6.667  13.439 -44.324  1.00  0.73           C
ATOM   4110  O   ILE A 258      -5.516  13.822 -44.093  1.00  0.73           O
ATOM   4111  CB  ILE A 258      -8.068  15.522 -44.401  1.00  0.73           C
ATOM   4112  CG1 ILE A 258      -9.280  16.205 -43.742  1.00  0.73           C
ATOM   4113  CG2 ILE A 258      -8.253  15.393 -45.916  1.00  0.73           C
ATOM   4114  CD1 ILE A 258     -10.566  15.389 -43.854  1.00  0.73           C
ATOM      0  H   ILE A 258      -7.225  14.974 -42.072  1.00  0.73           H   new
ATOM      0  HA  ILE A 258      -8.659  13.638 -43.913  1.00  0.73           H   new
ATOM      0  HB  ILE A 258      -7.277  16.068 -44.268  1.00  0.73           H   new
ATOM      0 HG12 ILE A 258      -9.085  16.363 -42.805  1.00  0.73           H   new
ATOM      0 HG13 ILE A 258      -9.418  17.073 -44.153  1.00  0.73           H   new
ATOM      0 HG21 ILE A 258      -8.384  16.273 -46.302  1.00  0.73           H   new
ATOM      0 HG22 ILE A 258      -7.464  14.984 -46.305  1.00  0.73           H   new
ATOM      0 HG23 ILE A 258      -9.028  14.840 -46.102  1.00  0.73           H   new
ATOM      0 HD11 ILE A 258     -11.292  15.867 -43.423  1.00  0.73           H   new
ATOM      0 HD12 ILE A 258     -10.781  15.251 -44.790  1.00  0.73           H   new
ATOM      0 HD13 ILE A 258     -10.443  14.530 -43.421  1.00  0.73           H   new
ATOM   4126  N   LEU A 259      -6.947  12.358 -45.013  1.00  0.74           N
ATOM   4127  CA  LEU A 259      -5.902  11.570 -45.619  1.00  0.74           C
ATOM   4128  C   LEU A 259      -6.020  11.816 -47.127  1.00  0.74           C
ATOM   4129  O   LEU A 259      -7.123  12.033 -47.615  1.00  0.74           O
ATOM   4130  CB  LEU A 259      -6.072  10.077 -45.243  1.00  0.74           C
ATOM   4131  CG  LEU A 259      -6.043   9.758 -43.692  1.00  0.74           C
ATOM   4132  CD1 LEU A 259      -6.324   8.270 -43.449  1.00  0.74           C
ATOM   4133  CD2 LEU A 259      -4.676  10.124 -43.124  1.00  0.74           C
ATOM      0  H   LEU A 259      -7.743  12.060 -45.143  1.00  0.74           H   new
ATOM      0  HA  LEU A 259      -5.018  11.819 -45.307  1.00  0.74           H   new
ATOM      0  HB2 LEU A 259      -6.914   9.762 -45.607  1.00  0.74           H   new
ATOM      0  HB3 LEU A 259      -5.368   9.568 -45.675  1.00  0.74           H   new
ATOM      0  HG  LEU A 259      -6.730  10.281 -43.249  1.00  0.74           H   new
ATOM      0 HD11 LEU A 259      -6.303   8.088 -42.496  1.00  0.74           H   new
ATOM      0 HD12 LEU A 259      -7.199   8.044 -43.802  1.00  0.74           H   new
ATOM      0 HD13 LEU A 259      -5.648   7.736 -43.894  1.00  0.74           H   new
ATOM      0 HD21 LEU A 259      -4.657   9.929 -42.174  1.00  0.74           H   new
ATOM      0 HD22 LEU A 259      -3.990   9.607 -43.573  1.00  0.74           H   new
ATOM      0 HD23 LEU A 259      -4.510  11.070 -43.263  1.00  0.74           H   new
ATOM   4145  N   PRO A 260      -4.930  11.866 -47.887  1.00  0.76           N
ATOM   4146  CA  PRO A 260      -4.959  11.910 -49.331  1.00  0.76           C
ATOM   4147  C   PRO A 260      -5.588  10.610 -49.775  1.00  0.76           C
ATOM   4148  O   PRO A 260      -5.659   9.678 -48.970  1.00  0.76           O
ATOM   4149  CB  PRO A 260      -3.493  11.997 -49.726  1.00  0.76           C
ATOM   4150  CG  PRO A 260      -2.781  12.512 -48.480  1.00  0.76           C
ATOM   4151  CD  PRO A 260      -3.577  11.959 -47.305  1.00  0.76           C
ATOM      0  HA  PRO A 260      -5.458  12.643 -49.723  1.00  0.76           H   new
ATOM      0  HB2 PRO A 260      -3.149  11.131 -49.995  1.00  0.76           H   new
ATOM      0  HB3 PRO A 260      -3.366  12.598 -50.477  1.00  0.76           H   new
ATOM      0  HG2 PRO A 260      -1.860  12.209 -48.453  1.00  0.76           H   new
ATOM      0  HG3 PRO A 260      -2.761  13.482 -48.464  1.00  0.76           H   new
ATOM      0  HD2 PRO A 260      -3.245  11.096 -47.013  1.00  0.76           H   new
ATOM      0  HD3 PRO A 260      -3.550  12.549 -46.535  1.00  0.76           H   new
ATOM   4159  N   ILE A 261      -6.054  10.542 -51.017  1.00  0.77           N
ATOM   4160  CA  ILE A 261      -6.591   9.289 -51.529  1.00  0.77           C
ATOM   4161  C   ILE A 261      -5.742   8.828 -52.684  1.00  0.77           C
ATOM   4162  O   ILE A 261      -4.797   9.505 -53.086  1.00  0.77           O
ATOM   4163  CB  ILE A 261      -8.061   9.363 -51.944  1.00  0.77           C
ATOM   4164  CG1 ILE A 261      -8.288  10.290 -53.045  1.00  0.77           C
ATOM   4165  CG2 ILE A 261      -8.829   9.783 -50.818  1.00  0.77           C
ATOM   4166  CD1 ILE A 261      -9.719  10.192 -53.602  1.00  0.77           C
ATOM      0  H   ILE A 261      -6.068  11.199 -51.572  1.00  0.77           H   new
ATOM      0  HA  ILE A 261      -6.561   8.650 -50.800  1.00  0.77           H   new
ATOM      0  HB  ILE A 261      -8.328   8.482 -52.249  1.00  0.77           H   new
ATOM      0 HG12 ILE A 261      -8.122  11.196 -52.742  1.00  0.77           H   new
ATOM      0 HG13 ILE A 261      -7.653  10.108 -53.755  1.00  0.77           H   new
ATOM      0 HG21 ILE A 261      -9.765   9.835 -51.066  1.00  0.77           H   new
ATOM      0 HG22 ILE A 261      -8.721   9.144 -50.096  1.00  0.77           H   new
ATOM      0 HG23 ILE A 261      -8.524  10.656 -50.525  1.00  0.77           H   new
ATOM      0 HD11 ILE A 261      -9.827  10.823 -54.330  1.00  0.77           H   new
ATOM      0 HD12 ILE A 261      -9.879   9.293 -53.928  1.00  0.77           H   new
ATOM      0 HD13 ILE A 261     -10.355  10.398 -52.899  1.00  0.77           H   new
ATOM   4178  N   GLY A 262      -6.061   7.655 -53.188  1.00  0.80           N
ATOM   4179  CA  GLY A 262      -5.266   7.042 -54.223  1.00  0.80           C
ATOM   4180  C   GLY A 262      -4.446   5.945 -53.588  1.00  0.80           C
ATOM   4181  O   GLY A 262      -4.943   5.216 -52.722  1.00  0.80           O
ATOM      0  H   GLY A 262      -6.743   7.193 -52.940  1.00  0.80           H   new
ATOM      0  HA2 GLY A 262      -5.836   6.680 -54.920  1.00  0.80           H   new
ATOM      0  HA3 GLY A 262      -4.688   7.699 -54.642  1.00  0.80           H   new
ATOM   4185  N   THR A 263      -3.241   5.762 -54.090  1.00  0.85           N
ATOM   4186  CA  THR A 263      -2.409   4.630 -53.724  1.00  0.85           C
ATOM   4187  C   THR A 263      -1.009   5.032 -53.291  1.00  0.85           C
ATOM   4188  O   THR A 263      -0.605   6.170 -53.507  1.00  0.85           O
ATOM   4189  CB  THR A 263      -2.300   3.716 -54.925  1.00  0.85           C
ATOM   4190  CG2 THR A 263      -3.711   3.228 -55.388  1.00  0.85           C
ATOM   4191  OG1 THR A 263      -1.657   4.434 -55.990  1.00  0.85           O
ATOM      0  H   THR A 263      -2.877   6.295 -54.658  1.00  0.85           H   new
ATOM      0  HA  THR A 263      -2.827   4.192 -52.967  1.00  0.85           H   new
ATOM      0  HB  THR A 263      -1.779   2.934 -54.684  1.00  0.85           H   new
ATOM      0  HG1 THR A 263      -0.824   4.396 -55.891  1.00  0.85           H   new
ATOM      0 HG21 THR A 263      -3.616   2.645 -56.157  1.00  0.85           H   new
ATOM      0 HG22 THR A 263      -4.139   2.742 -54.666  1.00  0.85           H   new
ATOM      0 HG23 THR A 263      -4.256   3.994 -55.629  1.00  0.85           H   new
ATOM   4199  N   ARG A 264      -0.267   4.088 -52.709  1.00  0.93           N
ATOM   4200  CA  ARG A 264       1.142   4.302 -52.341  1.00  0.93           C
ATOM   4201  C   ARG A 264       2.023   3.161 -52.874  1.00  0.93           C
ATOM   4202  O   ARG A 264       1.685   1.987 -52.730  1.00  0.93           O
ATOM   4203  CB  ARG A 264       1.301   4.399 -50.823  1.00  0.93           C
ATOM   4204  CG  ARG A 264       2.741   4.574 -50.334  1.00  0.93           C
ATOM   4205  CD  ARG A 264       3.301   5.939 -50.597  1.00  0.93           C
ATOM   4206  NE  ARG A 264       2.834   6.945 -49.645  1.00  0.93           N
ATOM   4207  CZ  ARG A 264       2.976   8.279 -49.818  1.00  0.93           C
ATOM   4208  NH1 ARG A 264       3.516   8.758 -50.933  1.00  0.93           N1+
ATOM   4209  NH2 ARG A 264       2.572   9.131 -48.875  1.00  0.93           N
ATOM      0  H   ARG A 264      -0.563   3.304 -52.515  1.00  0.93           H   new
ATOM      0  HA  ARG A 264       1.426   5.138 -52.742  1.00  0.93           H   new
ATOM      0  HB2 ARG A 264       0.772   5.146 -50.503  1.00  0.93           H   new
ATOM      0  HB3 ARG A 264       0.932   3.597 -50.421  1.00  0.93           H   new
ATOM      0  HG2 ARG A 264       2.775   4.397 -49.381  1.00  0.93           H   new
ATOM      0  HG3 ARG A 264       3.304   3.913 -50.766  1.00  0.93           H   new
ATOM      0  HD2 ARG A 264       4.270   5.897 -50.565  1.00  0.93           H   new
ATOM      0  HD3 ARG A 264       3.059   6.214 -51.495  1.00  0.93           H   new
ATOM      0  HE  ARG A 264       2.444   6.671 -48.929  1.00  0.93           H   new
ATOM      0 HH11 ARG A 264       3.778   8.219 -51.550  1.00  0.93           H   new
ATOM      0 HH12 ARG A 264       3.604   9.607 -51.038  1.00  0.93           H   new
ATOM      0 HH21 ARG A 264       2.218   8.834 -48.150  1.00  0.93           H   new
ATOM      0 HH22 ARG A 264       2.666   9.978 -48.992  1.00  0.93           H   new
ATOM   4223  N   SER A 265       3.130   3.493 -53.536  1.00  1.04           N
ATOM   4224  CA  SER A 265       3.997   2.438 -54.072  1.00  1.04           C
ATOM   4225  C   SER A 265       4.858   1.798 -53.003  1.00  1.04           C
ATOM   4226  O   SER A 265       5.166   2.446 -51.998  1.00  1.04           O
ATOM   4227  CB  SER A 265       4.911   3.019 -55.132  1.00  1.04           C
ATOM   4228  OG  SER A 265       5.841   3.911 -54.571  1.00  1.04           O
ATOM      0  H   SER A 265       3.394   4.298 -53.684  1.00  1.04           H   new
ATOM      0  HA  SER A 265       3.415   1.757 -54.444  1.00  1.04           H   new
ATOM      0  HB2 SER A 265       5.381   2.302 -55.586  1.00  1.04           H   new
ATOM      0  HB3 SER A 265       4.381   3.479 -55.802  1.00  1.04           H   new
ATOM      0  HG  SER A 265       6.336   4.218 -55.177  1.00  1.04           H   new
ATOM   4234  N   VAL A 266       5.322   0.569 -53.257  1.00  1.18           N
ATOM   4235  CA  VAL A 266       6.246  -0.082 -52.341  1.00  1.18           C
ATOM   4236  C   VAL A 266       7.416  -0.667 -53.141  1.00  1.18           C
ATOM   4237  O   VAL A 266       7.212  -1.375 -54.123  1.00  1.18           O
ATOM   4238  CB  VAL A 266       5.555  -1.206 -51.560  1.00  1.18           C
ATOM   4239  CG1 VAL A 266       6.523  -1.794 -50.585  1.00  1.18           C
ATOM   4240  CG2 VAL A 266       4.324  -0.699 -50.862  1.00  1.18           C
ATOM      0  H   VAL A 266       5.112   0.104 -53.950  1.00  1.18           H   new
ATOM      0  HA  VAL A 266       6.565   0.578 -51.706  1.00  1.18           H   new
ATOM      0  HB  VAL A 266       5.270  -1.896 -52.179  1.00  1.18           H   new
ATOM      0 HG11 VAL A 266       6.090  -2.506 -50.088  1.00  1.18           H   new
ATOM      0 HG12 VAL A 266       7.287  -2.152 -51.063  1.00  1.18           H   new
ATOM      0 HG13 VAL A 266       6.821  -1.106 -49.970  1.00  1.18           H   new
ATOM      0 HG21 VAL A 266       3.905  -1.426 -50.376  1.00  1.18           H   new
ATOM      0 HG22 VAL A 266       4.570   0.005 -50.242  1.00  1.18           H   new
ATOM      0 HG23 VAL A 266       3.701  -0.348 -51.518  1.00  1.18           H   new
ATOM   4250  N   GLU A 267       8.640  -0.371 -52.724  1.00  1.33           N
ATOM   4251  CA  GLU A 267       9.840  -0.862 -53.408  1.00  1.33           C
ATOM   4252  C   GLU A 267      10.059  -2.386 -53.378  1.00  1.33           C
ATOM   4253  O   GLU A 267      10.581  -2.958 -54.337  1.00  1.33           O
ATOM   4254  CB  GLU A 267      11.069  -0.176 -52.814  1.00  1.33           C
ATOM   4255  CG  GLU A 267      11.163   1.310 -53.126  1.00  1.33           C
ATOM   4256  CD  GLU A 267      12.363   1.974 -52.497  1.00  1.33           C
ATOM   4257  OE1 GLU A 267      13.035   1.338 -51.720  1.00  1.33           O
ATOM   4258  OE2 GLU A 267      12.606   3.120 -52.797  1.00  1.33           O1-
ATOM      0  H   GLU A 267       8.803   0.120 -52.037  1.00  1.33           H   new
ATOM      0  HA  GLU A 267       9.703  -0.642 -54.343  1.00  1.33           H   new
ATOM      0  HB2 GLU A 267      11.060  -0.294 -51.851  1.00  1.33           H   new
ATOM      0  HB3 GLU A 267      11.866  -0.617 -53.147  1.00  1.33           H   new
ATOM      0  HG2 GLU A 267      11.201   1.431 -54.088  1.00  1.33           H   new
ATOM      0  HG3 GLU A 267      10.357   1.751 -52.816  1.00  1.33           H   new
ATOM   4265  N   THR A 268       9.671  -3.025 -52.274  1.00  1.46           N
ATOM   4266  CA  THR A 268       9.922  -4.449 -52.013  1.00  1.46           C
ATOM   4267  C   THR A 268      11.186  -4.971 -52.704  1.00  1.46           C
ATOM   4268  O   THR A 268      12.305  -4.606 -52.333  1.00  1.46           O
ATOM   4269  CB  THR A 268       8.754  -5.364 -52.462  1.00  1.46           C
ATOM   4270  CG2 THR A 268       7.464  -5.029 -51.789  1.00  1.46           C
ATOM   4271  OG1 THR A 268       8.566  -5.247 -53.880  1.00  1.46           O
ATOM      0  H   THR A 268       9.243  -2.634 -51.638  1.00  1.46           H   new
ATOM      0  HA  THR A 268      10.026  -4.489 -51.049  1.00  1.46           H   new
ATOM      0  HB  THR A 268       8.998  -6.269 -52.212  1.00  1.46           H   new
ATOM      0  HG1 THR A 268       7.934  -5.744 -54.121  1.00  1.46           H   new
ATOM      0 HG21 THR A 268       6.769  -5.628 -52.104  1.00  1.46           H   new
ATOM      0 HG22 THR A 268       7.564  -5.127 -50.829  1.00  1.46           H   new
ATOM      0 HG23 THR A 268       7.219  -4.114 -51.996  1.00  1.46           H   new
ATOM   4279  N   ASP A 269      10.981  -5.871 -53.667  1.00  1.54           N
ATOM   4280  CA  ASP A 269      12.024  -6.508 -54.462  1.00  1.54           C
ATOM   4281  C   ASP A 269      11.386  -6.976 -55.776  1.00  1.54           C
ATOM   4282  O   ASP A 269      10.740  -8.029 -55.823  1.00  1.54           O
ATOM   4283  CB  ASP A 269      12.643  -7.676 -53.661  1.00  1.54           C
ATOM   4284  CG  ASP A 269      13.859  -8.410 -54.313  1.00  1.54           C
ATOM   4285  OD1 ASP A 269      14.195  -8.131 -55.439  1.00  1.54           O
ATOM   4286  OD2 ASP A 269      14.415  -9.263 -53.662  1.00  1.54           O1-
ATOM      0  H   ASP A 269      10.192  -6.137 -53.882  1.00  1.54           H   new
ATOM      0  HA  ASP A 269      12.745  -5.892 -54.666  1.00  1.54           H   new
ATOM      0  HB2 ASP A 269      12.923  -7.335 -52.797  1.00  1.54           H   new
ATOM      0  HB3 ASP A 269      11.947  -8.331 -53.495  1.00  1.54           H   new
ATOM   4291  N   LYS A 270      11.544  -6.183 -56.835  1.00  1.53           N
ATOM   4292  CA  LYS A 270      10.877  -6.457 -58.114  1.00  1.53           C
ATOM   4293  C   LYS A 270      11.725  -7.397 -58.966  1.00  1.53           C
ATOM   4294  O   LYS A 270      12.942  -7.464 -58.792  1.00  1.53           O
ATOM   4295  CB  LYS A 270      10.612  -5.162 -58.891  1.00  1.53           C
ATOM   4296  CG  LYS A 270       9.690  -4.137 -58.195  1.00  1.53           C
ATOM   4297  CD  LYS A 270       9.424  -2.952 -59.123  1.00  1.53           C
ATOM   4298  CE  LYS A 270       8.667  -1.798 -58.437  1.00  1.53           C
ATOM   4299  NZ  LYS A 270       7.252  -2.124 -58.099  1.00  1.53           N1+
ATOM      0  H   LYS A 270      12.035  -5.477 -56.836  1.00  1.53           H   new
ATOM      0  HA  LYS A 270      10.026  -6.879 -57.917  1.00  1.53           H   new
ATOM      0  HB2 LYS A 270      11.463  -4.734 -59.073  1.00  1.53           H   new
ATOM      0  HB3 LYS A 270      10.221  -5.393 -59.748  1.00  1.53           H   new
ATOM      0  HG2 LYS A 270       8.852  -4.560 -57.950  1.00  1.53           H   new
ATOM      0  HG3 LYS A 270      10.102  -3.827 -57.373  1.00  1.53           H   new
ATOM      0  HD2 LYS A 270      10.269  -2.619 -59.463  1.00  1.53           H   new
ATOM      0  HD3 LYS A 270       8.911  -3.257 -59.888  1.00  1.53           H   new
ATOM      0  HE2 LYS A 270       9.136  -1.552 -57.625  1.00  1.53           H   new
ATOM      0  HE3 LYS A 270       8.681  -1.022 -59.019  1.00  1.53           H   new
ATOM      0  HZ1 LYS A 270       6.862  -1.412 -57.734  1.00  1.53           H   new
ATOM      0  HZ2 LYS A 270       6.815  -2.354 -58.840  1.00  1.53           H   new
ATOM      0  HZ3 LYS A 270       7.233  -2.801 -57.522  1.00  1.53           H   new
ATOM   4313  N   GLY A 271      11.103  -8.109 -59.901  1.00  1.47           N
ATOM   4314  CA  GLY A 271      11.872  -8.977 -60.789  1.00  1.47           C
ATOM   4315  C   GLY A 271      12.459  -8.152 -61.937  1.00  1.47           C
ATOM   4316  O   GLY A 271      12.286  -6.937 -61.957  1.00  1.47           O
ATOM      0  H   GLY A 271      10.254  -8.106 -60.037  1.00  1.47           H   new
ATOM      0  HA2 GLY A 271      12.584  -9.411 -60.294  1.00  1.47           H   new
ATOM      0  HA3 GLY A 271      11.303  -9.679 -61.142  1.00  1.47           H   new
ATOM   4320  N   PRO A 272      13.180  -8.769 -62.881  1.00  1.37           N
ATOM   4321  CA  PRO A 272      13.789  -8.132 -64.037  1.00  1.37           C
ATOM   4322  C   PRO A 272      12.728  -7.718 -65.044  1.00  1.37           C
ATOM   4323  O   PRO A 272      11.656  -8.326 -65.099  1.00  1.37           O
ATOM   4324  CB  PRO A 272      14.706  -9.229 -64.580  1.00  1.37           C
ATOM   4325  CG  PRO A 272      14.054 -10.527 -64.137  1.00  1.37           C
ATOM   4326  CD  PRO A 272      13.430 -10.216 -62.782  1.00  1.37           C
ATOM      0  HA  PRO A 272      14.268  -7.314 -63.831  1.00  1.37           H   new
ATOM      0  HB2 PRO A 272      14.778  -9.182 -65.546  1.00  1.37           H   new
ATOM      0  HB3 PRO A 272      15.605  -9.146 -64.224  1.00  1.37           H   new
ATOM      0  HG2 PRO A 272      13.383 -10.818 -64.774  1.00  1.37           H   new
ATOM      0  HG3 PRO A 272      14.707 -11.241 -64.067  1.00  1.37           H   new
ATOM      0  HD2 PRO A 272      12.612 -10.716 -62.636  1.00  1.37           H   new
ATOM      0  HD3 PRO A 272      14.028 -10.431 -62.049  1.00  1.37           H   new
ATOM   4334  N   LEU A 273      13.033  -6.728 -65.878  1.00  1.27           N
ATOM   4335  CA  LEU A 273      12.081  -6.362 -66.919  1.00  1.27           C
ATOM   4336  C   LEU A 273      12.727  -6.164 -68.278  1.00  1.27           C
ATOM   4337  O   LEU A 273      13.549  -5.265 -68.484  1.00  1.27           O
ATOM   4338  CB  LEU A 273      11.366  -5.063 -66.564  1.00  1.27           C
ATOM   4339  CG  LEU A 273      10.356  -4.594 -67.594  1.00  1.27           C
ATOM   4340  CD1 LEU A 273       9.243  -5.634 -67.669  1.00  1.27           C
ATOM   4341  CD2 LEU A 273       9.833  -3.236 -67.207  1.00  1.27           C
ATOM      0  H   LEU A 273      13.761  -6.270 -65.861  1.00  1.27           H   new
ATOM      0  HA  LEU A 273      11.461  -7.106 -66.972  1.00  1.27           H   new
ATOM      0  HB2 LEU A 273      10.913  -5.179 -65.714  1.00  1.27           H   new
ATOM      0  HB3 LEU A 273      12.029  -4.367 -66.439  1.00  1.27           H   new
ATOM      0  HG  LEU A 273      10.762  -4.506 -68.470  1.00  1.27           H   new
ATOM      0 HD11 LEU A 273       8.583  -5.355 -68.323  1.00  1.27           H   new
ATOM      0 HD12 LEU A 273       9.617  -6.490 -67.932  1.00  1.27           H   new
ATOM      0 HD13 LEU A 273       8.820  -5.719 -66.800  1.00  1.27           H   new
ATOM      0 HD21 LEU A 273       9.187  -2.938 -67.867  1.00  1.27           H   new
ATOM      0 HD22 LEU A 273       9.406  -3.289 -66.338  1.00  1.27           H   new
ATOM      0 HD23 LEU A 273      10.569  -2.605 -67.167  1.00  1.27           H   new
ATOM   4353  N   ASP A 274      12.300  -6.962 -69.244  1.00  1.18           N
ATOM   4354  CA  ASP A 274      12.833  -6.850 -70.587  1.00  1.18           C
ATOM   4355  C   ASP A 274      12.079  -5.741 -71.290  1.00  1.18           C
ATOM   4356  O   ASP A 274      11.195  -5.976 -72.110  1.00  1.18           O
ATOM   4357  CB  ASP A 274      12.694  -8.175 -71.337  1.00  1.18           C
ATOM   4358  CG  ASP A 274      13.398  -8.198 -72.719  1.00  1.18           C
ATOM   4359  OD1 ASP A 274      14.037  -7.233 -73.071  1.00  1.18           O
ATOM   4360  OD2 ASP A 274      13.291  -9.195 -73.396  1.00  1.18           O1-
ATOM      0  H   ASP A 274      11.704  -7.573 -69.142  1.00  1.18           H   new
ATOM      0  HA  ASP A 274      13.780  -6.641 -70.559  1.00  1.18           H   new
ATOM      0  HB2 ASP A 274      13.058  -8.886 -70.787  1.00  1.18           H   new
ATOM      0  HB3 ASP A 274      11.752  -8.368 -71.462  1.00  1.18           H   new
ATOM   4365  N   ARG A 275      12.472  -4.510 -70.998  1.00  1.11           N
ATOM   4366  CA  ARG A 275      11.758  -3.353 -71.517  1.00  1.11           C
ATOM   4367  C   ARG A 275      11.687  -3.354 -73.035  1.00  1.11           C
ATOM   4368  O   ARG A 275      10.654  -3.007 -73.610  1.00  1.11           O
ATOM   4369  CB  ARG A 275      12.424  -2.071 -71.063  1.00  1.11           C
ATOM   4370  CG  ARG A 275      12.245  -1.767 -69.601  1.00  1.11           C
ATOM   4371  CD  ARG A 275      12.905  -0.499 -69.216  1.00  1.11           C
ATOM   4372  NE  ARG A 275      12.788  -0.240 -67.794  1.00  1.11           N
ATOM   4373  CZ  ARG A 275      11.724   0.346 -67.212  1.00  1.11           C
ATOM   4374  NH1 ARG A 275      10.701   0.726 -67.946  1.00  1.11           N1+
ATOM   4375  NH2 ARG A 275      11.707   0.536 -65.906  1.00  1.11           N
ATOM      0  H   ARG A 275      13.149  -4.322 -70.502  1.00  1.11           H   new
ATOM      0  HA  ARG A 275      10.855  -3.405 -71.167  1.00  1.11           H   new
ATOM      0  HB2 ARG A 275      13.373  -2.125 -71.258  1.00  1.11           H   new
ATOM      0  HB3 ARG A 275      12.069  -1.333 -71.582  1.00  1.11           H   new
ATOM      0  HG2 ARG A 275      11.298  -1.714 -69.396  1.00  1.11           H   new
ATOM      0  HG3 ARG A 275      12.610  -2.494 -69.073  1.00  1.11           H   new
ATOM      0  HD2 ARG A 275      13.843  -0.535 -69.462  1.00  1.11           H   new
ATOM      0  HD3 ARG A 275      12.510   0.235 -69.712  1.00  1.11           H   new
ATOM      0  HE  ARG A 275      13.442  -0.477 -67.288  1.00  1.11           H   new
ATOM      0 HH11 ARG A 275      10.712   0.600 -68.797  1.00  1.11           H   new
ATOM      0 HH12 ARG A 275      10.021   1.100 -67.575  1.00  1.11           H   new
ATOM      0 HH21 ARG A 275      12.375   0.286 -65.426  1.00  1.11           H   new
ATOM      0 HH22 ARG A 275      11.027   0.910 -65.535  1.00  1.11           H   new
ATOM   4389  N   ALA A 276      12.752  -3.809 -73.685  1.00  1.04           N
ATOM   4390  CA  ALA A 276      12.825  -3.829 -75.139  1.00  1.04           C
ATOM   4391  C   ALA A 276      11.710  -4.665 -75.751  1.00  1.04           C
ATOM   4392  O   ALA A 276      11.279  -4.413 -76.876  1.00  1.04           O
ATOM   4393  CB  ALA A 276      14.165  -4.378 -75.585  1.00  1.04           C
ATOM      0  H   ALA A 276      13.454  -4.115 -73.294  1.00  1.04           H   new
ATOM      0  HA  ALA A 276      12.722  -2.915 -75.447  1.00  1.04           H   new
ATOM      0  HB1 ALA A 276      14.205  -4.388 -76.554  1.00  1.04           H   new
ATOM      0  HB2 ALA A 276      14.876  -3.817 -75.238  1.00  1.04           H   new
ATOM      0  HB3 ALA A 276      14.273  -5.281 -75.248  1.00  1.04           H   new
ATOM   4399  N   ALA A 277      11.273  -5.700 -75.040  1.00  0.97           N
ATOM   4400  CA  ALA A 277      10.247  -6.584 -75.550  1.00  0.97           C
ATOM   4401  C   ALA A 277       8.839  -6.041 -75.352  1.00  0.97           C
ATOM   4402  O   ALA A 277       7.898  -6.564 -75.950  1.00  0.97           O
ATOM   4403  CB  ALA A 277      10.352  -7.926 -74.876  1.00  0.97           C
ATOM      0  H   ALA A 277      11.563  -5.904 -74.256  1.00  0.97           H   new
ATOM      0  HA  ALA A 277      10.397  -6.662 -76.505  1.00  0.97           H   new
ATOM      0  HB1 ALA A 277       9.663  -8.516 -75.220  1.00  0.97           H   new
ATOM      0  HB2 ALA A 277      11.225  -8.310 -75.054  1.00  0.97           H   new
ATOM      0  HB3 ALA A 277      10.236  -7.818 -73.919  1.00  0.97           H   new
ATOM   4409  N   ILE A 278       8.667  -5.023 -74.505  1.00  0.91           N
ATOM   4410  CA  ILE A 278       7.322  -4.533 -74.230  1.00  0.91           C
ATOM   4411  C   ILE A 278       7.150  -3.090 -74.636  1.00  0.91           C
ATOM   4412  O   ILE A 278       6.021  -2.592 -74.665  1.00  0.91           O
ATOM   4413  CB  ILE A 278       6.959  -4.611 -72.738  1.00  0.91           C
ATOM   4414  CG1 ILE A 278       7.854  -3.721 -71.927  1.00  0.91           C
ATOM   4415  CG2 ILE A 278       7.088  -6.031 -72.239  1.00  0.91           C
ATOM   4416  CD1 ILE A 278       7.381  -3.529 -70.533  1.00  0.91           C
ATOM      0  H   ILE A 278       9.300  -4.614 -74.091  1.00  0.91           H   new
ATOM      0  HA  ILE A 278       6.741  -5.110 -74.750  1.00  0.91           H   new
ATOM      0  HB  ILE A 278       6.041  -4.315 -72.638  1.00  0.91           H   new
ATOM      0 HG12 ILE A 278       8.747  -4.099 -71.910  1.00  0.91           H   new
ATOM      0 HG13 ILE A 278       7.920  -2.856 -72.362  1.00  0.91           H   new
ATOM      0 HG21 ILE A 278       6.856  -6.066 -71.298  1.00  0.91           H   new
ATOM      0 HG22 ILE A 278       6.489  -6.606 -72.740  1.00  0.91           H   new
ATOM      0 HG23 ILE A 278       8.002  -6.334 -72.358  1.00  0.91           H   new
ATOM      0 HD11 ILE A 278       7.996  -2.948 -70.059  1.00  0.91           H   new
ATOM      0 HD12 ILE A 278       6.499  -3.126 -70.543  1.00  0.91           H   new
ATOM      0 HD13 ILE A 278       7.338  -4.388 -70.084  1.00  0.91           H   new
ATOM   4428  N   GLU A 279       8.252  -2.423 -74.978  1.00  0.85           N
ATOM   4429  CA  GLU A 279       8.200  -1.016 -75.325  1.00  0.85           C
ATOM   4430  C   GLU A 279       7.175  -0.746 -76.406  1.00  0.85           C
ATOM   4431  O   GLU A 279       6.363   0.158 -76.264  1.00  0.85           O
ATOM   4432  CB  GLU A 279       9.584  -0.539 -75.790  1.00  0.85           C
ATOM   4433  CG  GLU A 279       9.668   0.958 -76.149  1.00  0.85           C
ATOM   4434  CD  GLU A 279      11.072   1.410 -76.580  1.00  0.85           C
ATOM   4435  OE1 GLU A 279      11.955   0.591 -76.638  1.00  0.85           O
ATOM   4436  OE2 GLU A 279      11.247   2.578 -76.844  1.00  0.85           O1-
ATOM      0  H   GLU A 279       9.037  -2.772 -75.013  1.00  0.85           H   new
ATOM      0  HA  GLU A 279       7.935  -0.525 -74.532  1.00  0.85           H   new
ATOM      0  HB2 GLU A 279      10.228  -0.727 -75.090  1.00  0.85           H   new
ATOM      0  HB3 GLU A 279       9.847  -1.059 -76.565  1.00  0.85           H   new
ATOM      0  HG2 GLU A 279       9.042   1.147 -76.865  1.00  0.85           H   new
ATOM      0  HG3 GLU A 279       9.389   1.483 -75.383  1.00  0.85           H   new
ATOM   4443  N   GLU A 280       7.157  -1.560 -77.456  1.00  0.80           N
ATOM   4444  CA  GLU A 280       6.215  -1.336 -78.546  1.00  0.80           C
ATOM   4445  C   GLU A 280       4.761  -1.361 -78.056  1.00  0.80           C
ATOM   4446  O   GLU A 280       3.927  -0.573 -78.509  1.00  0.80           O
ATOM   4447  CB  GLU A 280       6.432  -2.387 -79.643  1.00  0.80           C
ATOM   4448  CG  GLU A 280       5.612  -2.167 -80.897  1.00  0.80           C
ATOM   4449  CD  GLU A 280       5.930  -3.146 -82.032  1.00  0.80           C
ATOM   4450  OE1 GLU A 280       6.552  -4.161 -81.789  1.00  0.80           O
ATOM   4451  OE2 GLU A 280       5.581  -2.834 -83.161  1.00  0.80           O1-
ATOM      0  H   GLU A 280       7.675  -2.239 -77.556  1.00  0.80           H   new
ATOM      0  HA  GLU A 280       6.380  -0.452 -78.910  1.00  0.80           H   new
ATOM      0  HB2 GLU A 280       7.372  -2.398 -79.883  1.00  0.80           H   new
ATOM      0  HB3 GLU A 280       6.221  -3.262 -79.282  1.00  0.80           H   new
ATOM      0  HG2 GLU A 280       4.671  -2.241 -80.674  1.00  0.80           H   new
ATOM      0  HG3 GLU A 280       5.759  -1.262 -81.213  1.00  0.80           H   new
ATOM   4458  N   ARG A 281       4.454  -2.291 -77.152  1.00  0.77           N
ATOM   4459  CA  ARG A 281       3.098  -2.455 -76.637  1.00  0.77           C
ATOM   4460  C   ARG A 281       2.710  -1.308 -75.730  1.00  0.77           C
ATOM   4461  O   ARG A 281       1.599  -0.774 -75.806  1.00  0.77           O
ATOM   4462  CB  ARG A 281       3.003  -3.786 -75.940  1.00  0.77           C
ATOM   4463  CG  ARG A 281       3.115  -4.828 -76.952  1.00  0.77           C
ATOM   4464  CD  ARG A 281       2.780  -6.144 -76.562  1.00  0.77           C
ATOM   4465  NE  ARG A 281       3.692  -6.777 -75.625  1.00  0.77           N
ATOM   4466  CZ  ARG A 281       4.847  -7.386 -75.995  1.00  0.77           C
ATOM   4467  NH1 ARG A 281       5.269  -7.304 -77.248  1.00  0.77           N1+
ATOM   4468  NH2 ARG A 281       5.562  -8.074 -75.119  1.00  0.77           N
ATOM      0  H   ARG A 281       5.025  -2.842 -76.822  1.00  0.77           H   new
ATOM      0  HA  ARG A 281       2.466  -2.441 -77.373  1.00  0.77           H   new
ATOM      0  HB2 ARG A 281       3.709  -3.875 -75.281  1.00  0.77           H   new
ATOM      0  HB3 ARG A 281       2.160  -3.862 -75.466  1.00  0.77           H   new
ATOM      0  HG2 ARG A 281       2.549  -4.583 -77.700  1.00  0.77           H   new
ATOM      0  HG3 ARG A 281       4.029  -4.834 -77.278  1.00  0.77           H   new
ATOM      0  HD2 ARG A 281       1.894  -6.131 -76.166  1.00  0.77           H   new
ATOM      0  HD3 ARG A 281       2.727  -6.696 -77.358  1.00  0.77           H   new
ATOM      0  HE  ARG A 281       3.489  -6.765 -74.789  1.00  0.77           H   new
ATOM      0 HH11 ARG A 281       4.811  -6.864 -77.828  1.00  0.77           H   new
ATOM      0 HH12 ARG A 281       6.001  -7.690 -77.481  1.00  0.77           H   new
ATOM      0 HH21 ARG A 281       5.296  -8.139 -74.304  1.00  0.77           H   new
ATOM      0 HH22 ARG A 281       6.292  -8.456 -75.365  1.00  0.77           H   new
ATOM   4482  N   VAL A 282       3.655  -0.880 -74.912  1.00  0.74           N
ATOM   4483  CA  VAL A 282       3.417   0.224 -74.011  1.00  0.74           C
ATOM   4484  C   VAL A 282       3.203   1.497 -74.825  1.00  0.74           C
ATOM   4485  O   VAL A 282       2.309   2.292 -74.519  1.00  0.74           O
ATOM   4486  CB  VAL A 282       4.572   0.366 -73.028  1.00  0.74           C
ATOM   4487  CG1 VAL A 282       4.394   1.643 -72.210  1.00  0.74           C
ATOM   4488  CG2 VAL A 282       4.609  -0.873 -72.109  1.00  0.74           C
ATOM      0  H   VAL A 282       4.444  -1.219 -74.865  1.00  0.74           H   new
ATOM      0  HA  VAL A 282       2.617   0.057 -73.488  1.00  0.74           H   new
ATOM      0  HB  VAL A 282       5.413   0.425 -73.508  1.00  0.74           H   new
ATOM      0 HG11 VAL A 282       5.130   1.732 -71.585  1.00  0.74           H   new
ATOM      0 HG12 VAL A 282       4.381   2.409 -72.805  1.00  0.74           H   new
ATOM      0 HG13 VAL A 282       3.558   1.600 -71.720  1.00  0.74           H   new
ATOM      0 HG21 VAL A 282       5.343  -0.788 -71.481  1.00  0.74           H   new
ATOM      0 HG22 VAL A 282       3.773  -0.940 -71.622  1.00  0.74           H   new
ATOM      0 HG23 VAL A 282       4.734  -1.671 -72.646  1.00  0.74           H   new
ATOM   4498  N   GLU A 283       4.023   1.684 -75.871  1.00  0.72           N
ATOM   4499  CA  GLU A 283       3.903   2.831 -76.761  1.00  0.72           C
ATOM   4500  C   GLU A 283       2.560   2.788 -77.499  1.00  0.72           C
ATOM   4501  O   GLU A 283       1.940   3.833 -77.719  1.00  0.72           O
ATOM   4502  CB  GLU A 283       5.077   2.885 -77.754  1.00  0.72           C
ATOM   4503  CG  GLU A 283       6.465   3.248 -77.135  1.00  0.72           C
ATOM   4504  CD  GLU A 283       6.592   4.667 -76.616  1.00  0.72           C
ATOM   4505  OE1 GLU A 283       6.348   5.601 -77.357  1.00  0.72           O
ATOM   4506  OE2 GLU A 283       6.907   4.832 -75.457  1.00  0.72           O1-
ATOM      0  H   GLU A 283       4.661   1.145 -76.077  1.00  0.72           H   new
ATOM      0  HA  GLU A 283       3.935   3.640 -76.226  1.00  0.72           H   new
ATOM      0  HB2 GLU A 283       5.151   2.022 -78.191  1.00  0.72           H   new
ATOM      0  HB3 GLU A 283       4.868   3.535 -78.443  1.00  0.72           H   new
ATOM      0  HG2 GLU A 283       6.648   2.635 -76.406  1.00  0.72           H   new
ATOM      0  HG3 GLU A 283       7.150   3.102 -77.806  1.00  0.72           H   new
ATOM   4513  N   ARG A 284       2.069   1.591 -77.859  1.00  0.72           N
ATOM   4514  CA  ARG A 284       0.759   1.518 -78.497  1.00  0.72           C
ATOM   4515  C   ARG A 284      -0.319   2.016 -77.547  1.00  0.72           C
ATOM   4516  O   ARG A 284      -1.177   2.810 -77.938  1.00  0.72           O
ATOM   4517  CB  ARG A 284       0.402   0.096 -78.913  1.00  0.72           C
ATOM   4518  CG  ARG A 284      -0.999  -0.054 -79.542  1.00  0.72           C
ATOM   4519  CD  ARG A 284      -1.099   0.687 -80.830  1.00  0.72           C
ATOM   4520  NE  ARG A 284      -2.431   0.609 -81.428  1.00  0.72           N
ATOM   4521  CZ  ARG A 284      -2.849  -0.398 -82.226  1.00  0.72           C
ATOM   4522  NH1 ARG A 284      -2.058  -1.410 -82.494  1.00  0.72           N1+
ATOM   4523  NH2 ARG A 284      -4.050  -0.364 -82.733  1.00  0.72           N
ATOM      0  H   ARG A 284       2.468   0.838 -77.745  1.00  0.72           H   new
ATOM      0  HA  ARG A 284       0.804   2.076 -79.289  1.00  0.72           H   new
ATOM      0  HB2 ARG A 284       1.064  -0.219 -79.548  1.00  0.72           H   new
ATOM      0  HB3 ARG A 284       0.458  -0.480 -78.135  1.00  0.72           H   new
ATOM      0  HG2 ARG A 284      -1.189  -0.993 -79.692  1.00  0.72           H   new
ATOM      0  HG3 ARG A 284      -1.670   0.276 -78.924  1.00  0.72           H   new
ATOM      0  HD2 ARG A 284      -0.870   1.618 -80.681  1.00  0.72           H   new
ATOM      0  HD3 ARG A 284      -0.448   0.331 -81.454  1.00  0.72           H   new
ATOM      0  HE  ARG A 284      -2.985   1.246 -81.261  1.00  0.72           H   new
ATOM      0 HH11 ARG A 284      -1.266  -1.436 -82.161  1.00  0.72           H   new
ATOM      0 HH12 ARG A 284      -2.332  -2.047 -83.003  1.00  0.72           H   new
ATOM      0 HH21 ARG A 284      -4.572   0.297 -82.559  1.00  0.72           H   new
ATOM      0 HH22 ARG A 284      -4.320  -1.003 -83.241  1.00  0.72           H   new
ATOM   4537  N   ILE A 285      -0.231   1.618 -76.278  1.00  0.71           N
ATOM   4538  CA  ILE A 285      -1.236   2.034 -75.311  1.00  0.71           C
ATOM   4539  C   ILE A 285      -1.158   3.554 -75.149  1.00  0.71           C
ATOM   4540  O   ILE A 285      -2.176   4.253 -75.190  1.00  0.71           O
ATOM   4541  CB  ILE A 285      -0.995   1.375 -73.950  1.00  0.71           C
ATOM   4542  CG1 ILE A 285      -1.191  -0.131 -74.018  1.00  0.71           C
ATOM   4543  CG2 ILE A 285      -1.977   1.951 -73.003  1.00  0.71           C
ATOM   4544  CD1 ILE A 285      -0.656  -0.817 -72.788  1.00  0.71           C
ATOM      0  H   ILE A 285       0.392   1.116 -75.964  1.00  0.71           H   new
ATOM      0  HA  ILE A 285      -2.111   1.765 -75.632  1.00  0.71           H   new
ATOM      0  HB  ILE A 285      -0.082   1.540 -73.667  1.00  0.71           H   new
ATOM      0 HG12 ILE A 285      -2.135  -0.331 -74.116  1.00  0.71           H   new
ATOM      0 HG13 ILE A 285      -0.744  -0.481 -74.805  1.00  0.71           H   new
ATOM      0 HG21 ILE A 285      -1.853   1.554 -72.127  1.00  0.71           H   new
ATOM      0 HG22 ILE A 285      -1.846   2.910 -72.945  1.00  0.71           H   new
ATOM      0 HG23 ILE A 285      -2.876   1.766 -73.317  1.00  0.71           H   new
ATOM      0 HD11 ILE A 285      -0.797  -1.774 -72.864  1.00  0.71           H   new
ATOM      0 HD12 ILE A 285       0.293  -0.636 -72.703  1.00  0.71           H   new
ATOM      0 HD13 ILE A 285      -1.120  -0.484 -72.004  1.00  0.71           H   new
ATOM   4556  N   LYS A 286       0.061   4.065 -74.984  1.00  0.71           N
ATOM   4557  CA  LYS A 286       0.271   5.497 -74.888  1.00  0.71           C
ATOM   4558  C   LYS A 286      -0.274   6.241 -76.088  1.00  0.71           C
ATOM   4559  O   LYS A 286      -0.886   7.293 -75.941  1.00  0.71           O
ATOM   4560  CB  LYS A 286       1.741   5.840 -74.753  1.00  0.71           C
ATOM   4561  CG  LYS A 286       1.986   7.352 -74.756  1.00  0.71           C
ATOM   4562  CD  LYS A 286       3.435   7.683 -74.537  1.00  0.71           C
ATOM   4563  CE  LYS A 286       4.239   7.198 -75.705  1.00  0.71           C
ATOM   4564  NZ  LYS A 286       5.658   7.608 -75.641  1.00  0.71           N1+
ATOM      0  H   LYS A 286       0.778   3.594 -74.926  1.00  0.71           H   new
ATOM      0  HA  LYS A 286      -0.209   5.775 -74.093  1.00  0.71           H   new
ATOM      0  HB2 LYS A 286       2.086   5.460 -73.930  1.00  0.71           H   new
ATOM      0  HB3 LYS A 286       2.235   5.433 -75.482  1.00  0.71           H   new
ATOM      0  HG2 LYS A 286       1.693   7.725 -75.602  1.00  0.71           H   new
ATOM      0  HG3 LYS A 286       1.451   7.768 -74.062  1.00  0.71           H   new
ATOM      0  HD2 LYS A 286       3.546   8.641 -74.431  1.00  0.71           H   new
ATOM      0  HD3 LYS A 286       3.752   7.268 -73.719  1.00  0.71           H   new
ATOM      0  HE2 LYS A 286       4.189   6.230 -75.746  1.00  0.71           H   new
ATOM      0  HE3 LYS A 286       3.846   7.537 -76.525  1.00  0.71           H   new
ATOM      0  HZ1 LYS A 286       6.111   7.214 -76.298  1.00  0.71           H   new
ATOM      0  HZ2 LYS A 286       5.716   8.492 -75.730  1.00  0.71           H   new
ATOM      0  HZ3 LYS A 286       6.002   7.366 -74.857  1.00  0.71           H   new
ATOM   4578  N   SER A 287      -0.056   5.713 -77.288  1.00  0.72           N
ATOM   4579  CA  SER A 287      -0.519   6.384 -78.486  1.00  0.72           C
ATOM   4580  C   SER A 287      -2.038   6.512 -78.461  1.00  0.72           C
ATOM   4581  O   SER A 287      -2.578   7.605 -78.656  1.00  0.72           O
ATOM   4582  CB  SER A 287      -0.086   5.602 -79.709  1.00  0.72           C
ATOM   4583  OG  SER A 287       1.319   5.576 -79.816  1.00  0.72           O
ATOM      0  H   SER A 287       0.356   4.971 -77.425  1.00  0.72           H   new
ATOM      0  HA  SER A 287      -0.131   7.272 -78.522  1.00  0.72           H   new
ATOM      0  HB2 SER A 287      -0.427   4.696 -79.656  1.00  0.72           H   new
ATOM      0  HB3 SER A 287      -0.468   6.002 -80.506  1.00  0.72           H   new
ATOM      0  HG  SER A 287       1.635   5.063 -79.231  1.00  0.72           H   new
ATOM   4589  N   GLU A 288      -2.725   5.437 -78.063  1.00  0.73           N
ATOM   4590  CA  GLU A 288      -4.185   5.434 -78.009  1.00  0.73           C
ATOM   4591  C   GLU A 288      -4.684   6.489 -77.020  1.00  0.73           C
ATOM   4592  O   GLU A 288      -5.709   7.139 -77.248  1.00  0.73           O
ATOM   4593  CB  GLU A 288      -4.680   4.050 -77.550  1.00  0.73           C
ATOM   4594  CG  GLU A 288      -4.451   2.879 -78.536  1.00  0.73           C
ATOM   4595  CD  GLU A 288      -5.358   2.816 -79.750  1.00  0.73           C
ATOM   4596  OE1 GLU A 288      -6.571   2.810 -79.573  1.00  0.73           O
ATOM   4597  OE2 GLU A 288      -4.843   2.697 -80.854  1.00  0.73           O1-
ATOM      0  H   GLU A 288      -2.360   4.698 -77.820  1.00  0.73           H   new
ATOM      0  HA  GLU A 288      -4.528   5.636 -78.894  1.00  0.73           H   new
ATOM      0  HB2 GLU A 288      -4.243   3.833 -76.712  1.00  0.73           H   new
ATOM      0  HB3 GLU A 288      -5.630   4.112 -77.366  1.00  0.73           H   new
ATOM      0  HG2 GLU A 288      -3.533   2.921 -78.847  1.00  0.73           H   new
ATOM      0  HG3 GLU A 288      -4.546   2.048 -78.045  1.00  0.73           H   new
ATOM   4604  N   TYR A 289      -3.941   6.660 -75.929  1.00  0.74           N
ATOM   4605  CA  TYR A 289      -4.306   7.575 -74.865  1.00  0.74           C
ATOM   4606  C   TYR A 289      -3.391   8.781 -74.655  1.00  0.74           C
ATOM   4607  O   TYR A 289      -3.452   9.410 -73.598  1.00  0.74           O
ATOM   4608  CB  TYR A 289      -4.386   6.786 -73.586  1.00  0.74           C
ATOM   4609  CG  TYR A 289      -5.377   5.700 -73.687  1.00  0.74           C
ATOM   4610  CD1 TYR A 289      -4.996   4.398 -73.498  1.00  0.74           C
ATOM   4611  CD2 TYR A 289      -6.669   6.003 -74.026  1.00  0.74           C
ATOM   4612  CE1 TYR A 289      -5.925   3.401 -73.626  1.00  0.74           C
ATOM   4613  CE2 TYR A 289      -7.595   5.018 -74.150  1.00  0.74           C
ATOM   4614  CZ  TYR A 289      -7.233   3.728 -73.949  1.00  0.74           C
ATOM   4615  OH  TYR A 289      -8.157   2.751 -74.072  1.00  0.74           O
ATOM      0  H   TYR A 289      -3.203   6.241 -75.789  1.00  0.74           H   new
ATOM      0  HA  TYR A 289      -5.153   7.964 -75.134  1.00  0.74           H   new
ATOM      0  HB2 TYR A 289      -3.515   6.413 -73.379  1.00  0.74           H   new
ATOM      0  HB3 TYR A 289      -4.624   7.376 -72.854  1.00  0.74           H   new
ATOM      0  HD1 TYR A 289      -4.114   4.193 -73.285  1.00  0.74           H   new
ATOM      0  HD2 TYR A 289      -6.913   6.888 -74.172  1.00  0.74           H   new
ATOM      0  HE1 TYR A 289      -5.681   2.513 -73.498  1.00  0.74           H   new
ATOM      0  HE2 TYR A 289      -8.473   5.228 -74.372  1.00  0.74           H   new
ATOM      0  HH  TYR A 289      -7.773   2.020 -74.228  1.00  0.74           H   new
ATOM   4625  N   THR A 290      -2.572   9.146 -75.636  1.00  0.76           N
ATOM   4626  CA  THR A 290      -1.574  10.209 -75.429  1.00  0.76           C
ATOM   4627  C   THR A 290      -2.048  11.474 -74.724  1.00  0.76           C
ATOM   4628  O   THR A 290      -1.386  11.962 -73.807  1.00  0.76           O
ATOM   4629  CB  THR A 290      -0.945  10.633 -76.758  1.00  0.76           C
ATOM   4630  CG2 THR A 290       0.012  11.783 -76.545  1.00  0.76           C
ATOM   4631  OG1 THR A 290      -0.249   9.531 -77.320  1.00  0.76           O
ATOM      0  H   THR A 290      -2.572   8.799 -76.423  1.00  0.76           H   new
[truncated: 811,140 more chars]
