# Supplementary material for: Integrative proteome-wide structural analysis and high-throughput docking identify broad-spectrum antiviral scaffolds against Zika, Yellow Fever, West Nile, Saint Louis encephalitis, and Usutu viruses
Source: Front Cell Infect Microbiol. 2026 Apr 30;16:1723132. doi: 10.3389/fcimb.2026.1723132 (PMC13171538; doi:10.3389/fcimb.2026.1723132)
Supplement: Supplementary file 6 [file DataSheet6.zip › YFV/YF_NS5/YF_NS5.pdb]

ATOM      1  N   GLY A   1       5.560  -1.715   2.424  1.00  7.82           N  
ATOM      2  CA  GLY A   1       6.224  -1.367   1.172  1.00  7.82           C  
ATOM      3  C   GLY A   1       6.209   0.138   0.943  1.00  7.82           C  
ATOM      4  O   GLY A   1       7.217   0.732   0.559  1.00  7.82           O  
ATOM      5  H   GLY A   1       5.883  -1.287   3.279  1.00  7.82           H  
ATOM      6 1HA  GLY A   1       7.253  -1.726   1.192  1.00  7.82           H  
ATOM      7 2HA  GLY A   1       5.724  -1.868   0.344  1.00  7.82           H  
ATOM      8  N   ARG A   2       5.052   0.749   1.164  1.00  6.62           N  
ATOM      9  CA  ARG A   2       4.887   2.187   0.975  1.00  6.62           C  
ATOM     10  C   ARG A   2       3.732   2.745   1.800  1.00  6.62           C  
ATOM     11  O   ARG A   2       2.726   2.072   2.009  1.00  6.62           O  
ATOM     12  CB  ARG A   2       4.603   2.481  -0.493  1.00  6.62           C  
ATOM     13  CG  ARG A   2       3.297   1.848  -0.983  1.00  6.62           C  
ATOM     14  CD  ARG A   2       3.017   2.058  -2.440  1.00  6.62           C  
ATOM     15  NE  ARG A   2       1.693   1.540  -2.773  1.00  6.62           N  
ATOM     16  CZ  ARG A   2       1.418   0.281  -3.193  1.00  6.62           C  
ATOM     17  NH1 ARG A   2       2.396  -0.580  -3.400  1.00  6.62           N1+
ATOM     18  NH2 ARG A   2       0.167  -0.097  -3.392  1.00  6.62           N  
ATOM     19  H   ARG A   2       4.270   0.190   1.479  1.00  6.62           H  
ATOM     20  HA  ARG A   2       5.809   2.686   1.276  1.00  6.62           H  
ATOM     21 1HB  ARG A   2       4.525   3.556  -0.644  1.00  6.62           H  
ATOM     22 2HB  ARG A   2       5.420   2.115  -1.115  1.00  6.62           H  
ATOM     23 1HG  ARG A   2       3.330   0.776  -0.800  1.00  6.62           H  
ATOM     24 2HG  ARG A   2       2.469   2.278  -0.420  1.00  6.62           H  
ATOM     25 1HD  ARG A   2       3.033   3.124  -2.669  1.00  6.62           H  
ATOM     26 2HD  ARG A   2       3.756   1.537  -3.047  1.00  6.62           H  
ATOM     27  HE  ARG A   2       0.910   2.193  -2.622  1.00  6.62           H  
ATOM     28 1HH1 ARG A   2       3.353  -0.300  -3.252  1.00  6.62           H  
ATOM     29 2HH1 ARG A   2       2.185  -1.517  -3.711  1.00  6.62           H  
ATOM     30 1HH2 ARG A   2      -0.609   0.557  -3.202  1.00  6.62           H  
ATOM     31 2HH2 ARG A   2      -0.036  -1.033  -3.698  1.00  6.62           H  
ATOM     32  N   ALA A   3       3.854   4.005   2.226  1.00  5.17           N  
ATOM     33  CA  ALA A   3       2.754   4.702   2.904  1.00  5.17           C  
ATOM     34  C   ALA A   3       1.563   4.900   1.971  1.00  5.17           C  
ATOM     35  O   ALA A   3       0.395   4.793   2.356  1.00  5.17           O  
ATOM     36  CB  ALA A   3       3.221   6.053   3.413  1.00  5.17           C  
ATOM     37  H   ALA A   3       4.722   4.497   2.064  1.00  5.17           H  
ATOM     38  HA  ALA A   3       2.430   4.089   3.745  1.00  5.17           H  
ATOM     39 1HB  ALA A   3       2.399   6.546   3.931  1.00  5.17           H  
ATOM     40 2HB  ALA A   3       4.054   5.917   4.100  1.00  5.17           H  
ATOM     41 3HB  ALA A   3       3.539   6.669   2.572  1.00  5.17           H  
ATOM     42  N   ASN A   4       1.869   5.166   0.711  1.00  3.76           N  
ATOM     43  CA  ASN A   4       0.859   5.475  -0.287  1.00  3.76           C  
ATOM     44  C   ASN A   4       0.254   4.215  -0.869  1.00  3.76           C  
ATOM     45  O   ASN A   4       0.501   3.864  -2.025  1.00  3.76           O  
ATOM     46  CB  ASN A   4       1.448   6.343  -1.372  1.00  3.76           C  
ATOM     47  CG  ASN A   4       1.860   7.688  -0.840  1.00  3.76           C  
ATOM     48  ND2 ASN A   4       2.991   8.166  -1.288  1.00  3.76           N  
ATOM     49  OD1 ASN A   4       1.160   8.296  -0.021  1.00  3.76           O  
ATOM     50  H   ASN A   4       2.840   5.193   0.448  1.00  3.76           H  
ATOM     51  HA  ASN A   4       0.052   6.027   0.197  1.00  3.76           H  
ATOM     52 1HB  ASN A   4       2.315   5.847  -1.807  1.00  3.76           H  
ATOM     53 2HB  ASN A   4       0.709   6.482  -2.167  1.00  3.76           H  
ATOM     54 1HD2 ASN A   4       3.319   9.056  -0.970  1.00  3.76           H  
ATOM     55 2HD2 ASN A   4       3.528   7.645  -1.952  1.00  3.76           H  
ATOM     56  N   GLY A   5      -0.538   3.531  -0.052  1.00  2.62           N  
ATOM     57  CA  GLY A   5      -1.162   2.277  -0.463  1.00  2.62           C  
ATOM     58  C   GLY A   5      -2.001   2.467  -1.730  1.00  2.62           C  
ATOM     59  O   GLY A   5      -2.021   1.597  -2.605  1.00  2.62           O  
ATOM     60  H   GLY A   5      -0.650   3.898   0.895  1.00  2.62           H  
ATOM     61 1HA  GLY A   5      -0.392   1.525  -0.631  1.00  2.62           H  
ATOM     62 2HA  GLY A   5      -1.794   1.911   0.345  1.00  2.62           H  
ATOM     63  N   LYS A   6      -2.648   3.630  -1.851  1.00  1.83           N  
ATOM     64  CA  LYS A   6      -3.437   3.944  -3.033  1.00  1.83           C  
ATOM     65  C   LYS A   6      -2.666   4.935  -3.884  1.00  1.83           C  
ATOM     66  O   LYS A   6      -2.068   5.875  -3.354  1.00  1.83           O  
ATOM     67  CB  LYS A   6      -4.794   4.540  -2.645  1.00  1.83           C  
ATOM     68  CG  LYS A   6      -5.658   3.638  -1.775  1.00  1.83           C  
ATOM     69  CD  LYS A   6      -6.003   2.385  -2.538  1.00  1.83           C  
ATOM     70  CE  LYS A   6      -6.999   1.495  -1.816  1.00  1.83           C  
ATOM     71  NZ  LYS A   6      -7.217   0.214  -2.566  1.00  1.83           N1+
ATOM     72  H   LYS A   6      -2.581   4.302  -1.103  1.00  1.83           H  
ATOM     73  HA  LYS A   6      -3.595   3.038  -3.623  1.00  1.83           H  
ATOM     74 1HB  LYS A   6      -4.641   5.478  -2.114  1.00  1.83           H  
ATOM     75 2HB  LYS A   6      -5.359   4.767  -3.555  1.00  1.83           H  
ATOM     76 1HG  LYS A   6      -5.121   3.373  -0.864  1.00  1.83           H  
ATOM     77 2HG  LYS A   6      -6.576   4.159  -1.502  1.00  1.83           H  
ATOM     78 1HD  LYS A   6      -6.434   2.683  -3.487  1.00  1.83           H  
ATOM     79 2HD  LYS A   6      -5.097   1.814  -2.746  1.00  1.83           H  
ATOM     80 1HE  LYS A   6      -6.637   1.266  -0.817  1.00  1.83           H  
ATOM     81 2HE  LYS A   6      -7.950   2.021  -1.739  1.00  1.83           H  
ATOM     82 1HZ  LYS A   6      -7.889  -0.360  -2.091  1.00  1.83           H  
ATOM     83 2HZ  LYS A   6      -7.558   0.428  -3.519  1.00  1.83           H  
ATOM     84 3HZ  LYS A   6      -6.343  -0.280  -2.644  1.00  1.83           H  
ATOM     85  N   THR A   7      -2.732   4.764  -5.201  1.00  1.33           N  
ATOM     86  CA  THR A   7      -2.097   5.709  -6.103  1.00  1.33           C  
ATOM     87  C   THR A   7      -3.096   6.779  -6.467  1.00  1.33           C  
ATOM     88  O   THR A   7      -4.301   6.568  -6.319  1.00  1.33           O  
ATOM     89  CB  THR A   7      -1.577   5.012  -7.380  1.00  1.33           C  
ATOM     90  CG2 THR A   7      -0.647   3.860  -6.983  1.00  1.33           C  
ATOM     91  OG1 THR A   7      -2.676   4.464  -8.170  1.00  1.33           O  
ATOM     92  H   THR A   7      -3.227   3.967  -5.575  1.00  1.33           H  
ATOM     93  HA  THR A   7      -1.257   6.181  -5.592  1.00  1.33           H  
ATOM     94  HB  THR A   7      -1.028   5.729  -7.987  1.00  1.33           H  
ATOM     95  HG1 THR A   7      -2.273   3.828  -8.828  1.00  1.33           H  
ATOM     96 1HG2 THR A   7      -0.264   3.368  -7.875  1.00  1.33           H  
ATOM     97 2HG2 THR A   7       0.188   4.248  -6.402  1.00  1.33           H  
ATOM     98 3HG2 THR A   7      -1.198   3.134  -6.381  1.00  1.33           H  
ATOM     99  N   LEU A   8      -2.625   7.878  -7.038  1.00  1.04           N  
ATOM    100  CA  LEU A   8      -3.545   8.931  -7.425  1.00  1.04           C  
ATOM    101  C   LEU A   8      -4.534   8.440  -8.466  1.00  1.04           C  
ATOM    102  O   LEU A   8      -5.715   8.779  -8.423  1.00  1.04           O  
ATOM    103  CB  LEU A   8      -2.764  10.096  -8.021  1.00  1.04           C  
ATOM    104  CG  LEU A   8      -1.887  10.884  -7.098  1.00  1.04           C  
ATOM    105  CD1 LEU A   8      -1.100  11.837  -7.937  1.00  1.04           C  
ATOM    106  CD2 LEU A   8      -2.733  11.630  -6.087  1.00  1.04           C  
ATOM    107  H   LEU A   8      -1.629   8.000  -7.160  1.00  1.04           H  
ATOM    108  HA  LEU A   8      -4.091   9.259  -6.541  1.00  1.04           H  
ATOM    109 1HB  LEU A   8      -2.124   9.707  -8.812  1.00  1.04           H  
ATOM    110 2HB  LEU A   8      -3.461  10.793  -8.471  1.00  1.04           H  
ATOM    111  HG  LEU A   8      -1.195  10.219  -6.581  1.00  1.04           H  
ATOM    112 1HD1 LEU A   8      -0.446  12.427  -7.309  1.00  1.04           H  
ATOM    113 2HD1 LEU A   8      -0.509  11.283  -8.659  1.00  1.04           H  
ATOM    114 3HD1 LEU A   8      -1.797  12.477  -8.457  1.00  1.04           H  
ATOM    115 1HD2 LEU A   8      -2.086  12.211  -5.432  1.00  1.04           H  
ATOM    116 2HD2 LEU A   8      -3.410  12.301  -6.611  1.00  1.04           H  
ATOM    117 3HD2 LEU A   8      -3.309  10.919  -5.494  1.00  1.04           H  
ATOM    118  N   GLY A   9      -4.067   7.628  -9.402  1.00  0.88           N  
ATOM    119  CA  GLY A   9      -4.962   7.147 -10.435  1.00  0.88           C  
ATOM    120  C   GLY A   9      -6.077   6.301  -9.839  1.00  0.88           C  
ATOM    121  O   GLY A   9      -7.233   6.437 -10.241  1.00  0.88           O  
ATOM    122  H   GLY A   9      -3.096   7.353  -9.395  1.00  0.88           H  
ATOM    123 1HA  GLY A   9      -5.393   8.002 -10.954  1.00  0.88           H  
ATOM    124 2HA  GLY A   9      -4.417   6.596 -11.177  1.00  0.88           H  
ATOM    125  N   GLU A  10      -5.755   5.423  -8.869  1.00  0.81           N  
ATOM    126  CA  GLU A  10      -6.836   4.632  -8.278  1.00  0.81           C  
ATOM    127  C   GLU A  10      -7.851   5.545  -7.585  1.00  0.81           C  
ATOM    128  O   GLU A  10      -9.065   5.323  -7.676  1.00  0.81           O  
ATOM    129  CB  GLU A  10      -6.326   3.565  -7.312  1.00  0.81           C  
ATOM    130  CG  GLU A  10      -7.453   2.673  -6.763  1.00  0.81           C  
ATOM    131  CD  GLU A  10      -6.979   1.521  -5.912  1.00  0.81           C  
ATOM    132  OE1 GLU A  10      -5.795   1.291  -5.850  1.00  0.81           O  
ATOM    133  OE2 GLU A  10      -7.811   0.893  -5.276  1.00  0.81           O1-
ATOM    134  H   GLU A  10      -4.784   5.302  -8.555  1.00  0.81           H  
ATOM    135  HA  GLU A  10      -7.356   4.113  -9.082  1.00  0.81           H  
ATOM    136 1HB  GLU A  10      -5.593   2.931  -7.817  1.00  0.81           H  
ATOM    137 2HB  GLU A  10      -5.823   4.047  -6.468  1.00  0.81           H  
ATOM    138 1HG  GLU A  10      -8.125   3.294  -6.171  1.00  0.81           H  
ATOM    139 2HG  GLU A  10      -8.019   2.277  -7.607  1.00  0.81           H  
ATOM    140  N   VAL A  11      -7.356   6.589  -6.912  1.00  0.79           N  
ATOM    141  CA  VAL A  11      -8.235   7.527  -6.228  1.00  0.79           C  
ATOM    142  C   VAL A  11      -9.145   8.200  -7.242  1.00  0.79           C  
ATOM    143  O   VAL A  11     -10.356   8.306  -7.029  1.00  0.79           O  
ATOM    144  CB  VAL A  11      -7.420   8.594  -5.474  1.00  0.79           C  
ATOM    145  CG1 VAL A  11      -8.346   9.687  -4.958  1.00  0.79           C  
ATOM    146  CG2 VAL A  11      -6.670   7.932  -4.323  1.00  0.79           C  
ATOM    147  H   VAL A  11      -6.340   6.715  -6.860  1.00  0.79           H  
ATOM    148  HA  VAL A  11      -8.844   6.979  -5.513  1.00  0.79           H  
ATOM    149  HB  VAL A  11      -6.712   9.048  -6.151  1.00  0.79           H  
ATOM    150 1HG1 VAL A  11      -7.760  10.443  -4.438  1.00  0.79           H  
ATOM    151 2HG1 VAL A  11      -8.869  10.153  -5.799  1.00  0.79           H  
ATOM    152 3HG1 VAL A  11      -9.075   9.256  -4.274  1.00  0.79           H  
ATOM    153 1HG2 VAL A  11      -6.079   8.678  -3.794  1.00  0.79           H  
ATOM    154 2HG2 VAL A  11      -7.383   7.477  -3.638  1.00  0.79           H  
ATOM    155 3HG2 VAL A  11      -6.013   7.164  -4.713  1.00  0.79           H  
ATOM    156  N   TRP A  12      -8.566   8.607  -8.367  1.00  0.79           N  
ATOM    157  CA  TRP A  12      -9.307   9.235  -9.443  1.00  0.79           C  
ATOM    158  C   TRP A  12     -10.395   8.297  -9.965  1.00  0.79           C  
ATOM    159  O   TRP A  12     -11.535   8.726 -10.167  1.00  0.79           O  
ATOM    160  CB  TRP A  12      -8.350   9.645 -10.553  1.00  0.79           C  
ATOM    161  CG  TRP A  12      -8.996  10.254 -11.694  1.00  0.79           C  
ATOM    162  CD1 TRP A  12      -9.329  11.542 -11.812  1.00  0.79           C  
ATOM    163  CD2 TRP A  12      -9.374   9.629 -12.931  1.00  0.79           C  
ATOM    164  CE2 TRP A  12      -9.910  10.614 -13.719  1.00  0.79           C  
ATOM    165  CE3 TRP A  12      -9.289   8.332 -13.423  1.00  0.79           C  
ATOM    166  NE1 TRP A  12      -9.882  11.771 -13.014  1.00  0.79           N  
ATOM    167  CZ2 TRP A  12     -10.343  10.372 -14.977  1.00  0.79           C  
ATOM    168  CZ3 TRP A  12      -9.749   8.085 -14.702  1.00  0.79           C  
ATOM    169  CH2 TRP A  12     -10.251   9.078 -15.456  1.00  0.79           C  
ATOM    170  H   TRP A  12      -7.558   8.489  -8.468  1.00  0.79           H  
ATOM    171  HA  TRP A  12      -9.782  10.132  -9.051  1.00  0.79           H  
ATOM    172 1HB  TRP A  12      -7.618  10.343 -10.162  1.00  0.79           H  
ATOM    173 2HB  TRP A  12      -7.810   8.777 -10.903  1.00  0.79           H  
ATOM    174  HD1 TRP A  12      -9.167  12.286 -11.058  1.00  0.79           H  
ATOM    175  HE1 TRP A  12     -10.194  12.678 -13.350  1.00  0.79           H  
ATOM    176  HE3 TRP A  12      -8.869   7.540 -12.814  1.00  0.79           H  
ATOM    177  HZ2 TRP A  12     -10.750  11.169 -15.592  1.00  0.79           H  
ATOM    178  HZ3 TRP A  12      -9.694   7.079 -15.090  1.00  0.79           H  
ATOM    179  HH2 TRP A  12     -10.595   8.853 -16.460  1.00  0.79           H  
ATOM    180  N   LYS A  13     -10.056   7.020 -10.190  1.00  0.80           N  
ATOM    181  CA  LYS A  13     -11.045   6.045 -10.643  1.00  0.80           C  
ATOM    182  C   LYS A  13     -12.185   5.916  -9.643  1.00  0.80           C  
ATOM    183  O   LYS A  13     -13.348   5.782 -10.026  1.00  0.80           O  
ATOM    184  CB  LYS A  13     -10.425   4.673 -10.882  1.00  0.80           C  
ATOM    185  CG  LYS A  13      -9.559   4.563 -12.095  1.00  0.80           C  
ATOM    186  CD  LYS A  13     -10.388   4.537 -13.400  1.00  0.80           C  
ATOM    187  CE  LYS A  13     -11.038   3.132 -13.677  1.00  0.80           C  
ATOM    188  NZ  LYS A  13     -11.821   3.124 -14.961  1.00  0.80           N1+
ATOM    189  H   LYS A  13      -9.094   6.725 -10.029  1.00  0.80           H  
ATOM    190  HA  LYS A  13     -11.466   6.406 -11.587  1.00  0.80           H  
ATOM    191 1HB  LYS A  13      -9.813   4.406 -10.020  1.00  0.80           H  
ATOM    192 2HB  LYS A  13     -11.214   3.926 -10.965  1.00  0.80           H  
ATOM    193 1HG  LYS A  13      -8.833   5.373 -12.116  1.00  0.80           H  
ATOM    194 2HG  LYS A  13      -9.033   3.646 -12.000  1.00  0.80           H  
ATOM    195 1HD  LYS A  13     -11.167   5.296 -13.347  1.00  0.80           H  
ATOM    196 2HD  LYS A  13      -9.732   4.773 -14.236  1.00  0.80           H  
ATOM    197 1HE  LYS A  13     -10.238   2.392 -13.758  1.00  0.80           H  
ATOM    198 2HE  LYS A  13     -11.701   2.849 -12.855  1.00  0.80           H  
ATOM    199 1HZ  LYS A  13     -12.220   2.177 -15.163  1.00  0.80           H  
ATOM    200 2HZ  LYS A  13     -12.572   3.792 -14.901  1.00  0.80           H  
ATOM    201 3HZ  LYS A  13     -11.210   3.382 -15.723  1.00  0.80           H  
ATOM    202  N   ARG A  14     -11.876   5.994  -8.351  1.00  0.82           N  
ATOM    203  CA  ARG A  14     -12.943   5.908  -7.379  1.00  0.82           C  
ATOM    204  C   ARG A  14     -13.862   7.119  -7.513  1.00  0.82           C  
ATOM    205  O   ARG A  14     -15.086   6.965  -7.579  1.00  0.82           O  
ATOM    206  CB  ARG A  14     -12.383   5.827  -5.962  1.00  0.82           C  
ATOM    207  CG  ARG A  14     -13.431   5.758  -4.854  1.00  0.82           C  
ATOM    208  CD  ARG A  14     -14.270   4.530  -4.941  1.00  0.82           C  
ATOM    209  NE  ARG A  14     -15.196   4.424  -3.820  1.00  0.82           N  
ATOM    210  CZ  ARG A  14     -16.215   3.544  -3.745  1.00  0.82           C  
ATOM    211  NH1 ARG A  14     -16.438   2.704  -4.732  1.00  0.82           N1+
ATOM    212  NH2 ARG A  14     -16.994   3.526  -2.676  1.00  0.82           N  
ATOM    213  H   ARG A  14     -10.899   6.076  -8.054  1.00  0.82           H  
ATOM    214  HA  ARG A  14     -13.521   5.005  -7.573  1.00  0.82           H  
ATOM    215 1HB  ARG A  14     -11.734   4.957  -5.879  1.00  0.82           H  
ATOM    216 2HB  ARG A  14     -11.773   6.702  -5.767  1.00  0.82           H  
ATOM    217 1HG  ARG A  14     -12.934   5.768  -3.886  1.00  0.82           H  
ATOM    218 2HG  ARG A  14     -14.084   6.626  -4.935  1.00  0.82           H  
ATOM    219 1HD  ARG A  14     -14.855   4.560  -5.863  1.00  0.82           H  
ATOM    220 2HD  ARG A  14     -13.632   3.649  -4.942  1.00  0.82           H  
ATOM    221  HE  ARG A  14     -15.061   5.052  -3.039  1.00  0.82           H  
ATOM    222 1HH1 ARG A  14     -15.845   2.717  -5.550  1.00  0.82           H  
ATOM    223 2HH1 ARG A  14     -17.201   2.046  -4.671  1.00  0.82           H  
ATOM    224 1HH2 ARG A  14     -16.824   4.171  -1.916  1.00  0.82           H  
ATOM    225 2HH2 ARG A  14     -17.756   2.867  -2.619  1.00  0.82           H  
ATOM    226  N   GLU A  15     -13.291   8.321  -7.647  1.00  0.85           N  
ATOM    227  CA  GLU A  15     -14.146   9.502  -7.775  1.00  0.85           C  
ATOM    228  C   GLU A  15     -15.009   9.405  -9.037  1.00  0.85           C  
ATOM    229  O   GLU A  15     -16.209   9.696  -9.007  1.00  0.85           O  
ATOM    230  CB  GLU A  15     -13.301  10.785  -7.797  1.00  0.85           C  
ATOM    231  CG  GLU A  15     -12.636  11.143  -6.450  1.00  0.85           C  
ATOM    232  CD  GLU A  15     -11.789  12.415  -6.502  1.00  0.85           C  
ATOM    233  OE1 GLU A  15     -11.614  12.956  -7.570  1.00  0.85           O  
ATOM    234  OE2 GLU A  15     -11.328  12.843  -5.467  1.00  0.85           O1-
ATOM    235  H   GLU A  15     -12.271   8.407  -7.614  1.00  0.85           H  
ATOM    236  HA  GLU A  15     -14.809   9.539  -6.912  1.00  0.85           H  
ATOM    237 1HB  GLU A  15     -12.506  10.676  -8.537  1.00  0.85           H  
ATOM    238 2HB  GLU A  15     -13.922  11.626  -8.107  1.00  0.85           H  
ATOM    239 1HG  GLU A  15     -13.411  11.265  -5.696  1.00  0.85           H  
ATOM    240 2HG  GLU A  15     -12.003  10.306  -6.147  1.00  0.85           H  
ATOM    241  N   LEU A  16     -14.407   8.911 -10.120  1.00  0.88           N  
ATOM    242  CA  LEU A  16     -15.081   8.731 -11.398  1.00  0.88           C  
ATOM    243  C   LEU A  16     -16.289   7.812 -11.251  1.00  0.88           C  
ATOM    244  O   LEU A  16     -17.386   8.126 -11.709  1.00  0.88           O  
ATOM    245  CB  LEU A  16     -14.113   8.109 -12.402  1.00  0.88           C  
ATOM    246  CG  LEU A  16     -14.669   7.766 -13.748  1.00  0.88           C  
ATOM    247  CD1 LEU A  16     -15.068   9.008 -14.488  1.00  0.88           C  
ATOM    248  CD2 LEU A  16     -13.658   6.993 -14.491  1.00  0.88           C  
ATOM    249  H   LEU A  16     -13.413   8.687 -10.060  1.00  0.88           H  
ATOM    250  HA  LEU A  16     -15.408   9.703 -11.755  1.00  0.88           H  
ATOM    251 1HB  LEU A  16     -13.274   8.793 -12.547  1.00  0.88           H  
ATOM    252 2HB  LEU A  16     -13.728   7.196 -11.984  1.00  0.88           H  
ATOM    253  HG  LEU A  16     -15.555   7.154 -13.610  1.00  0.88           H  
ATOM    254 1HD1 LEU A  16     -15.480   8.750 -15.452  1.00  0.88           H  
ATOM    255 2HD1 LEU A  16     -15.798   9.549 -13.925  1.00  0.88           H  
ATOM    256 3HD1 LEU A  16     -14.189   9.612 -14.630  1.00  0.88           H  
ATOM    257 1HD2 LEU A  16     -14.077   6.717 -15.445  1.00  0.88           H  
ATOM    258 2HD2 LEU A  16     -12.764   7.596 -14.635  1.00  0.88           H  
ATOM    259 3HD2 LEU A  16     -13.411   6.099 -13.927  1.00  0.88           H  
ATOM    260  N   ASN A  17     -16.082   6.660 -10.611  1.00  0.93           N  
ATOM    261  CA  ASN A  17     -17.142   5.679 -10.410  1.00  0.93           C  
ATOM    262  C   ASN A  17     -18.261   6.177  -9.482  1.00  0.93           C  
ATOM    263  O   ASN A  17     -19.410   5.754  -9.617  1.00  0.93           O  
ATOM    264  CB  ASN A  17     -16.555   4.378  -9.897  1.00  0.93           C  
ATOM    265  CG  ASN A  17     -15.807   3.603 -10.972  1.00  0.93           C  
ATOM    266  ND2 ASN A  17     -14.942   2.720 -10.542  1.00  0.93           N  
ATOM    267  OD1 ASN A  17     -16.030   3.792 -12.178  1.00  0.93           O  
ATOM    268  H   ASN A  17     -15.147   6.448 -10.261  1.00  0.93           H  
ATOM    269  HA  ASN A  17     -17.602   5.484 -11.379  1.00  0.93           H  
ATOM    270 1HB  ASN A  17     -15.862   4.602  -9.079  1.00  0.93           H  
ATOM    271 2HB  ASN A  17     -17.349   3.754  -9.492  1.00  0.93           H  
ATOM    272 1HD2 ASN A  17     -14.420   2.136 -11.192  1.00  0.93           H  
ATOM    273 2HD2 ASN A  17     -14.801   2.603  -9.563  1.00  0.93           H  
ATOM    274  N   LEU A  18     -17.936   7.077  -8.546  1.00  0.98           N  
ATOM    275  CA  LEU A  18     -18.936   7.644  -7.636  1.00  0.98           C  
ATOM    276  C   LEU A  18     -19.885   8.632  -8.333  1.00  0.98           C  
ATOM    277  O   LEU A  18     -21.010   8.852  -7.876  1.00  0.98           O  
ATOM    278  CB  LEU A  18     -18.245   8.305  -6.442  1.00  0.98           C  
ATOM    279  CG  LEU A  18     -17.536   7.324  -5.484  1.00  0.98           C  
ATOM    280  CD1 LEU A  18     -16.737   8.098  -4.457  1.00  0.98           C  
ATOM    281  CD2 LEU A  18     -18.577   6.457  -4.815  1.00  0.98           C  
ATOM    282  H   LEU A  18     -16.959   7.358  -8.444  1.00  0.98           H  
ATOM    283  HA  LEU A  18     -19.538   6.823  -7.255  1.00  0.98           H  
ATOM    284 1HB  LEU A  18     -17.497   9.001  -6.821  1.00  0.98           H  
ATOM    285 2HB  LEU A  18     -18.983   8.865  -5.873  1.00  0.98           H  
ATOM    286  HG  LEU A  18     -16.862   6.694  -6.037  1.00  0.98           H  
ATOM    287 1HD1 LEU A  18     -16.239   7.403  -3.786  1.00  0.98           H  
ATOM    288 2HD1 LEU A  18     -15.993   8.707  -4.967  1.00  0.98           H  
ATOM    289 3HD1 LEU A  18     -17.405   8.739  -3.887  1.00  0.98           H  
ATOM    290 1HD2 LEU A  18     -18.093   5.763  -4.144  1.00  0.98           H  
ATOM    291 2HD2 LEU A  18     -19.265   7.085  -4.251  1.00  0.98           H  
ATOM    292 3HD2 LEU A  18     -19.129   5.903  -5.575  1.00  0.98           H  
ATOM    293  N   LEU A  19     -19.439   9.216  -9.441  1.00  1.03           N  
ATOM    294  CA  LEU A  19     -20.248  10.170 -10.205  1.00  1.03           C  
ATOM    295  C   LEU A  19     -21.521   9.523 -10.762  1.00  1.03           C  
ATOM    296  O   LEU A  19     -21.505   8.362 -11.174  1.00  1.03           O  
ATOM    297  CB  LEU A  19     -19.466  10.659 -11.410  1.00  1.03           C  
ATOM    298  CG  LEU A  19     -18.230  11.458 -11.170  1.00  1.03           C  
ATOM    299  CD1 LEU A  19     -17.573  11.659 -12.494  1.00  1.03           C  
ATOM    300  CD2 LEU A  19     -18.575  12.760 -10.504  1.00  1.03           C  
ATOM    301  H   LEU A  19     -18.478   9.024  -9.736  1.00  1.03           H  
ATOM    302  HA  LEU A  19     -20.519  11.003  -9.560  1.00  1.03           H  
ATOM    303 1HB  LEU A  19     -19.186   9.794 -12.003  1.00  1.03           H  
ATOM    304 2HB  LEU A  19     -20.136  11.268 -12.018  1.00  1.03           H  
ATOM    305  HG  LEU A  19     -17.554  10.909 -10.544  1.00  1.03           H  
ATOM    306 1HD1 LEU A  19     -16.658  12.224 -12.374  1.00  1.03           H  
ATOM    307 2HD1 LEU A  19     -17.359  10.694 -12.914  1.00  1.03           H  
ATOM    308 3HD1 LEU A  19     -18.241  12.174 -13.135  1.00  1.03           H  
ATOM    309 1HD2 LEU A  19     -17.665  13.341 -10.344  1.00  1.03           H  
ATOM    310 2HD2 LEU A  19     -19.247  13.312 -11.129  1.00  1.03           H  
ATOM    311 3HD2 LEU A  19     -19.056  12.565  -9.545  1.00  1.03           H  
ATOM    312  N   ASP A  20     -22.626  10.272 -10.811  1.00  1.08           N  
ATOM    313  CA  ASP A  20     -23.841   9.715 -11.405  1.00  1.08           C  
ATOM    314  C   ASP A  20     -23.726   9.849 -12.922  1.00  1.08           C  
ATOM    315  O   ASP A  20     -22.742  10.415 -13.393  1.00  1.08           O  
ATOM    316  CB  ASP A  20     -25.076  10.436 -10.839  1.00  1.08           C  
ATOM    317  CG  ASP A  20     -25.221  11.907 -11.277  1.00  1.08           C  
ATOM    318  OD1 ASP A  20     -24.677  12.273 -12.299  1.00  1.08           O  
ATOM    319  OD2 ASP A  20     -25.791  12.680 -10.531  1.00  1.08           O1-
ATOM    320  H   ASP A  20     -22.618  11.211 -10.441  1.00  1.08           H  
ATOM    321  HA  ASP A  20     -23.909   8.656 -11.151  1.00  1.08           H  
ATOM    322 1HB  ASP A  20     -25.975   9.898 -11.137  1.00  1.08           H  
ATOM    323 2HB  ASP A  20     -25.035  10.405  -9.748  1.00  1.08           H  
ATOM    324  N   LYS A  21     -24.722   9.387 -13.685  1.00  1.11           N  
ATOM    325  CA  LYS A  21     -24.602   9.415 -15.147  1.00  1.11           C  
ATOM    326  C   LYS A  21     -24.434  10.798 -15.776  1.00  1.11           C  
ATOM    327  O   LYS A  21     -23.587  10.986 -16.652  1.00  1.11           O  
ATOM    328  CB  LYS A  21     -25.793   8.724 -15.803  1.00  1.11           C  
ATOM    329  CG  LYS A  21     -25.705   8.680 -17.331  1.00  1.11           C  
ATOM    330  CD  LYS A  21     -26.869   7.915 -17.948  1.00  1.11           C  
ATOM    331  CE  LYS A  21     -26.776   7.905 -19.470  1.00  1.11           C  
ATOM    332  NZ  LYS A  21     -27.900   7.153 -20.092  1.00  1.11           N1+
ATOM    333  H   LYS A  21     -25.534   8.968 -13.256  1.00  1.11           H  
ATOM    334  HA  LYS A  21     -23.711   8.842 -15.406  1.00  1.11           H  
ATOM    335 1HB  LYS A  21     -25.874   7.702 -15.437  1.00  1.11           H  
ATOM    336 2HB  LYS A  21     -26.711   9.248 -15.536  1.00  1.11           H  
ATOM    337 1HG  LYS A  21     -25.705   9.700 -17.722  1.00  1.11           H  
ATOM    338 2HG  LYS A  21     -24.770   8.201 -17.626  1.00  1.11           H  
ATOM    339 1HD  LYS A  21     -26.864   6.886 -17.584  1.00  1.11           H  
ATOM    340 2HD  LYS A  21     -27.808   8.382 -17.653  1.00  1.11           H  
ATOM    341 1HE  LYS A  21     -26.793   8.932 -19.834  1.00  1.11           H  
ATOM    342 2HE  LYS A  21     -25.833   7.442 -19.767  1.00  1.11           H  
ATOM    343 1HZ  LYS A  21     -27.802   7.169 -21.098  1.00  1.11           H  
ATOM    344 2HZ  LYS A  21     -27.885   6.195 -19.769  1.00  1.11           H  
ATOM    345 3HZ  LYS A  21     -28.777   7.581 -19.833  1.00  1.11           H  
ATOM    346  N   GLN A  22     -25.239  11.776 -15.370  1.00  1.13           N  
ATOM    347  CA  GLN A  22     -25.109  13.075 -16.013  1.00  1.13           C  
ATOM    348  C   GLN A  22     -23.762  13.700 -15.688  1.00  1.13           C  
ATOM    349  O   GLN A  22     -23.108  14.275 -16.565  1.00  1.13           O  
ATOM    350  CB  GLN A  22     -26.249  14.006 -15.599  1.00  1.13           C  
ATOM    351  CG  GLN A  22     -27.607  13.595 -16.155  1.00  1.13           C  
ATOM    352  CD  GLN A  22     -28.741  14.499 -15.688  1.00  1.13           C  
ATOM    353  NE2 GLN A  22     -29.798  14.576 -16.490  1.00  1.13           N  
ATOM    354  OE1 GLN A  22     -28.669  15.120 -14.624  1.00  1.13           O  
ATOM    355  H   GLN A  22     -25.902  11.626 -14.622  1.00  1.13           H  
ATOM    356  HA  GLN A  22     -25.157  12.932 -17.092  1.00  1.13           H  
ATOM    357 1HB  GLN A  22     -26.317  14.023 -14.508  1.00  1.13           H  
ATOM    358 2HB  GLN A  22     -26.029  15.020 -15.930  1.00  1.13           H  
ATOM    359 1HG  GLN A  22     -27.566  13.634 -17.244  1.00  1.13           H  
ATOM    360 2HG  GLN A  22     -27.821  12.578 -15.827  1.00  1.13           H  
ATOM    361 1HE2 GLN A  22     -30.575  15.154 -16.240  1.00  1.13           H  
ATOM    362 2HE2 GLN A  22     -29.816  14.057 -17.345  1.00  1.13           H  
ATOM    363  N   GLN A  23     -23.318  13.555 -14.437  1.00  1.12           N  
ATOM    364  CA  GLN A  23     -22.042  14.124 -14.052  1.00  1.12           C  
ATOM    365  C   GLN A  23     -20.922  13.397 -14.769  1.00  1.12           C  
ATOM    366  O   GLN A  23     -19.982  14.031 -15.248  1.00  1.12           O  
ATOM    367  CB  GLN A  23     -21.832  14.037 -12.545  1.00  1.12           C  
ATOM    368  CG  GLN A  23     -22.753  14.899 -11.719  1.00  1.12           C  
ATOM    369  CD  GLN A  23     -22.529  14.703 -10.224  1.00  1.12           C  
ATOM    370  NE2 GLN A  23     -23.545  14.214  -9.510  1.00  1.12           N  
ATOM    371  OE1 GLN A  23     -21.434  14.988  -9.715  1.00  1.12           O  
ATOM    372  H   GLN A  23     -23.882  13.059 -13.733  1.00  1.12           H  
ATOM    373  HA  GLN A  23     -22.021  15.170 -14.352  1.00  1.12           H  
ATOM    374 1HB  GLN A  23     -21.966  12.999 -12.226  1.00  1.12           H  
ATOM    375 2HB  GLN A  23     -20.823  14.329 -12.319  1.00  1.12           H  
ATOM    376 1HG  GLN A  23     -22.582  15.944 -11.965  1.00  1.12           H  
ATOM    377 2HG  GLN A  23     -23.787  14.621 -11.947  1.00  1.12           H  
ATOM    378 1HE2 GLN A  23     -23.448  14.066  -8.532  1.00  1.12           H  
ATOM    379 2HE2 GLN A  23     -24.444  13.964  -9.963  1.00  1.12           H  
ATOM    380  N   PHE A  24     -21.052  12.074 -14.897  1.00  1.09           N  
ATOM    381  CA  PHE A  24     -20.058  11.240 -15.548  1.00  1.09           C  
ATOM    382  C   PHE A  24     -19.823  11.750 -16.955  1.00  1.09           C  
ATOM    383  O   PHE A  24     -18.678  11.962 -17.348  1.00  1.09           O  
ATOM    384  CB  PHE A  24     -20.534   9.790 -15.590  1.00  1.09           C  
ATOM    385  CG  PHE A  24     -19.596   8.796 -16.168  1.00  1.09           C  
ATOM    386  CD1 PHE A  24     -18.650   8.175 -15.353  1.00  1.09           C  
ATOM    387  CD2 PHE A  24     -19.647   8.458 -17.512  1.00  1.09           C  
ATOM    388  CE1 PHE A  24     -17.801   7.225 -15.874  1.00  1.09           C  
ATOM    389  CE2 PHE A  24     -18.784   7.514 -18.028  1.00  1.09           C  
ATOM    390  CZ  PHE A  24     -17.869   6.896 -17.204  1.00  1.09           C  
ATOM    391  H   PHE A  24     -21.859  11.606 -14.487  1.00  1.09           H  
ATOM    392  HA  PHE A  24     -19.123  11.294 -14.999  1.00  1.09           H  
ATOM    393 1HB  PHE A  24     -20.764   9.469 -14.575  1.00  1.09           H  
ATOM    394 2HB  PHE A  24     -21.456   9.737 -16.155  1.00  1.09           H  
ATOM    395  HD1 PHE A  24     -18.600   8.432 -14.287  1.00  1.09           H  
ATOM    396  HD2 PHE A  24     -20.385   8.943 -18.163  1.00  1.09           H  
ATOM    397  HE1 PHE A  24     -17.079   6.730 -15.233  1.00  1.09           H  
ATOM    398  HE2 PHE A  24     -18.834   7.249 -19.084  1.00  1.09           H  
ATOM    399  HZ  PHE A  24     -17.202   6.141 -17.608  1.00  1.09           H  
ATOM    400  N   GLU A  25     -20.910  11.977 -17.712  1.00  1.04           N  
ATOM    401  CA  GLU A  25     -20.785  12.465 -19.084  1.00  1.04           C  
ATOM    402  C   GLU A  25     -20.189  13.882 -19.143  1.00  1.04           C  
ATOM    403  O   GLU A  25     -19.333  14.177 -19.993  1.00  1.04           O  
ATOM    404  CB  GLU A  25     -22.159  12.444 -19.771  1.00  1.04           C  
ATOM    405  CG  GLU A  25     -22.725  11.031 -20.073  1.00  1.04           C  
ATOM    406  CD  GLU A  25     -21.925  10.277 -21.100  1.00  1.04           C  
ATOM    407  OE1 GLU A  25     -21.711  10.795 -22.184  1.00  1.04           O  
ATOM    408  OE2 GLU A  25     -21.481   9.180 -20.824  1.00  1.04           O1-
ATOM    409  H   GLU A  25     -21.838  11.784 -17.325  1.00  1.04           H  
ATOM    410  HA  GLU A  25     -20.119  11.793 -19.620  1.00  1.04           H  
ATOM    411 1HB  GLU A  25     -22.882  12.958 -19.132  1.00  1.04           H  
ATOM    412 2HB  GLU A  25     -22.103  12.992 -20.710  1.00  1.04           H  
ATOM    413 1HG  GLU A  25     -22.735  10.457 -19.143  1.00  1.04           H  
ATOM    414 2HG  GLU A  25     -23.754  11.129 -20.414  1.00  1.04           H  
ATOM    415  N   LEU A  26     -20.572  14.752 -18.201  1.00  1.00           N  
ATOM    416  CA  LEU A  26     -19.998  16.091 -18.194  1.00  1.00           C  
ATOM    417  C   LEU A  26     -18.505  16.026 -17.945  1.00  1.00           C  
ATOM    418  O   LEU A  26     -17.715  16.710 -18.606  1.00  1.00           O  
ATOM    419  CB  LEU A  26     -20.639  16.963 -17.107  1.00  1.00           C  
ATOM    420  CG  LEU A  26     -22.067  17.413 -17.332  1.00  1.00           C  
ATOM    421  CD1 LEU A  26     -22.583  18.086 -16.066  1.00  1.00           C  
ATOM    422  CD2 LEU A  26     -22.085  18.389 -18.495  1.00  1.00           C  
ATOM    423  H   LEU A  26     -21.286  14.495 -17.515  1.00  1.00           H  
ATOM    424  HA  LEU A  26     -20.170  16.549 -19.165  1.00  1.00           H  
ATOM    425 1HB  LEU A  26     -20.621  16.404 -16.174  1.00  1.00           H  
ATOM    426 2HB  LEU A  26     -20.034  17.843 -16.975  1.00  1.00           H  
ATOM    427  HG  LEU A  26     -22.699  16.557 -17.556  1.00  1.00           H  
ATOM    428 1HD1 LEU A  26     -23.609  18.417 -16.223  1.00  1.00           H  
ATOM    429 2HD1 LEU A  26     -22.553  17.376 -15.244  1.00  1.00           H  
ATOM    430 3HD1 LEU A  26     -21.954  18.943 -15.832  1.00  1.00           H  
ATOM    431 1HD2 LEU A  26     -23.104  18.730 -18.669  1.00  1.00           H  
ATOM    432 2HD2 LEU A  26     -21.446  19.246 -18.257  1.00  1.00           H  
ATOM    433 3HD2 LEU A  26     -21.709  17.892 -19.388  1.00  1.00           H  
ATOM    434  N   TYR A  27     -18.098  15.138 -17.050  1.00  0.96           N  
ATOM    435  CA  TYR A  27     -16.695  15.013 -16.750  1.00  0.96           C  
ATOM    436  C   TYR A  27     -15.927  14.289 -17.829  1.00  0.96           C  
ATOM    437  O   TYR A  27     -14.811  14.690 -18.152  1.00  0.96           O  
ATOM    438  CB  TYR A  27     -16.496  14.344 -15.423  1.00  0.96           C  
ATOM    439  CG  TYR A  27     -16.761  15.254 -14.285  1.00  0.96           C  
ATOM    440  CD1 TYR A  27     -17.770  15.029 -13.377  1.00  0.96           C  
ATOM    441  CD2 TYR A  27     -15.963  16.331 -14.148  1.00  0.96           C  
ATOM    442  CE1 TYR A  27     -17.930  15.856 -12.310  1.00  0.96           C  
ATOM    443  CE2 TYR A  27     -16.126  17.151 -13.101  1.00  0.96           C  
ATOM    444  CZ  TYR A  27     -17.083  16.912 -12.169  1.00  0.96           C  
ATOM    445  OH  TYR A  27     -17.152  17.713 -11.073  1.00  0.96           O  
ATOM    446  H   TYR A  27     -18.781  14.583 -16.537  1.00  0.96           H  
ATOM    447  HA  TYR A  27     -16.281  16.012 -16.665  1.00  0.96           H  
ATOM    448 1HB  TYR A  27     -17.161  13.478 -15.341  1.00  0.96           H  
ATOM    449 2HB  TYR A  27     -15.480  13.992 -15.357  1.00  0.96           H  
ATOM    450  HD1 TYR A  27     -18.415  14.198 -13.486  1.00  0.96           H  
ATOM    451  HD2 TYR A  27     -15.167  16.526 -14.870  1.00  0.96           H  
ATOM    452  HE1 TYR A  27     -18.707  15.664 -11.569  1.00  0.96           H  
ATOM    453  HE2 TYR A  27     -15.463  18.001 -12.984  1.00  0.96           H  
ATOM    454  HH  TYR A  27     -16.236  17.763 -10.701  1.00  0.96           H  
ATOM    455  N   LYS A  28     -16.544  13.293 -18.462  1.00  0.92           N  
ATOM    456  CA  LYS A  28     -15.914  12.530 -19.533  1.00  0.92           C  
ATOM    457  C   LYS A  28     -15.407  13.465 -20.617  1.00  0.92           C  
ATOM    458  O   LYS A  28     -14.319  13.267 -21.171  1.00  0.92           O  
ATOM    459  CB  LYS A  28     -16.898  11.537 -20.137  1.00  0.92           C  
ATOM    460  CG  LYS A  28     -16.336  10.652 -21.237  1.00  0.92           C  
ATOM    461  CD  LYS A  28     -17.383   9.633 -21.668  1.00  0.92           C  
ATOM    462  CE  LYS A  28     -18.523  10.331 -22.387  1.00  0.92           C  
ATOM    463  NZ  LYS A  28     -19.601   9.393 -22.825  1.00  0.92           N1+
ATOM    464  H   LYS A  28     -17.471  13.013 -18.159  1.00  0.92           H  
ATOM    465  HA  LYS A  28     -15.075  11.976 -19.121  1.00  0.92           H  
ATOM    466 1HB  LYS A  28     -17.285  10.886 -19.349  1.00  0.92           H  
ATOM    467 2HB  LYS A  28     -17.748  12.080 -20.549  1.00  0.92           H  
ATOM    468 1HG  LYS A  28     -16.059  11.271 -22.092  1.00  0.92           H  
ATOM    469 2HG  LYS A  28     -15.453  10.136 -20.874  1.00  0.92           H  
ATOM    470 1HD  LYS A  28     -16.936   8.887 -22.322  1.00  0.92           H  
ATOM    471 2HD  LYS A  28     -17.785   9.131 -20.785  1.00  0.92           H  
ATOM    472 1HE  LYS A  28     -18.958  11.064 -21.709  1.00  0.92           H  
ATOM    473 2HE  LYS A  28     -18.131  10.851 -23.260  1.00  0.92           H  
ATOM    474 1HZ  LYS A  28     -20.348   9.948 -23.241  1.00  0.92           H  
ATOM    475 2HZ  LYS A  28     -19.266   8.704 -23.469  1.00  0.92           H  
ATOM    476 3HZ  LYS A  28     -20.023   8.936 -22.006  1.00  0.92           H  
ATOM    477  N   ARG A  29     -16.204  14.503 -20.895  1.00  0.89           N  
ATOM    478  CA  ARG A  29     -15.896  15.475 -21.926  1.00  0.89           C  
ATOM    479  C   ARG A  29     -15.244  16.775 -21.403  1.00  0.89           C  
ATOM    480  O   ARG A  29     -15.098  17.736 -22.151  1.00  0.89           O  
ATOM    481  CB  ARG A  29     -17.172  15.821 -22.663  1.00  0.89           C  
ATOM    482  CG  ARG A  29     -17.852  14.624 -23.318  1.00  0.89           C  
ATOM    483  CD  ARG A  29     -19.088  15.007 -24.048  1.00  0.89           C  
ATOM    484  NE  ARG A  29     -18.795  15.697 -25.293  1.00  0.89           N  
ATOM    485  CZ  ARG A  29     -19.662  16.467 -25.980  1.00  0.89           C  
ATOM    486  NH1 ARG A  29     -20.880  16.683 -25.511  1.00  0.89           N1+
ATOM    487  NH2 ARG A  29     -19.285  17.000 -27.130  1.00  0.89           N  
ATOM    488  H   ARG A  29     -17.097  14.581 -20.397  1.00  0.89           H  
ATOM    489  HA  ARG A  29     -15.220  15.006 -22.624  1.00  0.89           H  
ATOM    490 1HB  ARG A  29     -17.882  16.269 -21.965  1.00  0.89           H  
ATOM    491 2HB  ARG A  29     -16.961  16.547 -23.441  1.00  0.89           H  
ATOM    492 1HG  ARG A  29     -17.160  14.165 -24.029  1.00  0.89           H  
ATOM    493 2HG  ARG A  29     -18.121  13.895 -22.549  1.00  0.89           H  
ATOM    494 1HD  ARG A  29     -19.664  14.113 -24.281  1.00  0.89           H  
ATOM    495 2HD  ARG A  29     -19.682  15.670 -23.422  1.00  0.89           H  
ATOM    496  HE  ARG A  29     -17.862  15.544 -25.707  1.00  0.89           H  
ATOM    497 1HH1 ARG A  29     -21.162  16.271 -24.632  1.00  0.89           H  
ATOM    498 2HH1 ARG A  29     -21.527  17.258 -26.031  1.00  0.89           H  
ATOM    499 1HH2 ARG A  29     -18.333  16.806 -27.492  1.00  0.89           H  
ATOM    500 2HH2 ARG A  29     -19.920  17.573 -27.657  1.00  0.89           H  
ATOM    501  N   THR A  30     -14.855  16.835 -20.135  1.00  0.85           N  
ATOM    502  CA  THR A  30     -14.276  18.079 -19.618  1.00  0.85           C  
ATOM    503  C   THR A  30     -12.835  18.361 -19.997  1.00  0.85           C  
ATOM    504  O   THR A  30     -11.913  17.591 -19.713  1.00  0.85           O  
ATOM    505  CB  THR A  30     -14.365  18.121 -18.089  1.00  0.85           C  
ATOM    506  CG2 THR A  30     -13.542  19.230 -17.507  1.00  0.85           C  
ATOM    507  OG1 THR A  30     -15.733  18.203 -17.668  1.00  0.85           O  
ATOM    508  H   THR A  30     -14.954  16.032 -19.520  1.00  0.85           H  
ATOM    509  HA  THR A  30     -14.879  18.904 -20.001  1.00  0.85           H  
ATOM    510  HB  THR A  30     -13.964  17.182 -17.709  1.00  0.85           H  
ATOM    511  HG1 THR A  30     -16.302  17.578 -18.161  1.00  0.85           H  
ATOM    512 1HG2 THR A  30     -13.604  19.192 -16.427  1.00  0.85           H  
ATOM    513 2HG2 THR A  30     -12.504  19.118 -17.806  1.00  0.85           H  
ATOM    514 3HG2 THR A  30     -13.915  20.169 -17.859  1.00  0.85           H  
ATOM    515  N   ASP A  31     -12.635  19.527 -20.600  1.00  0.82           N  
ATOM    516  CA  ASP A  31     -11.306  19.967 -21.017  1.00  0.82           C  
ATOM    517  C   ASP A  31     -10.544  18.926 -21.838  1.00  0.82           C  
ATOM    518  O   ASP A  31      -9.340  18.741 -21.645  1.00  0.82           O  
ATOM    519  CB  ASP A  31     -10.439  20.363 -19.827  1.00  0.82           C  
ATOM    520  CG  ASP A  31     -10.929  21.599 -19.059  1.00  0.82           C  
ATOM    521  OD1 ASP A  31     -11.452  22.507 -19.660  1.00  0.82           O  
ATOM    522  OD2 ASP A  31     -10.768  21.618 -17.867  1.00  0.82           O1-
ATOM    523  H   ASP A  31     -13.450  20.112 -20.793  1.00  0.82           H  
ATOM    524  HA  ASP A  31     -11.436  20.849 -21.649  1.00  0.82           H  
ATOM    525 1HB  ASP A  31     -10.375  19.532 -19.144  1.00  0.82           H  
ATOM    526 2HB  ASP A  31      -9.430  20.560 -20.181  1.00  0.82           H  
ATOM    527  N   ILE A  32     -11.214  18.275 -22.774  1.00  0.78           N  
ATOM    528  CA  ILE A  32     -10.552  17.278 -23.603  1.00  0.78           C  
ATOM    529  C   ILE A  32     -10.612  17.752 -25.025  1.00  0.78           C  
ATOM    530  O   ILE A  32     -11.282  18.750 -25.328  1.00  0.78           O  
ATOM    531  CB  ILE A  32     -11.214  15.886 -23.574  1.00  0.78           C  
ATOM    532  CG1 ILE A  32     -12.593  15.972 -24.143  1.00  0.78           C  
ATOM    533  CG2 ILE A  32     -11.276  15.318 -22.155  1.00  0.78           C  
ATOM    534  CD1 ILE A  32     -13.183  14.622 -24.392  1.00  0.78           C  
ATOM    535  H   ILE A  32     -12.200  18.464 -22.895  1.00  0.78           H  
ATOM    536  HA  ILE A  32      -9.507  17.182 -23.308  1.00  0.78           H  
ATOM    537  HB  ILE A  32     -10.633  15.200 -24.202  1.00  0.78           H  
ATOM    538 1HG1 ILE A  32     -13.224  16.511 -23.452  1.00  0.78           H  
ATOM    539 2HG1 ILE A  32     -12.567  16.518 -25.083  1.00  0.78           H  
ATOM    540 1HG2 ILE A  32     -11.737  14.330 -22.170  1.00  0.78           H  
ATOM    541 2HG2 ILE A  32     -10.274  15.237 -21.754  1.00  0.78           H  
ATOM    542 3HG2 ILE A  32     -11.864  15.969 -21.531  1.00  0.78           H  
ATOM    543 1HD1 ILE A  32     -14.186  14.734 -24.800  1.00  0.78           H  
ATOM    544 2HD1 ILE A  32     -12.554  14.085 -25.107  1.00  0.78           H  
ATOM    545 3HD1 ILE A  32     -13.228  14.066 -23.460  1.00  0.78           H  
ATOM    546  N   VAL A  33      -9.904  17.062 -25.895  1.00  0.76           N  
ATOM    547  CA  VAL A  33      -9.975  17.404 -27.286  1.00  0.76           C  
ATOM    548  C   VAL A  33     -10.802  16.318 -27.982  1.00  0.76           C  
ATOM    549  O   VAL A  33     -10.641  15.136 -27.700  1.00  0.76           O  
ATOM    550  CB  VAL A  33      -8.566  17.510 -27.881  1.00  0.76           C  
ATOM    551  CG1 VAL A  33      -8.654  17.887 -29.337  1.00  0.76           C  
ATOM    552  CG2 VAL A  33      -7.748  18.498 -27.095  1.00  0.76           C  
ATOM    553  H   VAL A  33      -9.307  16.283 -25.606  1.00  0.76           H  
ATOM    554  HA  VAL A  33     -10.470  18.359 -27.391  1.00  0.76           H  
ATOM    555  HB  VAL A  33      -8.084  16.550 -27.814  1.00  0.76           H  
ATOM    556 1HG1 VAL A  33      -7.650  17.935 -29.747  1.00  0.76           H  
ATOM    557 2HG1 VAL A  33      -9.231  17.160 -29.892  1.00  0.76           H  
ATOM    558 3HG1 VAL A  33      -9.133  18.859 -29.432  1.00  0.76           H  
ATOM    559 1HG2 VAL A  33      -6.746  18.549 -27.515  1.00  0.76           H  
ATOM    560 2HG2 VAL A  33      -8.200  19.466 -27.141  1.00  0.76           H  
ATOM    561 3HG2 VAL A  33      -7.693  18.172 -26.055  1.00  0.76           H  
ATOM    562  N   GLU A  34     -11.735  16.713 -28.823  1.00  0.74           N  
ATOM    563  CA  GLU A  34     -12.565  15.750 -29.540  1.00  0.74           C  
ATOM    564  C   GLU A  34     -12.427  15.941 -31.028  1.00  0.74           C  
ATOM    565  O   GLU A  34     -12.117  17.036 -31.496  1.00  0.74           O  
ATOM    566  CB  GLU A  34     -14.034  15.837 -29.130  1.00  0.74           C  
ATOM    567  CG  GLU A  34     -14.342  15.389 -27.721  1.00  0.74           C  
ATOM    568  CD  GLU A  34     -15.804  15.555 -27.350  1.00  0.74           C  
ATOM    569  OE1 GLU A  34     -16.524  16.188 -28.090  1.00  0.74           O  
ATOM    570  OE2 GLU A  34     -16.208  15.042 -26.336  1.00  0.74           O1-
ATOM    571  H   GLU A  34     -11.835  17.711 -28.988  1.00  0.74           H  
ATOM    572  HA  GLU A  34     -12.213  14.745 -29.305  1.00  0.74           H  
ATOM    573 1HB  GLU A  34     -14.366  16.845 -29.210  1.00  0.74           H  
ATOM    574 2HB  GLU A  34     -14.639  15.239 -29.815  1.00  0.74           H  
ATOM    575 1HG  GLU A  34     -14.061  14.341 -27.614  1.00  0.74           H  
ATOM    576 2HG  GLU A  34     -13.734  15.967 -27.043  1.00  0.74           H  
ATOM    577  N   VAL A  35     -12.656  14.874 -31.765  1.00  0.73           N  
ATOM    578  CA  VAL A  35     -12.544  14.926 -33.204  1.00  0.73           C  
ATOM    579  C   VAL A  35     -13.886  15.014 -33.899  1.00  0.73           C  
ATOM    580  O   VAL A  35     -14.802  14.221 -33.646  1.00  0.73           O  
ATOM    581  CB  VAL A  35     -11.792  13.695 -33.702  1.00  0.73           C  
ATOM    582  CG1 VAL A  35     -11.705  13.711 -35.168  1.00  0.73           C  
ATOM    583  CG2 VAL A  35     -10.456  13.697 -33.104  1.00  0.73           C  
ATOM    584  H   VAL A  35     -12.908  14.008 -31.315  1.00  0.73           H  
ATOM    585  HA  VAL A  35     -11.957  15.803 -33.464  1.00  0.73           H  
ATOM    586  HB  VAL A  35     -12.327  12.794 -33.410  1.00  0.73           H  
ATOM    587 1HG1 VAL A  35     -11.163  12.829 -35.513  1.00  0.73           H  
ATOM    588 2HG1 VAL A  35     -12.694  13.709 -35.613  1.00  0.73           H  
ATOM    589 3HG1 VAL A  35     -11.172  14.616 -35.469  1.00  0.73           H  
ATOM    590 1HG2 VAL A  35      -9.916  12.833 -33.434  1.00  0.73           H  
ATOM    591 2HG2 VAL A  35      -9.918  14.605 -33.397  1.00  0.73           H  
ATOM    592 3HG2 VAL A  35     -10.574  13.669 -32.047  1.00  0.73           H  
ATOM    593  N   ASP A  36     -14.008  15.960 -34.812  1.00  0.74           N  
ATOM    594  CA  ASP A  36     -15.253  16.081 -35.525  1.00  0.74           C  
ATOM    595  C   ASP A  36     -15.284  15.060 -36.630  1.00  0.74           C  
ATOM    596  O   ASP A  36     -14.902  15.323 -37.777  1.00  0.74           O  
ATOM    597  CB  ASP A  36     -15.466  17.465 -36.111  1.00  0.74           C  
ATOM    598  CG  ASP A  36     -16.872  17.594 -36.799  1.00  0.74           C  
ATOM    599  OD1 ASP A  36     -17.534  16.575 -37.058  1.00  0.74           O  
ATOM    600  OD2 ASP A  36     -17.256  18.709 -37.070  1.00  0.74           O1-
ATOM    601  H   ASP A  36     -13.230  16.585 -34.995  1.00  0.74           H  
ATOM    602  HA  ASP A  36     -16.071  15.874 -34.837  1.00  0.74           H  
ATOM    603 1HB  ASP A  36     -15.380  18.216 -35.320  1.00  0.74           H  
ATOM    604 2HB  ASP A  36     -14.691  17.674 -36.845  1.00  0.74           H  
ATOM    605  N   ARG A  37     -15.799  13.902 -36.245  1.00  0.77           N  
ATOM    606  CA  ARG A  37     -15.908  12.702 -37.051  1.00  0.77           C  
ATOM    607  C   ARG A  37     -17.218  12.640 -37.796  1.00  0.77           C  
ATOM    608  O   ARG A  37     -17.539  11.605 -38.383  1.00  0.77           O  
ATOM    609  CB  ARG A  37     -15.830  11.454 -36.187  1.00  0.77           C  
ATOM    610  CG  ARG A  37     -14.518  11.208 -35.506  1.00  0.77           C  
ATOM    611  CD  ARG A  37     -14.575   9.983 -34.706  1.00  0.77           C  
ATOM    612  NE  ARG A  37     -14.699   8.779 -35.534  1.00  0.77           N  
ATOM    613  CZ  ARG A  37     -15.178   7.595 -35.093  1.00  0.77           C  
ATOM    614  NH1 ARG A  37     -15.594   7.483 -33.848  1.00  0.77           N1+
ATOM    615  NH2 ARG A  37     -15.233   6.543 -35.901  1.00  0.77           N  
ATOM    616  H   ARG A  37     -16.044  13.851 -35.257  1.00  0.77           H  
ATOM    617  HA  ARG A  37     -15.091  12.685 -37.769  1.00  0.77           H  
ATOM    618 1HB  ARG A  37     -16.586  11.513 -35.411  1.00  0.77           H  
ATOM    619 2HB  ARG A  37     -16.054  10.579 -36.795  1.00  0.77           H  
ATOM    620 1HG  ARG A  37     -13.723  11.113 -36.243  1.00  0.77           H  
ATOM    621 2HG  ARG A  37     -14.299  12.030 -34.840  1.00  0.77           H  
ATOM    622 1HD  ARG A  37     -13.663   9.908 -34.140  1.00  0.77           H  
ATOM    623 2HD  ARG A  37     -15.424  10.026 -34.027  1.00  0.77           H  
ATOM    624  HE  ARG A  37     -14.384   8.833 -36.502  1.00  0.77           H  
ATOM    625 1HH1 ARG A  37     -15.557   8.278 -33.227  1.00  0.77           H  
ATOM    626 2HH1 ARG A  37     -15.950   6.598 -33.514  1.00  0.77           H  
ATOM    627 1HH2 ARG A  37     -14.884   6.598 -36.873  1.00  0.77           H  
ATOM    628 2HH2 ARG A  37     -15.595   5.670 -35.559  1.00  0.77           H  
ATOM    629  N   ASP A  38     -18.022  13.710 -37.758  1.00  0.80           N  
ATOM    630  CA  ASP A  38     -19.318  13.609 -38.414  1.00  0.80           C  
ATOM    631  C   ASP A  38     -19.142  13.379 -39.906  1.00  0.80           C  
ATOM    632  O   ASP A  38     -19.896  12.620 -40.516  1.00  0.80           O  
ATOM    633  CB  ASP A  38     -20.153  14.867 -38.164  1.00  0.80           C  
ATOM    634  CG  ASP A  38     -21.651  14.671 -38.459  1.00  0.80           C  
ATOM    635  OD1 ASP A  38     -22.282  13.895 -37.744  1.00  0.80           O  
ATOM    636  OD2 ASP A  38     -22.157  15.281 -39.379  1.00  0.80           O1-
ATOM    637  H   ASP A  38     -17.736  14.597 -37.311  1.00  0.80           H  
ATOM    638  HA  ASP A  38     -19.848  12.753 -38.012  1.00  0.80           H  
ATOM    639 1HB  ASP A  38     -20.026  15.185 -37.128  1.00  0.80           H  
ATOM    640 2HB  ASP A  38     -19.771  15.678 -38.787  1.00  0.80           H  
ATOM    641  N   THR A  39     -18.093  13.959 -40.490  1.00  0.84           N  
ATOM    642  CA  THR A  39     -17.853  13.746 -41.905  1.00  0.84           C  
ATOM    643  C   THR A  39     -17.548  12.276 -42.175  1.00  0.84           C  
ATOM    644  O   THR A  39     -18.115  11.677 -43.091  1.00  0.84           O  
ATOM    645  CB  THR A  39     -16.689  14.609 -42.417  1.00  0.84           C  
ATOM    646  CG2 THR A  39     -16.448  14.304 -43.851  1.00  0.84           C  
ATOM    647  OG1 THR A  39     -17.004  16.004 -42.268  1.00  0.84           O  
ATOM    648  H   THR A  39     -17.492  14.566 -39.946  1.00  0.84           H  
ATOM    649  HA  THR A  39     -18.755  14.012 -42.457  1.00  0.84           H  
ATOM    650  HB  THR A  39     -15.789  14.382 -41.846  1.00  0.84           H  
ATOM    651  HG1 THR A  39     -17.106  16.218 -41.336  1.00  0.84           H  
ATOM    652 1HG2 THR A  39     -15.619  14.903 -44.222  1.00  0.84           H  
ATOM    653 2HG2 THR A  39     -16.213  13.246 -43.954  1.00  0.84           H  
ATOM    654 3HG2 THR A  39     -17.346  14.530 -44.421  1.00  0.84           H  
ATOM    655  N   ALA A  40     -16.668  11.688 -41.353  1.00  0.89           N  
ATOM    656  CA  ALA A  40     -16.276  10.292 -41.521  1.00  0.89           C  
ATOM    657  C   ALA A  40     -17.454   9.366 -41.367  1.00  0.89           C  
ATOM    658  O   ALA A  40     -17.633   8.429 -42.150  1.00  0.89           O  
ATOM    659  CB  ALA A  40     -15.239   9.901 -40.483  1.00  0.89           C  
ATOM    660  H   ALA A  40     -16.259  12.224 -40.601  1.00  0.89           H  
ATOM    661  HA  ALA A  40     -15.867  10.168 -42.522  1.00  0.89           H  
ATOM    662 1HB  ALA A  40     -14.947   8.860 -40.630  1.00  0.89           H  
ATOM    663 2HB  ALA A  40     -14.360  10.527 -40.555  1.00  0.89           H  
ATOM    664 3HB  ALA A  40     -15.664  10.018 -39.488  1.00  0.89           H  
ATOM    665  N   ARG A  41     -18.301   9.651 -40.377  1.00  0.93           N  
ATOM    666  CA  ARG A  41     -19.445   8.799 -40.144  1.00  0.93           C  
ATOM    667  C   ARG A  41     -20.400   8.837 -41.315  1.00  0.93           C  
ATOM    668  O   ARG A  41     -20.866   7.790 -41.770  1.00  0.93           O  
ATOM    669  CB  ARG A  41     -20.197   9.221 -38.891  1.00  0.93           C  
ATOM    670  CG  ARG A  41     -19.529   8.921 -37.547  1.00  0.93           C  
ATOM    671  CD  ARG A  41     -20.520   9.095 -36.434  1.00  0.93           C  
ATOM    672  NE  ARG A  41     -20.954  10.485 -36.281  1.00  0.93           N  
ATOM    673  CZ  ARG A  41     -20.384  11.385 -35.456  1.00  0.93           C  
ATOM    674  NH1 ARG A  41     -19.385  11.030 -34.677  1.00  0.93           N1+
ATOM    675  NH2 ARG A  41     -20.837  12.628 -35.430  1.00  0.93           N  
ATOM    676  H   ARG A  41     -18.126  10.445 -39.761  1.00  0.93           H  
ATOM    677  HA  ARG A  41     -19.092   7.777 -40.015  1.00  0.93           H  
ATOM    678 1HB  ARG A  41     -20.357  10.301 -38.929  1.00  0.93           H  
ATOM    679 2HB  ARG A  41     -21.178   8.750 -38.886  1.00  0.93           H  
ATOM    680 1HG  ARG A  41     -19.166   7.894 -37.536  1.00  0.93           H  
ATOM    681 2HG  ARG A  41     -18.697   9.603 -37.385  1.00  0.93           H  
ATOM    682 1HD  ARG A  41     -21.400   8.484 -36.634  1.00  0.93           H  
ATOM    683 2HD  ARG A  41     -20.065   8.777 -35.497  1.00  0.93           H  
ATOM    684  HE  ARG A  41     -21.719  10.811 -36.866  1.00  0.93           H  
ATOM    685 1HH1 ARG A  41     -19.045  10.079 -34.699  1.00  0.93           H  
ATOM    686 2HH1 ARG A  41     -18.963  11.707 -34.059  1.00  0.93           H  
ATOM    687 1HH2 ARG A  41     -21.607  12.912 -36.067  1.00  0.93           H  
ATOM    688 2HH2 ARG A  41     -20.418  13.310 -34.822  1.00  0.93           H  
ATOM    689  N   ARG A  42     -20.656  10.035 -41.844  1.00  0.98           N  
ATOM    690  CA  ARG A  42     -21.567  10.171 -42.965  1.00  0.98           C  
ATOM    691  C   ARG A  42     -21.014   9.559 -44.237  1.00  0.98           C  
ATOM    692  O   ARG A  42     -21.720   8.848 -44.949  1.00  0.98           O  
ATOM    693  CB  ARG A  42     -21.882  11.636 -43.201  1.00  0.98           C  
ATOM    694  CG  ARG A  42     -22.786  12.262 -42.149  1.00  0.98           C  
ATOM    695  CD  ARG A  42     -23.021  13.700 -42.401  1.00  0.98           C  
ATOM    696  NE  ARG A  42     -23.862  14.299 -41.370  1.00  0.98           N  
ATOM    697  CZ  ARG A  42     -25.210  14.313 -41.379  1.00  0.98           C  
ATOM    698  NH1 ARG A  42     -25.873  13.773 -42.384  1.00  0.98           N1+
ATOM    699  NH2 ARG A  42     -25.873  14.872 -40.381  1.00  0.98           N  
ATOM    700  H   ARG A  42     -20.240  10.877 -41.438  1.00  0.98           H  
ATOM    701  HA  ARG A  42     -22.495   9.659 -42.713  1.00  0.98           H  
ATOM    702 1HB  ARG A  42     -20.948  12.204 -43.211  1.00  0.98           H  
ATOM    703 2HB  ARG A  42     -22.355  11.758 -44.178  1.00  0.98           H  
ATOM    704 1HG  ARG A  42     -23.746  11.752 -42.144  1.00  0.98           H  
ATOM    705 2HG  ARG A  42     -22.320  12.167 -41.166  1.00  0.98           H  
ATOM    706 1HD  ARG A  42     -22.061  14.220 -42.394  1.00  0.98           H  
ATOM    707 2HD  ARG A  42     -23.507  13.835 -43.366  1.00  0.98           H  
ATOM    708  HE  ARG A  42     -23.377  14.721 -40.559  1.00  0.98           H  
ATOM    709 1HH1 ARG A  42     -25.367  13.346 -43.149  1.00  0.98           H  
ATOM    710 2HH1 ARG A  42     -26.882  13.785 -42.389  1.00  0.98           H  
ATOM    711 1HH2 ARG A  42     -25.370  15.290 -39.603  1.00  0.98           H  
ATOM    712 2HH2 ARG A  42     -26.879  14.882 -40.389  1.00  0.98           H  
ATOM    713  N   HIS A  43     -19.729   9.754 -44.511  1.00  1.04           N  
ATOM    714  CA  HIS A  43     -19.209   9.201 -45.746  1.00  1.04           C  
ATOM    715  C   HIS A  43     -19.211   7.682 -45.704  1.00  1.04           C  
ATOM    716  O   HIS A  43     -19.590   7.009 -46.667  1.00  1.04           O  
ATOM    717  CB  HIS A  43     -17.803   9.734 -46.031  1.00  1.04           C  
ATOM    718  CG  HIS A  43     -17.800  11.175 -46.481  1.00  1.04           C  
ATOM    719  CD2 HIS A  43     -18.817  11.992 -46.838  1.00  1.04           C  
ATOM    720  ND1 HIS A  43     -16.646  11.931 -46.594  1.00  1.04           N  
ATOM    721  CE1 HIS A  43     -16.956  13.143 -47.009  1.00  1.04           C  
ATOM    722  NE2 HIS A  43     -18.265  13.209 -47.162  1.00  1.04           N  
ATOM    723  H   HIS A  43     -19.138  10.322 -43.903  1.00  1.04           H  
ATOM    724  HA  HIS A  43     -19.851   9.506 -46.570  1.00  1.04           H  
ATOM    725 1HB  HIS A  43     -17.196   9.656 -45.123  1.00  1.04           H  
ATOM    726 2HB  HIS A  43     -17.332   9.123 -46.798  1.00  1.04           H  
ATOM    727  HD2 HIS A  43     -19.878  11.731 -46.863  1.00  1.04           H  
ATOM    728  HE1 HIS A  43     -16.251  13.954 -47.186  1.00  1.04           H  
ATOM    729  HE2 HIS A  43     -18.783  14.021 -47.465  1.00  1.04           H  
ATOM    730  N   LEU A  44     -18.849   7.105 -44.569  1.00  1.11           N  
ATOM    731  CA  LEU A  44     -18.853   5.660 -44.519  1.00  1.11           C  
ATOM    732  C   LEU A  44     -20.294   5.119 -44.528  1.00  1.11           C  
ATOM    733  O   LEU A  44     -20.592   4.161 -45.244  1.00  1.11           O  
ATOM    734  CB  LEU A  44     -18.034   5.220 -43.303  1.00  1.11           C  
ATOM    735  CG  LEU A  44     -16.505   5.544 -43.465  1.00  1.11           C  
ATOM    736  CD1 LEU A  44     -15.748   5.301 -42.167  1.00  1.11           C  
ATOM    737  CD2 LEU A  44     -15.931   4.682 -44.599  1.00  1.11           C  
ATOM    738  H   LEU A  44     -18.543   7.649 -43.760  1.00  1.11           H  
ATOM    739  HA  LEU A  44     -18.349   5.288 -45.410  1.00  1.11           H  
ATOM    740 1HB  LEU A  44     -18.404   5.750 -42.421  1.00  1.11           H  
ATOM    741 2HB  LEU A  44     -18.156   4.152 -43.154  1.00  1.11           H  
ATOM    742  HG  LEU A  44     -16.393   6.603 -43.719  1.00  1.11           H  
ATOM    743 1HD1 LEU A  44     -14.707   5.553 -42.321  1.00  1.11           H  
ATOM    744 2HD1 LEU A  44     -16.162   5.935 -41.380  1.00  1.11           H  
ATOM    745 3HD1 LEU A  44     -15.824   4.273 -41.873  1.00  1.11           H  
ATOM    746 1HD2 LEU A  44     -14.877   4.919 -44.735  1.00  1.11           H  
ATOM    747 2HD2 LEU A  44     -16.039   3.629 -44.348  1.00  1.11           H  
ATOM    748 3HD2 LEU A  44     -16.471   4.892 -45.524  1.00  1.11           H  
ATOM    749  N   ALA A  45     -21.215   5.779 -43.808  1.00  1.18           N  
ATOM    750  CA  ALA A  45     -22.619   5.356 -43.745  1.00  1.18           C  
ATOM    751  C   ALA A  45     -23.295   5.363 -45.111  1.00  1.18           C  
ATOM    752  O   ALA A  45     -24.114   4.493 -45.415  1.00  1.18           O  
ATOM    753  CB  ALA A  45     -23.400   6.264 -42.814  1.00  1.18           C  
ATOM    754  H   ALA A  45     -20.945   6.581 -43.241  1.00  1.18           H  
ATOM    755  HA  ALA A  45     -22.644   4.338 -43.360  1.00  1.18           H  
ATOM    756 1HB  ALA A  45     -24.431   5.923 -42.753  1.00  1.18           H  
ATOM    757 2HB  ALA A  45     -22.949   6.243 -41.824  1.00  1.18           H  
ATOM    758 3HB  ALA A  45     -23.373   7.280 -43.206  1.00  1.18           H  
ATOM    759  N   GLU A  46     -22.931   6.332 -45.947  1.00  1.24           N  
ATOM    760  CA  GLU A  46     -23.509   6.490 -47.275  1.00  1.24           C  
ATOM    761  C   GLU A  46     -22.818   5.632 -48.332  1.00  1.24           C  
ATOM    762  O   GLU A  46     -23.181   5.687 -49.509  1.00  1.24           O  
ATOM    763  CB  GLU A  46     -23.459   7.962 -47.702  1.00  1.24           C  
ATOM    764  CG  GLU A  46     -24.344   8.906 -46.860  1.00  1.24           C  
ATOM    765  CD  GLU A  46     -24.211  10.372 -47.264  1.00  1.24           C  
ATOM    766  OE1 GLU A  46     -23.456  10.650 -48.174  1.00  1.24           O  
ATOM    767  OE2 GLU A  46     -24.851  11.202 -46.666  1.00  1.24           O1-
ATOM    768  H   GLU A  46     -22.262   7.034 -45.626  1.00  1.24           H  
ATOM    769  HA  GLU A  46     -24.553   6.183 -47.226  1.00  1.24           H  
ATOM    770 1HB  GLU A  46     -22.426   8.319 -47.622  1.00  1.24           H  
ATOM    771 2HB  GLU A  46     -23.755   8.052 -48.745  1.00  1.24           H  
ATOM    772 1HG  GLU A  46     -25.382   8.603 -46.980  1.00  1.24           H  
ATOM    773 2HG  GLU A  46     -24.088   8.794 -45.809  1.00  1.24           H  
ATOM    774  N   GLY A  47     -21.796   4.869 -47.934  1.00  1.28           N  
ATOM    775  CA  GLY A  47     -21.050   4.044 -48.871  1.00  1.28           C  
ATOM    776  C   GLY A  47     -19.953   4.811 -49.606  1.00  1.28           C  
ATOM    777  O   GLY A  47     -19.303   4.272 -50.507  1.00  1.28           O  
ATOM    778  H   GLY A  47     -21.532   4.827 -46.950  1.00  1.28           H  
ATOM    779 1HA  GLY A  47     -20.603   3.214 -48.322  1.00  1.28           H  
ATOM    780 2HA  GLY A  47     -21.739   3.610 -49.593  1.00  1.28           H  
ATOM    781  N   LYS A  48     -19.709   6.067 -49.229  1.00  1.28           N  
ATOM    782  CA  LYS A  48     -18.710   6.891 -49.901  1.00  1.28           C  
ATOM    783  C   LYS A  48     -17.339   6.609 -49.331  1.00  1.28           C  
ATOM    784  O   LYS A  48     -16.715   7.436 -48.667  1.00  1.28           O  
ATOM    785  CB  LYS A  48     -19.077   8.360 -49.775  1.00  1.28           C  
ATOM    786  CG  LYS A  48     -20.370   8.705 -50.491  1.00  1.28           C  
ATOM    787  CD  LYS A  48     -20.823  10.120 -50.212  1.00  1.28           C  
ATOM    788  CE  LYS A  48     -22.097  10.441 -50.991  1.00  1.28           C  
ATOM    789  NZ  LYS A  48     -22.690  11.735 -50.577  1.00  1.28           N1+
ATOM    790  H   LYS A  48     -20.201   6.464 -48.433  1.00  1.28           H  
ATOM    791  HA  LYS A  48     -18.693   6.629 -50.960  1.00  1.28           H  
ATOM    792 1HB  LYS A  48     -19.195   8.617 -48.732  1.00  1.28           H  
ATOM    793 2HB  LYS A  48     -18.273   8.977 -50.182  1.00  1.28           H  
ATOM    794 1HG  LYS A  48     -20.236   8.577 -51.565  1.00  1.28           H  
ATOM    795 2HG  LYS A  48     -21.155   8.019 -50.158  1.00  1.28           H  
ATOM    796 1HD  LYS A  48     -21.034  10.229 -49.141  1.00  1.28           H  
ATOM    797 2HD  LYS A  48     -20.041  10.825 -50.486  1.00  1.28           H  
ATOM    798 1HE  LYS A  48     -21.853  10.489 -52.050  1.00  1.28           H  
ATOM    799 2HE  LYS A  48     -22.831   9.649 -50.830  1.00  1.28           H  
ATOM    800 1HZ  LYS A  48     -23.526  11.913 -51.103  1.00  1.28           H  
ATOM    801 2HZ  LYS A  48     -22.931  11.639 -49.584  1.00  1.28           H  
ATOM    802 3HZ  LYS A  48     -22.038  12.487 -50.708  1.00  1.28           H  
ATOM    803  N   VAL A  49     -16.891   5.407 -49.619  1.00  1.24           N  
ATOM    804  CA  VAL A  49     -15.633   4.869 -49.165  1.00  1.24           C  
ATOM    805  C   VAL A  49     -14.430   5.559 -49.777  1.00  1.24           C  
ATOM    806  O   VAL A  49     -13.447   5.822 -49.089  1.00  1.24           O  
ATOM    807  CB  VAL A  49     -15.595   3.368 -49.432  1.00  1.24           C  
ATOM    808  CG1 VAL A  49     -14.265   2.867 -49.159  1.00  1.24           C  
ATOM    809  CG2 VAL A  49     -16.609   2.694 -48.518  1.00  1.24           C  
ATOM    810  H   VAL A  49     -17.516   4.827 -50.178  1.00  1.24           H  
ATOM    811  HA  VAL A  49     -15.585   5.009 -48.083  1.00  1.24           H  
ATOM    812  HB  VAL A  49     -15.836   3.166 -50.476  1.00  1.24           H  
ATOM    813 1HG1 VAL A  49     -14.219   1.786 -49.326  1.00  1.24           H  
ATOM    814 2HG1 VAL A  49     -13.558   3.370 -49.812  1.00  1.24           H  
ATOM    815 3HG1 VAL A  49     -14.065   3.097 -48.138  1.00  1.24           H  
ATOM    816 1HG2 VAL A  49     -16.594   1.617 -48.688  1.00  1.24           H  
ATOM    817 2HG2 VAL A  49     -16.355   2.902 -47.478  1.00  1.24           H  
ATOM    818 3HG2 VAL A  49     -17.605   3.082 -48.732  1.00  1.24           H  
ATOM    819  N   ASP A  50     -14.492   5.863 -51.076  1.00  1.17           N  
ATOM    820  CA  ASP A  50     -13.346   6.470 -51.764  1.00  1.17           C  
ATOM    821  C   ASP A  50     -13.191   7.959 -51.502  1.00  1.17           C  
ATOM    822  O   ASP A  50     -13.347   8.787 -52.403  1.00  1.17           O  
ATOM    823  CB  ASP A  50     -13.380   6.201 -53.277  1.00  1.17           C  
ATOM    824  CG  ASP A  50     -14.644   6.692 -54.012  1.00  1.17           C  
ATOM    825  OD1 ASP A  50     -15.706   6.639 -53.437  1.00  1.17           O  
ATOM    826  OD2 ASP A  50     -14.527   7.093 -55.155  1.00  1.17           O1-
ATOM    827  H   ASP A  50     -15.335   5.657 -51.590  1.00  1.17           H  
ATOM    828  HA  ASP A  50     -12.448   6.009 -51.379  1.00  1.17           H  
ATOM    829 1HB  ASP A  50     -12.511   6.680 -53.734  1.00  1.17           H  
ATOM    830 2HB  ASP A  50     -13.274   5.131 -53.449  1.00  1.17           H  
ATOM    831  N   THR A  51     -12.884   8.286 -50.254  1.00  1.07           N  
ATOM    832  CA  THR A  51     -12.739   9.668 -49.857  1.00  1.07           C  
ATOM    833  C   THR A  51     -11.510   9.890 -48.990  1.00  1.07           C  
ATOM    834  O   THR A  51     -10.775   8.967 -48.664  1.00  1.07           O  
ATOM    835  CB  THR A  51     -13.995  10.162 -49.124  1.00  1.07           C  
ATOM    836  CG2 THR A  51     -14.116   9.486 -47.759  1.00  1.07           C  
ATOM    837  OG1 THR A  51     -13.912  11.593 -48.972  1.00  1.07           O  
ATOM    838  H   THR A  51     -12.779   7.523 -49.583  1.00  1.07           H  
ATOM    839  HA  THR A  51     -12.618  10.271 -50.757  1.00  1.07           H  
ATOM    840  HB  THR A  51     -14.883   9.917 -49.715  1.00  1.07           H  
ATOM    841  HG1 THR A  51     -14.633  11.881 -48.387  1.00  1.07           H  
ATOM    842 1HG2 THR A  51     -15.002   9.837 -47.257  1.00  1.07           H  
ATOM    843 2HG2 THR A  51     -14.185   8.403 -47.898  1.00  1.07           H  
ATOM    844 3HG2 THR A  51     -13.262   9.709 -47.157  1.00  1.07           H  
ATOM    845  N   GLY A  52     -11.299  11.133 -48.613  1.00  0.98           N  
ATOM    846  CA  GLY A  52     -10.094  11.558 -47.901  1.00  0.98           C  
ATOM    847  C   GLY A  52     -10.259  11.651 -46.412  1.00  0.98           C  
ATOM    848  O   GLY A  52      -9.675  12.515 -45.780  1.00  0.98           O  
ATOM    849  H   GLY A  52     -12.022  11.799 -48.857  1.00  0.98           H  
ATOM    850 1HA  GLY A  52      -9.292  10.854 -48.117  1.00  0.98           H  
ATOM    851 2HA  GLY A  52      -9.765  12.521 -48.288  1.00  0.98           H  
ATOM    852  N   VAL A  53     -11.139  10.859 -45.856  1.00  0.90           N  
ATOM    853  CA  VAL A  53     -11.456  11.036 -44.459  1.00  0.90           C  
ATOM    854  C   VAL A  53     -11.147   9.784 -43.647  1.00  0.90           C  
ATOM    855  O   VAL A  53     -11.467   8.665 -44.055  1.00  0.90           O  
ATOM    856  CB  VAL A  53     -12.930  11.431 -44.346  1.00  0.90           C  
ATOM    857  CG1 VAL A  53     -13.273  11.665 -42.938  1.00  0.90           C  
ATOM    858  CG2 VAL A  53     -13.195  12.656 -45.202  1.00  0.90           C  
ATOM    859  H   VAL A  53     -11.580  10.137 -46.409  1.00  0.90           H  
ATOM    860  HA  VAL A  53     -10.854  11.851 -44.053  1.00  0.90           H  
ATOM    861  HB  VAL A  53     -13.553  10.609 -44.694  1.00  0.90           H  
ATOM    862 1HG1 VAL A  53     -14.310  11.933 -42.861  1.00  0.90           H  
ATOM    863 2HG1 VAL A  53     -13.079  10.763 -42.372  1.00  0.90           H  
ATOM    864 3HG1 VAL A  53     -12.659  12.475 -42.541  1.00  0.90           H  
ATOM    865 1HG2 VAL A  53     -14.235  12.924 -45.132  1.00  0.90           H  
ATOM    866 2HG2 VAL A  53     -12.582  13.478 -44.852  1.00  0.90           H  
ATOM    867 3HG2 VAL A  53     -12.961  12.441 -46.240  1.00  0.90           H  
ATOM    868  N   ALA A  54     -10.501   9.988 -42.504  1.00  0.83           N  
ATOM    869  CA  ALA A  54     -10.116   8.935 -41.583  1.00  0.83           C  
ATOM    870  C   ALA A  54     -11.310   8.152 -41.070  1.00  0.83           C  
ATOM    871  O   ALA A  54     -12.431   8.642 -41.003  1.00  0.83           O  
ATOM    872  CB  ALA A  54      -9.377   9.527 -40.416  1.00  0.83           C  
ATOM    873  H   ALA A  54     -10.237  10.941 -42.238  1.00  0.83           H  
ATOM    874  HA  ALA A  54      -9.461   8.244 -42.112  1.00  0.83           H  
ATOM    875 1HB  ALA A  54      -9.078   8.733 -39.750  1.00  0.83           H  
ATOM    876 2HB  ALA A  54      -8.512  10.050 -40.796  1.00  0.83           H  
ATOM    877 3HB  ALA A  54     -10.018  10.221 -39.883  1.00  0.83           H  
ATOM    878  N   VAL A  55     -11.067   6.895 -40.744  1.00  0.77           N  
ATOM    879  CA  VAL A  55     -12.124   6.031 -40.255  1.00  0.77           C  
ATOM    880  C   VAL A  55     -12.465   6.237 -38.764  1.00  0.77           C  
ATOM    881  O   VAL A  55     -13.641   6.171 -38.381  1.00  0.77           O  
ATOM    882  CB  VAL A  55     -11.751   4.565 -40.508  1.00  0.77           C  
ATOM    883  CG1 VAL A  55     -12.795   3.675 -39.917  1.00  0.77           C  
ATOM    884  CG2 VAL A  55     -11.626   4.312 -41.988  1.00  0.77           C  
ATOM    885  H   VAL A  55     -10.128   6.532 -40.834  1.00  0.77           H  
ATOM    886  HA  VAL A  55     -13.021   6.249 -40.833  1.00  0.77           H  
ATOM    887  HB  VAL A  55     -10.802   4.335 -40.017  1.00  0.77           H  
ATOM    888 1HG1 VAL A  55     -12.520   2.653 -40.109  1.00  0.77           H  
ATOM    889 2HG1 VAL A  55     -12.866   3.848 -38.845  1.00  0.77           H  
ATOM    890 3HG1 VAL A  55     -13.751   3.881 -40.383  1.00  0.77           H  
ATOM    891 1HG2 VAL A  55     -11.364   3.265 -42.150  1.00  0.77           H  
ATOM    892 2HG2 VAL A  55     -12.570   4.529 -42.469  1.00  0.77           H  
ATOM    893 3HG2 VAL A  55     -10.850   4.951 -42.407  1.00  0.77           H  
ATOM    894  N   SER A  56     -11.431   6.430 -37.933  1.00  0.73           N  
ATOM    895  CA  SER A  56     -11.571   6.478 -36.470  1.00  0.73           C  
ATOM    896  C   SER A  56     -10.774   7.553 -35.736  1.00  0.73           C  
ATOM    897  O   SER A  56      -9.695   7.970 -36.159  1.00  0.73           O  
ATOM    898  CB  SER A  56     -11.169   5.136 -35.881  1.00  0.73           C  
ATOM    899  OG  SER A  56     -11.189   5.159 -34.462  1.00  0.73           O  
ATOM    900  H   SER A  56     -10.508   6.516 -38.333  1.00  0.73           H  
ATOM    901  HA  SER A  56     -12.616   6.648 -36.251  1.00  0.73           H  
ATOM    902 1HB  SER A  56     -11.858   4.371 -36.243  1.00  0.73           H  
ATOM    903 2HB  SER A  56     -10.177   4.867 -36.228  1.00  0.73           H  
ATOM    904  HG  SER A  56     -11.288   4.235 -34.183  1.00  0.73           H  
ATOM    905  N   ARG A  57     -11.273   7.927 -34.551  1.00  0.70           N  
ATOM    906  CA  ARG A  57     -10.556   8.847 -33.664  1.00  0.70           C  
ATOM    907  C   ARG A  57      -9.156   8.307 -33.400  1.00  0.70           C  
ATOM    908  O   ARG A  57      -8.223   9.068 -33.146  1.00  0.70           O  
ATOM    909  CB  ARG A  57     -11.241   9.043 -32.321  1.00  0.70           C  
ATOM    910  CG  ARG A  57     -10.566  10.137 -31.470  1.00  0.70           C  
ATOM    911  CD  ARG A  57     -11.227  10.388 -30.153  1.00  0.70           C  
ATOM    912  NE  ARG A  57     -12.600  10.846 -30.288  1.00  0.70           N  
ATOM    913  CZ  ARG A  57     -13.378  11.228 -29.248  1.00  0.70           C  
ATOM    914  NH1 ARG A  57     -12.894  11.238 -28.021  1.00  0.70           N1+
ATOM    915  NH2 ARG A  57     -14.630  11.596 -29.459  1.00  0.70           N  
ATOM    916  H   ARG A  57     -12.158   7.541 -34.257  1.00  0.70           H  
ATOM    917  HA  ARG A  57     -10.472   9.817 -34.158  1.00  0.70           H  
ATOM    918 1HB  ARG A  57     -12.278   9.308 -32.452  1.00  0.70           H  
ATOM    919 2HB  ARG A  57     -11.206   8.113 -31.755  1.00  0.70           H  
ATOM    920 1HG  ARG A  57      -9.532   9.851 -31.277  1.00  0.70           H  
ATOM    921 2HG  ARG A  57     -10.574  11.060 -32.023  1.00  0.70           H  
ATOM    922 1HD  ARG A  57     -11.233   9.468 -29.569  1.00  0.70           H  
ATOM    923 2HD  ARG A  57     -10.676  11.149 -29.610  1.00  0.70           H  
ATOM    924  HE  ARG A  57     -13.012  10.843 -31.211  1.00  0.70           H  
ATOM    925 1HH1 ARG A  57     -11.928  10.971 -27.842  1.00  0.70           H  
ATOM    926 2HH1 ARG A  57     -13.483  11.524 -27.253  1.00  0.70           H  
ATOM    927 1HH2 ARG A  57     -15.012  11.589 -30.394  1.00  0.70           H  
ATOM    928 2HH2 ARG A  57     -15.211  11.879 -28.680  1.00  0.70           H  
ATOM    929  N   GLY A  58      -9.007   6.979 -33.418  1.00  0.67           N  
ATOM    930  CA  GLY A  58      -7.703   6.392 -33.187  1.00  0.67           C  
ATOM    931  C   GLY A  58      -6.690   6.931 -34.204  1.00  0.67           C  
ATOM    932  O   GLY A  58      -5.522   7.126 -33.856  1.00  0.67           O  
ATOM    933  H   GLY A  58      -9.804   6.384 -33.642  1.00  0.67           H  
ATOM    934 1HA  GLY A  58      -7.375   6.622 -32.175  1.00  0.67           H  
ATOM    935 2HA  GLY A  58      -7.771   5.308 -33.270  1.00  0.67           H  
ATOM    936  N   THR A  59      -7.132   7.204 -35.444  1.00  0.65           N  
ATOM    937  CA  THR A  59      -6.262   7.731 -36.489  1.00  0.65           C  
ATOM    938  C   THR A  59      -5.722   9.055 -36.011  1.00  0.65           C  
ATOM    939  O   THR A  59      -4.521   9.327 -36.103  1.00  0.65           O  
ATOM    940  CB  THR A  59      -7.052   7.975 -37.800  1.00  0.65           C  
ATOM    941  CG2 THR A  59      -6.206   8.693 -38.849  1.00  0.65           C  
ATOM    942  OG1 THR A  59      -7.553   6.730 -38.327  1.00  0.65           O  
ATOM    943  H   THR A  59      -8.114   7.085 -35.662  1.00  0.65           H  
ATOM    944  HA  THR A  59      -5.435   7.046 -36.668  1.00  0.65           H  
ATOM    945  HB  THR A  59      -7.887   8.619 -37.578  1.00  0.65           H  
ATOM    946  HG1 THR A  59      -6.813   6.217 -38.717  1.00  0.65           H  
ATOM    947 1HG2 THR A  59      -6.775   8.877 -39.736  1.00  0.65           H  
ATOM    948 2HG2 THR A  59      -5.854   9.640 -38.448  1.00  0.65           H  
ATOM    949 3HG2 THR A  59      -5.409   8.107 -39.100  1.00  0.65           H  
ATOM    950  N   ALA A  60      -6.629   9.868 -35.475  1.00  0.64           N  
ATOM    951  CA  ALA A  60      -6.268  11.183 -34.947  1.00  0.64           C  
ATOM    952  C   ALA A  60      -5.277  11.069 -33.789  1.00  0.64           C  
ATOM    953  O   ALA A  60      -4.347  11.879 -33.678  1.00  0.64           O  
ATOM    954  CB  ALA A  60      -7.512  11.931 -34.516  1.00  0.64           C  
ATOM    955  H   ALA A  60      -7.597   9.526 -35.444  1.00  0.64           H  
ATOM    956  HA  ALA A  60      -5.778  11.740 -35.730  1.00  0.64           H  
ATOM    957 1HB  ALA A  60      -7.236  12.920 -34.161  1.00  0.64           H  
ATOM    958 2HB  ALA A  60      -8.193  12.026 -35.359  1.00  0.64           H  
ATOM    959 3HB  ALA A  60      -8.002  11.390 -33.724  1.00  0.64           H  
ATOM    960  N   LYS A  61      -5.437  10.044 -32.947  1.00  0.62           N  
ATOM    961  CA  LYS A  61      -4.509   9.879 -31.831  1.00  0.62           C  
ATOM    962  C   LYS A  61      -3.120   9.543 -32.355  1.00  0.62           C  
ATOM    963  O   LYS A  61      -2.122  10.101 -31.891  1.00  0.62           O  
ATOM    964  CB  LYS A  61      -4.979   8.788 -30.858  1.00  0.62           C  
ATOM    965  CG  LYS A  61      -6.225   9.144 -30.048  1.00  0.62           C  
ATOM    966  CD  LYS A  61      -6.647   8.010 -29.096  1.00  0.62           C  
ATOM    967  CE  LYS A  61      -7.989   8.325 -28.412  1.00  0.62           C  
ATOM    968  NZ  LYS A  61      -8.472   7.205 -27.488  1.00  0.62           N1+
ATOM    969  H   LYS A  61      -6.230   9.412 -33.071  1.00  0.62           H  
ATOM    970  HA  LYS A  61      -4.432  10.819 -31.293  1.00  0.62           H  
ATOM    971 1HB  LYS A  61      -5.191   7.879 -31.414  1.00  0.62           H  
ATOM    972 2HB  LYS A  61      -4.177   8.559 -30.156  1.00  0.62           H  
ATOM    973 1HG  LYS A  61      -5.997  10.012 -29.453  1.00  0.62           H  
ATOM    974 2HG  LYS A  61      -7.045   9.384 -30.725  1.00  0.62           H  
ATOM    975 1HD  LYS A  61      -6.732   7.074 -29.648  1.00  0.62           H  
ATOM    976 2HD  LYS A  61      -5.885   7.890 -28.323  1.00  0.62           H  
ATOM    977 1HE  LYS A  61      -7.899   9.250 -27.836  1.00  0.62           H  
ATOM    978 2HE  LYS A  61      -8.731   8.470 -29.194  1.00  0.62           H  
ATOM    979 1HZ  LYS A  61      -9.360   7.461 -27.098  1.00  0.62           H  
ATOM    980 2HZ  LYS A  61      -8.573   6.352 -28.008  1.00  0.62           H  
ATOM    981 3HZ  LYS A  61      -7.825   7.039 -26.693  1.00  0.62           H  
ATOM    982  N   LEU A  62      -3.046   8.679 -33.368  1.00  0.62           N  
ATOM    983  CA  LEU A  62      -1.742   8.314 -33.897  1.00  0.62           C  
ATOM    984  C   LEU A  62      -1.126   9.529 -34.568  1.00  0.62           C  
ATOM    985  O   LEU A  62       0.077   9.758 -34.431  1.00  0.62           O  
ATOM    986  CB  LEU A  62      -1.821   7.129 -34.847  1.00  0.62           C  
ATOM    987  CG  LEU A  62      -0.455   6.580 -35.358  1.00  0.62           C  
ATOM    988  CD1 LEU A  62       0.412   6.146 -34.147  1.00  0.62           C  
ATOM    989  CD2 LEU A  62      -0.697   5.377 -36.265  1.00  0.62           C  
ATOM    990  H   LEU A  62      -3.896   8.247 -33.732  1.00  0.62           H  
ATOM    991  HA  LEU A  62      -1.104   8.021 -33.068  1.00  0.62           H  
ATOM    992 1HB  LEU A  62      -2.297   6.334 -34.336  1.00  0.62           H  
ATOM    993 2HB  LEU A  62      -2.434   7.405 -35.711  1.00  0.62           H  
ATOM    994  HG  LEU A  62       0.068   7.362 -35.906  1.00  0.62           H  
ATOM    995 1HD1 LEU A  62       1.363   5.765 -34.498  1.00  0.62           H  
ATOM    996 2HD1 LEU A  62       0.586   7.002 -33.495  1.00  0.62           H  
ATOM    997 3HD1 LEU A  62      -0.107   5.363 -33.588  1.00  0.62           H  
ATOM    998 1HD2 LEU A  62       0.255   4.991 -36.626  1.00  0.62           H  
ATOM    999 2HD2 LEU A  62      -1.210   4.608 -35.707  1.00  0.62           H  
ATOM   1000 3HD2 LEU A  62      -1.297   5.662 -37.093  1.00  0.62           H  
ATOM   1001  N   ARG A  63      -1.943  10.308 -35.295  1.00  0.62           N  
ATOM   1002  CA  ARG A  63      -1.458  11.520 -35.935  1.00  0.62           C  
ATOM   1003  C   ARG A  63      -0.752  12.411 -34.937  1.00  0.62           C  
ATOM   1004  O   ARG A  63       0.384  12.820 -35.168  1.00  0.62           O  
ATOM   1005  CB  ARG A  63      -2.589  12.319 -36.573  1.00  0.62           C  
ATOM   1006  CG  ARG A  63      -2.133  13.632 -37.229  1.00  0.62           C  
ATOM   1007  CD  ARG A  63      -3.259  14.386 -37.808  1.00  0.62           C  
ATOM   1008  NE  ARG A  63      -2.849  15.662 -38.396  1.00  0.62           N  
ATOM   1009  CZ  ARG A  63      -3.692  16.600 -38.869  1.00  0.62           C  
ATOM   1010  NH1 ARG A  63      -4.988  16.418 -38.794  1.00  0.62           N1+
ATOM   1011  NH2 ARG A  63      -3.215  17.710 -39.404  1.00  0.62           N  
ATOM   1012  H   ARG A  63      -2.923  10.050 -35.404  1.00  0.62           H  
ATOM   1013  HA  ARG A  63      -0.741  11.244 -36.691  1.00  0.62           H  
ATOM   1014 1HB  ARG A  63      -3.102  11.710 -37.313  1.00  0.62           H  
ATOM   1015 2HB  ARG A  63      -3.315  12.582 -35.820  1.00  0.62           H  
ATOM   1016 1HG  ARG A  63      -1.661  14.262 -36.473  1.00  0.62           H  
ATOM   1017 2HG  ARG A  63      -1.414  13.427 -38.018  1.00  0.62           H  
ATOM   1018 1HD  ARG A  63      -3.697  13.785 -38.591  1.00  0.62           H  
ATOM   1019 2HD  ARG A  63      -3.998  14.587 -37.034  1.00  0.62           H  
ATOM   1020  HE  ARG A  63      -1.841  15.864 -38.448  1.00  0.62           H  
ATOM   1021 1HH1 ARG A  63      -5.347  15.586 -38.357  1.00  0.62           H  
ATOM   1022 2HH1 ARG A  63      -5.623  17.121 -39.142  1.00  0.62           H  
ATOM   1023 1HH2 ARG A  63      -2.211  17.857 -39.463  1.00  0.62           H  
ATOM   1024 2HH2 ARG A  63      -3.845  18.414 -39.753  1.00  0.62           H  
ATOM   1025  N   TRP A  64      -1.398  12.666 -33.796  1.00  0.63           N  
ATOM   1026  CA  TRP A  64      -0.813  13.521 -32.769  1.00  0.63           C  
ATOM   1027  C   TRP A  64       0.514  12.936 -32.283  1.00  0.63           C  
ATOM   1028  O   TRP A  64       1.521  13.640 -32.184  1.00  0.63           O  
ATOM   1029  CB  TRP A  64      -1.785  13.666 -31.591  1.00  0.63           C  
ATOM   1030  CG  TRP A  64      -1.309  14.586 -30.479  1.00  0.63           C  
ATOM   1031  CD1 TRP A  64      -1.515  15.931 -30.413  1.00  0.63           C  
ATOM   1032  CD2 TRP A  64      -0.562  14.242 -29.278  1.00  0.63           C  
ATOM   1033  CE2 TRP A  64      -0.377  15.424 -28.563  1.00  0.63           C  
ATOM   1034  CE3 TRP A  64      -0.051  13.052 -28.762  1.00  0.63           C  
ATOM   1035  NE1 TRP A  64      -0.960  16.442 -29.267  1.00  0.63           N  
ATOM   1036  CZ2 TRP A  64       0.296  15.449 -27.354  1.00  0.63           C  
ATOM   1037  CZ3 TRP A  64       0.613  13.087 -27.555  1.00  0.63           C  
ATOM   1038  CH2 TRP A  64       0.781  14.246 -26.871  1.00  0.63           C  
ATOM   1039  H   TRP A  64      -2.337  12.282 -33.658  1.00  0.63           H  
ATOM   1040  HA  TRP A  64      -0.624  14.503 -33.200  1.00  0.63           H  
ATOM   1041 1HB  TRP A  64      -2.749  14.029 -31.958  1.00  0.63           H  
ATOM   1042 2HB  TRP A  64      -1.955  12.688 -31.178  1.00  0.63           H  
ATOM   1043  HD1 TRP A  64      -2.052  16.516 -31.159  1.00  0.63           H  
ATOM   1044  HE1 TRP A  64      -0.984  17.407 -28.975  1.00  0.63           H  
ATOM   1045  HE3 TRP A  64      -0.178  12.117 -29.298  1.00  0.63           H  
ATOM   1046  HZ2 TRP A  64       0.442  16.369 -26.789  1.00  0.63           H  
ATOM   1047  HZ3 TRP A  64       1.002  12.171 -27.158  1.00  0.63           H  
ATOM   1048  HH2 TRP A  64       1.313  14.226 -25.918  1.00  0.63           H  
ATOM   1049  N   PHE A  65       0.539  11.633 -32.014  1.00  0.64           N  
ATOM   1050  CA  PHE A  65       1.766  11.002 -31.546  1.00  0.64           C  
ATOM   1051  C   PHE A  65       2.896  11.088 -32.578  1.00  0.64           C  
ATOM   1052  O   PHE A  65       4.076  11.281 -32.244  1.00  0.64           O  
ATOM   1053  CB  PHE A  65       1.505   9.540 -31.205  1.00  0.64           C  
ATOM   1054  CG  PHE A  65       0.876   9.306 -29.874  1.00  0.64           C  
ATOM   1055  CD1 PHE A  65      -0.359   8.705 -29.748  1.00  0.64           C  
ATOM   1056  CD2 PHE A  65       1.529   9.700 -28.732  1.00  0.64           C  
ATOM   1057  CE1 PHE A  65      -0.917   8.526 -28.514  1.00  0.64           C  
ATOM   1058  CE2 PHE A  65       0.976   9.519 -27.511  1.00  0.64           C  
ATOM   1059  CZ  PHE A  65      -0.237   8.952 -27.389  1.00  0.64           C  
ATOM   1060  H   PHE A  65      -0.312  11.075 -32.118  1.00  0.64           H  
ATOM   1061  HA  PHE A  65       2.086  11.517 -30.643  1.00  0.64           H  
ATOM   1062 1HB  PHE A  65       0.857   9.111 -31.963  1.00  0.64           H  
ATOM   1063 2HB  PHE A  65       2.419   9.018 -31.243  1.00  0.64           H  
ATOM   1064  HD1 PHE A  65      -0.888   8.379 -30.639  1.00  0.64           H  
ATOM   1065  HD2 PHE A  65       2.487  10.168 -28.811  1.00  0.64           H  
ATOM   1066  HE1 PHE A  65      -1.897   8.059 -28.426  1.00  0.64           H  
ATOM   1067  HE2 PHE A  65       1.501   9.843 -26.638  1.00  0.64           H  
ATOM   1068  HZ  PHE A  65      -0.662   8.834 -26.400  1.00  0.64           H  
ATOM   1069  N   HIS A  66       2.546  10.964 -33.849  1.00  0.65           N  
ATOM   1070  CA  HIS A  66       3.536  11.046 -34.907  1.00  0.65           C  
ATOM   1071  C   HIS A  66       4.064  12.485 -35.034  1.00  0.65           C  
ATOM   1072  O   HIS A  66       5.275  12.724 -34.995  1.00  0.65           O  
ATOM   1073  CB  HIS A  66       2.923  10.537 -36.222  1.00  0.65           C  
ATOM   1074  CG  HIS A  66       3.866  10.463 -37.378  1.00  0.65           C  
ATOM   1075  CD2 HIS A  66       3.869  11.090 -38.580  1.00  0.65           C  
ATOM   1076  ND1 HIS A  66       4.959   9.623 -37.380  1.00  0.65           N  
ATOM   1077  CE1 HIS A  66       5.605   9.745 -38.530  1.00  0.65           C  
ATOM   1078  NE2 HIS A  66       4.964  10.627 -39.276  1.00  0.65           N  
ATOM   1079  H   HIS A  66       1.574  10.783 -34.092  1.00  0.65           H  
ATOM   1080  HA  HIS A  66       4.378  10.407 -34.666  1.00  0.65           H  
ATOM   1081 1HB  HIS A  66       2.507   9.538 -36.058  1.00  0.65           H  
ATOM   1082 2HB  HIS A  66       2.091  11.184 -36.504  1.00  0.65           H  
ATOM   1083  HD1 HIS A  66       5.231   9.032 -36.587  1.00  0.65           H  
ATOM   1084  HD2 HIS A  66       3.201  11.824 -39.034  1.00  0.65           H  
ATOM   1085  HE1 HIS A  66       6.505   9.166 -38.730  1.00  0.65           H  
ATOM   1086  N   GLU A  67       3.153  13.456 -35.127  1.00  0.67           N  
ATOM   1087  CA  GLU A  67       3.513  14.865 -35.300  1.00  0.67           C  
ATOM   1088  C   GLU A  67       4.324  15.426 -34.136  1.00  0.67           C  
ATOM   1089  O   GLU A  67       5.201  16.267 -34.333  1.00  0.67           O  
ATOM   1090  CB  GLU A  67       2.263  15.718 -35.536  1.00  0.67           C  
ATOM   1091  CG  GLU A  67       1.632  15.481 -36.905  1.00  0.67           C  
ATOM   1092  CD  GLU A  67       0.409  16.290 -37.159  1.00  0.67           C  
ATOM   1093  OE1 GLU A  67      -0.049  16.960 -36.264  1.00  0.67           O  
ATOM   1094  OE2 GLU A  67      -0.081  16.233 -38.268  1.00  0.67           O1-
ATOM   1095  H   GLU A  67       2.168  13.205 -35.106  1.00  0.67           H  
ATOM   1096  HA  GLU A  67       4.131  14.940 -36.193  1.00  0.67           H  
ATOM   1097 1HB  GLU A  67       1.516  15.481 -34.773  1.00  0.67           H  
ATOM   1098 2HB  GLU A  67       2.512  16.774 -35.442  1.00  0.67           H  
ATOM   1099 1HG  GLU A  67       2.369  15.711 -37.673  1.00  0.67           H  
ATOM   1100 2HG  GLU A  67       1.382  14.423 -36.992  1.00  0.67           H  
ATOM   1101  N   ARG A  68       4.065  14.937 -32.927  1.00  0.68           N  
ATOM   1102  CA  ARG A  68       4.781  15.398 -31.746  1.00  0.68           C  
ATOM   1103  C   ARG A  68       6.118  14.684 -31.537  1.00  0.68           C  
ATOM   1104  O   ARG A  68       6.826  14.968 -30.569  1.00  0.68           O  
ATOM   1105  CB  ARG A  68       3.920  15.222 -30.513  1.00  0.68           C  
ATOM   1106  CG  ARG A  68       2.684  16.074 -30.496  1.00  0.68           C  
ATOM   1107  CD  ARG A  68       3.007  17.503 -30.300  1.00  0.68           C  
ATOM   1108  NE  ARG A  68       1.821  18.350 -30.341  1.00  0.68           N  
ATOM   1109  CZ  ARG A  68       1.845  19.698 -30.247  1.00  0.68           C  
ATOM   1110  NH1 ARG A  68       2.991  20.321 -30.091  1.00  0.68           N1+
ATOM   1111  NH2 ARG A  68       0.726  20.401 -30.313  1.00  0.68           N  
ATOM   1112  H   ARG A  68       3.308  14.264 -32.807  1.00  0.68           H  
ATOM   1113  HA  ARG A  68       4.979  16.462 -31.869  1.00  0.68           H  
ATOM   1114 1HB  ARG A  68       3.580  14.193 -30.477  1.00  0.68           H  
ATOM   1115 2HB  ARG A  68       4.499  15.421 -29.616  1.00  0.68           H  
ATOM   1116 1HG  ARG A  68       2.137  15.964 -31.432  1.00  0.68           H  
ATOM   1117 2HG  ARG A  68       2.071  15.749 -29.684  1.00  0.68           H  
ATOM   1118 1HD  ARG A  68       3.484  17.632 -29.329  1.00  0.68           H  
ATOM   1119 2HD  ARG A  68       3.687  17.829 -31.086  1.00  0.68           H  
ATOM   1120  HE  ARG A  68       0.924  17.894 -30.463  1.00  0.68           H  
ATOM   1121 1HH1 ARG A  68       3.851  19.793 -30.040  1.00  0.68           H  
ATOM   1122 2HH1 ARG A  68       3.013  21.328 -30.021  1.00  0.68           H  
ATOM   1123 1HH2 ARG A  68      -0.163  19.941 -30.440  1.00  0.68           H  
ATOM   1124 2HH2 ARG A  68       0.762  21.407 -30.243  1.00  0.68           H  
ATOM   1125  N   GLY A  69       6.466  13.755 -32.434  1.00  0.69           N  
ATOM   1126  CA  GLY A  69       7.724  13.032 -32.347  1.00  0.69           C  
ATOM   1127  C   GLY A  69       7.729  11.826 -31.411  1.00  0.69           C  
ATOM   1128  O   GLY A  69       8.790  11.270 -31.140  1.00  0.69           O  
ATOM   1129  H   GLY A  69       5.864  13.549 -33.230  1.00  0.69           H  
ATOM   1130 1HA  GLY A  69       7.989  12.696 -33.351  1.00  0.69           H  
ATOM   1131 2HA  GLY A  69       8.506  13.724 -32.041  1.00  0.69           H  
ATOM   1132  N   TYR A  70       6.571  11.411 -30.899  1.00  0.69           N  
ATOM   1133  CA  TYR A  70       6.547  10.288 -29.969  1.00  0.69           C  
ATOM   1134  C   TYR A  70       6.616   8.956 -30.706  1.00  0.69           C  
ATOM   1135  O   TYR A  70       7.216   7.985 -30.224  1.00  0.69           O  
ATOM   1136  CB  TYR A  70       5.290  10.336 -29.119  1.00  0.69           C  
ATOM   1137  CG  TYR A  70       5.242  11.445 -28.121  1.00  0.69           C  
ATOM   1138  CD1 TYR A  70       4.301  12.447 -28.237  1.00  0.69           C  
ATOM   1139  CD2 TYR A  70       6.146  11.466 -27.094  1.00  0.69           C  
ATOM   1140  CE1 TYR A  70       4.270  13.476 -27.321  1.00  0.69           C  
ATOM   1141  CE2 TYR A  70       6.118  12.492 -26.172  1.00  0.69           C  
ATOM   1142  CZ  TYR A  70       5.186  13.494 -26.283  1.00  0.69           C  
ATOM   1143  OH  TYR A  70       5.169  14.521 -25.363  1.00  0.69           O  
ATOM   1144  H   TYR A  70       5.693  11.841 -31.179  1.00  0.69           H  
ATOM   1145  HA  TYR A  70       7.416  10.360 -29.316  1.00  0.69           H  
ATOM   1146 1HB  TYR A  70       4.443  10.450 -29.783  1.00  0.69           H  
ATOM   1147 2HB  TYR A  70       5.167   9.397 -28.602  1.00  0.69           H  
ATOM   1148  HD1 TYR A  70       3.586  12.425 -29.054  1.00  0.69           H  
ATOM   1149  HD2 TYR A  70       6.883  10.669 -27.013  1.00  0.69           H  
ATOM   1150  HE1 TYR A  70       3.534  14.268 -27.417  1.00  0.69           H  
ATOM   1151  HE2 TYR A  70       6.834  12.510 -25.354  1.00  0.69           H  
ATOM   1152  HH  TYR A  70       5.833  14.354 -24.689  1.00  0.69           H  
ATOM   1153  N   VAL A  71       5.990   8.902 -31.883  1.00  0.69           N  
ATOM   1154  CA  VAL A  71       5.983   7.661 -32.650  1.00  0.69           C  
ATOM   1155  C   VAL A  71       6.383   7.815 -34.109  1.00  0.69           C  
ATOM   1156  O   VAL A  71       5.589   8.273 -34.935  1.00  0.69           O  
ATOM   1157  CB  VAL A  71       4.586   7.069 -32.633  1.00  0.69           C  
ATOM   1158  CG1 VAL A  71       4.551   5.759 -33.409  1.00  0.69           C  
ATOM   1159  CG2 VAL A  71       4.140   6.884 -31.193  1.00  0.69           C  
ATOM   1160  H   VAL A  71       5.495   9.729 -32.216  1.00  0.69           H  
ATOM   1161  HA  VAL A  71       6.672   6.961 -32.177  1.00  0.69           H  
ATOM   1162  HB  VAL A  71       3.906   7.766 -33.131  1.00  0.69           H  
ATOM   1163 1HG1 VAL A  71       3.541   5.365 -33.403  1.00  0.69           H  
ATOM   1164 2HG1 VAL A  71       4.869   5.942 -34.432  1.00  0.69           H  
ATOM   1165 3HG1 VAL A  71       5.226   5.039 -32.944  1.00  0.69           H  
ATOM   1166 1HG2 VAL A  71       3.134   6.513 -31.196  1.00  0.69           H  
ATOM   1167 2HG2 VAL A  71       4.810   6.180 -30.688  1.00  0.69           H  
ATOM   1168 3HG2 VAL A  71       4.154   7.815 -30.662  1.00  0.69           H  
ATOM   1169  N   LYS A  72       7.586   7.364 -34.444  1.00  0.69           N  
ATOM   1170  CA  LYS A  72       8.020   7.390 -35.831  1.00  0.69           C  
ATOM   1171  C   LYS A  72       7.515   6.116 -36.505  1.00  0.69           C  
ATOM   1172  O   LYS A  72       7.705   5.009 -35.988  1.00  0.69           O  
ATOM   1173  CB  LYS A  72       9.542   7.545 -35.957  1.00  0.69           C  
ATOM   1174  CG  LYS A  72      10.050   7.666 -37.399  1.00  0.69           C  
ATOM   1175  CD  LYS A  72      11.550   7.950 -37.426  1.00  0.69           C  
ATOM   1176  CE  LYS A  72      12.097   8.028 -38.853  1.00  0.69           C  
ATOM   1177  NZ  LYS A  72      11.548   9.195 -39.604  1.00  0.69           N1+
ATOM   1178  H   LYS A  72       8.201   7.010 -33.725  1.00  0.69           H  
ATOM   1179  HA  LYS A  72       7.556   8.240 -36.334  1.00  0.69           H  
ATOM   1180 1HB  LYS A  72       9.864   8.434 -35.411  1.00  0.69           H  
ATOM   1181 2HB  LYS A  72      10.034   6.685 -35.503  1.00  0.69           H  
ATOM   1182 1HG  LYS A  72       9.861   6.729 -37.934  1.00  0.69           H  
ATOM   1183 2HG  LYS A  72       9.523   8.466 -37.920  1.00  0.69           H  
ATOM   1184 1HD  LYS A  72      11.752   8.892 -36.919  1.00  0.69           H  
ATOM   1185 2HD  LYS A  72      12.075   7.153 -36.900  1.00  0.69           H  
ATOM   1186 1HE  LYS A  72      13.180   8.115 -38.808  1.00  0.69           H  
ATOM   1187 2HE  LYS A  72      11.837   7.121 -39.394  1.00  0.69           H  
ATOM   1188 1HZ  LYS A  72      11.913   9.216 -40.558  1.00  0.69           H  
ATOM   1189 2HZ  LYS A  72      10.534   9.110 -39.710  1.00  0.69           H  
ATOM   1190 3HZ  LYS A  72      11.771  10.055 -39.147  1.00  0.69           H  
ATOM   1191  N   LEU A  73       6.838   6.292 -37.629  1.00  0.68           N  
ATOM   1192  CA  LEU A  73       6.264   5.204 -38.408  1.00  0.68           C  
ATOM   1193  C   LEU A  73       7.148   4.943 -39.611  1.00  0.68           C  
ATOM   1194  O   LEU A  73       7.206   5.775 -40.513  1.00  0.68           O  
ATOM   1195  CB  LEU A  73       4.869   5.620 -38.862  1.00  0.68           C  
ATOM   1196  CG  LEU A  73       3.908   6.018 -37.710  1.00  0.68           C  
ATOM   1197  CD1 LEU A  73       2.621   6.520 -38.252  1.00  0.68           C  
ATOM   1198  CD2 LEU A  73       3.669   4.834 -36.862  1.00  0.68           C  
ATOM   1199  H   LEU A  73       6.721   7.233 -37.970  1.00  0.68           H  
ATOM   1200  HA  LEU A  73       6.215   4.303 -37.796  1.00  0.68           H  
ATOM   1201 1HB  LEU A  73       4.954   6.467 -39.543  1.00  0.68           H  
ATOM   1202 2HB  LEU A  73       4.418   4.786 -39.400  1.00  0.68           H  
ATOM   1203  HG  LEU A  73       4.357   6.813 -37.114  1.00  0.68           H  
ATOM   1204 1HD1 LEU A  73       1.971   6.794 -37.427  1.00  0.68           H  
ATOM   1205 2HD1 LEU A  73       2.804   7.392 -38.870  1.00  0.68           H  
ATOM   1206 3HD1 LEU A  73       2.164   5.749 -38.827  1.00  0.68           H  
ATOM   1207 1HD2 LEU A  73       3.003   5.097 -36.049  1.00  0.68           H  
ATOM   1208 2HD2 LEU A  73       3.223   4.037 -37.456  1.00  0.68           H  
ATOM   1209 3HD2 LEU A  73       4.615   4.514 -36.466  1.00  0.68           H  
ATOM   1210  N   GLU A  74       7.839   3.810 -39.625  1.00  0.67           N  
ATOM   1211  CA  GLU A  74       8.825   3.576 -40.687  1.00  0.67           C  
ATOM   1212  C   GLU A  74       8.897   2.133 -41.146  1.00  0.67           C  
ATOM   1213  O   GLU A  74       8.763   1.226 -40.339  1.00  0.67           O  
ATOM   1214  CB  GLU A  74      10.221   4.010 -40.195  1.00  0.67           C  
ATOM   1215  CG  GLU A  74      11.356   3.906 -41.226  1.00  0.67           C  
ATOM   1216  CD  GLU A  74      12.682   4.408 -40.702  1.00  0.67           C  
ATOM   1217  OE1 GLU A  74      12.740   4.798 -39.558  1.00  0.67           O  
ATOM   1218  OE2 GLU A  74      13.635   4.405 -41.446  1.00  0.67           O1-
ATOM   1219  H   GLU A  74       7.735   3.141 -38.849  1.00  0.67           H  
ATOM   1220  HA  GLU A  74       8.551   4.186 -41.547  1.00  0.67           H  
ATOM   1221 1HB  GLU A  74      10.174   5.051 -39.870  1.00  0.67           H  
ATOM   1222 2HB  GLU A  74      10.500   3.411 -39.327  1.00  0.67           H  
ATOM   1223 1HG  GLU A  74      11.484   2.865 -41.509  1.00  0.67           H  
ATOM   1224 2HG  GLU A  74      11.078   4.467 -42.118  1.00  0.67           H  
ATOM   1225  N   GLY A  75       9.118   1.922 -42.442  1.00  0.65           N  
ATOM   1226  CA  GLY A  75       9.342   0.585 -42.982  1.00  0.65           C  
ATOM   1227  C   GLY A  75       8.132  -0.296 -42.800  1.00  0.65           C  
ATOM   1228  O   GLY A  75       7.069  -0.002 -43.356  1.00  0.65           O  
ATOM   1229  H   GLY A  75       9.145   2.722 -43.064  1.00  0.65           H  
ATOM   1230 1HA  GLY A  75       9.593   0.658 -44.040  1.00  0.65           H  
ATOM   1231 2HA  GLY A  75      10.198   0.133 -42.480  1.00  0.65           H  
ATOM   1232  N   ARG A  76       8.315  -1.437 -42.146  1.00  0.63           N  
ATOM   1233  CA  ARG A  76       7.191  -2.346 -41.937  1.00  0.63           C  
ATOM   1234  C   ARG A  76       6.546  -2.101 -40.579  1.00  0.63           C  
ATOM   1235  O   ARG A  76       7.210  -2.183 -39.529  1.00  0.63           O  
ATOM   1236  CB  ARG A  76       7.613  -3.794 -42.069  1.00  0.63           C  
ATOM   1237  CG  ARG A  76       6.484  -4.805 -41.836  1.00  0.63           C  
ATOM   1238  CD  ARG A  76       6.884  -6.207 -42.195  1.00  0.63           C  
ATOM   1239  NE  ARG A  76       7.049  -6.375 -43.639  1.00  0.63           N  
ATOM   1240  CZ  ARG A  76       7.448  -7.515 -44.245  1.00  0.63           C  
ATOM   1241  NH1 ARG A  76       7.718  -8.584 -43.529  1.00  0.63           N1+
ATOM   1242  NH2 ARG A  76       7.565  -7.557 -45.562  1.00  0.63           N  
ATOM   1243  H   ARG A  76       9.241  -1.643 -41.746  1.00  0.63           H  
ATOM   1244  HA  ARG A  76       6.441  -2.151 -42.706  1.00  0.63           H  
ATOM   1245 1HB  ARG A  76       8.008  -3.965 -43.069  1.00  0.63           H  
ATOM   1246 2HB  ARG A  76       8.414  -4.007 -41.356  1.00  0.63           H  
ATOM   1247 1HG  ARG A  76       6.200  -4.793 -40.780  1.00  0.63           H  
ATOM   1248 2HG  ARG A  76       5.618  -4.524 -42.442  1.00  0.63           H  
ATOM   1249 1HD  ARG A  76       7.831  -6.451 -41.710  1.00  0.63           H  
ATOM   1250 2HD  ARG A  76       6.116  -6.901 -41.855  1.00  0.63           H  
ATOM   1251  HE  ARG A  76       6.852  -5.576 -44.228  1.00  0.63           H  
ATOM   1252 1HH1 ARG A  76       7.629  -8.553 -42.523  1.00  0.63           H  
ATOM   1253 2HH1 ARG A  76       8.015  -9.435 -43.985  1.00  0.63           H  
ATOM   1254 1HH2 ARG A  76       7.357  -6.737 -46.114  1.00  0.63           H  
ATOM   1255 2HH2 ARG A  76       7.863  -8.409 -46.015  1.00  0.63           H  
ATOM   1256  N   VAL A  77       5.244  -1.837 -40.604  1.00  0.62           N  
ATOM   1257  CA  VAL A  77       4.515  -1.537 -39.386  1.00  0.62           C  
ATOM   1258  C   VAL A  77       3.514  -2.638 -39.057  1.00  0.62           C  
ATOM   1259  O   VAL A  77       2.730  -3.042 -39.916  1.00  0.62           O  
ATOM   1260  CB  VAL A  77       3.729  -0.219 -39.566  1.00  0.62           C  
ATOM   1261  CG1 VAL A  77       2.945   0.128 -38.285  1.00  0.62           C  
ATOM   1262  CG2 VAL A  77       4.679   0.929 -40.010  1.00  0.62           C  
ATOM   1263  H   VAL A  77       4.758  -1.793 -41.502  1.00  0.62           H  
ATOM   1264  HA  VAL A  77       5.222  -1.436 -38.567  1.00  0.62           H  
ATOM   1265  HB  VAL A  77       3.001  -0.371 -40.343  1.00  0.62           H  
ATOM   1266 1HG1 VAL A  77       2.368   1.038 -38.443  1.00  0.62           H  
ATOM   1267 2HG1 VAL A  77       2.263  -0.683 -38.032  1.00  0.62           H  
ATOM   1268 3HG1 VAL A  77       3.640   0.279 -37.463  1.00  0.62           H  
ATOM   1269 1HG2 VAL A  77       4.100   1.835 -40.174  1.00  0.62           H  
ATOM   1270 2HG2 VAL A  77       5.424   1.126 -39.283  1.00  0.62           H  
ATOM   1271 3HG2 VAL A  77       5.173   0.641 -40.935  1.00  0.62           H  
ATOM   1272  N   THR A  78       3.537  -3.108 -37.824  1.00  0.61           N  
ATOM   1273  CA  THR A  78       2.551  -4.083 -37.381  1.00  0.61           C  
ATOM   1274  C   THR A  78       1.618  -3.389 -36.432  1.00  0.61           C  
ATOM   1275  O   THR A  78       2.067  -2.607 -35.592  1.00  0.61           O  
ATOM   1276  CB  THR A  78       3.139  -5.334 -36.726  1.00  0.61           C  
ATOM   1277  CG2 THR A  78       1.989  -6.220 -36.265  1.00  0.61           C  
ATOM   1278  OG1 THR A  78       3.955  -6.030 -37.677  1.00  0.61           O  
ATOM   1279  H   THR A  78       4.239  -2.748 -37.175  1.00  0.61           H  
ATOM   1280  HA  THR A  78       1.963  -4.414 -38.237  1.00  0.61           H  
ATOM   1281  HB  THR A  78       3.759  -5.060 -35.874  1.00  0.61           H  
ATOM   1282  HG1 THR A  78       4.457  -6.711 -37.229  1.00  0.61           H  
ATOM   1283 1HG2 THR A  78       2.345  -7.097 -35.832  1.00  0.61           H  
ATOM   1284 2HG2 THR A  78       1.385  -5.703 -35.530  1.00  0.61           H  
ATOM   1285 3HG2 THR A  78       1.381  -6.468 -37.124  1.00  0.61           H  
ATOM   1286  N   ASP A  79       0.328  -3.619 -36.613  1.00  0.60           N  
ATOM   1287  CA  ASP A  79      -0.670  -2.960 -35.801  1.00  0.60           C  
ATOM   1288  C   ASP A  79      -1.613  -3.971 -35.160  1.00  0.60           C  
ATOM   1289  O   ASP A  79      -2.452  -4.591 -35.824  1.00  0.60           O  
ATOM   1290  CB  ASP A  79      -1.397  -1.970 -36.698  1.00  0.60           C  
ATOM   1291  CG  ASP A  79      -2.389  -1.057 -36.050  1.00  0.60           C  
ATOM   1292  OD1 ASP A  79      -3.085  -1.430 -35.144  1.00  0.60           O  
ATOM   1293  OD2 ASP A  79      -2.413   0.055 -36.479  1.00  0.60           O1-
ATOM   1294  H   ASP A  79       0.045  -4.276 -37.342  1.00  0.60           H  
ATOM   1295  HA  ASP A  79      -0.171  -2.412 -35.010  1.00  0.60           H  
ATOM   1296 1HB  ASP A  79      -0.654  -1.344 -37.193  1.00  0.60           H  
ATOM   1297 2HB  ASP A  79      -1.906  -2.519 -37.482  1.00  0.60           H  
ATOM   1298  N   LEU A  80      -1.453  -4.159 -33.857  1.00  0.60           N  
ATOM   1299  CA  LEU A  80      -2.263  -5.144 -33.174  1.00  0.60           C  
ATOM   1300  C   LEU A  80      -3.487  -4.425 -32.608  1.00  0.60           C  
ATOM   1301  O   LEU A  80      -3.358  -3.364 -31.991  1.00  0.60           O  
ATOM   1302  CB  LEU A  80      -1.443  -5.827 -32.056  1.00  0.60           C  
ATOM   1303  CG  LEU A  80      -0.132  -6.523 -32.488  1.00  0.60           C  
ATOM   1304  CD1 LEU A  80       0.534  -7.183 -31.269  1.00  0.60           C  
ATOM   1305  CD2 LEU A  80      -0.437  -7.517 -33.552  1.00  0.60           C  
ATOM   1306  H   LEU A  80      -0.770  -3.593 -33.354  1.00  0.60           H  
ATOM   1307  HA  LEU A  80      -2.599  -5.896 -33.885  1.00  0.60           H  
ATOM   1308 1HB  LEU A  80      -1.205  -5.088 -31.298  1.00  0.60           H  
ATOM   1309 2HB  LEU A  80      -2.066  -6.589 -31.606  1.00  0.60           H  
ATOM   1310  HG  LEU A  80       0.561  -5.777 -32.883  1.00  0.60           H  
ATOM   1311 1HD1 LEU A  80       1.462  -7.661 -31.580  1.00  0.60           H  
ATOM   1312 2HD1 LEU A  80       0.753  -6.443 -30.515  1.00  0.60           H  
ATOM   1313 3HD1 LEU A  80      -0.136  -7.936 -30.848  1.00  0.60           H  
ATOM   1314 1HD2 LEU A  80       0.479  -8.009 -33.876  1.00  0.60           H  
ATOM   1315 2HD2 LEU A  80      -1.131  -8.254 -33.166  1.00  0.60           H  
ATOM   1316 3HD2 LEU A  80      -0.885  -6.997 -34.386  1.00  0.60           H  
ATOM   1317  N   GLY A  81      -4.672  -5.022 -32.756  1.00  0.61           N  
ATOM   1318  CA  GLY A  81      -5.902  -4.400 -32.263  1.00  0.61           C  
ATOM   1319  C   GLY A  81      -6.318  -3.288 -33.198  1.00  0.61           C  
ATOM   1320  O   GLY A  81      -6.898  -2.283 -32.775  1.00  0.61           O  
ATOM   1321  H   GLY A  81      -4.731  -5.883 -33.284  1.00  0.61           H  
ATOM   1322 1HA  GLY A  81      -6.691  -5.149 -32.196  1.00  0.61           H  
ATOM   1323 2HA  GLY A  81      -5.751  -3.984 -31.272  1.00  0.61           H  
ATOM   1324  N   CYS A  82      -6.066  -3.476 -34.490  1.00  0.62           N  
ATOM   1325  CA  CYS A  82      -6.328  -2.428 -35.469  1.00  0.62           C  
ATOM   1326  C   CYS A  82      -7.818  -2.327 -35.790  1.00  0.62           C  
ATOM   1327  O   CYS A  82      -8.261  -2.648 -36.895  1.00  0.62           O  
ATOM   1328  CB  CYS A  82      -5.561  -2.699 -36.768  1.00  0.62           C  
ATOM   1329  SG  CYS A  82      -5.623  -1.308 -37.963  1.00  0.62           S  
ATOM   1330  H   CYS A  82      -5.661  -4.363 -34.778  1.00  0.62           H  
ATOM   1331  HA  CYS A  82      -5.988  -1.475 -35.059  1.00  0.62           H  
ATOM   1332 1HB  CYS A  82      -4.518  -2.911 -36.539  1.00  0.62           H  
ATOM   1333 2HB  CYS A  82      -5.969  -3.585 -37.254  1.00  0.62           H  
ATOM   1334  N   GLY A  83      -8.593  -1.859 -34.815  1.00  0.63           N  
ATOM   1335  CA  GLY A  83     -10.036  -1.768 -34.985  1.00  0.63           C  
ATOM   1336  C   GLY A  83     -10.351  -0.782 -36.083  1.00  0.63           C  
ATOM   1337  O   GLY A  83      -9.735   0.291 -36.179  1.00  0.63           O  
ATOM   1338  H   GLY A  83      -8.147  -1.620 -33.931  1.00  0.63           H  
ATOM   1339 1HA  GLY A  83     -10.446  -2.747 -35.233  1.00  0.63           H  
ATOM   1340 2HA  GLY A  83     -10.502  -1.450 -34.051  1.00  0.63           H  
ATOM   1341  N   ARG A  84     -11.278  -1.159 -36.951  1.00  0.63           N  
ATOM   1342  CA  ARG A  84     -11.743  -0.365 -38.070  1.00  0.63           C  
ATOM   1343  C   ARG A  84     -10.643   0.103 -39.044  1.00  0.63           C  
ATOM   1344  O   ARG A  84     -10.927   0.839 -39.985  1.00  0.63           O  
ATOM   1345  CB  ARG A  84     -12.528   0.812 -37.528  1.00  0.63           C  
ATOM   1346  CG  ARG A  84     -13.744   0.405 -36.714  1.00  0.63           C  
ATOM   1347  CD  ARG A  84     -14.523   1.565 -36.241  1.00  0.63           C  
ATOM   1348  NE  ARG A  84     -15.597   1.154 -35.345  1.00  0.63           N  
ATOM   1349  CZ  ARG A  84     -16.822   0.746 -35.735  1.00  0.63           C  
ATOM   1350  NH1 ARG A  84     -17.128   0.705 -37.015  1.00  0.63           N1+
ATOM   1351  NH2 ARG A  84     -17.716   0.385 -34.830  1.00  0.63           N  
ATOM   1352  H   ARG A  84     -11.748  -2.052 -36.845  1.00  0.63           H  
ATOM   1353  HA  ARG A  84     -12.437  -0.978 -38.630  1.00  0.63           H  
ATOM   1354 1HB  ARG A  84     -11.900   1.468 -36.931  1.00  0.63           H  
ATOM   1355 2HB  ARG A  84     -12.909   1.375 -38.346  1.00  0.63           H  
ATOM   1356 1HG  ARG A  84     -14.392  -0.223 -37.328  1.00  0.63           H  
ATOM   1357 2HG  ARG A  84     -13.422  -0.161 -35.838  1.00  0.63           H  
ATOM   1358 1HD  ARG A  84     -13.869   2.247 -35.696  1.00  0.63           H  
ATOM   1359 2HD  ARG A  84     -14.964   2.084 -37.095  1.00  0.63           H  
ATOM   1360  HE  ARG A  84     -15.379   1.142 -34.337  1.00  0.63           H  
ATOM   1361 1HH1 ARG A  84     -16.440   0.978 -37.705  1.00  0.63           H  
ATOM   1362 2HH1 ARG A  84     -18.045   0.400 -37.308  1.00  0.63           H  
ATOM   1363 1HH2 ARG A  84     -17.484   0.429 -33.843  1.00  0.63           H  
ATOM   1364 2HH2 ARG A  84     -18.631   0.080 -35.119  1.00  0.63           H  
ATOM   1365  N   GLY A  85      -9.395  -0.353 -38.872  1.00  0.62           N  
ATOM   1366  CA  GLY A  85      -8.332   0.068 -39.766  1.00  0.62           C  
ATOM   1367  C   GLY A  85      -7.773   1.460 -39.426  1.00  0.62           C  
ATOM   1368  O   GLY A  85      -6.878   1.947 -40.113  1.00  0.62           O  
ATOM   1369  H   GLY A  85      -9.170  -0.997 -38.108  1.00  0.62           H  
ATOM   1370 1HA  GLY A  85      -7.543  -0.660 -39.756  1.00  0.62           H  
ATOM   1371 2HA  GLY A  85      -8.711   0.073 -40.783  1.00  0.62           H  
ATOM   1372  N   GLY A  86      -8.235   2.075 -38.330  1.00  0.62           N  
ATOM   1373  CA  GLY A  86      -7.854   3.461 -37.996  1.00  0.62           C  
ATOM   1374  C   GLY A  86      -6.353   3.777 -38.042  1.00  0.62           C  
ATOM   1375  O   GLY A  86      -5.921   4.661 -38.803  1.00  0.62           O  
ATOM   1376  H   GLY A  86      -8.904   1.577 -37.738  1.00  0.62           H  
ATOM   1377 1HA  GLY A  86      -8.382   4.138 -38.669  1.00  0.62           H  
ATOM   1378 2HA  GLY A  86      -8.224   3.685 -36.997  1.00  0.62           H  
ATOM   1379  N   TRP A  87      -5.564   3.073 -37.234  1.00  0.60           N  
ATOM   1380  CA  TRP A  87      -4.124   3.306 -37.189  1.00  0.60           C  
ATOM   1381  C   TRP A  87      -3.432   2.778 -38.431  1.00  0.60           C  
ATOM   1382  O   TRP A  87      -2.416   3.322 -38.880  1.00  0.60           O  
ATOM   1383  CB  TRP A  87      -3.511   2.649 -35.956  1.00  0.60           C  
ATOM   1384  CG  TRP A  87      -3.659   3.412 -34.708  1.00  0.60           C  
ATOM   1385  CD1 TRP A  87      -4.390   4.496 -34.543  1.00  0.60           C  
ATOM   1386  CD2 TRP A  87      -3.014   3.163 -33.435  1.00  0.60           C  
ATOM   1387  CE2 TRP A  87      -3.411   4.173 -32.578  1.00  0.60           C  
ATOM   1388  CE3 TRP A  87      -2.152   2.197 -32.980  1.00  0.60           C  
ATOM   1389  NE1 TRP A  87      -4.259   4.971 -33.260  1.00  0.60           N  
ATOM   1390  CZ2 TRP A  87      -2.951   4.258 -31.271  1.00  0.60           C  
ATOM   1391  CZ3 TRP A  87      -1.683   2.270 -31.667  1.00  0.60           C  
ATOM   1392  CH2 TRP A  87      -2.062   3.266 -30.845  1.00  0.60           C  
ATOM   1393  H   TRP A  87      -5.971   2.360 -36.644  1.00  0.60           H  
ATOM   1394  HA  TRP A  87      -3.950   4.379 -37.132  1.00  0.60           H  
ATOM   1395 1HB  TRP A  87      -3.988   1.681 -35.806  1.00  0.60           H  
ATOM   1396 2HB  TRP A  87      -2.451   2.468 -36.129  1.00  0.60           H  
ATOM   1397  HD1 TRP A  87      -4.994   4.953 -35.317  1.00  0.60           H  
ATOM   1398  HE1 TRP A  87      -4.729   5.810 -32.914  1.00  0.60           H  
ATOM   1399  HE3 TRP A  87      -1.851   1.393 -33.652  1.00  0.60           H  
ATOM   1400  HZ2 TRP A  87      -3.258   5.058 -30.598  1.00  0.60           H  
ATOM   1401  HZ3 TRP A  87      -0.999   1.507 -31.310  1.00  0.60           H  
ATOM   1402  HH2 TRP A  87      -1.664   3.276 -29.835  1.00  0.60           H  
ATOM   1403  N   CYS A  88      -4.008   1.735 -39.016  1.00  0.60           N  
ATOM   1404  CA  CYS A  88      -3.418   1.120 -40.181  1.00  0.60           C  
ATOM   1405  C   CYS A  88      -3.426   2.095 -41.353  1.00  0.60           C  
ATOM   1406  O   CYS A  88      -2.441   2.193 -42.087  1.00  0.60           O  
ATOM   1407  CB  CYS A  88      -4.185  -0.142 -40.567  1.00  0.60           C  
ATOM   1408  SG  CYS A  88      -4.049  -1.570 -39.376  1.00  0.60           S  
ATOM   1409  H   CYS A  88      -4.851   1.348 -38.619  1.00  0.60           H  
ATOM   1410  HA  CYS A  88      -2.392   0.859 -39.940  1.00  0.60           H  
ATOM   1411 1HB  CYS A  88      -5.232   0.093 -40.710  1.00  0.60           H  
ATOM   1412 2HB  CYS A  88      -3.804  -0.486 -41.508  1.00  0.60           H  
ATOM   1413  N   TYR A  89      -4.530   2.849 -41.504  1.00  0.59           N  
ATOM   1414  CA  TYR A  89      -4.650   3.807 -42.603  1.00  0.59           C  
ATOM   1415  C   TYR A  89      -3.742   4.999 -42.377  1.00  0.59           C  
ATOM   1416  O   TYR A  89      -3.084   5.478 -43.304  1.00  0.59           O  
ATOM   1417  CB  TYR A  89      -6.111   4.271 -42.783  1.00  0.59           C  
ATOM   1418  CG  TYR A  89      -7.009   3.180 -43.343  1.00  0.59           C  
ATOM   1419  CD1 TYR A  89      -8.131   2.754 -42.645  1.00  0.59           C  
ATOM   1420  CD2 TYR A  89      -6.681   2.578 -44.542  1.00  0.59           C  
ATOM   1421  CE1 TYR A  89      -8.896   1.719 -43.137  1.00  0.59           C  
ATOM   1422  CE2 TYR A  89      -7.452   1.550 -45.029  1.00  0.59           C  
ATOM   1423  CZ  TYR A  89      -8.540   1.118 -44.326  1.00  0.59           C  
ATOM   1424  OH  TYR A  89      -9.279   0.081 -44.797  1.00  0.59           O  
ATOM   1425  H   TYR A  89      -5.315   2.711 -40.867  1.00  0.59           H  
ATOM   1426  HA  TYR A  89      -4.333   3.334 -43.524  1.00  0.59           H  
ATOM   1427 1HB  TYR A  89      -6.514   4.587 -41.815  1.00  0.59           H  
ATOM   1428 2HB  TYR A  89      -6.147   5.125 -43.458  1.00  0.59           H  
ATOM   1429  HD1 TYR A  89      -8.399   3.225 -41.697  1.00  0.59           H  
ATOM   1430  HD2 TYR A  89      -5.804   2.911 -45.098  1.00  0.59           H  
ATOM   1431  HE1 TYR A  89      -9.772   1.369 -42.583  1.00  0.59           H  
ATOM   1432  HE2 TYR A  89      -7.191   1.068 -45.970  1.00  0.59           H  
ATOM   1433  HH  TYR A  89      -9.826  -0.261 -44.070  1.00  0.59           H  
ATOM   1434  N   TYR A  90      -3.636   5.458 -41.132  1.00  0.60           N  
ATOM   1435  CA  TYR A  90      -2.760   6.590 -40.913  1.00  0.60           C  
ATOM   1436  C   TYR A  90      -1.348   6.211 -41.307  1.00  0.60           C  
ATOM   1437  O   TYR A  90      -0.675   6.932 -42.045  1.00  0.60           O  
ATOM   1438  CB  TYR A  90      -2.701   7.034 -39.473  1.00  0.60           C  
ATOM   1439  CG  TYR A  90      -1.856   8.271 -39.334  1.00  0.60           C  
ATOM   1440  CD1 TYR A  90      -2.404   9.493 -39.694  1.00  0.60           C  
ATOM   1441  CD2 TYR A  90      -0.546   8.195 -38.896  1.00  0.60           C  
ATOM   1442  CE1 TYR A  90      -1.648  10.630 -39.632  1.00  0.60           C  
ATOM   1443  CE2 TYR A  90       0.217   9.339 -38.824  1.00  0.60           C  
ATOM   1444  CZ  TYR A  90      -0.328  10.552 -39.202  1.00  0.60           C  
ATOM   1445  OH  TYR A  90       0.433  11.693 -39.149  1.00  0.60           O  
ATOM   1446  H   TYR A  90      -4.187   5.057 -40.368  1.00  0.60           H  
ATOM   1447  HA  TYR A  90      -3.082   7.419 -41.543  1.00  0.60           H  
ATOM   1448 1HB  TYR A  90      -3.634   7.178 -39.054  1.00  0.60           H  
ATOM   1449 2HB  TYR A  90      -2.239   6.250 -38.914  1.00  0.60           H  
ATOM   1450  HD1 TYR A  90      -3.431   9.545 -40.039  1.00  0.60           H  
ATOM   1451  HD2 TYR A  90      -0.123   7.233 -38.619  1.00  0.60           H  
ATOM   1452  HE1 TYR A  90      -2.079  11.588 -39.925  1.00  0.60           H  
ATOM   1453  HE2 TYR A  90       1.249   9.287 -38.488  1.00  0.60           H  
ATOM   1454  HH  TYR A  90      -0.043  12.420 -39.562  1.00  0.60           H  
ATOM   1455  N   ALA A  91      -0.872   5.081 -40.768  1.00  0.61           N  
ATOM   1456  CA  ALA A  91       0.490   4.654 -41.027  1.00  0.61           C  
ATOM   1457  C   ALA A  91       0.731   4.400 -42.499  1.00  0.61           C  
ATOM   1458  O   ALA A  91       1.743   4.820 -43.053  1.00  0.61           O  
ATOM   1459  CB  ALA A  91       0.784   3.392 -40.236  1.00  0.61           C  
ATOM   1460  H   ALA A  91      -1.470   4.507 -40.169  1.00  0.61           H  
ATOM   1461  HA  ALA A  91       1.156   5.451 -40.722  1.00  0.61           H  
ATOM   1462 1HB  ALA A  91       1.812   3.079 -40.409  1.00  0.61           H  
ATOM   1463 2HB  ALA A  91       0.634   3.585 -39.173  1.00  0.61           H  
ATOM   1464 3HB  ALA A  91       0.103   2.599 -40.557  1.00  0.61           H  
ATOM   1465  N   ALA A  92      -0.232   3.778 -43.165  1.00  0.62           N  
ATOM   1466  CA  ALA A  92      -0.105   3.465 -44.574  1.00  0.62           C  
ATOM   1467  C   ALA A  92       0.062   4.702 -45.435  1.00  0.62           C  
ATOM   1468  O   ALA A  92       0.728   4.677 -46.472  1.00  0.62           O  
ATOM   1469  CB  ALA A  92      -1.301   2.708 -45.026  1.00  0.62           C  
ATOM   1470  H   ALA A  92      -1.069   3.455 -42.680  1.00  0.62           H  
ATOM   1471  HA  ALA A  92       0.779   2.844 -44.690  1.00  0.62           H  
ATOM   1472 1HB  ALA A  92      -1.163   2.443 -46.030  1.00  0.62           H  
ATOM   1473 2HB  ALA A  92      -1.383   1.824 -44.424  1.00  0.62           H  
ATOM   1474 3HB  ALA A  92      -2.195   3.321 -44.915  1.00  0.62           H  
ATOM   1475  N   ALA A  93      -0.548   5.798 -45.010  1.00  0.65           N  
ATOM   1476  CA  ALA A  93      -0.498   7.040 -45.752  1.00  0.65           C  
ATOM   1477  C   ALA A  93       0.837   7.767 -45.581  1.00  0.65           C  
ATOM   1478  O   ALA A  93       1.091   8.761 -46.274  1.00  0.65           O  
ATOM   1479  CB  ALA A  93      -1.629   7.952 -45.294  1.00  0.65           C  
ATOM   1480  H   ALA A  93      -1.116   5.760 -44.161  1.00  0.65           H  
ATOM   1481  HA  ALA A  93      -0.629   6.805 -46.806  1.00  0.65           H  
ATOM   1482 1HB  ALA A  93      -1.619   8.872 -45.870  1.00  0.65           H  
ATOM   1483 2HB  ALA A  93      -2.583   7.438 -45.442  1.00  0.65           H  
ATOM   1484 3HB  ALA A  93      -1.501   8.180 -44.236  1.00  0.65           H  
ATOM   1485  N   GLN A  94       1.714   7.297 -44.682  1.00  0.67           N  
ATOM   1486  CA  GLN A  94       2.942   8.039 -44.459  1.00  0.67           C  
ATOM   1487  C   GLN A  94       4.016   7.624 -45.460  1.00  0.67           C  
ATOM   1488  O   GLN A  94       4.160   6.454 -45.811  1.00  0.67           O  
ATOM   1489  CB  GLN A  94       3.449   7.855 -43.024  1.00  0.67           C  
ATOM   1490  CG  GLN A  94       2.447   8.235 -41.969  1.00  0.67           C  
ATOM   1491  CD  GLN A  94       1.883   9.617 -42.135  1.00  0.67           C  
ATOM   1492  NE2 GLN A  94       0.561   9.658 -42.274  1.00  0.67           N  
ATOM   1493  OE1 GLN A  94       2.590  10.632 -42.156  1.00  0.67           O  
ATOM   1494  H   GLN A  94       1.527   6.450 -44.142  1.00  0.67           H  
ATOM   1495  HA  GLN A  94       2.735   9.098 -44.607  1.00  0.67           H  
ATOM   1496 1HB  GLN A  94       3.694   6.805 -42.868  1.00  0.67           H  
ATOM   1497 2HB  GLN A  94       4.357   8.434 -42.868  1.00  0.67           H  
ATOM   1498 1HG  GLN A  94       1.641   7.527 -41.997  1.00  0.67           H  
ATOM   1499 2HG  GLN A  94       2.942   8.194 -41.006  1.00  0.67           H  
ATOM   1500 1HE2 GLN A  94       0.093  10.532 -42.397  1.00  0.67           H  
ATOM   1501 2HE2 GLN A  94       0.033   8.776 -42.238  1.00  0.67           H  
ATOM   1502  N   ARG A  95       4.836   8.595 -45.848  1.00  0.70           N  
ATOM   1503  CA  ARG A  95       5.897   8.406 -46.843  1.00  0.70           C  
ATOM   1504  C   ARG A  95       6.968   7.404 -46.454  1.00  0.70           C  
ATOM   1505  O   ARG A  95       7.610   6.803 -47.315  1.00  0.70           O  
ATOM   1506  CB  ARG A  95       6.593   9.728 -47.111  1.00  0.70           C  
ATOM   1507  CG  ARG A  95       5.778  10.767 -47.871  1.00  0.70           C  
ATOM   1508  CD  ARG A  95       6.538  12.050 -48.029  1.00  0.70           C  
ATOM   1509  NE  ARG A  95       5.775  13.066 -48.752  1.00  0.70           N  
ATOM   1510  CZ  ARG A  95       6.170  14.346 -48.919  1.00  0.70           C  
ATOM   1511  NH1 ARG A  95       7.315  14.752 -48.416  1.00  0.70           N1+
ATOM   1512  NH2 ARG A  95       5.407  15.193 -49.589  1.00  0.70           N  
ATOM   1513  H   ARG A  95       4.679   9.524 -45.482  1.00  0.70           H  
ATOM   1514  HA  ARG A  95       5.429   8.061 -47.766  1.00  0.70           H  
ATOM   1515 1HB  ARG A  95       6.896  10.174 -46.164  1.00  0.70           H  
ATOM   1516 2HB  ARG A  95       7.501   9.542 -47.684  1.00  0.70           H  
ATOM   1517 1HG  ARG A  95       5.542  10.384 -48.863  1.00  0.70           H  
ATOM   1518 2HG  ARG A  95       4.853  10.973 -47.330  1.00  0.70           H  
ATOM   1519 1HD  ARG A  95       6.784  12.447 -47.045  1.00  0.70           H  
ATOM   1520 2HD  ARG A  95       7.458  11.859 -48.581  1.00  0.70           H  
ATOM   1521  HE  ARG A  95       4.890  12.794 -49.152  1.00  0.70           H  
ATOM   1522 1HH1 ARG A  95       7.899  14.107 -47.904  1.00  0.70           H  
ATOM   1523 2HH1 ARG A  95       7.609  15.710 -48.541  1.00  0.70           H  
ATOM   1524 1HH2 ARG A  95       4.526  14.884 -49.976  1.00  0.70           H  
ATOM   1525 2HH2 ARG A  95       5.703  16.149 -49.712  1.00  0.70           H  
ATOM   1526  N   GLU A  96       7.188   7.250 -45.160  1.00  0.72           N  
ATOM   1527  CA  GLU A  96       8.230   6.366 -44.676  1.00  0.72           C  
ATOM   1528  C   GLU A  96       7.783   4.919 -44.453  1.00  0.72           C  
ATOM   1529  O   GLU A  96       8.616   4.083 -44.092  1.00  0.72           O  
ATOM   1530  CB  GLU A  96       8.821   6.937 -43.392  1.00  0.72           C  
ATOM   1531  CG  GLU A  96       9.565   8.264 -43.574  1.00  0.72           C  
ATOM   1532  CD  GLU A  96      10.156   8.784 -42.289  1.00  0.72           C  
ATOM   1533  OE1 GLU A  96       9.490   8.802 -41.272  1.00  0.72           O  
ATOM   1534  OE2 GLU A  96      11.314   9.148 -42.289  1.00  0.72           O1-
ATOM   1535  H   GLU A  96       6.621   7.758 -44.499  1.00  0.72           H  
ATOM   1536  HA  GLU A  96       9.022   6.349 -45.425  1.00  0.72           H  
ATOM   1537 1HB  GLU A  96       8.022   7.098 -42.669  1.00  0.72           H  
ATOM   1538 2HB  GLU A  96       9.513   6.219 -42.956  1.00  0.72           H  
ATOM   1539 1HG  GLU A  96      10.366   8.119 -44.298  1.00  0.72           H  
ATOM   1540 2HG  GLU A  96       8.873   9.002 -43.981  1.00  0.72           H  
ATOM   1541  N   VAL A  97       6.493   4.621 -44.670  1.00  0.72           N  
ATOM   1542  CA  VAL A  97       5.967   3.272 -44.457  1.00  0.72           C  
ATOM   1543  C   VAL A  97       5.861   2.488 -45.763  1.00  0.72           C  
ATOM   1544  O   VAL A  97       5.292   2.951 -46.751  1.00  0.72           O  
ATOM   1545  CB  VAL A  97       4.606   3.343 -43.732  1.00  0.72           C  
ATOM   1546  CG1 VAL A  97       3.980   1.968 -43.586  1.00  0.72           C  
ATOM   1547  CG2 VAL A  97       4.835   3.965 -42.342  1.00  0.72           C  
ATOM   1548  H   VAL A  97       5.845   5.339 -44.999  1.00  0.72           H  
ATOM   1549  HA  VAL A  97       6.651   2.736 -43.799  1.00  0.72           H  
ATOM   1550  HB  VAL A  97       3.916   3.970 -44.309  1.00  0.72           H  
ATOM   1551 1HG1 VAL A  97       3.035   2.067 -43.065  1.00  0.72           H  
ATOM   1552 2HG1 VAL A  97       3.806   1.555 -44.565  1.00  0.72           H  
ATOM   1553 3HG1 VAL A  97       4.641   1.316 -43.027  1.00  0.72           H  
ATOM   1554 1HG2 VAL A  97       3.886   4.040 -41.815  1.00  0.72           H  
ATOM   1555 2HG2 VAL A  97       5.521   3.337 -41.773  1.00  0.72           H  
ATOM   1556 3HG2 VAL A  97       5.266   4.959 -42.451  1.00  0.72           H  
ATOM   1557  N   SER A  98       6.467   1.304 -45.760  1.00  0.71           N  
ATOM   1558  CA  SER A  98       6.521   0.406 -46.913  1.00  0.71           C  
ATOM   1559  C   SER A  98       5.370  -0.592 -46.909  1.00  0.71           C  
ATOM   1560  O   SER A  98       5.097  -1.257 -47.904  1.00  0.71           O  
ATOM   1561  CB  SER A  98       7.835  -0.338 -46.902  1.00  0.71           C  
ATOM   1562  OG  SER A  98       7.899  -1.186 -45.794  1.00  0.71           O  
ATOM   1563  H   SER A  98       6.891   0.992 -44.890  1.00  0.71           H  
ATOM   1564  HA  SER A  98       6.452   1.005 -47.822  1.00  0.71           H  
ATOM   1565 1HB  SER A  98       7.954  -0.912 -47.813  1.00  0.71           H  
ATOM   1566 2HB  SER A  98       8.649   0.383 -46.853  1.00  0.71           H  
ATOM   1567  HG  SER A  98       7.492  -0.683 -45.058  1.00  0.71           H  
ATOM   1568  N   GLY A  99       4.705  -0.702 -45.775  1.00  0.68           N  
ATOM   1569  CA  GLY A  99       3.596  -1.628 -45.634  1.00  0.68           C  
ATOM   1570  C   GLY A  99       3.171  -1.795 -44.192  1.00  0.68           C  
ATOM   1571  O   GLY A  99       3.958  -1.593 -43.258  1.00  0.68           O  
ATOM   1572  H   GLY A  99       4.981  -0.127 -44.992  1.00  0.68           H  
ATOM   1573 1HA  GLY A  99       2.749  -1.271 -46.207  1.00  0.68           H  
ATOM   1574 2HA  GLY A  99       3.873  -2.595 -46.049  1.00  0.68           H  
ATOM   1575  N   VAL A 100       1.911  -2.175 -44.034  1.00  0.66           N  
ATOM   1576  CA  VAL A 100       1.289  -2.334 -42.734  1.00  0.66           C  
ATOM   1577  C   VAL A 100       0.570  -3.679 -42.582  1.00  0.66           C  
ATOM   1578  O   VAL A 100      -0.178  -4.076 -43.478  1.00  0.66           O  
ATOM   1579  CB  VAL A 100       0.249  -1.227 -42.539  1.00  0.66           C  
ATOM   1580  CG1 VAL A 100      -0.424  -1.368 -41.184  1.00  0.66           C  
ATOM   1581  CG2 VAL A 100       0.860   0.166 -42.697  1.00  0.66           C  
ATOM   1582  H   VAL A 100       1.351  -2.328 -44.874  1.00  0.66           H  
ATOM   1583  HA  VAL A 100       2.059  -2.243 -41.981  1.00  0.66           H  
ATOM   1584  HB  VAL A 100      -0.499  -1.355 -43.276  1.00  0.66           H  
ATOM   1585 1HG1 VAL A 100      -1.170  -0.602 -41.096  1.00  0.66           H  
ATOM   1586 2HG1 VAL A 100      -0.903  -2.340 -41.094  1.00  0.66           H  
ATOM   1587 3HG1 VAL A 100       0.318  -1.251 -40.390  1.00  0.66           H  
ATOM   1588 1HG2 VAL A 100       0.075   0.909 -42.571  1.00  0.66           H  
ATOM   1589 2HG2 VAL A 100       1.622   0.323 -41.952  1.00  0.66           H  
ATOM   1590 3HG2 VAL A 100       1.295   0.272 -43.688  1.00  0.66           H  
ATOM   1591  N   ARG A 101       0.776  -4.376 -41.462  1.00  0.65           N  
ATOM   1592  CA  ARG A 101       0.031  -5.618 -41.245  1.00  0.65           C  
ATOM   1593  C   ARG A 101      -0.816  -5.508 -39.978  1.00  0.65           C  
ATOM   1594  O   ARG A 101      -0.289  -5.456 -38.860  1.00  0.65           O  
ATOM   1595  CB  ARG A 101       0.952  -6.821 -41.149  1.00  0.65           C  
ATOM   1596  CG  ARG A 101       0.212  -8.146 -41.092  1.00  0.65           C  
ATOM   1597  CD  ARG A 101       1.144  -9.304 -41.130  1.00  0.65           C  
ATOM   1598  NE  ARG A 101       0.429 -10.566 -41.162  1.00  0.65           N  
ATOM   1599  CZ  ARG A 101       1.013 -11.776 -41.269  1.00  0.65           C  
ATOM   1600  NH1 ARG A 101       2.320 -11.874 -41.354  1.00  0.65           N1+
ATOM   1601  NH2 ARG A 101       0.272 -12.865 -41.290  1.00  0.65           N  
ATOM   1602  H   ARG A 101       1.433  -4.018 -40.770  1.00  0.65           H  
ATOM   1603  HA  ARG A 101      -0.636  -5.782 -42.087  1.00  0.65           H  
ATOM   1604 1HB  ARG A 101       1.614  -6.841 -42.011  1.00  0.65           H  
ATOM   1605 2HB  ARG A 101       1.572  -6.737 -40.253  1.00  0.65           H  
ATOM   1606 1HG  ARG A 101      -0.383  -8.192 -40.183  1.00  0.65           H  
ATOM   1607 2HG  ARG A 101      -0.457  -8.214 -41.953  1.00  0.65           H  
ATOM   1608 1HD  ARG A 101       1.767  -9.243 -42.020  1.00  0.65           H  
ATOM   1609 2HD  ARG A 101       1.779  -9.293 -40.242  1.00  0.65           H  
ATOM   1610  HE  ARG A 101      -0.583 -10.532 -41.096  1.00  0.65           H  
ATOM   1611 1HH1 ARG A 101       2.891 -11.042 -41.340  1.00  0.65           H  
ATOM   1612 2HH1 ARG A 101       2.754 -12.783 -41.435  1.00  0.65           H  
ATOM   1613 1HH2 ARG A 101      -0.733 -12.791 -41.234  1.00  0.65           H  
ATOM   1614 2HH2 ARG A 101       0.710 -13.770 -41.373  1.00  0.65           H  
ATOM   1615  N   GLY A 102      -2.130  -5.449 -40.167  1.00  0.66           N  
ATOM   1616  CA  GLY A 102      -3.046  -5.281 -39.055  1.00  0.66           C  
ATOM   1617  C   GLY A 102      -3.626  -6.603 -38.576  1.00  0.66           C  
ATOM   1618  O   GLY A 102      -3.974  -7.471 -39.382  1.00  0.66           O  
ATOM   1619  H   GLY A 102      -2.497  -5.532 -41.111  1.00  0.66           H  
ATOM   1620 1HA  GLY A 102      -2.536  -4.782 -38.237  1.00  0.66           H  
ATOM   1621 2HA  GLY A 102      -3.860  -4.626 -39.363  1.00  0.66           H  
ATOM   1622  N   PHE A 103      -3.782  -6.717 -37.267  1.00  0.69           N  
ATOM   1623  CA  PHE A 103      -4.385  -7.887 -36.636  1.00  0.69           C  
ATOM   1624  C   PHE A 103      -5.525  -7.470 -35.716  1.00  0.69           C  
ATOM   1625  O   PHE A 103      -5.305  -6.730 -34.748  1.00  0.69           O  
ATOM   1626  CB  PHE A 103      -3.353  -8.656 -35.820  1.00  0.69           C  
ATOM   1627  CG  PHE A 103      -2.188  -9.253 -36.574  1.00  0.69           C  
ATOM   1628  CD1 PHE A 103      -1.048  -8.523 -36.874  1.00  0.69           C  
ATOM   1629  CD2 PHE A 103      -2.222 -10.578 -36.942  1.00  0.69           C  
ATOM   1630  CE1 PHE A 103       0.014  -9.127 -37.512  1.00  0.69           C  
ATOM   1631  CE2 PHE A 103      -1.169 -11.169 -37.581  1.00  0.69           C  
ATOM   1632  CZ  PHE A 103      -0.055 -10.446 -37.858  1.00  0.69           C  
ATOM   1633  H   PHE A 103      -3.436  -5.954 -36.683  1.00  0.69           H  
ATOM   1634  HA  PHE A 103      -4.790  -8.542 -37.411  1.00  0.69           H  
ATOM   1635 1HB  PHE A 103      -2.951  -7.992 -35.072  1.00  0.69           H  
ATOM   1636 2HB  PHE A 103      -3.846  -9.455 -35.288  1.00  0.69           H  
ATOM   1637  HD1 PHE A 103      -0.991  -7.470 -36.597  1.00  0.69           H  
ATOM   1638  HD2 PHE A 103      -3.098 -11.163 -36.705  1.00  0.69           H  
ATOM   1639  HE1 PHE A 103       0.907  -8.560 -37.745  1.00  0.69           H  
ATOM   1640  HE2 PHE A 103      -1.218 -12.220 -37.856  1.00  0.69           H  
ATOM   1641  HZ  PHE A 103       0.777 -10.921 -38.358  1.00  0.69           H  
ATOM   1642  N   THR A 104      -6.738  -7.916 -36.014  1.00  0.76           N  
ATOM   1643  CA  THR A 104      -7.875  -7.515 -35.193  1.00  0.76           C  
ATOM   1644  C   THR A 104      -8.762  -8.694 -34.809  1.00  0.76           C  
ATOM   1645  O   THR A 104      -9.146  -9.507 -35.665  1.00  0.76           O  
ATOM   1646  CB  THR A 104      -8.706  -6.457 -35.935  1.00  0.76           C  
ATOM   1647  CG2 THR A 104      -9.861  -5.930 -35.080  1.00  0.76           C  
ATOM   1648  OG1 THR A 104      -7.852  -5.343 -36.263  1.00  0.76           O  
ATOM   1649  H   THR A 104      -6.870  -8.528 -36.827  1.00  0.76           H  
ATOM   1650  HA  THR A 104      -7.501  -7.073 -34.271  1.00  0.76           H  
ATOM   1651  HB  THR A 104      -9.088  -6.899 -36.842  1.00  0.76           H  
ATOM   1652  HG1 THR A 104      -8.365  -4.611 -36.671  1.00  0.76           H  
ATOM   1653 1HG2 THR A 104     -10.414  -5.178 -35.638  1.00  0.76           H  
ATOM   1654 2HG2 THR A 104     -10.537  -6.738 -34.816  1.00  0.76           H  
ATOM   1655 3HG2 THR A 104      -9.465  -5.480 -34.172  1.00  0.76           H  
ATOM   1656  N   LEU A 105      -9.171  -8.751 -33.547  1.00  0.87           N  
ATOM   1657  CA  LEU A 105     -10.065  -9.815 -33.122  1.00  0.87           C  
ATOM   1658  C   LEU A 105     -11.478  -9.463 -33.542  1.00  0.87           C  
ATOM   1659  O   LEU A 105     -12.333  -9.177 -32.717  1.00  0.87           O  
ATOM   1660  CB  LEU A 105     -10.015  -9.973 -31.595  1.00  0.87           C  
ATOM   1661  CG  LEU A 105     -10.759 -11.179 -31.017  1.00  0.87           C  
ATOM   1662  CD1 LEU A 105     -10.130 -12.438 -31.530  1.00  0.87           C  
ATOM   1663  CD2 LEU A 105     -10.691 -11.134 -29.505  1.00  0.87           C  
ATOM   1664  H   LEU A 105      -8.850  -8.062 -32.883  1.00  0.87           H  
ATOM   1665  HA  LEU A 105      -9.766 -10.745 -33.590  1.00  0.87           H  
ATOM   1666 1HB  LEU A 105      -8.969 -10.058 -31.293  1.00  0.87           H  
ATOM   1667 2HB  LEU A 105     -10.436  -9.076 -31.139  1.00  0.87           H  
ATOM   1668  HG  LEU A 105     -11.800 -11.156 -31.335  1.00  0.87           H  
ATOM   1669 1HD1 LEU A 105     -10.642 -13.287 -31.118  1.00  0.87           H  
ATOM   1670 2HD1 LEU A 105     -10.186 -12.460 -32.614  1.00  0.87           H  
ATOM   1671 3HD1 LEU A 105      -9.108 -12.463 -31.220  1.00  0.87           H  
ATOM   1672 1HD2 LEU A 105     -11.222 -11.990 -29.090  1.00  0.87           H  
ATOM   1673 2HD2 LEU A 105      -9.647 -11.164 -29.187  1.00  0.87           H  
ATOM   1674 3HD2 LEU A 105     -11.154 -10.214 -29.145  1.00  0.87           H  
ATOM   1675  N   GLY A 106     -11.739  -9.555 -34.847  1.00  0.98           N  
ATOM   1676  CA  GLY A 106     -13.002  -9.113 -35.455  1.00  0.98           C  
ATOM   1677  C   GLY A 106     -14.183 -10.058 -35.237  1.00  0.98           C  
ATOM   1678  O   GLY A 106     -14.833 -10.493 -36.186  1.00  0.98           O  
ATOM   1679  H   GLY A 106     -10.965  -9.851 -35.438  1.00  0.98           H  
ATOM   1680 1HA  GLY A 106     -13.257  -8.131 -35.052  1.00  0.98           H  
ATOM   1681 2HA  GLY A 106     -12.848  -8.976 -36.524  1.00  0.98           H  
ATOM   1682  N   LYS A 107     -14.446 -10.369 -33.982  1.00  1.08           N  
ATOM   1683  CA  LYS A 107     -15.517 -11.256 -33.565  1.00  1.08           C  
ATOM   1684  C   LYS A 107     -16.777 -10.465 -33.252  1.00  1.08           C  
ATOM   1685  O   LYS A 107     -16.776  -9.238 -33.325  1.00  1.08           O  
ATOM   1686  CB  LYS A 107     -15.057 -12.153 -32.422  1.00  1.08           C  
ATOM   1687  CG  LYS A 107     -13.966 -13.137 -32.861  1.00  1.08           C  
ATOM   1688  CD  LYS A 107     -13.577 -14.108 -31.765  1.00  1.08           C  
ATOM   1689  CE  LYS A 107     -12.579 -15.150 -32.294  1.00  1.08           C  
ATOM   1690  NZ  LYS A 107     -12.157 -16.113 -31.233  1.00  1.08           N1+
ATOM   1691  H   LYS A 107     -13.851  -9.940 -33.281  1.00  1.08           H  
ATOM   1692  HA  LYS A 107     -15.756 -11.915 -34.401  1.00  1.08           H  
ATOM   1693 1HB  LYS A 107     -14.651 -11.540 -31.622  1.00  1.08           H  
ATOM   1694 2HB  LYS A 107     -15.895 -12.719 -32.021  1.00  1.08           H  
ATOM   1695 1HG  LYS A 107     -14.317 -13.700 -33.721  1.00  1.08           H  
ATOM   1696 2HG  LYS A 107     -13.081 -12.575 -33.160  1.00  1.08           H  
ATOM   1697 1HD  LYS A 107     -13.129 -13.561 -30.934  1.00  1.08           H  
ATOM   1698 2HD  LYS A 107     -14.466 -14.623 -31.402  1.00  1.08           H  
ATOM   1699 1HE  LYS A 107     -13.050 -15.707 -33.104  1.00  1.08           H  
ATOM   1700 2HE  LYS A 107     -11.702 -14.645 -32.691  1.00  1.08           H  
ATOM   1701 1HZ  LYS A 107     -11.509 -16.780 -31.629  1.00  1.08           H  
ATOM   1702 2HZ  LYS A 107     -11.707 -15.616 -30.478  1.00  1.08           H  
ATOM   1703 3HZ  LYS A 107     -12.967 -16.599 -30.877  1.00  1.08           H  
ATOM   1704  N   GLU A 108     -17.863 -11.155 -32.934  1.00  1.15           N  
ATOM   1705  CA  GLU A 108     -19.159 -10.499 -32.744  1.00  1.15           C  
ATOM   1706  C   GLU A 108     -19.183  -9.413 -31.666  1.00  1.15           C  
ATOM   1707  O   GLU A 108     -19.915  -8.432 -31.793  1.00  1.15           O  
ATOM   1708  CB  GLU A 108     -20.217 -11.554 -32.418  1.00  1.15           C  
ATOM   1709  CG  GLU A 108     -20.566 -12.470 -33.591  1.00  1.15           C  
ATOM   1710  CD  GLU A 108     -21.581 -13.538 -33.241  1.00  1.15           C  
ATOM   1711  OE1 GLU A 108     -21.914 -13.668 -32.086  1.00  1.15           O  
ATOM   1712  OE2 GLU A 108     -22.019 -14.224 -34.136  1.00  1.15           O1-
ATOM   1713  H   GLU A 108     -17.810 -12.161 -32.864  1.00  1.15           H  
ATOM   1714  HA  GLU A 108     -19.429 -10.030 -33.689  1.00  1.15           H  
ATOM   1715 1HB  GLU A 108     -19.868 -12.178 -31.595  1.00  1.15           H  
ATOM   1716 2HB  GLU A 108     -21.132 -11.061 -32.089  1.00  1.15           H  
ATOM   1717 1HG  GLU A 108     -20.963 -11.862 -34.403  1.00  1.15           H  
ATOM   1718 2HG  GLU A 108     -19.653 -12.946 -33.944  1.00  1.15           H  
ATOM   1719  N   GLY A 109     -18.405  -9.582 -30.607  1.00  1.15           N  
ATOM   1720  CA  GLY A 109     -18.392  -8.608 -29.522  1.00  1.15           C  
ATOM   1721  C   GLY A 109     -17.340  -7.498 -29.667  1.00  1.15           C  
ATOM   1722  O   GLY A 109     -17.165  -6.711 -28.739  1.00  1.15           O  
ATOM   1723  H   GLY A 109     -17.816 -10.398 -30.554  1.00  1.15           H  
ATOM   1724 1HA  GLY A 109     -19.380  -8.153 -29.445  1.00  1.15           H  
ATOM   1725 2HA  GLY A 109     -18.222  -9.133 -28.584  1.00  1.15           H  
ATOM   1726  N   HIS A 110     -16.628  -7.437 -30.800  1.00  1.12           N  
ATOM   1727  CA  HIS A 110     -15.526  -6.479 -30.946  1.00  1.12           C  
ATOM   1728  C   HIS A 110     -15.519  -5.721 -32.281  1.00  1.12           C  
ATOM   1729  O   HIS A 110     -16.216  -6.086 -33.233  1.00  1.12           O  
ATOM   1730  CB  HIS A 110     -14.187  -7.205 -30.800  1.00  1.12           C  
ATOM   1731  CG  HIS A 110     -14.002  -7.914 -29.479  1.00  1.12           C  
ATOM   1732  CD2 HIS A 110     -14.036  -9.234 -29.180  1.00  1.12           C  
ATOM   1733  ND1 HIS A 110     -13.743  -7.252 -28.282  1.00  1.12           N  
ATOM   1734  CE1 HIS A 110     -13.632  -8.141 -27.313  1.00  1.12           C  
ATOM   1735  NE2 HIS A 110     -13.806  -9.354 -27.829  1.00  1.12           N  
ATOM   1736  H   HIS A 110     -16.824  -8.080 -31.568  1.00  1.12           H  
ATOM   1737  HA  HIS A 110     -15.591  -5.732 -30.156  1.00  1.12           H  
ATOM   1738 1HB  HIS A 110     -14.116  -7.947 -31.589  1.00  1.12           H  
ATOM   1739 2HB  HIS A 110     -13.366  -6.506 -30.941  1.00  1.12           H  
ATOM   1740  HD1 HIS A 110     -13.641  -6.241 -28.110  1.00  1.12           H  
ATOM   1741  HD2 HIS A 110     -14.201 -10.122 -29.785  1.00  1.12           H  
ATOM   1742  HE1 HIS A 110     -13.430  -7.810 -26.292  1.00  1.12           H  
ATOM   1743  N   GLU A 111     -14.730  -4.645 -32.342  1.00  1.07           N  
ATOM   1744  CA  GLU A 111     -14.558  -3.912 -33.594  1.00  1.07           C  
ATOM   1745  C   GLU A 111     -13.858  -4.764 -34.642  1.00  1.07           C  
ATOM   1746  O   GLU A 111     -12.953  -5.541 -34.341  1.00  1.07           O  
ATOM   1747  CB  GLU A 111     -13.770  -2.609 -33.397  1.00  1.07           C  
ATOM   1748  CG  GLU A 111     -14.535  -1.506 -32.665  1.00  1.07           C  
ATOM   1749  CD  GLU A 111     -13.740  -0.219 -32.507  1.00  1.07           C  
ATOM   1750  OE1 GLU A 111     -12.575  -0.298 -32.203  1.00  1.07           O  
ATOM   1751  OE2 GLU A 111     -14.288   0.840 -32.756  1.00  1.07           O1-
ATOM   1752  H   GLU A 111     -14.213  -4.360 -31.521  1.00  1.07           H  
ATOM   1753  HA  GLU A 111     -15.545  -3.655 -33.979  1.00  1.07           H  
ATOM   1754 1HB  GLU A 111     -12.859  -2.816 -32.838  1.00  1.07           H  
ATOM   1755 2HB  GLU A 111     -13.470  -2.219 -34.373  1.00  1.07           H  
ATOM   1756 1HG  GLU A 111     -15.447  -1.289 -33.222  1.00  1.07           H  
ATOM   1757 2HG  GLU A 111     -14.823  -1.873 -31.682  1.00  1.07           H  
ATOM   1758  N   LYS A 112     -14.288  -4.594 -35.876  1.00  1.02           N  
ATOM   1759  CA  LYS A 112     -13.727  -5.292 -37.016  1.00  1.02           C  
ATOM   1760  C   LYS A 112     -12.979  -4.247 -37.822  1.00  1.02           C  
ATOM   1761  O   LYS A 112     -13.222  -3.068 -37.589  1.00  1.02           O  
ATOM   1762  CB  LYS A 112     -14.861  -5.893 -37.838  1.00  1.02           C  
ATOM   1763  CG  LYS A 112     -15.704  -6.870 -37.059  1.00  1.02           C  
ATOM   1764  CD  LYS A 112     -16.882  -7.328 -37.839  1.00  1.02           C  
ATOM   1765  CE  LYS A 112     -17.740  -8.266 -37.005  1.00  1.02           C  
ATOM   1766  NZ  LYS A 112     -18.373  -7.553 -35.847  1.00  1.02           N1+
ATOM   1767  H   LYS A 112     -15.049  -3.947 -36.032  1.00  1.02           H  
ATOM   1768  HA  LYS A 112     -13.071  -6.071 -36.654  1.00  1.02           H  
ATOM   1769 1HB  LYS A 112     -15.510  -5.099 -38.206  1.00  1.02           H  
ATOM   1770 2HB  LYS A 112     -14.456  -6.414 -38.707  1.00  1.02           H  
ATOM   1771 1HG  LYS A 112     -15.113  -7.739 -36.820  1.00  1.02           H  
ATOM   1772 2HG  LYS A 112     -16.044  -6.419 -36.124  1.00  1.02           H  
ATOM   1773 1HD  LYS A 112     -17.482  -6.468 -38.134  1.00  1.02           H  
ATOM   1774 2HD  LYS A 112     -16.545  -7.830 -38.732  1.00  1.02           H  
ATOM   1775 1HE  LYS A 112     -18.524  -8.682 -37.635  1.00  1.02           H  
ATOM   1776 2HE  LYS A 112     -17.122  -9.082 -36.622  1.00  1.02           H  
ATOM   1777 1HZ  LYS A 112     -18.936  -8.207 -35.328  1.00  1.02           H  
ATOM   1778 2HZ  LYS A 112     -17.646  -7.165 -35.228  1.00  1.02           H  
ATOM   1779 3HZ  LYS A 112     -18.956  -6.803 -36.181  1.00  1.02           H  
ATOM   1780  N   PRO A 113     -11.989  -4.602 -38.650  1.00  0.99           N  
ATOM   1781  CA  PRO A 113     -11.355  -3.739 -39.630  1.00  0.99           C  
ATOM   1782  C   PRO A 113     -12.383  -3.290 -40.653  1.00  0.99           C  
ATOM   1783  O   PRO A 113     -13.351  -4.005 -40.903  1.00  0.99           O  
ATOM   1784  CB  PRO A 113     -10.315  -4.643 -40.278  1.00  0.99           C  
ATOM   1785  CG  PRO A 113     -10.054  -5.696 -39.272  1.00  0.99           C  
ATOM   1786  CD  PRO A 113     -11.399  -5.945 -38.605  1.00  0.99           C  
ATOM   1787  HA  PRO A 113     -10.875  -2.894 -39.135  1.00  0.99           H  
ATOM   1788 1HB  PRO A 113     -10.691  -5.043 -41.232  1.00  0.99           H  
ATOM   1789 2HB  PRO A 113      -9.427  -4.054 -40.511  1.00  0.99           H  
ATOM   1790 1HG  PRO A 113      -9.634  -6.583 -39.751  1.00  0.99           H  
ATOM   1791 2HG  PRO A 113      -9.293  -5.326 -38.583  1.00  0.99           H  
ATOM   1792 1HD  PRO A 113     -11.998  -6.659 -39.198  1.00  0.99           H  
ATOM   1793 2HD  PRO A 113     -11.218  -6.293 -37.602  1.00  0.99           H  
ATOM   1794  N   MET A 114     -12.176  -2.130 -41.255  1.00  0.98           N  
ATOM   1795  CA  MET A 114     -13.063  -1.703 -42.324  1.00  0.98           C  
ATOM   1796  C   MET A 114     -12.265  -1.561 -43.603  1.00  0.98           C  
ATOM   1797  O   MET A 114     -11.198  -0.948 -43.624  1.00  0.98           O  
ATOM   1798  CB  MET A 114     -13.741  -0.379 -41.982  1.00  0.98           C  
ATOM   1799  CG  MET A 114     -14.710  -0.429 -40.834  1.00  0.98           C  
ATOM   1800  SD  MET A 114     -15.445   1.178 -40.505  1.00  0.98           S  
ATOM   1801  CE  MET A 114     -16.382   1.394 -42.017  1.00  0.98           C  
ATOM   1802  H   MET A 114     -11.388  -1.554 -41.003  1.00  0.98           H  
ATOM   1803  HA  MET A 114     -13.826  -2.463 -42.487  1.00  0.98           H  
ATOM   1804 1HB  MET A 114     -12.980   0.370 -41.748  1.00  0.98           H  
ATOM   1805 2HB  MET A 114     -14.295  -0.029 -42.848  1.00  0.98           H  
ATOM   1806 1HG  MET A 114     -15.505  -1.133 -41.068  1.00  0.98           H  
ATOM   1807 2HG  MET A 114     -14.218  -0.771 -39.943  1.00  0.98           H  
ATOM   1808 1HE  MET A 114     -16.929   2.326 -41.979  1.00  0.98           H  
ATOM   1809 2HE  MET A 114     -15.701   1.403 -42.870  1.00  0.98           H  
ATOM   1810 3HE  MET A 114     -17.090   0.575 -42.127  1.00  0.98           H  
ATOM   1811  N   ASN A 115     -12.798  -2.075 -44.695  1.00  0.97           N  
ATOM   1812  CA  ASN A 115     -12.081  -1.984 -45.958  1.00  0.97           C  
ATOM   1813  C   ASN A 115     -12.386  -0.663 -46.644  1.00  0.97           C  
ATOM   1814  O   ASN A 115     -13.294  -0.556 -47.467  1.00  0.97           O  
ATOM   1815  CB  ASN A 115     -12.386  -3.198 -46.809  1.00  0.97           C  
ATOM   1816  CG  ASN A 115     -11.763  -4.451 -46.215  1.00  0.97           C  
ATOM   1817  ND2 ASN A 115     -12.516  -5.513 -46.119  1.00  0.97           N  
ATOM   1818  OD1 ASN A 115     -10.591  -4.436 -45.824  1.00  0.97           O  
ATOM   1819  H   ASN A 115     -13.685  -2.555 -44.647  1.00  0.97           H  
ATOM   1820  HA  ASN A 115     -11.010  -1.991 -45.753  1.00  0.97           H  
ATOM   1821 1HB  ASN A 115     -13.464  -3.333 -46.893  1.00  0.97           H  
ATOM   1822 2HB  ASN A 115     -11.993  -3.060 -47.798  1.00  0.97           H  
ATOM   1823 1HD2 ASN A 115     -12.143  -6.352 -45.716  1.00  0.97           H  
ATOM   1824 2HD2 ASN A 115     -13.463  -5.493 -46.436  1.00  0.97           H  
ATOM   1825  N   VAL A 116     -11.610   0.340 -46.254  1.00  0.95           N  
ATOM   1826  CA  VAL A 116     -11.789   1.721 -46.677  1.00  0.95           C  
ATOM   1827  C   VAL A 116     -10.650   2.214 -47.556  1.00  0.95           C  
ATOM   1828  O   VAL A 116      -9.487   1.895 -47.331  1.00  0.95           O  
ATOM   1829  CB  VAL A 116     -11.977   2.643 -45.454  1.00  0.95           C  
ATOM   1830  CG1 VAL A 116     -12.086   4.116 -45.876  1.00  0.95           C  
ATOM   1831  CG2 VAL A 116     -13.229   2.193 -44.721  1.00  0.95           C  
ATOM   1832  H   VAL A 116     -10.897   0.116 -45.558  1.00  0.95           H  
ATOM   1833  HA  VAL A 116     -12.697   1.750 -47.249  1.00  0.95           H  
ATOM   1834  HB  VAL A 116     -11.121   2.553 -44.797  1.00  0.95           H  
ATOM   1835 1HG1 VAL A 116     -12.219   4.738 -44.993  1.00  0.95           H  
ATOM   1836 2HG1 VAL A 116     -11.173   4.424 -46.387  1.00  0.95           H  
ATOM   1837 3HG1 VAL A 116     -12.932   4.260 -46.538  1.00  0.95           H  
ATOM   1838 1HG2 VAL A 116     -13.393   2.801 -43.841  1.00  0.95           H  
ATOM   1839 2HG2 VAL A 116     -14.087   2.279 -45.387  1.00  0.95           H  
ATOM   1840 3HG2 VAL A 116     -13.104   1.167 -44.425  1.00  0.95           H  
ATOM   1841  N   GLN A 117     -10.995   2.919 -48.617  1.00  0.93           N  
ATOM   1842  CA  GLN A 117      -9.993   3.425 -49.528  1.00  0.93           C  
ATOM   1843  C   GLN A 117      -9.489   4.789 -49.074  1.00  0.93           C  
ATOM   1844  O   GLN A 117     -10.263   5.705 -48.817  1.00  0.93           O  
ATOM   1845  CB  GLN A 117     -10.573   3.514 -50.936  1.00  0.93           C  
ATOM   1846  CG  GLN A 117      -9.547   3.598 -52.043  1.00  0.93           C  
ATOM   1847  CD  GLN A 117      -9.202   4.987 -52.466  1.00  0.93           C  
ATOM   1848  NE2 GLN A 117      -7.928   5.319 -52.597  1.00  0.93           N  
ATOM   1849  OE1 GLN A 117     -10.107   5.786 -52.689  1.00  0.93           O  
ATOM   1850  H   GLN A 117     -11.967   3.136 -48.772  1.00  0.93           H  
ATOM   1851  HA  GLN A 117      -9.146   2.740 -49.537  1.00  0.93           H  
ATOM   1852 1HB  GLN A 117     -11.246   2.683 -51.118  1.00  0.93           H  
ATOM   1853 2HB  GLN A 117     -11.152   4.395 -50.990  1.00  0.93           H  
ATOM   1854 1HG  GLN A 117      -8.664   3.113 -51.703  1.00  0.93           H  
ATOM   1855 2HG  GLN A 117      -9.945   3.084 -52.911  1.00  0.93           H  
ATOM   1856 1HE2 GLN A 117      -7.694   6.236 -52.884  1.00  0.93           H  
ATOM   1857 2HE2 GLN A 117      -7.161   4.676 -52.412  1.00  0.93           H  
ATOM   1858  N   SER A 118      -8.180   4.895 -48.966  1.00  0.90           N  
ATOM   1859  CA  SER A 118      -7.480   6.113 -48.588  1.00  0.90           C  
ATOM   1860  C   SER A 118      -6.039   5.920 -49.017  1.00  0.90           C  
ATOM   1861  O   SER A 118      -5.648   4.794 -49.304  1.00  0.90           O  
ATOM   1862  CB  SER A 118      -7.570   6.359 -47.095  1.00  0.90           C  
ATOM   1863  OG  SER A 118      -6.822   5.419 -46.384  1.00  0.90           O  
ATOM   1864  H   SER A 118      -7.631   4.077 -49.172  1.00  0.90           H  
ATOM   1865  HA  SER A 118      -7.904   6.963 -49.125  1.00  0.90           H  
ATOM   1866 1HB  SER A 118      -7.203   7.365 -46.874  1.00  0.90           H  
ATOM   1867 2HB  SER A 118      -8.611   6.317 -46.777  1.00  0.90           H  
ATOM   1868  HG  SER A 118      -5.898   5.582 -46.634  1.00  0.90           H  
ATOM   1869  N   LEU A 119      -5.227   6.953 -49.014  1.00  0.86           N  
ATOM   1870  CA  LEU A 119      -3.843   6.756 -49.403  1.00  0.86           C  
ATOM   1871  C   LEU A 119      -3.177   5.680 -48.576  1.00  0.86           C  
ATOM   1872  O   LEU A 119      -3.298   5.646 -47.351  1.00  0.86           O  
ATOM   1873  CB  LEU A 119      -3.042   8.034 -49.244  1.00  0.86           C  
ATOM   1874  CG  LEU A 119      -1.614   7.958 -49.701  1.00  0.86           C  
ATOM   1875  CD1 LEU A 119      -1.612   7.808 -51.177  1.00  0.86           C  
ATOM   1876  CD2 LEU A 119      -0.874   9.174 -49.282  1.00  0.86           C  
ATOM   1877  H   LEU A 119      -5.555   7.890 -48.797  1.00  0.86           H  
ATOM   1878  HA  LEU A 119      -3.822   6.454 -50.451  1.00  0.86           H  
ATOM   1879 1HB  LEU A 119      -3.506   8.777 -49.855  1.00  0.86           H  
ATOM   1880 2HB  LEU A 119      -3.071   8.358 -48.205  1.00  0.86           H  
ATOM   1881  HG  LEU A 119      -1.129   7.088 -49.269  1.00  0.86           H  
ATOM   1882 1HD1 LEU A 119      -0.584   7.740 -51.536  1.00  0.86           H  
ATOM   1883 2HD1 LEU A 119      -2.154   6.909 -51.447  1.00  0.86           H  
ATOM   1884 3HD1 LEU A 119      -2.100   8.669 -51.633  1.00  0.86           H  
ATOM   1885 1HD2 LEU A 119       0.124   9.092 -49.638  1.00  0.86           H  
ATOM   1886 2HD2 LEU A 119      -1.317  10.036 -49.711  1.00  0.86           H  
ATOM   1887 3HD2 LEU A 119      -0.878   9.260 -48.195  1.00  0.86           H  
ATOM   1888  N   GLY A 120      -2.522   4.766 -49.278  1.00  0.83           N  
ATOM   1889  CA  GLY A 120      -1.804   3.665 -48.673  1.00  0.83           C  
ATOM   1890  C   GLY A 120      -2.675   2.459 -48.360  1.00  0.83           C  
ATOM   1891  O   GLY A 120      -2.182   1.435 -47.908  1.00  0.83           O  
ATOM   1892  H   GLY A 120      -2.506   4.863 -50.282  1.00  0.83           H  
ATOM   1893 1HA  GLY A 120      -1.012   3.354 -49.341  1.00  0.83           H  
ATOM   1894 2HA  GLY A 120      -1.327   4.018 -47.768  1.00  0.83           H  
ATOM   1895  N   TRP A 121      -3.960   2.515 -48.658  1.00  0.81           N  
ATOM   1896  CA  TRP A 121      -4.821   1.371 -48.372  1.00  0.81           C  
ATOM   1897  C   TRP A 121      -4.253   0.087 -48.995  1.00  0.81           C  
ATOM   1898  O   TRP A 121      -4.341  -1.000 -48.425  1.00  0.81           O  
ATOM   1899  CB  TRP A 121      -6.210   1.620 -48.937  1.00  0.81           C  
ATOM   1900  CG  TRP A 121      -6.274   1.548 -50.419  1.00  0.81           C  
ATOM   1901  CD1 TRP A 121      -6.062   2.523 -51.345  1.00  0.81           C  
ATOM   1902  CD2 TRP A 121      -6.627   0.389 -51.151  1.00  0.81           C  
ATOM   1903  CE2 TRP A 121      -6.621   0.740 -52.491  1.00  0.81           C  
ATOM   1904  CE3 TRP A 121      -6.951  -0.911 -50.780  1.00  0.81           C  
ATOM   1905  NE1 TRP A 121      -6.266   2.037 -52.588  1.00  0.81           N  
ATOM   1906  CZ2 TRP A 121      -6.935  -0.137 -53.444  1.00  0.81           C  
ATOM   1907  CZ3 TRP A 121      -7.267  -1.803 -51.752  1.00  0.81           C  
ATOM   1908  CH2 TRP A 121      -7.264  -1.425 -53.041  1.00  0.81           C  
ATOM   1909  H   TRP A 121      -4.371   3.374 -49.026  1.00  0.81           H  
ATOM   1910  HA  TRP A 121      -4.889   1.249 -47.299  1.00  0.81           H  
ATOM   1911 1HB  TRP A 121      -6.904   0.881 -48.529  1.00  0.81           H  
ATOM   1912 2HB  TRP A 121      -6.560   2.585 -48.609  1.00  0.81           H  
ATOM   1913  HD1 TRP A 121      -5.777   3.530 -51.146  1.00  0.81           H  
ATOM   1914  HE1 TRP A 121      -6.171   2.568 -53.442  1.00  0.81           H  
ATOM   1915  HE3 TRP A 121      -6.960  -1.202 -49.730  1.00  0.81           H  
ATOM   1916  HZ2 TRP A 121      -6.940   0.149 -54.488  1.00  0.81           H  
ATOM   1917  HZ3 TRP A 121      -7.528  -2.816 -51.459  1.00  0.81           H  
ATOM   1918  HH2 TRP A 121      -7.527  -2.142 -53.769  1.00  0.81           H  
ATOM   1919  N   ASN A 122      -3.600   0.238 -50.151  1.00  0.79           N  
ATOM   1920  CA  ASN A 122      -3.050  -0.868 -50.906  1.00  0.79           C  
ATOM   1921  C   ASN A 122      -1.784  -1.449 -50.289  1.00  0.79           C  
ATOM   1922  O   ASN A 122      -1.288  -2.476 -50.745  1.00  0.79           O  
ATOM   1923  CB  ASN A 122      -2.736  -0.436 -52.318  1.00  0.79           C  
ATOM   1924  CG  ASN A 122      -1.663   0.626 -52.321  1.00  0.79           C  
ATOM   1925  ND2 ASN A 122      -0.538   0.279 -52.835  1.00  0.79           N  
ATOM   1926  OD1 ASN A 122      -1.822   1.754 -51.818  1.00  0.79           O  
ATOM   1927  H   ASN A 122      -3.542   1.167 -50.536  1.00  0.79           H  
ATOM   1928  HA  ASN A 122      -3.799  -1.659 -50.935  1.00  0.79           H  
ATOM   1929 1HB  ASN A 122      -2.399  -1.294 -52.906  1.00  0.79           H  
ATOM   1930 2HB  ASN A 122      -3.633  -0.039 -52.793  1.00  0.79           H  
ATOM   1931 1HD2 ASN A 122       0.246   0.918 -52.838  1.00  0.79           H  
ATOM   1932 2HD2 ASN A 122      -0.392  -0.624 -53.267  1.00  0.79           H  
ATOM   1933  N   ILE A 123      -1.245  -0.816 -49.255  1.00  0.78           N  
ATOM   1934  CA  ILE A 123      -0.050  -1.356 -48.654  1.00  0.78           C  
ATOM   1935  C   ILE A 123      -0.433  -1.960 -47.304  1.00  0.78           C  
ATOM   1936  O   ILE A 123       0.453  -2.343 -46.531  1.00  0.78           O  
ATOM   1937  CB  ILE A 123       1.105  -0.316 -48.522  1.00  0.78           C  
ATOM   1938  CG1 ILE A 123       0.843   0.821 -47.576  1.00  0.78           C  
ATOM   1939  CG2 ILE A 123       1.264   0.330 -49.872  1.00  0.78           C  
ATOM   1940  CD1 ILE A 123       2.104   1.635 -47.295  1.00  0.78           C  
ATOM   1941  H   ILE A 123      -1.665   0.022 -48.874  1.00  0.78           H  
ATOM   1942  HA  ILE A 123       0.331  -2.161 -49.278  1.00  0.78           H  
ATOM   1943  HB  ILE A 123       2.030  -0.811 -48.263  1.00  0.78           H  
ATOM   1944 1HG1 ILE A 123       0.146   1.486 -48.022  1.00  0.78           H  
ATOM   1945 2HG1 ILE A 123       0.429   0.440 -46.638  1.00  0.78           H  
ATOM   1946 1HG2 ILE A 123       2.081   1.052 -49.845  1.00  0.78           H  
ATOM   1947 2HG2 ILE A 123       1.470  -0.428 -50.618  1.00  0.78           H  
ATOM   1948 3HG2 ILE A 123       0.343   0.846 -50.131  1.00  0.78           H  
ATOM   1949 1HD1 ILE A 123       1.885   2.456 -46.637  1.00  0.78           H  
ATOM   1950 2HD1 ILE A 123       2.849   1.017 -46.838  1.00  0.78           H  
ATOM   1951 3HD1 ILE A 123       2.498   2.030 -48.227  1.00  0.78           H  
ATOM   1952  N   ILE A 124      -1.752  -2.070 -47.038  1.00  0.77           N  
ATOM   1953  CA  ILE A 124      -2.218  -2.657 -45.792  1.00  0.77           C  
ATOM   1954  C   ILE A 124      -2.803  -4.063 -45.982  1.00  0.77           C  
ATOM   1955  O   ILE A 124      -3.680  -4.295 -46.825  1.00  0.77           O  
ATOM   1956  CB  ILE A 124      -3.340  -1.839 -45.140  1.00  0.77           C  
ATOM   1957  CG1 ILE A 124      -2.936  -0.451 -44.877  1.00  0.77           C  
ATOM   1958  CG2 ILE A 124      -3.640  -2.456 -43.771  1.00  0.77           C  
ATOM   1959  CD1 ILE A 124      -4.089   0.379 -44.486  1.00  0.77           C  
ATOM   1960  H   ILE A 124      -2.453  -1.728 -47.697  1.00  0.77           H  
ATOM   1961  HA  ILE A 124      -1.382  -2.722 -45.106  1.00  0.77           H  
ATOM   1962  HB  ILE A 124      -4.231  -1.832 -45.769  1.00  0.77           H  
ATOM   1963 1HG1 ILE A 124      -2.231  -0.411 -44.084  1.00  0.77           H  
ATOM   1964 2HG1 ILE A 124      -2.488  -0.032 -45.778  1.00  0.77           H  
ATOM   1965 1HG2 ILE A 124      -4.399  -1.877 -43.298  1.00  0.77           H  
ATOM   1966 2HG2 ILE A 124      -3.982  -3.475 -43.873  1.00  0.77           H  
ATOM   1967 3HG2 ILE A 124      -2.744  -2.441 -43.155  1.00  0.77           H  
ATOM   1968 1HD1 ILE A 124      -3.758   1.376 -44.317  1.00  0.77           H  
ATOM   1969 2HD1 ILE A 124      -4.810   0.361 -45.279  1.00  0.77           H  
ATOM   1970 3HD1 ILE A 124      -4.547  -0.007 -43.591  1.00  0.77           H  
ATOM   1971  N   THR A 125      -2.316  -4.991 -45.182  1.00  0.77           N  
ATOM   1972  CA  THR A 125      -2.817  -6.356 -45.132  1.00  0.77           C  
ATOM   1973  C   THR A 125      -3.496  -6.541 -43.790  1.00  0.77           C  
ATOM   1974  O   THR A 125      -2.965  -6.087 -42.779  1.00  0.77           O  
ATOM   1975  CB  THR A 125      -1.691  -7.394 -45.307  1.00  0.77           C  
ATOM   1976  CG2 THR A 125      -2.218  -8.816 -45.144  1.00  0.77           C  
ATOM   1977  OG1 THR A 125      -1.090  -7.237 -46.602  1.00  0.77           O  
ATOM   1978  H   THR A 125      -1.564  -4.717 -44.548  1.00  0.77           H  
ATOM   1979  HA  THR A 125      -3.559  -6.501 -45.915  1.00  0.77           H  
ATOM   1980  HB  THR A 125      -0.927  -7.211 -44.549  1.00  0.77           H  
ATOM   1981  HG1 THR A 125      -0.235  -7.676 -46.609  1.00  0.77           H  
ATOM   1982 1HG2 THR A 125      -1.399  -9.522 -45.264  1.00  0.77           H  
ATOM   1983 2HG2 THR A 125      -2.652  -8.939 -44.151  1.00  0.77           H  
ATOM   1984 3HG2 THR A 125      -2.979  -9.012 -45.897  1.00  0.77           H  
ATOM   1985  N   PHE A 126      -4.681  -7.141 -43.783  1.00  0.76           N  
ATOM   1986  CA  PHE A 126      -5.380  -7.368 -42.527  1.00  0.76           C  
ATOM   1987  C   PHE A 126      -5.647  -8.842 -42.254  1.00  0.76           C  
ATOM   1988  O   PHE A 126      -5.931  -9.616 -43.172  1.00  0.76           O  
ATOM   1989  CB  PHE A 126      -6.746  -6.663 -42.500  1.00  0.76           C  
ATOM   1990  CG  PHE A 126      -6.772  -5.147 -42.492  1.00  0.76           C  
ATOM   1991  CD1 PHE A 126      -6.902  -4.406 -43.665  1.00  0.76           C  
ATOM   1992  CD2 PHE A 126      -6.699  -4.469 -41.291  1.00  0.76           C  
ATOM   1993  CE1 PHE A 126      -6.977  -3.017 -43.617  1.00  0.76           C  
ATOM   1994  CE2 PHE A 126      -6.766  -3.102 -41.243  1.00  0.76           C  
ATOM   1995  CZ  PHE A 126      -6.913  -2.365 -42.400  1.00  0.76           C  
ATOM   1996  H   PHE A 126      -5.081  -7.470 -44.651  1.00  0.76           H  
ATOM   1997  HA  PHE A 126      -4.771  -6.982 -41.712  1.00  0.76           H  
ATOM   1998 1HB  PHE A 126      -7.323  -6.994 -43.362  1.00  0.76           H  
ATOM   1999 2HB  PHE A 126      -7.299  -7.010 -41.617  1.00  0.76           H  
ATOM   2000  HD1 PHE A 126      -6.960  -4.923 -44.623  1.00  0.76           H  
ATOM   2001  HD2 PHE A 126      -6.599  -5.042 -40.364  1.00  0.76           H  
ATOM   2002  HE1 PHE A 126      -7.086  -2.442 -44.541  1.00  0.76           H  
ATOM   2003  HE2 PHE A 126      -6.711  -2.615 -40.287  1.00  0.76           H  
ATOM   2004  HZ  PHE A 126      -6.969  -1.276 -42.360  1.00  0.76           H  
ATOM   2005  N   LYS A 127      -5.634  -9.192 -40.971  1.00  0.76           N  
ATOM   2006  CA  LYS A 127      -6.055 -10.505 -40.498  1.00  0.76           C  
ATOM   2007  C   LYS A 127      -7.163 -10.303 -39.458  1.00  0.76           C  
ATOM   2008  O   LYS A 127      -6.954  -9.636 -38.437  1.00  0.76           O  
ATOM   2009  CB  LYS A 127      -4.887 -11.283 -39.896  1.00  0.76           C  
ATOM   2010  CG  LYS A 127      -5.277 -12.702 -39.468  1.00  0.76           C  
ATOM   2011  CD  LYS A 127      -4.110 -13.489 -38.862  1.00  0.76           C  
ATOM   2012  CE  LYS A 127      -4.536 -14.916 -38.508  1.00  0.76           C  
ATOM   2013  NZ  LYS A 127      -3.412 -15.720 -37.950  1.00  0.76           N1+
ATOM   2014  H   LYS A 127      -5.296  -8.509 -40.296  1.00  0.76           H  
ATOM   2015  HA  LYS A 127      -6.473 -11.071 -41.330  1.00  0.76           H  
ATOM   2016 1HB  LYS A 127      -4.077 -11.353 -40.622  1.00  0.76           H  
ATOM   2017 2HB  LYS A 127      -4.505 -10.752 -39.023  1.00  0.76           H  
ATOM   2018 1HG  LYS A 127      -6.091 -12.642 -38.752  1.00  0.76           H  
ATOM   2019 2HG  LYS A 127      -5.642 -13.243 -40.339  1.00  0.76           H  
ATOM   2020 1HD  LYS A 127      -3.275 -13.518 -39.560  1.00  0.76           H  
ATOM   2021 2HD  LYS A 127      -3.784 -13.002 -37.949  1.00  0.76           H  
ATOM   2022 1HE  LYS A 127      -5.333 -14.877 -37.775  1.00  0.76           H  
ATOM   2023 2HE  LYS A 127      -4.907 -15.407 -39.407  1.00  0.76           H  
ATOM   2024 1HZ  LYS A 127      -3.741 -16.650 -37.734  1.00  0.76           H  
ATOM   2025 2HZ  LYS A 127      -2.669 -15.777 -38.629  1.00  0.76           H  
ATOM   2026 3HZ  LYS A 127      -3.061 -15.285 -37.108  1.00  0.76           H  
ATOM   2027  N   ASP A 128      -8.338 -10.865 -39.739  1.00  0.76           N  
ATOM   2028  CA  ASP A 128      -9.516 -10.666 -38.898  1.00  0.76           C  
ATOM   2029  C   ASP A 128      -9.787 -11.864 -37.988  1.00  0.76           C  
ATOM   2030  O   ASP A 128      -9.467 -12.996 -38.347  1.00  0.76           O  
ATOM   2031  CB  ASP A 128     -10.722 -10.440 -39.801  1.00  0.76           C  
ATOM   2032  CG  ASP A 128     -10.487  -9.285 -40.766  1.00  0.76           C  
ATOM   2033  OD1 ASP A 128      -9.434  -8.705 -40.697  1.00  0.76           O  
ATOM   2034  OD2 ASP A 128     -11.338  -9.003 -41.562  1.00  0.76           O1-
ATOM   2035  H   ASP A 128      -8.424 -11.419 -40.580  1.00  0.76           H  
ATOM   2036  HA  ASP A 128      -9.357  -9.786 -38.272  1.00  0.76           H  
ATOM   2037 1HB  ASP A 128     -10.940 -11.349 -40.365  1.00  0.76           H  
ATOM   2038 2HB  ASP A 128     -11.593 -10.214 -39.186  1.00  0.76           H  
ATOM   2039  N   LYS A 129     -10.446 -11.616 -36.845  1.00  0.75           N  
ATOM   2040  CA  LYS A 129     -10.847 -12.660 -35.886  1.00  0.75           C  
ATOM   2041  C   LYS A 129      -9.641 -13.398 -35.384  1.00  0.75           C  
ATOM   2042  O   LYS A 129      -9.677 -14.608 -35.153  1.00  0.75           O  
ATOM   2043  CB  LYS A 129     -11.825 -13.665 -36.492  1.00  0.75           C  
ATOM   2044  CG  LYS A 129     -13.129 -13.091 -36.936  1.00  0.75           C  
ATOM   2045  CD  LYS A 129     -13.958 -14.131 -37.678  1.00  0.75           C  
ATOM   2046  CE  LYS A 129     -14.597 -15.122 -36.716  1.00  0.75           C  
ATOM   2047  NZ  LYS A 129     -15.466 -16.103 -37.427  1.00  0.75           N1+
ATOM   2048  H   LYS A 129     -10.603 -10.646 -36.588  1.00  0.75           H  
ATOM   2049  HA  LYS A 129     -11.330 -12.194 -35.031  1.00  0.75           H  
ATOM   2050 1HB  LYS A 129     -11.375 -14.174 -37.342  1.00  0.75           H  
ATOM   2051 2HB  LYS A 129     -12.052 -14.427 -35.748  1.00  0.75           H  
ATOM   2052 1HG  LYS A 129     -13.685 -12.788 -36.058  1.00  0.75           H  
ATOM   2053 2HG  LYS A 129     -12.957 -12.221 -37.545  1.00  0.75           H  
ATOM   2054 1HD  LYS A 129     -14.744 -13.643 -38.247  1.00  0.75           H  
ATOM   2055 2HD  LYS A 129     -13.319 -14.670 -38.382  1.00  0.75           H  
ATOM   2056 1HE  LYS A 129     -13.814 -15.660 -36.185  1.00  0.75           H  
ATOM   2057 2HE  LYS A 129     -15.201 -14.573 -35.993  1.00  0.75           H  
ATOM   2058 1HZ  LYS A 129     -15.875 -16.743 -36.760  1.00  0.75           H  
ATOM   2059 2HZ  LYS A 129     -16.201 -15.611 -37.915  1.00  0.75           H  
ATOM   2060 3HZ  LYS A 129     -14.909 -16.621 -38.094  1.00  0.75           H  
ATOM   2061  N   THR A 130      -8.588 -12.639 -35.164  1.00  0.74           N  
ATOM   2062  CA  THR A 130      -7.359 -13.197 -34.669  1.00  0.74           C  
ATOM   2063  C   THR A 130      -7.080 -12.706 -33.275  1.00  0.74           C  
ATOM   2064  O   THR A 130      -7.255 -11.529 -32.961  1.00  0.74           O  
ATOM   2065  CB  THR A 130      -6.209 -12.822 -35.597  1.00  0.74           C  
ATOM   2066  CG2 THR A 130      -6.061 -11.325 -35.656  1.00  0.74           C  
ATOM   2067  OG1 THR A 130      -5.003 -13.416 -35.127  1.00  0.74           O  
ATOM   2068  H   THR A 130      -8.661 -11.644 -35.370  1.00  0.74           H  
ATOM   2069  HA  THR A 130      -7.449 -14.283 -34.638  1.00  0.74           H  
ATOM   2070  HB  THR A 130      -6.430 -13.191 -36.581  1.00  0.74           H  
ATOM   2071  HG1 THR A 130      -4.868 -13.163 -34.203  1.00  0.74           H  
ATOM   2072 1HG2 THR A 130      -5.267 -11.068 -36.333  1.00  0.74           H  
ATOM   2073 2HG2 THR A 130      -6.990 -10.895 -36.021  1.00  0.74           H  
ATOM   2074 3HG2 THR A 130      -5.842 -10.936 -34.662  1.00  0.74           H  
ATOM   2075  N   ASP A 131      -6.620 -13.614 -32.439  1.00  0.72           N  
ATOM   2076  CA  ASP A 131      -6.277 -13.271 -31.079  1.00  0.72           C  
ATOM   2077  C   ASP A 131      -4.839 -12.828 -31.007  1.00  0.72           C  
ATOM   2078  O   ASP A 131      -3.908 -13.630 -31.104  1.00  0.72           O  
ATOM   2079  CB  ASP A 131      -6.593 -14.417 -30.127  1.00  0.72           C  
ATOM   2080  CG  ASP A 131      -6.315 -14.096 -28.647  1.00  0.72           C  
ATOM   2081  OD1 ASP A 131      -5.569 -13.173 -28.358  1.00  0.72           O  
ATOM   2082  OD2 ASP A 131      -6.855 -14.786 -27.813  1.00  0.72           O1-
ATOM   2083  H   ASP A 131      -6.512 -14.566 -32.762  1.00  0.72           H  
ATOM   2084  HA  ASP A 131      -6.886 -12.421 -30.772  1.00  0.72           H  
ATOM   2085 1HB  ASP A 131      -7.647 -14.685 -30.226  1.00  0.72           H  
ATOM   2086 2HB  ASP A 131      -6.008 -15.290 -30.408  1.00  0.72           H  
ATOM   2087  N   VAL A 132      -4.668 -11.532 -30.841  1.00  0.71           N  
ATOM   2088  CA  VAL A 132      -3.379 -10.871 -30.837  1.00  0.71           C  
ATOM   2089  C   VAL A 132      -2.421 -11.348 -29.749  1.00  0.71           C  
ATOM   2090  O   VAL A 132      -1.223 -11.081 -29.823  1.00  0.71           O  
ATOM   2091  CB  VAL A 132      -3.589  -9.376 -30.704  1.00  0.71           C  
ATOM   2092  CG1 VAL A 132      -4.361  -8.844 -31.926  1.00  0.71           C  
ATOM   2093  CG2 VAL A 132      -4.363  -9.134 -29.420  1.00  0.71           C  
ATOM   2094  H   VAL A 132      -5.503 -10.966 -30.744  1.00  0.71           H  
ATOM   2095  HA  VAL A 132      -2.936 -11.041 -31.800  1.00  0.71           H  
ATOM   2096  HB  VAL A 132      -2.629  -8.863 -30.667  1.00  0.71           H  
ATOM   2097 1HG1 VAL A 132      -4.516  -7.772 -31.823  1.00  0.71           H  
ATOM   2098 2HG1 VAL A 132      -3.786  -9.040 -32.825  1.00  0.71           H  
ATOM   2099 3HG1 VAL A 132      -5.331  -9.344 -31.998  1.00  0.71           H  
ATOM   2100 1HG2 VAL A 132      -4.547  -8.105 -29.285  1.00  0.71           H  
ATOM   2101 2HG2 VAL A 132      -5.316  -9.660 -29.468  1.00  0.71           H  
ATOM   2102 3HG2 VAL A 132      -3.793  -9.503 -28.568  1.00  0.71           H  
ATOM   2103  N   HIS A 133      -2.934 -12.067 -28.747  1.00  0.70           N  
ATOM   2104  CA  HIS A 133      -2.089 -12.544 -27.666  1.00  0.70           C  
ATOM   2105  C   HIS A 133      -1.540 -13.944 -27.944  1.00  0.70           C  
ATOM   2106  O   HIS A 133      -0.749 -14.477 -27.162  1.00  0.70           O  
ATOM   2107  CB  HIS A 133      -2.890 -12.590 -26.368  1.00  0.70           C  
ATOM   2108  CG  HIS A 133      -3.407 -11.260 -25.929  1.00  0.70           C  
ATOM   2109  CD2 HIS A 133      -4.671 -10.814 -25.785  1.00  0.70           C  
ATOM   2110  ND1 HIS A 133      -2.588 -10.222 -25.557  1.00  0.70           N  
ATOM   2111  CE1 HIS A 133      -3.326  -9.194 -25.199  1.00  0.70           C  
ATOM   2112  NE2 HIS A 133      -4.593  -9.524 -25.311  1.00  0.70           N  
ATOM   2113  H   HIS A 133      -3.936 -12.303 -28.728  1.00  0.70           H  
ATOM   2114  HA  HIS A 133      -1.247 -11.870 -27.530  1.00  0.70           H  
ATOM   2115 1HB  HIS A 133      -3.742 -13.263 -26.497  1.00  0.70           H  
ATOM   2116 2HB  HIS A 133      -2.267 -12.992 -25.573  1.00  0.70           H  
ATOM   2117  HD1 HIS A 133      -1.578 -10.224 -25.539  1.00  0.70           H  
ATOM   2118  HD2 HIS A 133      -5.644 -11.285 -25.954  1.00  0.70           H  
ATOM   2119  HE1 HIS A 133      -2.869  -8.290 -24.867  1.00  0.70           H  
ATOM   2120  N   ARG A 134      -1.970 -14.546 -29.057  1.00  0.69           N  
ATOM   2121  CA  ARG A 134      -1.533 -15.886 -29.429  1.00  0.69           C  
ATOM   2122  C   ARG A 134      -0.735 -15.861 -30.729  1.00  0.69           C  
ATOM   2123  O   ARG A 134      -0.392 -16.908 -31.284  1.00  0.69           O  
ATOM   2124  CB  ARG A 134      -2.723 -16.813 -29.598  1.00  0.69           C  
ATOM   2125  CG  ARG A 134      -3.581 -16.997 -28.351  1.00  0.69           C  
ATOM   2126  CD  ARG A 134      -4.657 -18.007 -28.569  1.00  0.69           C  
ATOM   2127  NE  ARG A 134      -5.513 -18.161 -27.402  1.00  0.69           N  
ATOM   2128  CZ  ARG A 134      -6.435 -19.135 -27.249  1.00  0.69           C  
ATOM   2129  NH1 ARG A 134      -6.593 -20.048 -28.184  1.00  0.69           N1+
ATOM   2130  NH2 ARG A 134      -7.180 -19.174 -26.157  1.00  0.69           N  
ATOM   2131  H   ARG A 134      -2.633 -14.070 -29.670  1.00  0.69           H  
ATOM   2132  HA  ARG A 134      -0.894 -16.280 -28.640  1.00  0.69           H  
ATOM   2133 1HB  ARG A 134      -3.374 -16.413 -30.379  1.00  0.69           H  
ATOM   2134 2HB  ARG A 134      -2.383 -17.794 -29.922  1.00  0.69           H  
ATOM   2135 1HG  ARG A 134      -2.956 -17.323 -27.520  1.00  0.69           H  
ATOM   2136 2HG  ARG A 134      -4.056 -16.045 -28.096  1.00  0.69           H  
ATOM   2137 1HD  ARG A 134      -5.280 -17.686 -29.404  1.00  0.69           H  
ATOM   2138 2HD  ARG A 134      -4.212 -18.974 -28.797  1.00  0.69           H  
ATOM   2139  HE  ARG A 134      -5.432 -17.467 -26.668  1.00  0.69           H  
ATOM   2140 1HH1 ARG A 134      -6.024 -20.019 -29.017  1.00  0.69           H  
ATOM   2141 2HH1 ARG A 134      -7.282 -20.777 -28.067  1.00  0.69           H  
ATOM   2142 1HH2 ARG A 134      -7.059 -18.469 -25.441  1.00  0.69           H  
ATOM   2143 2HH2 ARG A 134      -7.869 -19.902 -26.040  1.00  0.69           H  
ATOM   2144  N   LEU A 135      -0.447 -14.664 -31.218  1.00  0.68           N  
ATOM   2145  CA  LEU A 135       0.293 -14.517 -32.458  1.00  0.68           C  
ATOM   2146  C   LEU A 135       1.756 -14.811 -32.253  1.00  0.68           C  
ATOM   2147  O   LEU A 135       2.337 -14.439 -31.231  1.00  0.68           O  
ATOM   2148  CB  LEU A 135       0.198 -13.086 -32.986  1.00  0.68           C  
ATOM   2149  CG  LEU A 135      -1.144 -12.592 -33.401  1.00  0.68           C  
ATOM   2150  CD1 LEU A 135      -1.033 -11.105 -33.707  1.00  0.68           C  
ATOM   2151  CD2 LEU A 135      -1.610 -13.336 -34.607  1.00  0.68           C  
ATOM   2152  H   LEU A 135      -0.751 -13.842 -30.713  1.00  0.68           H  
ATOM   2153  HA  LEU A 135      -0.106 -15.213 -33.193  1.00  0.68           H  
ATOM   2154 1HB  LEU A 135       0.551 -12.418 -32.199  1.00  0.68           H  
ATOM   2155 2HB  LEU A 135       0.869 -12.993 -33.842  1.00  0.68           H  
ATOM   2156  HG  LEU A 135      -1.849 -12.748 -32.600  1.00  0.68           H  
ATOM   2157 1HD1 LEU A 135      -2.002 -10.722 -34.000  1.00  0.68           H  
ATOM   2158 2HD1 LEU A 135      -0.691 -10.582 -32.811  1.00  0.68           H  
ATOM   2159 3HD1 LEU A 135      -0.321 -10.947 -34.514  1.00  0.68           H  
ATOM   2160 1HD2 LEU A 135      -2.578 -12.959 -34.905  1.00  0.68           H  
ATOM   2161 2HD2 LEU A 135      -0.896 -13.187 -35.413  1.00  0.68           H  
ATOM   2162 3HD2 LEU A 135      -1.684 -14.398 -34.375  1.00  0.68           H  
ATOM   2163  N   GLU A 136       2.374 -15.436 -33.235  1.00  0.67           N  
ATOM   2164  CA  GLU A 136       3.805 -15.599 -33.168  1.00  0.67           C  
ATOM   2165  C   GLU A 136       4.376 -14.204 -33.389  1.00  0.67           C  
ATOM   2166  O   GLU A 136       3.863 -13.501 -34.259  1.00  0.67           O  
ATOM   2167  CB  GLU A 136       4.293 -16.564 -34.247  1.00  0.67           C  
ATOM   2168  CG  GLU A 136       5.773 -16.894 -34.171  1.00  0.67           C  
ATOM   2169  CD  GLU A 136       6.208 -17.907 -35.199  1.00  0.67           C  
ATOM   2170  OE1 GLU A 136       5.397 -18.301 -36.001  1.00  0.67           O  
ATOM   2171  OE2 GLU A 136       7.353 -18.303 -35.169  1.00  0.67           O1-
ATOM   2172  H   GLU A 136       1.856 -15.767 -34.036  1.00  0.67           H  
ATOM   2173  HA  GLU A 136       4.067 -16.007 -32.202  1.00  0.67           H  
ATOM   2174 1HB  GLU A 136       3.738 -17.500 -34.178  1.00  0.67           H  
ATOM   2175 2HB  GLU A 136       4.097 -16.136 -35.228  1.00  0.67           H  
ATOM   2176 1HG  GLU A 136       6.345 -15.975 -34.319  1.00  0.67           H  
ATOM   2177 2HG  GLU A 136       5.996 -17.270 -33.175  1.00  0.67           H  
ATOM   2178  N   PRO A 137       5.350 -13.734 -32.603  1.00  0.66           N  
ATOM   2179  CA  PRO A 137       5.999 -12.457 -32.796  1.00  0.66           C  
ATOM   2180  C   PRO A 137       6.561 -12.346 -34.200  1.00  0.66           C  
ATOM   2181  O   PRO A 137       7.159 -13.293 -34.712  1.00  0.66           O  
ATOM   2182  CB  PRO A 137       7.092 -12.497 -31.733  1.00  0.66           C  
ATOM   2183  CG  PRO A 137       6.540 -13.379 -30.653  1.00  0.66           C  
ATOM   2184  CD  PRO A 137       5.781 -14.454 -31.391  1.00  0.66           C  
ATOM   2185  HA  PRO A 137       5.292 -11.656 -32.597  1.00  0.66           H  
ATOM   2186 1HB  PRO A 137       8.017 -12.902 -32.165  1.00  0.66           H  
ATOM   2187 2HB  PRO A 137       7.305 -11.498 -31.385  1.00  0.66           H  
ATOM   2188 1HG  PRO A 137       7.353 -13.768 -30.026  1.00  0.66           H  
ATOM   2189 2HG  PRO A 137       5.883 -12.785 -29.993  1.00  0.66           H  
ATOM   2190 1HD  PRO A 137       6.432 -15.302 -31.647  1.00  0.66           H  
ATOM   2191 2HD  PRO A 137       4.927 -14.739 -30.757  1.00  0.66           H  
ATOM   2192  N   ILE A 138       6.395 -11.180 -34.809  1.00  0.64           N  
ATOM   2193  CA  ILE A 138       6.888 -10.937 -36.157  1.00  0.64           C  
ATOM   2194  C   ILE A 138       7.828  -9.752 -36.149  1.00  0.64           C  
ATOM   2195  O   ILE A 138       7.483  -8.682 -35.653  1.00  0.64           O  
ATOM   2196  CB  ILE A 138       5.735 -10.643 -37.142  1.00  0.64           C  
ATOM   2197  CG1 ILE A 138       4.759 -11.802 -37.190  1.00  0.64           C  
ATOM   2198  CG2 ILE A 138       6.274 -10.368 -38.530  1.00  0.64           C  
ATOM   2199  CD1 ILE A 138       3.521 -11.482 -37.980  1.00  0.64           C  
ATOM   2200  H   ILE A 138       5.895 -10.445 -34.330  1.00  0.64           H  
ATOM   2201  HA  ILE A 138       7.436 -11.813 -36.502  1.00  0.64           H  
ATOM   2202  HB  ILE A 138       5.201  -9.782 -36.822  1.00  0.64           H  
ATOM   2203 1HG1 ILE A 138       5.250 -12.670 -37.627  1.00  0.64           H  
ATOM   2204 2HG1 ILE A 138       4.453 -12.052 -36.181  1.00  0.64           H  
ATOM   2205 1HG2 ILE A 138       5.449 -10.150 -39.202  1.00  0.64           H  
ATOM   2206 2HG2 ILE A 138       6.940  -9.516 -38.499  1.00  0.64           H  
ATOM   2207 3HG2 ILE A 138       6.817 -11.240 -38.891  1.00  0.64           H  
ATOM   2208 1HD1 ILE A 138       2.853 -12.343 -37.975  1.00  0.64           H  
ATOM   2209 2HD1 ILE A 138       3.020 -10.632 -37.541  1.00  0.64           H  
ATOM   2210 3HD1 ILE A 138       3.800 -11.244 -38.998  1.00  0.64           H  
ATOM   2211  N   LYS A 139       9.025  -9.921 -36.683  1.00  0.63           N  
ATOM   2212  CA  LYS A 139       9.935  -8.793 -36.731  1.00  0.63           C  
ATOM   2213  C   LYS A 139       9.326  -7.679 -37.567  1.00  0.63           C  
ATOM   2214  O   LYS A 139       8.841  -7.916 -38.675  1.00  0.63           O  
ATOM   2215  CB  LYS A 139      11.296  -9.187 -37.298  1.00  0.63           C  
ATOM   2216  CG  LYS A 139      12.320  -8.055 -37.259  1.00  0.63           C  
ATOM   2217  CD  LYS A 139      13.682  -8.518 -37.722  1.00  0.63           C  
ATOM   2218  CE  LYS A 139      14.687  -7.386 -37.659  1.00  0.63           C  
ATOM   2219  NZ  LYS A 139      16.032  -7.823 -38.112  1.00  0.63           N1+
ATOM   2220  H   LYS A 139       9.290 -10.819 -37.064  1.00  0.63           H  
ATOM   2221  HA  LYS A 139      10.075  -8.409 -35.720  1.00  0.63           H  
ATOM   2222 1HB  LYS A 139      11.702 -10.024 -36.729  1.00  0.63           H  
ATOM   2223 2HB  LYS A 139      11.186  -9.508 -38.333  1.00  0.63           H  
ATOM   2224 1HG  LYS A 139      11.989  -7.237 -37.904  1.00  0.63           H  
ATOM   2225 2HG  LYS A 139      12.403  -7.672 -36.239  1.00  0.63           H  
ATOM   2226 1HD  LYS A 139      14.024  -9.327 -37.073  1.00  0.63           H  
ATOM   2227 2HD  LYS A 139      13.621  -8.889 -38.742  1.00  0.63           H  
ATOM   2228 1HE  LYS A 139      14.345  -6.568 -38.291  1.00  0.63           H  
ATOM   2229 2HE  LYS A 139      14.757  -7.030 -36.626  1.00  0.63           H  
ATOM   2230 1HZ  LYS A 139      16.675  -7.047 -38.052  1.00  0.63           H  
ATOM   2231 2HZ  LYS A 139      16.354  -8.575 -37.516  1.00  0.63           H  
ATOM   2232 3HZ  LYS A 139      15.980  -8.146 -39.067  1.00  0.63           H  
ATOM   2233  N   CYS A 140       9.372  -6.468 -37.050  1.00  0.61           N  
ATOM   2234  CA  CYS A 140       8.854  -5.311 -37.757  1.00  0.61           C  
ATOM   2235  C   CYS A 140       9.685  -4.128 -37.343  1.00  0.61           C  
ATOM   2236  O   CYS A 140      10.519  -4.253 -36.450  1.00  0.61           O  
ATOM   2237  CB  CYS A 140       7.365  -5.084 -37.449  1.00  0.61           C  
ATOM   2238  SG  CYS A 140       6.954  -4.655 -35.736  1.00  0.61           S  
ATOM   2239  H   CYS A 140       9.773  -6.347 -36.131  1.00  0.61           H  
ATOM   2240  HA  CYS A 140       8.967  -5.459 -38.831  1.00  0.61           H  
ATOM   2241 1HB  CYS A 140       6.966  -4.299 -38.092  1.00  0.61           H  
ATOM   2242 2HB  CYS A 140       6.822  -5.997 -37.694  1.00  0.61           H  
ATOM   2243  HG  CYS A 140       7.052  -3.328 -35.903  1.00  0.61           H  
ATOM   2244  N   ASP A 141       9.502  -3.001 -38.010  1.00  0.60           N  
ATOM   2245  CA  ASP A 141      10.277  -1.829 -37.670  1.00  0.60           C  
ATOM   2246  C   ASP A 141       9.522  -1.023 -36.633  1.00  0.60           C  
ATOM   2247  O   ASP A 141      10.112  -0.574 -35.643  1.00  0.60           O  
ATOM   2248  CB  ASP A 141      10.530  -1.009 -38.938  1.00  0.60           C  
ATOM   2249  CG  ASP A 141      11.393  -1.767 -39.972  1.00  0.60           C  
ATOM   2250  OD1 ASP A 141      12.484  -2.169 -39.624  1.00  0.60           O  
ATOM   2251  OD2 ASP A 141      10.932  -1.969 -41.098  1.00  0.60           O1-
ATOM   2252  H   ASP A 141       8.797  -2.923 -38.738  1.00  0.60           H  
ATOM   2253  HA  ASP A 141      11.232  -2.139 -37.246  1.00  0.60           H  
ATOM   2254 1HB  ASP A 141       9.571  -0.795 -39.394  1.00  0.60           H  
ATOM   2255 2HB  ASP A 141      10.996  -0.055 -38.689  1.00  0.60           H  
ATOM   2256  N   THR A 142       8.202  -0.956 -36.805  1.00  0.59           N  
ATOM   2257  CA  THR A 142       7.344  -0.236 -35.876  1.00  0.59           C  
ATOM   2258  C   THR A 142       6.224  -1.145 -35.372  1.00  0.59           C  
ATOM   2259  O   THR A 142       5.597  -1.844 -36.174  1.00  0.59           O  
ATOM   2260  CB  THR A 142       6.713   1.008 -36.529  1.00  0.59           C  
ATOM   2261  CG2 THR A 142       5.788   1.707 -35.547  1.00  0.59           C  
ATOM   2262  OG1 THR A 142       7.742   1.931 -36.985  1.00  0.59           O  
ATOM   2263  H   THR A 142       7.798  -1.378 -37.643  1.00  0.59           H  
ATOM   2264  HA  THR A 142       7.944   0.087 -35.038  1.00  0.59           H  
ATOM   2265  HB  THR A 142       6.150   0.689 -37.359  1.00  0.59           H  
ATOM   2266  HG1 THR A 142       8.193   2.301 -36.199  1.00  0.59           H  
ATOM   2267 1HG2 THR A 142       5.349   2.544 -36.025  1.00  0.59           H  
ATOM   2268 2HG2 THR A 142       5.004   1.033 -35.226  1.00  0.59           H  
ATOM   2269 3HG2 THR A 142       6.358   2.040 -34.678  1.00  0.59           H  
ATOM   2270  N   LEU A 143       5.982  -1.153 -34.062  1.00  0.60           N  
ATOM   2271  CA  LEU A 143       4.877  -1.932 -33.497  1.00  0.60           C  
ATOM   2272  C   LEU A 143       3.874  -1.043 -32.787  1.00  0.60           C  
ATOM   2273  O   LEU A 143       4.190  -0.408 -31.773  1.00  0.60           O  
ATOM   2274  CB  LEU A 143       5.382  -2.942 -32.480  1.00  0.60           C  
ATOM   2275  CG  LEU A 143       4.328  -3.773 -31.761  1.00  0.60           C  
ATOM   2276  CD1 LEU A 143       3.624  -4.711 -32.760  1.00  0.60           C  
ATOM   2277  CD2 LEU A 143       5.004  -4.503 -30.628  1.00  0.60           C  
ATOM   2278  H   LEU A 143       6.580  -0.584 -33.461  1.00  0.60           H  
ATOM   2279  HA  LEU A 143       4.364  -2.455 -34.303  1.00  0.60           H  
ATOM   2280 1HB  LEU A 143       6.054  -3.631 -32.981  1.00  0.60           H  
ATOM   2281 2HB  LEU A 143       5.947  -2.407 -31.717  1.00  0.60           H  
ATOM   2282  HG  LEU A 143       3.562  -3.118 -31.351  1.00  0.60           H  
ATOM   2283 1HD1 LEU A 143       2.867  -5.292 -32.240  1.00  0.60           H  
ATOM   2284 2HD1 LEU A 143       3.148  -4.114 -33.542  1.00  0.60           H  
ATOM   2285 3HD1 LEU A 143       4.352  -5.378 -33.206  1.00  0.60           H  
ATOM   2286 1HD2 LEU A 143       4.274  -5.103 -30.081  1.00  0.60           H  
ATOM   2287 2HD2 LEU A 143       5.772  -5.127 -31.032  1.00  0.60           H  
ATOM   2288 3HD2 LEU A 143       5.454  -3.777 -29.959  1.00  0.60           H  
ATOM   2289  N   LEU A 144       2.660  -1.044 -33.288  1.00  0.62           N  
ATOM   2290  CA  LEU A 144       1.617  -0.258 -32.685  1.00  0.62           C  
ATOM   2291  C   LEU A 144       0.623  -1.227 -32.046  1.00  0.62           C  
ATOM   2292  O   LEU A 144       0.320  -2.269 -32.639  1.00  0.62           O  
ATOM   2293  CB  LEU A 144       0.919   0.579 -33.760  1.00  0.62           C  
ATOM   2294  CG  LEU A 144       1.786   1.477 -34.634  1.00  0.62           C  
ATOM   2295  CD1 LEU A 144       0.889   2.132 -35.673  1.00  0.62           C  
ATOM   2296  CD2 LEU A 144       2.473   2.523 -33.780  1.00  0.62           C  
ATOM   2297  H   LEU A 144       2.459  -1.595 -34.119  1.00  0.62           H  
ATOM   2298  HA  LEU A 144       2.033   0.388 -31.917  1.00  0.62           H  
ATOM   2299 1HB  LEU A 144       0.320  -0.067 -34.402  1.00  0.62           H  
ATOM   2300 2HB  LEU A 144       0.294   1.233 -33.254  1.00  0.62           H  
ATOM   2301  HG  LEU A 144       2.530   0.874 -35.152  1.00  0.62           H  
ATOM   2302 1HD1 LEU A 144       1.477   2.770 -36.320  1.00  0.62           H  
ATOM   2303 2HD1 LEU A 144       0.399   1.357 -36.275  1.00  0.62           H  
ATOM   2304 3HD1 LEU A 144       0.134   2.722 -35.165  1.00  0.62           H  
ATOM   2305 1HD2 LEU A 144       3.082   3.160 -34.412  1.00  0.62           H  
ATOM   2306 2HD2 LEU A 144       1.713   3.124 -33.285  1.00  0.62           H  
ATOM   2307 3HD2 LEU A 144       3.107   2.040 -33.034  1.00  0.62           H  
ATOM   2308  N   CYS A 145       0.142  -0.906 -30.849  1.00  0.67           N  
ATOM   2309  CA  CYS A 145      -0.844  -1.748 -30.192  1.00  0.67           C  
ATOM   2310  C   CYS A 145      -1.991  -0.949 -29.570  1.00  0.67           C  
ATOM   2311  O   CYS A 145      -1.770  -0.009 -28.805  1.00  0.67           O  
ATOM   2312  CB  CYS A 145      -0.165  -2.591 -29.117  1.00  0.67           C  
ATOM   2313  SG  CYS A 145       1.128  -3.657 -29.737  1.00  0.67           S  
ATOM   2314  H   CYS A 145       0.469  -0.057 -30.394  1.00  0.67           H  
ATOM   2315  HA  CYS A 145      -1.269  -2.420 -30.937  1.00  0.67           H  
ATOM   2316 1HB  CYS A 145       0.262  -1.945 -28.382  1.00  0.67           H  
ATOM   2317 2HB  CYS A 145      -0.889  -3.203 -28.626  1.00  0.67           H  
ATOM   2318  HG  CYS A 145       0.378  -4.261 -30.657  1.00  0.67           H  
ATOM   2319  N   ASP A 146      -3.212  -1.393 -29.833  1.00  0.73           N  
ATOM   2320  CA  ASP A 146      -4.425  -0.802 -29.271  1.00  0.73           C  
ATOM   2321  C   ASP A 146      -5.324  -1.951 -28.817  1.00  0.73           C  
ATOM   2322  O   ASP A 146      -6.556  -1.905 -28.847  1.00  0.73           O  
ATOM   2323  CB  ASP A 146      -5.107   0.099 -30.323  1.00  0.73           C  
ATOM   2324  CG  ASP A 146      -6.202   1.004 -29.759  1.00  0.73           C  
ATOM   2325  OD1 ASP A 146      -6.137   1.300 -28.595  1.00  0.73           O  
ATOM   2326  OD2 ASP A 146      -7.088   1.390 -30.478  1.00  0.73           O1-
ATOM   2327  H   ASP A 146      -3.313  -2.156 -30.510  1.00  0.73           H  
ATOM   2328  HA  ASP A 146      -4.164  -0.198 -28.403  1.00  0.73           H  
ATOM   2329 1HB  ASP A 146      -4.353   0.728 -30.805  1.00  0.73           H  
ATOM   2330 2HB  ASP A 146      -5.544  -0.532 -31.108  1.00  0.73           H  
ATOM   2331  N   ILE A 147      -4.667  -2.960 -28.271  1.00  0.79           N  
ATOM   2332  CA  ILE A 147      -5.300  -4.206 -27.876  1.00  0.79           C  
ATOM   2333  C   ILE A 147      -5.801  -4.267 -26.454  1.00  0.79           C  
ATOM   2334  O   ILE A 147      -5.312  -5.038 -25.638  1.00  0.79           O  
ATOM   2335  CB  ILE A 147      -4.332  -5.361 -28.145  1.00  0.79           C  
ATOM   2336  CG1 ILE A 147      -3.081  -5.200 -27.428  1.00  0.79           C  
ATOM   2337  CG2 ILE A 147      -4.004  -5.434 -29.519  1.00  0.79           C  
ATOM   2338  CD1 ILE A 147      -2.167  -6.455 -27.556  1.00  0.79           C  
ATOM   2339  H   ILE A 147      -3.664  -2.879 -28.201  1.00  0.79           H  
ATOM   2340  HA  ILE A 147      -6.161  -4.350 -28.528  1.00  0.79           H  
ATOM   2341  HB  ILE A 147      -4.785  -6.294 -27.817  1.00  0.79           H  
ATOM   2342 1HG1 ILE A 147      -2.565  -4.352 -27.829  1.00  0.79           H  
ATOM   2343 2HG1 ILE A 147      -3.308  -4.986 -26.425  1.00  0.79           H  
ATOM   2344 1HG2 ILE A 147      -3.316  -6.245 -29.690  1.00  0.79           H  
ATOM   2345 2HG2 ILE A 147      -4.901  -5.609 -30.061  1.00  0.79           H  
ATOM   2346 3HG2 ILE A 147      -3.541  -4.504 -29.810  1.00  0.79           H  
ATOM   2347 1HD1 ILE A 147      -1.234  -6.318 -27.024  1.00  0.79           H  
ATOM   2348 2HD1 ILE A 147      -2.681  -7.316 -27.154  1.00  0.79           H  
ATOM   2349 3HD1 ILE A 147      -1.944  -6.636 -28.608  1.00  0.79           H  
ATOM   2350  N   GLY A 148      -6.834  -3.487 -26.192  1.00  0.84           N  
ATOM   2351  CA  GLY A 148      -7.438  -3.458 -24.864  1.00  0.84           C  
ATOM   2352  C   GLY A 148      -8.675  -2.573 -24.788  1.00  0.84           C  
ATOM   2353  O   GLY A 148      -8.841  -1.612 -25.554  1.00  0.84           O  
ATOM   2354  H   GLY A 148      -7.165  -2.897 -26.957  1.00  0.84           H  
ATOM   2355 1HA  GLY A 148      -7.705  -4.474 -24.572  1.00  0.84           H  
ATOM   2356 2HA  GLY A 148      -6.700  -3.110 -24.142  1.00  0.84           H  
ATOM   2357  N   GLU A 149      -9.525  -2.894 -23.813  1.00  0.87           N  
ATOM   2358  CA  GLU A 149     -10.784  -2.197 -23.583  1.00  0.87           C  
ATOM   2359  C   GLU A 149     -10.954  -1.831 -22.111  1.00  0.87           C  
ATOM   2360  O   GLU A 149     -10.508  -2.562 -21.221  1.00  0.87           O  
ATOM   2361  CB  GLU A 149     -11.948  -3.077 -24.055  1.00  0.87           C  
ATOM   2362  CG  GLU A 149     -11.906  -3.404 -25.568  1.00  0.87           C  
ATOM   2363  CD  GLU A 149     -13.045  -4.272 -26.059  1.00  0.87           C  
ATOM   2364  OE1 GLU A 149     -13.893  -4.620 -25.271  1.00  0.87           O  
ATOM   2365  OE2 GLU A 149     -13.048  -4.597 -27.236  1.00  0.87           O1-
ATOM   2366  H   GLU A 149      -9.295  -3.680 -23.224  1.00  0.87           H  
ATOM   2367  HA  GLU A 149     -10.785  -1.274 -24.161  1.00  0.87           H  
ATOM   2368 1HB  GLU A 149     -11.943  -4.017 -23.503  1.00  0.87           H  
ATOM   2369 2HB  GLU A 149     -12.891  -2.575 -23.841  1.00  0.87           H  
ATOM   2370 1HG  GLU A 149     -11.910  -2.468 -26.127  1.00  0.87           H  
ATOM   2371 2HG  GLU A 149     -10.975  -3.916 -25.788  1.00  0.87           H  
ATOM   2372  N   SER A 150     -11.627  -0.710 -21.883  1.00  0.88           N  
ATOM   2373  CA  SER A 150     -11.876  -0.141 -20.560  1.00  0.88           C  
ATOM   2374  C   SER A 150     -12.924  -0.849 -19.695  1.00  0.88           C  
ATOM   2375  O   SER A 150     -13.721  -1.660 -20.180  1.00  0.88           O  
ATOM   2376  CB  SER A 150     -12.290   1.297 -20.748  1.00  0.88           C  
ATOM   2377  OG  SER A 150     -13.537   1.378 -21.412  1.00  0.88           O  
ATOM   2378  H   SER A 150     -11.971  -0.203 -22.684  1.00  0.88           H  
ATOM   2379  HA  SER A 150     -10.932  -0.159 -20.011  1.00  0.88           H  
ATOM   2380 1HB  SER A 150     -12.360   1.781 -19.772  1.00  0.88           H  
ATOM   2381 2HB  SER A 150     -11.529   1.825 -21.319  1.00  0.88           H  
ATOM   2382  HG  SER A 150     -14.134   0.809 -20.912  1.00  0.88           H  
ATOM   2383  N   SER A 151     -12.917  -0.489 -18.408  1.00  0.87           N  
ATOM   2384  CA  SER A 151     -13.849  -0.978 -17.385  1.00  0.87           C  
ATOM   2385  C   SER A 151     -13.853  -0.077 -16.124  1.00  0.87           C  
ATOM   2386  O   SER A 151     -12.859   0.588 -15.832  1.00  0.87           O  
ATOM   2387  CB  SER A 151     -13.496  -2.404 -16.976  1.00  0.87           C  
ATOM   2388  OG  SER A 151     -14.328  -2.855 -15.924  1.00  0.87           O  
ATOM   2389  H   SER A 151     -12.185   0.164 -18.123  1.00  0.87           H  
ATOM   2390  HA  SER A 151     -14.830  -0.999 -17.842  1.00  0.87           H  
ATOM   2391 1HB  SER A 151     -13.616  -3.062 -17.837  1.00  0.87           H  
ATOM   2392 2HB  SER A 151     -12.456  -2.465 -16.668  1.00  0.87           H  
ATOM   2393  HG  SER A 151     -14.324  -3.817 -15.979  1.00  0.87           H  
ATOM   2394  N   PRO A 152     -14.976   0.024 -15.384  1.00  0.84           N  
ATOM   2395  CA  PRO A 152     -15.050   0.620 -14.056  1.00  0.84           C  
ATOM   2396  C   PRO A 152     -14.089  -0.062 -13.065  1.00  0.84           C  
ATOM   2397  O   PRO A 152     -13.691   0.543 -12.063  1.00  0.84           O  
ATOM   2398  CB  PRO A 152     -16.510   0.372 -13.664  1.00  0.84           C  
ATOM   2399  CG  PRO A 152     -17.252   0.286 -14.979  1.00  0.84           C  
ATOM   2400  CD  PRO A 152     -16.288  -0.379 -15.937  1.00  0.84           C  
ATOM   2401  HA  PRO A 152     -14.843   1.695 -14.124  1.00  0.84           H  
ATOM   2402 1HB  PRO A 152     -16.582  -0.547 -13.066  1.00  0.84           H  
ATOM   2403 2HB  PRO A 152     -16.866   1.197 -13.026  1.00  0.84           H  
ATOM   2404 1HG  PRO A 152     -18.180  -0.292 -14.846  1.00  0.84           H  
ATOM   2405 2HG  PRO A 152     -17.551   1.291 -15.310  1.00  0.84           H  
ATOM   2406 1HD  PRO A 152     -16.412  -1.469 -15.924  1.00  0.84           H  
ATOM   2407 2HD  PRO A 152     -16.458   0.057 -16.928  1.00  0.84           H  
ATOM   2408  N   SER A 153     -13.711  -1.320 -13.334  1.00  0.80           N  
ATOM   2409  CA  SER A 153     -12.803  -2.022 -12.442  1.00  0.80           C  
ATOM   2410  C   SER A 153     -11.343  -1.818 -12.789  1.00  0.80           C  
ATOM   2411  O   SER A 153     -10.849  -2.365 -13.780  1.00  0.80           O  
ATOM   2412  CB  SER A 153     -13.092  -3.504 -12.462  1.00  0.80           C  
ATOM   2413  OG  SER A 153     -12.100  -4.233 -11.755  1.00  0.80           O  
ATOM   2414  H   SER A 153     -14.042  -1.803 -14.171  1.00  0.80           H  
ATOM   2415  HA  SER A 153     -12.966  -1.648 -11.433  1.00  0.80           H  
ATOM   2416 1HB  SER A 153     -14.068  -3.677 -12.006  1.00  0.80           H  
ATOM   2417 2HB  SER A 153     -13.145  -3.854 -13.488  1.00  0.80           H  
ATOM   2418  HG  SER A 153     -12.484  -5.110 -11.602  1.00  0.80           H  
ATOM   2419  N   SER A 154     -10.630  -1.087 -11.930  1.00  0.76           N  
ATOM   2420  CA  SER A 154      -9.216  -0.791 -12.159  1.00  0.76           C  
ATOM   2421  C   SER A 154      -8.360  -2.045 -12.110  1.00  0.76           C  
ATOM   2422  O   SER A 154      -7.284  -2.114 -12.707  1.00  0.76           O  
ATOM   2423  CB  SER A 154      -8.723   0.178 -11.117  1.00  0.76           C  
ATOM   2424  OG  SER A 154      -8.763  -0.400  -9.848  1.00  0.76           O  
ATOM   2425  H   SER A 154     -11.105  -0.691 -11.128  1.00  0.76           H  
ATOM   2426  HA  SER A 154      -9.115  -0.337 -13.148  1.00  0.76           H  
ATOM   2427 1HB  SER A 154      -7.706   0.443 -11.350  1.00  0.76           H  
ATOM   2428 2HB  SER A 154      -9.319   1.087 -11.134  1.00  0.76           H  
ATOM   2429  HG  SER A 154      -8.246  -1.210  -9.907  1.00  0.76           H  
ATOM   2430  N   VAL A 155      -8.866  -3.069 -11.435  1.00  0.72           N  
ATOM   2431  CA  VAL A 155      -8.151  -4.322 -11.351  1.00  0.72           C  
ATOM   2432  C   VAL A 155      -8.238  -5.017 -12.689  1.00  0.72           C  
ATOM   2433  O   VAL A 155      -7.217  -5.458 -13.220  1.00  0.72           O  
ATOM   2434  CB  VAL A 155      -8.714  -5.207 -10.236  1.00  0.72           C  
ATOM   2435  CG1 VAL A 155      -8.039  -6.579 -10.274  1.00  0.72           C  
ATOM   2436  CG2 VAL A 155      -8.476  -4.514  -8.902  1.00  0.72           C  
ATOM   2437  H   VAL A 155      -9.763  -2.963 -10.980  1.00  0.72           H  
ATOM   2438  HA  VAL A 155      -7.107  -4.121 -11.135  1.00  0.72           H  
ATOM   2439  HB  VAL A 155      -9.784  -5.354 -10.391  1.00  0.72           H  
ATOM   2440 1HG1 VAL A 155      -8.445  -7.208  -9.483  1.00  0.72           H  
ATOM   2441 2HG1 VAL A 155      -8.223  -7.056 -11.243  1.00  0.72           H  
ATOM   2442 3HG1 VAL A 155      -6.966  -6.465 -10.129  1.00  0.72           H  
ATOM   2443 1HG2 VAL A 155      -8.878  -5.127  -8.098  1.00  0.72           H  
ATOM   2444 2HG2 VAL A 155      -7.406  -4.371  -8.755  1.00  0.72           H  
ATOM   2445 3HG2 VAL A 155      -8.976  -3.543  -8.904  1.00  0.72           H  
ATOM   2446  N   THR A 156      -9.443  -5.074 -13.268  1.00  0.69           N  
ATOM   2447  CA  THR A 156      -9.578  -5.698 -14.579  1.00  0.69           C  
ATOM   2448  C   THR A 156      -8.792  -4.928 -15.637  1.00  0.69           C  
ATOM   2449  O   THR A 156      -8.097  -5.525 -16.463  1.00  0.69           O  
ATOM   2450  CB  THR A 156     -11.042  -5.828 -15.005  1.00  0.69           C  
ATOM   2451  CG2 THR A 156     -11.126  -6.390 -16.406  1.00  0.69           C  
ATOM   2452  OG1 THR A 156     -11.737  -6.681 -14.079  1.00  0.69           O  
ATOM   2453  H   THR A 156     -10.266  -4.690 -12.796  1.00  0.69           H  
ATOM   2454  HA  THR A 156      -9.160  -6.704 -14.523  1.00  0.69           H  
ATOM   2455  HB  THR A 156     -11.507  -4.842 -14.993  1.00  0.69           H  
ATOM   2456  HG1 THR A 156     -11.271  -7.520 -14.012  1.00  0.69           H  
ATOM   2457 1HG2 THR A 156     -12.169  -6.468 -16.705  1.00  0.69           H  
ATOM   2458 2HG2 THR A 156     -10.601  -5.716 -17.082  1.00  0.69           H  
ATOM   2459 3HG2 THR A 156     -10.662  -7.375 -16.440  1.00  0.69           H  
ATOM   2460  N   GLU A 157      -8.867  -3.593 -15.626  1.00  0.66           N  
ATOM   2461  CA  GLU A 157      -8.100  -2.858 -16.626  1.00  0.66           C  
ATOM   2462  C   GLU A 157      -6.602  -3.129 -16.453  1.00  0.66           C  
ATOM   2463  O   GLU A 157      -5.873  -3.300 -17.440  1.00  0.66           O  
ATOM   2464  CB  GLU A 157      -8.359  -1.356 -16.561  1.00  0.66           C  
ATOM   2465  CG  GLU A 157      -9.706  -0.884 -17.056  1.00  0.66           C  
ATOM   2466  CD  GLU A 157      -9.812   0.638 -17.073  1.00  0.66           C  
ATOM   2467  OE1 GLU A 157      -9.006   1.283 -16.458  1.00  0.66           O  
ATOM   2468  OE2 GLU A 157     -10.716   1.153 -17.707  1.00  0.66           O1-
ATOM   2469  H   GLU A 157      -9.455  -3.112 -14.942  1.00  0.66           H  
ATOM   2470  HA  GLU A 157      -8.397  -3.210 -17.614  1.00  0.66           H  
ATOM   2471 1HB  GLU A 157      -8.261  -1.026 -15.525  1.00  0.66           H  
ATOM   2472 2HB  GLU A 157      -7.599  -0.840 -17.133  1.00  0.66           H  
ATOM   2473 1HG  GLU A 157      -9.885  -1.278 -18.054  1.00  0.66           H  
ATOM   2474 2HG  GLU A 157     -10.469  -1.278 -16.392  1.00  0.66           H  
ATOM   2475  N   GLY A 158      -6.154  -3.230 -15.195  1.00  0.64           N  
ATOM   2476  CA  GLY A 158      -4.773  -3.536 -14.862  1.00  0.64           C  
ATOM   2477  C   GLY A 158      -4.359  -4.887 -15.438  1.00  0.64           C  
ATOM   2478  O   GLY A 158      -3.353  -4.985 -16.144  1.00  0.64           O  
ATOM   2479  H   GLY A 158      -6.788  -3.056 -14.416  1.00  0.64           H  
ATOM   2480 1HA  GLY A 158      -4.123  -2.757 -15.249  1.00  0.64           H  
ATOM   2481 2HA  GLY A 158      -4.663  -3.546 -13.778  1.00  0.64           H  
ATOM   2482  N   GLU A 159      -5.132  -5.936 -15.143  1.00  0.63           N  
ATOM   2483  CA  GLU A 159      -4.798  -7.267 -15.640  1.00  0.63           C  
ATOM   2484  C   GLU A 159      -4.806  -7.324 -17.166  1.00  0.63           C  
ATOM   2485  O   GLU A 159      -3.910  -7.930 -17.770  1.00  0.63           O  
ATOM   2486  CB  GLU A 159      -5.762  -8.318 -15.069  1.00  0.63           C  
ATOM   2487  CG  GLU A 159      -5.581  -8.607 -13.565  1.00  0.63           C  
ATOM   2488  CD  GLU A 159      -6.583  -9.618 -13.017  1.00  0.63           C  
ATOM   2489  OE1 GLU A 159      -7.482  -9.996 -13.736  1.00  0.63           O  
ATOM   2490  OE2 GLU A 159      -6.439 -10.012 -11.880  1.00  0.63           O1-
ATOM   2491  H   GLU A 159      -5.955  -5.798 -14.555  1.00  0.63           H  
ATOM   2492  HA  GLU A 159      -3.798  -7.514 -15.306  1.00  0.63           H  
ATOM   2493 1HB  GLU A 159      -6.789  -7.975 -15.215  1.00  0.63           H  
ATOM   2494 2HB  GLU A 159      -5.648  -9.255 -15.612  1.00  0.63           H  
ATOM   2495 1HG  GLU A 159      -4.573  -8.982 -13.396  1.00  0.63           H  
ATOM   2496 2HG  GLU A 159      -5.686  -7.670 -13.017  1.00  0.63           H  
ATOM   2497  N   ARG A 160      -5.769  -6.646 -17.806  1.00  0.63           N  
ATOM   2498  CA  ARG A 160      -5.802  -6.639 -19.262  1.00  0.63           C  
ATOM   2499  C   ARG A 160      -4.558  -5.954 -19.797  1.00  0.63           C  
ATOM   2500  O   ARG A 160      -3.909  -6.466 -20.707  1.00  0.63           O  
ATOM   2501  CB  ARG A 160      -7.034  -5.908 -19.783  1.00  0.63           C  
ATOM   2502  CG  ARG A 160      -8.365  -6.620 -19.592  1.00  0.63           C  
ATOM   2503  CD  ARG A 160      -9.521  -5.756 -20.024  1.00  0.63           C  
ATOM   2504  NE  ARG A 160     -10.793  -6.445 -19.852  1.00  0.63           N  
ATOM   2505  CZ  ARG A 160     -12.015  -5.877 -19.958  1.00  0.63           C  
ATOM   2506  NH1 ARG A 160     -12.149  -4.600 -20.244  1.00  0.63           N1+
ATOM   2507  NH2 ARG A 160     -13.096  -6.617 -19.768  1.00  0.63           N  
ATOM   2508  H   ARG A 160      -6.496  -6.162 -17.276  1.00  0.63           H  
ATOM   2509  HA  ARG A 160      -5.823  -7.669 -19.618  1.00  0.63           H  
ATOM   2510 1HB  ARG A 160      -7.117  -4.952 -19.264  1.00  0.63           H  
ATOM   2511 2HB  ARG A 160      -6.914  -5.694 -20.843  1.00  0.63           H  
ATOM   2512 1HG  ARG A 160      -8.373  -7.530 -20.188  1.00  0.63           H  
ATOM   2513 2HG  ARG A 160      -8.495  -6.878 -18.543  1.00  0.63           H  
ATOM   2514 1HD  ARG A 160      -9.541  -4.846 -19.418  1.00  0.63           H  
ATOM   2515 2HD  ARG A 160      -9.415  -5.484 -21.072  1.00  0.63           H  
ATOM   2516  HE  ARG A 160     -10.757  -7.430 -19.631  1.00  0.63           H  
ATOM   2517 1HH1 ARG A 160     -11.329  -4.002 -20.406  1.00  0.63           H  
ATOM   2518 2HH1 ARG A 160     -13.075  -4.193 -20.325  1.00  0.63           H  
ATOM   2519 1HH2 ARG A 160     -13.005  -7.600 -19.548  1.00  0.63           H  
ATOM   2520 2HH2 ARG A 160     -14.010  -6.195 -19.845  1.00  0.63           H  
ATOM   2521  N   THR A 161      -4.173  -4.849 -19.165  1.00  0.63           N  
ATOM   2522  CA  THR A 161      -3.002  -4.096 -19.565  1.00  0.63           C  
ATOM   2523  C   THR A 161      -1.742  -4.913 -19.441  1.00  0.63           C  
ATOM   2524  O   THR A 161      -0.878  -4.856 -20.310  1.00  0.63           O  
ATOM   2525  CB  THR A 161      -2.872  -2.824 -18.748  1.00  0.63           C  
ATOM   2526  CG2 THR A 161      -1.650  -2.120 -19.073  1.00  0.63           C  
ATOM   2527  OG1 THR A 161      -3.987  -1.997 -19.003  1.00  0.63           O  
ATOM   2528  H   THR A 161      -4.741  -4.482 -18.402  1.00  0.63           H  
ATOM   2529  HA  THR A 161      -3.119  -3.815 -20.609  1.00  0.63           H  
ATOM   2530  HB  THR A 161      -2.860  -3.073 -17.693  1.00  0.63           H  
ATOM   2531  HG1 THR A 161      -4.782  -2.446 -18.596  1.00  0.63           H  
ATOM   2532 1HG2 THR A 161      -1.626  -1.246 -18.458  1.00  0.63           H  
ATOM   2533 2HG2 THR A 161      -0.797  -2.755 -18.855  1.00  0.63           H  
ATOM   2534 3HG2 THR A 161      -1.645  -1.852 -20.123  1.00  0.63           H  
ATOM   2535  N   MET A 162      -1.597  -5.656 -18.359  1.00  0.64           N  
ATOM   2536  CA  MET A 162      -0.400  -6.456 -18.218  1.00  0.64           C  
ATOM   2537  C   MET A 162      -0.339  -7.548 -19.281  1.00  0.64           C  
ATOM   2538  O   MET A 162       0.734  -7.829 -19.818  1.00  0.64           O  
ATOM   2539  CB  MET A 162      -0.316  -6.986 -16.808  1.00  0.64           C  
ATOM   2540  CG  MET A 162       0.004  -5.880 -15.842  1.00  0.64           C  
ATOM   2541  SD  MET A 162       0.337  -6.418 -14.222  1.00  0.64           S  
ATOM   2542  CE  MET A 162      -1.328  -6.690 -13.641  1.00  0.64           C  
ATOM   2543  H   MET A 162      -2.319  -5.652 -17.636  1.00  0.64           H  
ATOM   2544  HA  MET A 162       0.459  -5.807 -18.372  1.00  0.64           H  
ATOM   2545 1HB  MET A 162      -1.283  -7.410 -16.527  1.00  0.64           H  
ATOM   2546 2HB  MET A 162       0.426  -7.774 -16.741  1.00  0.64           H  
ATOM   2547 1HG  MET A 162       0.845  -5.290 -16.197  1.00  0.64           H  
ATOM   2548 2HG  MET A 162      -0.861  -5.243 -15.800  1.00  0.64           H  
ATOM   2549 1HE  MET A 162      -1.304  -7.029 -12.603  1.00  0.64           H  
ATOM   2550 2HE  MET A 162      -1.895  -5.760 -13.708  1.00  0.64           H  
ATOM   2551 3HE  MET A 162      -1.797  -7.446 -14.256  1.00  0.64           H  
ATOM   2552  N   ARG A 163      -1.493  -8.124 -19.644  1.00  0.65           N  
ATOM   2553  CA  ARG A 163      -1.527  -9.140 -20.694  1.00  0.65           C  
ATOM   2554  C   ARG A 163      -0.970  -8.512 -21.989  1.00  0.65           C  
ATOM   2555  O   ARG A 163      -0.164  -9.123 -22.714  1.00  0.65           O  
ATOM   2556  CB  ARG A 163      -2.956  -9.649 -20.875  1.00  0.65           C  
ATOM   2557  CG  ARG A 163      -3.154 -10.823 -21.815  1.00  0.65           C  
ATOM   2558  CD  ARG A 163      -4.601 -11.254 -21.854  1.00  0.65           C  
ATOM   2559  NE  ARG A 163      -5.483 -10.278 -22.513  1.00  0.65           N  
ATOM   2560  CZ  ARG A 163      -6.763 -10.041 -22.165  1.00  0.65           C  
ATOM   2561  NH1 ARG A 163      -7.300 -10.673 -21.140  1.00  0.65           N1+
ATOM   2562  NH2 ARG A 163      -7.480  -9.175 -22.861  1.00  0.65           N  
ATOM   2563  H   ARG A 163      -2.361  -7.877 -19.161  1.00  0.65           H  
ATOM   2564  HA  ARG A 163      -0.889  -9.974 -20.402  1.00  0.65           H  
ATOM   2565 1HB  ARG A 163      -3.367  -9.920 -19.903  1.00  0.65           H  
ATOM   2566 2HB  ARG A 163      -3.572  -8.845 -21.265  1.00  0.65           H  
ATOM   2567 1HG  ARG A 163      -2.844 -10.547 -22.804  1.00  0.65           H  
ATOM   2568 2HG  ARG A 163      -2.555 -11.666 -21.475  1.00  0.65           H  
ATOM   2569 1HD  ARG A 163      -4.677 -12.195 -22.398  1.00  0.65           H  
ATOM   2570 2HD  ARG A 163      -4.958 -11.396 -20.835  1.00  0.65           H  
ATOM   2571  HE  ARG A 163      -5.129  -9.799 -23.347  1.00  0.65           H  
ATOM   2572 1HH1 ARG A 163      -6.750 -11.336 -20.611  1.00  0.65           H  
ATOM   2573 2HH1 ARG A 163      -8.261 -10.498 -20.886  1.00  0.65           H  
ATOM   2574 1HH2 ARG A 163      -7.062  -8.692 -23.652  1.00  0.65           H  
ATOM   2575 2HH2 ARG A 163      -8.440  -8.999 -22.612  1.00  0.65           H  
ATOM   2576  N   VAL A 164      -1.379  -7.262 -22.242  1.00  0.66           N  
ATOM   2577  CA  VAL A 164      -0.924  -6.495 -23.395  1.00  0.66           C  
ATOM   2578  C   VAL A 164       0.544  -6.177 -23.341  1.00  0.66           C  
ATOM   2579  O   VAL A 164       1.258  -6.395 -24.314  1.00  0.66           O  
ATOM   2580  CB  VAL A 164      -1.685  -5.173 -23.482  1.00  0.66           C  
ATOM   2581  CG1 VAL A 164      -1.069  -4.264 -24.565  1.00  0.66           C  
ATOM   2582  CG2 VAL A 164      -3.112  -5.484 -23.713  1.00  0.66           C  
ATOM   2583  H   VAL A 164      -2.062  -6.840 -21.607  1.00  0.66           H  
ATOM   2584  HA  VAL A 164      -1.112  -7.072 -24.294  1.00  0.66           H  
ATOM   2585  HB  VAL A 164      -1.595  -4.640 -22.559  1.00  0.66           H  
ATOM   2586 1HG1 VAL A 164      -1.620  -3.318 -24.602  1.00  0.66           H  
ATOM   2587 2HG1 VAL A 164      -0.027  -4.061 -24.320  1.00  0.66           H  
ATOM   2588 3HG1 VAL A 164      -1.110  -4.726 -25.511  1.00  0.66           H  
ATOM   2589 1HG2 VAL A 164      -3.686  -4.562 -23.759  1.00  0.66           H  
ATOM   2590 2HG2 VAL A 164      -3.219  -6.026 -24.619  1.00  0.66           H  
ATOM   2591 3HG2 VAL A 164      -3.480  -6.090 -22.924  1.00  0.66           H  
ATOM   2592  N   LEU A 165       1.016  -5.686 -22.210  1.00  0.66           N  
ATOM   2593  CA  LEU A 165       2.407  -5.311 -22.122  1.00  0.66           C  
ATOM   2594  C   LEU A 165       3.320  -6.522 -22.304  1.00  0.66           C  
ATOM   2595  O   LEU A 165       4.344  -6.417 -22.980  1.00  0.66           O  
ATOM   2596  CB  LEU A 165       2.655  -4.599 -20.800  1.00  0.66           C  
ATOM   2597  CG  LEU A 165       1.977  -3.187 -20.664  1.00  0.66           C  
ATOM   2598  CD1 LEU A 165       2.226  -2.630 -19.247  1.00  0.66           C  
ATOM   2599  CD2 LEU A 165       2.483  -2.253 -21.754  1.00  0.66           C  
ATOM   2600  H   LEU A 165       0.390  -5.537 -21.422  1.00  0.66           H  
ATOM   2601  HA  LEU A 165       2.616  -4.605 -22.923  1.00  0.66           H  
ATOM   2602 1HB  LEU A 165       2.226  -5.221 -20.026  1.00  0.66           H  
ATOM   2603 2HB  LEU A 165       3.711  -4.515 -20.622  1.00  0.66           H  
ATOM   2604  HG  LEU A 165       0.909  -3.296 -20.791  1.00  0.66           H  
ATOM   2605 1HD1 LEU A 165       1.732  -1.666 -19.149  1.00  0.66           H  
ATOM   2606 2HD1 LEU A 165       1.820  -3.321 -18.509  1.00  0.66           H  
ATOM   2607 3HD1 LEU A 165       3.297  -2.508 -19.081  1.00  0.66           H  
ATOM   2608 1HD2 LEU A 165       1.990  -1.299 -21.666  1.00  0.66           H  
ATOM   2609 2HD2 LEU A 165       3.536  -2.110 -21.660  1.00  0.66           H  
ATOM   2610 3HD2 LEU A 165       2.261  -2.689 -22.723  1.00  0.66           H  
ATOM   2611  N   ASP A 166       2.933  -7.690 -21.762  1.00  0.67           N  
ATOM   2612  CA  ASP A 166       3.733  -8.903 -21.963  1.00  0.67           C  
ATOM   2613  C   ASP A 166       3.734  -9.307 -23.442  1.00  0.67           C  
ATOM   2614  O   ASP A 166       4.765  -9.710 -23.994  1.00  0.67           O  
ATOM   2615  CB  ASP A 166       3.207 -10.075 -21.121  1.00  0.67           C  
ATOM   2616  CG  ASP A 166       3.492  -9.970 -19.608  1.00  0.67           C  
ATOM   2617  OD1 ASP A 166       4.283  -9.133 -19.207  1.00  0.67           O  
ATOM   2618  OD2 ASP A 166       2.944 -10.752 -18.864  1.00  0.67           O1-
ATOM   2619  H   ASP A 166       2.084  -7.735 -21.196  1.00  0.67           H  
ATOM   2620  HA  ASP A 166       4.760  -8.694 -21.664  1.00  0.67           H  
ATOM   2621 1HB  ASP A 166       2.121 -10.137 -21.255  1.00  0.67           H  
ATOM   2622 2HB  ASP A 166       3.631 -11.005 -21.493  1.00  0.67           H  
ATOM   2623  N   THR A 167       2.585  -9.148 -24.109  1.00  0.67           N  
ATOM   2624  CA  THR A 167       2.487  -9.478 -25.523  1.00  0.67           C  
ATOM   2625  C   THR A 167       3.458  -8.585 -26.286  1.00  0.67           C  
ATOM   2626  O   THR A 167       4.267  -9.050 -27.092  1.00  0.67           O  
ATOM   2627  CB  THR A 167       1.040  -9.259 -26.018  1.00  0.67           C  
ATOM   2628  CG2 THR A 167       0.895  -9.542 -27.518  1.00  0.67           C  
ATOM   2629  OG1 THR A 167       0.158 -10.119 -25.266  1.00  0.67           O  
ATOM   2630  H   THR A 167       1.747  -8.832 -23.616  1.00  0.67           H  
ATOM   2631  HA  THR A 167       2.774 -10.518 -25.671  1.00  0.67           H  
ATOM   2632  HB  THR A 167       0.755  -8.232 -25.842  1.00  0.67           H  
ATOM   2633  HG1 THR A 167       0.231  -9.894 -24.300  1.00  0.67           H  
ATOM   2634 1HG2 THR A 167      -0.140  -9.370 -27.822  1.00  0.67           H  
ATOM   2635 2HG2 THR A 167       1.553  -8.876 -28.079  1.00  0.67           H  
ATOM   2636 3HG2 THR A 167       1.163 -10.577 -27.726  1.00  0.67           H  
ATOM   2637  N   VAL A 168       3.429  -7.301 -25.956  1.00  0.67           N  
ATOM   2638  CA  VAL A 168       4.309  -6.342 -26.579  1.00  0.67           C  
ATOM   2639  C   VAL A 168       5.766  -6.638 -26.339  1.00  0.67           C  
ATOM   2640  O   VAL A 168       6.546  -6.556 -27.284  1.00  0.67           O  
ATOM   2641  CB  VAL A 168       4.007  -4.951 -26.068  1.00  0.67           C  
ATOM   2642  CG1 VAL A 168       5.078  -4.020 -26.504  1.00  0.67           C  
ATOM   2643  CG2 VAL A 168       2.682  -4.539 -26.617  1.00  0.67           C  
ATOM   2644  H   VAL A 168       2.747  -6.984 -25.271  1.00  0.67           H  
ATOM   2645  HA  VAL A 168       4.123  -6.356 -27.648  1.00  0.67           H  
ATOM   2646  HB  VAL A 168       3.983  -4.955 -24.988  1.00  0.67           H  
ATOM   2647 1HG1 VAL A 168       4.894  -3.046 -26.134  1.00  0.67           H  
ATOM   2648 2HG1 VAL A 168       6.015  -4.373 -26.094  1.00  0.67           H  
ATOM   2649 3HG1 VAL A 168       5.130  -3.999 -27.586  1.00  0.67           H  
ATOM   2650 1HG2 VAL A 168       2.438  -3.563 -26.279  1.00  0.67           H  
ATOM   2651 2HG2 VAL A 168       2.759  -4.553 -27.683  1.00  0.67           H  
ATOM   2652 3HG2 VAL A 168       1.916  -5.229 -26.301  1.00  0.67           H  
ATOM   2653  N   GLU A 169       6.145  -6.998 -25.117  1.00  0.67           N  
ATOM   2654  CA  GLU A 169       7.534  -7.318 -24.835  1.00  0.67           C  
ATOM   2655  C   GLU A 169       8.048  -8.402 -25.770  1.00  0.67           C  
ATOM   2656  O   GLU A 169       9.141  -8.288 -26.338  1.00  0.67           O  
ATOM   2657  CB  GLU A 169       7.689  -7.797 -23.392  1.00  0.67           C  
ATOM   2658  CG  GLU A 169       9.108  -8.153 -23.011  1.00  0.67           C  
ATOM   2659  CD  GLU A 169       9.274  -8.551 -21.571  1.00  0.67           C  
ATOM   2660  OE1 GLU A 169       8.588  -8.026 -20.725  1.00  0.67           O  
ATOM   2661  OE2 GLU A 169      10.134  -9.355 -21.296  1.00  0.67           O1-
ATOM   2662  H   GLU A 169       5.455  -7.027 -24.365  1.00  0.67           H  
ATOM   2663  HA  GLU A 169       8.133  -6.417 -24.983  1.00  0.67           H  
ATOM   2664 1HB  GLU A 169       7.321  -7.041 -22.712  1.00  0.67           H  
ATOM   2665 2HB  GLU A 169       7.076  -8.685 -23.242  1.00  0.67           H  
ATOM   2666 1HG  GLU A 169       9.439  -8.977 -23.643  1.00  0.67           H  
ATOM   2667 2HG  GLU A 169       9.745  -7.310 -23.213  1.00  0.67           H  
ATOM   2668  N   LYS A 170       7.236  -9.444 -25.977  1.00  0.68           N  
ATOM   2669  CA  LYS A 170       7.655 -10.534 -26.847  1.00  0.68           C  
ATOM   2670  C   LYS A 170       7.888 -10.029 -28.270  1.00  0.68           C  
ATOM   2671  O   LYS A 170       8.869 -10.387 -28.928  1.00  0.68           O  
ATOM   2672  CB  LYS A 170       6.591 -11.631 -26.862  1.00  0.68           C  
ATOM   2673  CG  LYS A 170       6.459 -12.408 -25.563  1.00  0.68           C  
ATOM   2674  CD  LYS A 170       5.343 -13.443 -25.660  1.00  0.68           C  
ATOM   2675  CE  LYS A 170       5.165 -14.199 -24.354  1.00  0.68           C  
ATOM   2676  NZ  LYS A 170       4.052 -15.190 -24.435  1.00  0.68           N1+
ATOM   2677  H   LYS A 170       6.335  -9.487 -25.489  1.00  0.68           H  
ATOM   2678  HA  LYS A 170       8.592 -10.942 -26.468  1.00  0.68           H  
ATOM   2679 1HB  LYS A 170       5.621 -11.189 -27.083  1.00  0.68           H  
ATOM   2680 2HB  LYS A 170       6.815 -12.338 -27.654  1.00  0.68           H  
ATOM   2681 1HG  LYS A 170       7.398 -12.909 -25.338  1.00  0.68           H  
ATOM   2682 2HG  LYS A 170       6.232 -11.712 -24.753  1.00  0.68           H  
ATOM   2683 1HD  LYS A 170       4.407 -12.934 -25.905  1.00  0.68           H  
ATOM   2684 2HD  LYS A 170       5.571 -14.151 -26.456  1.00  0.68           H  
ATOM   2685 1HE  LYS A 170       6.089 -14.722 -24.115  1.00  0.68           H  
ATOM   2686 2HE  LYS A 170       4.946 -13.485 -23.558  1.00  0.68           H  
ATOM   2687 1HZ  LYS A 170       3.963 -15.671 -23.551  1.00  0.68           H  
ATOM   2688 2HZ  LYS A 170       3.185 -14.711 -24.648  1.00  0.68           H  
ATOM   2689 3HZ  LYS A 170       4.252 -15.861 -25.163  1.00  0.68           H  
ATOM   2690  N   TRP A 171       7.031  -9.122 -28.724  1.00  0.68           N  
ATOM   2691  CA  TRP A 171       7.193  -8.576 -30.062  1.00  0.68           C  
ATOM   2692  C   TRP A 171       8.360  -7.594 -30.162  1.00  0.68           C  
ATOM   2693  O   TRP A 171       9.131  -7.634 -31.121  1.00  0.68           O  
ATOM   2694  CB  TRP A 171       5.906  -7.888 -30.486  1.00  0.68           C  
ATOM   2695  CG  TRP A 171       4.818  -8.811 -30.957  1.00  0.68           C  
ATOM   2696  CD1 TRP A 171       4.048  -9.671 -30.233  1.00  0.68           C  
ATOM   2697  CD2 TRP A 171       4.359  -8.911 -32.301  1.00  0.68           C  
ATOM   2698  CE2 TRP A 171       3.321  -9.848 -32.313  1.00  0.68           C  
ATOM   2699  CE3 TRP A 171       4.729  -8.296 -33.474  1.00  0.68           C  
ATOM   2700  NE1 TRP A 171       3.153 -10.302 -31.046  1.00  0.68           N  
ATOM   2701  CZ2 TRP A 171       2.662 -10.178 -33.463  1.00  0.68           C  
ATOM   2702  CZ3 TRP A 171       4.072  -8.627 -34.612  1.00  0.68           C  
ATOM   2703  CH2 TRP A 171       3.053  -9.549 -34.613  1.00  0.68           C  
ATOM   2704  H   TRP A 171       6.233  -8.848 -28.144  1.00  0.68           H  
ATOM   2705  HA  TRP A 171       7.388  -9.392 -30.744  1.00  0.68           H  
ATOM   2706 1HB  TRP A 171       5.524  -7.286 -29.663  1.00  0.68           H  
ATOM   2707 2HB  TRP A 171       6.137  -7.235 -31.314  1.00  0.68           H  
ATOM   2708  HD1 TRP A 171       4.129  -9.844 -29.186  1.00  0.68           H  
ATOM   2709  HE1 TRP A 171       2.475 -10.992 -30.743  1.00  0.68           H  
ATOM   2710  HE3 TRP A 171       5.539  -7.559 -33.493  1.00  0.68           H  
ATOM   2711  HZ2 TRP A 171       1.867 -10.897 -33.481  1.00  0.68           H  
ATOM   2712  HZ3 TRP A 171       4.383  -8.129 -35.529  1.00  0.68           H  
ATOM   2713  HH2 TRP A 171       2.545  -9.785 -35.540  1.00  0.68           H  
ATOM   2714  N   LEU A 172       8.565  -6.764 -29.145  1.00  0.69           N  
ATOM   2715  CA  LEU A 172       9.639  -5.778 -29.197  1.00  0.69           C  
ATOM   2716  C   LEU A 172      10.998  -6.460 -29.224  1.00  0.69           C  
ATOM   2717  O   LEU A 172      11.924  -6.015 -29.924  1.00  0.69           O  
ATOM   2718  CB  LEU A 172       9.578  -4.806 -28.012  1.00  0.69           C  
ATOM   2719  CG  LEU A 172       8.391  -3.863 -27.988  1.00  0.69           C  
ATOM   2720  CD1 LEU A 172       8.454  -2.990 -26.713  1.00  0.69           C  
ATOM   2721  CD2 LEU A 172       8.375  -3.048 -29.231  1.00  0.69           C  
ATOM   2722  H   LEU A 172       7.935  -6.783 -28.352  1.00  0.69           H  
ATOM   2723  HA  LEU A 172       9.524  -5.205 -30.107  1.00  0.69           H  
ATOM   2724 1HB  LEU A 172       9.557  -5.389 -27.090  1.00  0.69           H  
ATOM   2725 2HB  LEU A 172      10.472  -4.197 -28.028  1.00  0.69           H  
ATOM   2726  HG  LEU A 172       7.493  -4.435 -27.954  1.00  0.69           H  
ATOM   2727 1HD1 LEU A 172       7.593  -2.322 -26.683  1.00  0.69           H  
ATOM   2728 2HD1 LEU A 172       8.450  -3.631 -25.830  1.00  0.69           H  
ATOM   2729 3HD1 LEU A 172       9.362  -2.399 -26.728  1.00  0.69           H  
ATOM   2730 1HD2 LEU A 172       7.513  -2.393 -29.211  1.00  0.69           H  
ATOM   2731 2HD2 LEU A 172       9.286  -2.463 -29.292  1.00  0.69           H  
ATOM   2732 3HD2 LEU A 172       8.304  -3.709 -30.089  1.00  0.69           H  
ATOM   2733  N   SER A 173      11.086  -7.618 -28.550  1.00  0.69           N  
ATOM   2734  CA  SER A 173      12.318  -8.394 -28.437  1.00  0.69           C  
ATOM   2735  C   SER A 173      12.810  -8.891 -29.798  1.00  0.69           C  
ATOM   2736  O   SER A 173      13.956  -9.322 -29.921  1.00  0.69           O  
ATOM   2737  CB  SER A 173      12.151  -9.592 -27.502  1.00  0.69           C  
ATOM   2738  OG  SER A 173      11.374 -10.641 -28.060  1.00  0.69           O  
ATOM   2739  H   SER A 173      10.276  -7.935 -28.011  1.00  0.69           H  
ATOM   2740  HA  SER A 173      13.086  -7.746 -28.016  1.00  0.69           H  
ATOM   2741 1HB  SER A 173      13.132  -9.972 -27.229  1.00  0.69           H  
ATOM   2742 2HB  SER A 173      11.672  -9.248 -26.584  1.00  0.69           H  
ATOM   2743  HG  SER A 173      10.512 -10.278 -28.349  1.00  0.69           H  
ATOM   2744  N   CYS A 174      11.955  -8.830 -30.827  1.00  0.70           N  
ATOM   2745  CA  CYS A 174      12.315  -9.262 -32.165  1.00  0.70           C  
ATOM   2746  C   CYS A 174      13.179  -8.228 -32.897  1.00  0.70           C  
ATOM   2747  O   CYS A 174      13.652  -8.491 -34.005  1.00  0.70           O  
ATOM   2748  CB  CYS A 174      11.062  -9.501 -32.993  1.00  0.70           C  
ATOM   2749  SG  CYS A 174      10.035 -10.810 -32.397  1.00  0.70           S  
ATOM   2750  H   CYS A 174      11.015  -8.456 -30.691  1.00  0.70           H  
ATOM   2751  HA  CYS A 174      12.871 -10.195 -32.085  1.00  0.70           H  
ATOM   2752 1HB  CYS A 174      10.466  -8.589 -33.028  1.00  0.70           H  
ATOM   2753 2HB  CYS A 174      11.351  -9.741 -34.012  1.00  0.70           H  
ATOM   2754  HG  CYS A 174       9.745 -10.226 -31.224  1.00  0.70           H  
ATOM   2755  N   GLY A 175      13.391  -7.051 -32.290  1.00  0.70           N  
ATOM   2756  CA  GLY A 175      14.200  -6.014 -32.923  1.00  0.70           C  
ATOM   2757  C   GLY A 175      13.378  -4.849 -33.465  1.00  0.70           C  
ATOM   2758  O   GLY A 175      13.717  -4.284 -34.505  1.00  0.70           O  
ATOM   2759  H   GLY A 175      12.975  -6.870 -31.377  1.00  0.70           H  
ATOM   2760 1HA  GLY A 175      14.916  -5.635 -32.193  1.00  0.70           H  
ATOM   2761 2HA  GLY A 175      14.783  -6.452 -33.730  1.00  0.70           H  
ATOM   2762  N   VAL A 176      12.292  -4.496 -32.776  1.00  0.69           N  
ATOM   2763  CA  VAL A 176      11.437  -3.399 -33.236  1.00  0.69           C  
ATOM   2764  C   VAL A 176      12.079  -2.050 -32.878  1.00  0.69           C  
ATOM   2765  O   VAL A 176      12.512  -1.851 -31.741  1.00  0.69           O  
ATOM   2766  CB  VAL A 176      10.044  -3.523 -32.601  1.00  0.69           C  
ATOM   2767  CG1 VAL A 176       9.186  -2.384 -33.007  1.00  0.69           C  
ATOM   2768  CG2 VAL A 176       9.416  -4.852 -32.995  1.00  0.69           C  
ATOM   2769  H   VAL A 176      12.070  -4.984 -31.907  1.00  0.69           H  
ATOM   2770  HA  VAL A 176      11.336  -3.457 -34.318  1.00  0.69           H  
ATOM   2771  HB  VAL A 176      10.155  -3.473 -31.532  1.00  0.69           H  
ATOM   2772 1HG1 VAL A 176       8.225  -2.465 -32.533  1.00  0.69           H  
ATOM   2773 2HG1 VAL A 176       9.656  -1.461 -32.705  1.00  0.69           H  
ATOM   2774 3HG1 VAL A 176       9.060  -2.396 -34.085  1.00  0.69           H  
ATOM   2775 1HG2 VAL A 176       8.432  -4.953 -32.535  1.00  0.69           H  
ATOM   2776 2HG2 VAL A 176       9.322  -4.888 -34.072  1.00  0.69           H  
ATOM   2777 3HG2 VAL A 176      10.058  -5.672 -32.662  1.00  0.69           H  
ATOM   2778  N   GLU A 177      12.193  -1.153 -33.868  1.00  0.68           N  
ATOM   2779  CA  GLU A 177      12.828   0.157 -33.700  1.00  0.68           C  
ATOM   2780  C   GLU A 177      11.952   1.144 -32.933  1.00  0.68           C  
ATOM   2781  O   GLU A 177      12.444   1.903 -32.092  1.00  0.68           O  
ATOM   2782  CB  GLU A 177      13.170   0.752 -35.069  1.00  0.68           C  
ATOM   2783  CG  GLU A 177      13.943   2.080 -35.038  1.00  0.68           C  
ATOM   2784  CD  GLU A 177      15.355   1.964 -34.492  1.00  0.68           C  
ATOM   2785  OE1 GLU A 177      15.875   0.873 -34.451  1.00  0.68           O  
ATOM   2786  OE2 GLU A 177      15.912   2.974 -34.125  1.00  0.68           O1-
ATOM   2787  H   GLU A 177      11.775  -1.359 -34.769  1.00  0.68           H  
ATOM   2788  HA  GLU A 177      13.751   0.017 -33.138  1.00  0.68           H  
ATOM   2789 1HB  GLU A 177      13.757   0.032 -35.639  1.00  0.68           H  
ATOM   2790 2HB  GLU A 177      12.248   0.927 -35.624  1.00  0.68           H  
ATOM   2791 1HG  GLU A 177      13.990   2.478 -36.051  1.00  0.68           H  
ATOM   2792 2HG  GLU A 177      13.382   2.789 -34.428  1.00  0.68           H  
ATOM   2793  N   SER A 178      10.652   1.127 -33.220  1.00  0.66           N  
ATOM   2794  CA  SER A 178       9.743   2.068 -32.579  1.00  0.66           C  
ATOM   2795  C   SER A 178       8.403   1.448 -32.228  1.00  0.66           C  
ATOM   2796  O   SER A 178       8.012   0.409 -32.760  1.00  0.66           O  
ATOM   2797  CB  SER A 178       9.525   3.287 -33.468  1.00  0.66           C  
ATOM   2798  OG  SER A 178       8.890   2.952 -34.678  1.00  0.66           O  
ATOM   2799  H   SER A 178      10.319   0.480 -33.934  1.00  0.66           H  
ATOM   2800  HA  SER A 178      10.204   2.400 -31.651  1.00  0.66           H  
ATOM   2801 1HB  SER A 178       8.912   4.012 -32.934  1.00  0.66           H  
ATOM   2802 2HB  SER A 178      10.481   3.763 -33.677  1.00  0.66           H  
ATOM   2803  HG  SER A 178       8.499   3.796 -35.029  1.00  0.66           H  
ATOM   2804  N   PHE A 179       7.703   2.092 -31.316  1.00  0.65           N  
ATOM   2805  CA  PHE A 179       6.419   1.571 -30.872  1.00  0.65           C  
ATOM   2806  C   PHE A 179       5.484   2.561 -30.177  1.00  0.65           C  
ATOM   2807  O   PHE A 179       5.898   3.629 -29.699  1.00  0.65           O  
ATOM   2808  CB  PHE A 179       6.639   0.369 -29.927  1.00  0.65           C  
ATOM   2809  CG  PHE A 179       7.548   0.700 -28.791  1.00  0.65           C  
ATOM   2810  CD1 PHE A 179       7.067   1.300 -27.654  1.00  0.65           C  
ATOM   2811  CD2 PHE A 179       8.905   0.367 -28.852  1.00  0.65           C  
ATOM   2812  CE1 PHE A 179       7.913   1.608 -26.622  1.00  0.65           C  
ATOM   2813  CE2 PHE A 179       9.754   0.647 -27.798  1.00  0.65           C  
ATOM   2814  CZ  PHE A 179       9.258   1.278 -26.680  1.00  0.65           C  
ATOM   2815  H   PHE A 179       8.096   2.946 -30.927  1.00  0.65           H  
ATOM   2816  HA  PHE A 179       5.903   1.218 -31.761  1.00  0.65           H  
ATOM   2817 1HB  PHE A 179       5.682   0.035 -29.522  1.00  0.65           H  
ATOM   2818 2HB  PHE A 179       7.063  -0.459 -30.486  1.00  0.65           H  
ATOM   2819  HD1 PHE A 179       6.004   1.563 -27.591  1.00  0.65           H  
ATOM   2820  HD2 PHE A 179       9.296  -0.122 -29.747  1.00  0.65           H  
ATOM   2821  HE1 PHE A 179       7.518   2.123 -25.757  1.00  0.65           H  
ATOM   2822  HE2 PHE A 179      10.814   0.388 -27.861  1.00  0.65           H  
ATOM   2823  HZ  PHE A 179       9.922   1.523 -25.851  1.00  0.65           H  
ATOM   2824  N   CYS A 180       4.213   2.146 -30.095  1.00  0.64           N  
ATOM   2825  CA  CYS A 180       3.160   2.873 -29.377  1.00  0.64           C  
ATOM   2826  C   CYS A 180       2.116   1.908 -28.858  1.00  0.64           C  
ATOM   2827  O   CYS A 180       1.377   1.330 -29.658  1.00  0.64           O  
ATOM   2828  CB  CYS A 180       2.442   3.821 -30.298  1.00  0.64           C  
ATOM   2829  SG  CYS A 180       1.194   4.898 -29.515  1.00  0.64           S  
ATOM   2830  H   CYS A 180       3.991   1.261 -30.557  1.00  0.64           H  
ATOM   2831  HA  CYS A 180       3.602   3.419 -28.552  1.00  0.64           H  
ATOM   2832 1HB  CYS A 180       3.154   4.397 -30.822  1.00  0.64           H  
ATOM   2833 2HB  CYS A 180       1.917   3.231 -31.027  1.00  0.64           H  
ATOM   2834  HG  CYS A 180       2.034   5.483 -28.657  1.00  0.64           H  
ATOM   2835  N   VAL A 181       2.044   1.755 -27.538  1.00  0.63           N  
ATOM   2836  CA  VAL A 181       1.146   0.786 -26.925  1.00  0.63           C  
ATOM   2837  C   VAL A 181       0.132   1.380 -25.972  1.00  0.63           C  
ATOM   2838  O   VAL A 181       0.493   2.015 -24.985  1.00  0.63           O  
ATOM   2839  CB  VAL A 181       1.996  -0.199 -26.122  1.00  0.63           C  
ATOM   2840  CG1 VAL A 181       1.119  -1.239 -25.432  1.00  0.63           C  
ATOM   2841  CG2 VAL A 181       3.029  -0.794 -27.039  1.00  0.63           C  
ATOM   2842  H   VAL A 181       2.692   2.285 -26.959  1.00  0.63           H  
ATOM   2843  HA  VAL A 181       0.613   0.265 -27.717  1.00  0.63           H  
ATOM   2844  HB  VAL A 181       2.503   0.338 -25.341  1.00  0.63           H  
ATOM   2845 1HG1 VAL A 181       1.743  -1.903 -24.851  1.00  0.63           H  
ATOM   2846 2HG1 VAL A 181       0.416  -0.742 -24.769  1.00  0.63           H  
ATOM   2847 3HG1 VAL A 181       0.569  -1.814 -26.162  1.00  0.63           H  
ATOM   2848 1HG2 VAL A 181       3.632  -1.433 -26.471  1.00  0.63           H  
ATOM   2849 2HG2 VAL A 181       2.547  -1.347 -27.842  1.00  0.63           H  
ATOM   2850 3HG2 VAL A 181       3.649  -0.007 -27.465  1.00  0.63           H  
ATOM   2851  N   LYS A 182      -1.145   1.146 -26.216  1.00  0.63           N  
ATOM   2852  CA  LYS A 182      -2.124   1.660 -25.269  1.00  0.63           C  
ATOM   2853  C   LYS A 182      -2.035   0.898 -23.949  1.00  0.63           C  
ATOM   2854  O   LYS A 182      -2.036  -0.336 -23.931  1.00  0.63           O  
ATOM   2855  CB  LYS A 182      -3.544   1.571 -25.810  1.00  0.63           C  
ATOM   2856  CG  LYS A 182      -4.586   2.250 -24.908  1.00  0.63           C  
ATOM   2857  CD  LYS A 182      -5.913   2.271 -25.594  1.00  0.63           C  
ATOM   2858  CE  LYS A 182      -6.552   0.891 -25.599  1.00  0.63           C  
ATOM   2859  NZ  LYS A 182      -7.762   0.855 -26.415  1.00  0.63           N1+
ATOM   2860  H   LYS A 182      -1.427   0.645 -27.060  1.00  0.63           H  
ATOM   2861  HA  LYS A 182      -1.899   2.704 -25.056  1.00  0.63           H  
ATOM   2862 1HB  LYS A 182      -3.601   1.999 -26.803  1.00  0.63           H  
ATOM   2863 2HB  LYS A 182      -3.825   0.523 -25.904  1.00  0.63           H  
ATOM   2864 1HG  LYS A 182      -4.678   1.712 -23.962  1.00  0.63           H  
ATOM   2865 2HG  LYS A 182      -4.274   3.276 -24.694  1.00  0.63           H  
ATOM   2866 1HD  LYS A 182      -6.575   2.969 -25.073  1.00  0.63           H  
ATOM   2867 2HD  LYS A 182      -5.788   2.617 -26.617  1.00  0.63           H  
ATOM   2868 1HE  LYS A 182      -5.848   0.150 -25.984  1.00  0.63           H  
ATOM   2869 2HE  LYS A 182      -6.813   0.634 -24.585  1.00  0.63           H  
ATOM   2870 1HZ  LYS A 182      -8.165  -0.097 -26.367  1.00  0.63           H  
ATOM   2871 2HZ  LYS A 182      -8.434   1.520 -26.096  1.00  0.63           H  
ATOM   2872 3HZ  LYS A 182      -7.451   1.079 -27.374  1.00  0.63           H  
ATOM   2873  N   VAL A 183      -1.999   1.648 -22.860  1.00  0.63           N  
ATOM   2874  CA  VAL A 183      -1.961   1.150 -21.496  1.00  0.63           C  
ATOM   2875  C   VAL A 183      -3.284   1.592 -20.855  1.00  0.63           C  
ATOM   2876  O   VAL A 183      -3.620   2.777 -20.910  1.00  0.63           O  
ATOM   2877  CB  VAL A 183      -0.773   1.814 -20.760  1.00  0.63           C  
ATOM   2878  CG1 VAL A 183      -0.672   1.348 -19.375  1.00  0.63           C  
ATOM   2879  CG2 VAL A 183       0.520   1.580 -21.509  1.00  0.63           C  
ATOM   2880  H   VAL A 183      -1.965   2.655 -22.978  1.00  0.63           H  
ATOM   2881  HA  VAL A 183      -1.875   0.064 -21.496  1.00  0.63           H  
ATOM   2882  HB  VAL A 183      -0.968   2.883 -20.713  1.00  0.63           H  
ATOM   2883 1HG1 VAL A 183       0.120   1.867 -18.908  1.00  0.63           H  
ATOM   2884 2HG1 VAL A 183      -1.597   1.540 -18.847  1.00  0.63           H  
ATOM   2885 3HG1 VAL A 183      -0.454   0.309 -19.383  1.00  0.63           H  
ATOM   2886 1HG2 VAL A 183       1.334   2.089 -20.996  1.00  0.63           H  
ATOM   2887 2HG2 VAL A 183       0.716   0.525 -21.559  1.00  0.63           H  
ATOM   2888 3HG2 VAL A 183       0.429   1.980 -22.511  1.00  0.63           H  
ATOM   2889  N   LEU A 184      -4.074   0.684 -20.267  1.00  0.64           N  
ATOM   2890  CA  LEU A 184      -5.365   1.137 -19.743  1.00  0.64           C  
ATOM   2891  C   LEU A 184      -5.268   1.666 -18.327  1.00  0.64           C  
ATOM   2892  O   LEU A 184      -6.039   2.535 -17.937  1.00  0.64           O  
ATOM   2893  CB  LEU A 184      -6.369  -0.009 -19.700  1.00  0.64           C  
ATOM   2894  CG  LEU A 184      -6.780  -0.688 -20.987  1.00  0.64           C  
ATOM   2895  CD1 LEU A 184      -7.576  -1.932 -20.620  1.00  0.64           C  
ATOM   2896  CD2 LEU A 184      -7.648   0.255 -21.808  1.00  0.64           C  
ATOM   2897  H   LEU A 184      -3.827  -0.299 -20.152  1.00  0.64           H  
ATOM   2898  HA  LEU A 184      -5.747   1.932 -20.384  1.00  0.64           H  
ATOM   2899 1HB  LEU A 184      -6.021  -0.761 -19.018  1.00  0.64           H  
ATOM   2900 2HB  LEU A 184      -7.289   0.396 -19.272  1.00  0.64           H  
ATOM   2901  HG  LEU A 184      -5.897  -0.985 -21.557  1.00  0.64           H  
ATOM   2902 1HD1 LEU A 184      -7.888  -2.447 -21.519  1.00  0.64           H  
ATOM   2903 2HD1 LEU A 184      -6.950  -2.595 -20.019  1.00  0.64           H  
ATOM   2904 3HD1 LEU A 184      -8.452  -1.643 -20.041  1.00  0.64           H  
ATOM   2905 1HD2 LEU A 184      -7.965  -0.249 -22.720  1.00  0.64           H  
ATOM   2906 2HD2 LEU A 184      -8.529   0.535 -21.225  1.00  0.64           H  
ATOM   2907 3HD2 LEU A 184      -7.078   1.152 -22.060  1.00  0.64           H  
ATOM   2908  N   ALA A 185      -4.349   1.114 -17.538  1.00  0.67           N  
ATOM   2909  CA  ALA A 185      -4.304   1.489 -16.133  1.00  0.67           C  
ATOM   2910  C   ALA A 185      -2.886   1.562 -15.551  1.00  0.67           C  
ATOM   2911  O   ALA A 185      -2.558   0.806 -14.635  1.00  0.67           O  
ATOM   2912  CB  ALA A 185      -5.134   0.502 -15.327  1.00  0.67           C  
ATOM   2913  H   ALA A 185      -3.720   0.418 -17.910  1.00  0.67           H  
ATOM   2914  HA  ALA A 185      -4.777   2.454 -16.042  1.00  0.67           H  
ATOM   2915 1HB  ALA A 185      -5.156   0.796 -14.297  1.00  0.67           H  
ATOM   2916 2HB  ALA A 185      -6.153   0.490 -15.716  1.00  0.67           H  
ATOM   2917 3HB  ALA A 185      -4.704  -0.485 -15.410  1.00  0.67           H  
ATOM   2918  N   PRO A 186      -2.065   2.543 -15.975  1.00  0.70           N  
ATOM   2919  CA  PRO A 186      -0.656   2.734 -15.639  1.00  0.70           C  
ATOM   2920  C   PRO A 186      -0.429   3.054 -14.180  1.00  0.70           C  
ATOM   2921  O   PRO A 186       0.692   2.983 -13.689  1.00  0.70           O  
ATOM   2922  CB  PRO A 186      -0.263   3.918 -16.500  1.00  0.70           C  
ATOM   2923  CG  PRO A 186      -1.528   4.658 -16.748  1.00  0.70           C  
ATOM   2924  CD  PRO A 186      -2.602   3.624 -16.833  1.00  0.70           C  
ATOM   2925  HA  PRO A 186      -0.083   1.854 -15.927  1.00  0.70           H  
ATOM   2926 1HB  PRO A 186       0.467   4.519 -15.965  1.00  0.70           H  
ATOM   2927 2HB  PRO A 186       0.220   3.590 -17.419  1.00  0.70           H  
ATOM   2928 1HG  PRO A 186      -1.701   5.383 -15.947  1.00  0.70           H  
ATOM   2929 2HG  PRO A 186      -1.453   5.223 -17.670  1.00  0.70           H  
ATOM   2930 1HD  PRO A 186      -3.502   4.082 -16.421  1.00  0.70           H  
ATOM   2931 2HD  PRO A 186      -2.745   3.306 -17.871  1.00  0.70           H  
ATOM   2932  N   TYR A 187      -1.499   3.441 -13.502  1.00  0.73           N  
ATOM   2933  CA  TYR A 187      -1.467   3.808 -12.106  1.00  0.73           C  
ATOM   2934  C   TYR A 187      -1.580   2.615 -11.171  1.00  0.73           C  
ATOM   2935  O   TYR A 187      -1.451   2.773  -9.954  1.00  0.73           O  
ATOM   2936  CB  TYR A 187      -2.599   4.759 -11.849  1.00  0.73           C  
ATOM   2937  CG  TYR A 187      -3.906   4.128 -12.156  1.00  0.73           C  
ATOM   2938  CD1 TYR A 187      -4.595   3.401 -11.202  1.00  0.73           C  
ATOM   2939  CD2 TYR A 187      -4.404   4.245 -13.406  1.00  0.73           C  
ATOM   2940  CE1 TYR A 187      -5.782   2.822 -11.531  1.00  0.73           C  
ATOM   2941  CE2 TYR A 187      -5.577   3.653 -13.714  1.00  0.73           C  
ATOM   2942  CZ  TYR A 187      -6.256   2.954 -12.804  1.00  0.73           C  
ATOM   2943  OH  TYR A 187      -7.411   2.363 -13.167  1.00  0.73           O  
ATOM   2944  H   TYR A 187      -2.387   3.486 -13.976  1.00  0.73           H  
ATOM   2945  HA  TYR A 187      -0.517   4.300 -11.903  1.00  0.73           H  
ATOM   2946 1HB  TYR A 187      -2.594   5.065 -10.805  1.00  0.73           H  
ATOM   2947 2HB  TYR A 187      -2.485   5.648 -12.471  1.00  0.73           H  
ATOM   2948  HD1 TYR A 187      -4.199   3.293 -10.194  1.00  0.73           H  
ATOM   2949  HD2 TYR A 187      -3.855   4.803 -14.159  1.00  0.73           H  
ATOM   2950  HE1 TYR A 187      -6.334   2.256 -10.788  1.00  0.73           H  
ATOM   2951  HE2 TYR A 187      -5.978   3.724 -14.704  1.00  0.73           H  
ATOM   2952  HH  TYR A 187      -7.835   2.016 -12.391  1.00  0.73           H  
ATOM   2953  N   MET A 188      -1.869   1.424 -11.703  1.00  0.76           N  
ATOM   2954  CA  MET A 188      -1.909   0.261 -10.833  1.00  0.76           C  
ATOM   2955  C   MET A 188      -0.441  -0.085 -10.613  1.00  0.76           C  
ATOM   2956  O   MET A 188       0.276  -0.246 -11.598  1.00  0.76           O  
ATOM   2957  CB  MET A 188      -2.670  -0.892 -11.475  1.00  0.76           C  
ATOM   2958  CG  MET A 188      -4.121  -0.593 -11.726  1.00  0.76           C  
ATOM   2959  SD  MET A 188      -5.047  -0.323 -10.216  1.00  0.76           S  
ATOM   2960  CE  MET A 188      -5.113  -1.985  -9.583  1.00  0.76           C  
ATOM   2961  H   MET A 188      -2.016   1.315 -12.711  1.00  0.76           H  
ATOM   2962  HA  MET A 188      -2.409   0.528  -9.912  1.00  0.76           H  
ATOM   2963 1HB  MET A 188      -2.225  -1.124 -12.436  1.00  0.76           H  
ATOM   2964 2HB  MET A 188      -2.606  -1.779 -10.849  1.00  0.76           H  
ATOM   2965 1HG  MET A 188      -4.177   0.308 -12.323  1.00  0.76           H  
ATOM   2966 2HG  MET A 188      -4.590  -1.404 -12.284  1.00  0.76           H  
ATOM   2967 1HE  MET A 188      -5.666  -1.996  -8.642  1.00  0.76           H  
ATOM   2968 2HE  MET A 188      -5.612  -2.618 -10.307  1.00  0.76           H  
ATOM   2969 3HE  MET A 188      -4.101  -2.354  -9.416  1.00  0.76           H  
ATOM   2970  N   PRO A 189       0.046  -0.270  -9.378  1.00  0.79           N  
ATOM   2971  CA  PRO A 189       1.438  -0.580  -9.062  1.00  0.79           C  
ATOM   2972  C   PRO A 189       2.040  -1.712  -9.896  1.00  0.79           C  
ATOM   2973  O   PRO A 189       3.229  -1.696 -10.211  1.00  0.79           O  
ATOM   2974  CB  PRO A 189       1.342  -0.994  -7.594  1.00  0.79           C  
ATOM   2975  CG  PRO A 189       0.170  -0.196  -7.058  1.00  0.79           C  
ATOM   2976  CD  PRO A 189      -0.832  -0.158  -8.190  1.00  0.79           C  
ATOM   2977  HA  PRO A 189       2.036   0.339  -9.166  1.00  0.79           H  
ATOM   2978 1HB  PRO A 189       1.190  -2.090  -7.524  1.00  0.79           H  
ATOM   2979 2HB  PRO A 189       2.285  -0.771  -7.078  1.00  0.79           H  
ATOM   2980 1HG  PRO A 189      -0.236  -0.682  -6.163  1.00  0.79           H  
ATOM   2981 2HG  PRO A 189       0.501   0.808  -6.749  1.00  0.79           H  
ATOM   2982 1HD  PRO A 189      -1.546  -0.999  -8.135  1.00  0.79           H  
ATOM   2983 2HD  PRO A 189      -1.325   0.828  -8.142  1.00  0.79           H  
ATOM   2984  N   ASP A 190       1.223  -2.690 -10.284  1.00  0.80           N  
ATOM   2985  CA  ASP A 190       1.732  -3.814 -11.060  1.00  0.80           C  
ATOM   2986  C   ASP A 190       1.974  -3.419 -12.522  1.00  0.80           C  
ATOM   2987  O   ASP A 190       2.904  -3.910 -13.173  1.00  0.80           O  
ATOM   2988  CB  ASP A 190       0.752  -4.971 -10.975  1.00  0.80           C  
ATOM   2989  CG  ASP A 190       0.623  -5.528  -9.569  1.00  0.80           C  
ATOM   2990  OD1 ASP A 190       1.444  -5.212  -8.740  1.00  0.80           O  
ATOM   2991  OD2 ASP A 190      -0.309  -6.251  -9.329  1.00  0.80           O1-
ATOM   2992  H   ASP A 190       0.250  -2.673 -10.022  1.00  0.80           H  
ATOM   2993  HA  ASP A 190       2.684  -4.129 -10.631  1.00  0.80           H  
ATOM   2994 1HB  ASP A 190      -0.226  -4.665 -11.345  1.00  0.80           H  
ATOM   2995 2HB  ASP A 190       1.111  -5.773 -11.596  1.00  0.80           H  
ATOM   2996  N   VAL A 191       1.140  -2.517 -13.041  1.00  0.80           N  
ATOM   2997  CA  VAL A 191       1.286  -2.076 -14.416  1.00  0.80           C  
ATOM   2998  C   VAL A 191       2.464  -1.142 -14.437  1.00  0.80           C  
ATOM   2999  O   VAL A 191       3.306  -1.205 -15.329  1.00  0.80           O  
ATOM   3000  CB  VAL A 191       0.052  -1.328 -14.943  1.00  0.80           C  
ATOM   3001  CG1 VAL A 191       0.351  -0.788 -16.306  1.00  0.80           C  
ATOM   3002  CG2 VAL A 191      -1.138  -2.251 -15.025  1.00  0.80           C  
ATOM   3003  H   VAL A 191       0.434  -2.082 -12.459  1.00  0.80           H  
ATOM   3004  HA  VAL A 191       1.488  -2.936 -15.057  1.00  0.80           H  
ATOM   3005  HB  VAL A 191      -0.172  -0.488 -14.277  1.00  0.80           H  
ATOM   3006 1HG1 VAL A 191      -0.513  -0.249 -16.674  1.00  0.80           H  
ATOM   3007 2HG1 VAL A 191       1.200  -0.126 -16.239  1.00  0.80           H  
ATOM   3008 3HG1 VAL A 191       0.580  -1.608 -16.972  1.00  0.80           H  
ATOM   3009 1HG2 VAL A 191      -1.992  -1.692 -15.401  1.00  0.80           H  
ATOM   3010 2HG2 VAL A 191      -0.914  -3.054 -15.702  1.00  0.80           H  
ATOM   3011 3HG2 VAL A 191      -1.367  -2.653 -14.043  1.00  0.80           H  
ATOM   3012  N   LEU A 192       2.515  -0.273 -13.428  1.00  0.79           N  
ATOM   3013  CA  LEU A 192       3.562   0.717 -13.303  1.00  0.79           C  
ATOM   3014  C   LEU A 192       4.927   0.045 -13.279  1.00  0.79           C  
ATOM   3015  O   LEU A 192       5.824   0.449 -14.024  1.00  0.79           O  
ATOM   3016  CB  LEU A 192       3.351   1.533 -12.031  1.00  0.79           C  
ATOM   3017  CG  LEU A 192       4.362   2.613 -11.764  1.00  0.79           C  
ATOM   3018  CD1 LEU A 192       4.301   3.621 -12.899  1.00  0.79           C  
ATOM   3019  CD2 LEU A 192       4.047   3.274 -10.425  1.00  0.79           C  
ATOM   3020  H   LEU A 192       1.775  -0.294 -12.728  1.00  0.79           H  
ATOM   3021  HA  LEU A 192       3.513   1.386 -14.156  1.00  0.79           H  
ATOM   3022 1HB  LEU A 192       2.361   1.985 -12.064  1.00  0.79           H  
ATOM   3023 2HB  LEU A 192       3.377   0.851 -11.188  1.00  0.79           H  
ATOM   3024  HG  LEU A 192       5.365   2.185 -11.736  1.00  0.79           H  
ATOM   3025 1HD1 LEU A 192       5.031   4.391 -12.724  1.00  0.79           H  
ATOM   3026 2HD1 LEU A 192       4.525   3.116 -13.838  1.00  0.79           H  
ATOM   3027 3HD1 LEU A 192       3.301   4.060 -12.951  1.00  0.79           H  
ATOM   3028 1HD2 LEU A 192       4.773   4.059 -10.231  1.00  0.79           H  
ATOM   3029 2HD2 LEU A 192       3.044   3.704 -10.461  1.00  0.79           H  
ATOM   3030 3HD2 LEU A 192       4.095   2.527  -9.634  1.00  0.79           H  
ATOM   3031  N   GLU A 193       5.093  -0.995 -12.444  1.00  0.77           N  
ATOM   3032  CA  GLU A 193       6.368  -1.705 -12.409  1.00  0.77           C  
ATOM   3033  C   GLU A 193       6.696  -2.281 -13.779  1.00  0.77           C  
ATOM   3034  O   GLU A 193       7.828  -2.171 -14.249  1.00  0.77           O  
ATOM   3035  CB  GLU A 193       6.369  -2.844 -11.379  1.00  0.77           C  
ATOM   3036  CG  GLU A 193       7.740  -3.572 -11.288  1.00  0.77           C  
ATOM   3037  CD  GLU A 193       7.810  -4.696 -10.257  1.00  0.77           C  
ATOM   3038  OE1 GLU A 193       6.818  -4.991  -9.639  1.00  0.77           O  
ATOM   3039  OE2 GLU A 193       8.876  -5.241 -10.082  1.00  0.77           O1-
ATOM   3040  H   GLU A 193       4.342  -1.288 -11.818  1.00  0.77           H  
ATOM   3041  HA  GLU A 193       7.151  -0.994 -12.142  1.00  0.77           H  
ATOM   3042 1HB  GLU A 193       6.118  -2.447 -10.394  1.00  0.77           H  
ATOM   3043 2HB  GLU A 193       5.601  -3.575 -11.643  1.00  0.77           H  
ATOM   3044 1HG  GLU A 193       7.964  -3.990 -12.269  1.00  0.77           H  
ATOM   3045 2HG  GLU A 193       8.509  -2.835 -11.062  1.00  0.77           H  
ATOM   3046  N   LYS A 194       5.706  -2.879 -14.443  1.00  0.75           N  
ATOM   3047  CA  LYS A 194       5.957  -3.458 -15.751  1.00  0.75           C  
ATOM   3048  C   LYS A 194       6.397  -2.380 -16.745  1.00  0.75           C  
ATOM   3049  O   LYS A 194       7.330  -2.598 -17.521  1.00  0.75           O  
ATOM   3050  CB  LYS A 194       4.732  -4.224 -16.227  1.00  0.75           C  
ATOM   3051  CG  LYS A 194       4.944  -5.065 -17.482  1.00  0.75           C  
ATOM   3052  CD  LYS A 194       3.758  -5.993 -17.689  1.00  0.75           C  
ATOM   3053  CE  LYS A 194       3.696  -7.068 -16.590  1.00  0.75           C  
ATOM   3054  NZ  LYS A 194       4.783  -8.080 -16.728  1.00  0.75           N1+
ATOM   3055  H   LYS A 194       4.775  -2.969 -14.028  1.00  0.75           H  
ATOM   3056  HA  LYS A 194       6.775  -4.170 -15.656  1.00  0.75           H  
ATOM   3057 1HB  LYS A 194       4.378  -4.873 -15.425  1.00  0.75           H  
ATOM   3058 2HB  LYS A 194       3.929  -3.515 -16.438  1.00  0.75           H  
ATOM   3059 1HG  LYS A 194       5.044  -4.410 -18.349  1.00  0.75           H  
ATOM   3060 2HG  LYS A 194       5.854  -5.658 -17.387  1.00  0.75           H  
ATOM   3061 1HD  LYS A 194       2.840  -5.419 -17.669  1.00  0.75           H  
ATOM   3062 2HD  LYS A 194       3.840  -6.501 -18.657  1.00  0.75           H  
ATOM   3063 1HE  LYS A 194       3.777  -6.586 -15.617  1.00  0.75           H  
ATOM   3064 2HE  LYS A 194       2.743  -7.580 -16.651  1.00  0.75           H  
ATOM   3065 1HZ  LYS A 194       4.704  -8.772 -16.006  1.00  0.75           H  
ATOM   3066 2HZ  LYS A 194       4.670  -8.536 -17.642  1.00  0.75           H  
ATOM   3067 3HZ  LYS A 194       5.683  -7.644 -16.681  1.00  0.75           H  
ATOM   3068  N   LEU A 195       5.753  -1.211 -16.712  1.00  0.73           N  
ATOM   3069  CA  LEU A 195       6.120  -0.117 -17.607  1.00  0.73           C  
ATOM   3070  C   LEU A 195       7.551   0.336 -17.336  1.00  0.73           C  
ATOM   3071  O   LEU A 195       8.312   0.585 -18.272  1.00  0.73           O  
ATOM   3072  CB  LEU A 195       5.157   1.048 -17.408  1.00  0.73           C  
ATOM   3073  CG  LEU A 195       3.749   0.820 -17.883  1.00  0.73           C  
ATOM   3074  CD1 LEU A 195       2.857   1.934 -17.347  1.00  0.73           C  
ATOM   3075  CD2 LEU A 195       3.744   0.795 -19.408  1.00  0.73           C  
ATOM   3076  H   LEU A 195       4.981  -1.088 -16.058  1.00  0.73           H  
ATOM   3077  HA  LEU A 195       6.051  -0.471 -18.634  1.00  0.73           H  
ATOM   3078 1HB  LEU A 195       5.121   1.298 -16.350  1.00  0.73           H  
ATOM   3079 2HB  LEU A 195       5.529   1.892 -17.949  1.00  0.73           H  
ATOM   3080  HG  LEU A 195       3.383  -0.127 -17.511  1.00  0.73           H  
ATOM   3081 1HD1 LEU A 195       1.864   1.767 -17.676  1.00  0.73           H  
ATOM   3082 2HD1 LEU A 195       2.877   1.926 -16.264  1.00  0.73           H  
ATOM   3083 3HD1 LEU A 195       3.189   2.879 -17.693  1.00  0.73           H  
ATOM   3084 1HD2 LEU A 195       2.734   0.624 -19.759  1.00  0.73           H  
ATOM   3085 2HD2 LEU A 195       4.110   1.744 -19.793  1.00  0.73           H  
ATOM   3086 3HD2 LEU A 195       4.386  -0.008 -19.760  1.00  0.73           H  
ATOM   3087  N   GLU A 196       7.942   0.405 -16.056  1.00  0.71           N  
ATOM   3088  CA  GLU A 196       9.318   0.766 -15.721  1.00  0.71           C  
ATOM   3089  C   GLU A 196      10.295  -0.248 -16.307  1.00  0.71           C  
ATOM   3090  O   GLU A 196      11.324   0.119 -16.883  1.00  0.71           O  
ATOM   3091  CB  GLU A 196       9.529   0.862 -14.207  1.00  0.71           C  
ATOM   3092  CG  GLU A 196      10.978   1.208 -13.826  1.00  0.71           C  
ATOM   3093  CD  GLU A 196      11.232   1.361 -12.334  1.00  0.71           C  
ATOM   3094  OE1 GLU A 196      10.296   1.432 -11.572  1.00  0.71           O  
ATOM   3095  OE2 GLU A 196      12.391   1.374 -11.964  1.00  0.71           O1-
ATOM   3096  H   GLU A 196       7.269   0.216 -15.312  1.00  0.71           H  
ATOM   3097  HA  GLU A 196       9.536   1.738 -16.158  1.00  0.71           H  
ATOM   3098 1HB  GLU A 196       8.864   1.622 -13.792  1.00  0.71           H  
ATOM   3099 2HB  GLU A 196       9.273  -0.087 -13.740  1.00  0.71           H  
ATOM   3100 1HG  GLU A 196      11.622   0.413 -14.206  1.00  0.71           H  
ATOM   3101 2HG  GLU A 196      11.260   2.131 -14.333  1.00  0.71           H  
ATOM   3102  N   LEU A 197       9.975  -1.533 -16.174  1.00  0.70           N  
ATOM   3103  CA  LEU A 197      10.853  -2.566 -16.694  1.00  0.70           C  
ATOM   3104  C   LEU A 197      10.953  -2.481 -18.214  1.00  0.70           C  
ATOM   3105  O   LEU A 197      12.045  -2.646 -18.779  1.00  0.70           O  
ATOM   3106  CB  LEU A 197      10.338  -3.934 -16.256  1.00  0.70           C  
ATOM   3107  CG  LEU A 197      10.450  -4.194 -14.756  1.00  0.70           C  
ATOM   3108  CD1 LEU A 197       9.729  -5.486 -14.408  1.00  0.70           C  
ATOM   3109  CD2 LEU A 197      11.915  -4.246 -14.375  1.00  0.70           C  
ATOM   3110  H   LEU A 197       9.119  -1.788 -15.675  1.00  0.70           H  
ATOM   3111  HA  LEU A 197      11.845  -2.416 -16.274  1.00  0.70           H  
ATOM   3112 1HB  LEU A 197       9.289  -4.014 -16.532  1.00  0.70           H  
ATOM   3113 2HB  LEU A 197      10.897  -4.706 -16.776  1.00  0.70           H  
ATOM   3114  HG  LEU A 197       9.971  -3.386 -14.208  1.00  0.70           H  
ATOM   3115 1HD1 LEU A 197       9.799  -5.661 -13.331  1.00  0.70           H  
ATOM   3116 2HD1 LEU A 197       8.682  -5.399 -14.689  1.00  0.70           H  
ATOM   3117 3HD1 LEU A 197      10.185  -6.314 -14.942  1.00  0.70           H  
ATOM   3118 1HD2 LEU A 197      12.002  -4.422 -13.301  1.00  0.70           H  
ATOM   3119 2HD2 LEU A 197      12.405  -5.055 -14.917  1.00  0.70           H  
ATOM   3120 3HD2 LEU A 197      12.388  -3.297 -14.628  1.00  0.70           H  
ATOM   3121  N   LEU A 198       9.831  -2.187 -18.883  1.00  0.69           N  
ATOM   3122  CA  LEU A 198       9.869  -2.037 -20.326  1.00  0.69           C  
ATOM   3123  C   LEU A 198      10.719  -0.836 -20.688  1.00  0.69           C  
ATOM   3124  O   LEU A 198      11.469  -0.887 -21.654  1.00  0.69           O  
ATOM   3125  CB  LEU A 198       8.475  -1.840 -20.924  1.00  0.69           C  
ATOM   3126  CG  LEU A 198       7.533  -3.026 -20.881  1.00  0.69           C  
ATOM   3127  CD1 LEU A 198       6.187  -2.582 -21.342  1.00  0.69           C  
ATOM   3128  CD2 LEU A 198       8.057  -4.131 -21.763  1.00  0.69           C  
ATOM   3129  H   LEU A 198       8.948  -2.085 -18.380  1.00  0.69           H  
ATOM   3130  HA  LEU A 198      10.319  -2.929 -20.757  1.00  0.69           H  
ATOM   3131 1HB  LEU A 198       7.991  -1.013 -20.401  1.00  0.69           H  
ATOM   3132 2HB  LEU A 198       8.591  -1.561 -21.962  1.00  0.69           H  
ATOM   3133  HG  LEU A 198       7.445  -3.392 -19.862  1.00  0.69           H  
ATOM   3134 1HD1 LEU A 198       5.516  -3.424 -21.311  1.00  0.69           H  
ATOM   3135 2HD1 LEU A 198       5.823  -1.795 -20.688  1.00  0.69           H  
ATOM   3136 3HD1 LEU A 198       6.253  -2.208 -22.360  1.00  0.69           H  
ATOM   3137 1HD2 LEU A 198       7.368  -4.972 -21.722  1.00  0.69           H  
ATOM   3138 2HD2 LEU A 198       8.139  -3.778 -22.791  1.00  0.69           H  
ATOM   3139 3HD2 LEU A 198       9.032  -4.445 -21.403  1.00  0.69           H  
ATOM   3140  N   GLN A 199      10.619   0.246 -19.917  1.00  0.69           N  
ATOM   3141  CA  GLN A 199      11.417   1.435 -20.190  1.00  0.69           C  
ATOM   3142  C   GLN A 199      12.898   1.159 -20.090  1.00  0.69           C  
ATOM   3143  O   GLN A 199      13.670   1.455 -21.007  1.00  0.69           O  
ATOM   3144  CB  GLN A 199      11.039   2.566 -19.247  1.00  0.69           C  
ATOM   3145  CG  GLN A 199      11.852   3.801 -19.436  1.00  0.69           C  
ATOM   3146  CD  GLN A 199      11.394   4.968 -18.577  1.00  0.69           C  
ATOM   3147  NE2 GLN A 199      10.933   5.998 -19.258  1.00  0.69           N  
ATOM   3148  OE1 GLN A 199      11.436   4.945 -17.336  1.00  0.69           O  
ATOM   3149  H   GLN A 199       9.959   0.256 -19.140  1.00  0.69           H  
ATOM   3150  HA  GLN A 199      11.214   1.768 -21.202  1.00  0.69           H  
ATOM   3151 1HB  GLN A 199      10.015   2.808 -19.423  1.00  0.69           H  
ATOM   3152 2HB  GLN A 199      11.129   2.242 -18.217  1.00  0.69           H  
ATOM   3153 1HG  GLN A 199      12.872   3.563 -19.135  1.00  0.69           H  
ATOM   3154 2HG  GLN A 199      11.848   4.081 -20.471  1.00  0.69           H  
ATOM   3155 1HE2 GLN A 199      10.613   6.828 -18.772  1.00  0.69           H  
ATOM   3156 2HE2 GLN A 199      10.882   5.925 -20.273  1.00  0.69           H  
ATOM   3157  N   ARG A 200      13.299   0.491 -19.023  1.00  0.68           N  
ATOM   3158  CA  ARG A 200      14.701   0.181 -18.839  1.00  0.68           C  
ATOM   3159  C   ARG A 200      15.261  -0.671 -19.984  1.00  0.68           C  
ATOM   3160  O   ARG A 200      16.430  -0.526 -20.351  1.00  0.68           O  
ATOM   3161  CB  ARG A 200      14.893  -0.512 -17.504  1.00  0.68           C  
ATOM   3162  CG  ARG A 200      14.721   0.414 -16.289  1.00  0.68           C  
ATOM   3163  CD  ARG A 200      14.881  -0.307 -14.997  1.00  0.68           C  
ATOM   3164  NE  ARG A 200      14.691   0.583 -13.846  1.00  0.68           N  
ATOM   3165  CZ  ARG A 200      15.640   1.363 -13.310  1.00  0.68           C  
ATOM   3166  NH1 ARG A 200      16.866   1.383 -13.797  1.00  0.68           N1+
ATOM   3167  NH2 ARG A 200      15.310   2.106 -12.281  1.00  0.68           N  
ATOM   3168  H   ARG A 200      12.620   0.240 -18.302  1.00  0.68           H  
ATOM   3169  HA  ARG A 200      15.252   1.120 -18.812  1.00  0.68           H  
ATOM   3170 1HB  ARG A 200      14.159  -1.317 -17.411  1.00  0.68           H  
ATOM   3171 2HB  ARG A 200      15.883  -0.958 -17.459  1.00  0.68           H  
ATOM   3172 1HG  ARG A 200      15.462   1.209 -16.332  1.00  0.68           H  
ATOM   3173 2HG  ARG A 200      13.721   0.852 -16.312  1.00  0.68           H  
ATOM   3174 1HD  ARG A 200      14.133  -1.100 -14.937  1.00  0.68           H  
ATOM   3175 2HD  ARG A 200      15.877  -0.739 -14.936  1.00  0.68           H  
ATOM   3176  HE  ARG A 200      13.765   0.641 -13.396  1.00  0.68           H  
ATOM   3177 1HH1 ARG A 200      17.104   0.804 -14.589  1.00  0.68           H  
ATOM   3178 2HH1 ARG A 200      17.565   1.978 -13.377  1.00  0.68           H  
ATOM   3179 1HH2 ARG A 200      14.339   2.050 -11.939  1.00  0.68           H  
ATOM   3180 2HH2 ARG A 200      15.986   2.709 -11.842  1.00  0.68           H  
ATOM   3181  N   ARG A 201      14.433  -1.559 -20.546  1.00  0.67           N  
ATOM   3182  CA  ARG A 201      14.869  -2.433 -21.629  1.00  0.67           C  
ATOM   3183  C   ARG A 201      14.634  -1.935 -23.072  1.00  0.67           C  
ATOM   3184  O   ARG A 201      15.399  -2.290 -23.973  1.00  0.67           O  
ATOM   3185  CB  ARG A 201      14.194  -3.768 -21.444  1.00  0.67           C  
ATOM   3186  CG  ARG A 201      14.663  -4.485 -20.193  1.00  0.67           C  
ATOM   3187  CD  ARG A 201      13.952  -5.728 -19.978  1.00  0.67           C  
ATOM   3188  NE  ARG A 201      12.565  -5.509 -19.640  1.00  0.67           N  
ATOM   3189  CZ  ARG A 201      11.646  -6.476 -19.724  1.00  0.67           C  
ATOM   3190  NH1 ARG A 201      12.033  -7.669 -20.132  1.00  0.67           N1+
ATOM   3191  NH2 ARG A 201      10.384  -6.247 -19.416  1.00  0.67           N  
ATOM   3192  H   ARG A 201      13.487  -1.664 -20.175  1.00  0.67           H  
ATOM   3193  HA  ARG A 201      15.940  -2.586 -21.507  1.00  0.67           H  
ATOM   3194 1HB  ARG A 201      13.113  -3.616 -21.363  1.00  0.67           H  
ATOM   3195 2HB  ARG A 201      14.377  -4.403 -22.309  1.00  0.67           H  
ATOM   3196 1HG  ARG A 201      15.727  -4.701 -20.272  1.00  0.67           H  
ATOM   3197 2HG  ARG A 201      14.484  -3.842 -19.328  1.00  0.67           H  
ATOM   3198 1HD  ARG A 201      13.988  -6.328 -20.886  1.00  0.67           H  
ATOM   3199 2HD  ARG A 201      14.418  -6.276 -19.161  1.00  0.67           H  
ATOM   3200  HE  ARG A 201      12.276  -4.569 -19.329  1.00  0.67           H  
ATOM   3201 1HH1 ARG A 201      12.996  -7.832 -20.371  1.00  0.67           H  
ATOM   3202 2HH1 ARG A 201      11.357  -8.439 -20.228  1.00  0.67           H  
ATOM   3203 1HH2 ARG A 201      10.093  -5.340 -19.097  1.00  0.67           H  
ATOM   3204 2HH2 ARG A 201       9.687  -6.994 -19.524  1.00  0.67           H  
ATOM   3205  N   PHE A 202      13.586  -1.137 -23.304  1.00  0.66           N  
ATOM   3206  CA  PHE A 202      13.243  -0.693 -24.659  1.00  0.66           C  
ATOM   3207  C   PHE A 202      13.377   0.820 -24.891  1.00  0.66           C  
ATOM   3208  O   PHE A 202      13.346   1.275 -26.037  1.00  0.66           O  
ATOM   3209  CB  PHE A 202      11.844  -1.177 -25.018  1.00  0.66           C  
ATOM   3210  CG  PHE A 202      11.738  -2.683 -24.960  1.00  0.66           C  
ATOM   3211  CD1 PHE A 202      11.067  -3.305 -23.926  1.00  0.66           C  
ATOM   3212  CD2 PHE A 202      12.334  -3.475 -25.927  1.00  0.66           C  
ATOM   3213  CE1 PHE A 202      10.986  -4.680 -23.857  1.00  0.66           C  
ATOM   3214  CE2 PHE A 202      12.254  -4.854 -25.860  1.00  0.66           C  
ATOM   3215  CZ  PHE A 202      11.574  -5.456 -24.824  1.00  0.66           C  
ATOM   3216  H   PHE A 202      12.987  -0.869 -22.538  1.00  0.66           H  
ATOM   3217  HA  PHE A 202      13.931  -1.181 -25.348  1.00  0.66           H  
ATOM   3218 1HB  PHE A 202      11.122  -0.755 -24.331  1.00  0.66           H  
ATOM   3219 2HB  PHE A 202      11.588  -0.855 -26.015  1.00  0.66           H  
ATOM   3220  HD1 PHE A 202      10.604  -2.695 -23.162  1.00  0.66           H  
ATOM   3221  HD2 PHE A 202      12.874  -2.999 -26.747  1.00  0.66           H  
ATOM   3222  HE1 PHE A 202      10.457  -5.152 -23.039  1.00  0.66           H  
ATOM   3223  HE2 PHE A 202      12.726  -5.464 -26.629  1.00  0.66           H  
ATOM   3224  HZ  PHE A 202      11.507  -6.544 -24.773  1.00  0.66           H  
ATOM   3225  N   GLY A 203      13.523   1.606 -23.820  1.00  0.65           N  
ATOM   3226  CA  GLY A 203      13.725   3.047 -23.930  1.00  0.65           C  
ATOM   3227  C   GLY A 203      12.543   3.998 -24.189  1.00  0.65           C  
ATOM   3228  O   GLY A 203      12.797   5.103 -24.674  1.00  0.65           O  
ATOM   3229  H   GLY A 203      13.527   1.224 -22.879  1.00  0.65           H  
ATOM   3230 1HA  GLY A 203      14.209   3.368 -23.007  1.00  0.65           H  
ATOM   3231 2HA  GLY A 203      14.466   3.212 -24.709  1.00  0.65           H  
ATOM   3232  N   GLY A 204      11.281   3.613 -23.935  1.00  0.63           N  
ATOM   3233  CA  GLY A 204      10.195   4.570 -24.188  1.00  0.63           C  
ATOM   3234  C   GLY A 204       9.716   5.274 -22.912  1.00  0.63           C  
ATOM   3235  O   GLY A 204      10.410   5.237 -21.895  1.00  0.63           O  
ATOM   3236  H   GLY A 204      11.030   2.695 -23.563  1.00  0.63           H  
ATOM   3237 1HA  GLY A 204      10.516   5.319 -24.912  1.00  0.63           H  
ATOM   3238 2HA  GLY A 204       9.360   4.032 -24.632  1.00  0.63           H  
ATOM   3239  N   THR A 205       8.539   5.908 -22.985  1.00  0.62           N  
ATOM   3240  CA  THR A 205       7.886   6.578 -21.851  1.00  0.62           C  
ATOM   3241  C   THR A 205       6.379   6.451 -21.957  1.00  0.62           C  
ATOM   3242  O   THR A 205       5.886   5.848 -22.896  1.00  0.62           O  
ATOM   3243  CB  THR A 205       8.256   8.052 -21.710  1.00  0.62           C  
ATOM   3244  CG2 THR A 205       7.684   8.854 -22.819  1.00  0.62           C  
ATOM   3245  OG1 THR A 205       7.754   8.520 -20.443  1.00  0.62           O  
ATOM   3246  H   THR A 205       8.098   5.919 -23.901  1.00  0.62           H  
ATOM   3247  HA  THR A 205       8.197   6.079 -20.933  1.00  0.62           H  
ATOM   3248  HB  THR A 205       9.310   8.140 -21.715  1.00  0.62           H  
ATOM   3249  HG1 THR A 205       8.176   9.362 -20.185  1.00  0.62           H  
ATOM   3250 1HG2 THR A 205       7.971   9.896 -22.692  1.00  0.62           H  
ATOM   3251 2HG2 THR A 205       8.061   8.476 -23.761  1.00  0.62           H  
ATOM   3252 3HG2 THR A 205       6.621   8.771 -22.812  1.00  0.62           H  
ATOM   3253  N   VAL A 206       5.644   7.049 -21.020  1.00  0.62           N  
ATOM   3254  CA  VAL A 206       4.185   6.912 -20.998  1.00  0.62           C  
ATOM   3255  C   VAL A 206       3.473   8.273 -21.155  1.00  0.62           C  
ATOM   3256  O   VAL A 206       3.571   9.137 -20.290  1.00  0.62           O  
ATOM   3257  CB  VAL A 206       3.818   6.192 -19.688  1.00  0.62           C  
ATOM   3258  CG1 VAL A 206       2.354   5.987 -19.569  1.00  0.62           C  
ATOM   3259  CG2 VAL A 206       4.511   4.846 -19.671  1.00  0.62           C  
ATOM   3260  H   VAL A 206       6.140   7.595 -20.327  1.00  0.62           H  
ATOM   3261  HA  VAL A 206       3.892   6.276 -21.823  1.00  0.62           H  
ATOM   3262  HB  VAL A 206       4.146   6.798 -18.842  1.00  0.62           H  
ATOM   3263 1HG1 VAL A 206       2.122   5.479 -18.632  1.00  0.62           H  
ATOM   3264 2HG1 VAL A 206       1.893   6.928 -19.585  1.00  0.62           H  
ATOM   3265 3HG1 VAL A 206       1.999   5.386 -20.410  1.00  0.62           H  
ATOM   3266 1HG2 VAL A 206       4.284   4.348 -18.763  1.00  0.62           H  
ATOM   3267 2HG2 VAL A 206       4.160   4.254 -20.514  1.00  0.62           H  
ATOM   3268 3HG2 VAL A 206       5.576   4.968 -19.739  1.00  0.62           H  
ATOM   3269  N   ILE A 207       2.785   8.457 -22.288  1.00  0.63           N  
ATOM   3270  CA  ILE A 207       2.174   9.736 -22.679  1.00  0.63           C  
ATOM   3271  C   ILE A 207       0.646   9.739 -22.807  1.00  0.63           C  
ATOM   3272  O   ILE A 207       0.068   8.867 -23.454  1.00  0.63           O  
ATOM   3273  CB  ILE A 207       2.763  10.159 -24.038  1.00  0.63           C  
ATOM   3274  CG1 ILE A 207       4.256  10.238 -23.953  1.00  0.63           C  
ATOM   3275  CG2 ILE A 207       2.194  11.485 -24.516  1.00  0.63           C  
ATOM   3276  CD1 ILE A 207       4.771  11.278 -22.998  1.00  0.63           C  
ATOM   3277  H   ILE A 207       2.721   7.670 -22.928  1.00  0.63           H  
ATOM   3278  HA  ILE A 207       2.448  10.476 -21.929  1.00  0.63           H  
ATOM   3279  HB  ILE A 207       2.540   9.380 -24.761  1.00  0.63           H  
ATOM   3280 1HG1 ILE A 207       4.625   9.269 -23.653  1.00  0.63           H  
ATOM   3281 2HG1 ILE A 207       4.633  10.450 -24.932  1.00  0.63           H  
ATOM   3282 1HG2 ILE A 207       2.634  11.730 -25.477  1.00  0.63           H  
ATOM   3283 2HG2 ILE A 207       1.113  11.416 -24.621  1.00  0.63           H  
ATOM   3284 3HG2 ILE A 207       2.435  12.268 -23.800  1.00  0.63           H  
ATOM   3285 1HD1 ILE A 207       5.857  11.270 -23.003  1.00  0.63           H  
ATOM   3286 2HD1 ILE A 207       4.416  12.261 -23.309  1.00  0.63           H  
ATOM   3287 3HD1 ILE A 207       4.413  11.068 -21.990  1.00  0.63           H  
ATOM   3288  N   ARG A 208      -0.036  10.716 -22.208  1.00  0.64           N  
ATOM   3289  CA  ARG A 208      -1.490  10.779 -22.395  1.00  0.64           C  
ATOM   3290  C   ARG A 208      -1.860  11.660 -23.582  1.00  0.64           C  
ATOM   3291  O   ARG A 208      -1.472  12.825 -23.651  1.00  0.64           O  
ATOM   3292  CB  ARG A 208      -2.229  11.291 -21.171  1.00  0.64           C  
ATOM   3293  CG  ARG A 208      -3.757  11.275 -21.336  1.00  0.64           C  
ATOM   3294  CD  ARG A 208      -4.457  11.561 -20.076  1.00  0.64           C  
ATOM   3295  NE  ARG A 208      -5.885  11.763 -20.255  1.00  0.64           N  
ATOM   3296  CZ  ARG A 208      -6.847  10.803 -20.259  1.00  0.64           C  
ATOM   3297  NH1 ARG A 208      -6.586   9.529 -20.138  1.00  0.64           N1+
ATOM   3298  NH2 ARG A 208      -8.103  11.149 -20.394  1.00  0.64           N  
ATOM   3299  H   ARG A 208       0.444  11.415 -21.658  1.00  0.64           H  
ATOM   3300  HA  ARG A 208      -1.859   9.773 -22.595  1.00  0.64           H  
ATOM   3301 1HB  ARG A 208      -1.982  10.697 -20.313  1.00  0.64           H  
ATOM   3302 2HB  ARG A 208      -1.927  12.314 -20.958  1.00  0.64           H  
ATOM   3303 1HG  ARG A 208      -4.055  12.021 -22.075  1.00  0.64           H  
ATOM   3304 2HG  ARG A 208      -4.070  10.284 -21.682  1.00  0.64           H  
ATOM   3305 1HD  ARG A 208      -4.319  10.717 -19.394  1.00  0.64           H  
ATOM   3306 2HD  ARG A 208      -4.047  12.461 -19.633  1.00  0.64           H  
ATOM   3307  HE  ARG A 208      -6.198  12.716 -20.359  1.00  0.64           H  
ATOM   3308 1HH1 ARG A 208      -5.623   9.170 -20.077  1.00  0.64           H  
ATOM   3309 2HH1 ARG A 208      -7.385   8.881 -20.144  1.00  0.64           H  
ATOM   3310 1HH2 ARG A 208      -8.359  12.118 -20.505  1.00  0.64           H  
ATOM   3311 2HH2 ARG A 208      -8.821  10.412 -20.410  1.00  0.64           H  
ATOM   3312  N   ASN A 209      -2.592  11.095 -24.526  1.00  0.66           N  
ATOM   3313  CA  ASN A 209      -3.039  11.831 -25.699  1.00  0.66           C  
ATOM   3314  C   ASN A 209      -4.151  12.824 -25.282  1.00  0.66           C  
ATOM   3315  O   ASN A 209      -5.074  12.415 -24.581  1.00  0.66           O  
ATOM   3316  CB  ASN A 209      -3.554  10.902 -26.775  1.00  0.66           C  
ATOM   3317  CG  ASN A 209      -3.698  11.609 -28.061  1.00  0.66           C  
ATOM   3318  ND2 ASN A 209      -2.799  11.344 -28.926  1.00  0.66           N  
ATOM   3319  OD1 ASN A 209      -4.598  12.418 -28.297  1.00  0.66           O  
ATOM   3320  H   ASN A 209      -2.862  10.127 -24.421  1.00  0.66           H  
ATOM   3321  HA  ASN A 209      -2.183  12.357 -26.105  1.00  0.66           H  
ATOM   3322 1HB  ASN A 209      -2.883  10.061 -26.899  1.00  0.66           H  
ATOM   3323 2HB  ASN A 209      -4.528  10.502 -26.481  1.00  0.66           H  
ATOM   3324 1HD2 ASN A 209      -2.812  11.824 -29.800  1.00  0.66           H  
ATOM   3325 2HD2 ASN A 209      -2.070  10.690 -28.717  1.00  0.66           H  
ATOM   3326  N   PRO A 210      -4.140  14.102 -25.707  1.00  0.68           N  
ATOM   3327  CA  PRO A 210      -5.190  15.093 -25.461  1.00  0.68           C  
ATOM   3328  C   PRO A 210      -6.594  14.653 -25.907  1.00  0.68           C  
ATOM   3329  O   PRO A 210      -7.596  15.180 -25.405  1.00  0.68           O  
ATOM   3330  CB  PRO A 210      -4.714  16.281 -26.296  1.00  0.68           C  
ATOM   3331  CG  PRO A 210      -3.227  16.133 -26.348  1.00  0.68           C  
ATOM   3332  CD  PRO A 210      -2.971  14.646 -26.396  1.00  0.68           C  
ATOM   3333  HA  PRO A 210      -5.192  15.347 -24.392  1.00  0.68           H  
ATOM   3334 1HB  PRO A 210      -5.184  16.247 -27.296  1.00  0.68           H  
ATOM   3335 2HB  PRO A 210      -5.036  17.223 -25.827  1.00  0.68           H  
ATOM   3336 1HG  PRO A 210      -2.841  16.655 -27.227  1.00  0.68           H  
ATOM   3337 2HG  PRO A 210      -2.764  16.607 -25.471  1.00  0.68           H  
ATOM   3338 1HD  PRO A 210      -2.912  14.296 -27.431  1.00  0.68           H  
ATOM   3339 2HD  PRO A 210      -2.057  14.454 -25.818  1.00  0.68           H  
ATOM   3340  N   LEU A 211      -6.671  13.697 -26.844  1.00  0.69           N  
ATOM   3341  CA  LEU A 211      -7.946  13.200 -27.340  1.00  0.69           C  
ATOM   3342  C   LEU A 211      -8.563  12.141 -26.427  1.00  0.69           C  
ATOM   3343  O   LEU A 211      -9.688  11.684 -26.665  1.00  0.69           O  
ATOM   3344  CB  LEU A 211      -7.767  12.574 -28.726  1.00  0.69           C  
ATOM   3345  CG  LEU A 211      -7.356  13.494 -29.845  1.00  0.69           C  
ATOM   3346  CD1 LEU A 211      -7.075  12.691 -31.069  1.00  0.69           C  
ATOM   3347  CD2 LEU A 211      -8.455  14.424 -30.088  1.00  0.69           C  
ATOM   3348  H   LEU A 211      -5.833  13.284 -27.238  1.00  0.69           H  
ATOM   3349  HA  LEU A 211      -8.624  14.035 -27.408  1.00  0.69           H  
ATOM   3350 1HB  LEU A 211      -7.031  11.804 -28.643  1.00  0.69           H  
ATOM   3351 2HB  LEU A 211      -8.697  12.115 -29.013  1.00  0.69           H  
ATOM   3352  HG  LEU A 211      -6.451  14.044 -29.575  1.00  0.69           H  
ATOM   3353 1HD1 LEU A 211      -6.784  13.359 -31.877  1.00  0.69           H  
ATOM   3354 2HD1 LEU A 211      -6.273  12.018 -30.857  1.00  0.69           H  
ATOM   3355 3HD1 LEU A 211      -7.959  12.131 -31.355  1.00  0.69           H  
ATOM   3356 1HD2 LEU A 211      -8.198  15.110 -30.905  1.00  0.69           H  
ATOM   3357 2HD2 LEU A 211      -9.333  13.871 -30.332  1.00  0.69           H  
ATOM   3358 3HD2 LEU A 211      -8.627  14.962 -29.204  1.00  0.69           H  
ATOM   3359  N   SER A 212      -7.811  11.676 -25.430  1.00  0.71           N  
ATOM   3360  CA  SER A 212      -8.334  10.662 -24.532  1.00  0.71           C  
ATOM   3361  C   SER A 212      -9.477  11.229 -23.682  1.00  0.71           C  
ATOM   3362  O   SER A 212      -9.420  12.361 -23.200  1.00  0.71           O  
ATOM   3363  CB  SER A 212      -7.219  10.108 -23.671  1.00  0.71           C  
ATOM   3364  OG  SER A 212      -6.268   9.420 -24.454  1.00  0.71           O  
ATOM   3365  H   SER A 212      -6.881  12.052 -25.255  1.00  0.71           H  
ATOM   3366  HA  SER A 212      -8.731   9.842 -25.130  1.00  0.71           H  
ATOM   3367 1HB  SER A 212      -6.731  10.930 -23.158  1.00  0.71           H  
ATOM   3368 2HB  SER A 212      -7.631   9.440 -22.919  1.00  0.71           H  
ATOM   3369  HG  SER A 212      -6.623   8.517 -24.570  1.00  0.71           H  
ATOM   3370  N   ARG A 213     -10.502  10.417 -23.471  1.00  0.72           N  
ATOM   3371  CA  ARG A 213     -11.665  10.785 -22.661  1.00  0.72           C  
ATOM   3372  C   ARG A 213     -11.345  10.754 -21.167  1.00  0.72           C  
ATOM   3373  O   ARG A 213     -10.481   9.992 -20.726  1.00  0.72           O  
ATOM   3374  CB  ARG A 213     -12.800   9.843 -23.006  1.00  0.72           C  
ATOM   3375  CG  ARG A 213     -12.562   8.417 -22.609  1.00  0.72           C  
ATOM   3376  CD  ARG A 213     -13.596   7.490 -23.153  1.00  0.72           C  
ATOM   3377  NE  ARG A 213     -13.363   6.152 -22.670  1.00  0.72           N  
ATOM   3378  CZ  ARG A 213     -13.910   5.021 -23.108  1.00  0.72           C  
ATOM   3379  NH1 ARG A 213     -14.758   4.982 -24.118  1.00  0.72           N1+
ATOM   3380  NH2 ARG A 213     -13.542   3.953 -22.453  1.00  0.72           N  
ATOM   3381  H   ARG A 213     -10.478   9.503 -23.901  1.00  0.72           H  
ATOM   3382  HA  ARG A 213     -11.963  11.800 -22.928  1.00  0.72           H  
ATOM   3383 1HB  ARG A 213     -13.704  10.178 -22.516  1.00  0.72           H  
ATOM   3384 2HB  ARG A 213     -12.980   9.867 -24.078  1.00  0.72           H  
ATOM   3385 1HG  ARG A 213     -11.590   8.096 -22.984  1.00  0.72           H  
ATOM   3386 2HG  ARG A 213     -12.566   8.336 -21.529  1.00  0.72           H  
ATOM   3387 1HD  ARG A 213     -14.585   7.807 -22.821  1.00  0.72           H  
ATOM   3388 2HD  ARG A 213     -13.557   7.477 -24.239  1.00  0.72           H  
ATOM   3389  HE  ARG A 213     -12.752   6.036 -21.866  1.00  0.72           H  
ATOM   3390 1HH1 ARG A 213     -15.014   5.835 -24.594  1.00  0.72           H  
ATOM   3391 2HH1 ARG A 213     -15.148   4.100 -24.413  1.00  0.72           H  
ATOM   3392 1HH2 ARG A 213     -12.894   4.102 -21.686  1.00  0.72           H  
ATOM   3393 2HH2 ARG A 213     -13.881   3.024 -22.653  1.00  0.72           H  
ATOM   3394  N   ASN A 214     -12.105  11.476 -20.344  1.00  0.72           N  
ATOM   3395  CA  ASN A 214     -11.786  11.488 -18.911  1.00  0.72           C  
ATOM   3396  C   ASN A 214     -12.482  10.377 -18.147  1.00  0.72           C  
ATOM   3397  O   ASN A 214     -12.526  10.388 -16.927  1.00  0.72           O  
ATOM   3398  CB  ASN A 214     -12.151  12.789 -18.254  1.00  0.72           C  
ATOM   3399  CG  ASN A 214     -11.388  13.944 -18.701  1.00  0.72           C  
ATOM   3400  ND2 ASN A 214     -12.108  15.019 -18.707  1.00  0.72           N  
ATOM   3401  OD1 ASN A 214     -10.185  13.899 -19.033  1.00  0.72           O  
ATOM   3402  H   ASN A 214     -12.855  12.072 -20.701  1.00  0.72           H  
ATOM   3403  HA  ASN A 214     -10.713  11.333 -18.795  1.00  0.72           H  
ATOM   3404 1HB  ASN A 214     -13.177  12.982 -18.434  1.00  0.72           H  
ATOM   3405 2HB  ASN A 214     -12.028  12.692 -17.181  1.00  0.72           H  
ATOM   3406 1HD2 ASN A 214     -11.753  15.913 -19.007  1.00  0.72           H  
ATOM   3407 2HD2 ASN A 214     -13.072  14.953 -18.394  1.00  0.72           H  
ATOM   3408  N   SER A 215     -13.072   9.433 -18.855  1.00  0.72           N  
ATOM   3409  CA  SER A 215     -13.642   8.280 -18.183  1.00  0.72           C  
ATOM   3410  C   SER A 215     -12.590   7.195 -18.061  1.00  0.72           C  
ATOM   3411  O   SER A 215     -12.799   6.173 -17.400  1.00  0.72           O  
ATOM   3412  CB  SER A 215     -14.800   7.700 -18.933  1.00  0.72           C  
ATOM   3413  OG  SER A 215     -14.381   7.138 -20.150  1.00  0.72           O  
ATOM   3414  H   SER A 215     -13.064   9.488 -19.861  1.00  0.72           H  
ATOM   3415  HA  SER A 215     -13.961   8.572 -17.188  1.00  0.72           H  
ATOM   3416 1HB  SER A 215     -15.240   6.929 -18.325  1.00  0.72           H  
ATOM   3417 2HB  SER A 215     -15.557   8.459 -19.105  1.00  0.72           H  
ATOM   3418  HG  SER A 215     -13.626   6.526 -19.946  1.00  0.72           H  
ATOM   3419  N   THR A 216     -11.483   7.365 -18.773  1.00  0.71           N  
ATOM   3420  CA  THR A 216     -10.511   6.307 -18.790  1.00  0.71           C  
ATOM   3421  C   THR A 216      -9.106   6.825 -18.571  1.00  0.71           C  
ATOM   3422  O   THR A 216      -8.616   7.682 -19.309  1.00  0.71           O  
ATOM   3423  CB  THR A 216     -10.654   5.578 -20.121  1.00  0.71           C  
ATOM   3424  CG2 THR A 216      -9.716   4.373 -20.186  1.00  0.71           C  
ATOM   3425  OG1 THR A 216     -12.029   5.131 -20.218  1.00  0.71           O  
ATOM   3426  H   THR A 216     -11.305   8.223 -19.297  1.00  0.71           H  
ATOM   3427  HA  THR A 216     -10.731   5.607 -17.986  1.00  0.71           H  
ATOM   3428  HB  THR A 216     -10.431   6.265 -20.942  1.00  0.71           H  
ATOM   3429  HG1 THR A 216     -12.195   4.487 -19.507  1.00  0.71           H  
ATOM   3430 1HG2 THR A 216      -9.840   3.857 -21.138  1.00  0.71           H  
ATOM   3431 2HG2 THR A 216      -8.693   4.710 -20.090  1.00  0.71           H  
ATOM   3432 3HG2 THR A 216      -9.943   3.684 -19.369  1.00  0.71           H  
ATOM   3433  N   HIS A 217      -8.402   6.258 -17.603  1.00  0.69           N  
ATOM   3434  CA  HIS A 217      -7.060   6.736 -17.322  1.00  0.69           C  
ATOM   3435  C   HIS A 217      -6.078   6.038 -18.242  1.00  0.69           C  
ATOM   3436  O   HIS A 217      -5.197   5.309 -17.790  1.00  0.69           O  
ATOM   3437  CB  HIS A 217      -6.669   6.382 -15.900  1.00  0.69           C  
ATOM   3438  CG  HIS A 217      -5.488   7.098 -15.364  1.00  0.69           C  
ATOM   3439  CD2 HIS A 217      -5.353   7.903 -14.287  1.00  0.69           C  
ATOM   3440  ND1 HIS A 217      -4.231   6.968 -15.904  1.00  0.69           N  
ATOM   3441  CE1 HIS A 217      -3.380   7.691 -15.204  1.00  0.69           C  
ATOM   3442  NE2 HIS A 217      -4.034   8.252 -14.217  1.00  0.69           N  
ATOM   3443  H   HIS A 217      -8.803   5.517 -17.046  1.00  0.69           H  
ATOM   3444  HA  HIS A 217      -6.993   7.813 -17.473  1.00  0.69           H  
ATOM   3445 1HB  HIS A 217      -7.492   6.527 -15.227  1.00  0.69           H  
ATOM   3446 2HB  HIS A 217      -6.443   5.344 -15.902  1.00  0.69           H  
ATOM   3447  HD2 HIS A 217      -6.142   8.210 -13.596  1.00  0.69           H  
ATOM   3448  HE1 HIS A 217      -2.314   7.791 -15.394  1.00  0.69           H  
ATOM   3449  HE2 HIS A 217      -3.618   8.836 -13.512  1.00  0.69           H  
ATOM   3450  N   GLU A 218      -6.201   6.312 -19.527  1.00  0.66           N  
ATOM   3451  CA  GLU A 218      -5.366   5.643 -20.495  1.00  0.66           C  
ATOM   3452  C   GLU A 218      -4.185   6.508 -20.839  1.00  0.66           C  
ATOM   3453  O   GLU A 218      -4.257   7.747 -20.814  1.00  0.66           O  
ATOM   3454  CB  GLU A 218      -6.146   5.291 -21.780  1.00  0.66           C  
ATOM   3455  CG  GLU A 218      -6.702   6.496 -22.557  1.00  0.66           C  
ATOM   3456  CD  GLU A 218      -7.417   6.119 -23.875  1.00  0.66           C  
ATOM   3457  OE1 GLU A 218      -7.999   5.061 -23.948  1.00  0.66           O  
ATOM   3458  OE2 GLU A 218      -7.364   6.919 -24.812  1.00  0.66           O1-
ATOM   3459  H   GLU A 218      -6.942   6.948 -19.800  1.00  0.66           H  
ATOM   3460  HA  GLU A 218      -4.992   4.717 -20.053  1.00  0.66           H  
ATOM   3461 1HB  GLU A 218      -5.477   4.751 -22.457  1.00  0.66           H  
ATOM   3462 2HB  GLU A 218      -6.959   4.620 -21.545  1.00  0.66           H  
ATOM   3463 1HG  GLU A 218      -7.411   7.025 -21.912  1.00  0.66           H  
ATOM   3464 2HG  GLU A 218      -5.878   7.175 -22.776  1.00  0.66           H  
ATOM   3465  N   MET A 219      -3.089   5.834 -21.145  1.00  0.65           N  
ATOM   3466  CA  MET A 219      -1.856   6.469 -21.582  1.00  0.65           C  
ATOM   3467  C   MET A 219      -1.210   5.573 -22.623  1.00  0.65           C  
ATOM   3468  O   MET A 219      -1.572   4.403 -22.720  1.00  0.65           O  
ATOM   3469  CB  MET A 219      -0.928   6.738 -20.403  1.00  0.65           C  
ATOM   3470  CG  MET A 219      -1.534   7.625 -19.289  1.00  0.65           C  
ATOM   3471  SD  MET A 219      -0.384   8.031 -17.972  1.00  0.65           S  
ATOM   3472  CE  MET A 219       0.590   9.304 -18.734  1.00  0.65           C  
ATOM   3473  H   MET A 219      -3.138   4.813 -21.097  1.00  0.65           H  
ATOM   3474  HA  MET A 219      -2.094   7.414 -22.065  1.00  0.65           H  
ATOM   3475 1HB  MET A 219      -0.615   5.793 -19.965  1.00  0.65           H  
ATOM   3476 2HB  MET A 219      -0.042   7.247 -20.779  1.00  0.65           H  
ATOM   3477 1HG  MET A 219      -1.900   8.537 -19.722  1.00  0.65           H  
ATOM   3478 2HG  MET A 219      -2.381   7.115 -18.831  1.00  0.65           H  
ATOM   3479 1HE  MET A 219       1.346   9.644 -18.034  1.00  0.65           H  
ATOM   3480 2HE  MET A 219       1.061   8.936 -19.625  1.00  0.65           H  
ATOM   3481 3HE  MET A 219      -0.047  10.132 -19.005  1.00  0.65           H  
ATOM   3482  N   TYR A 220      -0.288   6.095 -23.412  1.00  0.64           N  
ATOM   3483  CA  TYR A 220       0.394   5.249 -24.376  1.00  0.64           C  
ATOM   3484  C   TYR A 220       1.879   5.106 -24.083  1.00  0.64           C  
ATOM   3485  O   TYR A 220       2.567   6.091 -23.816  1.00  0.64           O  
ATOM   3486  CB  TYR A 220       0.180   5.828 -25.765  1.00  0.64           C  
ATOM   3487  CG  TYR A 220      -1.257   5.721 -26.241  1.00  0.64           C  
ATOM   3488  CD1 TYR A 220      -2.228   6.634 -25.820  1.00  0.64           C  
ATOM   3489  CD2 TYR A 220      -1.601   4.718 -27.116  1.00  0.64           C  
ATOM   3490  CE1 TYR A 220      -3.527   6.522 -26.280  1.00  0.64           C  
ATOM   3491  CE2 TYR A 220      -2.893   4.613 -27.567  1.00  0.64           C  
ATOM   3492  CZ  TYR A 220      -3.849   5.496 -27.163  1.00  0.64           C  
ATOM   3493  OH  TYR A 220      -5.133   5.361 -27.632  1.00  0.64           O  
ATOM   3494  H   TYR A 220      -0.051   7.080 -23.349  1.00  0.64           H  
ATOM   3495  HA  TYR A 220      -0.045   4.258 -24.337  1.00  0.64           H  
ATOM   3496 1HB  TYR A 220       0.479   6.865 -25.758  1.00  0.64           H  
ATOM   3497 2HB  TYR A 220       0.816   5.305 -26.473  1.00  0.64           H  
ATOM   3498  HD1 TYR A 220      -1.963   7.434 -25.126  1.00  0.64           H  
ATOM   3499  HD2 TYR A 220      -0.849   4.003 -27.448  1.00  0.64           H  
ATOM   3500  HE1 TYR A 220      -4.290   7.233 -25.951  1.00  0.64           H  
ATOM   3501  HE2 TYR A 220      -3.167   3.816 -28.252  1.00  0.64           H  
ATOM   3502  HH  TYR A 220      -5.215   4.518 -28.099  1.00  0.64           H  
ATOM   3503  N   TYR A 221       2.387   3.879 -24.155  1.00  0.65           N  
ATOM   3504  CA  TYR A 221       3.810   3.666 -23.958  1.00  0.65           C  
ATOM   3505  C   TYR A 221       4.475   3.841 -25.323  1.00  0.65           C  
ATOM   3506  O   TYR A 221       4.157   3.123 -26.271  1.00  0.65           O  
ATOM   3507  CB  TYR A 221       4.082   2.314 -23.252  1.00  0.65           C  
ATOM   3508  CG  TYR A 221       5.570   1.948 -23.111  1.00  0.65           C  
ATOM   3509  CD1 TYR A 221       6.419   2.735 -22.352  1.00  0.65           C  
ATOM   3510  CD2 TYR A 221       6.074   0.813 -23.753  1.00  0.65           C  
ATOM   3511  CE1 TYR A 221       7.766   2.442 -22.273  1.00  0.65           C  
ATOM   3512  CE2 TYR A 221       7.431   0.513 -23.663  1.00  0.65           C  
ATOM   3513  CZ  TYR A 221       8.277   1.344 -22.948  1.00  0.65           C  
ATOM   3514  OH  TYR A 221       9.634   1.094 -22.920  1.00  0.65           O  
ATOM   3515  H   TYR A 221       1.775   3.099 -24.369  1.00  0.65           H  
ATOM   3516  HA  TYR A 221       4.174   4.433 -23.303  1.00  0.65           H  
ATOM   3517 1HB  TYR A 221       3.648   2.342 -22.253  1.00  0.65           H  
ATOM   3518 2HB  TYR A 221       3.588   1.521 -23.787  1.00  0.65           H  
ATOM   3519  HD1 TYR A 221       6.031   3.602 -21.841  1.00  0.65           H  
ATOM   3520  HD2 TYR A 221       5.411   0.177 -24.345  1.00  0.65           H  
ATOM   3521  HE1 TYR A 221       8.425   3.090 -21.696  1.00  0.65           H  
ATOM   3522  HE2 TYR A 221       7.834  -0.357 -24.186  1.00  0.65           H  
ATOM   3523  HH  TYR A 221       9.796   0.211 -23.275  1.00  0.65           H  
ATOM   3524  N   VAL A 222       5.322   4.866 -25.441  1.00  0.67           N  
ATOM   3525  CA  VAL A 222       5.915   5.241 -26.726  1.00  0.67           C  
ATOM   3526  C   VAL A 222       7.427   5.332 -26.719  1.00  0.67           C  
ATOM   3527  O   VAL A 222       8.042   5.753 -25.742  1.00  0.67           O  
ATOM   3528  CB  VAL A 222       5.365   6.610 -27.176  1.00  0.67           C  
ATOM   3529  CG1 VAL A 222       3.854   6.536 -27.431  1.00  0.67           C  
ATOM   3530  CG2 VAL A 222       5.656   7.646 -26.093  1.00  0.67           C  
ATOM   3531  H   VAL A 222       5.542   5.390 -24.601  1.00  0.67           H  
ATOM   3532  HA  VAL A 222       5.625   4.493 -27.459  1.00  0.67           H  
ATOM   3533  HB  VAL A 222       5.847   6.898 -28.115  1.00  0.67           H  
ATOM   3534 1HG1 VAL A 222       3.488   7.505 -27.762  1.00  0.67           H  
ATOM   3535 2HG1 VAL A 222       3.678   5.802 -28.199  1.00  0.67           H  
ATOM   3536 3HG1 VAL A 222       3.337   6.250 -26.519  1.00  0.67           H  
ATOM   3537 1HG2 VAL A 222       5.282   8.611 -26.398  1.00  0.67           H  
ATOM   3538 2HG2 VAL A 222       5.162   7.341 -25.163  1.00  0.67           H  
ATOM   3539 3HG2 VAL A 222       6.730   7.710 -25.927  1.00  0.67           H  
ATOM   3540  N   SER A 223       8.023   5.001 -27.858  1.00  0.70           N  
ATOM   3541  CA  SER A 223       9.482   5.005 -28.018  1.00  0.70           C  
ATOM   3542  C   SER A 223      10.210   6.324 -28.341  1.00  0.70           C  
ATOM   3543  O   SER A 223      11.435   6.382 -28.234  1.00  0.70           O  
ATOM   3544  CB  SER A 223       9.831   4.012 -29.080  1.00  0.70           C  
ATOM   3545  OG  SER A 223       9.330   4.424 -30.317  1.00  0.70           O  
ATOM   3546  H   SER A 223       7.428   4.659 -28.619  1.00  0.70           H  
ATOM   3547  HA  SER A 223       9.898   4.633 -27.086  1.00  0.70           H  
ATOM   3548 1HB  SER A 223      10.909   3.878 -29.134  1.00  0.70           H  
ATOM   3549 2HB  SER A 223       9.403   3.092 -28.839  1.00  0.70           H  
ATOM   3550  HG  SER A 223       9.794   5.249 -30.520  1.00  0.70           H  
ATOM   3551  N   GLY A 224       9.498   7.384 -28.724  1.00  0.73           N  
ATOM   3552  CA  GLY A 224      10.153   8.634 -29.136  1.00  0.73           C  
ATOM   3553  C   GLY A 224      10.471   9.607 -28.001  1.00  0.73           C  
ATOM   3554  O   GLY A 224      10.890  10.741 -28.240  1.00  0.73           O  
ATOM   3555  H   GLY A 224       8.486   7.341 -28.814  1.00  0.73           H  
ATOM   3556 1HA  GLY A 224      11.078   8.387 -29.657  1.00  0.73           H  
ATOM   3557 2HA  GLY A 224       9.526   9.137 -29.868  1.00  0.73           H  
ATOM   3558  N   ALA A 225      10.267   9.186 -26.765  1.00  0.76           N  
ATOM   3559  CA  ALA A 225      10.504  10.069 -25.640  1.00  0.76           C  
ATOM   3560  C   ALA A 225      10.885   9.283 -24.399  1.00  0.76           C  
ATOM   3561  O   ALA A 225      10.510   8.126 -24.240  1.00  0.76           O  
ATOM   3562  CB  ALA A 225       9.268  10.911 -25.391  1.00  0.76           C  
ATOM   3563  H   ALA A 225       9.945   8.242 -26.613  1.00  0.76           H  
ATOM   3564  HA  ALA A 225      11.342  10.723 -25.882  1.00  0.76           H  
ATOM   3565 1HB  ALA A 225       9.451  11.590 -24.559  1.00  0.76           H  
ATOM   3566 2HB  ALA A 225       9.051  11.488 -26.289  1.00  0.76           H  
ATOM   3567 3HB  ALA A 225       8.430  10.275 -25.161  1.00  0.76           H  
ATOM   3568  N   ARG A 226      11.620   9.934 -23.500  1.00  0.77           N  
ATOM   3569  CA  ARG A 226      12.000   9.316 -22.232  1.00  0.77           C  
ATOM   3570  C   ARG A 226      11.745  10.268 -21.070  1.00  0.77           C  
ATOM   3571  O   ARG A 226      12.063  11.456 -21.148  1.00  0.77           O  
ATOM   3572  CB  ARG A 226      13.464   8.897 -22.266  1.00  0.77           C  
ATOM   3573  CG  ARG A 226      13.748   7.794 -23.266  1.00  0.77           C  
ATOM   3574  CD  ARG A 226      15.169   7.401 -23.346  1.00  0.77           C  
ATOM   3575  NE  ARG A 226      15.359   6.397 -24.387  1.00  0.77           N  
ATOM   3576  CZ  ARG A 226      16.555   5.973 -24.844  1.00  0.77           C  
ATOM   3577  NH1 ARG A 226      17.667   6.467 -24.338  1.00  0.77           N1+
ATOM   3578  NH2 ARG A 226      16.618   5.067 -25.805  1.00  0.77           N  
ATOM   3579  H   ARG A 226      11.916  10.880 -23.694  1.00  0.77           H  
ATOM   3580  HA  ARG A 226      11.414   8.414 -22.089  1.00  0.77           H  
ATOM   3581 1HB  ARG A 226      14.091   9.752 -22.515  1.00  0.77           H  
ATOM   3582 2HB  ARG A 226      13.764   8.539 -21.281  1.00  0.77           H  
ATOM   3583 1HG  ARG A 226      13.170   6.916 -22.971  1.00  0.77           H  
ATOM   3584 2HG  ARG A 226      13.442   8.096 -24.264  1.00  0.77           H  
ATOM   3585 1HD  ARG A 226      15.784   8.267 -23.588  1.00  0.77           H  
ATOM   3586 2HD  ARG A 226      15.488   6.975 -22.397  1.00  0.77           H  
ATOM   3587  HE  ARG A 226      14.500   5.969 -24.779  1.00  0.77           H  
ATOM   3588 1HH1 ARG A 226      17.622   7.161 -23.607  1.00  0.77           H  
ATOM   3589 2HH1 ARG A 226      18.563   6.152 -24.682  1.00  0.77           H  
ATOM   3590 1HH2 ARG A 226      15.768   4.699 -26.221  1.00  0.77           H  
ATOM   3591 2HH2 ARG A 226      17.515   4.757 -26.145  1.00  0.77           H  
ATOM   3592  N   SER A 227      11.179   9.737 -19.994  1.00  0.78           N  
ATOM   3593  CA  SER A 227      10.904  10.492 -18.772  1.00  0.78           C  
ATOM   3594  C   SER A 227      10.665   9.529 -17.617  1.00  0.78           C  
ATOM   3595  O   SER A 227      10.424   8.341 -17.830  1.00  0.78           O  
ATOM   3596  CB  SER A 227       9.713  11.431 -18.975  1.00  0.78           C  
ATOM   3597  OG  SER A 227       8.492  10.737 -19.165  1.00  0.78           O  
ATOM   3598  H   SER A 227      10.944   8.756 -20.021  1.00  0.78           H  
ATOM   3599  HA  SER A 227      11.779  11.098 -18.533  1.00  0.78           H  
ATOM   3600 1HB  SER A 227       9.620  12.100 -18.121  1.00  0.78           H  
ATOM   3601 2HB  SER A 227       9.906  12.053 -19.846  1.00  0.78           H  
ATOM   3602  HG  SER A 227       7.966  10.826 -18.333  1.00  0.78           H  
ATOM   3603  N   ASN A 228      10.699  10.007 -16.381  1.00  0.78           N  
ATOM   3604  CA  ASN A 228      10.377   9.088 -15.293  1.00  0.78           C  
ATOM   3605  C   ASN A 228       8.904   8.720 -15.359  1.00  0.78           C  
ATOM   3606  O   ASN A 228       8.042   9.609 -15.313  1.00  0.78           O  
ATOM   3607  CB  ASN A 228      10.741   9.686 -13.949  1.00  0.78           C  
ATOM   3608  CG  ASN A 228      10.510   8.731 -12.793  1.00  0.78           C  
ATOM   3609  ND2 ASN A 228      11.563   8.060 -12.390  1.00  0.78           N  
ATOM   3610  OD1 ASN A 228       9.388   8.595 -12.256  1.00  0.78           O  
ATOM   3611  H   ASN A 228      10.923  10.976 -16.201  1.00  0.78           H  
ATOM   3612  HA  ASN A 228      10.949   8.167 -15.430  1.00  0.78           H  
ATOM   3613 1HB  ASN A 228      11.794   9.970 -13.956  1.00  0.78           H  
ATOM   3614 2HB  ASN A 228      10.165  10.591 -13.783  1.00  0.78           H  
ATOM   3615 1HD2 ASN A 228      11.484   7.413 -11.631  1.00  0.78           H  
ATOM   3616 2HD2 ASN A 228      12.446   8.196 -12.841  1.00  0.78           H  
ATOM   3617  N   ILE A 229       8.613   7.424 -15.479  1.00  0.77           N  
ATOM   3618  CA  ILE A 229       7.237   6.980 -15.642  1.00  0.77           C  
ATOM   3619  C   ILE A 229       6.360   7.222 -14.438  1.00  0.77           C  
ATOM   3620  O   ILE A 229       5.253   7.722 -14.598  1.00  0.77           O  
ATOM   3621  CB  ILE A 229       7.145   5.518 -16.100  1.00  0.77           C  
ATOM   3622  CG1 ILE A 229       7.695   5.435 -17.519  1.00  0.77           C  
ATOM   3623  CG2 ILE A 229       5.700   5.039 -16.073  1.00  0.77           C  
ATOM   3624  CD1 ILE A 229       7.891   4.049 -18.034  1.00  0.77           C  
ATOM   3625  H   ILE A 229       9.365   6.745 -15.500  1.00  0.77           H  
ATOM   3626  HA  ILE A 229       6.815   7.562 -16.464  1.00  0.77           H  
ATOM   3627  HB  ILE A 229       7.759   4.888 -15.453  1.00  0.77           H  
ATOM   3628 1HG1 ILE A 229       7.009   5.959 -18.179  1.00  0.77           H  
ATOM   3629 2HG1 ILE A 229       8.654   5.952 -17.550  1.00  0.77           H  
ATOM   3630 1HG2 ILE A 229       5.647   4.005 -16.409  1.00  0.77           H  
ATOM   3631 2HG2 ILE A 229       5.318   5.113 -15.067  1.00  0.77           H  
ATOM   3632 3HG2 ILE A 229       5.104   5.665 -16.730  1.00  0.77           H  
ATOM   3633 1HD1 ILE A 229       8.268   4.108 -19.050  1.00  0.77           H  
ATOM   3634 2HD1 ILE A 229       8.600   3.519 -17.404  1.00  0.77           H  
ATOM   3635 3HD1 ILE A 229       6.955   3.536 -18.034  1.00  0.77           H  
ATOM   3636  N   THR A 230       6.843   6.920 -13.236  1.00  0.76           N  
ATOM   3637  CA  THR A 230       6.009   7.135 -12.060  1.00  0.76           C  
ATOM   3638  C   THR A 230       5.595   8.593 -11.968  1.00  0.76           C  
ATOM   3639  O   THR A 230       4.419   8.897 -11.761  1.00  0.76           O  
ATOM   3640  CB  THR A 230       6.739   6.728 -10.770  1.00  0.76           C  
ATOM   3641  CG2 THR A 230       5.850   7.011  -9.581  1.00  0.76           C  
ATOM   3642  OG1 THR A 230       7.055   5.328 -10.815  1.00  0.76           O  
ATOM   3643  H   THR A 230       7.771   6.536 -13.140  1.00  0.76           H  
ATOM   3644  HA  THR A 230       5.101   6.546 -12.154  1.00  0.76           H  
ATOM   3645  HB  THR A 230       7.662   7.297 -10.675  1.00  0.76           H  
ATOM   3646  HG1 THR A 230       7.556   5.084 -10.030  1.00  0.76           H  
ATOM   3647 1HG2 THR A 230       6.364   6.724  -8.665  1.00  0.76           H  
ATOM   3648 2HG2 THR A 230       5.623   8.074  -9.554  1.00  0.76           H  
ATOM   3649 3HG2 THR A 230       4.925   6.446  -9.671  1.00  0.76           H  
ATOM   3650  N   PHE A 231       6.556   9.501 -12.148  1.00  0.75           N  
ATOM   3651  CA  PHE A 231       6.263  10.925 -12.110  1.00  0.75           C  
ATOM   3652  C   PHE A 231       5.245  11.302 -13.179  1.00  0.75           C  
ATOM   3653  O   PHE A 231       4.246  11.961 -12.884  1.00  0.75           O  
ATOM   3654  CB  PHE A 231       7.538  11.736 -12.295  1.00  0.75           C  
ATOM   3655  CG  PHE A 231       7.357  13.224 -12.344  1.00  0.75           C  
ATOM   3656  CD1 PHE A 231       7.197  13.959 -11.180  1.00  0.75           C  
ATOM   3657  CD2 PHE A 231       7.365  13.894 -13.557  1.00  0.75           C  
ATOM   3658  CE1 PHE A 231       7.050  15.332 -11.228  1.00  0.75           C  
ATOM   3659  CE2 PHE A 231       7.219  15.263 -13.609  1.00  0.75           C  
ATOM   3660  CZ  PHE A 231       7.061  15.985 -12.441  1.00  0.75           C  
ATOM   3661  H   PHE A 231       7.516   9.193 -12.315  1.00  0.75           H  
ATOM   3662  HA  PHE A 231       5.840  11.162 -11.134  1.00  0.75           H  
ATOM   3663 1HB  PHE A 231       8.235  11.503 -11.491  1.00  0.75           H  
ATOM   3664 2HB  PHE A 231       8.011  11.428 -13.224  1.00  0.75           H  
ATOM   3665  HD1 PHE A 231       7.194  13.442 -10.221  1.00  0.75           H  
ATOM   3666  HD2 PHE A 231       7.493  13.322 -14.479  1.00  0.75           H  
ATOM   3667  HE1 PHE A 231       6.927  15.900 -10.306  1.00  0.75           H  
ATOM   3668  HE2 PHE A 231       7.227  15.776 -14.570  1.00  0.75           H  
ATOM   3669  HZ  PHE A 231       6.944  17.067 -12.480  1.00  0.75           H  
ATOM   3670  N   THR A 232       5.493  10.872 -14.418  1.00  0.74           N  
ATOM   3671  CA  THR A 232       4.650  11.206 -15.555  1.00  0.74           C  
ATOM   3672  C   THR A 232       3.202  10.737 -15.327  1.00  0.74           C  
ATOM   3673  O   THR A 232       2.241  11.482 -15.582  1.00  0.74           O  
ATOM   3674  CB  THR A 232       5.268  10.584 -16.826  1.00  0.74           C  
ATOM   3675  CG2 THR A 232       4.467  10.933 -18.031  1.00  0.74           C  
ATOM   3676  OG1 THR A 232       6.615  11.117 -16.987  1.00  0.74           O  
ATOM   3677  H   THR A 232       6.325  10.310 -14.599  1.00  0.74           H  
ATOM   3678  HA  THR A 232       4.641  12.289 -15.669  1.00  0.74           H  
ATOM   3679  HB  THR A 232       5.319   9.500 -16.721  1.00  0.74           H  
ATOM   3680  HG1 THR A 232       7.170  10.765 -16.255  1.00  0.74           H  
ATOM   3681 1HG2 THR A 232       4.951  10.500 -18.899  1.00  0.74           H  
ATOM   3682 2HG2 THR A 232       3.466  10.537 -17.930  1.00  0.74           H  
ATOM   3683 3HG2 THR A 232       4.424  12.012 -18.143  1.00  0.74           H  
ATOM   3684  N   VAL A 233       3.044   9.510 -14.826  1.00  0.73           N  
ATOM   3685  CA  VAL A 233       1.729   8.954 -14.533  1.00  0.73           C  
ATOM   3686  C   VAL A 233       1.052   9.740 -13.406  1.00  0.73           C  
ATOM   3687  O   VAL A 233      -0.140  10.068 -13.498  1.00  0.73           O  
ATOM   3688  CB  VAL A 233       1.853   7.463 -14.154  1.00  0.73           C  
ATOM   3689  CG1 VAL A 233       0.515   6.907 -13.657  1.00  0.73           C  
ATOM   3690  CG2 VAL A 233       2.309   6.654 -15.388  1.00  0.73           C  
ATOM   3691  H   VAL A 233       3.870   8.940 -14.646  1.00  0.73           H  
ATOM   3692  HA  VAL A 233       1.117   9.030 -15.429  1.00  0.73           H  
ATOM   3693  HB  VAL A 233       2.591   7.364 -13.351  1.00  0.73           H  
ATOM   3694 1HG1 VAL A 233       0.645   5.860 -13.393  1.00  0.73           H  
ATOM   3695 2HG1 VAL A 233       0.190   7.467 -12.780  1.00  0.73           H  
ATOM   3696 3HG1 VAL A 233      -0.230   6.993 -14.443  1.00  0.73           H  
ATOM   3697 1HG2 VAL A 233       2.419   5.605 -15.111  1.00  0.73           H  
ATOM   3698 2HG2 VAL A 233       1.576   6.745 -16.176  1.00  0.73           H  
ATOM   3699 3HG2 VAL A 233       3.254   7.031 -15.747  1.00  0.73           H  
ATOM   3700  N   ASN A 234       1.797  10.058 -12.338  1.00  0.73           N  
ATOM   3701  CA  ASN A 234       1.219  10.826 -11.241  1.00  0.73           C  
ATOM   3702  C   ASN A 234       0.807  12.229 -11.679  1.00  0.73           C  
ATOM   3703  O   ASN A 234      -0.265  12.704 -11.299  1.00  0.73           O  
ATOM   3704  CB  ASN A 234       2.174  10.898 -10.067  1.00  0.73           C  
ATOM   3705  CG  ASN A 234       2.253   9.596  -9.298  1.00  0.73           C  
ATOM   3706  ND2 ASN A 234       3.301   9.436  -8.533  1.00  0.73           N  
ATOM   3707  OD1 ASN A 234       1.358   8.742  -9.380  1.00  0.73           O  
ATOM   3708  H   ASN A 234       2.774   9.761 -12.277  1.00  0.73           H  
ATOM   3709  HA  ASN A 234       0.316  10.313 -10.911  1.00  0.73           H  
ATOM   3710 1HB  ASN A 234       3.173  11.145 -10.438  1.00  0.73           H  
ATOM   3711 2HB  ASN A 234       1.869  11.695  -9.394  1.00  0.73           H  
ATOM   3712 1HD2 ASN A 234       3.400   8.603  -7.990  1.00  0.73           H  
ATOM   3713 2HD2 ASN A 234       3.999  10.148  -8.490  1.00  0.73           H  
ATOM   3714  N   GLN A 235       1.605  12.880 -12.530  1.00  0.73           N  
ATOM   3715  CA  GLN A 235       1.230  14.215 -12.982  1.00  0.73           C  
ATOM   3716  C   GLN A 235      -0.016  14.139 -13.845  1.00  0.73           C  
ATOM   3717  O   GLN A 235      -0.911  14.981 -13.733  1.00  0.73           O  
ATOM   3718  CB  GLN A 235       2.370  14.879 -13.752  1.00  0.73           C  
ATOM   3719  CG  GLN A 235       3.569  15.252 -12.899  1.00  0.73           C  
ATOM   3720  CD  GLN A 235       3.233  16.273 -11.827  1.00  0.73           C  
ATOM   3721  NE2 GLN A 235       3.666  16.021 -10.596  1.00  0.73           N  
ATOM   3722  OE1 GLN A 235       2.591  17.290 -12.106  1.00  0.73           O  
ATOM   3723  H   GLN A 235       2.488  12.467 -12.826  1.00  0.73           H  
ATOM   3724  HA  GLN A 235       1.003  14.825 -12.110  1.00  0.73           H  
ATOM   3725 1HB  GLN A 235       2.722  14.190 -14.525  1.00  0.73           H  
ATOM   3726 2HB  GLN A 235       2.004  15.774 -14.249  1.00  0.73           H  
ATOM   3727 1HG  GLN A 235       3.954  14.363 -12.410  1.00  0.73           H  
ATOM   3728 2HG  GLN A 235       4.325  15.673 -13.550  1.00  0.73           H  
ATOM   3729 1HE2 GLN A 235       3.479  16.669  -9.857  1.00  0.73           H  
ATOM   3730 2HE2 GLN A 235       4.189  15.188 -10.412  1.00  0.73           H  
ATOM   3731  N   THR A 236      -0.114  13.084 -14.651  1.00  0.73           N  
ATOM   3732  CA  THR A 236      -1.274  12.893 -15.494  1.00  0.73           C  
ATOM   3733  C   THR A 236      -2.504  12.704 -14.633  1.00  0.73           C  
ATOM   3734  O   THR A 236      -3.563  13.277 -14.904  1.00  0.73           O  
ATOM   3735  CB  THR A 236      -1.083  11.692 -16.411  1.00  0.73           C  
ATOM   3736  CG2 THR A 236      -2.336  11.472 -17.239  1.00  0.73           C  
ATOM   3737  OG1 THR A 236       0.052  11.937 -17.252  1.00  0.73           O  
ATOM   3738  H   THR A 236       0.657  12.418 -14.722  1.00  0.73           H  
ATOM   3739  HA  THR A 236      -1.414  13.782 -16.105  1.00  0.73           H  
ATOM   3740  HB  THR A 236      -0.893  10.802 -15.816  1.00  0.73           H  
ATOM   3741  HG1 THR A 236       0.868  11.937 -16.690  1.00  0.73           H  
ATOM   3742 1HG2 THR A 236      -2.201  10.616 -17.888  1.00  0.73           H  
ATOM   3743 2HG2 THR A 236      -3.183  11.289 -16.574  1.00  0.73           H  
ATOM   3744 3HG2 THR A 236      -2.522  12.360 -17.832  1.00  0.73           H  
ATOM   3745  N   SER A 237      -2.359  11.901 -13.580  1.00  0.74           N  
ATOM   3746  CA  SER A 237      -3.457  11.626 -12.683  1.00  0.74           C  
ATOM   3747  C   SER A 237      -3.920  12.921 -12.031  1.00  0.74           C  
ATOM   3748  O   SER A 237      -5.122  13.162 -11.927  1.00  0.74           O  
ATOM   3749  CB  SER A 237      -3.009  10.653 -11.628  1.00  0.74           C  
ATOM   3750  OG  SER A 237      -2.635   9.437 -12.211  1.00  0.74           O  
ATOM   3751  H   SER A 237      -1.460  11.444 -13.422  1.00  0.74           H  
ATOM   3752  HA  SER A 237      -4.283  11.199 -13.252  1.00  0.74           H  
ATOM   3753 1HB  SER A 237      -2.176  11.068 -11.073  1.00  0.74           H  
ATOM   3754 2HB  SER A 237      -3.822  10.488 -10.925  1.00  0.74           H  
ATOM   3755  HG  SER A 237      -1.855   9.653 -12.785  1.00  0.74           H  
ATOM   3756  N   ARG A 238      -2.972  13.784 -11.636  1.00  0.75           N  
ATOM   3757  CA  ARG A 238      -3.338  15.059 -11.033  1.00  0.75           C  
ATOM   3758  C   ARG A 238      -4.109  15.926 -12.022  1.00  0.75           C  
ATOM   3759  O   ARG A 238      -5.087  16.579 -11.646  1.00  0.75           O  
ATOM   3760  CB  ARG A 238      -2.108  15.815 -10.553  1.00  0.75           C  
ATOM   3761  CG  ARG A 238      -1.443  15.208  -9.347  1.00  0.75           C  
ATOM   3762  CD  ARG A 238      -0.280  15.979  -8.871  1.00  0.75           C  
ATOM   3763  NE  ARG A 238       0.391  15.291  -7.773  1.00  0.75           N  
ATOM   3764  CZ  ARG A 238       0.005  15.343  -6.479  1.00  0.75           C  
ATOM   3765  NH1 ARG A 238      -1.044  16.053  -6.133  1.00  0.75           N1+
ATOM   3766  NH2 ARG A 238       0.680  14.674  -5.560  1.00  0.75           N  
ATOM   3767  H   ARG A 238      -1.987  13.531 -11.727  1.00  0.75           H  
ATOM   3768  HA  ARG A 238      -3.975  14.859 -10.172  1.00  0.75           H  
ATOM   3769 1HB  ARG A 238      -1.369  15.849 -11.350  1.00  0.75           H  
ATOM   3770 2HB  ARG A 238      -2.378  16.842 -10.313  1.00  0.75           H  
ATOM   3771 1HG  ARG A 238      -2.164  15.105  -8.535  1.00  0.75           H  
ATOM   3772 2HG  ARG A 238      -1.079  14.241  -9.628  1.00  0.75           H  
ATOM   3773 1HD  ARG A 238       0.435  16.094  -9.691  1.00  0.75           H  
ATOM   3774 2HD  ARG A 238      -0.598  16.958  -8.523  1.00  0.75           H  
ATOM   3775  HE  ARG A 238       1.200  14.730  -7.999  1.00  0.75           H  
ATOM   3776 1HH1 ARG A 238      -1.563  16.563  -6.834  1.00  0.75           H  
ATOM   3777 2HH1 ARG A 238      -1.333  16.089  -5.166  1.00  0.75           H  
ATOM   3778 1HH2 ARG A 238       1.486  14.125  -5.823  1.00  0.75           H  
ATOM   3779 2HH2 ARG A 238       0.390  14.712  -4.594  1.00  0.75           H  
ATOM   3780  N   LEU A 239      -3.702  15.916 -13.296  1.00  0.75           N  
ATOM   3781  CA  LEU A 239      -4.411  16.715 -14.287  1.00  0.75           C  
ATOM   3782  C   LEU A 239      -5.834  16.193 -14.449  1.00  0.75           C  
ATOM   3783  O   LEU A 239      -6.788  16.975 -14.542  1.00  0.75           O  
ATOM   3784  CB  LEU A 239      -3.666  16.687 -15.624  1.00  0.75           C  
ATOM   3785  CG  LEU A 239      -2.310  17.414 -15.621  1.00  0.75           C  
ATOM   3786  CD1 LEU A 239      -1.599  17.171 -16.944  1.00  0.75           C  
ATOM   3787  CD2 LEU A 239      -2.537  18.892 -15.367  1.00  0.75           C  
ATOM   3788  H   LEU A 239      -2.874  15.380 -13.563  1.00  0.75           H  
ATOM   3789  HA  LEU A 239      -4.456  17.742 -13.936  1.00  0.75           H  
ATOM   3790 1HB  LEU A 239      -3.487  15.650 -15.898  1.00  0.75           H  
ATOM   3791 2HB  LEU A 239      -4.295  17.141 -16.385  1.00  0.75           H  
ATOM   3792  HG  LEU A 239      -1.687  17.015 -14.830  1.00  0.75           H  
ATOM   3793 1HD1 LEU A 239      -0.634  17.674 -16.935  1.00  0.75           H  
ATOM   3794 2HD1 LEU A 239      -1.449  16.100 -17.080  1.00  0.75           H  
ATOM   3795 3HD1 LEU A 239      -2.206  17.559 -17.759  1.00  0.75           H  
ATOM   3796 1HD2 LEU A 239      -1.578  19.409 -15.351  1.00  0.75           H  
ATOM   3797 2HD2 LEU A 239      -3.163  19.309 -16.156  1.00  0.75           H  
ATOM   3798 3HD2 LEU A 239      -3.028  19.011 -14.410  1.00  0.75           H  
ATOM   3799  N   LEU A 240      -5.990  14.871 -14.428  1.00  0.76           N  
ATOM   3800  CA  LEU A 240      -7.313  14.288 -14.540  1.00  0.76           C  
ATOM   3801  C   LEU A 240      -8.164  14.660 -13.315  1.00  0.76           C  
ATOM   3802  O   LEU A 240      -9.365  14.931 -13.447  1.00  0.76           O  
ATOM   3803  CB  LEU A 240      -7.199  12.778 -14.749  1.00  0.76           C  
ATOM   3804  CG  LEU A 240      -6.642  12.354 -16.079  1.00  0.76           C  
ATOM   3805  CD1 LEU A 240      -6.399  10.841 -16.089  1.00  0.76           C  
ATOM   3806  CD2 LEU A 240      -7.645  12.760 -17.131  1.00  0.76           C  
ATOM   3807  H   LEU A 240      -5.168  14.267 -14.363  1.00  0.76           H  
ATOM   3808  HA  LEU A 240      -7.792  14.704 -15.422  1.00  0.76           H  
ATOM   3809 1HB  LEU A 240      -6.610  12.332 -13.947  1.00  0.76           H  
ATOM   3810 2HB  LEU A 240      -8.160  12.387 -14.736  1.00  0.76           H  
ATOM   3811  HG  LEU A 240      -5.693  12.855 -16.264  1.00  0.76           H  
ATOM   3812 1HD1 LEU A 240      -6.003  10.533 -17.057  1.00  0.76           H  
ATOM   3813 2HD1 LEU A 240      -5.682  10.599 -15.312  1.00  0.76           H  
ATOM   3814 3HD1 LEU A 240      -7.334  10.320 -15.897  1.00  0.76           H  
ATOM   3815 1HD2 LEU A 240      -7.286  12.492 -18.088  1.00  0.76           H  
ATOM   3816 2HD2 LEU A 240      -8.599  12.261 -16.948  1.00  0.76           H  
ATOM   3817 3HD2 LEU A 240      -7.784  13.830 -17.091  1.00  0.76           H  
ATOM   3818  N   MET A 241      -7.547  14.704 -12.126  1.00  0.78           N  
ATOM   3819  CA  MET A 241      -8.264  15.121 -10.923  1.00  0.78           C  
ATOM   3820  C   MET A 241      -8.717  16.564 -11.049  1.00  0.78           C  
ATOM   3821  O   MET A 241      -9.814  16.911 -10.617  1.00  0.78           O  
ATOM   3822  CB  MET A 241      -7.427  14.931  -9.670  1.00  0.78           C  
ATOM   3823  CG  MET A 241      -7.212  13.507  -9.278  1.00  0.78           C  
ATOM   3824  SD  MET A 241      -6.172  13.336  -7.846  1.00  0.78           S  
ATOM   3825  CE  MET A 241      -6.223  11.591  -7.759  1.00  0.78           C  
ATOM   3826  H   MET A 241      -6.568  14.426 -12.060  1.00  0.78           H  
ATOM   3827  HA  MET A 241      -9.159  14.514 -10.825  1.00  0.78           H  
ATOM   3828 1HB  MET A 241      -6.455  15.387  -9.817  1.00  0.78           H  
ATOM   3829 2HB  MET A 241      -7.905  15.443  -8.834  1.00  0.78           H  
ATOM   3830 1HG  MET A 241      -8.175  13.049  -9.053  1.00  0.78           H  
ATOM   3831 2HG  MET A 241      -6.762  12.961 -10.099  1.00  0.78           H  
ATOM   3832 1HE  MET A 241      -5.634  11.244  -6.919  1.00  0.78           H  
ATOM   3833 2HE  MET A 241      -7.254  11.261  -7.637  1.00  0.78           H  
ATOM   3834 3HE  MET A 241      -5.823  11.193  -8.685  1.00  0.78           H  
ATOM   3835  N   ARG A 242      -7.889  17.423 -11.647  1.00  0.82           N  
ATOM   3836  CA  ARG A 242      -8.301  18.809 -11.814  1.00  0.82           C  
ATOM   3837  C   ARG A 242      -9.540  18.865 -12.706  1.00  0.82           C  
ATOM   3838  O   ARG A 242     -10.487  19.605 -12.434  1.00  0.82           O  
ATOM   3839  CB  ARG A 242      -7.191  19.647 -12.437  1.00  0.82           C  
ATOM   3840  CG  ARG A 242      -5.988  19.922 -11.551  1.00  0.82           C  
ATOM   3841  CD  ARG A 242      -4.949  20.695 -12.286  1.00  0.82           C  
ATOM   3842  NE  ARG A 242      -3.755  20.920 -11.486  1.00  0.82           N  
ATOM   3843  CZ  ARG A 242      -2.609  21.457 -11.954  1.00  0.82           C  
ATOM   3844  NH1 ARG A 242      -2.520  21.829 -13.213  1.00  0.82           N1+
ATOM   3845  NH2 ARG A 242      -1.575  21.611 -11.146  1.00  0.82           N  
ATOM   3846  H   ARG A 242      -6.967  17.112 -11.958  1.00  0.82           H  
ATOM   3847  HA  ARG A 242      -8.547  19.223 -10.838  1.00  0.82           H  
ATOM   3848 1HB  ARG A 242      -6.822  19.149 -13.325  1.00  0.82           H  
ATOM   3849 2HB  ARG A 242      -7.596  20.606 -12.751  1.00  0.82           H  
ATOM   3850 1HG  ARG A 242      -6.300  20.499 -10.683  1.00  0.82           H  
ATOM   3851 2HG  ARG A 242      -5.554  18.983 -11.225  1.00  0.82           H  
ATOM   3852 1HD  ARG A 242      -4.666  20.149 -13.178  1.00  0.82           H  
ATOM   3853 2HD  ARG A 242      -5.354  21.663 -12.572  1.00  0.82           H  
ATOM   3854  HE  ARG A 242      -3.785  20.647 -10.512  1.00  0.82           H  
ATOM   3855 1HH1 ARG A 242      -3.312  21.720 -13.830  1.00  0.82           H  
ATOM   3856 2HH1 ARG A 242      -1.661  22.232 -13.560  1.00  0.82           H  
ATOM   3857 1HH2 ARG A 242      -1.642  21.327 -10.178  1.00  0.82           H  
ATOM   3858 2HH2 ARG A 242      -0.717  22.013 -11.495  1.00  0.82           H  
ATOM   3859  N   ARG A 243      -9.578  18.026 -13.744  1.00  0.88           N  
ATOM   3860  CA  ARG A 243     -10.724  18.008 -14.652  1.00  0.88           C  
ATOM   3861  C   ARG A 243     -11.994  17.576 -13.907  1.00  0.88           C  
ATOM   3862  O   ARG A 243     -13.070  18.136 -14.126  1.00  0.88           O  
ATOM   3863  CB  ARG A 243     -10.432  17.112 -15.843  1.00  0.88           C  
ATOM   3864  CG  ARG A 243      -9.371  17.693 -16.753  1.00  0.88           C  
ATOM   3865  CD  ARG A 243      -9.061  16.821 -17.887  1.00  0.88           C  
ATOM   3866  NE  ARG A 243      -7.986  17.338 -18.682  1.00  0.88           N  
ATOM   3867  CZ  ARG A 243      -7.478  16.725 -19.758  1.00  0.88           C  
ATOM   3868  NH1 ARG A 243      -7.971  15.576 -20.163  1.00  0.88           N1+
ATOM   3869  NH2 ARG A 243      -6.475  17.280 -20.417  1.00  0.88           N  
ATOM   3870  H   ARG A 243      -8.766  17.434 -13.933  1.00  0.88           H  
ATOM   3871  HA  ARG A 243     -10.876  19.019 -15.031  1.00  0.88           H  
ATOM   3872 1HB  ARG A 243     -10.100  16.135 -15.513  1.00  0.88           H  
ATOM   3873 2HB  ARG A 243     -11.339  16.975 -16.434  1.00  0.88           H  
ATOM   3874 1HG  ARG A 243      -9.721  18.649 -17.132  1.00  0.88           H  
ATOM   3875 2HG  ARG A 243      -8.461  17.848 -16.184  1.00  0.88           H  
ATOM   3876 1HD  ARG A 243      -8.784  15.843 -17.528  1.00  0.88           H  
ATOM   3877 2HD  ARG A 243      -9.925  16.740 -18.521  1.00  0.88           H  
ATOM   3878  HE  ARG A 243      -7.583  18.223 -18.408  1.00  0.88           H  
ATOM   3879 1HH1 ARG A 243      -8.763  15.141 -19.672  1.00  0.88           H  
ATOM   3880 2HH1 ARG A 243      -7.590  15.132 -20.980  1.00  0.88           H  
ATOM   3881 1HH2 ARG A 243      -6.101  18.167 -20.112  1.00  0.88           H  
ATOM   3882 2HH2 ARG A 243      -6.093  16.825 -21.231  1.00  0.88           H  
ATOM   3883  N   MET A 244     -11.844  16.668 -12.935  1.00  0.98           N  
ATOM   3884  CA  MET A 244     -12.953  16.190 -12.095  1.00  0.98           C  
ATOM   3885  C   MET A 244     -13.547  17.279 -11.191  1.00  0.98           C  
ATOM   3886  O   MET A 244     -14.592  17.083 -10.556  1.00  0.98           O  
ATOM   3887  CB  MET A 244     -12.572  14.960 -11.290  1.00  0.98           C  
ATOM   3888  CG  MET A 244     -12.403  13.747 -12.138  1.00  0.98           C  
ATOM   3889  SD  MET A 244     -13.945  13.271 -12.919  1.00  0.98           S  
ATOM   3890  CE  MET A 244     -13.373  12.261 -14.261  1.00  0.98           C  
ATOM   3891  H   MET A 244     -10.923  16.244 -12.815  1.00  0.98           H  
ATOM   3892  HA  MET A 244     -13.729  15.857 -12.762  1.00  0.98           H  
ATOM   3893 1HB  MET A 244     -11.637  15.139 -10.764  1.00  0.98           H  
ATOM   3894 2HB  MET A 244     -13.337  14.757 -10.542  1.00  0.98           H  
ATOM   3895 1HG  MET A 244     -11.674  13.957 -12.915  1.00  0.98           H  
ATOM   3896 2HG  MET A 244     -12.045  12.917 -11.528  1.00  0.98           H  
ATOM   3897 1HE  MET A 244     -14.220  11.911 -14.845  1.00  0.98           H  
ATOM   3898 2HE  MET A 244     -12.715  12.846 -14.900  1.00  0.98           H  
ATOM   3899 3HE  MET A 244     -12.827  11.409 -13.861  1.00  0.98           H  
ATOM   3900  N   ARG A 245     -12.862  18.404 -11.070  1.00  1.11           N  
ATOM   3901  CA  ARG A 245     -13.345  19.494 -10.258  1.00  1.11           C  
ATOM   3902  C   ARG A 245     -13.917  20.622 -11.137  1.00  1.11           C  
ATOM   3903  O   ARG A 245     -14.318  21.674 -10.621  1.00  1.11           O  
ATOM   3904  CB  ARG A 245     -12.193  19.984  -9.401  1.00  1.11           C  
ATOM   3905  CG  ARG A 245     -11.654  18.904  -8.453  1.00  1.11           C  
ATOM   3906  CD  ARG A 245     -10.437  19.329  -7.715  1.00  1.11           C  
ATOM   3907  NE  ARG A 245      -9.903  18.242  -6.897  1.00  1.11           N  
ATOM   3908  CZ  ARG A 245      -8.791  18.318  -6.142  1.00  1.11           C  
ATOM   3909  NH1 ARG A 245      -8.098  19.436  -6.093  1.00  1.11           N1+
ATOM   3910  NH2 ARG A 245      -8.395  17.264  -5.451  1.00  1.11           N  
ATOM   3911  H   ARG A 245     -11.990  18.544 -11.579  1.00  1.11           H  
ATOM   3912  HA  ARG A 245     -14.134  19.125  -9.605  1.00  1.11           H  
ATOM   3913 1HB  ARG A 245     -11.373  20.306 -10.043  1.00  1.11           H  
ATOM   3914 2HB  ARG A 245     -12.508  20.837  -8.805  1.00  1.11           H  
ATOM   3915 1HG  ARG A 245     -12.422  18.647  -7.726  1.00  1.11           H  
ATOM   3916 2HG  ARG A 245     -11.403  18.018  -9.032  1.00  1.11           H  
ATOM   3917 1HD  ARG A 245      -9.669  19.623  -8.432  1.00  1.11           H  
ATOM   3918 2HD  ARG A 245     -10.672  20.167  -7.063  1.00  1.11           H  
ATOM   3919  HE  ARG A 245     -10.403  17.359  -6.907  1.00  1.11           H  
ATOM   3920 1HH1 ARG A 245      -8.400  20.241  -6.622  1.00  1.11           H  
ATOM   3921 2HH1 ARG A 245      -7.263  19.488  -5.526  1.00  1.11           H  
ATOM   3922 1HH2 ARG A 245      -8.928  16.403  -5.494  1.00  1.11           H  
ATOM   3923 2HH2 ARG A 245      -7.561  17.315  -4.884  1.00  1.11           H  
ATOM   3924  N   ARG A 246     -13.951  20.408 -12.467  1.00  1.26           N  
ATOM   3925  CA  ARG A 246     -14.420  21.426 -13.407  1.00  1.26           C  
ATOM   3926  C   ARG A 246     -15.363  20.898 -14.514  1.00  1.26           C  
ATOM   3927  O   ARG A 246     -15.050  21.072 -15.688  1.00  1.26           O  
ATOM   3928  CB  ARG A 246     -13.220  22.071 -14.097  1.00  1.26           C  
ATOM   3929  CG  ARG A 246     -12.270  22.860 -13.185  1.00  1.26           C  
ATOM   3930  CD  ARG A 246     -12.910  24.107 -12.681  1.00  1.26           C  
ATOM   3931  NE  ARG A 246     -12.007  24.899 -11.860  1.00  1.26           N  
ATOM   3932  CZ  ARG A 246     -11.857  24.783 -10.520  1.00  1.26           C  
ATOM   3933  NH1 ARG A 246     -12.550  23.901  -9.825  1.00  1.26           N1+
ATOM   3934  NH2 ARG A 246     -10.999  25.574  -9.893  1.00  1.26           N  
ATOM   3935  H   ARG A 246     -13.621  19.523 -12.852  1.00  1.26           H  
ATOM   3936  HA  ARG A 246     -14.921  22.203 -12.837  1.00  1.26           H  
ATOM   3937 1HB  ARG A 246     -12.625  21.285 -14.576  1.00  1.26           H  
ATOM   3938 2HB  ARG A 246     -13.563  22.741 -14.884  1.00  1.26           H  
ATOM   3939 1HG  ARG A 246     -11.959  22.251 -12.339  1.00  1.26           H  
ATOM   3940 2HG  ARG A 246     -11.388  23.141 -13.761  1.00  1.26           H  
ATOM   3941 1HD  ARG A 246     -13.227  24.720 -13.524  1.00  1.26           H  
ATOM   3942 2HD  ARG A 246     -13.780  23.849 -12.076  1.00  1.26           H  
ATOM   3943  HE  ARG A 246     -11.446  25.594 -12.330  1.00  1.26           H  
ATOM   3944 1HH1 ARG A 246     -13.223  23.264 -10.280  1.00  1.26           H  
ATOM   3945 2HH1 ARG A 246     -12.423  23.840  -8.828  1.00  1.26           H  
ATOM   3946 1HH2 ARG A 246     -10.464  26.254 -10.415  1.00  1.26           H  
ATOM   3947 2HH2 ARG A 246     -10.880  25.497  -8.894  1.00  1.26           H  
ATOM   3948  N   PRO A 247     -16.596  20.461 -14.204  1.00  1.38           N  
ATOM   3949  CA  PRO A 247     -17.506  19.685 -15.065  1.00  1.38           C  
ATOM   3950  C   PRO A 247     -17.946  20.358 -16.355  1.00  1.38           C  
ATOM   3951  O   PRO A 247     -18.512  19.708 -17.230  1.00  1.38           O  
ATOM   3952  CB  PRO A 247     -18.718  19.459 -14.158  1.00  1.38           C  
ATOM   3953  CG  PRO A 247     -18.659  20.566 -13.132  1.00  1.38           C  
ATOM   3954  CD  PRO A 247     -17.181  20.820 -12.901  1.00  1.38           C  
ATOM   3955  HA  PRO A 247     -17.025  18.730 -15.310  1.00  1.38           H  
ATOM   3956 1HB  PRO A 247     -19.631  19.517 -14.766  1.00  1.38           H  
ATOM   3957 2HB  PRO A 247     -18.703  18.459 -13.735  1.00  1.38           H  
ATOM   3958 1HG  PRO A 247     -19.191  21.454 -13.502  1.00  1.38           H  
ATOM   3959 2HG  PRO A 247     -19.174  20.249 -12.213  1.00  1.38           H  
ATOM   3960 1HD  PRO A 247     -17.053  21.882 -12.677  1.00  1.38           H  
ATOM   3961 2HD  PRO A 247     -16.788  20.173 -12.104  1.00  1.38           H  
ATOM   3962  N   THR A 248     -17.756  21.659 -16.459  1.00  1.43           N  
ATOM   3963  CA  THR A 248     -18.169  22.368 -17.652  1.00  1.43           C  
ATOM   3964  C   THR A 248     -16.988  22.836 -18.510  1.00  1.43           C  
ATOM   3965  O   THR A 248     -17.171  23.617 -19.446  1.00  1.43           O  
ATOM   3966  CB  THR A 248     -19.074  23.543 -17.272  1.00  1.43           C  
ATOM   3967  CG2 THR A 248     -20.306  23.009 -16.537  1.00  1.43           C  
ATOM   3968  OG1 THR A 248     -18.369  24.448 -16.409  1.00  1.43           O  
ATOM   3969  H   THR A 248     -17.293  22.165 -15.721  1.00  1.43           H  
ATOM   3970  HA  THR A 248     -18.760  21.687 -18.265  1.00  1.43           H  
ATOM   3971  HB  THR A 248     -19.384  24.072 -18.172  1.00  1.43           H  
ATOM   3972  HG1 THR A 248     -17.584  24.771 -16.859  1.00  1.43           H  
ATOM   3973 1HG2 THR A 248     -20.956  23.840 -16.266  1.00  1.43           H  
ATOM   3974 2HG2 THR A 248     -20.847  22.319 -17.186  1.00  1.43           H  
ATOM   3975 3HG2 THR A 248     -19.996  22.486 -15.636  1.00  1.43           H  
ATOM   3976  N   GLY A 249     -15.773  22.371 -18.203  1.00  1.38           N  
ATOM   3977  CA  GLY A 249     -14.600  22.783 -18.986  1.00  1.38           C  
ATOM   3978  C   GLY A 249     -14.789  22.464 -20.472  1.00  1.38           C  
ATOM   3979  O   GLY A 249     -15.082  21.330 -20.856  1.00  1.38           O  
ATOM   3980  H   GLY A 249     -15.650  21.742 -17.408  1.00  1.38           H  
ATOM   3981 1HA  GLY A 249     -14.433  23.851 -18.859  1.00  1.38           H  
ATOM   3982 2HA  GLY A 249     -13.709  22.285 -18.609  1.00  1.38           H  
ATOM   3983  N   LYS A 250     -14.579  23.481 -21.300  1.00  1.25           N  
ATOM   3984  CA  LYS A 250     -14.786  23.447 -22.748  1.00  1.25           C  
ATOM   3985  C   LYS A 250     -14.006  22.419 -23.559  1.00  1.25           C  
ATOM   3986  O   LYS A 250     -12.792  22.272 -23.412  1.00  1.25           O  
ATOM   3987  CB  LYS A 250     -14.492  24.834 -23.325  1.00  1.25           C  
ATOM   3988  CG  LYS A 250     -14.731  24.961 -24.828  1.00  1.25           C  
ATOM   3989  CD  LYS A 250     -14.510  26.377 -25.325  1.00  1.25           C  
ATOM   3990  CE  LYS A 250     -14.732  26.463 -26.830  1.00  1.25           C  
ATOM   3991  NZ  LYS A 250     -14.521  27.845 -27.346  1.00  1.25           N1+
ATOM   3992  H   LYS A 250     -14.298  24.357 -20.887  1.00  1.25           H  
ATOM   3993  HA  LYS A 250     -15.844  23.237 -22.910  1.00  1.25           H  
ATOM   3994 1HB  LYS A 250     -15.115  25.574 -22.823  1.00  1.25           H  
ATOM   3995 2HB  LYS A 250     -13.452  25.094 -23.130  1.00  1.25           H  
ATOM   3996 1HG  LYS A 250     -14.035  24.312 -25.359  1.00  1.25           H  
ATOM   3997 2HG  LYS A 250     -15.744  24.647 -25.072  1.00  1.25           H  
ATOM   3998 1HD  LYS A 250     -15.198  27.055 -24.821  1.00  1.25           H  
ATOM   3999 2HD  LYS A 250     -13.490  26.684 -25.101  1.00  1.25           H  
ATOM   4000 1HE  LYS A 250     -14.039  25.784 -27.330  1.00  1.25           H  
ATOM   4001 2HE  LYS A 250     -15.752  26.152 -27.057  1.00  1.25           H  
ATOM   4002 1HZ  LYS A 250     -14.678  27.860 -28.344  1.00  1.25           H  
ATOM   4003 2HZ  LYS A 250     -15.169  28.476 -26.894  1.00  1.25           H  
ATOM   4004 3HZ  LYS A 250     -13.575  28.137 -27.149  1.00  1.25           H  
ATOM   4005  N   VAL A 251     -14.726  21.748 -24.462  1.00  1.10           N  
ATOM   4006  CA  VAL A 251     -14.125  20.809 -25.403  1.00  1.10           C  
ATOM   4007  C   VAL A 251     -13.529  21.534 -26.595  1.00  1.10           C  
ATOM   4008  O   VAL A 251     -14.180  22.381 -27.213  1.00  1.10           O  
ATOM   4009  CB  VAL A 251     -15.150  19.790 -25.940  1.00  1.10           C  
ATOM   4010  CG1 VAL A 251     -14.517  18.948 -27.034  1.00  1.10           C  
ATOM   4011  CG2 VAL A 251     -15.583  18.870 -24.848  1.00  1.10           C  
ATOM   4012  H   VAL A 251     -15.722  21.904 -24.501  1.00  1.10           H  
ATOM   4013  HA  VAL A 251     -13.331  20.265 -24.890  1.00  1.10           H  
ATOM   4014  HB  VAL A 251     -16.003  20.318 -26.356  1.00  1.10           H  
ATOM   4015 1HG1 VAL A 251     -15.249  18.251 -27.395  1.00  1.10           H  
ATOM   4016 2HG1 VAL A 251     -14.201  19.575 -27.856  1.00  1.10           H  
ATOM   4017 3HG1 VAL A 251     -13.656  18.407 -26.637  1.00  1.10           H  
ATOM   4018 1HG2 VAL A 251     -16.297  18.146 -25.244  1.00  1.10           H  
ATOM   4019 2HG2 VAL A 251     -14.707  18.346 -24.475  1.00  1.10           H  
ATOM   4020 3HG2 VAL A 251     -16.044  19.434 -24.039  1.00  1.10           H  
ATOM   4021  N   THR A 252     -12.299  21.175 -26.918  1.00  0.95           N  
ATOM   4022  CA  THR A 252     -11.601  21.714 -28.068  1.00  0.95           C  
ATOM   4023  C   THR A 252     -11.777  20.749 -29.218  1.00  0.95           C  
ATOM   4024  O   THR A 252     -11.656  19.545 -29.017  1.00  0.95           O  
ATOM   4025  CB  THR A 252     -10.116  21.919 -27.762  1.00  0.95           C  
ATOM   4026  CG2 THR A 252      -9.343  22.338 -29.005  1.00  0.95           C  
ATOM   4027  OG1 THR A 252      -9.968  22.897 -26.720  1.00  0.95           O  
ATOM   4028  H   THR A 252     -11.845  20.457 -26.349  1.00  0.95           H  
ATOM   4029  HA  THR A 252     -12.045  22.670 -28.345  1.00  0.95           H  
ATOM   4030  HB  THR A 252      -9.721  20.991 -27.403  1.00  0.95           H  
ATOM   4031  HG1 THR A 252     -10.385  22.576 -25.913  1.00  0.95           H  
ATOM   4032 1HG2 THR A 252      -8.291  22.456 -28.754  1.00  0.95           H  
ATOM   4033 2HG2 THR A 252      -9.442  21.574 -29.780  1.00  0.95           H  
ATOM   4034 3HG2 THR A 252      -9.736  23.282 -29.378  1.00  0.95           H  
ATOM   4035  N   LEU A 253     -12.130  21.247 -30.391  1.00  0.85           N  
ATOM   4036  CA  LEU A 253     -12.320  20.333 -31.502  1.00  0.85           C  
ATOM   4037  C   LEU A 253     -11.214  20.366 -32.535  1.00  0.85           C  
ATOM   4038  O   LEU A 253     -10.666  21.424 -32.857  1.00  0.85           O  
ATOM   4039  CB  LEU A 253     -13.657  20.599 -32.198  1.00  0.85           C  
ATOM   4040  CG  LEU A 253     -14.886  20.433 -31.322  1.00  0.85           C  
ATOM   4041  CD1 LEU A 253     -16.123  20.798 -32.108  1.00  0.85           C  
ATOM   4042  CD2 LEU A 253     -14.940  19.005 -30.852  1.00  0.85           C  
ATOM   4043  H   LEU A 253     -12.244  22.243 -30.515  1.00  0.85           H  
ATOM   4044  HA  LEU A 253     -12.361  19.331 -31.100  1.00  0.85           H  
ATOM   4045 1HB  LEU A 253     -13.652  21.612 -32.589  1.00  0.85           H  
ATOM   4046 2HB  LEU A 253     -13.746  19.905 -33.039  1.00  0.85           H  
ATOM   4047  HG  LEU A 253     -14.820  21.099 -30.458  1.00  0.85           H  
ATOM   4048 1HD1 LEU A 253     -17.003  20.677 -31.477  1.00  0.85           H  
ATOM   4049 2HD1 LEU A 253     -16.052  21.835 -32.437  1.00  0.85           H  
ATOM   4050 3HD1 LEU A 253     -16.205  20.145 -32.977  1.00  0.85           H  
ATOM   4051 1HD2 LEU A 253     -15.808  18.852 -30.208  1.00  0.85           H  
ATOM   4052 2HD2 LEU A 253     -15.000  18.331 -31.710  1.00  0.85           H  
ATOM   4053 3HD2 LEU A 253     -14.032  18.794 -30.295  1.00  0.85           H  
ATOM   4054  N   GLU A 254     -10.954  19.192 -33.089  1.00  0.78           N  
ATOM   4055  CA  GLU A 254     -10.053  19.000 -34.211  1.00  0.78           C  
ATOM   4056  C   GLU A 254     -10.844  18.364 -35.337  1.00  0.78           C  
ATOM   4057  O   GLU A 254     -11.742  17.567 -35.086  1.00  0.78           O  
ATOM   4058  CB  GLU A 254      -8.866  18.106 -33.825  1.00  0.78           C  
ATOM   4059  CG  GLU A 254      -7.908  18.712 -32.811  1.00  0.78           C  
ATOM   4060  CD  GLU A 254      -6.743  17.791 -32.461  1.00  0.78           C  
ATOM   4061  OE1 GLU A 254      -6.693  16.701 -32.976  1.00  0.78           O  
ATOM   4062  OE2 GLU A 254      -5.908  18.190 -31.682  1.00  0.78           O1-
ATOM   4063  H   GLU A 254     -11.427  18.378 -32.693  1.00  0.78           H  
ATOM   4064  HA  GLU A 254      -9.681  19.967 -34.547  1.00  0.78           H  
ATOM   4065 1HB  GLU A 254      -9.246  17.174 -33.400  1.00  0.78           H  
ATOM   4066 2HB  GLU A 254      -8.299  17.847 -34.721  1.00  0.78           H  
ATOM   4067 1HG  GLU A 254      -7.509  19.637 -33.226  1.00  0.78           H  
ATOM   4068 2HG  GLU A 254      -8.463  18.968 -31.920  1.00  0.78           H  
ATOM   4069  N   ALA A 255     -10.548  18.724 -36.571  1.00  0.74           N  
ATOM   4070  CA  ALA A 255     -11.233  18.085 -37.684  1.00  0.74           C  
ATOM   4071  C   ALA A 255     -10.771  16.649 -37.818  1.00  0.74           C  
ATOM   4072  O   ALA A 255      -9.600  16.350 -37.581  1.00  0.74           O  
ATOM   4073  CB  ALA A 255     -10.979  18.831 -38.975  1.00  0.74           C  
ATOM   4074  H   ALA A 255      -9.826  19.411 -36.741  1.00  0.74           H  
ATOM   4075  HA  ALA A 255     -12.302  18.082 -37.477  1.00  0.74           H  
ATOM   4076 1HB  ALA A 255     -11.512  18.331 -39.787  1.00  0.74           H  
ATOM   4077 2HB  ALA A 255     -11.330  19.857 -38.884  1.00  0.74           H  
ATOM   4078 3HB  ALA A 255      -9.912  18.829 -39.190  1.00  0.74           H  
ATOM   4079  N   ASP A 256     -11.651  15.772 -38.277  1.00  0.72           N  
ATOM   4080  CA  ASP A 256     -11.243  14.409 -38.559  1.00  0.72           C  
ATOM   4081  C   ASP A 256     -10.055  14.430 -39.498  1.00  0.72           C  
ATOM   4082  O   ASP A 256      -9.994  15.238 -40.424  1.00  0.72           O  
ATOM   4083  CB  ASP A 256     -12.403  13.628 -39.116  1.00  0.72           C  
ATOM   4084  CG  ASP A 256     -12.150  12.220 -39.180  1.00  0.72           C  
ATOM   4085  OD1 ASP A 256     -12.270  11.571 -38.164  1.00  0.72           O  
ATOM   4086  OD2 ASP A 256     -11.832  11.767 -40.223  1.00  0.72           O1-
ATOM   4087  H   ASP A 256     -12.634  16.018 -38.403  1.00  0.72           H  
ATOM   4088  HA  ASP A 256     -10.910  13.933 -37.653  1.00  0.72           H  
ATOM   4089 1HB  ASP A 256     -13.254  13.783 -38.498  1.00  0.72           H  
ATOM   4090 2HB  ASP A 256     -12.648  13.990 -40.115  1.00  0.72           H  
ATOM   4091  N   VAL A 257      -9.081  13.566 -39.242  1.00  0.72           N  
ATOM   4092  CA  VAL A 257      -7.879  13.601 -40.049  1.00  0.72           C  
ATOM   4093  C   VAL A 257      -8.171  13.373 -41.510  1.00  0.72           C  
ATOM   4094  O   VAL A 257      -8.796  12.383 -41.905  1.00  0.72           O  
ATOM   4095  CB  VAL A 257      -6.870  12.531 -39.588  1.00  0.72           C  
ATOM   4096  CG1 VAL A 257      -5.672  12.491 -40.525  1.00  0.72           C  
ATOM   4097  CG2 VAL A 257      -6.469  12.800 -38.205  1.00  0.72           C  
ATOM   4098  H   VAL A 257      -9.180  12.901 -38.488  1.00  0.72           H  
ATOM   4099  HA  VAL A 257      -7.425  14.585 -39.937  1.00  0.72           H  
ATOM   4100  HB  VAL A 257      -7.333  11.562 -39.630  1.00  0.72           H  
ATOM   4101 1HG1 VAL A 257      -4.980  11.720 -40.194  1.00  0.72           H  
ATOM   4102 2HG1 VAL A 257      -6.005  12.264 -41.532  1.00  0.72           H  
ATOM   4103 3HG1 VAL A 257      -5.169  13.454 -40.524  1.00  0.72           H  
ATOM   4104 1HG2 VAL A 257      -5.764  12.035 -37.899  1.00  0.72           H  
ATOM   4105 2HG2 VAL A 257      -6.013  13.762 -38.146  1.00  0.72           H  
ATOM   4106 3HG2 VAL A 257      -7.349  12.781 -37.566  1.00  0.72           H  
ATOM   4107  N   ILE A 258      -7.671  14.283 -42.323  1.00  0.73           N  
ATOM   4108  CA  ILE A 258      -7.857  14.156 -43.740  1.00  0.73           C  
ATOM   4109  C   ILE A 258      -6.667  13.439 -44.324  1.00  0.73           C  
ATOM   4110  O   ILE A 258      -5.516  13.822 -44.093  1.00  0.73           O  
ATOM   4111  CB  ILE A 258      -8.068  15.522 -44.401  1.00  0.73           C  
ATOM   4112  CG1 ILE A 258      -9.280  16.205 -43.742  1.00  0.73           C  
ATOM   4113  CG2 ILE A 258      -8.253  15.393 -45.916  1.00  0.73           C  
ATOM   4114  CD1 ILE A 258     -10.566  15.389 -43.854  1.00  0.73           C  
ATOM   4115  H   ILE A 258      -7.179  15.077 -41.944  1.00  0.73           H  
ATOM   4116  HA  ILE A 258      -8.744  13.559 -43.913  1.00  0.73           H  
ATOM   4117  HB  ILE A 258      -7.196  16.141 -44.205  1.00  0.73           H  
ATOM   4118 1HG1 ILE A 258      -9.068  16.362 -42.682  1.00  0.73           H  
ATOM   4119 2HG1 ILE A 258      -9.442  17.173 -44.211  1.00  0.73           H  
ATOM   4120 1HG2 ILE A 258      -8.383  16.380 -46.351  1.00  0.73           H  
ATOM   4121 2HG2 ILE A 258      -7.374  14.917 -46.354  1.00  0.73           H  
ATOM   4122 3HG2 ILE A 258      -9.125  14.796 -46.131  1.00  0.73           H  
ATOM   4123 1HD1 ILE A 258     -11.380  15.922 -43.365  1.00  0.73           H  
ATOM   4124 2HD1 ILE A 258     -10.808  15.233 -44.905  1.00  0.73           H  
ATOM   4125 3HD1 ILE A 258     -10.428  14.421 -43.367  1.00  0.73           H  
ATOM   4126  N   LEU A 259      -6.947  12.358 -45.013  1.00  0.74           N  
ATOM   4127  CA  LEU A 259      -5.902  11.570 -45.619  1.00  0.74           C  
ATOM   4128  C   LEU A 259      -6.020  11.816 -47.127  1.00  0.74           C  
ATOM   4129  O   LEU A 259      -7.123  12.033 -47.615  1.00  0.74           O  
ATOM   4130  CB  LEU A 259      -6.072  10.077 -45.243  1.00  0.74           C  
ATOM   4131  CG  LEU A 259      -6.043   9.758 -43.692  1.00  0.74           C  
ATOM   4132  CD1 LEU A 259      -6.324   8.270 -43.449  1.00  0.74           C  
ATOM   4133  CD2 LEU A 259      -4.676  10.124 -43.124  1.00  0.74           C  
ATOM   4134  H   LEU A 259      -7.927  12.139 -45.163  1.00  0.74           H  
ATOM   4135  HA  LEU A 259      -4.953  11.901 -45.226  1.00  0.74           H  
ATOM   4136 1HB  LEU A 259      -7.034   9.736 -45.632  1.00  0.74           H  
ATOM   4137 2HB  LEU A 259      -5.281   9.499 -45.726  1.00  0.74           H  
ATOM   4138  HG  LEU A 259      -6.822  10.340 -43.186  1.00  0.74           H  
ATOM   4139 1HD1 LEU A 259      -6.307   8.066 -42.376  1.00  0.74           H  
ATOM   4140 2HD1 LEU A 259      -7.307   8.014 -43.851  1.00  0.74           H  
ATOM   4141 3HD1 LEU A 259      -5.559   7.666 -43.946  1.00  0.74           H  
ATOM   4142 1HD2 LEU A 259      -4.662   9.908 -42.058  1.00  0.74           H  
ATOM   4143 2HD2 LEU A 259      -3.902   9.536 -43.621  1.00  0.74           H  
ATOM   4144 3HD2 LEU A 259      -4.485  11.186 -43.285  1.00  0.74           H  
ATOM   4145  N   PRO A 260      -4.930  11.866 -47.887  1.00  0.76           N  
ATOM   4146  CA  PRO A 260      -4.959  11.910 -49.331  1.00  0.76           C  
ATOM   4147  C   PRO A 260      -5.588  10.610 -49.775  1.00  0.76           C  
ATOM   4148  O   PRO A 260      -5.659   9.678 -48.970  1.00  0.76           O  
ATOM   4149  CB  PRO A 260      -3.493  11.997 -49.726  1.00  0.76           C  
ATOM   4150  CG  PRO A 260      -2.781  12.512 -48.480  1.00  0.76           C  
ATOM   4151  CD  PRO A 260      -3.577  11.959 -47.305  1.00  0.76           C  
ATOM   4152  HA  PRO A 260      -5.541  12.778 -49.672  1.00  0.76           H  
ATOM   4153 1HB  PRO A 260      -3.172  11.040 -50.090  1.00  0.76           H  
ATOM   4154 2HB  PRO A 260      -3.389  12.693 -50.571  1.00  0.76           H  
ATOM   4155 1HG  PRO A 260      -1.734  12.162 -48.474  1.00  0.76           H  
ATOM   4156 2HG  PRO A 260      -2.744  13.610 -48.489  1.00  0.76           H  
ATOM   4157 1HD  PRO A 260      -3.212  10.967 -46.991  1.00  0.76           H  
ATOM   4158 2HD  PRO A 260      -3.520  12.713 -46.508  1.00  0.76           H  
ATOM   4159  N   ILE A 261      -6.054  10.542 -51.017  1.00  0.77           N  
ATOM   4160  CA  ILE A 261      -6.591   9.289 -51.529  1.00  0.77           C  
ATOM   4161  C   ILE A 261      -5.742   8.828 -52.684  1.00  0.77           C  
ATOM   4162  O   ILE A 261      -4.797   9.505 -53.086  1.00  0.77           O  
ATOM   4163  CB  ILE A 261      -8.061   9.363 -51.944  1.00  0.77           C  
ATOM   4164  CG1 ILE A 261      -8.288  10.290 -53.045  1.00  0.77           C  
ATOM   4165  CG2 ILE A 261      -8.829   9.783 -50.818  1.00  0.77           C  
ATOM   4166  CD1 ILE A 261      -9.719  10.192 -53.602  1.00  0.77           C  
ATOM   4167  H   ILE A 261      -6.010  11.346 -51.622  1.00  0.77           H  
ATOM   4168  HA  ILE A 261      -6.530   8.538 -50.754  1.00  0.77           H  
ATOM   4169  HB  ILE A 261      -8.410   8.380 -52.254  1.00  0.77           H  
ATOM   4170 1HG1 ILE A 261      -8.104  11.306 -52.702  1.00  0.77           H  
ATOM   4171 2HG1 ILE A 261      -7.586  10.053 -53.836  1.00  0.77           H  
ATOM   4172 1HG2 ILE A 261      -9.866   9.807 -51.118  1.00  0.77           H  
ATOM   4173 2HG2 ILE A 261      -8.689   9.075 -50.008  1.00  0.77           H  
ATOM   4174 3HG2 ILE A 261      -8.514  10.772 -50.497  1.00  0.77           H  
ATOM   4175 1HD1 ILE A 261      -9.855  10.884 -54.420  1.00  0.77           H  
ATOM   4176 2HD1 ILE A 261      -9.901   9.174 -53.961  1.00  0.77           H  
ATOM   4177 3HD1 ILE A 261     -10.438  10.426 -52.814  1.00  0.77           H  
ATOM   4178  N   GLY A 262      -6.061   7.655 -53.188  1.00  0.80           N  
ATOM   4179  CA  GLY A 262      -5.266   7.042 -54.223  1.00  0.80           C  
ATOM   4180  C   GLY A 262      -4.446   5.945 -53.588  1.00  0.80           C  
ATOM   4181  O   GLY A 262      -4.943   5.216 -52.722  1.00  0.80           O  
ATOM   4182  H   GLY A 262      -6.862   7.167 -52.823  1.00  0.80           H  
ATOM   4183 1HA  GLY A 262      -5.911   6.625 -54.999  1.00  0.80           H  
ATOM   4184 2HA  GLY A 262      -4.609   7.773 -54.686  1.00  0.80           H  
ATOM   4185  N   THR A 263      -3.241   5.762 -54.090  1.00  0.85           N  
ATOM   4186  CA  THR A 263      -2.409   4.630 -53.724  1.00  0.85           C  
ATOM   4187  C   THR A 263      -1.009   5.032 -53.291  1.00  0.85           C  
ATOM   4188  O   THR A 263      -0.605   6.170 -53.507  1.00  0.85           O  
ATOM   4189  CB  THR A 263      -2.300   3.716 -54.925  1.00  0.85           C  
ATOM   4190  CG2 THR A 263      -3.711   3.228 -55.388  1.00  0.85           C  
ATOM   4191  OG1 THR A 263      -1.657   4.434 -55.990  1.00  0.85           O  
ATOM   4192  H   THR A 263      -2.891   6.418 -54.776  1.00  0.85           H  
ATOM   4193  HA  THR A 263      -2.881   4.094 -52.901  1.00  0.85           H  
ATOM   4194  HB  THR A 263      -1.678   2.891 -54.651  1.00  0.85           H  
ATOM   4195  HG1 THR A 263      -0.689   4.553 -55.797  1.00  0.85           H  
ATOM   4196 1HG2 THR A 263      -3.613   2.578 -56.242  1.00  0.85           H  
ATOM   4197 2HG2 THR A 263      -4.186   2.683 -54.572  1.00  0.85           H  
ATOM   4198 3HG2 THR A 263      -4.331   4.074 -55.668  1.00  0.85           H  
ATOM   4199  N   ARG A 264      -0.267   4.088 -52.709  1.00  0.93           N  
ATOM   4200  CA  ARG A 264       1.142   4.302 -52.341  1.00  0.93           C  
ATOM   4201  C   ARG A 264       2.023   3.161 -52.874  1.00  0.93           C  
ATOM   4202  O   ARG A 264       1.685   1.987 -52.730  1.00  0.93           O  
ATOM   4203  CB  ARG A 264       1.301   4.399 -50.823  1.00  0.93           C  
ATOM   4204  CG  ARG A 264       2.741   4.574 -50.334  1.00  0.93           C  
ATOM   4205  CD  ARG A 264       3.301   5.939 -50.597  1.00  0.93           C  
ATOM   4206  NE  ARG A 264       2.834   6.945 -49.645  1.00  0.93           N  
ATOM   4207  CZ  ARG A 264       2.976   8.279 -49.818  1.00  0.93           C  
ATOM   4208  NH1 ARG A 264       3.516   8.758 -50.933  1.00  0.93           N1+
ATOM   4209  NH2 ARG A 264       2.572   9.131 -48.875  1.00  0.93           N  
ATOM   4210  H   ARG A 264      -0.699   3.188 -52.510  1.00  0.93           H  
ATOM   4211  HA  ARG A 264       1.485   5.236 -52.793  1.00  0.93           H  
ATOM   4212 1HB  ARG A 264       0.696   5.219 -50.429  1.00  0.93           H  
ATOM   4213 2HB  ARG A 264       0.949   3.477 -50.380  1.00  0.93           H  
ATOM   4214 1HG  ARG A 264       2.760   4.416 -49.253  1.00  0.93           H  
ATOM   4215 2HG  ARG A 264       3.385   3.839 -50.804  1.00  0.93           H  
ATOM   4216 1HD  ARG A 264       4.389   5.893 -50.535  1.00  0.93           H  
ATOM   4217 2HD  ARG A 264       3.014   6.263 -51.603  1.00  0.93           H  
ATOM   4218  HE  ARG A 264       2.417   6.619 -48.776  1.00  0.93           H  
ATOM   4219 1HH1 ARG A 264       3.809   8.141 -51.715  1.00  0.93           H  
ATOM   4220 2HH1 ARG A 264       3.606   9.751 -51.066  1.00  0.93           H  
ATOM   4221 1HH2 ARG A 264       2.118   8.803 -48.000  1.00  0.93           H  
ATOM   4222 2HH2 ARG A 264       2.674  10.119 -49.025  1.00  0.93           H  
ATOM   4223  N   SER A 265       3.130   3.493 -53.536  1.00  1.04           N  
ATOM   4224  CA  SER A 265       3.997   2.438 -54.072  1.00  1.04           C  
ATOM   4225  C   SER A 265       4.858   1.798 -53.003  1.00  1.04           C  
ATOM   4226  O   SER A 265       5.166   2.446 -51.998  1.00  1.04           O  
ATOM   4227  CB  SER A 265       4.911   3.019 -55.132  1.00  1.04           C  
ATOM   4228  OG  SER A 265       5.841   3.911 -54.571  1.00  1.04           O  
ATOM   4229  H   SER A 265       3.376   4.468 -53.661  1.00  1.04           H  
ATOM   4230  HA  SER A 265       3.372   1.656 -54.503  1.00  1.04           H  
ATOM   4231 1HB  SER A 265       5.429   2.215 -55.654  1.00  1.04           H  
ATOM   4232 2HB  SER A 265       4.317   3.549 -55.867  1.00  1.04           H  
ATOM   4233  HG  SER A 265       6.122   4.489 -55.298  1.00  1.04           H  
ATOM   4234  N   VAL A 266       5.322   0.569 -53.257  1.00  1.18           N  
ATOM   4235  CA  VAL A 266       6.246  -0.082 -52.341  1.00  1.18           C  
ATOM   4236  C   VAL A 266       7.416  -0.667 -53.141  1.00  1.18           C  
ATOM   4237  O   VAL A 266       7.212  -1.375 -54.123  1.00  1.18           O  
ATOM   4238  CB  VAL A 266       5.555  -1.206 -51.560  1.00  1.18           C  
ATOM   4239  CG1 VAL A 266       6.523  -1.794 -50.585  1.00  1.18           C  
ATOM   4240  CG2 VAL A 266       4.324  -0.699 -50.862  1.00  1.18           C  
ATOM   4241  H   VAL A 266       5.023   0.086 -54.097  1.00  1.18           H  
ATOM   4242  HA  VAL A 266       6.633   0.657 -51.639  1.00  1.18           H  
ATOM   4243  HB  VAL A 266       5.283  -1.985 -52.252  1.00  1.18           H  
ATOM   4244 1HG1 VAL A 266       6.050  -2.616 -50.045  1.00  1.18           H  
ATOM   4245 2HG1 VAL A 266       7.378  -2.143 -51.088  1.00  1.18           H  
ATOM   4246 3HG1 VAL A 266       6.816  -1.023 -49.884  1.00  1.18           H  
ATOM   4247 1HG2 VAL A 266       3.849  -1.517 -50.320  1.00  1.18           H  
ATOM   4248 2HG2 VAL A 266       4.602   0.088 -50.156  1.00  1.18           H  
ATOM   4249 3HG2 VAL A 266       3.627  -0.302 -51.595  1.00  1.18           H  
ATOM   4250  N   GLU A 267       8.640  -0.371 -52.724  1.00  1.33           N  
ATOM   4251  CA  GLU A 267       9.840  -0.862 -53.408  1.00  1.33           C  
ATOM   4252  C   GLU A 267      10.059  -2.386 -53.378  1.00  1.33           C  
ATOM   4253  O   GLU A 267      10.581  -2.958 -54.337  1.00  1.33           O  
ATOM   4254  CB  GLU A 267      11.069  -0.176 -52.814  1.00  1.33           C  
ATOM   4255  CG  GLU A 267      11.163   1.310 -53.126  1.00  1.33           C  
ATOM   4256  CD  GLU A 267      12.363   1.974 -52.497  1.00  1.33           C  
ATOM   4257  OE1 GLU A 267      13.035   1.338 -51.720  1.00  1.33           O  
ATOM   4258  OE2 GLU A 267      12.606   3.120 -52.797  1.00  1.33           O1-
ATOM   4259  H   GLU A 267       8.744   0.224 -51.916  1.00  1.33           H  
ATOM   4260  HA  GLU A 267       9.762  -0.568 -54.455  1.00  1.33           H  
ATOM   4261 1HB  GLU A 267      11.065  -0.293 -51.730  1.00  1.33           H  
ATOM   4262 2HB  GLU A 267      11.973  -0.657 -53.191  1.00  1.33           H  
ATOM   4263 1HG  GLU A 267      11.217   1.436 -54.207  1.00  1.33           H  
ATOM   4264 2HG  GLU A 267      10.253   1.799 -52.777  1.00  1.33           H  
ATOM   4265  N   THR A 268       9.671  -3.025 -52.274  1.00  1.46           N  
ATOM   4266  CA  THR A 268       9.922  -4.449 -52.013  1.00  1.46           C  
ATOM   4267  C   THR A 268      11.186  -4.971 -52.704  1.00  1.46           C  
ATOM   4268  O   THR A 268      12.305  -4.606 -52.333  1.00  1.46           O  
ATOM   4269  CB  THR A 268       8.754  -5.364 -52.462  1.00  1.46           C  
ATOM   4270  CG2 THR A 268       7.464  -5.029 -51.789  1.00  1.46           C  
ATOM   4271  OG1 THR A 268       8.566  -5.247 -53.880  1.00  1.46           O  
ATOM   4272  H   THR A 268       9.216  -2.479 -51.562  1.00  1.46           H  
ATOM   4273  HA  THR A 268      10.054  -4.576 -50.938  1.00  1.46           H  
ATOM   4274  HB  THR A 268       9.019  -6.397 -52.212  1.00  1.46           H  
ATOM   4275  HG1 THR A 268       9.353  -4.837 -54.283  1.00  1.46           H  
ATOM   4276 1HG2 THR A 268       6.706  -5.714 -52.121  1.00  1.46           H  
ATOM   4277 2HG2 THR A 268       7.574  -5.109 -50.709  1.00  1.46           H  
ATOM   4278 3HG2 THR A 268       7.186  -4.038 -52.062  1.00  1.46           H  
ATOM   4279  N   ASP A 269      10.981  -5.871 -53.667  1.00  1.54           N  
ATOM   4280  CA  ASP A 269      12.024  -6.508 -54.462  1.00  1.54           C  
ATOM   4281  C   ASP A 269      11.386  -6.976 -55.776  1.00  1.54           C  
ATOM   4282  O   ASP A 269      10.740  -8.029 -55.823  1.00  1.54           O  
ATOM   4283  CB  ASP A 269      12.643  -7.676 -53.661  1.00  1.54           C  
ATOM   4284  CG  ASP A 269      13.859  -8.410 -54.313  1.00  1.54           C  
ATOM   4285  OD1 ASP A 269      14.195  -8.131 -55.439  1.00  1.54           O  
ATOM   4286  OD2 ASP A 269      14.415  -9.263 -53.662  1.00  1.54           O1-
ATOM   4287  H   ASP A 269      10.016  -6.089 -53.895  1.00  1.54           H  
ATOM   4288  HA  ASP A 269      12.799  -5.776 -54.689  1.00  1.54           H  
ATOM   4289 1HB  ASP A 269      12.967  -7.297 -52.689  1.00  1.54           H  
ATOM   4290 2HB  ASP A 269      11.868  -8.418 -53.467  1.00  1.54           H  
ATOM   4291  N   LYS A 270      11.544  -6.183 -56.835  1.00  1.53           N  
ATOM   4292  CA  LYS A 270      10.877  -6.457 -58.114  1.00  1.53           C  
ATOM   4293  C   LYS A 270      11.725  -7.397 -58.966  1.00  1.53           C  
ATOM   4294  O   LYS A 270      12.942  -7.464 -58.792  1.00  1.53           O  
ATOM   4295  CB  LYS A 270      10.612  -5.162 -58.891  1.00  1.53           C  
ATOM   4296  CG  LYS A 270       9.690  -4.137 -58.195  1.00  1.53           C  
ATOM   4297  CD  LYS A 270       9.424  -2.952 -59.123  1.00  1.53           C  
ATOM   4298  CE  LYS A 270       8.667  -1.798 -58.437  1.00  1.53           C  
ATOM   4299  NZ  LYS A 270       7.252  -2.124 -58.099  1.00  1.53           N1+
ATOM   4300  H   LYS A 270      12.118  -5.357 -56.742  1.00  1.53           H  
ATOM   4301  HA  LYS A 270       9.922  -6.940 -57.916  1.00  1.53           H  
ATOM   4302 1HB  LYS A 270      11.556  -4.676 -59.127  1.00  1.53           H  
ATOM   4303 2HB  LYS A 270      10.133  -5.415 -59.841  1.00  1.53           H  
ATOM   4304 1HG  LYS A 270       8.743  -4.608 -57.952  1.00  1.53           H  
ATOM   4305 2HG  LYS A 270      10.146  -3.782 -57.268  1.00  1.53           H  
ATOM   4306 1HD  LYS A 270      10.368  -2.576 -59.507  1.00  1.53           H  
ATOM   4307 2HD  LYS A 270       8.825  -3.301 -59.970  1.00  1.53           H  
ATOM   4308 1HE  LYS A 270       9.190  -1.531 -57.518  1.00  1.53           H  
ATOM   4309 2HE  LYS A 270       8.672  -0.943 -59.110  1.00  1.53           H  
ATOM   4310 1HZ  LYS A 270       6.828  -1.319 -57.664  1.00  1.53           H  
ATOM   4311 2HZ  LYS A 270       6.722  -2.375 -58.957  1.00  1.53           H  
ATOM   4312 3HZ  LYS A 270       7.187  -2.913 -57.450  1.00  1.53           H  
ATOM   4313  N   GLY A 271      11.103  -8.109 -59.901  1.00  1.47           N  
ATOM   4314  CA  GLY A 271      11.872  -8.977 -60.789  1.00  1.47           C  
ATOM   4315  C   GLY A 271      12.459  -8.152 -61.937  1.00  1.47           C  
ATOM   4316  O   GLY A 271      12.286  -6.937 -61.957  1.00  1.47           O  
ATOM   4317  H   GLY A 271      10.100  -8.034 -60.006  1.00  1.47           H  
ATOM   4318 1HA  GLY A 271      12.668  -9.460 -60.226  1.00  1.47           H  
ATOM   4319 2HA  GLY A 271      11.213  -9.754 -61.174  1.00  1.47           H  
ATOM   4320  N   PRO A 272      13.180  -8.769 -62.881  1.00  1.37           N  
ATOM   4321  CA  PRO A 272      13.789  -8.132 -64.037  1.00  1.37           C  
ATOM   4322  C   PRO A 272      12.728  -7.718 -65.044  1.00  1.37           C  
ATOM   4323  O   PRO A 272      11.656  -8.326 -65.099  1.00  1.37           O  
ATOM   4324  CB  PRO A 272      14.706  -9.229 -64.580  1.00  1.37           C  
ATOM   4325  CG  PRO A 272      14.054 -10.527 -64.137  1.00  1.37           C  
ATOM   4326  CD  PRO A 272      13.430 -10.216 -62.782  1.00  1.37           C  
ATOM   4327  HA  PRO A 272      14.369  -7.258 -63.705  1.00  1.37           H  
ATOM   4328 1HB  PRO A 272      14.779  -9.142 -65.676  1.00  1.37           H  
ATOM   4329 2HB  PRO A 272      15.723  -9.103 -64.180  1.00  1.37           H  
ATOM   4330 1HG  PRO A 272      13.314 -10.845 -64.876  1.00  1.37           H  
ATOM   4331 2HG  PRO A 272      14.809 -11.328 -64.081  1.00  1.37           H  
ATOM   4332 1HD  PRO A 272      12.497 -10.784 -62.686  1.00  1.37           H  
ATOM   4333 2HD  PRO A 272      14.139 -10.432 -61.969  1.00  1.37           H  
ATOM   4334  N   LEU A 273      13.033  -6.728 -65.878  1.00  1.27           N  
ATOM   4335  CA  LEU A 273      12.081  -6.362 -66.919  1.00  1.27           C  
ATOM   4336  C   LEU A 273      12.727  -6.164 -68.278  1.00  1.27           C  
ATOM   4337  O   LEU A 273      13.549  -5.265 -68.484  1.00  1.27           O  
ATOM   4338  CB  LEU A 273      11.366  -5.063 -66.564  1.00  1.27           C  
ATOM   4339  CG  LEU A 273      10.356  -4.594 -67.594  1.00  1.27           C  
ATOM   4340  CD1 LEU A 273       9.243  -5.634 -67.669  1.00  1.27           C  
ATOM   4341  CD2 LEU A 273       9.833  -3.236 -67.207  1.00  1.27           C  
ATOM   4342  H   LEU A 273      13.913  -6.240 -65.797  1.00  1.27           H  
ATOM   4343  HA  LEU A 273      11.344  -7.157 -67.009  1.00  1.27           H  
ATOM   4344 1HB  LEU A 273      10.842  -5.210 -65.639  1.00  1.27           H  
ATOM   4345 2HB  LEU A 273      12.103  -4.273 -66.425  1.00  1.27           H  
ATOM   4346  HG  LEU A 273      10.824  -4.532 -68.570  1.00  1.27           H  
ATOM   4347 1HD1 LEU A 273       8.518  -5.338 -68.399  1.00  1.27           H  
ATOM   4348 2HD1 LEU A 273       9.659  -6.598 -67.953  1.00  1.27           H  
ATOM   4349 3HD1 LEU A 273       8.758  -5.720 -66.694  1.00  1.27           H  
ATOM   4350 1HD2 LEU A 273       9.106  -2.896 -67.933  1.00  1.27           H  
ATOM   4351 2HD2 LEU A 273       9.374  -3.306 -66.257  1.00  1.27           H  
ATOM   4352 3HD2 LEU A 273      10.654  -2.531 -67.156  1.00  1.27           H  
ATOM   4353  N   ASP A 274      12.300  -6.962 -69.244  1.00  1.18           N  
ATOM   4354  CA  ASP A 274      12.833  -6.850 -70.587  1.00  1.18           C  
ATOM   4355  C   ASP A 274      12.079  -5.741 -71.290  1.00  1.18           C  
ATOM   4356  O   ASP A 274      11.195  -5.976 -72.110  1.00  1.18           O  
ATOM   4357  CB  ASP A 274      12.694  -8.175 -71.337  1.00  1.18           C  
ATOM   4358  CG  ASP A 274      13.398  -8.198 -72.719  1.00  1.18           C  
ATOM   4359  OD1 ASP A 274      14.037  -7.233 -73.071  1.00  1.18           O  
ATOM   4360  OD2 ASP A 274      13.291  -9.195 -73.396  1.00  1.18           O1-
ATOM   4361  H   ASP A 274      11.607  -7.664 -69.036  1.00  1.18           H  
ATOM   4362  HA  ASP A 274      13.888  -6.581 -70.535  1.00  1.18           H  
ATOM   4363 1HB  ASP A 274      13.103  -8.982 -70.728  1.00  1.18           H  
ATOM   4364 2HB  ASP A 274      11.636  -8.391 -71.489  1.00  1.18           H  
ATOM   4365  N   ARG A 275      12.472  -4.510 -70.998  1.00  1.11           N  
ATOM   4366  CA  ARG A 275      11.758  -3.353 -71.517  1.00  1.11           C  
ATOM   4367  C   ARG A 275      11.687  -3.354 -73.035  1.00  1.11           C  
ATOM   4368  O   ARG A 275      10.654  -3.007 -73.610  1.00  1.11           O  
ATOM   4369  CB  ARG A 275      12.424  -2.071 -71.063  1.00  1.11           C  
ATOM   4370  CG  ARG A 275      12.245  -1.767 -69.601  1.00  1.11           C  
ATOM   4371  CD  ARG A 275      12.905  -0.499 -69.216  1.00  1.11           C  
ATOM   4372  NE  ARG A 275      12.788  -0.240 -67.794  1.00  1.11           N  
ATOM   4373  CZ  ARG A 275      11.724   0.346 -67.212  1.00  1.11           C  
ATOM   4374  NH1 ARG A 275      10.701   0.726 -67.946  1.00  1.11           N1+
ATOM   4375  NH2 ARG A 275      11.707   0.536 -65.906  1.00  1.11           N  
ATOM   4376  H   ARG A 275      13.221  -4.413 -70.311  1.00  1.11           H  
ATOM   4377  HA  ARG A 275      10.752  -3.369 -71.108  1.00  1.11           H  
ATOM   4378 1HB  ARG A 275      13.493  -2.124 -71.263  1.00  1.11           H  
ATOM   4379 2HB  ARG A 275      12.024  -1.231 -71.632  1.00  1.11           H  
ATOM   4380 1HG  ARG A 275      11.183  -1.674 -69.392  1.00  1.11           H  
ATOM   4381 2HG  ARG A 275      12.668  -2.581 -69.004  1.00  1.11           H  
ATOM   4382 1HD  ARG A 275      13.964  -0.552 -69.467  1.00  1.11           H  
ATOM   4383 2HD  ARG A 275      12.445   0.329 -69.754  1.00  1.11           H  
ATOM   4384  HE  ARG A 275      13.555  -0.524 -67.199  1.00  1.11           H  
ATOM   4385 1HH1 ARG A 275      10.715   0.581 -68.946  1.00  1.11           H  
ATOM   4386 2HH1 ARG A 275       9.903   1.167 -67.511  1.00  1.11           H  
ATOM   4387 1HH2 ARG A 275      12.493   0.243 -65.342  1.00  1.11           H  
ATOM   4388 2HH2 ARG A 275      10.908   0.973 -65.470  1.00  1.11           H  
ATOM   4389  N   ALA A 276      12.752  -3.809 -73.685  1.00  1.04           N  
ATOM   4390  CA  ALA A 276      12.825  -3.829 -75.139  1.00  1.04           C  
ATOM   4391  C   ALA A 276      11.710  -4.665 -75.751  1.00  1.04           C  
ATOM   4392  O   ALA A 276      11.279  -4.413 -76.876  1.00  1.04           O  
ATOM   4393  CB  ALA A 276      14.165  -4.378 -75.585  1.00  1.04           C  
ATOM   4394  H   ALA A 276      13.545  -4.140 -73.149  1.00  1.04           H  
ATOM   4395  HA  ALA A 276      12.716  -2.804 -75.497  1.00  1.04           H  
ATOM   4396 1HB  ALA A 276      14.219  -4.366 -76.672  1.00  1.04           H  
ATOM   4397 2HB  ALA A 276      14.965  -3.768 -75.172  1.00  1.04           H  
ATOM   4398 3HB  ALA A 276      14.266  -5.408 -75.223  1.00  1.04           H  
ATOM   4399  N   ALA A 277      11.273  -5.700 -75.040  1.00  0.97           N  
ATOM   4400  CA  ALA A 277      10.247  -6.584 -75.550  1.00  0.97           C  
ATOM   4401  C   ALA A 277       8.839  -6.041 -75.352  1.00  0.97           C  
ATOM   4402  O   ALA A 277       7.898  -6.564 -75.950  1.00  0.97           O  
ATOM   4403  CB  ALA A 277      10.352  -7.926 -74.876  1.00  0.97           C  
ATOM   4404  H   ALA A 277      11.621  -5.862 -74.094  1.00  0.97           H  
ATOM   4405  HA  ALA A 277      10.415  -6.708 -76.619  1.00  0.97           H  
ATOM   4406 1HB  ALA A 277       9.604  -8.598 -75.283  1.00  0.97           H  
ATOM   4407 2HB  ALA A 277      11.348  -8.342 -75.038  1.00  0.97           H  
ATOM   4408 3HB  ALA A 277      10.187  -7.796 -73.804  1.00  0.97           H  
ATOM   4409  N   ILE A 278       8.667  -5.023 -74.505  1.00  0.91           N  
ATOM   4410  CA  ILE A 278       7.322  -4.533 -74.230  1.00  0.91           C  
ATOM   4411  C   ILE A 278       7.150  -3.090 -74.636  1.00  0.91           C  
ATOM   4412  O   ILE A 278       6.021  -2.592 -74.665  1.00  0.91           O  
ATOM   4413  CB  ILE A 278       6.959  -4.611 -72.738  1.00  0.91           C  
ATOM   4414  CG1 ILE A 278       7.854  -3.721 -71.927  1.00  0.91           C  
ATOM   4415  CG2 ILE A 278       7.088  -6.031 -72.239  1.00  0.91           C  
ATOM   4416  CD1 ILE A 278       7.381  -3.529 -70.533  1.00  0.91           C  
ATOM   4417  H   ILE A 278       9.465  -4.576 -74.058  1.00  0.91           H  
ATOM   4418  HA  ILE A 278       6.608  -5.131 -74.792  1.00  0.91           H  
ATOM   4419  HB  ILE A 278       5.955  -4.265 -72.607  1.00  0.91           H  
ATOM   4420 1HG1 ILE A 278       8.834  -4.172 -71.905  1.00  0.91           H  
ATOM   4421 2HG1 ILE A 278       7.928  -2.745 -72.388  1.00  0.91           H  
ATOM   4422 1HG2 ILE A 278       6.815  -6.075 -71.184  1.00  0.91           H  
ATOM   4423 2HG2 ILE A 278       6.426  -6.672 -72.809  1.00  0.91           H  
ATOM   4424 3HG2 ILE A 278       8.121  -6.364 -72.361  1.00  0.91           H  
ATOM   4425 1HD1 ILE A 278       8.078  -2.892 -70.002  1.00  0.91           H  
ATOM   4426 2HD1 ILE A 278       6.396  -3.064 -70.538  1.00  0.91           H  
ATOM   4427 3HD1 ILE A 278       7.319  -4.489 -70.054  1.00  0.91           H  
ATOM   4428  N   GLU A 279       8.252  -2.423 -74.978  1.00  0.85           N  
ATOM   4429  CA  GLU A 279       8.200  -1.016 -75.325  1.00  0.85           C  
ATOM   4430  C   GLU A 279       7.175  -0.746 -76.406  1.00  0.85           C  
ATOM   4431  O   GLU A 279       6.363   0.158 -76.264  1.00  0.85           O  
ATOM   4432  CB  GLU A 279       9.584  -0.539 -75.790  1.00  0.85           C  
ATOM   4433  CG  GLU A 279       9.668   0.958 -76.149  1.00  0.85           C  
ATOM   4434  CD  GLU A 279      11.072   1.410 -76.580  1.00  0.85           C  
ATOM   4435  OE1 GLU A 279      11.955   0.591 -76.638  1.00  0.85           O  
ATOM   4436  OE2 GLU A 279      11.247   2.578 -76.844  1.00  0.85           O1-
ATOM   4437  H   GLU A 279       9.158  -2.880 -74.912  1.00  0.85           H  
ATOM   4438  HA  GLU A 279       7.916  -0.453 -74.435  1.00  0.85           H  
ATOM   4439 1HB  GLU A 279      10.314  -0.734 -75.003  1.00  0.85           H  
ATOM   4440 2HB  GLU A 279       9.892  -1.114 -76.663  1.00  0.85           H  
ATOM   4441 1HG  GLU A 279       8.971   1.158 -76.964  1.00  0.85           H  
ATOM   4442 2HG  GLU A 279       9.349   1.546 -75.289  1.00  0.85           H  
ATOM   4443  N   GLU A 280       7.157  -1.560 -77.456  1.00  0.80           N  
ATOM   4444  CA  GLU A 280       6.215  -1.336 -78.546  1.00  0.80           C  
ATOM   4445  C   GLU A 280       4.761  -1.361 -78.056  1.00  0.80           C  
ATOM   4446  O   GLU A 280       3.927  -0.573 -78.509  1.00  0.80           O  
ATOM   4447  CB  GLU A 280       6.432  -2.387 -79.643  1.00  0.80           C  
ATOM   4448  CG  GLU A 280       5.612  -2.167 -80.897  1.00  0.80           C  
ATOM   4449  CD  GLU A 280       5.930  -3.146 -82.032  1.00  0.80           C  
ATOM   4450  OE1 GLU A 280       6.552  -4.161 -81.789  1.00  0.80           O  
ATOM   4451  OE2 GLU A 280       5.581  -2.834 -83.161  1.00  0.80           O1-
ATOM   4452  H   GLU A 280       7.831  -2.312 -77.508  1.00  0.80           H  
ATOM   4453  HA  GLU A 280       6.412  -0.349 -78.966  1.00  0.80           H  
ATOM   4454 1HB  GLU A 280       7.484  -2.411 -79.923  1.00  0.80           H  
ATOM   4455 2HB  GLU A 280       6.172  -3.374 -79.252  1.00  0.80           H  
ATOM   4456 1HG  GLU A 280       4.564  -2.271 -80.624  1.00  0.80           H  
ATOM   4457 2HG  GLU A 280       5.766  -1.148 -81.247  1.00  0.80           H  
ATOM   4458  N   ARG A 281       4.454  -2.291 -77.152  1.00  0.77           N  
ATOM   4459  CA  ARG A 281       3.098  -2.455 -76.637  1.00  0.77           C  
ATOM   4460  C   ARG A 281       2.710  -1.308 -75.730  1.00  0.77           C  
ATOM   4461  O   ARG A 281       1.599  -0.774 -75.806  1.00  0.77           O  
ATOM   4462  CB  ARG A 281       3.003  -3.786 -75.940  1.00  0.77           C  
ATOM   4463  CG  ARG A 281       3.115  -4.828 -76.952  1.00  0.77           C  
ATOM   4464  CD  ARG A 281       2.780  -6.144 -76.562  1.00  0.77           C  
ATOM   4465  NE  ARG A 281       3.692  -6.777 -75.625  1.00  0.77           N  
ATOM   4466  CZ  ARG A 281       4.847  -7.386 -75.995  1.00  0.77           C  
ATOM   4467  NH1 ARG A 281       5.269  -7.304 -77.248  1.00  0.77           N1+
ATOM   4468  NH2 ARG A 281       5.562  -8.074 -75.119  1.00  0.77           N  
ATOM   4469  H   ARG A 281       5.188  -2.894 -76.804  1.00  0.77           H  
ATOM   4470  HA  ARG A 281       2.412  -2.473 -77.485  1.00  0.77           H  
ATOM   4471 1HB  ARG A 281       3.812  -3.904 -75.221  1.00  0.77           H  
ATOM   4472 2HB  ARG A 281       2.058  -3.887 -75.419  1.00  0.77           H  
ATOM   4473 1HG  ARG A 281       2.472  -4.564 -77.773  1.00  0.77           H  
ATOM   4474 2HG  ARG A 281       4.148  -4.845 -77.306  1.00  0.77           H  
ATOM   4475 1HD  ARG A 281       1.800  -6.113 -76.104  1.00  0.77           H  
ATOM   4476 2HD  ARG A 281       2.738  -6.756 -77.457  1.00  0.77           H  
ATOM   4477  HE  ARG A 281       3.395  -6.871 -74.663  1.00  0.77           H  
ATOM   4478 1HH1 ARG A 281       4.751  -6.750 -77.952  1.00  0.77           H  
ATOM   4479 2HH1 ARG A 281       6.130  -7.765 -77.516  1.00  0.77           H  
ATOM   4480 1HH2 ARG A 281       5.237  -8.197 -74.149  1.00  0.77           H  
ATOM   4481 2HH2 ARG A 281       6.410  -8.534 -75.414  1.00  0.77           H  
ATOM   4482  N   VAL A 282       3.655  -0.880 -74.912  1.00  0.74           N  
ATOM   4483  CA  VAL A 282       3.417   0.224 -74.011  1.00  0.74           C  
ATOM   4484  C   VAL A 282       3.203   1.497 -74.825  1.00  0.74           C  
ATOM   4485  O   VAL A 282       2.309   2.292 -74.519  1.00  0.74           O  
ATOM   4486  CB  VAL A 282       4.572   0.366 -73.028  1.00  0.74           C  
ATOM   4487  CG1 VAL A 282       4.394   1.643 -72.210  1.00  0.74           C  
ATOM   4488  CG2 VAL A 282       4.609  -0.873 -72.109  1.00  0.74           C  
ATOM   4489  H   VAL A 282       4.560  -1.354 -74.903  1.00  0.74           H  
ATOM   4490  HA  VAL A 282       2.514   0.019 -73.441  1.00  0.74           H  
ATOM   4491  HB  VAL A 282       5.509   0.445 -73.585  1.00  0.74           H  
ATOM   4492 1HG1 VAL A 282       5.230   1.742 -71.532  1.00  0.74           H  
ATOM   4493 2HG1 VAL A 282       4.370   2.502 -72.881  1.00  0.74           H  
ATOM   4494 3HG1 VAL A 282       3.461   1.593 -71.644  1.00  0.74           H  
ATOM   4495 1HG2 VAL A 282       5.439  -0.782 -71.417  1.00  0.74           H  
ATOM   4496 2HG2 VAL A 282       3.675  -0.947 -71.553  1.00  0.74           H  
ATOM   4497 3HG2 VAL A 282       4.739  -1.768 -72.708  1.00  0.74           H  
ATOM   4498  N   GLU A 283       4.023   1.684 -75.871  1.00  0.72           N  
ATOM   4499  CA  GLU A 283       3.903   2.831 -76.761  1.00  0.72           C  
ATOM   4500  C   GLU A 283       2.560   2.788 -77.499  1.00  0.72           C  
ATOM   4501  O   GLU A 283       1.940   3.833 -77.719  1.00  0.72           O  
ATOM   4502  CB  GLU A 283       5.077   2.885 -77.754  1.00  0.72           C  
ATOM   4503  CG  GLU A 283       6.465   3.248 -77.135  1.00  0.72           C  
ATOM   4504  CD  GLU A 283       6.592   4.667 -76.616  1.00  0.72           C  
ATOM   4505  OE1 GLU A 283       6.348   5.601 -77.357  1.00  0.72           O  
ATOM   4506  OE2 GLU A 283       6.907   4.832 -75.457  1.00  0.72           O1-
ATOM   4507  H   GLU A 283       4.760   1.006 -76.054  1.00  0.72           H  
ATOM   4508  HA  GLU A 283       3.934   3.733 -76.157  1.00  0.72           H  
ATOM   4509 1HB  GLU A 283       5.180   1.911 -78.234  1.00  0.72           H  
ATOM   4510 2HB  GLU A 283       4.858   3.611 -78.534  1.00  0.72           H  
ATOM   4511 1HG  GLU A 283       6.656   2.582 -76.302  1.00  0.72           H  
ATOM   4512 2HG  GLU A 283       7.237   3.068 -77.882  1.00  0.72           H  
ATOM   4513  N   ARG A 284       2.069   1.591 -77.859  1.00  0.72           N  
ATOM   4514  CA  ARG A 284       0.759   1.518 -78.497  1.00  0.72           C  
ATOM   4515  C   ARG A 284      -0.319   2.016 -77.547  1.00  0.72           C  
ATOM   4516  O   ARG A 284      -1.177   2.810 -77.938  1.00  0.72           O  
ATOM   4517  CB  ARG A 284       0.402   0.096 -78.913  1.00  0.72           C  
ATOM   4518  CG  ARG A 284      -0.999  -0.054 -79.542  1.00  0.72           C  
ATOM   4519  CD  ARG A 284      -1.099   0.687 -80.830  1.00  0.72           C  
ATOM   4520  NE  ARG A 284      -2.431   0.609 -81.428  1.00  0.72           N  
ATOM   4521  CZ  ARG A 284      -2.849  -0.398 -82.226  1.00  0.72           C  
ATOM   4522  NH1 ARG A 284      -2.058  -1.410 -82.494  1.00  0.72           N1+
ATOM   4523  NH2 ARG A 284      -4.050  -0.364 -82.733  1.00  0.72           N  
ATOM   4524  H   ARG A 284       2.619   0.742 -77.724  1.00  0.72           H  
ATOM   4525  HA  ARG A 284       0.768   2.150 -79.384  1.00  0.72           H  
ATOM   4526 1HB  ARG A 284       1.140  -0.274 -79.623  1.00  0.72           H  
ATOM   4527 2HB  ARG A 284       0.435  -0.559 -78.045  1.00  0.72           H  
ATOM   4528 1HG  ARG A 284      -1.195  -1.113 -79.731  1.00  0.72           H  
ATOM   4529 2HG  ARG A 284      -1.753   0.338 -78.855  1.00  0.72           H  
ATOM   4530 1HD  ARG A 284      -0.871   1.739 -80.654  1.00  0.72           H  
ATOM   4531 2HD  ARG A 284      -0.383   0.274 -81.538  1.00  0.72           H  
ATOM   4532  HE  ARG A 284      -3.104   1.382 -81.238  1.00  0.72           H  
ATOM   4533 1HH1 ARG A 284      -1.135  -1.440 -82.095  1.00  0.72           H  
ATOM   4534 2HH1 ARG A 284      -2.388  -2.158 -83.093  1.00  0.72           H  
ATOM   4535 1HH2 ARG A 284      -4.666   0.417 -82.531  1.00  0.72           H  
ATOM   4536 2HH2 ARG A 284      -4.381  -1.128 -83.324  1.00  0.72           H  
ATOM   4537  N   ILE A 285      -0.231   1.618 -76.278  1.00  0.71           N  
ATOM   4538  CA  ILE A 285      -1.236   2.034 -75.311  1.00  0.71           C  
ATOM   4539  C   ILE A 285      -1.158   3.554 -75.149  1.00  0.71           C  
ATOM   4540  O   ILE A 285      -2.176   4.253 -75.190  1.00  0.71           O  
ATOM   4541  CB  ILE A 285      -0.995   1.375 -73.950  1.00  0.71           C  
ATOM   4542  CG1 ILE A 285      -1.191  -0.131 -74.018  1.00  0.71           C  
ATOM   4543  CG2 ILE A 285      -1.977   1.951 -73.003  1.00  0.71           C  
ATOM   4544  CD1 ILE A 285      -0.656  -0.817 -72.788  1.00  0.71           C  
ATOM   4545  H   ILE A 285       0.510   0.968 -76.003  1.00  0.71           H  
ATOM   4546  HA  ILE A 285      -2.224   1.767 -75.681  1.00  0.71           H  
ATOM   4547  HB  ILE A 285       0.019   1.574 -73.605  1.00  0.71           H  
ATOM   4548 1HG1 ILE A 285      -2.247  -0.361 -74.123  1.00  0.71           H  
ATOM   4549 2HG1 ILE A 285      -0.666  -0.516 -74.887  1.00  0.71           H  
ATOM   4550 1HG2 ILE A 285      -1.831   1.508 -72.046  1.00  0.71           H  
ATOM   4551 2HG2 ILE A 285      -1.827   3.023 -72.949  1.00  0.71           H  
ATOM   4552 3HG2 ILE A 285      -2.982   1.738 -73.362  1.00  0.71           H  
ATOM   4553 1HD1 ILE A 285      -0.780  -1.872 -72.868  1.00  0.71           H  
ATOM   4554 2HD1 ILE A 285       0.399  -0.598 -72.698  1.00  0.71           H  
ATOM   4555 3HD1 ILE A 285      -1.178  -0.457 -71.912  1.00  0.71           H  
ATOM   4556  N   LYS A 286       0.061   4.065 -74.984  1.00  0.71           N  
ATOM   4557  CA  LYS A 286       0.271   5.497 -74.888  1.00  0.71           C  
ATOM   4558  C   LYS A 286      -0.274   6.241 -76.088  1.00  0.71           C  
ATOM   4559  O   LYS A 286      -0.886   7.293 -75.941  1.00  0.71           O  
ATOM   4560  CB  LYS A 286       1.741   5.840 -74.753  1.00  0.71           C  
ATOM   4561  CG  LYS A 286       1.986   7.352 -74.756  1.00  0.71           C  
ATOM   4562  CD  LYS A 286       3.435   7.683 -74.537  1.00  0.71           C  
ATOM   4563  CE  LYS A 286       4.239   7.198 -75.705  1.00  0.71           C  
ATOM   4564  NZ  LYS A 286       5.658   7.608 -75.641  1.00  0.71           N1+
ATOM   4565  H   LYS A 286       0.865   3.438 -74.934  1.00  0.71           H  
ATOM   4566  HA  LYS A 286      -0.256   5.861 -74.010  1.00  0.71           H  
ATOM   4567 1HB  LYS A 286       2.139   5.413 -73.835  1.00  0.71           H  
ATOM   4568 2HB  LYS A 286       2.290   5.408 -75.582  1.00  0.71           H  
ATOM   4569 1HG  LYS A 286       1.695   7.744 -75.733  1.00  0.71           H  
ATOM   4570 2HG  LYS A 286       1.374   7.829 -74.018  1.00  0.71           H  
ATOM   4571 1HD  LYS A 286       3.558   8.760 -74.425  1.00  0.71           H  
ATOM   4572 2HD  LYS A 286       3.795   7.190 -73.636  1.00  0.71           H  
ATOM   4573 1HE  LYS A 286       4.193   6.114 -75.709  1.00  0.71           H  
ATOM   4574 2HE  LYS A 286       3.804   7.571 -76.633  1.00  0.71           H  
ATOM   4575 1HZ  LYS A 286       6.114   7.185 -76.458  1.00  0.71           H  
ATOM   4576 2HZ  LYS A 286       5.749   8.607 -75.661  1.00  0.71           H  
ATOM   4577 3HZ  LYS A 286       6.082   7.244 -74.800  1.00  0.71           H  
ATOM   4578  N   SER A 287      -0.056   5.713 -77.288  1.00  0.72           N  
ATOM   4579  CA  SER A 287      -0.519   6.384 -78.486  1.00  0.72           C  
ATOM   4580  C   SER A 287      -2.038   6.512 -78.461  1.00  0.72           C  
ATOM   4581  O   SER A 287      -2.578   7.605 -78.656  1.00  0.72           O  
ATOM   4582  CB  SER A 287      -0.086   5.602 -79.709  1.00  0.72           C  
ATOM   4583  OG  SER A 287       1.319   5.576 -79.816  1.00  0.72           O  
ATOM   4584  H   SER A 287       0.467   4.847 -77.377  1.00  0.72           H  
ATOM   4585  HA  SER A 287      -0.075   7.374 -78.529  1.00  0.72           H  
ATOM   4586 1HB  SER A 287      -0.468   4.585 -79.649  1.00  0.72           H  
ATOM   4587 2HB  SER A 287      -0.513   6.060 -80.598  1.00  0.72           H  
ATOM   4588  HG  SER A 287       1.634   5.065 -79.033  1.00  0.72           H  
ATOM   4589  N   GLU A 288      -2.725   5.437 -78.063  1.00  0.73           N  
ATOM   4590  CA  GLU A 288      -4.185   5.434 -78.009  1.00  0.73           C  
ATOM   4591  C   GLU A 288      -4.684   6.489 -77.020  1.00  0.73           C  
ATOM   4592  O   GLU A 288      -5.709   7.139 -77.248  1.00  0.73           O  
ATOM   4593  CB  GLU A 288      -4.680   4.050 -77.550  1.00  0.73           C  
ATOM   4594  CG  GLU A 288      -4.451   2.879 -78.536  1.00  0.73           C  
ATOM   4595  CD  GLU A 288      -5.358   2.816 -79.750  1.00  0.73           C  
ATOM   4596  OE1 GLU A 288      -6.571   2.810 -79.573  1.00  0.73           O  
ATOM   4597  OE2 GLU A 288      -4.843   2.697 -80.854  1.00  0.73           O1-
ATOM   4598  H   GLU A 288      -2.216   4.574 -77.863  1.00  0.73           H  
ATOM   4599  HA  GLU A 288      -4.577   5.664 -78.998  1.00  0.73           H  
ATOM   4600 1HB  GLU A 288      -4.190   3.784 -76.619  1.00  0.73           H  
ATOM   4601 2HB  GLU A 288      -5.749   4.101 -77.340  1.00  0.73           H  
ATOM   4602 1HG  GLU A 288      -3.435   2.957 -78.903  1.00  0.73           H  
ATOM   4603 2HG  GLU A 288      -4.515   1.957 -77.970  1.00  0.73           H  
ATOM   4604  N   TYR A 289      -3.941   6.660 -75.929  1.00  0.74           N  
ATOM   4605  CA  TYR A 289      -4.306   7.575 -74.865  1.00  0.74           C  
ATOM   4606  C   TYR A 289      -3.391   8.781 -74.655  1.00  0.74           C  
ATOM   4607  O   TYR A 289      -3.452   9.410 -73.598  1.00  0.74           O  
ATOM   4608  CB  TYR A 289      -4.386   6.786 -73.586  1.00  0.74           C  
ATOM   4609  CG  TYR A 289      -5.377   5.700 -73.687  1.00  0.74           C  
ATOM   4610  CD1 TYR A 289      -4.996   4.398 -73.498  1.00  0.74           C  
ATOM   4611  CD2 TYR A 289      -6.669   6.003 -74.026  1.00  0.74           C  
ATOM   4612  CE1 TYR A 289      -5.925   3.401 -73.626  1.00  0.74           C  
ATOM   4613  CE2 TYR A 289      -7.595   5.018 -74.150  1.00  0.74           C  
ATOM   4614  CZ  TYR A 289      -7.233   3.728 -73.949  1.00  0.74           C  
ATOM   4615  OH  TYR A 289      -8.157   2.751 -74.072  1.00  0.74           O  
ATOM   4616  H   TYR A 289      -3.112   6.074 -75.810  1.00  0.74           H  
ATOM   4617  HA  TYR A 289      -5.297   7.964 -75.092  1.00  0.74           H  
ATOM   4618 1HB  TYR A 289      -3.410   6.340 -73.375  1.00  0.74           H  
ATOM   4619 2HB  TYR A 289      -4.633   7.435 -72.773  1.00  0.74           H  
ATOM   4620  HD1 TYR A 289      -3.966   4.166 -73.251  1.00  0.74           H  
ATOM   4621  HD2 TYR A 289      -6.956   7.041 -74.194  1.00  0.74           H  
ATOM   4622  HE1 TYR A 289      -5.642   2.363 -73.480  1.00  0.74           H  
ATOM   4623  HE2 TYR A 289      -8.623   5.266 -74.412  1.00  0.74           H  
ATOM   4624  HH  TYR A 289      -7.699   1.915 -74.232  1.00  0.74           H  
ATOM   4625  N   THR A 290      -2.572   9.146 -75.636  1.00  0.76           N  
ATOM   4626  CA  THR A 290      -1.574  10.209 -75.429  1.00  0.76           C  
ATOM   4627  C   THR A 290      -2.048  11.474 -74.724  1.00  0.76           C  
ATOM   4628  O   THR A 290      -1.386  11.962 -73.807  1.00  0.76           O  
ATOM   4629  CB  THR A 290      -0.945  10.633 -76.758  1.00  0.76           C  
ATOM   4630  CG2 THR A 290       0.012  11.783 -76.545  1.00  0.76           C  
ATOM   4631  OG1 THR A 290      -0.249   9.531 -77.320  1.00  0.76           O  
ATOM   4632  H   THR A 290      -2.576   8.626 -76.521  1.00  0.76           H  
ATOM   4633  HA  THR A 290      -0.777   9.778 -74.823  1.00  0.76           H  
ATOM   4634  HB  THR A 290      -1.736  10.933 -77.444  1.00  0.76           H  
ATOM   4635  HG1 THR A 290      -0.591   8.701 -76.910  1.00  0.76           H  
ATOM   4636 1HG2 THR A 290       0.450  12.072 -77.497  1.00  0.76           H  
ATOM   4637 2HG2 THR A 290      -0.526  12.630 -76.119  1.00  0.76           H  
ATOM   4638 3HG2 THR A 290       0.801  11.472 -75.860  1.00  0.76           H  
ATOM   4639  N   ALA A 291      -3.210  11.984 -75.100  1.00  0.79           N  
ATOM   4640  CA  ALA A 291      -3.708  13.249 -74.559  1.00  0.79           C  
ATOM   4641  C   ALA A 291      -3.822  13.260 -73.033  1.00  0.79           C  
ATOM   4642  O   ALA A 291      -3.757  14.328 -72.416  1.00  0.79           O  
ATOM   4643  CB  ALA A 291      -5.070  13.556 -75.149  1.00  0.79           C  
ATOM   4644  H   ALA A 291      -3.735  11.498 -75.813  1.00  0.79           H  
ATOM   4645  HA  ALA A 291      -3.007  14.031 -74.848  1.00  0.79           H  
ATOM   4646 1HB  ALA A 291      -5.419  14.517 -74.773  1.00  0.79           H  
ATOM   4647 2HB  ALA A 291      -4.996  13.592 -76.234  1.00  0.79           H  
ATOM   4648 3HB  ALA A 291      -5.771  12.775 -74.856  1.00  0.79           H  
ATOM   4649  N   THR A 292      -4.073  12.097 -72.438  1.00  0.81           N  
ATOM   4650  CA  THR A 292      -4.258  11.975 -71.002  1.00  0.81           C  
ATOM   4651  C   THR A 292      -3.299  10.974 -70.357  1.00  0.81           C  
ATOM   4652  O   THR A 292      -3.576  10.459 -69.270  1.00  0.81           O  
ATOM   4653  CB  THR A 292      -5.718  11.638 -70.681  1.00  0.81           C  
ATOM   4654  CG2 THR A 292      -6.643  12.771 -71.085  1.00  0.81           C  
ATOM   4655  OG1 THR A 292      -6.097  10.482 -71.364  1.00  0.81           O  
ATOM   4656  H   THR A 292      -4.069  11.243 -72.993  1.00  0.81           H  
ATOM   4657  HA  THR A 292      -4.050  12.945 -70.556  1.00  0.81           H  
ATOM   4658  HB  THR A 292      -5.812  11.463 -69.612  1.00  0.81           H  
ATOM   4659  HG1 THR A 292      -7.007  10.268 -71.139  1.00  0.81           H  
ATOM   4660 1HG2 THR A 292      -7.668  12.506 -70.837  1.00  0.81           H  
ATOM   4661 2HG2 THR A 292      -6.358  13.678 -70.547  1.00  0.81           H  
ATOM   4662 3HG2 THR A 292      -6.569  12.948 -72.155  1.00  0.81           H  
ATOM   4663  N   TRP A 293      -2.186  10.691 -71.037  1.00  0.85           N  
ATOM   4664  CA  TRP A 293      -1.164   9.755 -70.555  1.00  0.85           C  
ATOM   4665  C   TRP A 293      -0.202  10.416 -69.564  1.00  0.85           C  
ATOM   4666  O   TRP A 293       0.311  11.509 -69.816  1.00  0.85           O  
ATOM   4667  CB  TRP A 293      -0.367   9.201 -71.724  1.00  0.85           C  
ATOM   4668  CG  TRP A 293       0.691   8.192 -71.377  1.00  0.85           C  
ATOM   4669  CD1 TRP A 293       2.027   8.440 -71.267  1.00  0.85           C  
ATOM   4670  CD2 TRP A 293       0.533   6.769 -71.170  1.00  0.85           C  
ATOM   4671  CE2 TRP A 293       1.814   6.245 -70.956  1.00  0.85           C  
ATOM   4672  CE3 TRP A 293      -0.566   5.907 -71.166  1.00  0.85           C  
ATOM   4673  NE1 TRP A 293       2.705   7.279 -71.006  1.00  0.85           N  
ATOM   4674  CZ2 TRP A 293       2.031   4.898 -70.753  1.00  0.85           C  
ATOM   4675  CZ3 TRP A 293      -0.340   4.562 -70.948  1.00  0.85           C  
ATOM   4676  CH2 TRP A 293       0.936   4.073 -70.753  1.00  0.85           C  
ATOM   4677  H   TRP A 293      -2.026  11.157 -71.933  1.00  0.85           H  
ATOM   4678  HA  TRP A 293      -1.669   8.932 -70.058  1.00  0.85           H  
ATOM   4679 1HB  TRP A 293      -1.057   8.733 -72.429  1.00  0.85           H  
ATOM   4680 2HB  TRP A 293       0.110  10.027 -72.252  1.00  0.85           H  
ATOM   4681  HD1 TRP A 293       2.489   9.417 -71.381  1.00  0.85           H  
ATOM   4682  HE1 TRP A 293       3.705   7.196 -70.885  1.00  0.85           H  
ATOM   4683  HE3 TRP A 293      -1.576   6.291 -71.330  1.00  0.85           H  
ATOM   4684  HZ2 TRP A 293       3.030   4.487 -70.592  1.00  0.85           H  
ATOM   4685  HZ3 TRP A 293      -1.197   3.903 -70.939  1.00  0.85           H  
ATOM   4686  HH2 TRP A 293       1.097   3.015 -70.592  1.00  0.85           H  
ATOM   4687  N   PHE A 294       0.046   9.758 -68.433  1.00  0.89           N  
ATOM   4688  CA  PHE A 294       0.960  10.311 -67.424  1.00  0.89           C  
ATOM   4689  C   PHE A 294       1.680   9.222 -66.628  1.00  0.89           C  
ATOM   4690  O   PHE A 294       1.344   8.047 -66.733  1.00  0.89           O  
ATOM   4691  CB  PHE A 294       0.180  11.228 -66.495  1.00  0.89           C  
ATOM   4692  CG  PHE A 294      -0.803  10.540 -65.656  1.00  0.89           C  
ATOM   4693  CD1 PHE A 294      -0.518  10.228 -64.342  1.00  0.89           C  
ATOM   4694  CD2 PHE A 294      -2.008  10.161 -66.183  1.00  0.89           C  
ATOM   4695  CE1 PHE A 294      -1.442   9.581 -63.572  1.00  0.89           C  
ATOM   4696  CE2 PHE A 294      -2.913   9.503 -65.429  1.00  0.89           C  
ATOM   4697  CZ  PHE A 294      -2.628   9.214 -64.103  1.00  0.89           C  
ATOM   4698  H   PHE A 294      -0.440   8.874 -68.279  1.00  0.89           H  
ATOM   4699  HA  PHE A 294       1.715  10.903 -67.941  1.00  0.89           H  
ATOM   4700 1HB  PHE A 294       0.872  11.755 -65.840  1.00  0.89           H  
ATOM   4701 2HB  PHE A 294      -0.344  11.979 -67.086  1.00  0.89           H  
ATOM   4702  HD1 PHE A 294       0.447  10.520 -63.916  1.00  0.89           H  
ATOM   4703  HD2 PHE A 294      -2.230  10.387 -67.223  1.00  0.89           H  
ATOM   4704  HE1 PHE A 294      -1.234   9.363 -62.539  1.00  0.89           H  
ATOM   4705  HE2 PHE A 294      -3.853   9.211 -65.878  1.00  0.89           H  
ATOM   4706  HZ  PHE A 294      -3.340   8.694 -63.479  1.00  0.89           H  
ATOM   4707  N   HIS A 295       2.683   9.590 -65.824  1.00  0.93           N  
ATOM   4708  CA  HIS A 295       3.381   8.574 -65.021  1.00  0.93           C  
ATOM   4709  C   HIS A 295       3.232   8.903 -63.525  1.00  0.93           C  
ATOM   4710  O   HIS A 295       3.682   9.952 -63.059  1.00  0.93           O  
ATOM   4711  CB  HIS A 295       4.872   8.548 -65.409  1.00  0.93           C  
ATOM   4712  CG  HIS A 295       5.699   7.429 -64.805  1.00  0.93           C  
ATOM   4713  CD2 HIS A 295       6.483   7.392 -63.700  1.00  0.93           C  
ATOM   4714  ND1 HIS A 295       5.762   6.153 -65.362  1.00  0.93           N  
ATOM   4715  CE1 HIS A 295       6.558   5.397 -64.631  1.00  0.93           C  
ATOM   4716  NE2 HIS A 295       7.008   6.122 -63.615  1.00  0.93           N  
ATOM   4717  H   HIS A 295       2.958  10.560 -65.761  1.00  0.93           H  
ATOM   4718  HA  HIS A 295       2.953   7.587 -65.192  1.00  0.93           H  
ATOM   4719 1HB  HIS A 295       4.954   8.463 -66.494  1.00  0.93           H  
ATOM   4720 2HB  HIS A 295       5.333   9.493 -65.125  1.00  0.93           H  
ATOM   4721  HD1 HIS A 295       5.318   5.805 -66.213  1.00  0.93           H  
ATOM   4722  HD2 HIS A 295       6.737   8.140 -62.948  1.00  0.93           H  
ATOM   4723  HE1 HIS A 295       6.736   4.357 -64.910  1.00  0.93           H  
ATOM   4724  N   ASP A 296       2.573   8.009 -62.783  1.00  0.96           N  
ATOM   4725  CA  ASP A 296       2.292   8.189 -61.355  1.00  0.96           C  
ATOM   4726  C   ASP A 296       3.315   7.492 -60.449  1.00  0.96           C  
ATOM   4727  O   ASP A 296       3.302   6.266 -60.288  1.00  0.96           O  
ATOM   4728  CB  ASP A 296       0.880   7.693 -61.036  1.00  0.96           C  
ATOM   4729  CG  ASP A 296       0.382   8.004 -59.593  1.00  0.96           C  
ATOM   4730  OD1 ASP A 296       1.176   8.174 -58.688  1.00  0.96           O  
ATOM   4731  OD2 ASP A 296      -0.831   8.126 -59.441  1.00  0.96           O1-
ATOM   4732  H   ASP A 296       2.224   7.173 -63.235  1.00  0.96           H  
ATOM   4733  HA  ASP A 296       2.328   9.257 -61.138  1.00  0.96           H  
ATOM   4734 1HB  ASP A 296       0.206   8.097 -61.740  1.00  0.96           H  
ATOM   4735 2HB  ASP A 296       0.856   6.606 -61.174  1.00  0.96           H  
ATOM   4736  N   SER A 297       4.158   8.288 -59.802  1.00  0.97           N  
ATOM   4737  CA  SER A 297       5.223   7.776 -58.942  1.00  0.97           C  
ATOM   4738  C   SER A 297       4.716   6.995 -57.711  1.00  0.97           C  
ATOM   4739  O   SER A 297       5.498   6.287 -57.071  1.00  0.97           O  
ATOM   4740  CB  SER A 297       6.122   8.917 -58.503  1.00  0.97           C  
ATOM   4741  OG  SER A 297       5.436   9.825 -57.688  1.00  0.97           O  
ATOM   4742  H   SER A 297       4.080   9.285 -59.948  1.00  0.97           H  
ATOM   4743  HA  SER A 297       5.824   7.091 -59.540  1.00  0.97           H  
ATOM   4744 1HB  SER A 297       6.974   8.511 -57.959  1.00  0.97           H  
ATOM   4745 2HB  SER A 297       6.511   9.432 -59.382  1.00  0.97           H  
ATOM   4746  HG  SER A 297       5.037   9.299 -56.978  1.00  0.97           H  
ATOM   4747  N   ASP A 298       3.420   7.132 -57.377  1.00  0.97           N  
ATOM   4748  CA  ASP A 298       2.795   6.432 -56.250  1.00  0.97           C  
ATOM   4749  C   ASP A 298       1.912   5.248 -56.678  1.00  0.97           C  
ATOM   4750  O   ASP A 298       1.026   4.820 -55.930  1.00  0.97           O  
ATOM   4751  CB  ASP A 298       2.012   7.393 -55.350  1.00  0.97           C  
ATOM   4752  CG  ASP A 298       2.897   8.235 -54.373  1.00  0.97           C  
ATOM   4753  OD1 ASP A 298       3.778   7.658 -53.747  1.00  0.97           O  
ATOM   4754  OD2 ASP A 298       2.686   9.420 -54.254  1.00  0.97           O1-
ATOM   4755  H   ASP A 298       2.799   7.708 -57.960  1.00  0.97           H  
ATOM   4756  HA  ASP A 298       3.595   6.022 -55.637  1.00  0.97           H  
ATOM   4757 1HB  ASP A 298       1.441   8.078 -55.988  1.00  0.97           H  
ATOM   4758 2HB  ASP A 298       1.301   6.834 -54.772  1.00  0.97           H  
ATOM   4759  N   ASN A 299       2.225   4.667 -57.838  1.00  0.95           N  
ATOM   4760  CA  ASN A 299       1.565   3.463 -58.328  1.00  0.95           C  
ATOM   4761  C   ASN A 299       1.493   2.395 -57.236  1.00  0.95           C  
ATOM   4762  O   ASN A 299       2.524   2.071 -56.665  1.00  0.95           O  
ATOM   4763  CB  ASN A 299       2.368   2.917 -59.481  1.00  0.95           C  
ATOM   4764  CG  ASN A 299       1.836   1.678 -59.976  1.00  0.95           C  
ATOM   4765  ND2 ASN A 299       0.963   1.740 -60.907  1.00  0.95           N  
ATOM   4766  OD1 ASN A 299       2.229   0.626 -59.461  1.00  0.95           O  
ATOM   4767  H   ASN A 299       2.919   5.116 -58.440  1.00  0.95           H  
ATOM   4768  HA  ASN A 299       0.567   3.743 -58.658  1.00  0.95           H  
ATOM   4769 1HB  ASN A 299       2.376   3.649 -60.293  1.00  0.95           H  
ATOM   4770 2HB  ASN A 299       3.401   2.763 -59.171  1.00  0.95           H  
ATOM   4771 1HD2 ASN A 299       0.543   0.907 -61.264  1.00  0.95           H  
ATOM   4772 2HD2 ASN A 299       0.684   2.642 -61.252  1.00  0.95           H  
ATOM   4773  N   PRO A 300       0.344   1.728 -57.016  1.00  0.92           N  
ATOM   4774  CA  PRO A 300       0.101   0.778 -55.948  1.00  0.92           C  
ATOM   4775  C   PRO A 300       0.813  -0.556 -55.947  1.00  0.92           C  
ATOM   4776  O   PRO A 300       0.707  -1.288 -54.956  1.00  0.92           O  
ATOM   4777  CB  PRO A 300      -1.386   0.437 -56.134  1.00  0.92           C  
ATOM   4778  CG  PRO A 300      -1.676   0.725 -57.566  1.00  0.92           C  
ATOM   4779  CD  PRO A 300      -0.842   1.903 -57.911  1.00  0.92           C  
ATOM   4780  HA  PRO A 300       0.284   1.309 -55.012  1.00  0.92           H  
ATOM   4781 1HB  PRO A 300      -1.526  -0.635 -55.933  1.00  0.92           H  
ATOM   4782 2HB  PRO A 300      -2.011   0.938 -55.430  1.00  0.92           H  
ATOM   4783 1HG  PRO A 300      -1.423  -0.146 -58.169  1.00  0.92           H  
ATOM   4784 2HG  PRO A 300      -2.745   0.905 -57.721  1.00  0.92           H  
ATOM   4785 1HD  PRO A 300      -0.622   1.807 -58.945  1.00  0.92           H  
ATOM   4786 2HD  PRO A 300      -1.379   2.819 -57.709  1.00  0.92           H  
ATOM   4787  N   TYR A 301       1.443  -0.939 -57.035  1.00  0.88           N  
ATOM   4788  CA  TYR A 301       1.927  -2.301 -57.073  1.00  0.88           C  
ATOM   4789  C   TYR A 301       3.242  -2.553 -56.344  1.00  0.88           C  
ATOM   4790  O   TYR A 301       4.098  -1.668 -56.231  1.00  0.88           O  
ATOM   4791  CB  TYR A 301       1.997  -2.709 -58.515  1.00  0.88           C  
ATOM   4792  CG  TYR A 301       0.643  -2.573 -59.105  1.00  0.88           C  
ATOM   4793  CD1 TYR A 301      -0.445  -3.200 -58.554  1.00  0.88           C  
ATOM   4794  CD2 TYR A 301       0.483  -1.782 -60.182  1.00  0.88           C  
ATOM   4795  CE1 TYR A 301      -1.684  -3.011 -59.116  1.00  0.88           C  
ATOM   4796  CE2 TYR A 301      -0.744  -1.601 -60.734  1.00  0.88           C  
ATOM   4797  CZ  TYR A 301      -1.807  -2.212 -60.211  1.00  0.88           C  
ATOM   4798  OH  TYR A 301      -2.992  -2.034 -60.766  1.00  0.88           O  
ATOM   4799  H   TYR A 301       1.589  -0.326 -57.837  1.00  0.88           H  
ATOM   4800  HA  TYR A 301       1.173  -2.926 -56.595  1.00  0.88           H  
ATOM   4801 1HB  TYR A 301       2.696  -2.077 -59.065  1.00  0.88           H  
ATOM   4802 2HB  TYR A 301       2.320  -3.745 -58.595  1.00  0.88           H  
ATOM   4803  HD1 TYR A 301      -0.327  -3.834 -57.672  1.00  0.88           H  
ATOM   4804  HD2 TYR A 301       1.345  -1.286 -60.610  1.00  0.88           H  
ATOM   4805  HE1 TYR A 301      -2.558  -3.495 -58.690  1.00  0.88           H  
ATOM   4806  HE2 TYR A 301      -0.860  -0.961 -61.605  1.00  0.88           H  
ATOM   4807  HH  TYR A 301      -3.613  -2.656 -60.383  1.00  0.88           H  
ATOM   4808  N   ARG A 302       3.383  -3.786 -55.848  1.00  0.84           N  
ATOM   4809  CA  ARG A 302       4.607  -4.245 -55.192  1.00  0.84           C  
ATOM   4810  C   ARG A 302       5.621  -4.899 -56.158  1.00  0.84           C  
ATOM   4811  O   ARG A 302       6.617  -4.265 -56.505  1.00  0.84           O  
ATOM   4812  CB  ARG A 302       4.278  -5.234 -54.092  1.00  0.84           C  
ATOM   4813  CG  ARG A 302       3.559  -4.674 -52.878  1.00  0.84           C  
ATOM   4814  CD  ARG A 302       3.304  -5.732 -51.852  1.00  0.84           C  
ATOM   4815  NE  ARG A 302       2.277  -6.708 -52.272  1.00  0.84           N  
ATOM   4816  CZ  ARG A 302       2.120  -7.934 -51.713  1.00  0.84           C  
ATOM   4817  NH1 ARG A 302       2.932  -8.318 -50.749  1.00  0.84           N1+
ATOM   4818  NH2 ARG A 302       1.161  -8.752 -52.119  1.00  0.84           N  
ATOM   4819  H   ARG A 302       2.586  -4.415 -55.952  1.00  0.84           H  
ATOM   4820  HA  ARG A 302       5.088  -3.378 -54.731  1.00  0.84           H  
ATOM   4821 1HB  ARG A 302       3.655  -5.998 -54.484  1.00  0.84           H  
ATOM   4822 2HB  ARG A 302       5.189  -5.710 -53.763  1.00  0.84           H  
ATOM   4823 1HG  ARG A 302       4.162  -3.907 -52.422  1.00  0.84           H  
ATOM   4824 2HG  ARG A 302       2.598  -4.252 -53.189  1.00  0.84           H  
ATOM   4825 1HD  ARG A 302       4.229  -6.276 -51.660  1.00  0.84           H  
ATOM   4826 2HD  ARG A 302       2.965  -5.260 -50.930  1.00  0.84           H  
ATOM   4827  HE  ARG A 302       1.635  -6.442 -53.014  1.00  0.84           H  
ATOM   4828 1HH1 ARG A 302       3.667  -7.702 -50.430  1.00  0.84           H  
ATOM   4829 2HH1 ARG A 302       2.819  -9.230 -50.333  1.00  0.84           H  
ATOM   4830 1HH2 ARG A 302       0.502  -8.472 -52.855  1.00  0.84           H  
ATOM   4831 2HH2 ARG A 302       1.055  -9.661 -51.696  1.00  0.84           H  
ATOM   4832  N   THR A 303       5.358  -6.117 -56.685  1.00  0.81           N  
ATOM   4833  CA  THR A 303       6.356  -6.739 -57.573  1.00  0.81           C  
ATOM   4834  C   THR A 303       6.403  -6.192 -59.001  1.00  0.81           C  
ATOM   4835  O   THR A 303       7.434  -6.281 -59.668  1.00  0.81           O  
ATOM   4836  CB  THR A 303       6.192  -8.248 -57.682  1.00  0.81           C  
ATOM   4837  CG2 THR A 303       7.355  -8.793 -58.508  1.00  0.81           C  
ATOM   4838  OG1 THR A 303       6.258  -8.833 -56.392  1.00  0.81           O  
ATOM   4839  H   THR A 303       4.540  -6.679 -56.429  1.00  0.81           H  
ATOM   4840  HA  THR A 303       7.336  -6.563 -57.128  1.00  0.81           H  
ATOM   4841  HB  THR A 303       5.238  -8.495 -58.152  1.00  0.81           H  
ATOM   4842  HG1 THR A 303       5.381  -8.764 -55.969  1.00  0.81           H  
ATOM   4843 1HG2 THR A 303       7.287  -9.865 -58.587  1.00  0.81           H  
ATOM   4844 2HG2 THR A 303       7.335  -8.348 -59.499  1.00  0.81           H  
ATOM   4845 3HG2 THR A 303       8.284  -8.539 -58.014  1.00  0.81           H  
ATOM   4846  N   TRP A 304       5.272  -5.749 -59.518  1.00  0.78           N  
ATOM   4847  CA  TRP A 304       5.173  -5.328 -60.916  1.00  0.78           C  
ATOM   4848  C   TRP A 304       5.822  -4.002 -61.234  1.00  0.78           C  
ATOM   4849  O   TRP A 304       5.830  -3.071 -60.415  1.00  0.78           O  
ATOM   4850  CB  TRP A 304       3.711  -5.255 -61.296  1.00  0.78           C  
ATOM   4851  CG  TRP A 304       3.175  -6.535 -61.378  1.00  0.78           C  
ATOM   4852  CD1 TRP A 304       2.999  -7.383 -60.361  1.00  0.78           C  
ATOM   4853  CD2 TRP A 304       2.694  -7.177 -62.531  1.00  0.78           C  
ATOM   4854  CE2 TRP A 304       2.277  -8.416 -62.141  1.00  0.78           C  
ATOM   4855  CE3 TRP A 304       2.592  -6.800 -63.856  1.00  0.78           C  
ATOM   4856  NE1 TRP A 304       2.474  -8.523 -60.801  1.00  0.78           N  
ATOM   4857  CZ2 TRP A 304       1.780  -9.288 -63.009  1.00  0.78           C  
ATOM   4858  CZ3 TRP A 304       2.078  -7.679 -64.757  1.00  0.78           C  
ATOM   4859  CH2 TRP A 304       1.686  -8.895 -64.355  1.00  0.78           C  
ATOM   4860  H   TRP A 304       4.451  -5.699 -58.925  1.00  0.78           H  
ATOM   4861  HA  TRP A 304       5.653  -6.090 -61.532  1.00  0.78           H  
ATOM   4862 1HB  TRP A 304       3.155  -4.685 -60.563  1.00  0.78           H  
ATOM   4863 2HB  TRP A 304       3.607  -4.763 -62.261  1.00  0.78           H  
ATOM   4864  HD1 TRP A 304       3.268  -7.172 -59.334  1.00  0.78           H  
ATOM   4865  HE1 TRP A 304       2.251  -9.348 -60.205  1.00  0.78           H  
ATOM   4866  HE3 TRP A 304       2.921  -5.821 -64.163  1.00  0.78           H  
ATOM   4867  HZ2 TRP A 304       1.467 -10.262 -62.670  1.00  0.78           H  
ATOM   4868  HZ3 TRP A 304       2.003  -7.377 -65.800  1.00  0.78           H  
ATOM   4869  HH2 TRP A 304       1.292  -9.574 -65.098  1.00  0.78           H  
ATOM   4870  N   HIS A 305       6.359  -3.914 -62.445  1.00  0.76           N  
ATOM   4871  CA  HIS A 305       6.917  -2.673 -62.921  1.00  0.76           C  
ATOM   4872  C   HIS A 305       5.816  -1.827 -63.492  1.00  0.76           C  
ATOM   4873  O   HIS A 305       4.880  -2.342 -64.101  1.00  0.76           O  
ATOM   4874  CB  HIS A 305       7.985  -2.931 -63.959  1.00  0.76           C  
ATOM   4875  CG  HIS A 305       9.208  -3.518 -63.388  1.00  0.76           C  
ATOM   4876  CD2 HIS A 305       9.599  -4.796 -63.234  1.00  0.76           C  
ATOM   4877  ND1 HIS A 305      10.217  -2.740 -62.858  1.00  0.76           N  
ATOM   4878  CE1 HIS A 305      11.177  -3.521 -62.418  1.00  0.76           C  
ATOM   4879  NE2 HIS A 305      10.827  -4.765 -62.634  1.00  0.76           N  
ATOM   4880  H   HIS A 305       6.335  -4.709 -63.086  1.00  0.76           H  
ATOM   4881  HA  HIS A 305       7.370  -2.127 -62.096  1.00  0.76           H  
ATOM   4882 1HB  HIS A 305       7.591  -3.619 -64.713  1.00  0.76           H  
ATOM   4883 2HB  HIS A 305       8.240  -1.998 -64.462  1.00  0.76           H  
ATOM   4884  HD2 HIS A 305       9.045  -5.689 -63.534  1.00  0.76           H  
ATOM   4885  HE1 HIS A 305      12.104  -3.198 -61.949  1.00  0.76           H  
ATOM   4886  HE2 HIS A 305      11.380  -5.583 -62.390  1.00  0.76           H  
ATOM   4887  N   TYR A 306       5.954  -0.530 -63.336  1.00  0.74           N  
ATOM   4888  CA  TYR A 306       4.985   0.415 -63.851  1.00  0.74           C  
ATOM   4889  C   TYR A 306       5.524   1.240 -64.993  1.00  0.74           C  
ATOM   4890  O   TYR A 306       6.666   1.700 -64.956  1.00  0.74           O  
ATOM   4891  CB  TYR A 306       4.461   1.249 -62.707  1.00  0.74           C  
ATOM   4892  CG  TYR A 306       3.637   2.382 -63.107  1.00  0.74           C  
ATOM   4893  CD1 TYR A 306       2.358   2.196 -63.578  1.00  0.74           C  
ATOM   4894  CD2 TYR A 306       4.141   3.636 -62.933  1.00  0.74           C  
ATOM   4895  CE1 TYR A 306       1.597   3.275 -63.870  1.00  0.74           C  
ATOM   4896  CE2 TYR A 306       3.392   4.708 -63.226  1.00  0.74           C  
ATOM   4897  CZ  TYR A 306       2.125   4.546 -63.686  1.00  0.74           C  
ATOM   4898  OH  TYR A 306       1.373   5.639 -63.959  1.00  0.74           O  
ATOM   4899  H   TYR A 306       6.755  -0.182 -62.828  1.00  0.74           H  
ATOM   4900  HA  TYR A 306       4.145  -0.143 -64.252  1.00  0.74           H  
ATOM   4901 1HB  TYR A 306       3.865   0.615 -62.048  1.00  0.74           H  
ATOM   4902 2HB  TYR A 306       5.297   1.629 -62.122  1.00  0.74           H  
ATOM   4903  HD1 TYR A 306       1.952   1.198 -63.704  1.00  0.74           H  
ATOM   4904  HD2 TYR A 306       5.151   3.770 -62.547  1.00  0.74           H  
ATOM   4905  HE1 TYR A 306       0.583   3.135 -64.236  1.00  0.74           H  
ATOM   4906  HE2 TYR A 306       3.809   5.695 -63.077  1.00  0.74           H  
ATOM   4907  HH  TYR A 306       0.472   5.348 -64.185  1.00  0.74           H  
ATOM   4908  N   CYS A 307       4.699   1.400 -66.024  1.00  0.73           N  
ATOM   4909  CA  CYS A 307       5.087   2.121 -67.216  1.00  0.73           C  
ATOM   4910  C   CYS A 307       4.347   3.462 -67.360  1.00  0.73           C  
ATOM   4911  O   CYS A 307       4.962   4.482 -67.683  1.00  0.73           O  
ATOM   4912  CB  CYS A 307       4.747   1.248 -68.420  1.00  0.73           C  
ATOM   4913  SG  CYS A 307       5.525  -0.405 -68.415  1.00  0.73           S  
ATOM   4914  H   CYS A 307       3.773   0.979 -65.995  1.00  0.73           H  
ATOM   4915  HA  CYS A 307       6.160   2.305 -67.181  1.00  0.73           H  
ATOM   4916 1HB  CYS A 307       3.668   1.116 -68.481  1.00  0.73           H  
ATOM   4917 2HB  CYS A 307       5.057   1.763 -69.308  1.00  0.73           H  
ATOM   4918  HG  CYS A 307       4.829  -0.871 -67.381  1.00  0.73           H  
ATOM   4919  N   GLY A 308       3.048   3.481 -67.071  1.00  0.73           N  
ATOM   4920  CA  GLY A 308       2.272   4.736 -67.186  1.00  0.73           C  
ATOM   4921  C   GLY A 308       0.764   4.536 -67.023  1.00  0.73           C  
ATOM   4922  O   GLY A 308       0.299   3.405 -66.943  1.00  0.73           O  
ATOM   4923  H   GLY A 308       2.595   2.608 -66.799  1.00  0.73           H  
ATOM   4924 1HA  GLY A 308       2.618   5.434 -66.425  1.00  0.73           H  
ATOM   4925 2HA  GLY A 308       2.481   5.216 -68.133  1.00  0.73           H  
ATOM   4926  N   SER A 309       0.003   5.637 -66.961  1.00  0.75           N  
ATOM   4927  CA  SER A 309      -1.443   5.558 -66.744  1.00  0.75           C  
ATOM   4928  C   SER A 309      -2.323   6.475 -67.591  1.00  0.75           C  
ATOM   4929  O   SER A 309      -1.858   7.448 -68.194  1.00  0.75           O  
ATOM   4930  CB  SER A 309      -1.755   5.820 -65.287  1.00  0.75           C  
ATOM   4931  OG  SER A 309      -1.116   4.881 -64.497  1.00  0.75           O  
ATOM   4932  H   SER A 309       0.445   6.546 -67.031  1.00  0.75           H  
ATOM   4933  HA  SER A 309      -1.744   4.537 -66.972  1.00  0.75           H  
ATOM   4934 1HB  SER A 309      -1.422   6.814 -65.013  1.00  0.75           H  
ATOM   4935 2HB  SER A 309      -2.830   5.770 -65.125  1.00  0.75           H  
ATOM   4936  HG  SER A 309      -1.777   4.545 -63.850  1.00  0.75           H  
ATOM   4937  N   TYR A 310      -3.623   6.146 -67.579  1.00  0.79           N  
ATOM   4938  CA  TYR A 310      -4.707   6.855 -68.273  1.00  0.79           C
[truncated: 776,397 more chars]
