# Supplementary material for: Integrative proteome-wide structural analysis and high-throughput docking identify broad-spectrum antiviral scaffolds against Zika, Yellow Fever, West Nile, Saint Louis encephalitis, and Usutu viruses
Source: Front Cell Infect Microbiol. 2026 Apr 30;16:1723132. doi: 10.3389/fcimb.2026.1723132 (PMC13171538; doi:10.3389/fcimb.2026.1723132)
Supplement: Supplementary file 7 [file DataSheet7.zip › ZIKV/ZIKV_E/Mol_probity_Files/Clash_log_ZIKV_E.txt]

Using electron cloud x-H distances and vdW radii

Using input model H/D atoms...

Bad Clashes >= 0.4 Angstrom:
 A  21  VAL  O    A  21  VAL HG13 :0.546
 A 427  PHE  C    A 427  PHE  CD2 :0.518
 A   4  ILE  HA   A   4  ILE HD12 :0.437
 A 411  VAL  O    A 411  VAL HG22 :0.435
 A 313  VAL  O    A 313  VAL HG13 :0.431
 A 192  LEU  O    A 194  PHE  N   :0.427
 A   2  ARG  C    A   2  ARG  HD3 :0.421
 A 147  GLN  O    A 148  HIS  HB3 :0.407
 A 209  VAL HG11  A 213  TRP  CE3 :0.405
 A 436  SER  C    A 438  GLY  H   :0.402
 A 398  ARG  O    A 399  SER  C   :0.402
clashscore = 1.46
clashscore (B factor cutoff = 40) = 1.460629
