# Supplementary material for: Integrative proteome-wide structural analysis and high-throughput docking identify broad-spectrum antiviral scaffolds against Zika, Yellow Fever, West Nile, Saint Louis encephalitis, and Usutu viruses
Source: Front Cell Infect Microbiol. 2026 Apr 30;16:1723132. doi: 10.3389/fcimb.2026.1723132 (PMC13171538; doi:10.3389/fcimb.2026.1723132)
Supplement: Supplementary file 7 [file DataSheet7.zip › ZIKV/ZIKV_E/Mol_probity_Files/ZIKV_E_1FH.pdb]

USER  MOD reduce.3.7.201124 H: found=0, std=0, add=3756, rem=0, adj=114
USER  MOD -----------------------------------------------------------------
USER  MOD scores for adjustable sidechains, with "set" totals for H,N and Q
USER  MOD "o" means original, "f" means flipped, "180deg" is methyl default
USER  MOD "!" flags a clash with an overlap of 0.40A or greater
USER  MOD flip categories: "K"=keep, "C"=clashes, "X"=uncertain, "F"=flip
USER  MOD Set 1.1: A 115 THR OG1 :   rot  119:sc=   0.235
USER  MOD Set 1.2: A 249 GLN     :      amide:sc=    2.06  K(o=2.3,f=0.65)
USER  MOD Set 2.1: A 124 LYS NZ  :NH3+   -162:sc=    1.14   (180deg=0)
USER  MOD Set 2.2: A 222 HIS     :     no HE2:sc=    1.83  K(o=3,f=-11!)
USER  MOD Set 3.1: A 201 THR OG1 :   rot  -66:sc=    1.44
USER  MOD Set 3.2: A 206 HIS     :     no HD1:sc=   0.985  K(o=2.4,f=-6.4!)
USER  MOD Set 4.1: A 198 TYR OH  :   rot  -34:sc=    1.05
USER  MOD Set 4.2: A 215 HIS     :     no HE2:sc=   0.867  K(o=1.9,f=-3.2!)
USER  MOD Set 5.1: A 190 THR OG1 :   rot  130:sc=    1.06
USER  MOD Set 5.2: A 423 THR OG1 :   rot -124:sc=    1.27
USER  MOD Set 6.1: A 166 THR OG1 :   rot  -61:sc=   0.894
USER  MOD Set 6.2: A 169 SER OG  :   rot   57:sc=    1.59
USER  MOD Set 7.1: A 149 SER OG  :   rot  -74:sc=     1.6
USER  MOD Set 7.2: A 312 LYS NZ  :NH3+    165:sc=   0.425   (180deg=0)
USER  MOD Set 8.1: A 129 SER OG  :   rot  150:sc=   0.184
USER  MOD Set 8.2: A 131 GLN     :      amide:sc=   0.148  X(o=0.33,f=-0.0062)
USER  MOD Set 9.1: A  58 SER OG  :   rot  180:sc=   0.284
USER  MOD Set 9.2: A 126 THR OG1 :   rot  -73:sc=   0.301
USER  MOD Set10.1: A  27 HIS     :     no HE2:sc=    1.64  K(o=2.7,f=-5.5!)
USER  MOD Set10.2: A  48 THR OG1 :   rot   58:sc=    1.04
USER  MOD Single : A   1 ILE N   :NH3+   -116:sc=    1.07   (180deg=-0.686)
USER  MOD Single : A   7 SER OG  :   rot  180:sc=       0
USER  MOD Single : A   8 ASN     :      amide:sc=   0.215  X(o=0.22,f=-0.11)
USER  MOD Single : A  16 SER OG  :   rot  180:sc=       0
USER  MOD Single : A  19 THR OG1 :   rot  180:sc=       0
USER  MOD Single : A  32 THR OG1 :   rot  -79:sc=    2.06
USER  MOD Single : A  36 GLN     :      amide:sc=   0.397  X(o=0.4,f=0)
USER  MOD Single : A  38 LYS NZ  :NH3+   -121:sc=  0.0705   (180deg=0)
USER  MOD Single : A  40 THR OG1 :   rot -171:sc=    1.28
USER  MOD Single : A  47 THR OG1 :   rot -160:sc=   0.478
USER  MOD Single : A  49 THR OG1 :   rot  180:sc=       0
USER  MOD Single : A  51 SER OG  :   rot  180:sc=       0
USER  MOD Single : A  52 ASN     :      amide:sc=  -0.004  X(o=-0.004,f=-0.27)
USER  MOD Single : A  59 TYR OH  :   rot  153:sc=    1.13
USER  MOD Single : A  61 TYR OH  :   rot  171:sc=   -1.21
USER  MOD Single : A  64 SER OG  :   rot  180:sc=       0
USER  MOD Single : A  66 SER OG  :   rot  180:sc=   0.522
USER  MOD Single : A  70 SER OG  :   rot  180:sc=       0
USER  MOD Single : A  72 SER OG  :   rot -170:sc=       0
USER  MOD Single : A  76 THR OG1 :   rot  180:sc=       0
USER  MOD Single : A  77 GLN     :      amide:sc=   0.529  K(o=0.53,f=-4!)
USER  MOD Single : A  81 TYR OH  :   rot  180:sc=       0
USER  MOD Single : A  84 LYS NZ  :NH3+   -170:sc=   0.939   (180deg=0.863)
USER  MOD Single : A  85 GLN     :      amide:sc=  0.0376  K(o=0.038,f=-6.4!)
USER  MOD Single : A  86 SER OG  :   rot  -63:sc=    1.17
USER  MOD Single : A  88 THR OG1 :   rot  180:sc=       0
USER  MOD Single : A  89 GLN     :      amide:sc=-0.00547  X(o=-0.0055,f=-0.14)
USER  MOD Single : A  90 TYR OH  :   rot -170:sc=     1.2
USER  MOD Single : A  93 LYS NZ  :NH3+    168:sc=    1.07   (180deg=0.762)
USER  MOD Single : A  95 THR OG1 :   rot  180:sc=   0.163
USER  MOD Single : A 103 ASN     :      amide:sc=   0.647  K(o=0.65,f=-0.56)
USER  MOD Single : A 110 LYS NZ  :NH3+   -178:sc=   0.846   (180deg=0.835)
USER  MOD Single : A 112 SER OG  :   rot -100:sc=   0.521
USER  MOD Single : A 118 LYS NZ  :NH3+    180:sc=       0   (180deg=0)
USER  MOD Single : A 120 THR OG1 :   rot  180:sc=       0
USER  MOD Single : A 122 SER OG  :   rot  180:sc=       0
USER  MOD Single : A 123 LYS NZ  :NH3+    152:sc=    1.28   (180deg=0.841)
USER  MOD Single : A 128 LYS NZ  :NH3+    180:sc=       0   (180deg=0)
USER  MOD Single : A 134 ASN     :      amide:sc=  -0.063  K(o=-0.063,f=-1.2)
USER  MOD Single : A 137 TYR OH  :   rot   61:sc=   0.713
USER  MOD Single : A 142 SER OG  :   rot  180:sc=       0
USER  MOD Single : A 144 HIS     :     no HD1:sc=    1.06  K(o=1.1,f=-4.2!)
USER  MOD Single : A 146 SER OG  :   rot  151:sc=    1.34
USER  MOD Single : A 147 GLN     :      amide:sc=   0.256  K(o=0.26,f=-1.9!)
USER  MOD Single : A 148 HIS     :     no HD1:sc=   0.918  K(o=0.92,f=-4.9!)
USER  MOD Single : A 154 TYR OH  :   rot  180:sc=       0
USER  MOD Single : A 156 THR OG1 :   rot  180:sc=       0
USER  MOD Single : A 162 LYS NZ  :NH3+   -171:sc=    1.02   (180deg=0.964)
USER  MOD Single : A 168 ASN     :      amide:sc=-0.00689  K(o=-0.0069,f=-0.71)
USER  MOD Single : A 175 THR OG1 :   rot  180:sc=       0
USER  MOD Single : A 181 SER OG  :   rot  149:sc=   0.765
USER  MOD Single : A 195 SER OG  :   rot  -66:sc=   0.897
USER  MOD Single : A 199 TYR OH  :   rot   30:sc=  -0.041
USER  MOD Single : A 203 ASN     :      amide:sc=   0.508  K(o=0.51,f=-0.86)
USER  MOD Single : A 204 ASN     :      amide:sc=       0  X(o=0,f=-0.21)
USER  MOD Single : A 205 LYS NZ  :NH3+    180:sc=       0   (180deg=0)
USER  MOD Single : A 210 HIS     :     no HD1:sc=   0.546  K(o=0.55,f=-4.4!)
USER  MOD Single : A 211 LYS NZ  :NH3+   -130:sc=   0.215   (180deg=0)
USER  MOD Single : A 227 THR OG1 :   rot  180:sc=       0
USER  MOD Single : A 229 THR OG1 :   rot  180:sc=       0
USER  MOD Single : A 231 HIS     :     no HD1:sc=  -0.302  X(o=-0.3,f=-0.017)
USER  MOD Single : A 233 ASN     :      amide:sc=   0.613  K(o=0.61,f=0)
USER  MOD Single : A 234 ASN     :      amide:sc=   0.843  K(o=0.84,f=-1.2!)
USER  MOD Single : A 235 LYS NZ  :NH3+    153:sc=    2.28   (180deg=0.9!)
USER  MOD Single : A 242 LYS NZ  :NH3+    180:sc=       0   (180deg=0)
USER  MOD Single : A 245 HIS     :     no HD1:sc=   0.682  K(o=0.68,f=-2.6!)
USER  MOD Single : A 247 LYS NZ  :NH3+    180:sc=       0   (180deg=0)
USER  MOD Single : A 250 THR OG1 :   rot  180:sc=       0
USER  MOD Single : A 256 SER OG  :   rot  180:sc=  0.0281
USER  MOD Single : A 257 GLN     :      amide:sc=   0.059  X(o=0.059,f=-0.23)
USER  MOD Single : A 262 HIS     :     no HD1:sc=  -0.146  X(o=-0.15,f=-0.12)
USER  MOD Single : A 263 THR OG1 :   rot   77:sc=   0.879
USER  MOD Single : A 277 LYS NZ  :NH3+    177:sc=   0.754   (180deg=0.747)
USER  MOD Single : A 282 SER OG  :   rot  180:sc=       0
USER  MOD Single : A 284 HIS     :     no HE2:sc=  -0.519  K(o=-0.52,f=-1.3)
USER  MOD Single : A 286 LYS NZ  :NH3+    141:sc=    1.14   (180deg=0.0666!)
USER  MOD Single : A 290 LYS NZ  :NH3+    180:sc=       0   (180deg=0)
USER  MOD Single : A 293 LYS NZ  :NH3+    169:sc=       1   (180deg=0.926)
USER  MOD Single : A 297 LYS NZ  :NH3+    171:sc=    1.03   (180deg=0.974)
USER  MOD Single : A 300 SER OG  :   rot  180:sc=       0
USER  MOD Single : A 301 TYR OH  :   rot  180:sc=       0
USER  MOD Single : A 302 SER OG  :   rot  180:sc=       0
USER  MOD Single : A 305 THR OG1 :   rot  180:sc=       0
USER  MOD Single : A 309 THR OG1 :   rot  -78:sc=     0.4
USER  MOD Single : A 311 THR OG1 :   rot  180:sc=       0
USER  MOD Single : A 317 THR OG1 :   rot  -76:sc=   0.949
USER  MOD Single : A 319 HIS     :     no HD1:sc=  -0.755  K(o=-0.76,f=-4)
USER  MOD Single : A 321 THR OG1 :   rot  -53:sc=    1.07
USER  MOD Single : A 323 THR OG1 :   rot  140:sc=  -0.223
USER  MOD Single : A 327 GLN     :      amide:sc=  -0.397  K(o=-0.4,f=-1.9!)
USER  MOD Single : A 328 TYR OH  :   rot -130:sc=   0.487
USER  MOD Single : A 331 THR OG1 :   rot  180:sc=       0
USER  MOD Single : A 336 LYS NZ  :NH3+   -163:sc=    1.07   (180deg=0.85)
USER  MOD Single : A 340 GLN     :      amide:sc=-0.00879  K(o=-0.0088,f=-0.69)
USER  MOD Single : A 346 GLN     :      amide:sc=   0.677  K(o=0.68,f=0)
USER  MOD Single : A 347 THR OG1 :   rot  180:sc=       0
USER  MOD Single : A 349 THR OG1 :   rot  180:sc=-0.00457
USER  MOD Single : A 356 THR OG1 :   rot -170:sc= -0.0119
USER  MOD Single : A 358 ASN     :      amide:sc=       0  X(o=0,f=0)
USER  MOD Single : A 362 THR OG1 :   rot   67:sc=   0.783
USER  MOD Single : A 364 SER OG  :   rot   62:sc=   0.247
USER  MOD Single : A 365 THR OG1 :   rot  -84:sc=   0.733
USER  MOD Single : A 367 ASN     :      amide:sc= -0.0257  K(o=-0.026,f=-0.57)
USER  MOD Single : A 368 SER OG  :   rot  170:sc=       0
USER  MOD Single : A 369 LYS NZ  :NH3+    180:sc=       0   (180deg=0)
USER  MOD Single : A 381 SER OG  :   rot -110:sc=       0
USER  MOD Single : A 382 TYR OH  :   rot  180:sc=       0
USER  MOD Single : A 390 LYS NZ  :NH3+   -148:sc=    1.33   (180deg=0.567)
USER  MOD Single : A 391 LYS NZ  :NH3+    166:sc= 0.00594   (180deg=0)
USER  MOD Single : A 393 THR OG1 :   rot  174:sc=       0
USER  MOD Single : A 394 HIS     :     no HD1:sc=  -0.303  X(o=-0.3,f=0)
USER  MOD Single : A 395 HIS     :     no HD1:sc=  -0.101  X(o=-0.1,f=-0.58)
USER  MOD Single : A 397 HIS     :     no HE2:sc=   0.964  K(o=0.96,f=-3.8!)
USER  MOD Single : A 399 SER OG  :   rot -137:sc=   0.548
USER  MOD Single : A 401 SER OG  :   rot  180:sc=   0.305
USER  MOD Single : A 402 THR OG1 :   rot  180:sc=       0
USER  MOD Single : A 405 LYS NZ  :NH3+   -175:sc=   0.743   (180deg=0.727)
USER  MOD Single : A 410 THR OG1 :   rot  180:sc=       0
USER  MOD Single : A 415 LYS NZ  :NH3+    180:sc=       0   (180deg=0)
USER  MOD Single : A 429 SER OG  :   rot  180:sc=       0
USER  MOD Single : A 435 ASN     :      amide:sc=       0  X(o=0,f=-0.25)
USER  MOD Single : A 436 SER OG  :   rot  -90:sc=   0.951
USER  MOD Single : A 439 LYS NZ  :NH3+    176:sc=    1.23   (180deg=1.22)
USER  MOD Single : A 442 HIS     :     no HD1:sc=  -0.221  X(o=-0.22,f=-0.0083)
USER  MOD Single : A 443 GLN     :      amide:sc=   0.128  X(o=0.13,f=-0.1)
USER  MOD Single : A 450 LYS NZ  :NH3+    180:sc=       0   (180deg=0)
USER  MOD Single : A 451 SER OG  :   rot   80:sc=   0.922
USER  MOD Single : A 457 SER OG  :   rot  180:sc=   0.733
USER  MOD Single : A 460 SER OG  :   rot  180:sc=       0
USER  MOD Single : A 461 GLN     :      amide:sc=   0.706  K(o=0.71,f=-0.41)
USER  MOD Single : A 466 THR OG1 :   rot  180:sc= -0.0256
USER  MOD Single : A 474 ASN     :      amide:sc=   0.704  K(o=0.7,f=0)
USER  MOD Single : A 475 THR OG1 :   rot  -71:sc=    1.17
USER  MOD Single : A 476 LYS NZ  :NH3+    180:sc=       0   (180deg=0)
USER  MOD Single : A 477 ASN     :      amide:sc= -0.0102  K(o=-0.01,f=-0.83)
USER  MOD Single : A 479 SER OG  :   rot  180:sc=       0
USER  MOD Single : A 481 SER OG  :   rot  -49:sc=    1.26
USER  MOD Single : A 483 THR OG1 :   rot  180:sc=       0
USER  MOD Single : A 484 CYS SG  :   rot  180:sc=  -0.155
USER  MOD Single : A 495 SER OG  :   rot   88:sc=   0.771
USER  MOD Single : A 496 THR OG1 :   rot   74:sc=   0.956
USER  MOD Single : A 499 SER OG  :   rot  180:sc=       0
USER  MOD -----------------------------------------------------------------
ATOM      1  N   ILE A   1       0.815  -0.876   1.432  1.00  7.04           N
ATOM      2  CA  ILE A   1       1.932  -0.601   0.549  1.00  7.04           C
ATOM      3  C   ILE A   1       2.327   0.859   0.633  1.00  7.04           C
ATOM      4  O   ILE A   1       3.280   1.214   1.322  1.00  7.04           O
ATOM      5  CB  ILE A   1       1.593  -1.006  -0.901  1.00  7.04           C
ATOM      6  CG1 ILE A   1       1.281  -2.494  -0.932  1.00  7.04           C
ATOM      7  CG2 ILE A   1       2.749  -0.693  -1.874  1.00  7.04           C
ATOM      8  CD1 ILE A   1       2.373  -3.430  -0.505  1.00  7.04           C
ATOM      0  H1  ILE A   1       1.070  -1.447   2.065  1.00  7.04           H   new
ATOM      0  H2  ILE A   1       0.541  -0.118   1.809  1.00  7.04           H   new
ATOM      0  H3  ILE A   1       0.147  -1.232   0.964  1.00  7.04           H   new
ATOM      0  HA  ILE A   1       2.691  -1.133   0.835  1.00  7.04           H   new
ATOM      0  HB  ILE A   1       0.825  -0.490  -1.191  1.00  7.04           H   new
ATOM      0 HG12 ILE A   1       0.510  -2.652  -0.365  1.00  7.04           H   new
ATOM      0 HG13 ILE A   1       1.020  -2.728  -1.836  1.00  7.04           H   new
ATOM      0 HG21 ILE A   1       2.498  -0.961  -2.772  1.00  7.04           H   new
ATOM      0 HG22 ILE A   1       2.934   0.259  -1.861  1.00  7.04           H   new
ATOM      0 HG23 ILE A   1       3.542  -1.180  -1.601  1.00  7.04           H   new
ATOM      0 HD11 ILE A   1       2.058  -4.345  -0.567  1.00  7.04           H   new
ATOM      0 HD12 ILE A   1       3.143  -3.314  -1.083  1.00  7.04           H   new
ATOM      0 HD13 ILE A   1       2.625  -3.237   0.411  1.00  7.04           H   new
ATOM     22  N   ARG A   2       1.599   1.731  -0.059  1.00  7.04           N
ATOM     23  CA  ARG A   2       1.950   3.150  -0.061  1.00  7.04           C
ATOM     24  C   ARG A   2       1.998   3.730   1.343  1.00  7.04           C
ATOM     25  O   ARG A   2       2.878   4.531   1.683  1.00  7.04           O
ATOM     26  CB  ARG A   2       0.902   3.952  -0.821  1.00  7.04           C
ATOM     27  CG  ARG A   2       1.183   5.461  -0.950  1.00  7.04           C
ATOM     28  CD  ARG A   2       0.573   6.240   0.177  1.00  7.04           C
ATOM     29  NE  ARG A   2       0.839   7.678   0.093  1.00  7.04           N
ATOM     30  CZ  ARG A   2       2.001   8.306   0.401  1.00  7.04           C
ATOM     31  NH1 ARG A   2       3.076   7.626   0.750  1.00  7.04           N1+
ATOM     32  NH2 ARG A   2       2.057   9.626   0.342  1.00  7.04           N
ATOM      0  H   ARG A   2       0.908   1.527  -0.528  1.00  7.04           H   new
ATOM      0  HA  ARG A   2       2.824   3.211  -0.476  1.00  7.04           H   new
ATOM      0  HB2 ARG A   2       0.815   3.578  -1.712  1.00  7.04           H   new
ATOM      0  HB3 ARG A   2       0.046   3.835  -0.380  1.00  7.04           H   new
ATOM      0  HG2 ARG A   2       2.141   5.611  -0.966  1.00  7.04           H   new
ATOM      0  HG3 ARG A   2       0.831   5.784  -1.794  1.00  7.04           H   new
ATOM      0  HD2 ARG A   2      -0.386   6.094   0.182  1.00  7.04           H   new
ATOM      0  HD3 ARG A   2       0.916   5.902   1.019  1.00  7.04           H   new
ATOM      0  HE  ARG A   2       0.192   8.175  -0.180  1.00  7.04           H   new
ATOM      0 HH11 ARG A   2       3.049   6.767   0.786  1.00  7.04           H   new
ATOM      0 HH12 ARG A   2       3.804   8.041   0.942  1.00  7.04           H   new
ATOM      0 HH21 ARG A   2       1.362  10.076   0.110  1.00  7.04           H   new
ATOM      0 HH22 ARG A   2       2.789  10.034   0.535  1.00  7.04           H   new
ATOM     46  N   CYS A   3       1.109   3.250   2.210  1.00  7.04           N
ATOM     47  CA  CYS A   3       1.018   3.847   3.528  1.00  7.04           C
ATOM     48  C   CYS A   3       2.056   3.319   4.502  1.00  7.04           C
ATOM     49  O   CYS A   3       2.084   3.711   5.667  1.00  7.04           O
ATOM     50  CB  CYS A   3      -0.388   3.659   4.059  1.00  7.04           C
ATOM     51  SG  CYS A   3      -1.592   4.564   3.047  1.00  7.04           S
ATOM      0  H   CYS A   3       0.567   2.600   2.058  1.00  7.04           H   new
ATOM      0  HA  CYS A   3       1.213   4.793   3.439  1.00  7.04           H   new
ATOM      0  HB2 CYS A   3      -0.611   2.715   4.066  1.00  7.04           H   new
ATOM      0  HB3 CYS A   3      -0.435   3.968   4.977  1.00  7.04           H   new
ATOM     56  N   ILE A   4       2.965   2.469   4.028  1.00  7.04           N
ATOM     57  CA  ILE A   4       4.028   1.963   4.871  1.00  7.04           C
ATOM     58  C   ILE A   4       4.930   3.124   5.304  1.00  7.04           C
ATOM     59  O   ILE A   4       5.602   3.056   6.333  1.00  7.04           O
ATOM     60  CB  ILE A   4       4.841   0.873   4.149  1.00  7.04           C
ATOM     61  CG1 ILE A   4       5.595   0.058   5.160  1.00  7.04           C
ATOM     62  CG2 ILE A   4       5.833   1.486   3.149  1.00  7.04           C
ATOM     63  CD1 ILE A   4       4.656  -0.683   6.084  1.00  7.04           C
ATOM      0  H   ILE A   4       2.978   2.177   3.219  1.00  7.04           H   new
ATOM      0  HA  ILE A   4       3.636   1.554   5.659  1.00  7.04           H   new
ATOM      0  HB  ILE A   4       4.222   0.310   3.659  1.00  7.04           H   new
ATOM      0 HG12 ILE A   4       6.169  -0.577   4.703  1.00  7.04           H   new
ATOM      0 HG13 ILE A   4       6.172   0.639   5.680  1.00  7.04           H   new
ATOM      0 HG21 ILE A   4       6.330   0.778   2.710  1.00  7.04           H   new
ATOM      0 HG22 ILE A   4       5.347   1.999   2.484  1.00  7.04           H   new
ATOM      0 HG23 ILE A   4       6.449   2.069   3.620  1.00  7.04           H   new
ATOM      0 HD11 ILE A   4       5.171  -1.199   6.724  1.00  7.04           H   new
ATOM      0 HD12 ILE A   4       4.098  -0.046   6.557  1.00  7.04           H   new
ATOM      0 HD13 ILE A   4       4.095  -1.280   5.565  1.00  7.04           H   new
ATOM     75  N   GLY A   5       4.950   4.193   4.490  1.00  7.04           N
ATOM     76  CA  GLY A   5       5.752   5.380   4.754  1.00  7.04           C
ATOM     77  C   GLY A   5       4.999   6.463   5.539  1.00  7.04           C
ATOM     78  O   GLY A   5       5.495   7.584   5.670  1.00  7.04           O
ATOM      0  H   GLY A   5       4.491   4.241   3.764  1.00  7.04           H   new
ATOM      0  HA2 GLY A   5       6.545   5.123   5.250  1.00  7.04           H   new
ATOM      0  HA3 GLY A   5       6.054   5.752   3.911  1.00  7.04           H   new
ATOM     82  N   VAL A   6       3.800   6.152   6.032  1.00  7.04           N
ATOM     83  CA  VAL A   6       2.980   7.135   6.729  1.00  7.04           C
ATOM     84  C   VAL A   6       2.904   6.919   8.239  1.00  7.04           C
ATOM     85  O   VAL A   6       2.481   5.858   8.710  1.00  7.04           O
ATOM     86  CB  VAL A   6       1.562   7.111   6.131  1.00  7.04           C
ATOM     87  CG1 VAL A   6       0.634   8.056   6.867  1.00  7.04           C
ATOM     88  CG2 VAL A   6       1.627   7.502   4.639  1.00  7.04           C
ATOM      0  H   VAL A   6       3.444   5.372   5.971  1.00  7.04           H   new
ATOM      0  HA  VAL A   6       3.404   7.998   6.602  1.00  7.04           H   new
ATOM      0  HB  VAL A   6       1.209   6.212   6.224  1.00  7.04           H   new
ATOM      0 HG11 VAL A   6      -0.249   8.018   6.468  1.00  7.04           H   new
ATOM      0 HG12 VAL A   6       0.579   7.794   7.799  1.00  7.04           H   new
ATOM      0 HG13 VAL A   6       0.978   8.961   6.805  1.00  7.04           H   new
ATOM      0 HG21 VAL A   6       0.734   7.487   4.261  1.00  7.04           H   new
ATOM      0 HG22 VAL A   6       1.999   8.394   4.554  1.00  7.04           H   new
ATOM      0 HG23 VAL A   6       2.189   6.871   4.163  1.00  7.04           H   new
ATOM     98  N   SER A   7       3.313   7.958   8.979  1.00  7.04           N
ATOM     99  CA  SER A   7       3.321   7.969  10.443  1.00  7.04           C
ATOM    100  C   SER A   7       1.922   7.849  11.017  1.00  7.04           C
ATOM    101  O   SER A   7       1.667   7.076  11.927  1.00  7.04           O
ATOM    102  CB  SER A   7       3.958   9.251  10.949  1.00  7.04           C
ATOM    103  OG  SER A   7       3.968   9.297  12.352  1.00  7.04           O
ATOM      0  H   SER A   7       3.599   8.691   8.632  1.00  7.04           H   new
ATOM      0  HA  SER A   7       3.836   7.201  10.735  1.00  7.04           H   new
ATOM      0  HB2 SER A   7       4.866   9.317  10.615  1.00  7.04           H   new
ATOM      0  HB3 SER A   7       3.472  10.015  10.602  1.00  7.04           H   new
ATOM      0  HG  SER A   7       4.326  10.013  12.607  1.00  7.04           H   new
ATOM    109  N   ASN A   8       0.995   8.614  10.480  1.00  7.04           N
ATOM    110  CA  ASN A   8      -0.368   8.632  10.988  1.00  7.04           C
ATOM    111  C   ASN A   8      -1.241   7.563  10.318  1.00  7.04           C
ATOM    112  O   ASN A   8      -2.194   7.889   9.607  1.00  7.04           O
ATOM    113  CB  ASN A   8      -0.935  10.009  10.772  1.00  7.04           C
ATOM    114  CG  ASN A   8      -0.216  11.064  11.544  1.00  7.04           C
ATOM    115  ND2 ASN A   8       0.083  12.149  10.866  1.00  7.04           N
ATOM    116  OD1 ASN A   8       0.102  10.906  12.732  1.00  7.04           O
ATOM      0  H   ASN A   8       1.132   9.138   9.812  1.00  7.04           H   new
ATOM      0  HA  ASN A   8      -0.359   8.422  11.935  1.00  7.04           H   new
ATOM      0  HB2 ASN A   8      -0.897  10.224   9.827  1.00  7.04           H   new
ATOM      0  HB3 ASN A   8      -1.871  10.011  11.026  1.00  7.04           H   new
ATOM      0 HD21 ASN A   8       0.517  12.787  11.245  1.00  7.04           H   new
ATOM      0 HD22 ASN A   8      -0.155  12.221  10.043  1.00  7.04           H   new
ATOM    123  N   ARG A   9      -0.917   6.297  10.560  1.00  7.04           N
ATOM    124  CA  ARG A   9      -1.653   5.194   9.928  1.00  7.04           C
ATOM    125  C   ARG A   9      -2.517   4.419  10.916  1.00  7.04           C
ATOM    126  O   ARG A   9      -2.028   3.895  11.918  1.00  7.04           O
ATOM    127  CB  ARG A   9      -0.716   4.193   9.277  1.00  7.04           C
ATOM    128  CG  ARG A   9      -1.341   3.122   8.413  1.00  7.04           C
ATOM    129  CD  ARG A   9      -0.263   2.266   7.869  1.00  7.04           C
ATOM    130  NE  ARG A   9      -0.731   1.263   6.932  1.00  7.04           N
ATOM    131  CZ  ARG A   9       0.021   0.261   6.443  1.00  7.04           C
ATOM    132  NH1 ARG A   9       1.247   0.073   6.815  1.00  7.04           N1+
ATOM    133  NH2 ARG A   9      -0.471  -0.556   5.562  1.00  7.04           N
ATOM      0  H   ARG A   9      -0.280   6.051  11.082  1.00  7.04           H   new
ATOM      0  HA  ARG A   9      -2.217   5.620   9.264  1.00  7.04           H   new
ATOM      0  HB2 ARG A   9      -0.081   4.685   8.733  1.00  7.04           H   new
ATOM      0  HB3 ARG A   9      -0.209   3.755   9.979  1.00  7.04           H   new
ATOM      0  HG2 ARG A   9      -1.963   2.590   8.933  1.00  7.04           H   new
ATOM      0  HG3 ARG A   9      -1.848   3.525   7.691  1.00  7.04           H   new
ATOM      0  HD2 ARG A   9       0.393   2.828   7.428  1.00  7.04           H   new
ATOM      0  HD3 ARG A   9       0.190   1.824   8.604  1.00  7.04           H   new
ATOM      0  HE  ARG A   9      -1.549   1.313   6.670  1.00  7.04           H   new
ATOM      0 HH11 ARG A   9       1.606   0.598   7.393  1.00  7.04           H   new
ATOM      0 HH12 ARG A   9       1.702  -0.577   6.484  1.00  7.04           H   new
ATOM      0 HH21 ARG A   9      -1.281  -0.457   5.289  1.00  7.04           H   new
ATOM      0 HH22 ARG A   9       0.013  -1.196   5.251  1.00  7.04           H   new
ATOM    147  N   ASP A  10      -3.802   4.340  10.606  1.00  7.04           N
ATOM    148  CA  ASP A  10      -4.762   3.606  11.414  1.00  7.04           C
ATOM    149  C   ASP A  10      -5.168   2.322  10.702  1.00  7.04           C
ATOM    150  O   ASP A  10      -5.121   2.257   9.473  1.00  7.04           O
ATOM    151  CB  ASP A  10      -5.983   4.460  11.731  1.00  7.04           C
ATOM    152  CG  ASP A  10      -5.710   5.635  12.708  1.00  7.04           C
ATOM    153  OD1 ASP A  10      -5.008   5.422  13.662  1.00  7.04           O
ATOM    154  OD2 ASP A  10      -6.262   6.710  12.532  1.00  7.04           O1-
ATOM      0  H   ASP A  10      -4.145   4.715   9.913  1.00  7.04           H   new
ATOM      0  HA  ASP A  10      -4.341   3.376  12.257  1.00  7.04           H   new
ATOM      0  HB2 ASP A  10      -6.337   4.819  10.902  1.00  7.04           H   new
ATOM      0  HB3 ASP A  10      -6.671   3.892  12.111  1.00  7.04           H   new
ATOM    159  N   PHE A  11      -5.592   1.319  11.463  1.00  7.04           N
ATOM    160  CA  PHE A  11      -6.017   0.057  10.865  1.00  7.04           C
ATOM    161  C   PHE A  11      -7.442  -0.331  11.263  1.00  7.04           C
ATOM    162  O   PHE A  11      -7.876  -0.069  12.388  1.00  7.04           O
ATOM    163  CB  PHE A  11      -5.050  -1.058  11.302  1.00  7.04           C
ATOM    164  CG  PHE A  11      -3.608  -0.883  10.832  1.00  7.04           C
ATOM    165  CD1 PHE A  11      -2.707  -0.091  11.552  1.00  7.04           C
ATOM    166  CD2 PHE A  11      -3.145  -1.535   9.708  1.00  7.04           C
ATOM    167  CE1 PHE A  11      -1.393   0.046  11.138  1.00  7.04           C
ATOM    168  CE2 PHE A  11      -1.836  -1.403   9.296  1.00  7.04           C
ATOM    169  CZ  PHE A  11      -0.960  -0.616  10.011  1.00  7.04           C
ATOM      0  H   PHE A  11      -5.641   1.347  12.321  1.00  7.04           H   new
ATOM      0  HA  PHE A  11      -6.005   0.172   9.902  1.00  7.04           H   new
ATOM      0  HB2 PHE A  11      -5.056  -1.111  12.271  1.00  7.04           H   new
ATOM      0  HB3 PHE A  11      -5.384  -1.906  10.969  1.00  7.04           H   new
ATOM      0  HD1 PHE A  11      -2.995   0.349  12.319  1.00  7.04           H   new
ATOM      0  HD2 PHE A  11      -3.726  -2.073   9.220  1.00  7.04           H   new
ATOM      0  HE1 PHE A  11      -0.805   0.583  11.619  1.00  7.04           H   new
ATOM      0  HE2 PHE A  11      -1.543  -1.847   8.533  1.00  7.04           H   new
ATOM      0  HZ  PHE A  11      -0.077  -0.532   9.733  1.00  7.04           H   new
ATOM    179  N   VAL A  12      -8.141  -0.996  10.346  1.00  7.04           N
ATOM    180  CA  VAL A  12      -9.463  -1.562  10.602  1.00  7.04           C
ATOM    181  C   VAL A  12      -9.437  -3.061  10.323  1.00  7.04           C
ATOM    182  O   VAL A  12      -9.007  -3.483   9.249  1.00  7.04           O
ATOM    183  CB  VAL A  12     -10.546  -0.923   9.727  1.00  7.04           C
ATOM    184  CG1 VAL A  12     -11.868  -1.593  10.046  1.00  7.04           C
ATOM    185  CG2 VAL A  12     -10.599   0.580   9.946  1.00  7.04           C
ATOM      0  H   VAL A  12      -7.856  -1.133   9.546  1.00  7.04           H   new
ATOM      0  HA  VAL A  12      -9.678  -1.384  11.531  1.00  7.04           H   new
ATOM      0  HB  VAL A  12     -10.343  -1.055   8.788  1.00  7.04           H   new
ATOM      0 HG11 VAL A  12     -12.569  -1.202   9.501  1.00  7.04           H   new
ATOM      0 HG12 VAL A  12     -11.804  -2.542   9.857  1.00  7.04           H   new
ATOM      0 HG13 VAL A  12     -12.078  -1.464  10.984  1.00  7.04           H   new
ATOM      0 HG21 VAL A  12     -11.290   0.965   9.384  1.00  7.04           H   new
ATOM      0 HG22 VAL A  12     -10.800   0.765  10.877  1.00  7.04           H   new
ATOM      0 HG23 VAL A  12      -9.741   0.971   9.717  1.00  7.04           H   new
ATOM    195  N   GLU A  13      -9.908  -3.858  11.279  1.00  7.04           N
ATOM    196  CA  GLU A  13      -9.875  -5.312  11.142  1.00  7.04           C
ATOM    197  C   GLU A  13     -10.999  -6.016  11.896  1.00  7.04           C
ATOM    198  O   GLU A  13     -11.687  -5.416  12.720  1.00  7.04           O
ATOM    199  CB  GLU A  13      -8.567  -5.863  11.696  1.00  7.04           C
ATOM    200  CG  GLU A  13      -8.422  -5.613  13.198  1.00  7.04           C
ATOM    201  CD  GLU A  13      -7.167  -6.159  13.788  1.00  7.04           C
ATOM    202  OE1 GLU A  13      -7.011  -7.362  13.808  1.00  7.04           O
ATOM    203  OE2 GLU A  13      -6.346  -5.386  14.235  1.00  7.04           O1-
ATOM      0  H   GLU A  13     -10.251  -3.576  12.016  1.00  7.04           H   new
ATOM      0  HA  GLU A  13      -9.974  -5.484  10.192  1.00  7.04           H   new
ATOM      0  HB2 GLU A  13      -8.521  -6.816  11.523  1.00  7.04           H   new
ATOM      0  HB3 GLU A  13      -7.822  -5.454  11.229  1.00  7.04           H   new
ATOM      0  HG2 GLU A  13      -8.456  -4.658  13.362  1.00  7.04           H   new
ATOM      0  HG3 GLU A  13      -9.181  -6.006  13.656  1.00  7.04           H   new
ATOM    210  N   GLY A  14     -11.163  -7.308  11.604  1.00  7.04           N
ATOM    211  CA  GLY A  14     -12.089  -8.181  12.331  1.00  7.04           C
ATOM    212  C   GLY A  14     -13.476  -8.336  11.721  1.00  7.04           C
ATOM    213  O   GLY A  14     -14.237  -9.223  12.113  1.00  7.04           O
ATOM      0  H   GLY A  14     -10.736  -7.706  10.973  1.00  7.04           H   new
ATOM      0  HA2 GLY A  14     -11.687  -9.061  12.404  1.00  7.04           H   new
ATOM      0  HA3 GLY A  14     -12.188  -7.839  13.233  1.00  7.04           H   new
ATOM    217  N   MET A  15     -13.804  -7.534  10.719  1.00  7.04           N
ATOM    218  CA  MET A  15     -15.130  -7.610  10.115  1.00  7.04           C
ATOM    219  C   MET A  15     -15.231  -8.765   9.123  1.00  7.04           C
ATOM    220  O   MET A  15     -15.428  -8.560   7.925  1.00  7.04           O
ATOM    221  CB  MET A  15     -15.419  -6.295   9.403  1.00  7.04           C
ATOM    222  CG  MET A  15     -15.474  -5.106  10.323  1.00  7.04           C
ATOM    223  SD  MET A  15     -15.814  -3.585   9.457  1.00  7.04           S
ATOM    224  CE  MET A  15     -15.688  -2.473  10.829  1.00  7.04           C
ATOM      0  H   MET A  15     -13.281  -6.944  10.375  1.00  7.04           H   new
ATOM      0  HA  MET A  15     -15.781  -7.768  10.817  1.00  7.04           H   new
ATOM      0  HB2 MET A  15     -14.735  -6.143   8.732  1.00  7.04           H   new
ATOM      0  HB3 MET A  15     -16.265  -6.370   8.934  1.00  7.04           H   new
ATOM      0  HG2 MET A  15     -16.159  -5.252  10.994  1.00  7.04           H   new
ATOM      0  HG3 MET A  15     -14.629  -5.025  10.792  1.00  7.04           H   new
ATOM      0  HE1 MET A  15     -15.851  -1.566  10.527  1.00  7.04           H   new
ATOM      0  HE2 MET A  15     -16.345  -2.712  11.501  1.00  7.04           H   new
ATOM      0  HE3 MET A  15     -14.799  -2.531  11.212  1.00  7.04           H   new
ATOM    234  N   SER A  16     -15.169  -9.987   9.644  1.00  7.04           N
ATOM    235  CA  SER A  16     -15.163 -11.200   8.824  1.00  7.04           C
ATOM    236  C   SER A  16     -16.455 -11.408   8.041  1.00  7.04           C
ATOM    237  O   SER A  16     -16.466 -12.083   7.013  1.00  7.04           O
ATOM    238  CB  SER A  16     -14.932 -12.403   9.711  1.00  7.04           C
ATOM    239  OG  SER A  16     -16.029 -12.616  10.555  1.00  7.04           O
ATOM      0  H   SER A  16     -15.129 -10.139  10.490  1.00  7.04           H   new
ATOM      0  HA  SER A  16     -14.449 -11.094   8.177  1.00  7.04           H   new
ATOM      0  HB2 SER A  16     -14.782 -13.190   9.164  1.00  7.04           H   new
ATOM      0  HB3 SER A  16     -14.131 -12.270  10.242  1.00  7.04           H   new
ATOM      0  HG  SER A  16     -15.885 -13.287  11.039  1.00  7.04           H   new
ATOM    245  N   GLY A  17     -17.537 -10.820   8.536  1.00  7.04           N
ATOM    246  CA  GLY A  17     -18.847 -10.906   7.911  1.00  7.04           C
ATOM    247  C   GLY A  17     -19.310  -9.547   7.394  1.00  7.04           C
ATOM    248  O   GLY A  17     -20.496  -9.355   7.125  1.00  7.04           O
ATOM      0  H   GLY A  17     -17.529 -10.352   9.257  1.00  7.04           H   new
ATOM      0  HA2 GLY A  17     -18.816 -11.539   7.177  1.00  7.04           H   new
ATOM      0  HA3 GLY A  17     -19.491 -11.246   8.552  1.00  7.04           H   new
ATOM    252  N   GLY A  18     -18.400  -8.576   7.315  1.00  7.04           N
ATOM    253  CA  GLY A  18     -18.809  -7.251   6.883  1.00  7.04           C
ATOM    254  C   GLY A  18     -19.062  -7.185   5.384  1.00  7.04           C
ATOM    255  O   GLY A  18     -18.391  -7.854   4.587  1.00  7.04           O
ATOM      0  H   GLY A  18     -17.565  -8.663   7.502  1.00  7.04           H   new
ATOM      0  HA2 GLY A  18     -19.615  -6.993   7.357  1.00  7.04           H   new
ATOM      0  HA3 GLY A  18     -18.122  -6.609   7.122  1.00  7.04           H   new
ATOM    259  N   THR A  19     -19.995  -6.316   5.002  1.00  7.04           N
ATOM    260  CA  THR A  19     -20.299  -6.044   3.601  1.00  7.04           C
ATOM    261  C   THR A  19     -20.036  -4.575   3.314  1.00  7.04           C
ATOM    262  O   THR A  19     -20.396  -4.055   2.259  1.00  7.04           O
ATOM    263  CB  THR A  19     -21.744  -6.424   3.242  1.00  7.04           C
ATOM    264  CG2 THR A  19     -21.960  -7.914   3.493  1.00  7.04           C
ATOM    265  OG1 THR A  19     -22.665  -5.675   4.046  1.00  7.04           O
ATOM      0  H   THR A  19     -20.474  -5.864   5.555  1.00  7.04           H   new
ATOM      0  HA  THR A  19     -19.723  -6.593   3.047  1.00  7.04           H   new
ATOM      0  HB  THR A  19     -21.897  -6.222   2.306  1.00  7.04           H   new
ATOM      0  HG1 THR A  19     -23.452  -5.887   3.843  1.00  7.04           H   new
ATOM      0 HG21 THR A  19     -22.873  -8.152   3.266  1.00  7.04           H   new
ATOM      0 HG22 THR A  19     -21.346  -8.427   2.944  1.00  7.04           H   new
ATOM      0 HG23 THR A  19     -21.798  -8.111   4.429  1.00  7.04           H   new
ATOM    273  N   TRP A  20     -19.490  -3.906   4.326  1.00  7.04           N
ATOM    274  CA  TRP A  20     -19.074  -2.513   4.284  1.00  7.04           C
ATOM    275  C   TRP A  20     -18.284  -2.169   5.544  1.00  7.04           C
ATOM    276  O   TRP A  20     -18.368  -2.891   6.542  1.00  7.04           O
ATOM    277  CB  TRP A  20     -20.261  -1.561   4.072  1.00  7.04           C
ATOM    278  CG  TRP A  20     -21.361  -1.634   5.085  1.00  7.04           C
ATOM    279  CD1 TRP A  20     -22.493  -2.381   4.974  1.00  7.04           C
ATOM    280  CD2 TRP A  20     -21.485  -0.907   6.329  1.00  7.04           C
ATOM    281  CE2 TRP A  20     -22.705  -1.283   6.899  1.00  7.04           C
ATOM    282  CE3 TRP A  20     -20.685   0.020   6.988  1.00  7.04           C
ATOM    283  NE1 TRP A  20     -23.301  -2.183   6.063  1.00  7.04           N
ATOM    284  CZ2 TRP A  20     -23.138  -0.767   8.101  1.00  7.04           C
ATOM    285  CZ3 TRP A  20     -21.124   0.536   8.185  1.00  7.04           C
ATOM    286  CH2 TRP A  20     -22.320   0.154   8.730  1.00  7.04           C
ATOM      0  H   TRP A  20     -19.346  -4.272   5.091  1.00  7.04           H   new
ATOM      0  HA  TRP A  20     -18.494  -2.392   3.516  1.00  7.04           H   new
ATOM      0  HB2 TRP A  20     -19.923  -0.652   4.055  1.00  7.04           H   new
ATOM      0  HB3 TRP A  20     -20.641  -1.738   3.197  1.00  7.04           H   new
ATOM      0  HD1 TRP A  20     -22.690  -2.945   4.261  1.00  7.04           H   new
ATOM      0  HE1 TRP A  20     -24.060  -2.564   6.198  1.00  7.04           H   new
ATOM      0  HE3 TRP A  20     -19.870   0.286   6.627  1.00  7.04           H   new
ATOM      0  HZ2 TRP A  20     -23.949  -1.028   8.475  1.00  7.04           H   new
ATOM      0  HZ3 TRP A  20     -20.597   1.157   8.633  1.00  7.04           H   new
ATOM      0  HH2 TRP A  20     -22.588   0.522   9.541  1.00  7.04           H   new
ATOM    297  N   VAL A  21     -17.557  -1.059   5.500  1.00  7.04           N
ATOM    298  CA  VAL A  21     -16.870  -0.506   6.673  1.00  7.04           C
ATOM    299  C   VAL A  21     -16.907   1.017   6.666  1.00  7.04           C
ATOM    300  O   VAL A  21     -16.646   1.633   5.630  1.00  7.04           O
ATOM    301  CB  VAL A  21     -15.389  -0.924   6.635  1.00  7.04           C
ATOM    302  CG1 VAL A  21     -14.814  -0.413   5.409  1.00  7.04           C
ATOM    303  CG2 VAL A  21     -14.622  -0.336   7.757  1.00  7.04           C
ATOM      0  H   VAL A  21     -17.445  -0.597   4.783  1.00  7.04           H   new
ATOM      0  HA  VAL A  21     -17.319  -0.842   7.465  1.00  7.04           H   new
ATOM      0  HB  VAL A  21     -15.345  -1.891   6.696  1.00  7.04           H   new
ATOM      0 HG11 VAL A  21     -13.878  -0.664   5.361  1.00  7.04           H   new
ATOM      0 HG12 VAL A  21     -15.288  -0.786   4.649  1.00  7.04           H   new
ATOM      0 HG13 VAL A  21     -14.890   0.554   5.394  1.00  7.04           H   new
ATOM      0 HG21 VAL A  21     -13.696  -0.620   7.701  1.00  7.04           H   new
ATOM      0 HG22 VAL A  21     -14.666   0.632   7.707  1.00  7.04           H   new
ATOM      0 HG23 VAL A  21     -15.000  -0.634   8.599  1.00  7.04           H   new
ATOM    313  N   ASP A  22     -17.162   1.639   7.820  1.00  7.04           N
ATOM    314  CA  ASP A  22     -17.062   3.095   7.890  1.00  7.04           C
ATOM    315  C   ASP A  22     -15.685   3.510   8.395  1.00  7.04           C
ATOM    316  O   ASP A  22     -15.246   3.091   9.471  1.00  7.04           O
ATOM    317  CB  ASP A  22     -18.185   3.731   8.711  1.00  7.04           C
ATOM    318  CG  ASP A  22     -19.549   3.689   7.985  1.00  7.04           C
ATOM    319  OD1 ASP A  22     -19.555   3.414   6.812  1.00  7.04           O
ATOM    320  OD2 ASP A  22     -20.572   3.932   8.595  1.00  7.04           O1-
ATOM      0  H   ASP A  22     -17.388   1.249   8.552  1.00  7.04           H   new
ATOM      0  HA  ASP A  22     -17.173   3.434   6.988  1.00  7.04           H   new
ATOM      0  HB2 ASP A  22     -18.261   3.270   9.561  1.00  7.04           H   new
ATOM      0  HB3 ASP A  22     -17.955   4.653   8.908  1.00  7.04           H   new
ATOM    325  N   VAL A  23     -15.005   4.297   7.566  1.00  7.04           N
ATOM    326  CA  VAL A  23     -13.656   4.810   7.768  1.00  7.04           C
ATOM    327  C   VAL A  23     -13.585   6.329   7.739  1.00  7.04           C
ATOM    328  O   VAL A  23     -14.155   6.966   6.856  1.00  7.04           O
ATOM    329  CB  VAL A  23     -12.734   4.287   6.653  1.00  7.04           C
ATOM    330  CG1 VAL A  23     -11.392   4.895   6.779  1.00  7.04           C
ATOM    331  CG2 VAL A  23     -12.613   2.787   6.743  1.00  7.04           C
ATOM      0  H   VAL A  23     -15.343   4.562   6.821  1.00  7.04           H   new
ATOM      0  HA  VAL A  23     -13.378   4.505   8.646  1.00  7.04           H   new
ATOM      0  HB  VAL A  23     -13.117   4.528   5.795  1.00  7.04           H   new
ATOM      0 HG11 VAL A  23     -10.817   4.560   6.073  1.00  7.04           H   new
ATOM      0 HG12 VAL A  23     -11.465   5.859   6.706  1.00  7.04           H   new
ATOM      0 HG13 VAL A  23     -11.012   4.665   7.641  1.00  7.04           H   new
ATOM      0 HG21 VAL A  23     -12.030   2.466   6.037  1.00  7.04           H   new
ATOM      0 HG22 VAL A  23     -12.240   2.543   7.605  1.00  7.04           H   new
ATOM      0 HG23 VAL A  23     -13.490   2.385   6.645  1.00  7.04           H   new
ATOM    341  N   VAL A  24     -12.879   6.933   8.683  1.00  7.04           N
ATOM    342  CA  VAL A  24     -12.750   8.378   8.603  1.00  7.04           C
ATOM    343  C   VAL A  24     -11.359   8.691   8.081  1.00  7.04           C
ATOM    344  O   VAL A  24     -10.357   8.255   8.649  1.00  7.04           O
ATOM    345  CB  VAL A  24     -12.971   9.060   9.954  1.00  7.04           C
ATOM    346  CG1 VAL A  24     -12.838  10.566   9.759  1.00  7.04           C
ATOM    347  CG2 VAL A  24     -14.325   8.642  10.517  1.00  7.04           C
ATOM      0  H   VAL A  24     -12.486   6.550   9.345  1.00  7.04           H   new
ATOM      0  HA  VAL A  24     -13.434   8.721   8.007  1.00  7.04           H   new
ATOM      0  HB  VAL A  24     -12.305   8.788  10.605  1.00  7.04           H   new
ATOM      0 HG11 VAL A  24     -12.975  11.016  10.607  1.00  7.04           H   new
ATOM      0 HG12 VAL A  24     -11.951  10.772   9.424  1.00  7.04           H   new
ATOM      0 HG13 VAL A  24     -13.503  10.870   9.121  1.00  7.04           H   new
ATOM      0 HG21 VAL A  24     -14.467   9.074  11.374  1.00  7.04           H   new
ATOM      0 HG22 VAL A  24     -15.027   8.907   9.902  1.00  7.04           H   new
ATOM      0 HG23 VAL A  24     -14.344   7.679  10.634  1.00  7.04           H   new
ATOM    357  N   LEU A  25     -11.305   9.408   6.972  1.00  7.04           N
ATOM    358  CA  LEU A  25     -10.053   9.721   6.328  1.00  7.04           C
ATOM    359  C   LEU A  25      -9.588  11.098   6.758  1.00  7.04           C
ATOM    360  O   LEU A  25     -10.403  12.007   6.949  1.00  7.04           O
ATOM    361  CB  LEU A  25     -10.228   9.706   4.824  1.00  7.04           C
ATOM    362  CG  LEU A  25     -10.767   8.448   4.233  1.00  7.04           C
ATOM    363  CD1 LEU A  25     -10.956   8.662   2.741  1.00  7.04           C
ATOM    364  CD2 LEU A  25      -9.825   7.315   4.525  1.00  7.04           C
ATOM      0  H   LEU A  25     -11.997   9.726   6.573  1.00  7.04           H   new
ATOM      0  HA  LEU A  25      -9.394   9.057   6.584  1.00  7.04           H   new
ATOM      0  HB2 LEU A  25     -10.819  10.435   4.579  1.00  7.04           H   new
ATOM      0  HB3 LEU A  25      -9.367   9.890   4.416  1.00  7.04           H   new
ATOM      0  HG  LEU A  25     -11.626   8.219   4.622  1.00  7.04           H   new
ATOM      0 HD11 LEU A  25     -11.307   7.852   2.340  1.00  7.04           H   new
ATOM      0 HD12 LEU A  25     -11.579   9.391   2.595  1.00  7.04           H   new
ATOM      0 HD13 LEU A  25     -10.103   8.880   2.335  1.00  7.04           H   new
ATOM      0 HD21 LEU A  25     -10.175   6.496   4.141  1.00  7.04           H   new
ATOM      0 HD22 LEU A  25      -8.957   7.508   4.138  1.00  7.04           H   new
ATOM      0 HD23 LEU A  25      -9.734   7.208   5.485  1.00  7.04           H   new
ATOM    376  N   GLU A  26      -8.276  11.248   6.865  1.00  7.04           N
ATOM    377  CA  GLU A  26      -7.646  12.498   7.265  1.00  7.04           C
ATOM    378  C   GLU A  26      -6.288  12.681   6.612  1.00  7.04           C
ATOM    379  O   GLU A  26      -5.389  12.127   7.238  1.00  7.04           O
ATOM    380  CB  GLU A  26      -7.475  12.513   8.786  1.00  7.04           C
ATOM    381  CG  GLU A  26      -6.863  13.782   9.379  1.00  7.04           C
ATOM    382  CD  GLU A  26      -6.830  13.729  10.887  1.00  7.04           C
ATOM    383  OE1 GLU A  26      -7.303  12.761  11.430  1.00  7.04           O
ATOM    384  OE2 GLU A  26      -6.350  14.652  11.495  1.00  7.04           O1-
ATOM      0  H   GLU A  26      -7.716  10.615   6.704  1.00  7.04           H   new
ATOM      0  HA  GLU A  26      -8.219  13.226   6.977  1.00  7.04           H   new
ATOM      0  HB2 GLU A  26      -8.345  12.374   9.193  1.00  7.04           H   new
ATOM      0  HB3 GLU A  26      -6.920  11.759   9.039  1.00  7.04           H   new
ATOM      0  HG2 GLU A  26      -5.962  13.898   9.039  1.00  7.04           H   new
ATOM      0  HG3 GLU A  26      -7.376  14.554   9.093  1.00  7.04           H   new
ATOM    391  N   HIS A  27      -6.089  13.934   6.226  1.00  7.04           N
ATOM    392  CA  HIS A  27      -5.136  14.193   5.141  1.00  7.04           C
ATOM    393  C   HIS A  27      -3.679  13.887   5.515  1.00  7.04           C
ATOM    394  O   HIS A  27      -2.859  13.587   4.650  1.00  7.04           O
ATOM    395  CB  HIS A  27      -5.185  15.658   4.754  1.00  7.04           C
ATOM    396  CG  HIS A  27      -6.322  16.066   3.983  1.00  7.04           C
ATOM    397  CD2 HIS A  27      -6.413  16.399   2.699  1.00  7.04           C
ATOM    398  ND1 HIS A  27      -7.559  16.227   4.514  1.00  7.04           N
ATOM    399  CE1 HIS A  27      -8.378  16.642   3.580  1.00  7.04           C
ATOM    400  NE2 HIS A  27      -7.713  16.761   2.463  1.00  7.04           N
ATOM      0  H   HIS A  27      -6.475  14.627   6.559  1.00  7.04           H   new
ATOM      0  HA  HIS A  27      -5.402  13.605   4.417  1.00  7.04           H   new
ATOM      0  HB2 HIS A  27      -5.159  16.190   5.565  1.00  7.04           H   new
ATOM      0  HB3 HIS A  27      -4.383  15.868   4.251  1.00  7.04           H   new
ATOM      0  HD1 HIS A  27      -7.772  16.080   5.334  1.00  7.04           H   new
ATOM      0  HD2 HIS A  27      -5.722  16.388   2.076  1.00  7.04           H   new
ATOM      0  HE1 HIS A  27      -9.283  16.822   3.694  1.00  7.04           H   new
ATOM    408  N   GLY A  28      -3.338  13.994   6.799  1.00  7.04           N
ATOM    409  CA  GLY A  28      -1.967  13.760   7.234  1.00  7.04           C
ATOM    410  C   GLY A  28      -1.685  12.279   7.499  1.00  7.04           C
ATOM    411  O   GLY A  28      -0.573  11.922   7.903  1.00  7.04           O
ATOM      0  H   GLY A  28      -3.885  14.200   7.430  1.00  7.04           H   new
ATOM      0  HA2 GLY A  28      -1.355  14.087   6.556  1.00  7.04           H   new
ATOM      0  HA3 GLY A  28      -1.795  14.269   8.041  1.00  7.04           H   new
ATOM    415  N   GLY A  29      -2.700  11.433   7.313  1.00  7.04           N
ATOM    416  CA  GLY A  29      -2.587  10.010   7.572  1.00  7.04           C
ATOM    417  C   GLY A  29      -3.160   9.093   6.498  1.00  7.04           C
ATOM    418  O   GLY A  29      -3.375   9.482   5.353  1.00  7.04           O
ATOM      0  H   GLY A  29      -3.475  11.677   7.031  1.00  7.04           H   new
ATOM      0  HA2 GLY A  29      -1.649   9.794   7.691  1.00  7.04           H   new
ATOM      0  HA3 GLY A  29      -3.032   9.815   8.411  1.00  7.04           H   new
ATOM    422  N   CYS A  30      -3.400   7.853   6.909  1.00  7.04           N
ATOM    423  CA  CYS A  30      -3.868   6.765   6.041  1.00  7.04           C
ATOM    424  C   CYS A  30      -4.583   5.672   6.802  1.00  7.04           C
ATOM    425  O   CYS A  30      -4.278   5.437   7.972  1.00  7.04           O
ATOM    426  CB  CYS A  30      -2.720   6.118   5.301  1.00  7.04           C
ATOM    427  SG  CYS A  30      -3.225   4.792   4.216  1.00  7.04           S
ATOM      0  H   CYS A  30      -3.293   7.609   7.727  1.00  7.04           H   new
ATOM      0  HA  CYS A  30      -4.487   7.184   5.423  1.00  7.04           H   new
ATOM      0  HB2 CYS A  30      -2.259   6.794   4.780  1.00  7.04           H   new
ATOM      0  HB3 CYS A  30      -2.083   5.773   5.946  1.00  7.04           H   new
ATOM    432  N   VAL A  31      -5.557   5.037   6.160  1.00  7.04           N
ATOM    433  CA  VAL A  31      -6.230   3.918   6.783  1.00  7.04           C
ATOM    434  C   VAL A  31      -6.049   2.611   6.023  1.00  7.04           C
ATOM    435  O   VAL A  31      -6.208   2.546   4.806  1.00  7.04           O
ATOM    436  CB  VAL A  31      -7.717   4.197   6.923  1.00  7.04           C
ATOM    437  CG1 VAL A  31      -8.395   2.954   7.572  1.00  7.04           C
ATOM    438  CG2 VAL A  31      -7.879   5.465   7.693  1.00  7.04           C
ATOM      0  H   VAL A  31      -5.837   5.239   5.372  1.00  7.04           H   new
ATOM      0  HA  VAL A  31      -5.819   3.815   7.656  1.00  7.04           H   new
ATOM      0  HB  VAL A  31      -8.158   4.331   6.070  1.00  7.04           H   new
ATOM      0 HG11 VAL A  31      -9.346   3.117   7.668  1.00  7.04           H   new
ATOM      0 HG12 VAL A  31      -8.256   2.178   7.007  1.00  7.04           H   new
ATOM      0 HG13 VAL A  31      -8.005   2.792   8.445  1.00  7.04           H   new
ATOM      0 HG21 VAL A  31      -8.823   5.664   7.795  1.00  7.04           H   new
ATOM      0 HG22 VAL A  31      -7.473   5.366   8.569  1.00  7.04           H   new
ATOM      0 HG23 VAL A  31      -7.446   6.191   7.217  1.00  7.04           H   new
ATOM    448  N   THR A  32      -5.714   1.560   6.746  1.00  7.04           N
ATOM    449  CA  THR A  32      -5.601   0.250   6.129  1.00  7.04           C
ATOM    450  C   THR A  32      -6.737  -0.649   6.610  1.00  7.04           C
ATOM    451  O   THR A  32      -6.923  -0.825   7.815  1.00  7.04           O
ATOM    452  CB  THR A  32      -4.229  -0.350   6.413  1.00  7.04           C
ATOM    453  CG2 THR A  32      -4.128  -1.704   5.867  1.00  7.04           C
ATOM    454  OG1 THR A  32      -3.212   0.489   5.828  1.00  7.04           O
ATOM      0  H   THR A  32      -5.548   1.580   7.590  1.00  7.04           H   new
ATOM      0  HA  THR A  32      -5.682   0.334   5.166  1.00  7.04           H   new
ATOM      0  HB  THR A  32      -4.104  -0.400   7.374  1.00  7.04           H   new
ATOM      0  HG1 THR A  32      -3.162   0.336   5.004  1.00  7.04           H   new
ATOM      0 HG21 THR A  32      -3.249  -2.066   6.059  1.00  7.04           H   new
ATOM      0 HG22 THR A  32      -4.805  -2.268   6.273  1.00  7.04           H   new
ATOM      0 HG23 THR A  32      -4.264  -1.677   4.907  1.00  7.04           H   new
ATOM    462  N   VAL A  33      -7.491  -1.206   5.662  1.00  7.04           N
ATOM    463  CA  VAL A  33      -8.650  -2.036   5.985  1.00  7.04           C
ATOM    464  C   VAL A  33      -8.440  -3.482   5.553  1.00  7.04           C
ATOM    465  O   VAL A  33      -8.044  -3.753   4.415  1.00  7.04           O
ATOM    466  CB  VAL A  33      -9.927  -1.492   5.287  1.00  7.04           C
ATOM    467  CG1 VAL A  33     -11.126  -2.381   5.626  1.00  7.04           C
ATOM    468  CG2 VAL A  33     -10.193  -0.025   5.711  1.00  7.04           C
ATOM      0  H   VAL A  33      -7.346  -1.114   4.819  1.00  7.04           H   new
ATOM      0  HA  VAL A  33      -8.760  -2.005   6.948  1.00  7.04           H   new
ATOM      0  HB  VAL A  33      -9.792  -1.508   4.327  1.00  7.04           H   new
ATOM      0 HG11 VAL A  33     -11.919  -2.036   5.187  1.00  7.04           H   new
ATOM      0 HG12 VAL A  33     -10.955  -3.285   5.320  1.00  7.04           H   new
ATOM      0 HG13 VAL A  33     -11.264  -2.386   6.586  1.00  7.04           H   new
ATOM      0 HG21 VAL A  33     -10.992   0.300   5.268  1.00  7.04           H   new
ATOM      0 HG22 VAL A  33     -10.317   0.017   6.672  1.00  7.04           H   new
ATOM      0 HG23 VAL A  33      -9.436   0.527   5.459  1.00  7.04           H   new
ATOM    478  N   MET A  34      -8.732  -4.419   6.454  1.00  7.04           N
ATOM    479  CA  MET A  34      -8.558  -5.836   6.145  1.00  7.04           C
ATOM    480  C   MET A  34      -9.674  -6.716   6.701  1.00  7.04           C
ATOM    481  O   MET A  34     -10.350  -6.368   7.669  1.00  7.04           O
ATOM    482  CB  MET A  34      -7.211  -6.285   6.703  1.00  7.04           C
ATOM    483  CG  MET A  34      -7.115  -6.222   8.208  1.00  7.04           C
ATOM    484  SD  MET A  34      -5.430  -6.353   8.802  1.00  7.04           S
ATOM    485  CE  MET A  34      -4.887  -4.723   8.321  1.00  7.04           C
ATOM      0  H   MET A  34      -9.030  -4.256   7.244  1.00  7.04           H   new
ATOM      0  HA  MET A  34      -8.591  -5.938   5.181  1.00  7.04           H   new
ATOM      0  HB2 MET A  34      -7.040  -7.196   6.416  1.00  7.04           H   new
ATOM      0  HB3 MET A  34      -6.513  -5.731   6.321  1.00  7.04           H   new
ATOM      0  HG2 MET A  34      -7.499  -5.387   8.518  1.00  7.04           H   new
ATOM      0  HG3 MET A  34      -7.646  -6.938   8.592  1.00  7.04           H   new
ATOM      0  HE1 MET A  34      -3.958  -4.604   8.572  1.00  7.04           H   new
ATOM      0  HE2 MET A  34      -4.978  -4.622   7.361  1.00  7.04           H   new
ATOM      0  HE3 MET A  34      -5.430  -4.056   8.769  1.00  7.04           H   new
ATOM    495  N   ALA A  35      -9.854  -7.876   6.076  1.00  7.04           N
ATOM    496  CA  ALA A  35     -10.831  -8.872   6.509  1.00  7.04           C
ATOM    497  C   ALA A  35     -10.387 -10.246   6.018  1.00  7.04           C
ATOM    498  O   ALA A  35      -9.669 -10.354   5.030  1.00  7.04           O
ATOM    499  CB  ALA A  35     -12.225  -8.526   6.003  1.00  7.04           C
ATOM      0  H   ALA A  35      -9.407  -8.110   5.380  1.00  7.04           H   new
ATOM      0  HA  ALA A  35     -10.876  -8.880   7.478  1.00  7.04           H   new
ATOM      0  HB1 ALA A  35     -12.855  -9.200   6.303  1.00  7.04           H   new
ATOM      0  HB2 ALA A  35     -12.490  -7.660   6.350  1.00  7.04           H   new
ATOM      0  HB3 ALA A  35     -12.220  -8.497   5.033  1.00  7.04           H   new
ATOM    505  N   GLN A  36     -10.862 -11.299   6.668  1.00  7.04           N
ATOM    506  CA  GLN A  36     -10.473 -12.675   6.337  1.00  7.04           C
ATOM    507  C   GLN A  36     -10.427 -13.050   4.851  1.00  7.04           C
ATOM    508  O   GLN A  36      -9.437 -13.622   4.390  1.00  7.04           O
ATOM    509  CB  GLN A  36     -11.445 -13.630   7.029  1.00  7.04           C
ATOM    510  CG  GLN A  36     -11.220 -15.104   6.726  1.00  7.04           C
ATOM    511  CD  GLN A  36     -12.232 -16.009   7.427  1.00  7.04           C
ATOM    512  NE2 GLN A  36     -13.235 -16.494   6.686  1.00  7.04           N
ATOM    513  OE1 GLN A  36     -12.116 -16.255   8.636  1.00  7.04           O
ATOM      0  H   GLN A  36     -11.422 -11.242   7.318  1.00  7.04           H   new
ATOM      0  HA  GLN A  36      -9.555 -12.747   6.643  1.00  7.04           H   new
ATOM      0  HB2 GLN A  36     -11.381 -13.497   7.988  1.00  7.04           H   new
ATOM      0  HB3 GLN A  36     -12.349 -13.394   6.769  1.00  7.04           H   new
ATOM      0  HG2 GLN A  36     -11.274 -15.246   5.768  1.00  7.04           H   new
ATOM      0  HG3 GLN A  36     -10.324 -15.354   7.000  1.00  7.04           H   new
ATOM      0 HE21 GLN A  36     -13.283 -16.302   5.849  1.00  7.04           H   new
ATOM      0 HE22 GLN A  36     -13.831 -16.998   7.047  1.00  7.04           H   new
ATOM    522  N   ASP A  37     -11.488 -12.740   4.114  1.00  7.04           N
ATOM    523  CA  ASP A  37     -11.584 -13.125   2.708  1.00  7.04           C
ATOM    524  C   ASP A  37     -11.442 -11.964   1.724  1.00  7.04           C
ATOM    525  O   ASP A  37     -11.864 -12.076   0.571  1.00  7.04           O
ATOM    526  CB  ASP A  37     -12.890 -13.875   2.471  1.00  7.04           C
ATOM    527  CG  ASP A  37     -12.910 -15.222   3.223  1.00  7.04           C
ATOM    528  OD1 ASP A  37     -11.988 -15.978   3.074  1.00  7.04           O
ATOM    529  OD2 ASP A  37     -13.817 -15.452   3.987  1.00  7.04           O1-
ATOM      0  H   ASP A  37     -12.168 -12.304   4.410  1.00  7.04           H   new
ATOM      0  HA  ASP A  37     -10.825 -13.702   2.531  1.00  7.04           H   new
ATOM      0  HB2 ASP A  37     -13.636 -13.329   2.763  1.00  7.04           H   new
ATOM      0  HB3 ASP A  37     -13.007 -14.031   1.521  1.00  7.04           H   new
ATOM    534  N   LYS A  38     -10.890 -10.844   2.176  1.00  7.04           N
ATOM    535  CA  LYS A  38     -10.708  -9.684   1.307  1.00  7.04           C
ATOM    536  C   LYS A  38      -9.245  -9.269   1.351  1.00  7.04           C
ATOM    537  O   LYS A  38      -8.578  -9.500   2.353  1.00  7.04           O
ATOM    538  CB  LYS A  38     -11.602  -8.526   1.757  1.00  7.04           C
ATOM    539  CG  LYS A  38     -13.119  -8.738   1.604  1.00  7.04           C
ATOM    540  CD  LYS A  38     -13.898  -7.516   2.136  1.00  7.04           C
ATOM    541  CE  LYS A  38     -15.416  -7.600   1.851  1.00  7.04           C
ATOM    542  NZ  LYS A  38     -16.078  -8.737   2.569  1.00  7.04           N1+
ATOM      0  H   LYS A  38     -10.613 -10.734   2.983  1.00  7.04           H   new
ATOM      0  HA  LYS A  38     -10.958  -9.917   0.399  1.00  7.04           H   new
ATOM      0  HB2 LYS A  38     -11.413  -8.340   2.690  1.00  7.04           H   new
ATOM      0  HB3 LYS A  38     -11.353  -7.735   1.254  1.00  7.04           H   new
ATOM      0  HG2 LYS A  38     -13.337  -8.885   0.670  1.00  7.04           H   new
ATOM      0  HG3 LYS A  38     -13.389  -9.535   2.087  1.00  7.04           H   new
ATOM      0  HD2 LYS A  38     -13.757  -7.440   3.093  1.00  7.04           H   new
ATOM      0  HD3 LYS A  38     -13.542  -6.710   1.731  1.00  7.04           H   new
ATOM      0  HE2 LYS A  38     -15.837  -6.767   2.115  1.00  7.04           H   new
ATOM      0  HE3 LYS A  38     -15.557  -7.699   0.896  1.00  7.04           H   new
ATOM      0  HZ1 LYS A  38     -16.460  -9.281   1.977  1.00  7.04           H   new
ATOM      0  HZ2 LYS A  38     -15.469  -9.188   3.036  1.00  7.04           H   new
ATOM      0  HZ3 LYS A  38     -16.699  -8.418   3.122  1.00  7.04           H   new
ATOM    556  N   PRO A  39      -8.684  -8.686   0.292  1.00  7.04           N
ATOM    557  CA  PRO A  39      -7.326  -8.223   0.289  1.00  7.04           C
ATOM    558  C   PRO A  39      -7.256  -7.022   1.173  1.00  7.04           C
ATOM    559  O   PRO A  39      -8.245  -6.303   1.321  1.00  7.04           O
ATOM    560  CB  PRO A  39      -7.076  -7.867  -1.165  1.00  7.04           C
ATOM    561  CG  PRO A  39      -8.438  -7.507  -1.697  1.00  7.04           C
ATOM    562  CD  PRO A  39      -9.410  -8.448  -0.960  1.00  7.04           C
ATOM      0  HA  PRO A  39      -6.671  -8.861   0.613  1.00  7.04           H   new
ATOM      0  HB2 PRO A  39      -6.456  -7.125  -1.247  1.00  7.04           H   new
ATOM      0  HB3 PRO A  39      -6.691  -8.613  -1.651  1.00  7.04           H   new
ATOM      0  HG2 PRO A  39      -8.649  -6.576  -1.523  1.00  7.04           H   new
ATOM      0  HG3 PRO A  39      -8.486  -7.634  -2.657  1.00  7.04           H   new
ATOM      0  HD2 PRO A  39     -10.275  -8.035  -0.809  1.00  7.04           H   new
ATOM      0  HD3 PRO A  39      -9.569  -9.268  -1.452  1.00  7.04           H   new
ATOM    570  N   THR A  40      -6.094  -6.764   1.720  1.00  7.04           N
ATOM    571  CA  THR A  40      -5.939  -5.559   2.498  1.00  7.04           C
ATOM    572  C   THR A  40      -5.833  -4.373   1.565  1.00  7.04           C
ATOM    573  O   THR A  40      -5.113  -4.444   0.561  1.00  7.04           O
ATOM    574  CB  THR A  40      -4.732  -5.651   3.412  1.00  7.04           C
ATOM    575  CG2 THR A  40      -4.613  -4.419   4.198  1.00  7.04           C
ATOM    576  OG1 THR A  40      -4.911  -6.746   4.294  1.00  7.04           O
ATOM      0  H   THR A  40      -5.394  -7.260   1.657  1.00  7.04           H   new
ATOM      0  HA  THR A  40      -6.717  -5.444   3.066  1.00  7.04           H   new
ATOM      0  HB  THR A  40      -3.929  -5.774   2.881  1.00  7.04           H   new
ATOM      0  HG1 THR A  40      -4.308  -6.737   4.878  1.00  7.04           H   new
ATOM      0 HG21 THR A  40      -3.841  -4.481   4.781  1.00  7.04           H   new
ATOM      0 HG22 THR A  40      -4.507  -3.663   3.600  1.00  7.04           H   new
ATOM      0 HG23 THR A  40      -5.413  -4.298   4.733  1.00  7.04           H   new
ATOM    584  N   VAL A  41      -6.593  -3.321   1.866  1.00  7.04           N
ATOM    585  CA  VAL A  41      -6.588  -2.126   1.037  1.00  7.04           C
ATOM    586  C   VAL A  41      -6.225  -0.863   1.808  1.00  7.04           C
ATOM    587  O   VAL A  41      -6.758  -0.610   2.894  1.00  7.04           O
ATOM    588  CB  VAL A  41      -7.978  -1.922   0.377  1.00  7.04           C
ATOM    589  CG1 VAL A  41      -7.981  -0.635  -0.486  1.00  7.04           C
ATOM    590  CG2 VAL A  41      -8.310  -3.129  -0.475  1.00  7.04           C
ATOM      0  H   VAL A  41      -7.117  -3.283   2.547  1.00  7.04           H   new
ATOM      0  HA  VAL A  41      -5.905  -2.270   0.364  1.00  7.04           H   new
ATOM      0  HB  VAL A  41      -8.650  -1.824   1.069  1.00  7.04           H   new
ATOM      0 HG11 VAL A  41      -8.854  -0.520  -0.892  1.00  7.04           H   new
ATOM      0 HG12 VAL A  41      -7.782   0.131   0.075  1.00  7.04           H   new
ATOM      0 HG13 VAL A  41      -7.309  -0.710  -1.181  1.00  7.04           H   new
ATOM      0 HG21 VAL A  41      -9.178  -3.004  -0.889  1.00  7.04           H   new
ATOM      0 HG22 VAL A  41      -7.636  -3.234  -1.164  1.00  7.04           H   new
ATOM      0 HG23 VAL A  41      -8.329  -3.923   0.082  1.00  7.04           H   new
ATOM    600  N   ASP A  42      -5.291  -0.084   1.259  1.00  7.04           N
ATOM    601  CA  ASP A  42      -4.957   1.203   1.852  1.00  7.04           C
ATOM    602  C   ASP A  42      -5.902   2.240   1.258  1.00  7.04           C
ATOM    603  O   ASP A  42      -6.138   2.240   0.044  1.00  7.04           O
ATOM    604  CB  ASP A  42      -3.511   1.671   1.575  1.00  7.04           C
ATOM    605  CG  ASP A  42      -2.340   0.925   2.293  1.00  7.04           C
ATOM    606  OD1 ASP A  42      -2.612   0.219   3.263  1.00  7.04           O
ATOM    607  OD2 ASP A  42      -1.144   1.085   1.860  1.00  7.04           O1-
ATOM      0  H   ASP A  42      -4.846  -0.283   0.551  1.00  7.04           H   new
ATOM      0  HA  ASP A  42      -5.042   1.105   2.813  1.00  7.04           H   new
ATOM      0  HB2 ASP A  42      -3.358   1.610   0.619  1.00  7.04           H   new
ATOM      0  HB3 ASP A  42      -3.453   2.610   1.812  1.00  7.04           H   new
ATOM    612  N   ILE A  43      -6.395   3.147   2.085  1.00  7.04           N
ATOM    613  CA  ILE A  43      -7.187   4.264   1.597  1.00  7.04           C
ATOM    614  C   ILE A  43      -6.635   5.545   2.214  1.00  7.04           C
ATOM    615  O   ILE A  43      -6.477   5.659   3.436  1.00  7.04           O
ATOM    616  CB  ILE A  43      -8.692   4.082   1.913  1.00  7.04           C
ATOM    617  CG1 ILE A  43      -9.491   5.240   1.359  1.00  7.04           C
ATOM    618  CG2 ILE A  43      -8.922   3.934   3.376  1.00  7.04           C
ATOM    619  CD1 ILE A  43     -10.995   4.995   1.370  1.00  7.04           C
ATOM      0  H   ILE A  43      -6.282   3.134   2.937  1.00  7.04           H   new
ATOM      0  HA  ILE A  43      -7.120   4.311   0.630  1.00  7.04           H   new
ATOM      0  HB  ILE A  43      -8.993   3.266   1.484  1.00  7.04           H   new
ATOM      0 HG12 ILE A  43      -9.296   6.037   1.877  1.00  7.04           H   new
ATOM      0 HG13 ILE A  43      -9.205   5.416   0.449  1.00  7.04           H   new
ATOM      0 HG21 ILE A  43      -9.871   3.822   3.545  1.00  7.04           H   new
ATOM      0 HG22 ILE A  43      -8.442   3.157   3.702  1.00  7.04           H   new
ATOM      0 HG23 ILE A  43      -8.604   4.727   3.836  1.00  7.04           H   new
ATOM      0 HD11 ILE A  43     -11.452   5.769   1.005  1.00  7.04           H   new
ATOM      0 HD12 ILE A  43     -11.200   4.215   0.831  1.00  7.04           H   new
ATOM      0 HD13 ILE A  43     -11.292   4.845   2.281  1.00  7.04           H   new
ATOM    631  N   GLU A  44      -6.372   6.522   1.361  1.00  7.04           N
ATOM    632  CA  GLU A  44      -5.785   7.775   1.800  1.00  7.04           C
ATOM    633  C   GLU A  44      -6.444   8.995   1.199  1.00  7.04           C
ATOM    634  O   GLU A  44      -6.616   9.088  -0.013  1.00  7.04           O
ATOM    635  CB  GLU A  44      -4.296   7.774   1.407  1.00  7.04           C
ATOM    636  CG  GLU A  44      -3.515   9.031   1.756  1.00  7.04           C
ATOM    637  CD  GLU A  44      -2.051   8.955   1.366  1.00  7.04           C
ATOM    638  OE1 GLU A  44      -1.771   8.827   0.193  1.00  7.04           O
ATOM    639  OE2 GLU A  44      -1.208   9.042   2.225  1.00  7.04           O1-
ATOM      0  H   GLU A  44      -6.528   6.478   0.516  1.00  7.04           H   new
ATOM      0  HA  GLU A  44      -5.912   7.832   2.760  1.00  7.04           H   new
ATOM      0  HB2 GLU A  44      -3.867   7.018   1.837  1.00  7.04           H   new
ATOM      0  HB3 GLU A  44      -4.232   7.630   0.450  1.00  7.04           H   new
ATOM      0  HG2 GLU A  44      -3.922   9.791   1.312  1.00  7.04           H   new
ATOM      0  HG3 GLU A  44      -3.581   9.191   2.710  1.00  7.04           H   new
ATOM    646  N   LEU A  45      -6.759   9.971   2.033  1.00  7.04           N
ATOM    647  CA  LEU A  45      -7.289  11.215   1.504  1.00  7.04           C
ATOM    648  C   LEU A  45      -6.091  12.049   1.127  1.00  7.04           C
ATOM    649  O   LEU A  45      -5.289  12.420   1.979  1.00  7.04           O
ATOM    650  CB  LEU A  45      -8.193  11.892   2.527  1.00  7.04           C
ATOM    651  CG  LEU A  45      -8.799  13.178   2.155  1.00  7.04           C
ATOM    652  CD1 LEU A  45      -9.634  12.987   0.924  1.00  7.04           C
ATOM    653  CD2 LEU A  45      -9.674  13.628   3.339  1.00  7.04           C
ATOM      0  H   LEU A  45      -6.677   9.937   2.888  1.00  7.04           H   new
ATOM      0  HA  LEU A  45      -7.850  11.076   0.725  1.00  7.04           H   new
ATOM      0  HB2 LEU A  45      -8.910  11.276   2.746  1.00  7.04           H   new
ATOM      0  HB3 LEU A  45      -7.678  12.028   3.338  1.00  7.04           H   new
ATOM      0  HG  LEU A  45      -8.125  13.849   1.965  1.00  7.04           H   new
ATOM      0 HD11 LEU A  45     -10.038  13.832   0.672  1.00  7.04           H   new
ATOM      0 HD12 LEU A  45      -9.074  12.668   0.199  1.00  7.04           H   new
ATOM      0 HD13 LEU A  45     -10.331  12.337   1.103  1.00  7.04           H   new
ATOM      0 HD21 LEU A  45     -10.092  14.478   3.128  1.00  7.04           H   new
ATOM      0 HD22 LEU A  45     -10.360  12.963   3.506  1.00  7.04           H   new
ATOM      0 HD23 LEU A  45      -9.122  13.727   4.130  1.00  7.04           H   new
ATOM    665  N   VAL A  46      -5.928  12.248  -0.167  1.00  7.04           N
ATOM    666  CA  VAL A  46      -4.744  12.879  -0.706  1.00  7.04           C
ATOM    667  C   VAL A  46      -4.844  14.377  -0.644  1.00  7.04           C
ATOM    668  O   VAL A  46      -3.908  15.065  -0.227  1.00  7.04           O
ATOM    669  CB  VAL A  46      -4.555  12.450  -2.172  1.00  7.04           C
ATOM    670  CG1 VAL A  46      -3.380  13.184  -2.789  1.00  7.04           C
ATOM    671  CG2 VAL A  46      -4.363  10.949  -2.233  1.00  7.04           C
ATOM      0  H   VAL A  46      -6.506  12.019  -0.761  1.00  7.04           H   new
ATOM      0  HA  VAL A  46      -3.985  12.599  -0.170  1.00  7.04           H   new
ATOM      0  HB  VAL A  46      -5.345  12.682  -2.685  1.00  7.04           H   new
ATOM      0 HG11 VAL A  46      -3.272  12.905  -3.712  1.00  7.04           H   new
ATOM      0 HG12 VAL A  46      -3.543  14.140  -2.758  1.00  7.04           H   new
ATOM      0 HG13 VAL A  46      -2.573  12.978  -2.293  1.00  7.04           H   new
ATOM      0 HG21 VAL A  46      -4.244  10.675  -3.156  1.00  7.04           H   new
ATOM      0 HG22 VAL A  46      -3.579  10.702  -1.719  1.00  7.04           H   new
ATOM      0 HG23 VAL A  46      -5.144  10.507  -1.864  1.00  7.04           H   new
ATOM    681  N   THR A  47      -5.970  14.889  -1.106  1.00  7.04           N
ATOM    682  CA  THR A  47      -6.131  16.326  -1.125  1.00  7.04           C
ATOM    683  C   THR A  47      -7.580  16.774  -1.187  1.00  7.04           C
ATOM    684  O   THR A  47      -8.438  16.079  -1.747  1.00  7.04           O
ATOM    685  CB  THR A  47      -5.351  16.928  -2.300  1.00  7.04           C
ATOM    686  CG2 THR A  47      -5.907  16.483  -3.600  1.00  7.04           C
ATOM    687  OG1 THR A  47      -5.409  18.333  -2.216  1.00  7.04           O
ATOM      0  H   THR A  47      -6.636  14.435  -1.406  1.00  7.04           H   new
ATOM      0  HA  THR A  47      -5.776  16.651  -0.283  1.00  7.04           H   new
ATOM      0  HB  THR A  47      -4.431  16.625  -2.249  1.00  7.04           H   new
ATOM      0  HG1 THR A  47      -5.234  18.666  -2.967  1.00  7.04           H   new
ATOM      0 HG21 THR A  47      -5.395  16.878  -4.323  1.00  7.04           H   new
ATOM      0 HG22 THR A  47      -5.857  15.516  -3.660  1.00  7.04           H   new
ATOM      0 HG23 THR A  47      -6.833  16.763  -3.669  1.00  7.04           H   new
ATOM    695  N   THR A  48      -7.842  17.978  -0.669  1.00  7.04           N
ATOM    696  CA  THR A  48      -9.148  18.585  -0.845  1.00  7.04           C
ATOM    697  C   THR A  48      -8.982  19.851  -1.678  1.00  7.04           C
ATOM    698  O   THR A  48      -8.094  20.671  -1.432  1.00  7.04           O
ATOM    699  CB  THR A  48      -9.819  18.864   0.499  1.00  7.04           C
ATOM    700  CG2 THR A  48     -11.194  19.547   0.292  1.00  7.04           C
ATOM    701  OG1 THR A  48      -9.990  17.640   1.186  1.00  7.04           O
ATOM      0  H   THR A  48      -7.280  18.449  -0.219  1.00  7.04           H   new
ATOM      0  HA  THR A  48      -9.736  17.972  -1.314  1.00  7.04           H   new
ATOM      0  HB  THR A  48      -9.259  19.462   1.018  1.00  7.04           H   new
ATOM      0  HG1 THR A  48      -9.244  17.265   1.280  1.00  7.04           H   new
ATOM      0 HG21 THR A  48     -11.605  19.716   1.154  1.00  7.04           H   new
ATOM      0 HG22 THR A  48     -11.071  20.387  -0.177  1.00  7.04           H   new
ATOM      0 HG23 THR A  48     -11.769  18.966  -0.231  1.00  7.04           H   new
ATOM    709  N   THR A  49      -9.817  19.985  -2.687  1.00  7.04           N
ATOM    710  CA  THR A  49      -9.748  21.098  -3.616  1.00  7.04           C
ATOM    711  C   THR A  49     -10.957  21.995  -3.494  1.00  7.04           C
ATOM    712  O   THR A  49     -12.081  21.510  -3.350  1.00  7.04           O
ATOM    713  CB  THR A  49      -9.604  20.581  -5.053  1.00  7.04           C
ATOM    714  CG2 THR A  49      -9.585  21.696  -6.038  1.00  7.04           C
ATOM    715  OG1 THR A  49      -8.391  19.832  -5.168  1.00  7.04           O
ATOM      0  H   THR A  49     -10.449  19.427  -2.857  1.00  7.04           H   new
ATOM      0  HA  THR A  49      -8.966  21.627  -3.392  1.00  7.04           H   new
ATOM      0  HB  THR A  49     -10.370  20.019  -5.247  1.00  7.04           H   new
ATOM      0  HG1 THR A  49      -8.311  19.547  -5.954  1.00  7.04           H   new
ATOM      0 HG21 THR A  49      -9.493  21.335  -6.934  1.00  7.04           H   new
ATOM      0 HG22 THR A  49     -10.413  22.198  -5.975  1.00  7.04           H   new
ATOM      0 HG23 THR A  49      -8.837  22.283  -5.848  1.00  7.04           H   new
ATOM    723  N   VAL A  50     -10.727  23.306  -3.503  1.00  7.04           N
ATOM    724  CA  VAL A  50     -11.846  24.235  -3.395  1.00  7.04           C
ATOM    725  C   VAL A  50     -11.938  25.169  -4.611  1.00  7.04           C
ATOM    726  O   VAL A  50     -10.939  25.736  -5.074  1.00  7.04           O
ATOM    727  CB  VAL A  50     -11.758  25.025  -2.072  1.00  7.04           C
ATOM    728  CG1 VAL A  50     -10.461  25.837  -1.985  1.00  7.04           C
ATOM    729  CG2 VAL A  50     -12.945  25.878  -1.963  1.00  7.04           C
ATOM      0  H   VAL A  50      -9.951  23.670  -3.569  1.00  7.04           H   new
ATOM      0  HA  VAL A  50     -12.666  23.717  -3.386  1.00  7.04           H   new
ATOM      0  HB  VAL A  50     -11.737  24.407  -1.324  1.00  7.04           H   new
ATOM      0 HG11 VAL A  50     -10.437  26.320  -1.144  1.00  7.04           H   new
ATOM      0 HG12 VAL A  50      -9.700  25.238  -2.035  1.00  7.04           H   new
ATOM      0 HG13 VAL A  50     -10.424  26.468  -2.721  1.00  7.04           H   new
ATOM      0 HG21 VAL A  50     -12.906  26.383  -1.136  1.00  7.04           H   new
ATOM      0 HG22 VAL A  50     -12.973  26.491  -2.714  1.00  7.04           H   new
ATOM      0 HG23 VAL A  50     -13.742  25.325  -1.967  1.00  7.04           H   new
ATOM    739  N   SER A  51     -13.158  25.357  -5.117  1.00  7.04           N
ATOM    740  CA  SER A  51     -13.353  26.164  -6.315  1.00  7.04           C
ATOM    741  C   SER A  51     -14.620  26.998  -6.298  1.00  7.04           C
ATOM    742  O   SER A  51     -15.536  26.720  -5.550  1.00  7.04           O
ATOM    743  CB  SER A  51     -13.437  25.218  -7.489  1.00  7.04           C
ATOM    744  OG  SER A  51     -14.584  24.405  -7.393  1.00  7.04           O
ATOM      0  H   SER A  51     -13.879  25.028  -4.783  1.00  7.04           H   new
ATOM      0  HA  SER A  51     -12.609  26.784  -6.370  1.00  7.04           H   new
ATOM      0  HB2 SER A  51     -13.462  25.724  -8.316  1.00  7.04           H   new
ATOM      0  HB3 SER A  51     -12.643  24.662  -7.520  1.00  7.04           H   new
ATOM      0  HG  SER A  51     -14.616  23.887  -8.053  1.00  7.04           H   new
ATOM    750  N   ASN A  52     -14.689  28.018  -7.151  1.00  7.04           N
ATOM    751  CA  ASN A  52     -15.900  28.840  -7.267  1.00  7.04           C
ATOM    752  C   ASN A  52     -16.369  29.416  -5.925  1.00  7.04           C
ATOM    753  O   ASN A  52     -17.567  29.482  -5.648  1.00  7.04           O
ATOM    754  CB  ASN A  52     -17.022  28.039  -7.915  1.00  7.04           C
ATOM    755  CG  ASN A  52     -16.707  27.648  -9.338  1.00  7.04           C
ATOM    756  ND2 ASN A  52     -17.017  26.426  -9.691  1.00  7.04           N
ATOM    757  OD1 ASN A  52     -16.178  28.452 -10.117  1.00  7.04           O
ATOM      0  H   ASN A  52     -14.047  28.253  -7.673  1.00  7.04           H   new
ATOM      0  HA  ASN A  52     -15.669  29.596  -7.829  1.00  7.04           H   new
ATOM      0  HB2 ASN A  52     -17.188  27.239  -7.392  1.00  7.04           H   new
ATOM      0  HB3 ASN A  52     -17.839  28.562  -7.900  1.00  7.04           H   new
ATOM      0 HD21 ASN A  52     -16.854  26.155 -10.491  1.00  7.04           H   new
ATOM      0 HD22 ASN A  52     -17.384  25.894  -9.123  1.00  7.04           H   new
ATOM    764  N   MET A  53     -15.422  29.865  -5.108  1.00  7.04           N
ATOM    765  CA  MET A  53     -15.743  30.431  -3.804  1.00  7.04           C
ATOM    766  C   MET A  53     -16.400  31.788  -3.968  1.00  7.04           C
ATOM    767  O   MET A  53     -16.102  32.512  -4.921  1.00  7.04           O
ATOM    768  CB  MET A  53     -14.489  30.512  -2.964  1.00  7.04           C
ATOM    769  CG  MET A  53     -13.936  29.197  -2.589  1.00  7.04           C
ATOM    770  SD  MET A  53     -12.440  29.335  -1.614  1.00  7.04           S
ATOM    771  CE  MET A  53     -11.280  29.717  -2.874  1.00  7.04           C
ATOM      0  H   MET A  53     -14.582  29.850  -5.292  1.00  7.04           H   new
ATOM      0  HA  MET A  53     -16.376  29.856  -3.345  1.00  7.04           H   new
ATOM      0  HB2 MET A  53     -13.815  31.009  -3.452  1.00  7.04           H   new
ATOM      0  HB3 MET A  53     -14.683  31.014  -2.157  1.00  7.04           H   new
ATOM      0  HG2 MET A  53     -14.601  28.701  -2.087  1.00  7.04           H   new
ATOM      0  HG3 MET A  53     -13.749  28.687  -3.393  1.00  7.04           H   new
ATOM      0  HE1 MET A  53     -10.399  29.823  -2.482  1.00  7.04           H   new
ATOM      0  HE2 MET A  53     -11.259  28.997  -3.524  1.00  7.04           H   new
ATOM      0  HE3 MET A  53     -11.539  30.542  -3.313  1.00  7.04           H   new
ATOM    781  N   ALA A  54     -17.310  32.137  -3.062  1.00  7.04           N
ATOM    782  CA  ALA A  54     -17.983  33.431  -3.194  1.00  7.04           C
ATOM    783  C   ALA A  54     -17.230  34.511  -2.456  1.00  7.04           C
ATOM    784  O   ALA A  54     -16.822  34.314  -1.322  1.00  7.04           O
ATOM    785  CB  ALA A  54     -19.403  33.349  -2.665  1.00  7.04           C
ATOM      0  H   ALA A  54     -17.547  31.661  -2.386  1.00  7.04           H   new
ATOM      0  HA  ALA A  54     -18.006  33.657  -4.137  1.00  7.04           H   new
ATOM      0  HB1 ALA A  54     -19.834  34.213  -2.760  1.00  7.04           H   new
ATOM      0  HB2 ALA A  54     -19.898  32.684  -3.169  1.00  7.04           H   new
ATOM      0  HB3 ALA A  54     -19.386  33.098  -1.728  1.00  7.04           H   new
ATOM    791  N   GLU A  55     -17.111  35.696  -3.027  1.00  7.04           N
ATOM    792  CA  GLU A  55     -16.446  36.741  -2.254  1.00  7.04           C
ATOM    793  C   GLU A  55     -17.425  37.268  -1.220  1.00  7.04           C
ATOM    794  O   GLU A  55     -18.577  37.553  -1.549  1.00  7.04           O
ATOM    795  CB  GLU A  55     -15.912  37.849  -3.165  1.00  7.04           C
ATOM    796  CG  GLU A  55     -14.790  37.374  -4.083  1.00  7.04           C
ATOM    797  CD  GLU A  55     -14.249  38.423  -5.015  1.00  7.04           C
ATOM    798  OE1 GLU A  55     -14.742  39.518  -5.010  1.00  7.04           O
ATOM    799  OE2 GLU A  55     -13.325  38.117  -5.737  1.00  7.04           O1-
ATOM      0  H   GLU A  55     -17.387  35.914  -3.812  1.00  7.04           H   new
ATOM      0  HA  GLU A  55     -15.672  36.375  -1.797  1.00  7.04           H   new
ATOM      0  HB2 GLU A  55     -16.640  38.197  -3.704  1.00  7.04           H   new
ATOM      0  HB3 GLU A  55     -15.588  38.582  -2.619  1.00  7.04           H   new
ATOM      0  HG2 GLU A  55     -14.062  37.039  -3.536  1.00  7.04           H   new
ATOM      0  HG3 GLU A  55     -15.115  36.628  -4.610  1.00  7.04           H   new
ATOM    806  N   VAL A  56     -16.969  37.384   0.025  1.00  7.04           N
ATOM    807  CA  VAL A  56     -17.819  37.845   1.117  1.00  7.04           C
ATOM    808  C   VAL A  56     -17.469  39.234   1.579  1.00  7.04           C
ATOM    809  O   VAL A  56     -18.320  40.127   1.618  1.00  7.04           O
ATOM    810  CB  VAL A  56     -17.662  36.914   2.332  1.00  7.04           C
ATOM    811  CG1 VAL A  56     -18.485  37.423   3.503  1.00  7.04           C
ATOM    812  CG2 VAL A  56     -18.064  35.531   1.953  1.00  7.04           C
ATOM      0  H   VAL A  56     -16.162  37.199   0.259  1.00  7.04           H   new
ATOM      0  HA  VAL A  56     -18.726  37.843   0.773  1.00  7.04           H   new
ATOM      0  HB  VAL A  56     -16.733  36.902   2.610  1.00  7.04           H   new
ATOM      0 HG11 VAL A  56     -18.375  36.826   4.260  1.00  7.04           H   new
ATOM      0 HG12 VAL A  56     -18.185  38.312   3.747  1.00  7.04           H   new
ATOM      0 HG13 VAL A  56     -19.421  37.456   3.251  1.00  7.04           H   new
ATOM      0 HG21 VAL A  56     -17.965  34.944   2.719  1.00  7.04           H   new
ATOM      0 HG22 VAL A  56     -18.990  35.531   1.663  1.00  7.04           H   new
ATOM      0 HG23 VAL A  56     -17.499  35.216   1.230  1.00  7.04           H   new
ATOM    822  N   ARG A  57     -16.212  39.416   1.945  1.00  7.04           N
ATOM    823  CA  ARG A  57     -15.766  40.685   2.502  1.00  7.04           C
ATOM    824  C   ARG A  57     -14.272  40.901   2.331  1.00  7.04           C
ATOM    825  O   ARG A  57     -13.474  39.974   2.500  1.00  7.04           O
ATOM    826  CB  ARG A  57     -16.162  40.760   3.972  1.00  7.04           C
ATOM    827  CG  ARG A  57     -15.697  41.950   4.745  1.00  7.04           C
ATOM    828  CD  ARG A  57     -16.020  41.851   6.226  1.00  7.04           C
ATOM    829  NE  ARG A  57     -17.420  41.878   6.550  1.00  7.04           N
ATOM    830  CZ  ARG A  57     -17.889  41.898   7.823  1.00  7.04           C
ATOM    831  NH1 ARG A  57     -17.037  41.909   8.844  1.00  7.04           N1+
ATOM    832  NH2 ARG A  57     -19.192  41.911   8.047  1.00  7.04           N
ATOM      0  H   ARG A  57     -15.598  38.817   1.880  1.00  7.04           H   new
ATOM      0  HA  ARG A  57     -16.203  41.398   2.010  1.00  7.04           H   new
ATOM      0  HB2 ARG A  57     -17.130  40.727   4.024  1.00  7.04           H   new
ATOM      0  HB3 ARG A  57     -15.827  39.965   4.414  1.00  7.04           H   new
ATOM      0  HG2 ARG A  57     -14.739  42.049   4.633  1.00  7.04           H   new
ATOM      0  HG3 ARG A  57     -16.109  42.749   4.381  1.00  7.04           H   new
ATOM      0  HD2 ARG A  57     -15.639  41.029   6.571  1.00  7.04           H   new
ATOM      0  HD3 ARG A  57     -15.582  42.583   6.688  1.00  7.04           H   new
ATOM      0  HE  ARG A  57     -17.989  41.882   5.905  1.00  7.04           H   new
ATOM      0 HH11 ARG A  57     -16.190  41.903   8.697  1.00  7.04           H   new
ATOM      0 HH12 ARG A  57     -17.333  41.922   9.651  1.00  7.04           H   new
ATOM      0 HH21 ARG A  57     -19.742  41.907   7.386  1.00  7.04           H   new
ATOM      0 HH22 ARG A  57     -19.489  41.924   8.854  1.00  7.04           H   new
ATOM    846  N   SER A  58     -13.893  42.126   2.002  1.00  7.04           N
ATOM    847  CA  SER A  58     -12.480  42.467   1.906  1.00  7.04           C
ATOM    848  C   SER A  58     -12.092  43.401   3.033  1.00  7.04           C
ATOM    849  O   SER A  58     -12.907  44.210   3.468  1.00  7.04           O
ATOM    850  CB  SER A  58     -12.147  43.078   0.557  1.00  7.04           C
ATOM    851  OG  SER A  58     -12.294  42.139  -0.494  1.00  7.04           O
ATOM      0  H   SER A  58     -14.433  42.773   1.831  1.00  7.04           H   new
ATOM      0  HA  SER A  58     -11.965  41.649   1.988  1.00  7.04           H   new
ATOM      0  HB2 SER A  58     -12.726  43.839   0.394  1.00  7.04           H   new
ATOM      0  HB3 SER A  58     -11.236  43.411   0.568  1.00  7.04           H   new
ATOM      0  HG  SER A  58     -12.105  42.505  -1.226  1.00  7.04           H   new
ATOM    857  N   TYR A  59     -10.843  43.283   3.483  1.00  7.04           N
ATOM    858  CA  TYR A  59     -10.269  44.118   4.529  1.00  7.04           C
ATOM    859  C   TYR A  59      -9.016  44.885   4.144  1.00  7.04           C
ATOM    860  O   TYR A  59      -8.151  44.388   3.426  1.00  7.04           O
ATOM    861  CB  TYR A  59      -9.940  43.303   5.759  1.00  7.04           C
ATOM    862  CG  TYR A  59     -11.077  42.871   6.570  1.00  7.04           C
ATOM    863  CD1 TYR A  59     -11.794  41.707   6.376  1.00  7.04           C
ATOM    864  CD2 TYR A  59     -11.393  43.702   7.573  1.00  7.04           C
ATOM    865  CE1 TYR A  59     -12.829  41.432   7.257  1.00  7.04           C
ATOM    866  CE2 TYR A  59     -12.386  43.441   8.411  1.00  7.04           C
ATOM    867  CZ  TYR A  59     -13.112  42.333   8.278  1.00  7.04           C
ATOM    868  OH  TYR A  59     -14.105  42.099   9.201  1.00  7.04           O
ATOM      0  H   TYR A  59     -10.293  42.697   3.177  1.00  7.04           H   new
ATOM      0  HA  TYR A  59     -10.966  44.771   4.699  1.00  7.04           H   new
ATOM      0  HB2 TYR A  59      -9.448  42.515   5.480  1.00  7.04           H   new
ATOM      0  HB3 TYR A  59      -9.346  43.825   6.321  1.00  7.04           H   new
ATOM      0  HD1 TYR A  59     -11.590  41.127   5.678  1.00  7.04           H   new
ATOM      0  HD2 TYR A  59     -10.902  44.484   7.684  1.00  7.04           H   new
ATOM      0  HE1 TYR A  59     -13.329  40.653   7.166  1.00  7.04           H   new
ATOM      0  HE2 TYR A  59     -12.577  44.037   9.098  1.00  7.04           H   new
ATOM      0  HH  TYR A  59     -13.921  42.497   9.917  1.00  7.04           H   new
ATOM    878  N   CYS A  60      -8.890  46.092   4.681  1.00  7.04           N
ATOM    879  CA  CYS A  60      -7.698  46.905   4.424  1.00  7.04           C
ATOM    880  C   CYS A  60      -6.674  46.733   5.529  1.00  7.04           C
ATOM    881  O   CYS A  60      -6.946  47.025   6.691  1.00  7.04           O
ATOM    882  CB  CYS A  60      -8.067  48.374   4.335  1.00  7.04           C
ATOM    883  SG  CYS A  60      -6.732  49.445   3.886  1.00  7.04           S
ATOM      0  H   CYS A  60      -9.475  46.460   5.193  1.00  7.04           H   new
ATOM      0  HA  CYS A  60      -7.319  46.606   3.583  1.00  7.04           H   new
ATOM      0  HB2 CYS A  60      -8.781  48.477   3.686  1.00  7.04           H   new
ATOM      0  HB3 CYS A  60      -8.420  48.659   5.192  1.00  7.04           H   new
ATOM    888  N   TYR A  61      -5.499  46.214   5.189  1.00  7.04           N
ATOM    889  CA  TYR A  61      -4.465  46.022   6.201  1.00  7.04           C
ATOM    890  C   TYR A  61      -3.490  47.194   6.244  1.00  7.04           C
ATOM    891  O   TYR A  61      -2.957  47.541   7.305  1.00  7.04           O
ATOM    892  CB  TYR A  61      -3.727  44.707   5.990  1.00  7.04           C
ATOM    893  CG  TYR A  61      -4.533  43.449   6.321  1.00  7.04           C
ATOM    894  CD1 TYR A  61      -5.890  43.482   6.602  1.00  7.04           C
ATOM    895  CD2 TYR A  61      -3.881  42.259   6.374  1.00  7.04           C
ATOM    896  CE1 TYR A  61      -6.540  42.332   6.914  1.00  7.04           C
ATOM    897  CE2 TYR A  61      -4.530  41.119   6.686  1.00  7.04           C
ATOM    898  CZ  TYR A  61      -5.846  41.161   6.951  1.00  7.04           C
ATOM    899  OH  TYR A  61      -6.487  40.043   7.245  1.00  7.04           O
ATOM      0  H   TYR A  61      -5.282  45.970   4.393  1.00  7.04           H   new
ATOM      0  HA  TYR A  61      -4.910  45.983   7.062  1.00  7.04           H   new
ATOM      0  HB2 TYR A  61      -3.442  44.657   5.064  1.00  7.04           H   new
ATOM      0  HB3 TYR A  61      -2.924  44.712   6.534  1.00  7.04           H   new
ATOM      0  HD1 TYR A  61      -6.353  44.288   6.577  1.00  7.04           H   new
ATOM      0  HD2 TYR A  61      -2.970  42.230   6.192  1.00  7.04           H   new
ATOM      0  HE1 TYR A  61      -7.451  42.344   7.101  1.00  7.04           H   new
ATOM      0  HE2 TYR A  61      -4.071  40.311   6.717  1.00  7.04           H   new
ATOM      0  HH  TYR A  61      -5.980  39.386   7.114  1.00  7.04           H   new
ATOM    909  N   GLU A  62      -3.258  47.804   5.080  1.00  7.04           N
ATOM    910  CA  GLU A  62      -2.305  48.912   4.962  1.00  7.04           C
ATOM    911  C   GLU A  62      -2.854  49.965   4.024  1.00  7.04           C
ATOM    912  O   GLU A  62      -3.340  49.642   2.932  1.00  7.04           O
ATOM    913  CB  GLU A  62      -0.939  48.423   4.478  1.00  7.04           C
ATOM    914  CG  GLU A  62       0.140  49.511   4.364  1.00  7.04           C
ATOM    915  CD  GLU A  62       1.496  48.946   3.996  1.00  7.04           C
ATOM    916  OE1 GLU A  62       1.641  47.739   4.021  1.00  7.04           O
ATOM    917  OE2 GLU A  62       2.372  49.705   3.655  1.00  7.04           O1-
ATOM      0  H   GLU A  62      -3.645  47.590   4.342  1.00  7.04           H   new
ATOM      0  HA  GLU A  62      -2.182  49.302   5.842  1.00  7.04           H   new
ATOM      0  HB2 GLU A  62      -0.623  47.736   5.086  1.00  7.04           H   new
ATOM      0  HB3 GLU A  62      -1.050  48.005   3.610  1.00  7.04           H   new
ATOM      0  HG2 GLU A  62      -0.129  50.160   3.695  1.00  7.04           H   new
ATOM      0  HG3 GLU A  62       0.208  49.984   5.208  1.00  7.04           H   new
ATOM    924  N   ALA A  63      -2.738  51.225   4.439  1.00  7.04           N
ATOM    925  CA  ALA A  63      -3.333  52.337   3.713  1.00  7.04           C
ATOM    926  C   ALA A  63      -2.457  53.573   3.629  1.00  7.04           C
ATOM    927  O   ALA A  63      -1.394  53.660   4.243  1.00  7.04           O
ATOM    928  CB  ALA A  63      -4.642  52.727   4.393  1.00  7.04           C
ATOM      0  H   ALA A  63      -2.312  51.456   5.149  1.00  7.04           H   new
ATOM      0  HA  ALA A  63      -3.464  52.024   2.804  1.00  7.04           H   new
ATOM      0  HB1 ALA A  63      -5.046  53.468   3.916  1.00  7.04           H   new
ATOM      0  HB2 ALA A  63      -5.248  51.970   4.387  1.00  7.04           H   new
ATOM      0  HB3 ALA A  63      -4.465  52.991   5.309  1.00  7.04           H   new
ATOM    934  N   SER A  64      -2.923  54.519   2.823  1.00  7.04           N
ATOM    935  CA  SER A  64      -2.290  55.809   2.638  1.00  7.04           C
ATOM    936  C   SER A  64      -3.348  56.910   2.634  1.00  7.04           C
ATOM    937  O   SER A  64      -4.534  56.660   2.383  1.00  7.04           O
ATOM    938  CB  SER A  64      -1.518  55.804   1.336  1.00  7.04           C
ATOM    939  OG  SER A  64      -2.375  55.627   0.239  1.00  7.04           O
ATOM      0  H   SER A  64      -3.639  54.421   2.356  1.00  7.04           H   new
ATOM      0  HA  SER A  64      -1.675  55.980   3.368  1.00  7.04           H   new
ATOM      0  HB2 SER A  64      -1.034  56.639   1.240  1.00  7.04           H   new
ATOM      0  HB3 SER A  64      -0.857  55.094   1.351  1.00  7.04           H   new
ATOM      0  HG  SER A  64      -1.926  55.629  -0.471  1.00  7.04           H   new
ATOM    945  N   ILE A  65      -2.915  58.146   2.879  1.00  7.04           N
ATOM    946  CA  ILE A  65      -3.855  59.260   2.898  1.00  7.04           C
ATOM    947  C   ILE A  65      -3.556  60.226   1.766  1.00  7.04           C
ATOM    948  O   ILE A  65      -2.405  60.623   1.574  1.00  7.04           O
ATOM    949  CB  ILE A  65      -3.801  60.020   4.224  1.00  7.04           C
ATOM    950  CG1 ILE A  65      -4.060  59.092   5.339  1.00  7.04           C
ATOM    951  CG2 ILE A  65      -4.859  61.096   4.200  1.00  7.04           C
ATOM    952  CD1 ILE A  65      -3.879  59.703   6.697  1.00  7.04           C
ATOM      0  H   ILE A  65      -2.096  58.357   3.034  1.00  7.04           H   new
ATOM      0  HA  ILE A  65      -4.743  58.886   2.788  1.00  7.04           H   new
ATOM      0  HB  ILE A  65      -2.925  60.418   4.345  1.00  7.04           H   new
ATOM      0 HG12 ILE A  65      -4.967  58.756   5.264  1.00  7.04           H   new
ATOM      0 HG13 ILE A  65      -3.467  58.329   5.256  1.00  7.04           H   new
ATOM      0 HG21 ILE A  65      -4.839  61.589   5.035  1.00  7.04           H   new
ATOM      0 HG22 ILE A  65      -4.687  61.703   3.463  1.00  7.04           H   new
ATOM      0 HG23 ILE A  65      -5.732  60.689   4.086  1.00  7.04           H   new
ATOM      0 HD11 ILE A  65      -4.065  59.038   7.379  1.00  7.04           H   new
ATOM      0 HD12 ILE A  65      -2.966  60.016   6.792  1.00  7.04           H   new
ATOM      0 HD13 ILE A  65      -4.489  60.450   6.800  1.00  7.04           H   new
ATOM    964  N   SER A  66      -4.585  60.569   0.997  1.00  7.04           N
ATOM    965  CA  SER A  66      -4.424  61.464  -0.139  1.00  7.04           C
ATOM    966  C   SER A  66      -5.061  62.853   0.097  1.00  7.04           C
ATOM    967  O   SER A  66      -4.407  63.781   0.569  1.00  7.04           O
ATOM    968  CB  SER A  66      -4.989  60.782  -1.380  1.00  7.04           C
ATOM    969  OG  SER A  66      -6.363  60.548  -1.241  1.00  7.04           O
ATOM      0  H   SER A  66      -5.390  60.291   1.119  1.00  7.04           H   new
ATOM      0  HA  SER A  66      -3.478  61.638  -0.265  1.00  7.04           H   new
ATOM      0  HB2 SER A  66      -4.829  61.337  -2.159  1.00  7.04           H   new
ATOM      0  HB3 SER A  66      -4.528  59.942  -1.530  1.00  7.04           H   new
ATOM      0  HG  SER A  66      -6.655  60.174  -1.934  1.00  7.04           H   new
ATOM    975  N   ASP A  67      -6.339  62.982  -0.237  1.00  7.04           N
ATOM    976  CA  ASP A  67      -7.102  64.226  -0.122  1.00  7.04           C
ATOM    977  C   ASP A  67      -7.525  64.557   1.303  1.00  7.04           C
ATOM    978  O   ASP A  67      -8.304  63.827   1.916  1.00  7.04           O
ATOM    979  CB  ASP A  67      -8.345  64.151  -1.025  1.00  7.04           C
ATOM    980  CG  ASP A  67      -9.260  65.409  -1.060  1.00  7.04           C
ATOM    981  OD1 ASP A  67      -9.138  66.279  -0.241  1.00  7.04           O
ATOM    982  OD2 ASP A  67     -10.125  65.444  -1.899  1.00  7.04           O1-
ATOM      0  H   ASP A  67      -6.804  62.328  -0.547  1.00  7.04           H   new
ATOM      0  HA  ASP A  67      -6.510  64.940  -0.405  1.00  7.04           H   new
ATOM      0  HB2 ASP A  67      -8.051  63.965  -1.930  1.00  7.04           H   new
ATOM      0  HB3 ASP A  67      -8.881  63.394  -0.740  1.00  7.04           H   new
ATOM    987  N   MET A  68      -6.967  65.636   1.854  1.00  7.04           N
ATOM    988  CA  MET A  68      -7.293  66.036   3.218  1.00  7.04           C
ATOM    989  C   MET A  68      -7.860  67.447   3.257  1.00  7.04           C
ATOM    990  O   MET A  68      -7.521  68.295   2.427  1.00  7.04           O
ATOM    991  CB  MET A  68      -6.081  65.956   4.141  1.00  7.04           C
ATOM    992  CG  MET A  68      -5.524  64.577   4.293  1.00  7.04           C
ATOM    993  SD  MET A  68      -4.194  64.502   5.478  1.00  7.04           S
ATOM    994  CE  MET A  68      -5.154  64.815   6.942  1.00  7.04           C
ATOM      0  H   MET A  68      -6.401  66.146   1.455  1.00  7.04           H   new
ATOM      0  HA  MET A  68      -7.964  65.411   3.535  1.00  7.04           H   new
ATOM      0  HB2 MET A  68      -5.386  66.540   3.799  1.00  7.04           H   new
ATOM      0  HB3 MET A  68      -6.329  66.293   5.016  1.00  7.04           H   new
ATOM      0  HG2 MET A  68      -6.232  63.974   4.568  1.00  7.04           H   new
ATOM      0  HG3 MET A  68      -5.204  64.264   3.432  1.00  7.04           H   new
ATOM      0  HE1 MET A  68      -4.572  64.811   7.718  1.00  7.04           H   new
ATOM      0  HE2 MET A  68      -5.586  65.680   6.867  1.00  7.04           H   new
ATOM      0  HE3 MET A  68      -5.828  64.125   7.041  1.00  7.04           H   new
ATOM   1004  N   ALA A  69      -8.700  67.702   4.251  1.00  7.04           N
ATOM   1005  CA  ALA A  69      -9.268  69.032   4.455  1.00  7.04           C
ATOM   1006  C   ALA A  69      -9.687  69.183   5.900  1.00  7.04           C
ATOM   1007  O   ALA A  69      -9.226  68.323   6.647  1.00  7.04           O
ATOM   1008  CB  ALA A  69     -10.440  69.259   3.521  1.00  7.04           C
ATOM      0  H   ALA A  69      -8.957  67.115   4.824  1.00  7.04           H   new
ATOM      0  HA  ALA A  69      -8.597  69.703   4.252  1.00  7.04           H   new
ATOM      0  HB1 ALA A  69     -10.805  70.145   3.669  1.00  7.04           H   new
ATOM      0  HB2 ALA A  69     -10.141  69.182   2.601  1.00  7.04           H   new
ATOM      0  HB3 ALA A  69     -11.125  68.595   3.694  1.00  7.04           H   new
ATOM   1014  N   SER A  70      -9.689  70.462   6.271  1.00  7.04           N
ATOM   1015  CA  SER A  70     -10.590  70.795   7.359  1.00  7.04           C
ATOM   1016  C   SER A  70     -11.353  72.112   7.233  1.00  7.04           C
ATOM   1017  O   SER A  70     -11.079  72.939   6.361  1.00  7.04           O
ATOM   1018  CB  SER A  70      -9.756  70.833   8.631  1.00  7.04           C
ATOM   1019  OG  SER A  70      -8.817  71.864   8.584  1.00  7.04           O
ATOM      0  H   SER A  70      -9.219  71.100   5.938  1.00  7.04           H   new
ATOM      0  HA  SER A  70     -11.282  70.115   7.355  1.00  7.04           H   new
ATOM      0  HB2 SER A  70     -10.336  70.955   9.399  1.00  7.04           H   new
ATOM      0  HB3 SER A  70      -9.303  69.984   8.750  1.00  7.04           H   new
ATOM      0  HG  SER A  70      -8.369  71.868   9.295  1.00  7.04           H   new
ATOM   1025  N   ASP A  71     -12.308  72.273   8.153  1.00  7.04           N
ATOM   1026  CA  ASP A  71     -13.180  73.442   8.305  1.00  7.04           C
ATOM   1027  C   ASP A  71     -13.365  73.761   9.785  1.00  7.04           C
ATOM   1028  O   ASP A  71     -13.601  72.874  10.608  1.00  7.04           O
ATOM   1029  CB  ASP A  71     -14.550  73.218   7.628  1.00  7.04           C
ATOM   1030  CG  ASP A  71     -15.511  74.481   7.624  1.00  7.04           C
ATOM   1031  OD1 ASP A  71     -15.151  75.467   7.028  1.00  7.04           O
ATOM   1032  OD2 ASP A  71     -16.621  74.410   8.187  1.00  7.04           O1-
ATOM      0  H   ASP A  71     -12.474  71.666   8.740  1.00  7.04           H   new
ATOM      0  HA  ASP A  71     -12.755  74.195   7.865  1.00  7.04           H   new
ATOM      0  HB2 ASP A  71     -14.401  72.939   6.711  1.00  7.04           H   new
ATOM      0  HB3 ASP A  71     -15.002  72.486   8.077  1.00  7.04           H   new
ATOM   1037  N   SER A  72     -13.214  75.030  10.145  1.00  7.04           N
ATOM   1038  CA  SER A  72     -13.388  75.420  11.542  1.00  7.04           C
ATOM   1039  C   SER A  72     -14.365  76.571  11.673  1.00  7.04           C
ATOM   1040  O   SER A  72     -14.489  77.392  10.763  1.00  7.04           O
ATOM   1041  CB  SER A  72     -12.070  75.858  12.126  1.00  7.04           C
ATOM   1042  OG  SER A  72     -11.614  77.012  11.476  1.00  7.04           O
ATOM      0  H   SER A  72     -13.014  75.672   9.608  1.00  7.04           H   new
ATOM      0  HA  SER A  72     -13.732  74.648  12.017  1.00  7.04           H   new
ATOM      0  HB2 SER A  72     -12.171  76.031  13.075  1.00  7.04           H   new
ATOM      0  HB3 SER A  72     -11.416  75.147  12.035  1.00  7.04           H   new
ATOM      0  HG  SER A  72     -10.823  77.172  11.710  1.00  7.04           H   new
ATOM   1048  N   ARG A  73     -15.019  76.655  12.831  1.00  7.04           N
ATOM   1049  CA  ARG A  73     -15.961  77.739  13.105  1.00  7.04           C
ATOM   1050  C   ARG A  73     -15.727  78.414  14.447  1.00  7.04           C
ATOM   1051  O   ARG A  73     -15.211  77.811  15.394  1.00  7.04           O
ATOM   1052  CB  ARG A  73     -17.396  77.228  13.089  1.00  7.04           C
ATOM   1053  CG  ARG A  73     -17.822  76.555  11.836  1.00  7.04           C
ATOM   1054  CD  ARG A  73     -17.926  77.432  10.670  1.00  7.04           C
ATOM   1055  NE  ARG A  73     -18.212  76.627   9.489  1.00  7.04           N
ATOM   1056  CZ  ARG A  73     -19.413  76.364   8.979  1.00  7.04           C
ATOM   1057  NH1 ARG A  73     -20.524  76.864   9.492  1.00  7.04           N1+
ATOM   1058  NH2 ARG A  73     -19.431  75.573   7.936  1.00  7.04           N
ATOM      0  H   ARG A  73     -14.930  76.091  13.474  1.00  7.04           H   new
ATOM      0  HA  ARG A  73     -15.813  78.390  12.401  1.00  7.04           H   new
ATOM      0  HB2 ARG A  73     -17.510  76.607  13.826  1.00  7.04           H   new
ATOM      0  HB3 ARG A  73     -17.991  77.976  13.254  1.00  7.04           H   new
ATOM      0  HG2 ARG A  73     -17.192  75.845  11.635  1.00  7.04           H   new
ATOM      0  HG3 ARG A  73     -18.683  76.135  11.987  1.00  7.04           H   new
ATOM      0  HD2 ARG A  73     -18.628  78.087  10.806  1.00  7.04           H   new
ATOM      0  HD3 ARG A  73     -17.099  77.924  10.547  1.00  7.04           H   new
ATOM      0  HE  ARG A  73     -17.536  76.287   9.080  1.00  7.04           H   new
ATOM      0 HH11 ARG A  73     -20.486  77.379  10.180  1.00  7.04           H   new
ATOM      0 HH12 ARG A  73     -21.284  76.674   9.138  1.00  7.04           H   new
ATOM      0 HH21 ARG A  73     -18.695  75.258   7.622  1.00  7.04           H   new
ATOM      0 HH22 ARG A  73     -20.179  75.368   7.564  1.00  7.04           H   new
ATOM   1072  N   CYS A  74     -16.165  79.649  14.539  1.00  7.04           N
ATOM   1073  CA  CYS A  74     -16.147  80.392  15.798  1.00  7.04           C
ATOM   1074  C   CYS A  74     -17.325  79.924  16.644  1.00  7.04           C
ATOM   1075  O   CYS A  74     -18.347  79.517  16.100  1.00  7.04           O
ATOM   1076  CB  CYS A  74     -16.212  81.889  15.545  1.00  7.04           C
ATOM   1077  SG  CYS A  74     -14.834  82.535  14.573  1.00  7.04           S
ATOM      0  H   CYS A  74     -16.485  80.091  13.875  1.00  7.04           H   new
ATOM      0  HA  CYS A  74     -15.318  80.222  16.271  1.00  7.04           H   new
ATOM      0  HB2 CYS A  74     -17.042  82.094  15.087  1.00  7.04           H   new
ATOM      0  HB3 CYS A  74     -16.238  82.350  16.398  1.00  7.04           H   new
ATOM   1082  N   PRO A  75     -17.251  79.957  17.987  1.00  7.04           N
ATOM   1083  CA  PRO A  75     -18.286  79.495  18.913  1.00  7.04           C
ATOM   1084  C   PRO A  75     -19.734  79.915  18.593  1.00  7.04           C
ATOM   1085  O   PRO A  75     -20.671  79.212  18.975  1.00  7.04           O
ATOM   1086  CB  PRO A  75     -17.826  80.130  20.228  1.00  7.04           C
ATOM   1087  CG  PRO A  75     -16.330  80.217  20.105  1.00  7.04           C
ATOM   1088  CD  PRO A  75     -16.063  80.541  18.672  1.00  7.04           C
ATOM      0  HA  PRO A  75     -18.352  78.527  18.895  1.00  7.04           H   new
ATOM      0  HB2 PRO A  75     -18.221  81.007  20.353  1.00  7.04           H   new
ATOM      0  HB3 PRO A  75     -18.086  79.590  20.991  1.00  7.04           H   new
ATOM      0  HG2 PRO A  75     -15.971  80.902  20.690  1.00  7.04           H   new
ATOM      0  HG3 PRO A  75     -15.910  79.380  20.357  1.00  7.04           H   new
ATOM      0  HD2 PRO A  75     -15.994  81.497  18.524  1.00  7.04           H   new
ATOM      0  HD3 PRO A  75     -15.234  80.145  18.360  1.00  7.04           H   new
ATOM   1096  N   THR A  76     -19.933  81.052  17.923  1.00  7.04           N
ATOM   1097  CA  THR A  76     -21.282  81.528  17.615  1.00  7.04           C
ATOM   1098  C   THR A  76     -21.705  81.346  16.140  1.00  7.04           C
ATOM   1099  O   THR A  76     -22.758  81.839  15.735  1.00  7.04           O
ATOM   1100  CB  THR A  76     -21.419  83.007  18.008  1.00  7.04           C
ATOM   1101  CG2 THR A  76     -21.134  83.164  19.493  1.00  7.04           C
ATOM   1102  OG1 THR A  76     -20.486  83.793  17.262  1.00  7.04           O
ATOM      0  H   THR A  76     -19.301  81.561  17.639  1.00  7.04           H   new
ATOM      0  HA  THR A  76     -21.880  80.972  18.138  1.00  7.04           H   new
ATOM      0  HB  THR A  76     -22.321  83.308  17.815  1.00  7.04           H   new
ATOM      0  HG1 THR A  76     -20.564  84.601  17.478  1.00  7.04           H   new
ATOM      0 HG21 THR A  76     -21.220  84.097  19.742  1.00  7.04           H   new
ATOM      0 HG22 THR A  76     -21.767  82.634  20.002  1.00  7.04           H   new
ATOM      0 HG23 THR A  76     -20.232  82.861  19.684  1.00  7.04           H   new
ATOM   1110  N   GLN A  77     -20.887  80.654  15.336  1.00  7.04           N
ATOM   1111  CA  GLN A  77     -21.164  80.444  13.901  1.00  7.04           C
ATOM   1112  C   GLN A  77     -21.725  79.061  13.541  1.00  7.04           C
ATOM   1113  O   GLN A  77     -21.799  78.712  12.359  1.00  7.04           O
ATOM   1114  CB  GLN A  77     -19.905  80.647  13.063  1.00  7.04           C
ATOM   1115  CG  GLN A  77     -19.341  82.030  13.043  1.00  7.04           C
ATOM   1116  CD  GLN A  77     -18.050  82.095  12.211  1.00  7.04           C
ATOM   1117  NE2 GLN A  77     -17.954  83.116  11.365  1.00  7.04           N
ATOM   1118  OE1 GLN A  77     -17.147  81.239  12.324  1.00  7.04           O
ATOM      0  H   GLN A  77     -20.155  80.292  15.605  1.00  7.04           H   new
ATOM      0  HA  GLN A  77     -21.847  81.104  13.702  1.00  7.04           H   new
ATOM      0  HB2 GLN A  77     -19.220  80.043  13.391  1.00  7.04           H   new
ATOM      0  HB3 GLN A  77     -20.101  80.385  12.150  1.00  7.04           H   new
ATOM      0  HG2 GLN A  77     -19.996  82.643  12.675  1.00  7.04           H   new
ATOM      0  HG3 GLN A  77     -19.158  82.320  13.950  1.00  7.04           H   new
ATOM      0 HE21 GLN A  77     -18.592  83.690  11.309  1.00  7.04           H   new
ATOM      0 HE22 GLN A  77     -17.254  83.203  10.873  1.00  7.04           H   new
ATOM   1127  N   GLY A  78     -22.108  78.275  14.537  1.00  7.04           N
ATOM   1128  CA  GLY A  78     -22.635  76.936  14.293  1.00  7.04           C
ATOM   1129  C   GLY A  78     -21.526  75.897  14.159  1.00  7.04           C
ATOM   1130  O   GLY A  78     -20.372  76.148  14.513  1.00  7.04           O
ATOM      0  H   GLY A  78     -22.071  78.498  15.367  1.00  7.04           H   new
ATOM      0  HA2 GLY A  78     -23.225  76.685  15.021  1.00  7.04           H   new
ATOM      0  HA3 GLY A  78     -23.169  76.943  13.483  1.00  7.04           H   new
ATOM   1134  N   GLU A  79     -21.887  74.705  13.694  1.00  7.04           N
ATOM   1135  CA  GLU A  79     -20.922  73.615  13.617  1.00  7.04           C
ATOM   1136  C   GLU A  79     -20.184  73.575  12.282  1.00  7.04           C
ATOM   1137  O   GLU A  79     -20.778  73.788  11.224  1.00  7.04           O
ATOM   1138  CB  GLU A  79     -21.632  72.277  13.851  1.00  7.04           C
ATOM   1139  CG  GLU A  79     -22.205  72.097  15.262  1.00  7.04           C
ATOM   1140  CD  GLU A  79     -22.911  70.767  15.463  1.00  7.04           C
ATOM   1141  OE1 GLU A  79     -23.298  70.160  14.488  1.00  7.04           O
ATOM   1142  OE2 GLU A  79     -23.046  70.354  16.591  1.00  7.04           O1-
ATOM      0  H   GLU A  79     -22.678  74.508  13.421  1.00  7.04           H   new
ATOM      0  HA  GLU A  79     -20.260  73.771  14.308  1.00  7.04           H   new
ATOM      0  HB2 GLU A  79     -22.353  72.190  13.208  1.00  7.04           H   new
ATOM      0  HB3 GLU A  79     -21.006  71.557  13.674  1.00  7.04           H   new
ATOM      0  HG2 GLU A  79     -21.486  72.174  15.908  1.00  7.04           H   new
ATOM      0  HG3 GLU A  79     -22.829  72.817  15.445  1.00  7.04           H   new
ATOM   1149  N   ALA A  80     -18.890  73.260  12.344  1.00  7.04           N
ATOM   1150  CA  ALA A  80     -18.049  73.097  11.157  1.00  7.04           C
ATOM   1151  C   ALA A  80     -18.560  71.958  10.303  1.00  7.04           C
ATOM   1152  O   ALA A  80     -19.078  70.964  10.827  1.00  7.04           O
ATOM   1153  CB  ALA A  80     -16.610  72.873  11.558  1.00  7.04           C
ATOM      0  H   ALA A  80     -18.471  73.134  13.084  1.00  7.04           H   new
ATOM      0  HA  ALA A  80     -18.090  73.910  10.630  1.00  7.04           H   new
ATOM      0  HB1 ALA A  80     -16.065  72.767  10.763  1.00  7.04           H   new
ATOM      0  HB2 ALA A  80     -16.293  73.636  12.067  1.00  7.04           H   new
ATOM      0  HB3 ALA A  80     -16.546  72.073  12.102  1.00  7.04           H   new
ATOM   1159  N   TYR A  81     -18.432  72.115   8.987  1.00  7.04           N
ATOM   1160  CA  TYR A  81     -18.925  71.085   8.075  1.00  7.04           C
ATOM   1161  C   TYR A  81     -18.209  71.070   6.737  1.00  7.04           C
ATOM   1162  O   TYR A  81     -17.967  72.116   6.139  1.00  7.04           O
ATOM   1163  CB  TYR A  81     -20.438  71.260   7.819  1.00  7.04           C
ATOM   1164  CG  TYR A  81     -21.028  70.195   6.883  1.00  7.04           C
ATOM   1165  CD1 TYR A  81     -21.397  68.957   7.384  1.00  7.04           C
ATOM   1166  CD2 TYR A  81     -21.183  70.460   5.526  1.00  7.04           C
ATOM   1167  CE1 TYR A  81     -21.912  67.992   6.545  1.00  7.04           C
ATOM   1168  CE2 TYR A  81     -21.701  69.493   4.685  1.00  7.04           C
ATOM   1169  CZ  TYR A  81     -22.065  68.261   5.192  1.00  7.04           C
ATOM   1170  OH  TYR A  81     -22.580  67.293   4.361  1.00  7.04           O
ATOM      0  H   TYR A  81     -18.070  72.797   8.607  1.00  7.04           H   new
ATOM      0  HA  TYR A  81     -18.747  70.240   8.517  1.00  7.04           H   new
ATOM      0  HB2 TYR A  81     -20.908  71.231   8.667  1.00  7.04           H   new
ATOM      0  HB3 TYR A  81     -20.595  72.138   7.438  1.00  7.04           H   new
ATOM      0  HD1 TYR A  81     -21.297  68.776   8.291  1.00  7.04           H   new
ATOM      0  HD2 TYR A  81     -20.938  71.289   5.184  1.00  7.04           H   new
ATOM      0  HE1 TYR A  81     -22.157  67.162   6.885  1.00  7.04           H   new
ATOM      0  HE2 TYR A  81     -21.804  69.672   3.778  1.00  7.04           H   new
ATOM      0  HH  TYR A  81     -22.618  67.589   3.576  1.00  7.04           H   new
ATOM   1180  N   LEU A  82     -17.938  69.870   6.239  1.00  7.04           N
ATOM   1181  CA  LEU A  82     -17.349  69.744   4.918  1.00  7.04           C
ATOM   1182  C   LEU A  82     -18.238  68.931   3.998  1.00  7.04           C
ATOM   1183  O   LEU A  82     -18.791  67.909   4.384  1.00  7.04           O
ATOM   1184  CB  LEU A  82     -15.976  69.074   4.987  1.00  7.04           C
ATOM   1185  CG  LEU A  82     -14.857  69.886   5.578  1.00  7.04           C
ATOM   1186  CD1 LEU A  82     -14.784  69.621   7.011  1.00  7.04           C
ATOM   1187  CD2 LEU A  82     -13.576  69.516   4.924  1.00  7.04           C
ATOM      0  H   LEU A  82     -18.086  69.126   6.645  1.00  7.04           H   new
ATOM      0  HA  LEU A  82     -17.253  70.643   4.566  1.00  7.04           H   new
ATOM      0  HB2 LEU A  82     -16.063  68.258   5.504  1.00  7.04           H   new
ATOM      0  HB3 LEU A  82     -15.720  68.815   4.088  1.00  7.04           H   new
ATOM      0  HG  LEU A  82     -15.021  70.831   5.433  1.00  7.04           H   new
ATOM      0 HD11 LEU A  82     -14.064  70.141   7.400  1.00  7.04           H   new
ATOM      0 HD12 LEU A  82     -15.624  69.868   7.429  1.00  7.04           H   new
ATOM      0 HD13 LEU A  82     -14.616  68.677   7.158  1.00  7.04           H   new
ATOM      0 HD21 LEU A  82     -12.854  70.040   5.306  1.00  7.04           H   new
ATOM      0 HD22 LEU A  82     -13.400  68.573   5.066  1.00  7.04           H   new
ATOM      0 HD23 LEU A  82     -13.635  69.693   3.972  1.00  7.04           H   new
ATOM   1199  N   ASP A  83     -18.286  69.313   2.725  1.00  7.04           N
ATOM   1200  CA  ASP A  83     -19.060  68.557   1.735  1.00  7.04           C
ATOM   1201  C   ASP A  83     -18.540  67.122   1.630  1.00  7.04           C
ATOM   1202  O   ASP A  83     -19.287  66.178   1.354  1.00  7.04           O
ATOM   1203  CB  ASP A  83     -18.967  69.239   0.374  1.00  7.04           C
ATOM   1204  CG  ASP A  83     -19.734  70.553   0.318  1.00  7.04           C
ATOM   1205  OD1 ASP A  83     -20.502  70.818   1.215  1.00  7.04           O
ATOM   1206  OD2 ASP A  83     -19.541  71.283  -0.621  1.00  7.04           O1-
ATOM      0  H   ASP A  83     -17.880  70.004   2.412  1.00  7.04           H   new
ATOM      0  HA  ASP A  83     -19.987  68.532   2.020  1.00  7.04           H   new
ATOM      0  HB2 ASP A  83     -18.035  69.404   0.163  1.00  7.04           H   new
ATOM      0  HB3 ASP A  83     -19.310  68.640  -0.307  1.00  7.04           H   new
ATOM   1211  N   LYS A  84     -17.253  66.969   1.920  1.00  7.04           N
ATOM   1212  CA  LYS A  84     -16.527  65.713   1.894  1.00  7.04           C
ATOM   1213  C   LYS A  84     -17.108  64.708   2.893  1.00  7.04           C
ATOM   1214  O   LYS A  84     -16.948  63.504   2.719  1.00  7.04           O
ATOM   1215  CB  LYS A  84     -15.047  66.004   2.127  1.00  7.04           C
ATOM   1216  CG  LYS A  84     -14.435  66.750   0.925  1.00  7.04           C
ATOM   1217  CD  LYS A  84     -12.971  67.177   1.087  1.00  7.04           C
ATOM   1218  CE  LYS A  84     -12.496  67.841  -0.235  1.00  7.04           C
ATOM   1219  NZ  LYS A  84     -11.074  68.314  -0.211  1.00  7.04           N1+
ATOM      0  H   LYS A  84     -16.756  67.633   2.149  1.00  7.04           H   new
ATOM      0  HA  LYS A  84     -16.622  65.291   1.026  1.00  7.04           H   new
ATOM      0  HB2 LYS A  84     -14.941  66.537   2.931  1.00  7.04           H   new
ATOM      0  HB3 LYS A  84     -14.569  65.172   2.273  1.00  7.04           H   new
ATOM      0  HG2 LYS A  84     -14.505  66.181   0.142  1.00  7.04           H   new
ATOM      0  HG3 LYS A  84     -14.969  67.541   0.750  1.00  7.04           H   new
ATOM      0  HD2 LYS A  84     -12.882  67.799   1.826  1.00  7.04           H   new
ATOM      0  HD3 LYS A  84     -12.418  66.408   1.295  1.00  7.04           H   new
ATOM      0  HE2 LYS A  84     -12.602  67.206  -0.960  1.00  7.04           H   new
ATOM      0  HE3 LYS A  84     -13.073  68.595  -0.432  1.00  7.04           H   new
ATOM      0  HZ1 LYS A  84     -10.913  68.807  -0.934  1.00  7.04           H   new
ATOM      0  HZ2 LYS A  84     -10.936  68.804   0.519  1.00  7.04           H   new
ATOM      0  HZ3 LYS A  84     -10.527  67.612  -0.204  1.00  7.04           H   new
ATOM   1233  N   GLN A  85     -17.859  65.187   3.897  1.00  7.04           N
ATOM   1234  CA  GLN A  85     -18.483  64.313   4.885  1.00  7.04           C
ATOM   1235  C   GLN A  85     -19.567  63.438   4.261  1.00  7.04           C
ATOM   1236  O   GLN A  85     -19.954  62.421   4.837  1.00  7.04           O
ATOM   1237  CB  GLN A  85     -19.092  65.127   6.046  1.00  7.04           C
ATOM   1238  CG  GLN A  85     -18.062  65.770   6.935  1.00  7.04           C
ATOM   1239  CD  GLN A  85     -18.596  66.545   8.086  1.00  7.04           C
ATOM   1240  NE2 GLN A  85     -18.950  65.823   9.151  1.00  7.04           N
ATOM   1241  OE1 GLN A  85     -18.693  67.772   8.071  1.00  7.04           O
ATOM      0  H   GLN A  85     -18.016  66.024   4.018  1.00  7.04           H   new
ATOM      0  HA  GLN A  85     -17.781  63.740   5.231  1.00  7.04           H   new
ATOM      0  HB2 GLN A  85     -19.669  65.816   5.681  1.00  7.04           H   new
ATOM      0  HB3 GLN A  85     -19.652  64.543   6.582  1.00  7.04           H   new
ATOM      0  HG2 GLN A  85     -17.476  65.077   7.277  1.00  7.04           H   new
ATOM      0  HG3 GLN A  85     -17.516  66.361   6.394  1.00  7.04           H   new
ATOM      0 HE21 GLN A  85     -18.872  64.967   9.135  1.00  7.04           H   new
ATOM      0 HE22 GLN A  85     -19.256  66.214   9.853  1.00  7.04           H   new
ATOM   1250  N   SER A  86     -20.074  63.830   3.089  1.00  7.04           N
ATOM   1251  CA  SER A  86     -21.092  63.054   2.396  1.00  7.04           C
ATOM   1252  C   SER A  86     -20.474  61.978   1.490  1.00  7.04           C
ATOM   1253  O   SER A  86     -21.190  61.180   0.881  1.00  7.04           O
ATOM   1254  CB  SER A  86     -21.990  63.975   1.592  1.00  7.04           C
ATOM   1255  OG  SER A  86     -21.304  64.586   0.527  1.00  7.04           O
ATOM      0  H   SER A  86     -19.836  64.548   2.680  1.00  7.04           H   new
ATOM      0  HA  SER A  86     -21.623  62.596   3.066  1.00  7.04           H   new
ATOM      0  HB2 SER A  86     -22.741  63.469   1.244  1.00  7.04           H   new
ATOM      0  HB3 SER A  86     -22.355  64.659   2.175  1.00  7.04           H   new
ATOM      0  HG  SER A  86     -20.689  65.070   0.831  1.00  7.04           H   new
ATOM   1261  N   ASP A  87     -19.145  61.991   1.357  1.00  7.04           N
ATOM   1262  CA  ASP A  87     -18.427  61.073   0.485  1.00  7.04           C
ATOM   1263  C   ASP A  87     -17.896  59.874   1.257  1.00  7.04           C
ATOM   1264  O   ASP A  87     -17.052  59.994   2.145  1.00  7.04           O
ATOM   1265  CB  ASP A  87     -17.341  61.805  -0.299  1.00  7.04           C
ATOM   1266  CG  ASP A  87     -16.587  60.911  -1.333  1.00  7.04           C
ATOM   1267  OD1 ASP A  87     -16.469  59.705  -1.143  1.00  7.04           O
ATOM   1268  OD2 ASP A  87     -16.149  61.461  -2.318  1.00  7.04           O1-
ATOM      0  H   ASP A  87     -18.634  62.541   1.777  1.00  7.04           H   new
ATOM      0  HA  ASP A  87     -19.051  60.718  -0.167  1.00  7.04           H   new
ATOM      0  HB2 ASP A  87     -17.743  62.554  -0.766  1.00  7.04           H   new
ATOM      0  HB3 ASP A  87     -16.697  62.173   0.326  1.00  7.04           H   new
ATOM   1273  N   THR A  88     -18.406  58.701   0.913  1.00  7.04           N
ATOM   1274  CA  THR A  88     -18.112  57.461   1.616  1.00  7.04           C
ATOM   1275  C   THR A  88     -16.642  57.011   1.564  1.00  7.04           C
ATOM   1276  O   THR A  88     -16.258  56.090   2.293  1.00  7.04           O
ATOM   1277  CB  THR A  88     -19.005  56.336   1.068  1.00  7.04           C
ATOM   1278  CG2 THR A  88     -20.461  56.674   1.290  1.00  7.04           C
ATOM   1279  OG1 THR A  88     -18.768  56.173  -0.340  1.00  7.04           O
ATOM      0  H   THR A  88     -18.944  58.601   0.250  1.00  7.04           H   new
ATOM      0  HA  THR A  88     -18.297  57.645   2.550  1.00  7.04           H   new
ATOM      0  HB  THR A  88     -18.792  55.512   1.534  1.00  7.04           H   new
ATOM      0  HG1 THR A  88     -19.256  55.557  -0.637  1.00  7.04           H   new
ATOM      0 HG21 THR A  88     -21.016  55.959   0.941  1.00  7.04           H   new
ATOM      0 HG22 THR A  88     -20.628  56.779   2.240  1.00  7.04           H   new
ATOM      0 HG23 THR A  88     -20.675  57.502   0.832  1.00  7.04           H   new
ATOM   1287  N   GLN A  89     -15.812  57.643   0.728  1.00  7.04           N
ATOM   1288  CA  GLN A  89     -14.390  57.289   0.663  1.00  7.04           C
ATOM   1289  C   GLN A  89     -13.535  58.076   1.680  1.00  7.04           C
ATOM   1290  O   GLN A  89     -12.322  57.844   1.806  1.00  7.04           O
ATOM   1291  CB  GLN A  89     -13.871  57.476  -0.757  1.00  7.04           C
ATOM   1292  CG  GLN A  89     -14.530  56.504  -1.748  1.00  7.04           C
ATOM   1293  CD  GLN A  89     -14.070  56.673  -3.194  1.00  7.04           C
ATOM   1294  NE2 GLN A  89     -15.022  56.960  -4.074  1.00  7.04           N
ATOM   1295  OE1 GLN A  89     -12.882  56.546  -3.523  1.00  7.04           O
ATOM      0  H   GLN A  89     -16.050  58.274   0.195  1.00  7.04           H   new
ATOM      0  HA  GLN A  89     -14.310  56.354   0.908  1.00  7.04           H   new
ATOM      0  HB2 GLN A  89     -14.036  58.388  -1.043  1.00  7.04           H   new
ATOM      0  HB3 GLN A  89     -12.910  57.345  -0.768  1.00  7.04           H   new
ATOM      0  HG2 GLN A  89     -14.345  55.595  -1.465  1.00  7.04           H   new
ATOM      0  HG3 GLN A  89     -15.492  56.622  -1.710  1.00  7.04           H   new
ATOM      0 HE21 GLN A  89     -15.838  57.042  -3.814  1.00  7.04           H   new
ATOM      0 HE22 GLN A  89     -14.823  57.064  -4.904  1.00  7.04           H   new
ATOM   1304  N   TYR A  90     -14.184  58.982   2.425  1.00  7.04           N
ATOM   1305  CA  TYR A  90     -13.516  59.812   3.426  1.00  7.04           C
ATOM   1306  C   TYR A  90     -13.923  59.478   4.855  1.00  7.04           C
ATOM   1307  O   TYR A  90     -15.061  59.083   5.126  1.00  7.04           O
ATOM   1308  CB  TYR A  90     -13.885  61.286   3.219  1.00  7.04           C
ATOM   1309  CG  TYR A  90     -13.353  61.976   1.979  1.00  7.04           C
ATOM   1310  CD1 TYR A  90     -13.939  61.700   0.792  1.00  7.04           C
ATOM   1311  CD2 TYR A  90     -12.353  62.953   2.045  1.00  7.04           C
ATOM   1312  CE1 TYR A  90     -13.561  62.347  -0.355  1.00  7.04           C
ATOM   1313  CE2 TYR A  90     -11.962  63.621   0.875  1.00  7.04           C
ATOM   1314  CZ  TYR A  90     -12.587  63.305  -0.332  1.00  7.04           C
ATOM   1315  OH  TYR A  90     -12.273  63.928  -1.537  1.00  7.04           O
ATOM      0  H   TYR A  90     -15.029  59.129   2.360  1.00  7.04           H   new
ATOM      0  HA  TYR A  90     -12.568  59.641   3.309  1.00  7.04           H   new
ATOM      0  HB2 TYR A  90     -14.853  61.353   3.206  1.00  7.04           H   new
ATOM      0  HB3 TYR A  90     -13.577  61.783   3.993  1.00  7.04           H   new
ATOM      0  HD1 TYR A  90     -14.611  61.059   0.753  1.00  7.04           H   new
ATOM      0  HD2 TYR A  90     -11.951  63.158   2.858  1.00  7.04           H   new
ATOM      0  HE1 TYR A  90     -13.973  62.131  -1.160  1.00  7.04           H   new
ATOM      0  HE2 TYR A  90     -11.294  64.267   0.903  1.00  7.04           H   new
ATOM      0  HH  TYR A  90     -11.580  64.393  -1.440  1.00  7.04           H   new
ATOM   1325  N   VAL A  91     -13.000  59.696   5.773  1.00  7.04           N
ATOM   1326  CA  VAL A  91     -13.324  59.658   7.189  1.00  7.04           C
ATOM   1327  C   VAL A  91     -13.276  61.037   7.705  1.00  7.04           C
ATOM   1328  O   VAL A  91     -12.337  61.783   7.420  1.00  7.04           O
ATOM   1329  CB  VAL A  91     -12.377  58.805   8.036  1.00  7.04           C
ATOM   1330  CG1 VAL A  91     -12.690  58.921   9.533  1.00  7.04           C
ATOM   1331  CG2 VAL A  91     -12.591  57.452   7.691  1.00  7.04           C
ATOM      0  H   VAL A  91     -12.176  59.869   5.598  1.00  7.04           H   new
ATOM      0  HA  VAL A  91     -14.202  59.252   7.260  1.00  7.04           H   new
ATOM      0  HB  VAL A  91     -11.470  59.107   7.870  1.00  7.04           H   new
ATOM      0 HG11 VAL A  91     -12.072  58.369  10.037  1.00  7.04           H   new
ATOM      0 HG12 VAL A  91     -12.598  59.845   9.812  1.00  7.04           H   new
ATOM      0 HG13 VAL A  91     -13.598  58.622   9.698  1.00  7.04           H   new
ATOM      0 HG21 VAL A  91     -12.002  56.887   8.215  1.00  7.04           H   new
ATOM      0 HG22 VAL A  91     -13.513  57.213   7.873  1.00  7.04           H   new
ATOM      0 HG23 VAL A  91     -12.405  57.325   6.747  1.00  7.04           H   new
ATOM   1341  N   CYS A  92     -14.311  61.406   8.411  1.00  7.04           N
ATOM   1342  CA  CYS A  92     -14.335  62.737   8.969  1.00  7.04           C
ATOM   1343  C   CYS A  92     -14.602  62.687  10.461  1.00  7.04           C
ATOM   1344  O   CYS A  92     -15.416  61.908  10.932  1.00  7.04           O
ATOM   1345  CB  CYS A  92     -15.388  63.582   8.281  1.00  7.04           C
ATOM   1346  SG  CYS A  92     -15.106  63.812   6.485  1.00  7.04           S
ATOM      0  H   CYS A  92     -14.999  60.918   8.580  1.00  7.04           H   new
ATOM      0  HA  CYS A  92     -13.465  63.141   8.823  1.00  7.04           H   new
ATOM      0  HB2 CYS A  92     -16.256  63.170   8.412  1.00  7.04           H   new
ATOM      0  HB3 CYS A  92     -15.420  64.453   8.708  1.00  7.04           H   new
ATOM   1351  N   LYS A  93     -13.900  63.544  11.176  1.00  7.04           N
ATOM   1352  CA  LYS A  93     -14.084  63.641  12.611  1.00  7.04           C
ATOM   1353  C   LYS A  93     -14.425  65.049  13.013  1.00  7.04           C
ATOM   1354  O   LYS A  93     -13.914  66.009  12.439  1.00  7.04           O
ATOM   1355  CB  LYS A  93     -12.831  63.176  13.353  1.00  7.04           C
ATOM   1356  CG  LYS A  93     -12.464  61.725  13.128  1.00  7.04           C
ATOM   1357  CD  LYS A  93     -13.477  60.813  13.760  1.00  7.04           C
ATOM   1358  CE  LYS A  93     -13.065  59.369  13.640  1.00  7.04           C
ATOM   1359  NZ  LYS A  93     -14.069  58.469  14.242  1.00  7.04           N1+
ATOM      0  H   LYS A  93     -13.311  64.080  10.851  1.00  7.04           H   new
ATOM      0  HA  LYS A  93     -14.822  63.061  12.854  1.00  7.04           H   new
ATOM      0  HB2 LYS A  93     -12.084  63.732  13.081  1.00  7.04           H   new
ATOM      0  HB3 LYS A  93     -12.961  63.320  14.303  1.00  7.04           H   new
ATOM      0  HG2 LYS A  93     -12.410  61.545  12.176  1.00  7.04           H   new
ATOM      0  HG3 LYS A  93     -11.586  61.548  13.501  1.00  7.04           H   new
ATOM      0  HD2 LYS A  93     -13.584  61.044  14.696  1.00  7.04           H   new
ATOM      0  HD3 LYS A  93     -14.340  60.941  13.336  1.00  7.04           H   new
ATOM      0  HE2 LYS A  93     -12.945  59.142  12.705  1.00  7.04           H   new
ATOM      0  HE3 LYS A  93     -12.208  59.238  14.076  1.00  7.04           H   new
ATOM      0  HZ1 LYS A  93     -13.893  57.629  14.008  1.00  7.04           H   new
ATOM      0  HZ2 LYS A  93     -14.040  58.542  15.129  1.00  7.04           H   new
ATOM      0  HZ3 LYS A  93     -14.880  58.693  13.953  1.00  7.04           H   new
ATOM   1373  N   ARG A  94     -15.265  65.169  14.032  1.00  7.04           N
ATOM   1374  CA  ARG A  94     -15.629  66.472  14.564  1.00  7.04           C
ATOM   1375  C   ARG A  94     -15.169  66.589  15.999  1.00  7.04           C
ATOM   1376  O   ARG A  94     -15.444  65.716  16.826  1.00  7.04           O
ATOM   1377  CB  ARG A  94     -17.127  66.718  14.488  1.00  7.04           C
ATOM   1378  CG  ARG A  94     -17.573  68.075  15.073  1.00  7.04           C
ATOM   1379  CD  ARG A  94     -19.032  68.357  14.847  1.00  7.04           C
ATOM   1380  NE  ARG A  94     -19.340  68.704  13.458  1.00  7.04           N
ATOM   1381  CZ  ARG A  94     -20.570  68.633  12.911  1.00  7.04           C
ATOM   1382  NH1 ARG A  94     -21.579  68.190  13.618  1.00  7.04           N1+
ATOM   1383  NH2 ARG A  94     -20.758  69.025  11.670  1.00  7.04           N
ATOM      0  H   ARG A  94     -15.637  64.504  14.431  1.00  7.04           H   new
ATOM      0  HA  ARG A  94     -15.189  67.143  14.019  1.00  7.04           H   new
ATOM      0  HB2 ARG A  94     -17.406  66.669  13.560  1.00  7.04           H   new
ATOM      0  HB3 ARG A  94     -17.586  66.006  14.961  1.00  7.04           H   new
ATOM      0  HG2 ARG A  94     -17.389  68.088  16.025  1.00  7.04           H   new
ATOM      0  HG3 ARG A  94     -17.045  68.784  14.673  1.00  7.04           H   new
ATOM      0  HD2 ARG A  94     -19.550  67.578  15.103  1.00  7.04           H   new
ATOM      0  HD3 ARG A  94     -19.309  69.084  15.426  1.00  7.04           H   new
ATOM      0  HE  ARG A  94     -18.693  68.971  12.958  1.00  7.04           H   new
ATOM      0 HH11 ARG A  94     -21.458  67.944  14.433  1.00  7.04           H   new
ATOM      0 HH12 ARG A  94     -22.363  68.145  13.267  1.00  7.04           H   new
ATOM      0 HH21 ARG A  94     -20.097  69.326  11.209  1.00  7.04           H   new
ATOM      0 HH22 ARG A  94     -21.542  68.981  11.319  1.00  7.04           H   new
ATOM   1397  N   THR A  95     -14.458  67.666  16.280  1.00  7.04           N
ATOM   1398  CA  THR A  95     -13.920  67.923  17.597  1.00  7.04           C
ATOM   1399  C   THR A  95     -14.020  69.385  17.999  1.00  7.04           C
ATOM   1400  O   THR A  95     -14.646  70.198  17.311  1.00  7.04           O
ATOM   1401  CB  THR A  95     -12.458  67.446  17.649  1.00  7.04           C
ATOM   1402  CG2 THR A  95     -11.572  68.307  16.731  1.00  7.04           C
ATOM   1403  OG1 THR A  95     -11.985  67.488  19.012  1.00  7.04           O
ATOM      0  H   THR A  95     -14.273  68.276  15.702  1.00  7.04           H   new
ATOM      0  HA  THR A  95     -14.455  67.428  18.237  1.00  7.04           H   new
ATOM      0  HB  THR A  95     -12.410  66.531  17.329  1.00  7.04           H   new
ATOM      0  HG1 THR A  95     -11.187  67.226  19.040  1.00  7.04           H   new
ATOM      0 HG21 THR A  95     -10.656  67.992  16.777  1.00  7.04           H   new
ATOM      0 HG22 THR A  95     -11.891  68.240  15.817  1.00  7.04           H   new
ATOM      0 HG23 THR A  95     -11.610  69.232  17.019  1.00  7.04           H   new
ATOM   1411  N   LEU A  96     -13.436  69.694  19.150  1.00  7.04           N
ATOM   1412  CA  LEU A  96     -13.471  71.049  19.676  1.00  7.04           C
ATOM   1413  C   LEU A  96     -12.098  71.681  19.755  1.00  7.04           C
ATOM   1414  O   LEU A  96     -11.100  71.016  20.059  1.00  7.04           O
ATOM   1415  CB  LEU A  96     -14.117  71.082  21.062  1.00  7.04           C
ATOM   1416  CG  LEU A  96     -15.569  70.593  21.158  1.00  7.04           C
ATOM   1417  CD1 LEU A  96     -15.994  70.578  22.616  1.00  7.04           C
ATOM   1418  CD2 LEU A  96     -16.468  71.526  20.356  1.00  7.04           C
ATOM      0  H   LEU A  96     -13.013  69.130  19.643  1.00  7.04           H   new
ATOM      0  HA  LEU A  96     -14.004  71.565  19.051  1.00  7.04           H   new
ATOM      0  HB2 LEU A  96     -13.576  70.544  21.661  1.00  7.04           H   new
ATOM      0  HB3 LEU A  96     -14.082  71.994  21.391  1.00  7.04           H   new
ATOM      0  HG  LEU A  96     -15.643  69.696  20.796  1.00  7.04           H   new
ATOM      0 HD11 LEU A  96     -16.911  70.270  22.683  1.00  7.04           H   new
ATOM      0 HD12 LEU A  96     -15.415  69.981  23.116  1.00  7.04           H   new
ATOM      0 HD13 LEU A  96     -15.927  71.474  22.982  1.00  7.04           H   new
ATOM      0 HD21 LEU A  96     -17.387  71.220  20.414  1.00  7.04           H   new
ATOM      0 HD22 LEU A  96     -16.404  72.425  20.715  1.00  7.04           H   new
ATOM      0 HD23 LEU A  96     -16.187  71.528  19.428  1.00  7.04           H   new
ATOM   1430  N   VAL A  97     -12.087  72.976  19.492  1.00  7.04           N
ATOM   1431  CA  VAL A  97     -10.912  73.836  19.568  1.00  7.04           C
ATOM   1432  C   VAL A  97     -11.226  75.114  20.325  1.00  7.04           C
ATOM   1433  O   VAL A  97     -12.357  75.567  20.311  1.00  7.04           O
ATOM   1434  CB  VAL A  97     -10.401  74.142  18.167  1.00  7.04           C
ATOM   1435  CG1 VAL A  97      -9.918  72.911  17.510  1.00  7.04           C
ATOM   1436  CG2 VAL A  97     -11.538  74.687  17.342  1.00  7.04           C
ATOM      0  H   VAL A  97     -12.796  73.401  19.253  1.00  7.04           H   new
ATOM      0  HA  VAL A  97     -10.215  73.370  20.056  1.00  7.04           H   new
ATOM      0  HB  VAL A  97      -9.675  74.782  18.236  1.00  7.04           H   new
ATOM      0 HG11 VAL A  97      -9.597  73.124  16.620  1.00  7.04           H   new
ATOM      0 HG12 VAL A  97      -9.195  72.528  18.031  1.00  7.04           H   new
ATOM      0 HG13 VAL A  97     -10.644  72.271  17.447  1.00  7.04           H   new
ATOM      0 HG21 VAL A  97     -11.222  74.885  16.447  1.00  7.04           H   new
ATOM      0 HG22 VAL A  97     -12.249  74.029  17.295  1.00  7.04           H   new
ATOM      0 HG23 VAL A  97     -11.876  75.498  17.752  1.00  7.04           H   new
ATOM   1446  N   ASP A  98     -10.222  75.761  20.912  1.00  7.04           N
ATOM   1447  CA  ASP A  98     -10.475  76.962  21.733  1.00  7.04           C
ATOM   1448  C   ASP A  98     -10.484  78.292  20.960  1.00  7.04           C
ATOM   1449  O   ASP A  98     -10.665  79.371  21.542  1.00  7.04           O
ATOM   1450  CB  ASP A  98      -9.429  77.020  22.843  1.00  7.04           C
ATOM   1451  CG  ASP A  98      -9.563  75.845  23.835  1.00  7.04           C
ATOM   1452  OD1 ASP A  98     -10.676  75.469  24.168  1.00  7.04           O
ATOM   1453  OD2 ASP A  98      -8.557  75.314  24.223  1.00  7.04           O1-
ATOM      0  H   ASP A  98      -9.395  75.531  20.854  1.00  7.04           H   new
ATOM      0  HA  ASP A  98     -11.375  76.868  22.083  1.00  7.04           H   new
ATOM      0  HB2 ASP A  98      -8.542  77.009  22.450  1.00  7.04           H   new
ATOM      0  HB3 ASP A  98      -9.516  77.858  23.324  1.00  7.04           H   new
ATOM   1458  N   ARG A  99     -10.280  78.196  19.649  1.00  7.04           N
ATOM   1459  CA  ARG A  99     -10.238  79.326  18.712  1.00  7.04           C
ATOM   1460  C   ARG A  99      -9.456  80.527  19.277  1.00  7.04           C
ATOM   1461  O   ARG A  99      -8.241  80.416  19.462  1.00  7.04           O
ATOM   1462  CB  ARG A  99     -11.655  79.709  18.312  1.00  7.04           C
ATOM   1463  CG  ARG A  99     -12.451  78.557  17.634  1.00  7.04           C
ATOM   1464  CD  ARG A  99     -11.874  78.102  16.296  1.00  7.04           C
ATOM   1465  NE  ARG A  99     -12.092  79.055  15.237  1.00  7.04           N
ATOM   1466  CZ  ARG A  99     -11.349  79.178  14.123  1.00  7.04           C
ATOM   1467  NH1 ARG A  99     -10.300  78.417  13.941  1.00  7.04           N1+
ATOM   1468  NH2 ARG A  99     -11.672  80.077  13.207  1.00  7.04           N
ATOM      0  H   ARG A  99     -10.156  77.439  19.261  1.00  7.04           H   new
ATOM      0  HA  ARG A  99      -9.754  79.046  17.919  1.00  7.04           H   new
ATOM      0  HB2 ARG A  99     -12.137  80.002  19.101  1.00  7.04           H   new
ATOM      0  HB3 ARG A  99     -11.617  80.465  17.705  1.00  7.04           H   new
ATOM      0  HG2 ARG A  99     -12.480  77.798  18.237  1.00  7.04           H   new
ATOM      0  HG3 ARG A  99     -13.367  78.846  17.498  1.00  7.04           H   new
ATOM      0  HD2 ARG A  99     -10.921  77.948  16.395  1.00  7.04           H   new
ATOM      0  HD3 ARG A  99     -12.274  77.254  16.049  1.00  7.04           H   new
ATOM      0  HE  ARG A  99     -12.757  79.593  15.325  1.00  7.04           H   new
ATOM      0 HH11 ARG A  99     -10.083  77.835  14.535  1.00  7.04           H   new
ATOM      0 HH12 ARG A  99      -9.828  78.499  13.227  1.00  7.04           H   new
ATOM      0 HH21 ARG A  99     -12.357  80.583  13.324  1.00  7.04           H   new
ATOM      0 HH22 ARG A  99     -11.196  80.155  12.495  1.00  7.04           H   new
ATOM   1482  N   GLY A 100     -10.101  81.677  19.527  1.00  7.04           N
ATOM   1483  CA  GLY A 100      -9.374  82.831  20.037  1.00  7.04           C
ATOM   1484  C   GLY A 100      -8.770  83.714  18.962  1.00  7.04           C
ATOM   1485  O   GLY A 100      -8.726  83.365  17.772  1.00  7.04           O
ATOM      0  H   GLY A 100     -10.944  81.801  19.408  1.00  7.04           H   new
ATOM      0  HA2 GLY A 100      -9.975  83.365  20.579  1.00  7.04           H   new
ATOM      0  HA3 GLY A 100      -8.665  82.521  20.622  1.00  7.04           H   new
ATOM   1489  N   TRP A 101      -8.288  84.867  19.398  1.00  7.04           N
ATOM   1490  CA  TRP A 101      -7.705  85.835  18.494  1.00  7.04           C
ATOM   1491  C   TRP A 101      -6.468  85.250  17.846  1.00  7.04           C
ATOM   1492  O   TRP A 101      -5.681  84.560  18.491  1.00  7.04           O
ATOM   1493  CB  TRP A 101      -7.336  87.101  19.254  1.00  7.04           C
ATOM   1494  CG  TRP A 101      -8.517  87.879  19.735  1.00  7.04           C
ATOM   1495  CD1 TRP A 101      -9.829  87.539  19.631  1.00  7.04           C
ATOM   1496  CD2 TRP A 101      -8.487  89.139  20.437  1.00  7.04           C
ATOM   1497  CE2 TRP A 101      -9.812  89.490  20.706  1.00  7.04           C
ATOM   1498  CE3 TRP A 101      -7.458  89.981  20.859  1.00  7.04           C
ATOM   1499  NE1 TRP A 101     -10.614  88.512  20.209  1.00  7.04           N
ATOM   1500  CZ2 TRP A 101     -10.139  90.651  21.374  1.00  7.04           C
ATOM   1501  CZ3 TRP A 101      -7.786  91.149  21.533  1.00  7.04           C
ATOM   1502  CH2 TRP A 101      -9.094  91.474  21.784  1.00  7.04           C
ATOM      0  H   TRP A 101      -8.291  85.108  20.224  1.00  7.04           H   new
ATOM      0  HA  TRP A 101      -8.353  86.056  17.807  1.00  7.04           H   new
ATOM      0  HB2 TRP A 101      -6.784  86.862  20.015  1.00  7.04           H   new
ATOM      0  HB3 TRP A 101      -6.797  87.668  18.680  1.00  7.04           H   new
ATOM      0  HD1 TRP A 101     -10.149  86.764  19.229  1.00  7.04           H   new
ATOM      0  HE1 TRP A 101     -11.473  88.502  20.249  1.00  7.04           H   new
ATOM      0  HE3 TRP A 101      -6.569  89.764  20.692  1.00  7.04           H   new
ATOM      0  HZ2 TRP A 101     -11.025  90.876  21.544  1.00  7.04           H   new
ATOM      0  HZ3 TRP A 101      -7.109  91.719  21.818  1.00  7.04           H   new
ATOM      0  HH2 TRP A 101      -9.287  92.262  22.238  1.00  7.04           H   new
ATOM   1513  N   GLY A 102      -6.307  85.528  16.561  1.00  7.04           N
ATOM   1514  CA  GLY A 102      -5.180  85.044  15.774  1.00  7.04           C
ATOM   1515  C   GLY A 102      -5.523  83.752  15.025  1.00  7.04           C
ATOM   1516  O   GLY A 102      -4.838  83.390  14.069  1.00  7.04           O
ATOM      0  H   GLY A 102      -6.859  86.012  16.112  1.00  7.04           H   new
ATOM      0  HA2 GLY A 102      -4.913  85.726  15.138  1.00  7.04           H   new
ATOM      0  HA3 GLY A 102      -4.421  84.888  16.358  1.00  7.04           H   new
ATOM   1520  N   ASN A 103      -6.623  83.093  15.417  1.00  7.04           N
ATOM   1521  CA  ASN A 103      -7.070  81.854  14.779  1.00  7.04           C
ATOM   1522  C   ASN A 103      -8.290  82.074  13.880  1.00  7.04           C
ATOM   1523  O   ASN A 103      -8.981  81.125  13.511  1.00  7.04           O
ATOM   1524  CB  ASN A 103      -7.318  80.766  15.814  1.00  7.04           C
ATOM   1525  CG  ASN A 103      -6.019  80.263  16.436  1.00  7.04           C
ATOM   1526  ND2 ASN A 103      -5.999  80.037  17.725  1.00  7.04           N
ATOM   1527  OD1 ASN A 103      -5.029  80.073  15.715  1.00  7.04           O
ATOM      0  H   ASN A 103      -7.128  83.356  16.061  1.00  7.04           H   new
ATOM      0  HA  ASN A 103      -6.353  81.552  14.199  1.00  7.04           H   new
ATOM      0  HB2 ASN A 103      -7.898  81.110  16.511  1.00  7.04           H   new
ATOM      0  HB3 ASN A 103      -7.785  80.025  15.397  1.00  7.04           H   new
ATOM      0 HD21 ASN A 103      -5.281  79.746  18.100  1.00  7.04           H   new
ATOM      0 HD22 ASN A 103      -6.703  80.179  18.197  1.00  7.04           H   new
ATOM   1534  N   GLY A 104      -8.527  83.333  13.513  1.00  7.04           N
ATOM   1535  CA  GLY A 104      -9.633  83.730  12.639  1.00  7.04           C
ATOM   1536  C   GLY A 104     -10.887  84.258  13.349  1.00  7.04           C
ATOM   1537  O   GLY A 104     -11.775  84.803  12.692  1.00  7.04           O
ATOM      0  H   GLY A 104      -8.040  83.994  13.770  1.00  7.04           H   new
ATOM      0  HA2 GLY A 104      -9.313  84.415  12.031  1.00  7.04           H   new
ATOM      0  HA3 GLY A 104      -9.886  82.966  12.098  1.00  7.04           H   new
ATOM   1541  N   CYS A 105     -10.963  84.118  14.669  1.00  7.04           N
ATOM   1542  CA  CYS A 105     -12.127  84.595  15.412  1.00  7.04           C
ATOM   1543  C   CYS A 105     -11.872  85.841  16.235  1.00  7.04           C
ATOM   1544  O   CYS A 105     -10.761  86.082  16.696  1.00  7.04           O
ATOM   1545  CB  CYS A 105     -12.622  83.532  16.382  1.00  7.04           C
ATOM   1546  SG  CYS A 105     -13.157  82.058  15.616  1.00  7.04           S
ATOM      0  H   CYS A 105     -10.354  83.751  15.153  1.00  7.04           H   new
ATOM      0  HA  CYS A 105     -12.780  84.802  14.726  1.00  7.04           H   new
ATOM      0  HB2 CYS A 105     -11.910  83.320  17.005  1.00  7.04           H   new
ATOM      0  HB3 CYS A 105     -13.354  83.899  16.902  1.00  7.04           H   new
ATOM   1551  N   GLY A 106     -12.942  86.603  16.474  1.00  7.04           N
ATOM   1552  CA  GLY A 106     -12.901  87.721  17.416  1.00  7.04           C
ATOM   1553  C   GLY A 106     -13.310  87.227  18.811  1.00  7.04           C
ATOM   1554  O   GLY A 106     -13.365  87.992  19.776  1.00  7.04           O
ATOM      0  H   GLY A 106     -13.706  86.486  16.097  1.00  7.04           H   new
ATOM      0  HA2 GLY A 106     -12.009  88.100  17.445  1.00  7.04           H   new
ATOM      0  HA3 GLY A 106     -13.499  88.426  17.123  1.00  7.04           H   new
ATOM   1558  N   LEU A 107     -13.607  85.934  18.884  1.00  7.04           N
ATOM   1559  CA  LEU A 107     -14.057  85.251  20.082  1.00  7.04           C
ATOM   1560  C   LEU A 107     -13.064  84.219  20.581  1.00  7.04           C
ATOM   1561  O   LEU A 107     -12.420  83.524  19.787  1.00  7.04           O
ATOM   1562  CB  LEU A 107     -15.349  84.489  19.794  1.00  7.04           C
ATOM   1563  CG  LEU A 107     -16.526  85.274  19.281  1.00  7.04           C
ATOM   1564  CD1 LEU A 107     -17.645  84.295  18.958  1.00  7.04           C
ATOM   1565  CD2 LEU A 107     -16.959  86.276  20.329  1.00  7.04           C
ATOM      0  H   LEU A 107     -13.548  85.411  18.204  1.00  7.04           H   new
ATOM      0  HA  LEU A 107     -14.173  85.943  20.752  1.00  7.04           H   new
ATOM      0  HB2 LEU A 107     -15.148  83.795  19.146  1.00  7.04           H   new
ATOM      0  HB3 LEU A 107     -15.621  84.044  20.612  1.00  7.04           H   new
ATOM      0  HG  LEU A 107     -16.292  85.766  18.478  1.00  7.04           H   new
ATOM      0 HD11 LEU A 107     -18.415  84.782  18.625  1.00  7.04           H   new
ATOM      0 HD12 LEU A 107     -17.342  83.668  18.282  1.00  7.04           H   new
ATOM      0 HD13 LEU A 107     -17.892  83.810  19.761  1.00  7.04           H   new
ATOM      0 HD21 LEU A 107     -17.718  86.782  19.999  1.00  7.04           H   new
ATOM      0 HD22 LEU A 107     -17.212  85.808  21.140  1.00  7.04           H   new
ATOM      0 HD23 LEU A 107     -16.226  86.881  20.521  1.00  7.04           H   new
ATOM   1577  N   PHE A 108     -13.046  84.051  21.896  1.00  7.04           N
ATOM   1578  CA  PHE A 108     -12.306  82.989  22.568  1.00  7.04           C
ATOM   1579  C   PHE A 108     -13.332  82.027  23.134  1.00  7.04           C
ATOM   1580  O   PHE A 108     -14.418  82.459  23.525  1.00  7.04           O
ATOM   1581  CB  PHE A 108     -11.465  83.529  23.730  1.00  7.04           C
ATOM   1582  CG  PHE A 108     -10.329  84.452  23.375  1.00  7.04           C
ATOM   1583  CD1 PHE A 108     -10.546  85.804  23.215  1.00  7.04           C
ATOM   1584  CD2 PHE A 108      -9.034  83.970  23.239  1.00  7.04           C
ATOM   1585  CE1 PHE A 108      -9.504  86.650  22.931  1.00  7.04           C
ATOM   1586  CE2 PHE A 108      -7.987  84.823  22.944  1.00  7.04           C
ATOM   1587  CZ  PHE A 108      -8.227  86.167  22.793  1.00  7.04           C
ATOM      0  H   PHE A 108     -13.474  84.564  22.437  1.00  7.04           H   new
ATOM      0  HA  PHE A 108     -11.705  82.567  21.934  1.00  7.04           H   new
ATOM      0  HB2 PHE A 108     -12.057  83.998  24.339  1.00  7.04           H   new
ATOM      0  HB3 PHE A 108     -11.100  82.773  24.216  1.00  7.04           H   new
ATOM      0  HD1 PHE A 108     -11.407  86.146  23.300  1.00  7.04           H   new
ATOM      0  HD2 PHE A 108      -8.869  83.061  23.348  1.00  7.04           H   new
ATOM      0  HE1 PHE A 108      -9.665  87.561  22.831  1.00  7.04           H   new
ATOM      0  HE2 PHE A 108      -7.124  84.489  22.848  1.00  7.04           H   new
ATOM      0  HZ  PHE A 108      -7.527  86.747  22.598  1.00  7.04           H   new
ATOM   1597  N   GLY A 109     -12.998  80.748  23.215  1.00  7.04           N
ATOM   1598  CA  GLY A 109     -13.913  79.777  23.801  1.00  7.04           C
ATOM   1599  C   GLY A 109     -14.063  78.628  22.842  1.00  7.04           C
ATOM   1600  O   GLY A 109     -13.756  78.767  21.660  1.00  7.04           O
ATOM      0  H   GLY A 109     -12.252  80.421  22.939  1.00  7.04           H   new
ATOM      0  HA2 GLY A 109     -13.572  79.463  24.653  1.00  7.04           H   new
ATOM      0  HA3 GLY A 109     -14.775  80.187  23.974  1.00  7.04           H   new
ATOM   1604  N   LYS A 110     -14.561  77.502  23.318  1.00  7.04           N
ATOM   1605  CA  LYS A 110     -14.627  76.378  22.413  1.00  7.04           C
ATOM   1606  C   LYS A 110     -15.595  76.532  21.254  1.00  7.04           C
ATOM   1607  O   LYS A 110     -16.767  76.881  21.424  1.00  7.04           O
ATOM   1608  CB  LYS A 110     -14.929  75.100  23.172  1.00  7.04           C
ATOM   1609  CG  LYS A 110     -13.805  74.700  24.122  1.00  7.04           C
ATOM   1610  CD  LYS A 110     -14.038  73.360  24.789  1.00  7.04           C
ATOM   1611  CE  LYS A 110     -13.004  73.106  25.901  1.00  7.04           C
ATOM   1612  NZ  LYS A 110     -11.593  73.076  25.389  1.00  7.04           N1+
ATOM      0  H   LYS A 110     -14.851  77.371  24.117  1.00  7.04           H   new
ATOM      0  HA  LYS A 110     -13.746  76.337  22.009  1.00  7.04           H   new
ATOM      0  HB2 LYS A 110     -15.749  75.214  23.677  1.00  7.04           H   new
ATOM      0  HB3 LYS A 110     -15.084  74.381  22.539  1.00  7.04           H   new
ATOM      0  HG2 LYS A 110     -12.969  74.669  23.631  1.00  7.04           H   new
ATOM      0  HG3 LYS A 110     -13.708  75.382  24.805  1.00  7.04           H   new
ATOM      0  HD2 LYS A 110     -14.933  73.333  25.163  1.00  7.04           H   new
ATOM      0  HD3 LYS A 110     -13.986  72.653  24.127  1.00  7.04           H   new
ATOM      0  HE2 LYS A 110     -13.084  73.799  26.575  1.00  7.04           H   new
ATOM      0  HE3 LYS A 110     -13.204  72.262  26.336  1.00  7.04           H   new
ATOM      0  HZ1 LYS A 110     -11.037  72.898  26.061  1.00  7.04           H   new
ATOM      0  HZ2 LYS A 110     -11.516  72.445  24.766  1.00  7.04           H   new
ATOM      0  HZ3 LYS A 110     -11.388  73.867  25.036  1.00  7.04           H   new
ATOM   1626  N   GLY A 111     -15.078  76.211  20.080  1.00  7.04           N
ATOM   1627  CA  GLY A 111     -15.805  76.199  18.828  1.00  7.04           C
ATOM   1628  C   GLY A 111     -15.567  74.840  18.203  1.00  7.04           C
ATOM   1629  O   GLY A 111     -14.986  73.961  18.844  1.00  7.04           O
ATOM      0  H   GLY A 111     -14.254  75.983  19.989  1.00  7.04           H   new
ATOM      0  HA2 GLY A 111     -16.752  76.349  18.977  1.00  7.04           H   new
ATOM      0  HA3 GLY A 111     -15.495  76.907  18.242  1.00  7.04           H   new
ATOM   1633  N   SER A 112     -15.978  74.661  16.957  1.00  7.04           N
ATOM   1634  CA  SER A 112     -15.828  73.347  16.346  1.00  7.04           C
ATOM   1635  C   SER A 112     -14.800  73.268  15.227  1.00  7.04           C
ATOM   1636  O   SER A 112     -14.505  74.251  14.536  1.00  7.04           O
ATOM   1637  CB  SER A 112     -17.175  72.882  15.841  1.00  7.04           C
ATOM   1638  OG  SER A 112     -17.642  73.744  14.850  1.00  7.04           O
ATOM      0  H   SER A 112     -16.336  75.265  16.460  1.00  7.04           H   new
ATOM      0  HA  SER A 112     -15.487  72.765  17.043  1.00  7.04           H   new
ATOM      0  HB2 SER A 112     -17.102  71.982  15.488  1.00  7.04           H   new
ATOM      0  HB3 SER A 112     -17.809  72.848  16.575  1.00  7.04           H   new
ATOM      0  HG  SER A 112     -18.204  74.273  15.181  1.00  7.04           H   new
ATOM   1644  N   LEU A 113     -14.315  72.047  15.019  1.00  7.04           N
ATOM   1645  CA  LEU A 113     -13.400  71.704  13.936  1.00  7.04           C
ATOM   1646  C   LEU A 113     -13.744  70.359  13.304  1.00  7.04           C
ATOM   1647  O   LEU A 113     -13.904  69.357  14.010  1.00  7.04           O
ATOM   1648  CB  LEU A 113     -11.958  71.624  14.479  1.00  7.04           C
ATOM   1649  CG  LEU A 113     -10.832  71.196  13.477  1.00  7.04           C
ATOM   1650  CD1 LEU A 113     -10.643  72.260  12.431  1.00  7.04           C
ATOM   1651  CD2 LEU A 113      -9.536  70.977  14.220  1.00  7.04           C
ATOM      0  H   LEU A 113     -14.515  71.377  15.519  1.00  7.04           H   new
ATOM      0  HA  LEU A 113     -13.481  72.397  13.262  1.00  7.04           H   new
ATOM      0  HB2 LEU A 113     -11.724  72.494  14.838  1.00  7.04           H   new
ATOM      0  HB3 LEU A 113     -11.952  71.000  15.221  1.00  7.04           H   new
ATOM      0  HG  LEU A 113     -11.095  70.368  13.045  1.00  7.04           H   new
ATOM      0 HD11 LEU A 113      -9.945  71.988  11.815  1.00  7.04           H   new
ATOM      0 HD12 LEU A 113     -11.472  72.386  11.944  1.00  7.04           H   new
ATOM      0 HD13 LEU A 113     -10.390  73.093  12.859  1.00  7.04           H   new
ATOM      0 HD21 LEU A 113      -8.844  70.712  13.594  1.00  7.04           H   new
ATOM      0 HD22 LEU A 113      -9.274  71.799  14.663  1.00  7.04           H   new
ATOM      0 HD23 LEU A 113      -9.656  70.278  14.882  1.00  7.04           H   new
ATOM   1663  N   VAL A 114     -13.859  70.329  11.978  1.00  7.04           N
ATOM   1664  CA  VAL A 114     -14.066  69.064  11.281  1.00  7.04           C
ATOM   1665  C   VAL A 114     -12.916  68.802  10.341  1.00  7.04           C
ATOM   1666  O   VAL A 114     -12.523  69.665   9.548  1.00  7.04           O
ATOM   1667  CB  VAL A 114     -15.382  68.976  10.481  1.00  7.04           C
ATOM   1668  CG1 VAL A 114     -15.440  67.631   9.728  1.00  7.04           C
ATOM   1669  CG2 VAL A 114     -16.553  69.007  11.393  1.00  7.04           C
ATOM      0  H   VAL A 114     -13.821  71.021  11.469  1.00  7.04           H   new
ATOM      0  HA  VAL A 114     -14.120  68.394  11.980  1.00  7.04           H   new
ATOM      0  HB  VAL A 114     -15.407  69.729   9.870  1.00  7.04           H   new
ATOM      0 HG11 VAL A 114     -16.268  67.577   9.225  1.00  7.04           H   new
ATOM      0 HG12 VAL A 114     -14.688  67.568   9.119  1.00  7.04           H   new
ATOM      0 HG13 VAL A 114     -15.401  66.901  10.366  1.00  7.04           H   new
ATOM      0 HG21 VAL A 114     -17.370  68.951  10.873  1.00  7.04           H   new
ATOM      0 HG22 VAL A 114     -16.507  68.255  12.005  1.00  7.04           H   new
ATOM      0 HG23 VAL A 114     -16.548  69.835  11.898  1.00  7.04           H   new
ATOM   1679  N   THR A 115     -12.378  67.602  10.437  1.00  7.04           N
ATOM   1680  CA  THR A 115     -11.265  67.197   9.603  1.00  7.04           C
ATOM   1681  C   THR A 115     -11.634  66.003   8.796  1.00  7.04           C
ATOM   1682  O   THR A 115     -12.253  65.077   9.309  1.00  7.04           O
ATOM   1683  CB  THR A 115     -10.046  66.891  10.453  1.00  7.04           C
ATOM   1684  CG2 THR A 115      -8.829  66.467   9.596  1.00  7.04           C
ATOM   1685  OG1 THR A 115      -9.741  68.074  11.166  1.00  7.04           O
ATOM      0  H   THR A 115     -12.647  66.998  10.987  1.00  7.04           H   new
ATOM      0  HA  THR A 115     -11.050  67.929   9.004  1.00  7.04           H   new
ATOM      0  HB  THR A 115     -10.239  66.148  11.046  1.00  7.04           H   new
ATOM      0  HG1 THR A 115      -9.804  67.928  11.991  1.00  7.04           H   new
ATOM      0 HG21 THR A 115      -8.074  66.281  10.176  1.00  7.04           H   new
ATOM      0 HG22 THR A 115      -9.051  65.670   9.090  1.00  7.04           H   new
ATOM      0 HG23 THR A 115      -8.598  67.184   8.985  1.00  7.04           H   new
ATOM   1693  N   CYS A 116     -11.293  66.037   7.520  1.00  7.04           N
ATOM   1694  CA  CYS A 116     -11.591  64.917   6.649  1.00  7.04           C
ATOM   1695  C   CYS A 116     -10.370  64.381   5.948  1.00  7.04           C
ATOM   1696  O   CYS A 116      -9.433  65.123   5.636  1.00  7.04           O
ATOM   1697  CB  CYS A 116     -12.639  65.279   5.606  1.00  7.04           C
ATOM   1698  SG  CYS A 116     -14.274  65.664   6.273  1.00  7.04           S
ATOM      0  H   CYS A 116     -10.891  66.695   7.140  1.00  7.04           H   new
ATOM      0  HA  CYS A 116     -11.938  64.223   7.232  1.00  7.04           H   new
ATOM      0  HB2 CYS A 116     -12.322  66.043   5.100  1.00  7.04           H   new
ATOM      0  HB3 CYS A 116     -12.724  64.541   4.982  1.00  7.04           H   new
ATOM   1703  N   ALA A 117     -10.409  63.095   5.628  1.00  7.04           N
ATOM   1704  CA  ALA A 117      -9.336  62.527   4.838  1.00  7.04           C
ATOM   1705  C   ALA A 117      -9.792  61.341   3.983  1.00  7.04           C
ATOM   1706  O   ALA A 117     -10.507  60.453   4.455  1.00  7.04           O
ATOM   1707  CB  ALA A 117      -8.226  62.124   5.781  1.00  7.04           C
ATOM      0  H   ALA A 117     -11.033  62.548   5.853  1.00  7.04           H   new
ATOM      0  HA  ALA A 117      -9.023  63.195   4.209  1.00  7.04           H   new
ATOM      0  HB1 ALA A 117      -7.494  61.740   5.274  1.00  7.04           H   new
ATOM      0  HB2 ALA A 117      -7.911  62.905   6.262  1.00  7.04           H   new
ATOM      0  HB3 ALA A 117      -8.560  61.468   6.413  1.00  7.04           H   new
ATOM   1713  N   LYS A 118      -9.366  61.347   2.709  1.00  7.04           N
ATOM   1714  CA  LYS A 118      -9.669  60.273   1.758  1.00  7.04           C
ATOM   1715  C   LYS A 118      -8.608  59.222   1.816  1.00  7.04           C
ATOM   1716  O   LYS A 118      -7.404  59.533   1.735  1.00  7.04           O
ATOM   1717  CB  LYS A 118      -9.761  60.748   0.326  1.00  7.04           C
ATOM   1718  CG  LYS A 118     -10.236  59.677  -0.642  1.00  7.04           C
ATOM   1719  CD  LYS A 118     -10.406  60.223  -2.043  1.00  7.04           C
ATOM   1720  CE  LYS A 118     -10.872  59.131  -2.989  1.00  7.04           C
ATOM   1721  NZ  LYS A 118     -11.010  59.622  -4.388  1.00  7.04           N1+
ATOM      0  H   LYS A 118      -8.890  61.981   2.375  1.00  7.04           H   new
ATOM      0  HA  LYS A 118     -10.535  59.925   2.021  1.00  7.04           H   new
ATOM      0  HB2 LYS A 118     -10.367  61.504   0.282  1.00  7.04           H   new
ATOM      0  HB3 LYS A 118      -8.890  61.066   0.042  1.00  7.04           H   new
ATOM      0  HG2 LYS A 118      -9.598  58.946  -0.655  1.00  7.04           H   new
ATOM      0  HG3 LYS A 118     -11.080  59.312  -0.332  1.00  7.04           H   new
ATOM      0  HD2 LYS A 118     -11.049  60.949  -2.037  1.00  7.04           H   new
ATOM      0  HD3 LYS A 118      -9.565  60.592  -2.356  1.00  7.04           H   new
ATOM      0  HE2 LYS A 118     -10.241  58.395  -2.967  1.00  7.04           H   new
ATOM      0  HE3 LYS A 118     -11.725  58.783  -2.684  1.00  7.04           H   new
ATOM      0  HZ1 LYS A 118     -11.284  58.956  -4.911  1.00  7.04           H   new
ATOM      0  HZ2 LYS A 118     -11.606  60.283  -4.414  1.00  7.04           H   new
ATOM      0  HZ3 LYS A 118     -10.223  59.921  -4.677  1.00  7.04           H   new
ATOM   1735  N   PHE A 119      -9.041  57.975   1.948  1.00  7.04           N
ATOM   1736  CA  PHE A 119      -8.062  56.917   2.091  1.00  7.04           C
ATOM   1737  C   PHE A 119      -7.996  55.979   0.906  1.00  7.04           C
ATOM   1738  O   PHE A 119      -9.000  55.701   0.246  1.00  7.04           O
ATOM   1739  CB  PHE A 119      -8.393  56.118   3.327  1.00  7.04           C
ATOM   1740  CG  PHE A 119      -8.428  56.985   4.469  1.00  7.04           C
ATOM   1741  CD1 PHE A 119      -7.521  57.981   4.645  1.00  7.04           C
ATOM   1742  CD2 PHE A 119      -9.378  56.830   5.359  1.00  7.04           C
ATOM   1743  CE1 PHE A 119      -7.615  58.815   5.727  1.00  7.04           C
ATOM   1744  CE2 PHE A 119      -9.455  57.631   6.402  1.00  7.04           C
ATOM   1745  CZ  PHE A 119      -8.591  58.633   6.600  1.00  7.04           C
ATOM      0  H   PHE A 119      -9.865  57.729   1.957  1.00  7.04           H   new
ATOM      0  HA  PHE A 119      -7.194  57.345   2.155  1.00  7.04           H   new
ATOM      0  HB2 PHE A 119      -9.250  55.678   3.218  1.00  7.04           H   new
ATOM      0  HB3 PHE A 119      -7.731  55.421   3.459  1.00  7.04           H   new
ATOM      0  HD1 PHE A 119      -6.834  58.097   4.029  1.00  7.04           H   new
ATOM      0  HD2 PHE A 119     -10.003  56.149   5.253  1.00  7.04           H   new
ATOM      0  HE1 PHE A 119      -6.999  59.502   5.846  1.00  7.04           H   new
ATOM      0  HE2 PHE A 119     -10.134  57.495   7.023  1.00  7.04           H   new
ATOM      0  HZ  PHE A 119      -8.675  59.192   7.339  1.00  7.04           H   new
ATOM   1755  N   THR A 120      -6.798  55.460   0.682  1.00  7.04           N
ATOM   1756  CA  THR A 120      -6.557  54.440  -0.323  1.00  7.04           C
ATOM   1757  C   THR A 120      -5.808  53.264   0.277  1.00  7.04           C
ATOM   1758  O   THR A 120      -4.809  53.436   0.979  1.00  7.04           O
ATOM   1759  CB  THR A 120      -5.777  55.014  -1.518  1.00  7.04           C
ATOM   1760  CG2 THR A 120      -5.479  53.931  -2.546  1.00  7.04           C
ATOM   1761  OG1 THR A 120      -6.547  56.060  -2.129  1.00  7.04           O
ATOM      0  H   THR A 120      -6.093  55.694   1.116  1.00  7.04           H   new
ATOM      0  HA  THR A 120      -7.418  54.130  -0.643  1.00  7.04           H   new
ATOM      0  HB  THR A 120      -4.933  55.368  -1.196  1.00  7.04           H   new
ATOM      0  HG1 THR A 120      -6.123  56.376  -2.781  1.00  7.04           H   new
ATOM      0 HG21 THR A 120      -4.988  54.316  -3.289  1.00  7.04           H   new
ATOM      0 HG22 THR A 120      -4.947  53.232  -2.135  1.00  7.04           H   new
ATOM      0 HG23 THR A 120      -6.312  53.555  -2.870  1.00  7.04           H   new
ATOM   1769  N   CYS A 121      -6.282  52.056   0.018  1.00  7.04           N
ATOM   1770  CA  CYS A 121      -5.581  50.903   0.558  1.00  7.04           C
ATOM   1771  C   CYS A 121      -4.510  50.410  -0.380  1.00  7.04           C
ATOM   1772  O   CYS A 121      -4.720  50.330  -1.591  1.00  7.04           O
ATOM   1773  CB  CYS A 121      -6.566  49.819   0.934  1.00  7.04           C
ATOM   1774  SG  CYS A 121      -7.549  50.394   2.292  1.00  7.04           S
ATOM      0  H   CYS A 121      -6.982  51.884  -0.451  1.00  7.04           H   new
ATOM      0  HA  CYS A 121      -5.122  51.175   1.368  1.00  7.04           H   new
ATOM      0  HB2 CYS A 121      -7.132  49.601   0.177  1.00  7.04           H   new
ATOM      0  HB3 CYS A 121      -6.096  49.007   1.179  1.00  7.04           H   new
ATOM   1779  N   SER A 122      -3.362  50.084   0.198  1.00  7.04           N
ATOM   1780  CA  SER A 122      -2.231  49.561  -0.548  1.00  7.04           C
ATOM   1781  C   SER A 122      -2.221  48.046  -0.495  1.00  7.04           C
ATOM   1782  O   SER A 122      -1.824  47.387  -1.458  1.00  7.04           O
ATOM   1783  CB  SER A 122      -0.942  50.112   0.012  1.00  7.04           C
ATOM   1784  OG  SER A 122      -0.873  51.501  -0.165  1.00  7.04           O
ATOM      0  H   SER A 122      -3.218  50.161   1.042  1.00  7.04           H   new
ATOM      0  HA  SER A 122      -2.313  49.837  -1.474  1.00  7.04           H   new
ATOM      0  HB2 SER A 122      -0.878  49.899   0.956  1.00  7.04           H   new
ATOM      0  HB3 SER A 122      -0.187  49.688  -0.426  1.00  7.04           H   new
ATOM      0  HG  SER A 122      -0.151  51.789   0.154  1.00  7.04           H   new
ATOM   1790  N   LYS A 123      -2.672  47.495   0.634  1.00  7.04           N
ATOM   1791  CA  LYS A 123      -2.696  46.048   0.771  1.00  7.04           C
ATOM   1792  C   LYS A 123      -4.019  45.618   1.391  1.00  7.04           C
ATOM   1793  O   LYS A 123      -4.447  46.144   2.436  1.00  7.04           O
ATOM   1794  CB  LYS A 123      -1.531  45.518   1.601  1.00  7.04           C
ATOM   1795  CG  LYS A 123      -0.122  45.799   1.081  1.00  7.04           C
ATOM   1796  CD  LYS A 123       0.894  45.051   1.946  1.00  7.04           C
ATOM   1797  CE  LYS A 123       2.341  45.282   1.518  1.00  7.04           C
ATOM   1798  NZ  LYS A 123       2.775  46.669   1.785  1.00  7.04           N1+
ATOM      0  H   LYS A 123      -2.961  47.934   1.315  1.00  7.04           H   new
ATOM      0  HA  LYS A 123      -2.604  45.669  -0.117  1.00  7.04           H   new
ATOM      0  HB2 LYS A 123      -1.603  45.891   2.493  1.00  7.04           H   new
ATOM      0  HB3 LYS A 123      -1.634  44.557   1.686  1.00  7.04           H   new
ATOM      0  HG2 LYS A 123      -0.045  45.517   0.156  1.00  7.04           H   new
ATOM      0  HG3 LYS A 123       0.058  46.752   1.103  1.00  7.04           H   new
ATOM      0  HD2 LYS A 123       0.789  45.328   2.870  1.00  7.04           H   new
ATOM      0  HD3 LYS A 123       0.701  44.101   1.911  1.00  7.04           H   new
ATOM      0  HE2 LYS A 123       2.921  44.665   1.991  1.00  7.04           H   new
ATOM      0  HE3 LYS A 123       2.433  45.090   0.572  1.00  7.04           H   new
ATOM      0  HZ1 LYS A 123       3.655  46.684   1.920  1.00  7.04           H   new
ATOM      0  HZ2 LYS A 123       2.574  47.183   1.087  1.00  7.04           H   new
ATOM      0  HZ3 LYS A 123       2.359  46.976   2.509  1.00  7.04           H   new
ATOM   1812  N   LYS A 124      -4.643  44.640   0.734  1.00  7.04           N
ATOM   1813  CA  LYS A 124      -5.956  44.145   1.115  1.00  7.04           C
ATOM   1814  C   LYS A 124      -5.990  42.633   1.308  1.00  7.04           C
ATOM   1815  O   LYS A 124      -5.233  41.900   0.668  1.00  7.04           O
ATOM   1816  CB  LYS A 124      -6.980  44.495   0.019  1.00  7.04           C
ATOM   1817  CG  LYS A 124      -7.186  45.985  -0.265  1.00  7.04           C
ATOM   1818  CD  LYS A 124      -8.031  46.201  -1.556  1.00  7.04           C
ATOM   1819  CE  LYS A 124      -9.491  45.787  -1.366  1.00  7.04           C
ATOM   1820  NZ  LYS A 124     -10.375  46.262  -2.462  1.00  7.04           N1+
ATOM      0  H   LYS A 124      -4.308  44.244   0.048  1.00  7.04           H   new
ATOM      0  HA  LYS A 124      -6.172  44.568   1.961  1.00  7.04           H   new
ATOM      0  HB2 LYS A 124      -6.704  44.063  -0.805  1.00  7.04           H   new
ATOM      0  HB3 LYS A 124      -7.835  44.111   0.268  1.00  7.04           H   new
ATOM      0  HG2 LYS A 124      -7.631  46.402   0.489  1.00  7.04           H   new
ATOM      0  HG3 LYS A 124      -6.325  46.420  -0.363  1.00  7.04           H   new
ATOM      0  HD2 LYS A 124      -7.992  47.135  -1.814  1.00  7.04           H   new
ATOM      0  HD3 LYS A 124      -7.644  45.690  -2.284  1.00  7.04           H   new
ATOM      0  HE2 LYS A 124      -9.543  44.820  -1.311  1.00  7.04           H   new
ATOM      0  HE3 LYS A 124      -9.814  46.137  -0.521  1.00  7.04           H   new
ATOM      0  HZ1 LYS A 124     -11.223  46.234  -2.193  1.00  7.04           H   new
ATOM      0  HZ2 LYS A 124     -10.160  47.099  -2.676  1.00  7.04           H   new
ATOM      0  HZ3 LYS A 124     -10.272  45.739  -3.174  1.00  7.04           H   new
ATOM   1834  N   MET A 125      -6.924  42.190   2.143  1.00  7.04           N
ATOM   1835  CA  MET A 125      -7.212  40.776   2.386  1.00  7.04           C
ATOM   1836  C   MET A 125      -8.622  40.458   1.948  1.00  7.04           C
ATOM   1837  O   MET A 125      -9.532  41.253   2.170  1.00  7.04           O
ATOM   1838  CB  MET A 125      -7.035  40.450   3.872  1.00  7.04           C
ATOM   1839  CG  MET A 125      -7.323  38.978   4.304  1.00  7.04           C
ATOM   1840  SD  MET A 125      -9.082  38.649   4.652  1.00  7.04           S
ATOM   1841  CE  MET A 125      -9.213  39.245   6.335  1.00  7.04           C
ATOM      0  H   MET A 125      -7.425  42.720   2.599  1.00  7.04           H   new
ATOM      0  HA  MET A 125      -6.592  40.234   1.873  1.00  7.04           H   new
ATOM      0  HB2 MET A 125      -6.124  40.667   4.123  1.00  7.04           H   new
ATOM      0  HB3 MET A 125      -7.617  41.035   4.382  1.00  7.04           H   new
ATOM      0  HG2 MET A 125      -7.022  38.379   3.603  1.00  7.04           H   new
ATOM      0  HG3 MET A 125      -6.801  38.773   5.095  1.00  7.04           H   new
ATOM      0  HE1 MET A 125     -10.122  39.126   6.651  1.00  7.04           H   new
ATOM      0  HE2 MET A 125      -8.606  38.746   6.903  1.00  7.04           H   new
ATOM      0  HE3 MET A 125      -8.982  40.187   6.364  1.00  7.04           H   new
ATOM   1851  N   THR A 126      -8.823  39.299   1.332  1.00  7.04           N
ATOM   1852  CA  THR A 126     -10.192  38.944   0.946  1.00  7.04           C
ATOM   1853  C   THR A 126     -10.673  37.629   1.517  1.00  7.04           C
ATOM   1854  O   THR A 126      -9.981  36.613   1.427  1.00  7.04           O
ATOM   1855  CB  THR A 126     -10.356  38.906  -0.589  1.00  7.04           C
ATOM   1856  CG2 THR A 126     -11.793  38.469  -0.980  1.00  7.04           C
ATOM   1857  OG1 THR A 126     -10.089  40.214  -1.135  1.00  7.04           O
ATOM      0  H   THR A 126      -8.215  38.725   1.134  1.00  7.04           H   new
ATOM      0  HA  THR A 126     -10.741  39.647   1.327  1.00  7.04           H   new
ATOM      0  HB  THR A 126      -9.727  38.262  -0.949  1.00  7.04           H   new
ATOM      0  HG1 THR A 126     -10.728  40.729  -0.954  1.00  7.04           H   new
ATOM      0 HG21 THR A 126     -11.875  38.452  -1.946  1.00  7.04           H   new
ATOM      0 HG22 THR A 126     -11.970  37.584  -0.625  1.00  7.04           H   new
ATOM      0 HG23 THR A 126     -12.434  39.098  -0.613  1.00  7.04           H   new
ATOM   1865  N   GLY A 127     -11.859  37.660   2.134  1.00  7.04           N
ATOM   1866  CA  GLY A 127     -12.477  36.443   2.620  1.00  7.04           C
ATOM   1867  C   GLY A 127     -13.479  35.951   1.602  1.00  7.04           C
ATOM   1868  O   GLY A 127     -14.319  36.733   1.115  1.00  7.04           O
ATOM      0  H   GLY A 127     -12.313  38.376   2.276  1.00  7.04           H   new
ATOM      0  HA2 GLY A 127     -11.801  35.765   2.778  1.00  7.04           H   new
ATOM      0  HA3 GLY A 127     -12.917  36.608   3.469  1.00  7.04           H   new
ATOM   1872  N   LYS A 128     -13.453  34.644   1.357  1.00  7.04           N
ATOM   1873  CA  LYS A 128     -14.373  34.028   0.426  1.00  7.04           C
ATOM   1874  C   LYS A 128     -15.128  32.893   1.116  1.00  7.04           C
ATOM   1875  O   LYS A 128     -14.564  32.178   1.942  1.00  7.04           O
ATOM   1876  CB  LYS A 128     -13.588  33.503  -0.778  1.00  7.04           C
ATOM   1877  CG  LYS A 128     -12.830  34.569  -1.554  1.00  7.04           C
ATOM   1878  CD  LYS A 128     -12.099  33.991  -2.752  1.00  7.04           C
ATOM   1879  CE  LYS A 128     -11.329  35.085  -3.495  1.00  7.04           C
ATOM   1880  NZ  LYS A 128     -10.599  34.553  -4.669  1.00  7.04           N1+
ATOM      0  H   LYS A 128     -12.902  34.097   1.727  1.00  7.04           H   new
ATOM      0  HA  LYS A 128     -15.021  34.682   0.121  1.00  7.04           H   new
ATOM      0  HB2 LYS A 128     -12.957  32.834  -0.471  1.00  7.04           H   new
ATOM      0  HB3 LYS A 128     -14.203  33.057  -1.381  1.00  7.04           H   new
ATOM      0  HG2 LYS A 128     -13.450  35.252  -1.854  1.00  7.04           H   new
ATOM      0  HG3 LYS A 128     -12.192  35.003  -0.966  1.00  7.04           H   new
ATOM      0  HD2 LYS A 128     -11.485  33.299  -2.459  1.00  7.04           H   new
ATOM      0  HD3 LYS A 128     -12.734  33.571  -3.353  1.00  7.04           H   new
ATOM      0  HE2 LYS A 128     -11.947  35.774  -3.785  1.00  7.04           H   new
ATOM      0  HE3 LYS A 128     -10.700  35.505  -2.888  1.00  7.04           H   new
ATOM      0  HZ1 LYS A 128     -10.165  35.216  -5.074  1.00  7.04           H   new
ATOM      0  HZ2 LYS A 128     -10.016  33.936  -4.402  1.00  7.04           H   new
ATOM      0  HZ3 LYS A 128     -11.177  34.187  -5.238  1.00  7.04           H   new
ATOM   1894  N   SER A 129     -16.394  32.693   0.798  1.00  7.04           N
ATOM   1895  CA  SER A 129     -17.118  31.621   1.464  1.00  7.04           C
ATOM   1896  C   SER A 129     -16.954  30.297   0.781  1.00  7.04           C
ATOM   1897  O   SER A 129     -17.097  30.196  -0.448  1.00  7.04           O
ATOM   1898  CB  SER A 129     -18.599  31.931   1.591  1.00  7.04           C
ATOM   1899  OG  SER A 129     -19.301  30.818   2.100  1.00  7.04           O
ATOM      0  H   SER A 129     -16.842  33.147   0.221  1.00  7.04           H   new
ATOM      0  HA  SER A 129     -16.725  31.560   2.349  1.00  7.04           H   new
ATOM      0  HB2 SER A 129     -18.725  32.694   2.177  1.00  7.04           H   new
ATOM      0  HB3 SER A 129     -18.958  32.177   0.724  1.00  7.04           H   new
ATOM      0  HG  SER A 129     -19.967  31.083   2.538  1.00  7.04           H   new
ATOM   1905  N   ILE A 130     -16.714  29.259   1.584  1.00  7.04           N
ATOM   1906  CA  ILE A 130     -16.660  27.931   1.022  1.00  7.04           C
ATOM   1907  C   ILE A 130     -17.902  27.162   1.380  1.00  7.04           C
ATOM   1908  O   ILE A 130     -18.143  26.857   2.537  1.00  7.04           O
ATOM   1909  CB  ILE A 130     -15.475  27.108   1.543  1.00  7.04           C
ATOM   1910  CG1 ILE A 130     -14.189  27.741   1.218  1.00  7.04           C
ATOM   1911  CG2 ILE A 130     -15.537  25.684   0.986  1.00  7.04           C
ATOM   1912  CD1 ILE A 130     -13.045  26.993   1.826  1.00  7.04           C
ATOM      0  H   ILE A 130     -16.584  29.308   2.433  1.00  7.04           H   new
ATOM      0  HA  ILE A 130     -16.570  28.057   0.064  1.00  7.04           H   new
ATOM      0  HB  ILE A 130     -15.540  27.070   2.510  1.00  7.04           H   new
ATOM      0 HG12 ILE A 130     -14.079  27.778   0.255  1.00  7.04           H   new
ATOM      0 HG13 ILE A 130     -14.187  28.656   1.539  1.00  7.04           H   new
ATOM      0 HG21 ILE A 130     -14.784  25.172   1.321  1.00  7.04           H   new
ATOM      0 HG22 ILE A 130     -16.364  25.262   1.266  1.00  7.04           H   new
ATOM      0 HG23 ILE A 130     -15.502  25.713   0.017  1.00  7.04           H   new
ATOM      0 HD11 ILE A 130     -12.212  27.433   1.595  1.00  7.04           H   new
ATOM      0 HD12 ILE A 130     -13.145  26.976   2.791  1.00  7.04           H   new
ATOM      0 HD13 ILE A 130     -13.035  26.084   1.487  1.00  7.04           H   new
ATOM   1924  N   GLN A 131     -18.677  26.809   0.386  1.00  7.04           N
ATOM   1925  CA  GLN A 131     -19.847  26.014   0.645  1.00  7.04           C
ATOM   1926  C   GLN A 131     -19.336  24.608   0.460  1.00  7.04           C
ATOM   1927  O   GLN A 131     -18.425  24.425  -0.340  1.00  7.04           O
ATOM   1928  CB  GLN A 131     -20.959  26.353  -0.349  1.00  7.04           C
ATOM   1929  CG  GLN A 131     -21.444  27.797  -0.279  1.00  7.04           C
ATOM   1930  CD  GLN A 131     -22.162  28.101   1.035  1.00  7.04           C
ATOM   1931  NE2 GLN A 131     -21.729  29.115   1.790  1.00  7.04           N
ATOM   1932  OE1 GLN A 131     -23.134  27.405   1.358  1.00  7.04           O
ATOM      0  H   GLN A 131     -18.547  27.016  -0.439  1.00  7.04           H   new
ATOM      0  HA  GLN A 131     -20.238  26.159   1.521  1.00  7.04           H   new
ATOM      0  HB2 GLN A 131     -20.641  26.173  -1.248  1.00  7.04           H   new
ATOM      0  HB3 GLN A 131     -21.712  25.762  -0.190  1.00  7.04           H   new
ATOM      0  HG2 GLN A 131     -20.687  28.396  -0.378  1.00  7.04           H   new
ATOM      0  HG3 GLN A 131     -22.043  27.972  -1.021  1.00  7.04           H   new
ATOM      0 HE21 GLN A 131     -21.051  29.580   1.538  1.00  7.04           H   new
ATOM      0 HE22 GLN A 131     -22.129  29.303   2.528  1.00  7.04           H   new
ATOM   1941  N   PRO A 132     -19.883  23.582   1.108  1.00  7.04           N
ATOM   1942  CA  PRO A 132     -19.516  22.198   0.865  1.00  7.04           C
ATOM   1943  C   PRO A 132     -19.532  21.871  -0.627  1.00  7.04           C
ATOM   1944  O   PRO A 132     -18.676  21.150  -1.126  1.00  7.04           O
ATOM   1945  CB  PRO A 132     -20.619  21.447   1.607  1.00  7.04           C
ATOM   1946  CG  PRO A 132     -20.993  22.386   2.756  1.00  7.04           C
ATOM   1947  CD  PRO A 132     -20.898  23.784   2.157  1.00  7.04           C
ATOM      0  HA  PRO A 132     -18.619  21.973   1.159  1.00  7.04           H   new
ATOM      0  HB2 PRO A 132     -21.379  21.270   1.031  1.00  7.04           H   new
ATOM      0  HB3 PRO A 132     -20.307  20.590   1.936  1.00  7.04           H   new
ATOM      0  HG2 PRO A 132     -21.887  22.203   3.084  1.00  7.04           H   new
ATOM      0  HG3 PRO A 132     -20.388  22.282   3.507  1.00  7.04           H   new
ATOM      0  HD2 PRO A 132     -21.745  24.084   1.793  1.00  7.04           H   new
ATOM      0  HD3 PRO A 132     -20.621  24.444   2.812  1.00  7.04           H   new
ATOM   1955  N   GLU A 133     -20.449  22.504  -1.364  1.00  7.04           N
ATOM   1956  CA  GLU A 133     -20.640  22.299  -2.799  1.00  7.04           C
ATOM   1957  C   GLU A 133     -19.426  22.708  -3.632  1.00  7.04           C
ATOM   1958  O   GLU A 133     -19.279  22.284  -4.779  1.00  7.04           O
ATOM   1959  CB  GLU A 133     -21.868  23.078  -3.265  1.00  7.04           C
ATOM   1960  CG  GLU A 133     -23.183  22.556  -2.699  1.00  7.04           C
ATOM   1961  CD  GLU A 133     -24.390  23.348  -3.159  1.00  7.04           C
ATOM   1962  OE1 GLU A 133     -24.213  24.320  -3.855  1.00  7.04           O
ATOM   1963  OE2 GLU A 133     -25.486  22.978  -2.808  1.00  7.04           O1-
ATOM      0  H   GLU A 133     -20.992  23.081  -1.030  1.00  7.04           H   new
ATOM      0  HA  GLU A 133     -20.765  21.347  -2.935  1.00  7.04           H   new
ATOM      0  HB2 GLU A 133     -21.764  24.009  -3.012  1.00  7.04           H   new
ATOM      0  HB3 GLU A 133     -21.909  23.050  -4.234  1.00  7.04           H   new
ATOM      0  HG2 GLU A 133     -23.294  21.628  -2.959  1.00  7.04           H   new
ATOM      0  HG3 GLU A 133     -23.141  22.576  -1.730  1.00  7.04           H   new
ATOM   1970  N   ASN A 134     -18.576  23.559  -3.069  1.00  7.04           N
ATOM   1971  CA  ASN A 134     -17.395  24.053  -3.747  1.00  7.04           C
ATOM   1972  C   ASN A 134     -16.189  23.159  -3.516  1.00  7.04           C
ATOM   1973  O   ASN A 134     -15.087  23.462  -3.989  1.00  7.04           O
ATOM   1974  CB  ASN A 134     -17.093  25.457  -3.294  1.00  7.04           C
ATOM   1975  CG  ASN A 134     -18.111  26.441  -3.823  1.00  7.04           C
ATOM   1976  ND2 ASN A 134     -18.226  27.556  -3.168  1.00  7.04           N
ATOM   1977  OD1 ASN A 134     -18.782  26.192  -4.839  1.00  7.04           O
ATOM      0  H   ASN A 134     -18.674  23.867  -2.272  1.00  7.04           H   new
ATOM      0  HA  ASN A 134     -17.580  24.050  -4.699  1.00  7.04           H   new
ATOM      0  HB2 ASN A 134     -17.083  25.490  -2.325  1.00  7.04           H   new
ATOM      0  HB3 ASN A 134     -16.207  25.712  -3.596  1.00  7.04           H   new
ATOM      0 HD21 ASN A 134     -18.783  28.155  -3.434  1.00  7.04           H   new
ATOM      0 HD22 ASN A 134     -17.746  27.695  -2.468  1.00  7.04           H   new
ATOM   1984  N   LEU A 135     -16.383  22.071  -2.772  1.00  7.04           N
ATOM   1985  CA  LEU A 135     -15.294  21.166  -2.466  1.00  7.04           C
ATOM   1986  C   LEU A 135     -15.313  19.859  -3.222  1.00  7.04           C
ATOM   1987  O   LEU A 135     -16.362  19.242  -3.426  1.00  7.04           O
ATOM   1988  CB  LEU A 135     -15.315  20.856  -0.989  1.00  7.04           C
ATOM   1989  CG  LEU A 135     -15.154  22.037  -0.151  1.00  7.04           C
ATOM   1990  CD1 LEU A 135     -15.304  21.668   1.184  1.00  7.04           C
ATOM   1991  CD2 LEU A 135     -13.791  22.606  -0.376  1.00  7.04           C
ATOM      0  H   LEU A 135     -17.142  21.844  -2.437  1.00  7.04           H   new
ATOM      0  HA  LEU A 135     -14.487  21.628  -2.742  1.00  7.04           H   new
ATOM      0  HB2 LEU A 135     -16.154  20.422  -0.768  1.00  7.04           H   new
ATOM      0  HB3 LEU A 135     -14.607  20.225  -0.787  1.00  7.04           H   new
ATOM      0  HG  LEU A 135     -15.821  22.705  -0.375  1.00  7.04           H   new
ATOM      0 HD11 LEU A 135     -15.198  22.449   1.750  1.00  7.04           H   new
ATOM      0 HD12 LEU A 135     -16.187  21.289   1.318  1.00  7.04           H   new
ATOM      0 HD13 LEU A 135     -14.631  21.008   1.415  1.00  7.04           H   new
ATOM      0 HD21 LEU A 135     -13.673  23.394   0.178  1.00  7.04           H   new
ATOM      0 HD22 LEU A 135     -13.121  21.944  -0.143  1.00  7.04           H   new
ATOM      0 HD23 LEU A 135     -13.692  22.850  -1.310  1.00  7.04           H   new
ATOM   2003  N   GLU A 136     -14.112  19.407  -3.555  1.00  7.04           N
ATOM   2004  CA  GLU A 136     -13.909  18.114  -4.172  1.00  7.04           C
ATOM   2005  C   GLU A 136     -12.841  17.383  -3.367  1.00  7.04           C
ATOM   2006  O   GLU A 136     -11.853  17.989  -2.943  1.00  7.04           O
ATOM   2007  CB  GLU A 136     -13.454  18.295  -5.632  1.00  7.04           C
ATOM   2008  CG  GLU A 136     -14.449  19.089  -6.526  1.00  7.04           C
ATOM   2009  CD  GLU A 136     -14.009  19.264  -7.984  1.00  7.04           C
ATOM   2010  OE1 GLU A 136     -13.014  19.927  -8.223  1.00  7.04           O
ATOM   2011  OE2 GLU A 136     -14.675  18.746  -8.849  1.00  7.04           O1-
ATOM      0  H   GLU A 136     -13.386  19.850  -3.426  1.00  7.04           H   new
ATOM      0  HA  GLU A 136     -14.733  17.602  -4.178  1.00  7.04           H   new
ATOM      0  HB2 GLU A 136     -12.598  18.751  -5.638  1.00  7.04           H   new
ATOM      0  HB3 GLU A 136     -13.312  17.420  -6.025  1.00  7.04           H   new
ATOM      0  HG2 GLU A 136     -15.307  18.637  -6.513  1.00  7.04           H   new
ATOM      0  HG3 GLU A 136     -14.585  19.966  -6.135  1.00  7.04           H   new
ATOM   2018  N   TYR A 137     -13.001  16.082  -3.183  1.00  7.04           N
ATOM   2019  CA  TYR A 137     -12.007  15.314  -2.447  1.00  7.04           C
ATOM   2020  C   TYR A 137     -11.379  14.230  -3.314  1.00  7.04           C
ATOM   2021  O   TYR A 137     -12.072  13.523  -4.050  1.00  7.04           O
ATOM   2022  CB  TYR A 137     -12.687  14.700  -1.219  1.00  7.04           C
ATOM   2023  CG  TYR A 137     -13.137  15.721  -0.121  1.00  7.04           C
ATOM   2024  CD1 TYR A 137     -14.274  16.515  -0.287  1.00  7.04           C
ATOM   2025  CD2 TYR A 137     -12.445  15.799   1.079  1.00  7.04           C
ATOM   2026  CE1 TYR A 137     -14.664  17.388   0.734  1.00  7.04           C
ATOM   2027  CE2 TYR A 137     -12.847  16.642   2.085  1.00  7.04           C
ATOM   2028  CZ  TYR A 137     -13.945  17.436   1.923  1.00  7.04           C
ATOM   2029  OH  TYR A 137     -14.329  18.270   2.958  1.00  7.04           O
ATOM      0  H   TYR A 137     -13.671  15.627  -3.472  1.00  7.04           H   new
ATOM      0  HA  TYR A 137     -11.287  15.903  -2.172  1.00  7.04           H   new
ATOM      0  HB2 TYR A 137     -13.465  14.202  -1.514  1.00  7.04           H   new
ATOM      0  HB3 TYR A 137     -12.078  14.062  -0.816  1.00  7.04           H   new
ATOM      0  HD1 TYR A 137     -14.769  16.464  -1.072  1.00  7.04           H   new
ATOM      0  HD2 TYR A 137     -11.692  15.268   1.205  1.00  7.04           H   new
ATOM      0  HE1 TYR A 137     -15.405  17.937   0.617  1.00  7.04           H   new
ATOM      0  HE2 TYR A 137     -12.368  16.672   2.882  1.00  7.04           H   new
ATOM      0  HH  TYR A 137     -15.102  18.063   3.213  1.00  7.04           H   new
ATOM   2039  N   ARG A 138     -10.064  14.071  -3.190  1.00  7.04           N
ATOM   2040  CA  ARG A 138      -9.334  13.023  -3.901  1.00  7.04           C
ATOM   2041  C   ARG A 138      -8.779  11.999  -2.941  1.00  7.04           C
ATOM   2042  O   ARG A 138      -7.988  12.323  -2.041  1.00  7.04           O
ATOM   2043  CB  ARG A 138      -8.222  13.603  -4.752  1.00  7.04           C
ATOM   2044  CG  ARG A 138      -8.674  14.269  -6.026  1.00  7.04           C
ATOM   2045  CD  ARG A 138      -7.586  14.983  -6.747  1.00  7.04           C
ATOM   2046  NE  ARG A 138      -8.033  15.432  -8.061  1.00  7.04           N
ATOM   2047  CZ  ARG A 138      -7.331  16.197  -8.913  1.00  7.04           C
ATOM   2048  NH1 ARG A 138      -6.131  16.649  -8.603  1.00  7.04           N1+
ATOM   2049  NH2 ARG A 138      -7.882  16.480 -10.074  1.00  7.04           N
ATOM      0  H   ARG A 138      -9.569  14.567  -2.691  1.00  7.04           H   new
ATOM      0  HA  ARG A 138      -9.966  12.581  -4.490  1.00  7.04           H   new
ATOM      0  HB2 ARG A 138      -7.731  14.250  -4.221  1.00  7.04           H   new
ATOM      0  HB3 ARG A 138      -7.602  12.892  -4.977  1.00  7.04           H   new
ATOM      0  HG2 ARG A 138      -9.055  13.599  -6.614  1.00  7.04           H   new
ATOM      0  HG3 ARG A 138      -9.381  14.899  -5.819  1.00  7.04           H   new
ATOM      0  HD2 ARG A 138      -7.293  15.746  -6.224  1.00  7.04           H   new
ATOM      0  HD3 ARG A 138      -6.820  14.396  -6.846  1.00  7.04           H   new
ATOM      0  HE  ARG A 138      -8.817  15.184  -8.313  1.00  7.04           H   new
ATOM      0 HH11 ARG A 138      -5.782  16.455  -7.841  1.00  7.04           H   new
ATOM      0 HH12 ARG A 138      -5.698  17.138  -9.163  1.00  7.04           H   new
ATOM      0 HH21 ARG A 138      -8.664  16.178 -10.264  1.00  7.04           H   new
ATOM      0 HH22 ARG A 138      -7.460  16.967 -10.643  1.00  7.04           H   new
ATOM   2063  N   ILE A 139      -9.198  10.757  -3.169  1.00  7.04           N
ATOM   2064  CA  ILE A 139      -8.863   9.625  -2.331  1.00  7.04           C
ATOM   2065  C   ILE A 139      -8.092   8.574  -3.125  1.00  7.04           C
ATOM   2066  O   ILE A 139      -8.498   8.192  -4.223  1.00  7.04           O
ATOM   2067  CB  ILE A 139     -10.146   8.971  -1.790  1.00  7.04           C
ATOM   2068  CG1 ILE A 139     -11.013   9.999  -1.078  1.00  7.04           C
ATOM   2069  CG2 ILE A 139      -9.793   7.859  -0.843  1.00  7.04           C
ATOM   2070  CD1 ILE A 139     -12.099  10.582  -1.984  1.00  7.04           C
ATOM      0  H   ILE A 139      -9.699  10.550  -3.836  1.00  7.04           H   new
ATOM      0  HA  ILE A 139      -8.315   9.950  -1.600  1.00  7.04           H   new
ATOM      0  HB  ILE A 139     -10.646   8.609  -2.538  1.00  7.04           H   new
ATOM      0 HG12 ILE A 139     -11.429   9.586  -0.305  1.00  7.04           H   new
ATOM      0 HG13 ILE A 139     -10.451  10.718  -0.748  1.00  7.04           H   new
ATOM      0 HG21 ILE A 139     -10.606   7.451  -0.506  1.00  7.04           H   new
ATOM      0 HG22 ILE A 139      -9.266   7.191  -1.310  1.00  7.04           H   new
ATOM      0 HG23 ILE A 139      -9.279   8.216  -0.102  1.00  7.04           H   new
ATOM      0 HD11 ILE A 139     -12.623  11.229  -1.486  1.00  7.04           H   new
ATOM      0 HD12 ILE A 139     -11.686  11.018  -2.746  1.00  7.04           H   new
ATOM      0 HD13 ILE A 139     -12.678   9.869  -2.295  1.00  7.04           H   new
ATOM   2082  N   MET A 140      -6.958   8.132  -2.613  1.00  7.04           N
ATOM   2083  CA  MET A 140      -6.207   7.117  -3.328  1.00  7.04           C
ATOM   2084  C   MET A 140      -6.448   5.772  -2.662  1.00  7.04           C
ATOM   2085  O   MET A 140      -6.424   5.655  -1.432  1.00  7.04           O
ATOM   2086  CB  MET A 140      -4.721   7.495  -3.385  1.00  7.04           C
ATOM   2087  CG  MET A 140      -3.816   6.617  -4.273  1.00  7.04           C
ATOM   2088  SD  MET A 140      -3.313   5.084  -3.509  1.00  7.04           S
ATOM   2089  CE  MET A 140      -2.228   5.689  -2.248  1.00  7.04           C
ATOM      0  H   MET A 140      -6.611   8.397  -1.872  1.00  7.04           H   new
ATOM      0  HA  MET A 140      -6.508   7.054  -4.248  1.00  7.04           H   new
ATOM      0  HB2 MET A 140      -4.653   8.411  -3.696  1.00  7.04           H   new
ATOM      0  HB3 MET A 140      -4.369   7.476  -2.481  1.00  7.04           H   new
ATOM      0  HG2 MET A 140      -4.285   6.417  -5.098  1.00  7.04           H   new
ATOM      0  HG3 MET A 140      -3.024   7.123  -4.512  1.00  7.04           H   new
ATOM      0  HE1 MET A 140      -1.872   4.942  -1.741  1.00  7.04           H   new
ATOM      0  HE2 MET A 140      -1.497   6.179  -2.657  1.00  7.04           H   new
ATOM      0  HE3 MET A 140      -2.719   6.278  -1.654  1.00  7.04           H   new
ATOM   2099  N   LEU A 141      -6.731   4.771  -3.483  1.00  7.04           N
ATOM   2100  CA  LEU A 141      -6.949   3.413  -3.024  1.00  7.04           C
ATOM   2101  C   LEU A 141      -5.815   2.527  -3.502  1.00  7.04           C
ATOM   2102  O   LEU A 141      -5.367   2.647  -4.647  1.00  7.04           O
ATOM   2103  CB  LEU A 141      -8.263   2.872  -3.595  1.00  7.04           C
ATOM   2104  CG  LEU A 141      -9.546   3.603  -3.240  1.00  7.04           C
ATOM   2105  CD1 LEU A 141     -10.670   3.008  -4.033  1.00  7.04           C
ATOM   2106  CD2 LEU A 141      -9.808   3.443  -1.779  1.00  7.04           C
ATOM      0  H   LEU A 141      -6.802   4.865  -4.335  1.00  7.04           H   new
ATOM      0  HA  LEU A 141      -6.988   3.414  -2.055  1.00  7.04           H   new
ATOM      0  HB2 LEU A 141      -8.185   2.860  -4.562  1.00  7.04           H   new
ATOM      0  HB3 LEU A 141      -8.356   1.951  -3.307  1.00  7.04           H   new
ATOM      0  HG  LEU A 141      -9.469   4.548  -3.447  1.00  7.04           H   new
ATOM      0 HD11 LEU A 141     -11.497   3.466  -3.816  1.00  7.04           H   new
ATOM      0 HD12 LEU A 141     -10.485   3.106  -4.980  1.00  7.04           H   new
ATOM      0 HD13 LEU A 141     -10.756   2.066  -3.817  1.00  7.04           H   new
ATOM      0 HD21 LEU A 141     -10.627   3.907  -1.544  1.00  7.04           H   new
ATOM      0 HD22 LEU A 141      -9.899   2.501  -1.568  1.00  7.04           H   new
ATOM      0 HD23 LEU A 141      -9.069   3.817  -1.275  1.00  7.04           H   new
ATOM   2118  N   SER A 142      -5.389   1.583  -2.673  1.00  7.04           N
ATOM   2119  CA  SER A 142      -4.369   0.648  -3.134  1.00  7.04           C
ATOM   2120  C   SER A 142      -4.554  -0.734  -2.563  1.00  7.04           C
ATOM   2121  O   SER A 142      -4.592  -0.925  -1.348  1.00  7.04           O
ATOM   2122  CB  SER A 142      -2.989   1.134  -2.750  1.00  7.04           C
ATOM   2123  OG  SER A 142      -2.004   0.242  -3.196  1.00  7.04           O
ATOM      0  H   SER A 142      -5.665   1.467  -1.867  1.00  7.04           H   new
ATOM      0  HA  SER A 142      -4.461   0.602  -4.099  1.00  7.04           H   new
ATOM      0  HB2 SER A 142      -2.833   2.012  -3.132  1.00  7.04           H   new
ATOM      0  HB3 SER A 142      -2.932   1.230  -1.786  1.00  7.04           H   new
ATOM      0  HG  SER A 142      -1.246   0.528  -2.975  1.00  7.04           H   new
ATOM   2129  N   VAL A 143      -4.643  -1.724  -3.431  1.00  7.04           N
ATOM   2130  CA  VAL A 143      -4.781  -3.071  -2.909  1.00  7.04           C
ATOM   2131  C   VAL A 143      -3.384  -3.518  -2.630  1.00  7.04           C
ATOM   2132  O   VAL A 143      -2.501  -3.283  -3.454  1.00  7.04           O
ATOM   2133  CB  VAL A 143      -5.439  -4.020  -3.884  1.00  7.04           C
ATOM   2134  CG1 VAL A 143      -5.510  -5.371  -3.280  1.00  7.04           C
ATOM   2135  CG2 VAL A 143      -6.765  -3.513  -4.223  1.00  7.04           C
ATOM      0  H   VAL A 143      -4.627  -1.648  -4.287  1.00  7.04           H   new
ATOM      0  HA  VAL A 143      -5.352  -3.072  -2.125  1.00  7.04           H   new
ATOM      0  HB  VAL A 143      -4.920  -4.083  -4.701  1.00  7.04           H   new
ATOM      0 HG11 VAL A 143      -5.932  -5.983  -3.903  1.00  7.04           H   new
ATOM      0 HG12 VAL A 143      -4.614  -5.683  -3.078  1.00  7.04           H   new
ATOM      0 HG13 VAL A 143      -6.031  -5.333  -2.462  1.00  7.04           H   new
ATOM      0 HG21 VAL A 143      -7.193  -4.118  -4.849  1.00  7.04           H   new
ATOM      0 HG22 VAL A 143      -7.302  -3.448  -3.418  1.00  7.04           H   new
ATOM      0 HG23 VAL A 143      -6.682  -2.635  -4.628  1.00  7.04           H   new
ATOM   2145  N   HIS A 144      -3.137  -4.101  -1.469  1.00  7.04           N
ATOM   2146  CA  HIS A 144      -1.769  -4.451  -1.200  1.00  7.04           C
ATOM   2147  C   HIS A 144      -1.217  -5.415  -2.226  1.00  7.04           C
ATOM   2148  O   HIS A 144      -0.236  -5.102  -2.897  1.00  7.04           O
ATOM   2149  CB  HIS A 144      -1.600  -5.041   0.196  1.00  7.04           C
ATOM   2150  CG  HIS A 144      -1.736  -4.057   1.263  1.00  7.04           C
ATOM   2151  CD2 HIS A 144      -2.265  -2.820   1.271  1.00  7.04           C
ATOM   2152  ND1 HIS A 144      -1.305  -4.295   2.538  1.00  7.04           N
ATOM   2153  CE1 HIS A 144      -1.545  -3.242   3.277  1.00  7.04           C
ATOM   2154  NE2 HIS A 144      -2.123  -2.341   2.536  1.00  7.04           N
ATOM      0  H   HIS A 144      -3.713  -4.291  -0.859  1.00  7.04           H   new
ATOM      0  HA  HIS A 144      -1.265  -3.624  -1.253  1.00  7.04           H   new
ATOM      0  HB2 HIS A 144      -2.259  -5.741   0.325  1.00  7.04           H   new
ATOM      0  HB3 HIS A 144      -0.727  -5.458   0.260  1.00  7.04           H   new
ATOM      0  HD2 HIS A 144      -2.653  -2.378   0.551  1.00  7.04           H   new
ATOM      0  HE1 HIS A 144      -1.338  -3.152   4.179  1.00  7.04           H   new
ATOM      0  HE2 HIS A 144      -2.376  -1.564   2.805  1.00  7.04           H   new
ATOM   2162  N   GLY A 145      -1.834  -6.577  -2.378  1.00  7.04           N
ATOM   2163  CA  GLY A 145      -1.362  -7.488  -3.405  1.00  7.04           C
ATOM   2164  C   GLY A 145       0.125  -7.727  -3.230  1.00  7.04           C
ATOM   2165  O   GLY A 145       0.581  -8.038  -2.129  1.00  7.04           O
ATOM      0  H   GLY A 145      -2.505  -6.850  -1.914  1.00  7.04           H   new
ATOM      0  HA2 GLY A 145      -1.843  -8.329  -3.350  1.00  7.04           H   new
ATOM      0  HA3 GLY A 145      -1.538  -7.118  -4.284  1.00  7.04           H   new
ATOM   2169  N   SER A 146       0.860  -7.572  -4.333  1.00  7.04           N
ATOM   2170  CA  SER A 146       2.306  -7.727  -4.378  1.00  7.04           C
ATOM   2171  C   SER A 146       2.950  -6.607  -5.199  1.00  7.04           C
ATOM   2172  O   SER A 146       2.942  -6.661  -6.427  1.00  7.04           O
ATOM   2173  CB  SER A 146       2.603  -9.071  -4.978  1.00  7.04           C
ATOM   2174  OG  SER A 146       2.104 -10.076  -4.150  1.00  7.04           O
ATOM      0  H   SER A 146       0.517  -7.368  -5.095  1.00  7.04           H   new
ATOM      0  HA  SER A 146       2.677  -7.671  -3.484  1.00  7.04           H   new
ATOM      0  HB2 SER A 146       2.203  -9.137  -5.859  1.00  7.04           H   new
ATOM      0  HB3 SER A 146       3.560  -9.180  -5.092  1.00  7.04           H   new
ATOM      0  HG  SER A 146       1.897 -10.745  -4.614  1.00  7.04           H   new
ATOM   2180  N   GLN A 147       3.495  -5.593  -4.519  1.00  7.04           N
ATOM   2181  CA  GLN A 147       4.006  -4.398  -5.202  1.00  7.04           C
ATOM   2182  C   GLN A 147       5.516  -4.081  -5.207  1.00  7.04           C
ATOM   2183  O   GLN A 147       5.994  -3.570  -6.216  1.00  7.04           O
ATOM   2184  CB  GLN A 147       3.257  -3.194  -4.646  1.00  7.04           C
ATOM   2185  CG  GLN A 147       1.762  -3.197  -4.968  1.00  7.04           C
ATOM   2186  CD  GLN A 147       1.575  -3.051  -6.468  1.00  7.04           C
ATOM   2187  NE2 GLN A 147       0.891  -3.992  -7.109  1.00  7.04           N
ATOM   2188  OE1 GLN A 147       2.083  -2.070  -7.043  1.00  7.04           O
ATOM      0  H   GLN A 147       3.578  -5.577  -3.663  1.00  7.04           H   new
ATOM      0  HA  GLN A 147       3.849  -4.604  -6.137  1.00  7.04           H   new
ATOM      0  HB2 GLN A 147       3.372  -3.168  -3.683  1.00  7.04           H   new
ATOM      0  HB3 GLN A 147       3.655  -2.384  -5.001  1.00  7.04           H   new
ATOM      0  HG2 GLN A 147       1.355  -4.021  -4.659  1.00  7.04           H   new
ATOM      0  HG3 GLN A 147       1.318  -2.470  -4.503  1.00  7.04           H   new
ATOM      0 HE21 GLN A 147       0.557  -4.653  -6.672  1.00  7.04           H   new
ATOM      0 HE22 GLN A 147       0.783  -3.940  -7.961  1.00  7.04           H   new
ATOM   2197  N   HIS A 148       6.239  -4.384  -4.115  1.00  7.04           N
ATOM   2198  CA  HIS A 148       7.673  -4.038  -3.895  1.00  7.04           C
ATOM   2199  C   HIS A 148       7.727  -2.697  -3.146  1.00  7.04           C
ATOM   2200  O   HIS A 148       6.754  -1.938  -3.187  1.00  7.04           O
ATOM   2201  CB  HIS A 148       8.468  -3.958  -5.231  1.00  7.04           C
ATOM   2202  CG  HIS A 148       9.963  -3.789  -5.120  1.00  7.04           C
ATOM   2203  CD2 HIS A 148      10.962  -4.698  -5.113  1.00  7.04           C
ATOM   2204  ND1 HIS A 148      10.571  -2.552  -4.996  1.00  7.04           N
ATOM   2205  CE1 HIS A 148      11.883  -2.718  -4.925  1.00  7.04           C
ATOM   2206  NE2 HIS A 148      12.144  -4.006  -4.992  1.00  7.04           N
ATOM      0  H   HIS A 148       5.900  -4.814  -3.452  1.00  7.04           H   new
ATOM      0  HA  HIS A 148       8.093  -4.738  -3.371  1.00  7.04           H   new
ATOM      0  HB2 HIS A 148       8.291  -4.766  -5.737  1.00  7.04           H   new
ATOM      0  HB3 HIS A 148       8.117  -3.216  -5.748  1.00  7.04           H   new
ATOM      0  HD2 HIS A 148      10.868  -5.621  -5.178  1.00  7.04           H   new
ATOM      0  HE1 HIS A 148      12.513  -2.039  -4.842  1.00  7.04           H   new
ATOM      0  HE2 HIS A 148      12.928  -4.358  -4.965  1.00  7.04           H   new
ATOM   2214  N   SER A 149       8.849  -2.380  -2.475  1.00  7.04           N
ATOM   2215  CA  SER A 149       8.898  -1.124  -1.725  1.00  7.04           C
ATOM   2216  C   SER A 149       9.140   0.098  -2.598  1.00  7.04           C
ATOM   2217  O   SER A 149       8.779   1.205  -2.222  1.00  7.04           O
ATOM   2218  CB  SER A 149       9.964  -1.159  -0.629  1.00  7.04           C
ATOM   2219  OG  SER A 149      11.266  -1.171  -1.164  1.00  7.04           O
ATOM      0  H   SER A 149       9.562  -2.860  -2.444  1.00  7.04           H   new
ATOM      0  HA  SER A 149       8.016  -1.041  -1.329  1.00  7.04           H   new
ATOM      0  HB2 SER A 149       9.859  -0.387  -0.051  1.00  7.04           H   new
ATOM      0  HB3 SER A 149       9.834  -1.946  -0.077  1.00  7.04           H   new
ATOM      0  HG  SER A 149      11.429  -1.928  -1.489  1.00  7.04           H   new
ATOM   2225  N   GLY A 150       9.694  -0.074  -3.792  1.00  7.04           N
ATOM   2226  CA  GLY A 150       9.955   1.079  -4.643  1.00  7.04           C
ATOM   2227  C   GLY A 150       8.650   1.753  -5.030  1.00  7.04           C
ATOM   2228  O   GLY A 150       8.556   2.978  -5.163  1.00  7.04           O
ATOM      0  H   GLY A 150       9.922  -0.834  -4.123  1.00  7.04           H   new
ATOM      0  HA2 GLY A 150      10.527   1.710  -4.178  1.00  7.04           H   new
ATOM      0  HA3 GLY A 150      10.431   0.799  -5.441  1.00  7.04           H   new
ATOM   2232  N   MET A 151       7.617   0.934  -5.150  1.00  7.04           N
ATOM   2233  CA  MET A 151       6.332   1.377  -5.613  1.00  7.04           C
ATOM   2234  C   MET A 151       5.524   2.131  -4.573  1.00  7.04           C
ATOM   2235  O   MET A 151       4.473   2.687  -4.890  1.00  7.04           O
ATOM   2236  CB  MET A 151       5.561   0.203  -6.173  1.00  7.04           C
ATOM   2237  CG  MET A 151       6.195  -0.366  -7.414  1.00  7.04           C
ATOM   2238  SD  MET A 151       6.422   0.907  -8.682  1.00  7.04           S
ATOM   2239  CE  MET A 151       4.736   1.328  -9.075  1.00  7.04           C
ATOM      0  H   MET A 151       7.651   0.096  -4.960  1.00  7.04           H   new
ATOM      0  HA  MET A 151       6.495   2.025  -6.316  1.00  7.04           H   new
ATOM      0  HB2 MET A 151       5.499  -0.491  -5.498  1.00  7.04           H   new
ATOM      0  HB3 MET A 151       4.655   0.483  -6.376  1.00  7.04           H   new
ATOM      0  HG2 MET A 151       7.053  -0.759  -7.190  1.00  7.04           H   new
ATOM      0  HG3 MET A 151       5.640  -1.080  -7.765  1.00  7.04           H   new
ATOM      0  HE1 MET A 151       4.725   2.016  -9.758  1.00  7.04           H   new
ATOM      0  HE2 MET A 151       4.273   0.541  -9.402  1.00  7.04           H   new
ATOM      0  HE3 MET A 151       4.290   1.657  -8.279  1.00  7.04           H   new
ATOM   2249  N   ILE A 152       6.028   2.234  -3.345  1.00  7.04           N
ATOM   2250  CA  ILE A 152       5.290   2.949  -2.314  1.00  7.04           C
ATOM   2251  C   ILE A 152       5.252   4.445  -2.636  1.00  7.04           C
ATOM   2252  O   ILE A 152       4.418   5.177  -2.112  1.00  7.04           O
ATOM   2253  CB  ILE A 152       5.865   2.672  -0.910  1.00  7.04           C
ATOM   2254  CG1 ILE A 152       7.247   3.295  -0.741  1.00  7.04           C
ATOM   2255  CG2 ILE A 152       5.901   1.194  -0.698  1.00  7.04           C
ATOM   2256  CD1 ILE A 152       7.202   4.683  -0.137  1.00  7.04           C
ATOM      0  H   ILE A 152       6.781   1.903  -3.094  1.00  7.04           H   new
ATOM      0  HA  ILE A 152       4.377   2.622  -2.305  1.00  7.04           H   new
ATOM      0  HB  ILE A 152       5.297   3.082  -0.239  1.00  7.04           H   new
ATOM      0 HG12 ILE A 152       7.788   2.720  -0.178  1.00  7.04           H   new
ATOM      0 HG13 ILE A 152       7.684   3.338  -1.606  1.00  7.04           H   new
ATOM      0 HG21 ILE A 152       6.261   1.002   0.182  1.00  7.04           H   new
ATOM      0 HG22 ILE A 152       5.002   0.835  -0.765  1.00  7.04           H   new
ATOM      0 HG23 ILE A 152       6.463   0.784  -1.373  1.00  7.04           H   new
ATOM      0 HD11 ILE A 152       8.104   5.029  -0.053  1.00  7.04           H   new
ATOM      0 HD12 ILE A 152       6.684   5.269  -0.710  1.00  7.04           H   new
ATOM      0 HD13 ILE A 152       6.789   4.641   0.740  1.00  7.04           H   new
ATOM   2268  N   GLY A 153       6.155   4.907  -3.512  1.00  7.04           N
ATOM   2269  CA  GLY A 153       6.190   6.311  -3.896  1.00  7.04           C
ATOM   2270  C   GLY A 153       5.241   6.654  -5.058  1.00  7.04           C
ATOM   2271  O   GLY A 153       5.260   7.783  -5.552  1.00  7.04           O
ATOM      0  H   GLY A 153       6.753   4.418  -3.891  1.00  7.04           H   new
ATOM      0  HA2 GLY A 153       5.958   6.855  -3.127  1.00  7.04           H   new
ATOM      0  HA3 GLY A 153       7.096   6.548  -4.148  1.00  7.04           H   new
ATOM   2275  N   TYR A 154       4.427   5.691  -5.502  1.00  7.04           N
ATOM   2276  CA  TYR A 154       3.538   5.896  -6.646  1.00  7.04           C
ATOM   2277  C   TYR A 154       2.050   5.853  -6.276  1.00  7.04           C
ATOM   2278  O   TYR A 154       1.637   5.129  -5.370  1.00  7.04           O
ATOM   2279  CB  TYR A 154       3.861   4.830  -7.673  1.00  7.04           C
ATOM   2280  CG  TYR A 154       5.245   4.967  -8.270  1.00  7.04           C
ATOM   2281  CD1 TYR A 154       6.330   4.538  -7.552  1.00  7.04           C
ATOM   2282  CD2 TYR A 154       5.420   5.471  -9.542  1.00  7.04           C
ATOM   2283  CE1 TYR A 154       7.593   4.608  -8.077  1.00  7.04           C
ATOM   2284  CE2 TYR A 154       6.688   5.545 -10.084  1.00  7.04           C
ATOM   2285  CZ  TYR A 154       7.774   5.114  -9.353  1.00  7.04           C
ATOM   2286  OH  TYR A 154       9.040   5.183  -9.889  1.00  7.04           O
ATOM      0  H   TYR A 154       4.376   4.908  -5.151  1.00  7.04           H   new
ATOM      0  HA  TYR A 154       3.691   6.787  -6.999  1.00  7.04           H   new
ATOM      0  HB2 TYR A 154       3.780   3.957  -7.259  1.00  7.04           H   new
ATOM      0  HB3 TYR A 154       3.204   4.868  -8.386  1.00  7.04           H   new
ATOM      0  HD1 TYR A 154       6.207   4.195  -6.696  1.00  7.04           H   new
ATOM      0  HD2 TYR A 154       4.686   5.760 -10.034  1.00  7.04           H   new
ATOM      0  HE1 TYR A 154       8.324   4.318  -7.580  1.00  7.04           H   new
ATOM      0  HE2 TYR A 154       6.809   5.885 -10.941  1.00  7.04           H   new
ATOM      0  HH  TYR A 154       9.000   5.507 -10.663  1.00  7.04           H   new
ATOM   2296  N   GLU A 155       1.241   6.640  -7.003  1.00  7.04           N
ATOM   2297  CA  GLU A 155      -0.214   6.710  -6.791  1.00  7.04           C
ATOM   2298  C   GLU A 155      -1.108   6.159  -7.916  1.00  7.04           C
ATOM   2299  O   GLU A 155      -2.225   5.724  -7.651  1.00  7.04           O
ATOM   2300  CB  GLU A 155      -0.643   8.158  -6.563  1.00  7.04           C
ATOM   2301  CG  GLU A 155      -0.103   8.820  -5.300  1.00  7.04           C
ATOM   2302  CD  GLU A 155      -0.581  10.260  -5.174  1.00  7.04           C
ATOM   2303  OE1 GLU A 155      -1.215  10.725  -6.101  1.00  7.04           O
ATOM   2304  OE2 GLU A 155      -0.321  10.882  -4.179  1.00  7.04           O1-
ATOM      0  H   GLU A 155       1.524   7.150  -7.635  1.00  7.04           H   new
ATOM      0  HA  GLU A 155      -0.348   6.135  -6.022  1.00  7.04           H   new
ATOM      0  HB2 GLU A 155      -0.364   8.684  -7.328  1.00  7.04           H   new
ATOM      0  HB3 GLU A 155      -1.612   8.190  -6.535  1.00  7.04           H   new
ATOM      0  HG2 GLU A 155      -0.387   8.315  -4.522  1.00  7.04           H   new
ATOM      0  HG3 GLU A 155       0.867   8.800  -5.313  1.00  7.04           H   new
ATOM   2311  N   THR A 156      -0.652   6.216  -9.170  1.00  7.04           N
ATOM   2312  CA  THR A 156      -1.536   5.879 -10.295  1.00  7.04           C
ATOM   2313  C   THR A 156      -1.247   4.548 -10.989  1.00  7.04           C
ATOM   2314  O   THR A 156      -1.949   4.163 -11.923  1.00  7.04           O
ATOM   2315  CB  THR A 156      -1.515   7.008 -11.338  1.00  7.04           C
ATOM   2316  CG2 THR A 156      -1.985   8.310 -10.695  1.00  7.04           C
ATOM   2317  OG1 THR A 156      -0.184   7.184 -11.844  1.00  7.04           O
ATOM      0  H   THR A 156       0.148   6.442  -9.390  1.00  7.04           H   new
ATOM      0  HA  THR A 156      -2.414   5.777  -9.894  1.00  7.04           H   new
ATOM      0  HB  THR A 156      -2.108   6.772 -12.069  1.00  7.04           H   new
ATOM      0  HG1 THR A 156      -0.180   7.801 -12.414  1.00  7.04           H   new
ATOM      0 HG21 THR A 156      -1.971   9.021 -11.355  1.00  7.04           H   new
ATOM      0 HG22 THR A 156      -2.889   8.198 -10.360  1.00  7.04           H   new
ATOM      0 HG23 THR A 156      -1.395   8.540  -9.960  1.00  7.04           H   new
ATOM   2325  N   ASP A 157      -0.219   3.851 -10.542  1.00  7.04           N
ATOM   2326  CA  ASP A 157       0.145   2.571 -11.141  1.00  7.04           C
ATOM   2327  C   ASP A 157      -0.730   1.458 -10.620  1.00  7.04           C
ATOM   2328  O   ASP A 157      -1.178   1.507  -9.479  1.00  7.04           O
ATOM   2329  CB  ASP A 157       1.586   2.229 -10.819  1.00  7.04           C
ATOM   2330  CG  ASP A 157       2.561   3.108 -11.562  1.00  7.04           C
ATOM   2331  OD1 ASP A 157       2.619   3.030 -12.766  1.00  7.04           O
ATOM   2332  OD2 ASP A 157       3.206   3.893 -10.925  1.00  7.04           O1-
ATOM      0  H   ASP A 157       0.286   4.098  -9.891  1.00  7.04           H   new
ATOM      0  HA  ASP A 157       0.025   2.656 -12.100  1.00  7.04           H   new
ATOM      0  HB2 ASP A 157       1.733   2.321  -9.865  1.00  7.04           H   new
ATOM      0  HB3 ASP A 157       1.754   1.301 -11.044  1.00  7.04           H   new
ATOM   2337  N   GLU A 158      -0.913   0.412 -11.402  1.00  7.04           N
ATOM   2338  CA  GLU A 158      -1.645  -0.726 -10.875  1.00  7.04           C
ATOM   2339  C   GLU A 158      -0.803  -1.258  -9.708  1.00  7.04           C
ATOM   2340  O   GLU A 158       0.424  -1.161  -9.782  1.00  7.04           O
ATOM   2341  CB  GLU A 158      -1.868  -1.776 -11.973  1.00  7.04           C
ATOM   2342  CG  GLU A 158      -2.834  -1.319 -13.073  1.00  7.04           C
ATOM   2343  CD  GLU A 158      -3.086  -2.363 -14.139  1.00  7.04           C
ATOM   2344  OE1 GLU A 158      -2.168  -3.050 -14.518  1.00  7.04           O
ATOM   2345  OE2 GLU A 158      -4.214  -2.472 -14.567  1.00  7.04           O1-
ATOM      0  H   GLU A 158      -0.634   0.338 -12.212  1.00  7.04           H   new
ATOM      0  HA  GLU A 158      -2.532  -0.485 -10.565  1.00  7.04           H   new
ATOM      0  HB2 GLU A 158      -1.014  -1.999 -12.375  1.00  7.04           H   new
ATOM      0  HB3 GLU A 158      -2.211  -2.588 -11.568  1.00  7.04           H   new
ATOM      0  HG2 GLU A 158      -3.680  -1.073 -12.667  1.00  7.04           H   new
ATOM      0  HG3 GLU A 158      -2.478  -0.520 -13.493  1.00  7.04           H   new
ATOM   2352  N   ASP A 159      -1.405  -1.768  -8.613  1.00  7.04           N
ATOM   2353  CA  ASP A 159      -2.840  -1.998  -8.386  1.00  7.04           C
ATOM   2354  C   ASP A 159      -3.545  -0.889  -7.568  1.00  7.04           C
ATOM   2355  O   ASP A 159      -4.308  -1.175  -6.631  1.00  7.04           O
ATOM   2356  CB  ASP A 159      -2.977  -3.342  -7.685  1.00  7.04           C
ATOM   2357  CG  ASP A 159      -2.392  -4.468  -8.560  1.00  7.04           C
ATOM   2358  OD1 ASP A 159      -2.595  -4.435  -9.736  1.00  7.04           O
ATOM   2359  OD2 ASP A 159      -1.741  -5.339  -8.042  1.00  7.04           O1-
ATOM      0  H   ASP A 159      -0.940  -2.006  -7.930  1.00  7.04           H   new
ATOM      0  HA  ASP A 159      -3.284  -1.987  -9.248  1.00  7.04           H   new
ATOM      0  HB2 ASP A 159      -2.517  -3.316  -6.831  1.00  7.04           H   new
ATOM      0  HB3 ASP A 159      -3.912  -3.522  -7.499  1.00  7.04           H   new
ATOM   2364  N   ARG A 160      -3.286   0.369  -7.934  1.00  7.04           N
ATOM   2365  CA  ARG A 160      -3.836   1.554  -7.283  1.00  7.04           C
ATOM   2366  C   ARG A 160      -4.882   2.264  -8.134  1.00  7.04           C
ATOM   2367  O   ARG A 160      -4.995   2.033  -9.341  1.00  7.04           O
ATOM   2368  CB  ARG A 160      -2.720   2.555  -7.042  1.00  7.04           C
ATOM   2369  CG  ARG A 160      -1.612   2.041  -6.211  1.00  7.04           C
ATOM   2370  CD  ARG A 160      -0.452   2.902  -6.286  1.00  7.04           C
ATOM   2371  NE  ARG A 160       0.594   2.451  -5.421  1.00  7.04           N
ATOM   2372  CZ  ARG A 160       1.388   1.408  -5.694  1.00  7.04           C
ATOM   2373  NH1 ARG A 160       1.192   0.714  -6.790  1.00  7.04           N1+
ATOM   2374  NH2 ARG A 160       2.330   1.094  -4.857  1.00  7.04           N
ATOM      0  H   ARG A 160      -2.766   0.559  -8.592  1.00  7.04           H   new
ATOM      0  HA  ARG A 160      -4.250   1.249  -6.460  1.00  7.04           H   new
ATOM      0  HB2 ARG A 160      -2.364   2.839  -7.898  1.00  7.04           H   new
ATOM      0  HB3 ARG A 160      -3.092   3.342  -6.615  1.00  7.04           H   new
ATOM      0  HG2 ARG A 160      -1.904   1.969  -5.289  1.00  7.04           H   new
ATOM      0  HG3 ARG A 160      -1.373   1.148  -6.504  1.00  7.04           H   new
ATOM      0  HD2 ARG A 160      -0.128   2.931  -7.200  1.00  7.04           H   new
ATOM      0  HD3 ARG A 160      -0.704   3.807  -6.046  1.00  7.04           H   new
ATOM      0  HE  ARG A 160       0.720   2.874  -4.683  1.00  7.04           H   new
ATOM      0 HH11 ARG A 160       0.557   0.930  -7.328  1.00  7.04           H   new
ATOM      0 HH12 ARG A 160       1.699   0.043  -6.971  1.00  7.04           H   new
ATOM      0 HH21 ARG A 160       2.437   1.554  -4.138  1.00  7.04           H   new
ATOM      0 HH22 ARG A 160       2.846   0.426  -5.021  1.00  7.04           H   new
ATOM   2388  N   ALA A 161      -5.639   3.156  -7.502  1.00  7.04           N
ATOM   2389  CA  ALA A 161      -6.556   4.015  -8.240  1.00  7.04           C
ATOM   2390  C   ALA A 161      -6.827   5.311  -7.493  1.00  7.04           C
ATOM   2391  O   ALA A 161      -6.878   5.345  -6.265  1.00  7.04           O
ATOM   2392  CB  ALA A 161      -7.869   3.306  -8.486  1.00  7.04           C
ATOM      0  H   ALA A 161      -5.636   3.279  -6.651  1.00  7.04           H   new
ATOM      0  HA  ALA A 161      -6.133   4.224  -9.087  1.00  7.04           H   new
ATOM      0  HB1 ALA A 161      -8.466   3.892  -8.977  1.00  7.04           H   new
ATOM      0  HB2 ALA A 161      -7.710   2.500  -9.002  1.00  7.04           H   new
ATOM      0  HB3 ALA A 161      -8.274   3.071  -7.637  1.00  7.04           H   new
ATOM   2398  N   LYS A 162      -7.068   6.381  -8.241  1.00  7.04           N
ATOM   2399  CA  LYS A 162      -7.439   7.641  -7.605  1.00  7.04           C
ATOM   2400  C   LYS A 162      -8.903   7.915  -7.878  1.00  7.04           C
ATOM   2401  O   LYS A 162      -9.362   7.845  -9.021  1.00  7.04           O
ATOM   2402  CB  LYS A 162      -6.534   8.786  -8.058  1.00  7.04           C
ATOM   2403  CG  LYS A 162      -6.825  10.126  -7.375  1.00  7.04           C
ATOM   2404  CD  LYS A 162      -5.768  11.173  -7.735  1.00  7.04           C
ATOM   2405  CE  LYS A 162      -4.441  10.888  -7.013  1.00  7.04           C
ATOM   2406  NZ  LYS A 162      -3.416  11.937  -7.276  1.00  7.04           N1+
ATOM      0  H   LYS A 162      -7.024   6.402  -9.100  1.00  7.04           H   new
ATOM      0  HA  LYS A 162      -7.312   7.571  -6.646  1.00  7.04           H   new
ATOM      0  HB2 LYS A 162      -5.611   8.542  -7.888  1.00  7.04           H   new
ATOM      0  HB3 LYS A 162      -6.626   8.897  -9.017  1.00  7.04           H   new
ATOM      0  HG2 LYS A 162      -7.702  10.444  -7.641  1.00  7.04           H   new
ATOM      0  HG3 LYS A 162      -6.848  10.003  -6.413  1.00  7.04           H   new
ATOM      0  HD2 LYS A 162      -5.624  11.175  -8.694  1.00  7.04           H   new
ATOM      0  HD3 LYS A 162      -6.088  12.056  -7.494  1.00  7.04           H   new
ATOM      0  HE2 LYS A 162      -4.601  10.828  -6.058  1.00  7.04           H   new
ATOM      0  HE3 LYS A 162      -4.099  10.026  -7.298  1.00  7.04           H   new
ATOM      0  HZ1 LYS A 162      -2.630  11.673  -6.952  1.00  7.04           H   new
ATOM      0  HZ2 LYS A 162      -3.345  12.070  -8.153  1.00  7.04           H   new
ATOM      0  HZ3 LYS A 162      -3.659  12.696  -6.880  1.00  7.04           H   new
ATOM   2420  N   VAL A 163      -9.633   8.181  -6.807  1.00  7.04           N
ATOM   2421  CA  VAL A 163     -11.060   8.380  -6.857  1.00  7.04           C
ATOM   2422  C   VAL A 163     -11.476   9.776  -6.421  1.00  7.04           C
ATOM   2423  O   VAL A 163     -11.065  10.262  -5.364  1.00  7.04           O
ATOM   2424  CB  VAL A 163     -11.718   7.354  -5.919  1.00  7.04           C
ATOM   2425  CG1 VAL A 163     -13.179   7.525  -5.918  1.00  7.04           C
ATOM   2426  CG2 VAL A 163     -11.347   5.972  -6.346  1.00  7.04           C
ATOM      0  H   VAL A 163      -9.301   8.251  -6.017  1.00  7.04           H   new
ATOM      0  HA  VAL A 163     -11.345   8.268  -7.777  1.00  7.04           H   new
ATOM      0  HB  VAL A 163     -11.398   7.498  -5.015  1.00  7.04           H   new
ATOM      0 HG11 VAL A 163     -13.581   6.873  -5.323  1.00  7.04           H   new
ATOM      0 HG12 VAL A 163     -13.400   8.419  -5.613  1.00  7.04           H   new
ATOM      0 HG13 VAL A 163     -13.521   7.396  -6.817  1.00  7.04           H   new
ATOM      0 HG21 VAL A 163     -11.763   5.327  -5.753  1.00  7.04           H   new
ATOM      0 HG22 VAL A 163     -11.653   5.820  -7.254  1.00  7.04           H   new
ATOM      0 HG23 VAL A 163     -10.383   5.869  -6.309  1.00  7.04           H   new
ATOM   2436  N   GLU A 164     -12.281  10.438  -7.245  1.00  7.04           N
ATOM   2437  CA  GLU A 164     -12.790  11.740  -6.847  1.00  7.04           C
ATOM   2438  C   GLU A 164     -14.195  11.594  -6.315  1.00  7.04           C
ATOM   2439  O   GLU A 164     -15.005  10.868  -6.897  1.00  7.04           O
ATOM   2440  CB  GLU A 164     -12.776  12.735  -8.009  1.00  7.04           C
ATOM   2441  CG  GLU A 164     -11.398  13.155  -8.460  1.00  7.04           C
ATOM   2442  CD  GLU A 164     -11.383  14.111  -9.634  1.00  7.04           C
ATOM   2443  OE1 GLU A 164     -12.338  14.154 -10.371  1.00  7.04           O
ATOM   2444  OE2 GLU A 164     -10.405  14.830  -9.761  1.00  7.04           O1-
ATOM      0  H   GLU A 164     -12.538  10.159  -8.017  1.00  7.04           H   new
ATOM      0  HA  GLU A 164     -12.208  12.088  -6.154  1.00  7.04           H   new
ATOM      0  HB2 GLU A 164     -13.244  12.341  -8.762  1.00  7.04           H   new
ATOM      0  HB3 GLU A 164     -13.273  13.526  -7.748  1.00  7.04           H   new
ATOM      0  HG2 GLU A 164     -10.939  13.571  -7.713  1.00  7.04           H   new
ATOM      0  HG3 GLU A 164     -10.893  12.362  -8.697  1.00  7.04           H   new
ATOM   2451  N   VAL A 165     -14.466  12.294  -5.219  1.00  7.04           N
ATOM   2452  CA  VAL A 165     -15.778  12.310  -4.591  1.00  7.04           C
ATOM   2453  C   VAL A 165     -16.212  13.747  -4.285  1.00  7.04           C
ATOM   2454  O   VAL A 165     -15.411  14.545  -3.781  1.00  7.04           O
ATOM   2455  CB  VAL A 165     -15.772  11.469  -3.302  1.00  7.04           C
ATOM   2456  CG1 VAL A 165     -17.103  11.524  -2.720  1.00  7.04           C
ATOM   2457  CG2 VAL A 165     -15.411  10.004  -3.602  1.00  7.04           C
ATOM      0  H   VAL A 165     -13.883  12.780  -4.814  1.00  7.04           H   new
ATOM      0  HA  VAL A 165     -16.415  11.921  -5.210  1.00  7.04           H   new
ATOM      0  HB  VAL A 165     -15.109  11.825  -2.690  1.00  7.04           H   new
ATOM      0 HG11 VAL A 165     -17.122  10.999  -1.904  1.00  7.04           H   new
ATOM      0 HG12 VAL A 165     -17.330  12.445  -2.517  1.00  7.04           H   new
ATOM      0 HG13 VAL A 165     -17.747  11.165  -3.350  1.00  7.04           H   new
ATOM      0 HG21 VAL A 165     -15.413   9.494  -2.777  1.00  7.04           H   new
ATOM      0 HG22 VAL A 165     -16.063   9.629  -4.215  1.00  7.04           H   new
ATOM      0 HG23 VAL A 165     -14.529   9.964  -4.004  1.00  7.04           H   new
ATOM   2467  N   THR A 166     -17.459  14.106  -4.614  1.00  7.04           N
ATOM   2468  CA  THR A 166     -17.912  15.476  -4.327  1.00  7.04           C
ATOM   2469  C   THR A 166     -19.295  15.390  -3.664  1.00  7.04           C
ATOM   2470  O   THR A 166     -19.959  14.382  -3.814  1.00  7.04           O
ATOM   2471  CB  THR A 166     -18.007  16.313  -5.633  1.00  7.04           C
ATOM   2472  CG2 THR A 166     -16.751  16.093  -6.465  1.00  7.04           C
ATOM   2473  OG1 THR A 166     -19.133  15.881  -6.423  1.00  7.04           O
ATOM      0  H   THR A 166     -18.039  13.594  -4.990  1.00  7.04           H   new
ATOM      0  HA  THR A 166     -17.276  15.913  -3.739  1.00  7.04           H   new
ATOM      0  HB  THR A 166     -18.107  17.247  -5.392  1.00  7.04           H   new
ATOM      0  HG1 THR A 166     -19.033  15.074  -6.636  1.00  7.04           H   new
ATOM      0 HG21 THR A 166     -16.808  16.614  -7.281  1.00  7.04           H   new
ATOM      0 HG22 THR A 166     -15.973  16.372  -5.957  1.00  7.04           H   new
ATOM      0 HG23 THR A 166     -16.671  15.152  -6.688  1.00  7.04           H   new
ATOM   2481  N   PRO A 167     -19.821  16.429  -2.998  1.00  7.04           N
ATOM   2482  CA  PRO A 167     -21.167  16.471  -2.431  1.00  7.04           C
ATOM   2483  C   PRO A 167     -22.282  16.092  -3.402  1.00  7.04           C
ATOM   2484  O   PRO A 167     -23.309  15.556  -2.997  1.00  7.04           O
ATOM   2485  CB  PRO A 167     -21.297  17.933  -2.035  1.00  7.04           C
ATOM   2486  CG  PRO A 167     -19.906  18.374  -1.762  1.00  7.04           C
ATOM   2487  CD  PRO A 167     -19.036  17.646  -2.743  1.00  7.04           C
ATOM      0  HA  PRO A 167     -21.266  15.827  -1.712  1.00  7.04           H   new
ATOM      0  HB2 PRO A 167     -21.700  18.456  -2.746  1.00  7.04           H   new
ATOM      0  HB3 PRO A 167     -21.860  18.037  -1.252  1.00  7.04           H   new
ATOM      0  HG2 PRO A 167     -19.820  19.334  -1.869  1.00  7.04           H   new
ATOM      0  HG3 PRO A 167     -19.649  18.166  -0.850  1.00  7.04           H   new
ATOM      0  HD2 PRO A 167     -18.890  18.161  -3.552  1.00  7.04           H   new
ATOM      0  HD3 PRO A 167     -18.162  17.444  -2.374  1.00  7.04           H   new
ATOM   2495  N   ASN A 168     -22.073  16.359  -4.697  1.00  7.04           N
ATOM   2496  CA  ASN A 168     -23.084  16.052  -5.702  1.00  7.04           C
ATOM   2497  C   ASN A 168     -22.877  14.668  -6.322  1.00  7.04           C
ATOM   2498  O   ASN A 168     -23.658  14.226  -7.168  1.00  7.04           O
ATOM   2499  CB  ASN A 168     -23.058  17.120  -6.771  1.00  7.04           C
ATOM   2500  CG  ASN A 168     -23.543  18.445  -6.259  1.00  7.04           C
ATOM   2501  ND2 ASN A 168     -22.970  19.510  -6.757  1.00  7.04           N
ATOM   2502  OD1 ASN A 168     -24.439  18.505  -5.411  1.00  7.04           O
ATOM      0  H   ASN A 168     -21.355  16.716  -5.008  1.00  7.04           H   new
ATOM      0  HA  ASN A 168     -23.951  16.039  -5.268  1.00  7.04           H   new
ATOM      0  HB2 ASN A 168     -22.153  17.216  -7.108  1.00  7.04           H   new
ATOM      0  HB3 ASN A 168     -23.611  16.842  -7.518  1.00  7.04           H   new
ATOM      0 HD21 ASN A 168     -23.214  20.292  -6.495  1.00  7.04           H   new
ATOM      0 HD22 ASN A 168     -22.349  19.428  -7.346  1.00  7.04           H   new
ATOM   2509  N   SER A 169     -21.814  13.998  -5.901  1.00  7.04           N
ATOM   2510  CA  SER A 169     -21.471  12.659  -6.336  1.00  7.04           C
ATOM   2511  C   SER A 169     -20.704  11.982  -5.207  1.00  7.04           C
ATOM   2512  O   SER A 169     -19.494  11.783  -5.341  1.00  7.04           O
ATOM   2513  CB  SER A 169     -20.619  12.654  -7.599  1.00  7.04           C
ATOM   2514  OG  SER A 169     -19.404  13.344  -7.423  1.00  7.04           O
ATOM      0  H   SER A 169     -21.255  14.324  -5.335  1.00  7.04           H   new
ATOM      0  HA  SER A 169     -22.291  12.186  -6.547  1.00  7.04           H   new
ATOM      0  HB2 SER A 169     -20.434  11.738  -7.859  1.00  7.04           H   new
ATOM      0  HB3 SER A 169     -21.118  13.060  -8.325  1.00  7.04           H   new
ATOM      0  HG  SER A 169     -18.982  13.009  -6.778  1.00  7.04           H   new
ATOM   2520  N   PRO A 170     -21.334  11.703  -4.042  1.00  7.04           N
ATOM   2521  CA  PRO A 170     -20.690  11.114  -2.879  1.00  7.04           C
ATOM   2522  C   PRO A 170     -20.198   9.710  -3.176  1.00  7.04           C
ATOM   2523  O   PRO A 170     -19.308   9.192  -2.503  1.00  7.04           O
ATOM   2524  CB  PRO A 170     -21.802  11.098  -1.830  1.00  7.04           C
ATOM   2525  CG  PRO A 170     -23.095  11.124  -2.634  1.00  7.04           C
ATOM   2526  CD  PRO A 170     -22.776  11.973  -3.859  1.00  7.04           C
ATOM      0  HA  PRO A 170     -19.905  11.606  -2.592  1.00  7.04           H   new
ATOM      0  HB2 PRO A 170     -21.749  10.305  -1.273  1.00  7.04           H   new
ATOM      0  HB3 PRO A 170     -21.739  11.865  -1.239  1.00  7.04           H   new
ATOM      0  HG2 PRO A 170     -23.369  10.229  -2.888  1.00  7.04           H   new
ATOM      0  HG3 PRO A 170     -23.822  11.508  -2.119  1.00  7.04           H   new
ATOM      0  HD2 PRO A 170     -23.298  11.707  -4.632  1.00  7.04           H   new
ATOM      0  HD3 PRO A 170     -22.954  12.914  -3.707  1.00  7.04           H   new
ATOM   2534  N   ARG A 171     -20.794   9.088  -4.194  1.00  7.04           N
ATOM   2535  CA  ARG A 171     -20.457   7.733  -4.570  1.00  7.04           C
ATOM   2536  C   ARG A 171     -19.535   7.657  -5.768  1.00  7.04           C
ATOM   2537  O   ARG A 171     -19.720   8.355  -6.766  1.00  7.04           O
ATOM   2538  CB  ARG A 171     -21.719   6.948  -4.851  1.00  7.04           C
ATOM   2539  CG  ARG A 171     -22.571   6.722  -3.624  1.00  7.04           C
ATOM   2540  CD  ARG A 171     -23.864   6.066  -3.917  1.00  7.04           C
ATOM   2541  NE  ARG A 171     -24.619   5.835  -2.696  1.00  7.04           N
ATOM   2542  CZ  ARG A 171     -25.876   5.362  -2.631  1.00  7.04           C
ATOM   2543  NH1 ARG A 171     -26.549   5.080  -3.732  1.00  7.04           N1+
ATOM   2544  NH2 ARG A 171     -26.430   5.182  -1.450  1.00  7.04           N
ATOM      0  H   ARG A 171     -21.405   9.447  -4.681  1.00  7.04           H   new
ATOM      0  HA  ARG A 171     -19.978   7.348  -3.820  1.00  7.04           H   new
ATOM      0  HB2 ARG A 171     -22.243   7.419  -5.518  1.00  7.04           H   new
ATOM      0  HB3 ARG A 171     -21.479   6.089  -5.233  1.00  7.04           H   new
ATOM      0  HG2 ARG A 171     -22.076   6.178  -2.991  1.00  7.04           H   new
ATOM      0  HG3 ARG A 171     -22.739   7.575  -3.194  1.00  7.04           H   new
ATOM      0  HD2 ARG A 171     -24.382   6.620  -4.522  1.00  7.04           H   new
ATOM      0  HD3 ARG A 171     -23.707   5.222  -4.369  1.00  7.04           H   new
ATOM      0  HE  ARG A 171     -24.228   6.016  -1.952  1.00  7.04           H   new
ATOM      0 HH11 ARG A 171     -26.184   5.198  -4.501  1.00  7.04           H   new
ATOM      0 HH12 ARG A 171     -27.352   4.778  -3.679  1.00  7.04           H   new
ATOM      0 HH21 ARG A 171     -25.989   5.366  -0.735  1.00  7.04           H   new
ATOM      0 HH22 ARG A 171     -27.233   4.880  -1.393  1.00  7.04           H   new
ATOM   2558  N   ALA A 172     -18.597   6.729  -5.685  1.00  7.04           N
ATOM   2559  CA  ALA A 172     -17.642   6.466  -6.742  1.00  7.04           C
ATOM   2560  C   ALA A 172     -17.184   5.009  -6.674  1.00  7.04           C
ATOM   2561  O   ALA A 172     -17.354   4.351  -5.647  1.00  7.04           O
ATOM   2562  CB  ALA A 172     -16.473   7.421  -6.608  1.00  7.04           C
ATOM      0  H   ALA A 172     -18.496   6.224  -4.996  1.00  7.04           H   new
ATOM      0  HA  ALA A 172     -18.055   6.608  -7.608  1.00  7.04           H   new
ATOM      0  HB1 ALA A 172     -15.831   7.248  -7.314  1.00  7.04           H   new
ATOM      0  HB2 ALA A 172     -16.792   8.335  -6.678  1.00  7.04           H   new
ATOM      0  HB3 ALA A 172     -16.047   7.293  -5.746  1.00  7.04           H   new
ATOM   2568  N   GLU A 173     -16.619   4.494  -7.763  1.00  7.04           N
ATOM   2569  CA  GLU A 173     -16.116   3.118  -7.748  1.00  7.04           C
ATOM   2570  C   GLU A 173     -14.814   2.998  -8.515  1.00  7.04           C
ATOM   2571  O   GLU A 173     -14.665   3.556  -9.604  1.00  7.04           O
ATOM   2572  CB  GLU A 173     -17.155   2.143  -8.332  1.00  7.04           C
ATOM   2573  CG  GLU A 173     -16.742   0.639  -8.293  1.00  7.04           C
ATOM   2574  CD  GLU A 173     -17.838  -0.290  -8.796  1.00  7.04           C
ATOM   2575  OE1 GLU A 173     -18.892   0.207  -9.115  1.00  7.04           O
ATOM   2576  OE2 GLU A 173     -17.628  -1.492  -8.861  1.00  7.04           O1-
ATOM      0  H   GLU A 173     -16.517   4.912  -8.507  1.00  7.04           H   new
ATOM      0  HA  GLU A 173     -15.951   2.883  -6.821  1.00  7.04           H   new
ATOM      0  HB2 GLU A 173     -17.987   2.249  -7.845  1.00  7.04           H   new
ATOM      0  HB3 GLU A 173     -17.331   2.392  -9.253  1.00  7.04           H   new
ATOM      0  HG2 GLU A 173     -15.945   0.513  -8.832  1.00  7.04           H   new
ATOM      0  HG3 GLU A 173     -16.510   0.395  -7.383  1.00  7.04           H   new
ATOM   2583  N   ALA A 174     -13.869   2.272  -7.927  1.00  7.04           N
ATOM   2584  CA  ALA A 174     -12.582   2.049  -8.562  1.00  7.04           C
ATOM   2585  C   ALA A 174     -12.361   0.602  -8.955  1.00  7.04           C
ATOM   2586  O   ALA A 174     -12.691  -0.313  -8.198  1.00  7.04           O
ATOM   2587  CB  ALA A 174     -11.485   2.443  -7.612  1.00  7.04           C
ATOM      0  H   ALA A 174     -13.957   1.899  -7.157  1.00  7.04           H   new
ATOM      0  HA  ALA A 174     -12.571   2.587  -9.369  1.00  7.04           H   new
ATOM      0  HB1 ALA A 174     -10.624   2.295  -8.033  1.00  7.04           H   new
ATOM      0  HB2 ALA A 174     -11.576   3.381  -7.383  1.00  7.04           H   new
ATOM      0  HB3 ALA A 174     -11.547   1.907  -6.806  1.00  7.04           H   new
ATOM   2593  N   THR A 175     -11.695   0.398 -10.089  1.00  7.04           N
ATOM   2594  CA  THR A 175     -11.262  -0.943 -10.468  1.00  7.04           C
ATOM   2595  C   THR A 175      -9.824  -1.034 -10.005  1.00  7.04           C
ATOM   2596  O   THR A 175      -8.989  -0.217 -10.391  1.00  7.04           O
ATOM   2597  CB  THR A 175     -11.362  -1.201 -11.975  1.00  7.04           C
ATOM   2598  CG2 THR A 175     -10.873  -2.624 -12.265  1.00  7.04           C
ATOM   2599  OG1 THR A 175     -12.725  -1.066 -12.402  1.00  7.04           O
ATOM      0  H   THR A 175     -11.486   1.017 -10.648  1.00  7.04           H   new
ATOM      0  HA  THR A 175     -11.833  -1.614 -10.062  1.00  7.04           H   new
ATOM      0  HB  THR A 175     -10.816  -0.558 -12.454  1.00  7.04           H   new
ATOM      0  HG1 THR A 175     -12.775  -1.207 -13.229  1.00  7.04           H   new
ATOM      0 HG21 THR A 175     -10.932  -2.799 -13.217  1.00  7.04           H   new
ATOM      0 HG22 THR A 175      -9.951  -2.715 -11.976  1.00  7.04           H   new
ATOM      0 HG23 THR A 175     -11.426  -3.260 -11.785  1.00  7.04           H   new
ATOM   2607  N   LEU A 176      -9.553  -1.961  -9.111  1.00  7.04           N
ATOM   2608  CA  LEU A 176      -8.241  -1.996  -8.484  1.00  7.04           C
ATOM   2609  C   LEU A 176      -7.207  -2.996  -9.014  1.00  7.04           C
ATOM   2610  O   LEU A 176      -6.858  -3.957  -8.332  1.00  7.04           O
ATOM   2611  CB  LEU A 176      -8.436  -2.142  -6.992  1.00  7.04           C
ATOM   2612  CG  LEU A 176      -9.266  -0.971  -6.327  1.00  7.04           C
ATOM   2613  CD1 LEU A 176      -9.470  -1.208  -4.830  1.00  7.04           C
ATOM   2614  CD2 LEU A 176      -8.523   0.329  -6.551  1.00  7.04           C
ATOM      0  H   LEU A 176     -10.101  -2.572  -8.853  1.00  7.04           H   new
ATOM      0  HA  LEU A 176      -7.827  -1.154  -8.728  1.00  7.04           H   new
ATOM      0  HB2 LEU A 176      -8.885  -2.983  -6.816  1.00  7.04           H   new
ATOM      0  HB3 LEU A 176      -7.566  -2.190  -6.566  1.00  7.04           H   new
ATOM      0  HG  LEU A 176     -10.145  -0.935  -6.736  1.00  7.04           H   new
ATOM      0 HD11 LEU A 176      -9.981  -0.475  -4.453  1.00  7.04           H   new
ATOM      0 HD12 LEU A 176      -9.952  -2.039  -4.696  1.00  7.04           H   new
ATOM      0 HD13 LEU A 176      -8.607  -1.260  -4.390  1.00  7.04           H   new
ATOM      0 HD21 LEU A 176      -9.019   1.059  -6.149  1.00  7.04           H   new
ATOM      0 HD22 LEU A 176      -7.644   0.274  -6.145  1.00  7.04           H   new
ATOM      0 HD23 LEU A 176      -8.429   0.488  -7.503  1.00  7.04           H   new
ATOM   2626  N   GLY A 177      -6.752  -2.816 -10.250  1.00  7.04           N
ATOM   2627  CA  GLY A 177      -5.667  -3.661 -10.774  1.00  7.04           C
ATOM   2628  C   GLY A 177      -6.072  -5.104 -11.039  1.00  7.04           C
ATOM   2629  O   GLY A 177      -5.243  -6.020 -11.020  1.00  7.04           O
ATOM      0  H   GLY A 177      -7.048  -2.223 -10.798  1.00  7.04           H   new
ATOM      0  HA2 GLY A 177      -5.337  -3.272 -11.599  1.00  7.04           H   new
ATOM      0  HA3 GLY A 177      -4.931  -3.653 -10.142  1.00  7.04           H   new
ATOM   2633  N   GLY A 178      -7.353  -5.326 -11.246  1.00  7.04           N
ATOM   2634  CA  GLY A 178      -7.851  -6.671 -11.450  1.00  7.04           C
ATOM   2635  C   GLY A 178      -8.348  -7.302 -10.151  1.00  7.04           C
ATOM   2636  O   GLY A 178      -9.046  -8.316 -10.191  1.00  7.04           O
ATOM      0  H   GLY A 178      -7.954  -4.711 -11.273  1.00  7.04           H   new
ATOM      0  HA2 GLY A 178      -8.574  -6.652 -12.097  1.00  7.04           H   new
ATOM      0  HA3 GLY A 178      -7.147  -7.222 -11.827  1.00  7.04           H   new
ATOM   2640  N   PHE A 179      -8.087  -6.685  -8.985  1.00  7.04           N
ATOM   2641  CA  PHE A 179      -8.586  -7.267  -7.728  1.00  7.04           C
ATOM   2642  C   PHE A 179     -10.029  -6.857  -7.497  1.00  7.04           C
ATOM   2643  O   PHE A 179     -10.382  -6.308  -6.455  1.00  7.04           O
ATOM   2644  CB  PHE A 179      -7.793  -6.784  -6.512  1.00  7.04           C
ATOM   2645  CG  PHE A 179      -6.394  -7.279  -6.341  1.00  7.04           C
ATOM   2646  CD1 PHE A 179      -5.304  -6.558  -6.753  1.00  7.04           C
ATOM   2647  CD2 PHE A 179      -6.170  -8.483  -5.700  1.00  7.04           C
ATOM   2648  CE1 PHE A 179      -4.039  -7.048  -6.520  1.00  7.04           C
ATOM   2649  CE2 PHE A 179      -4.918  -8.963  -5.481  1.00  7.04           C
ATOM   2650  CZ  PHE A 179      -3.849  -8.250  -5.892  1.00  7.04           C
ATOM      0  H   PHE A 179      -7.639  -5.955  -8.902  1.00  7.04           H   new
ATOM      0  HA  PHE A 179      -8.494  -8.228  -7.819  1.00  7.04           H   new
ATOM      0  HB2 PHE A 179      -7.763  -5.815  -6.544  1.00  7.04           H   new
ATOM      0  HB3 PHE A 179      -8.293  -7.027  -5.717  1.00  7.04           H   new
ATOM      0  HD1 PHE A 179      -5.418  -5.743  -7.187  1.00  7.04           H   new
ATOM      0  HD2 PHE A 179      -6.900  -8.981  -5.409  1.00  7.04           H   new
ATOM      0  HE1 PHE A 179      -3.300  -6.554  -6.794  1.00  7.04           H   new
ATOM      0  HE2 PHE A 179      -4.799  -9.778  -5.050  1.00  7.04           H   new
ATOM      0  HZ  PHE A 179      -2.988  -8.573  -5.750  1.00  7.04           H   new
ATOM   2660  N   GLY A 180     -10.874  -7.190  -8.448  1.00  7.04           N
ATOM   2661  CA  GLY A 180     -12.257  -6.792  -8.410  1.00  7.04           C
ATOM   2662  C   GLY A 180     -12.352  -5.267  -8.370  1.00  7.04           C
ATOM   2663  O   GLY A 180     -11.606  -4.560  -9.067  1.00  7.04           O
ATOM      0  H   GLY A 180     -10.659  -7.656  -9.138  1.00  7.04           H   new
ATOM      0  HA2 GLY A 180     -12.723  -7.134  -9.189  1.00  7.04           H   new
ATOM      0  HA3 GLY A 180     -12.691  -7.173  -7.631  1.00  7.04           H   new
ATOM   2667  N   SER A 181     -13.229  -4.771  -7.518  1.00  7.04           N
ATOM   2668  CA  SER A 181     -13.437  -3.331  -7.401  1.00  7.04           C
ATOM   2669  C   SER A 181     -13.809  -2.900  -5.996  1.00  7.04           C
ATOM   2670  O   SER A 181     -14.171  -3.720  -5.156  1.00  7.04           O
ATOM   2671  CB  SER A 181     -14.526  -2.880  -8.372  1.00  7.04           C
ATOM   2672  OG  SER A 181     -15.764  -3.438  -8.057  1.00  7.04           O
ATOM      0  H   SER A 181     -13.718  -5.248  -6.995  1.00  7.04           H   new
ATOM      0  HA  SER A 181     -12.591  -2.909  -7.620  1.00  7.04           H   new
ATOM      0  HB2 SER A 181     -14.594  -1.913  -8.355  1.00  7.04           H   new
ATOM      0  HB3 SER A 181     -14.278  -3.132  -9.275  1.00  7.04           H   new
ATOM      0  HG  SER A 181     -16.376  -2.909  -8.284  1.00  7.04           H   new
ATOM   2678  N   LEU A 182     -13.714  -1.599  -5.740  1.00  7.04           N
ATOM   2679  CA  LEU A 182     -14.120  -1.092  -4.441  1.00  7.04           C
ATOM   2680  C   LEU A 182     -15.026   0.121  -4.583  1.00  7.04           C
ATOM   2681  O   LEU A 182     -14.669   1.121  -5.218  1.00  7.04           O
ATOM   2682  CB  LEU A 182     -12.868  -0.734  -3.620  1.00  7.04           C
ATOM   2683  CG  LEU A 182     -13.057  -0.376  -2.120  1.00  7.04           C
ATOM   2684  CD1 LEU A 182     -11.791  -0.763  -1.393  1.00  7.04           C
ATOM   2685  CD2 LEU A 182     -13.314   1.126  -1.930  1.00  7.04           C
ATOM      0  H   LEU A 182     -13.424  -1.007  -6.292  1.00  7.04           H   new
ATOM      0  HA  LEU A 182     -14.623  -1.782  -3.981  1.00  7.04           H   new
ATOM      0  HB2 LEU A 182     -12.255  -1.484  -3.672  1.00  7.04           H   new
ATOM      0  HB3 LEU A 182     -12.434   0.018  -4.053  1.00  7.04           H   new
ATOM      0  HG  LEU A 182     -13.826  -0.853  -1.770  1.00  7.04           H   new
ATOM      0 HD11 LEU A 182     -11.881  -0.550  -0.451  1.00  7.04           H   new
ATOM      0 HD12 LEU A 182     -11.637  -1.715  -1.496  1.00  7.04           H   new
ATOM      0 HD13 LEU A 182     -11.041  -0.273  -1.765  1.00  7.04           H   new
ATOM      0 HD21 LEU A 182     -13.428   1.318  -0.986  1.00  7.04           H   new
ATOM      0 HD22 LEU A 182     -12.559   1.630  -2.274  1.00  7.04           H   new
ATOM      0 HD23 LEU A 182     -14.117   1.380  -2.410  1.00  7.04           H   new
ATOM   2697  N   GLY A 183     -16.218   0.022  -3.987  1.00  7.04           N
ATOM   2698  CA  GLY A 183     -17.171   1.124  -4.006  1.00  7.04           C
ATOM   2699  C   GLY A 183     -16.877   2.023  -2.822  1.00  7.04           C
ATOM   2700  O   GLY A 183     -16.581   1.534  -1.725  1.00  7.04           O
ATOM      0  H   GLY A 183     -16.490  -0.678  -3.567  1.00  7.04           H   new
ATOM      0  HA2 GLY A 183     -17.097   1.621  -4.835  1.00  7.04           H   new
ATOM      0  HA3 GLY A 183     -18.079   0.787  -3.958  1.00  7.04           H   new
ATOM   2704  N   LEU A 184     -17.020   3.325  -3.020  1.00  7.04           N
ATOM   2705  CA  LEU A 184     -16.724   4.288  -1.972  1.00  7.04           C
ATOM   2706  C   LEU A 184     -17.850   5.337  -1.898  1.00  7.04           C
ATOM   2707  O   LEU A 184     -18.226   5.924  -2.913  1.00  7.04           O
ATOM   2708  CB  LEU A 184     -15.359   4.936  -2.321  1.00  7.04           C
ATOM   2709  CG  LEU A 184     -14.776   5.909  -1.363  1.00  7.04           C
ATOM   2710  CD1 LEU A 184     -14.410   5.163  -0.110  1.00  7.04           C
ATOM   2711  CD2 LEU A 184     -13.530   6.597  -1.963  1.00  7.04           C
ATOM      0  H   LEU A 184     -17.289   3.673  -3.759  1.00  7.04           H   new
ATOM      0  HA  LEU A 184     -16.671   3.865  -1.101  1.00  7.04           H   new
ATOM      0  HB2 LEU A 184     -14.715   4.221  -2.445  1.00  7.04           H   new
ATOM      0  HB3 LEU A 184     -15.454   5.384  -3.176  1.00  7.04           H   new
ATOM      0  HG  LEU A 184     -15.423   6.604  -1.166  1.00  7.04           H   new
ATOM      0 HD11 LEU A 184     -14.026   5.779   0.533  1.00  7.04           H   new
ATOM      0 HD12 LEU A 184     -15.205   4.756   0.268  1.00  7.04           H   new
ATOM      0 HD13 LEU A 184     -13.763   4.472  -0.322  1.00  7.04           H   new
ATOM      0 HD21 LEU A 184     -13.167   7.227  -1.321  1.00  7.04           H   new
ATOM      0 HD22 LEU A 184     -12.860   5.928  -2.173  1.00  7.04           H   new
ATOM      0 HD23 LEU A 184     -13.779   7.069  -2.773  1.00  7.04           H   new
ATOM   2723  N   ASP A 185     -18.418   5.553  -0.703  1.00  7.04           N
ATOM   2724  CA  ASP A 185     -19.515   6.526  -0.516  1.00  7.04           C
ATOM   2725  C   ASP A 185     -19.146   7.490   0.608  1.00  7.04           C
ATOM   2726  O   ASP A 185     -19.097   7.087   1.775  1.00  7.04           O
ATOM   2727  CB  ASP A 185     -20.843   5.790  -0.213  1.00  7.04           C
ATOM   2728  CG  ASP A 185     -22.119   6.698  -0.101  1.00  7.04           C
ATOM   2729  OD1 ASP A 185     -21.995   7.871   0.076  1.00  7.04           O
ATOM   2730  OD2 ASP A 185     -23.212   6.169  -0.235  1.00  7.04           O1-
ATOM      0  H   ASP A 185     -18.183   5.145   0.017  1.00  7.04           H   new
ATOM      0  HA  ASP A 185     -19.643   7.034  -1.332  1.00  7.04           H   new
ATOM      0  HB2 ASP A 185     -20.995   5.133  -0.910  1.00  7.04           H   new
ATOM      0  HB3 ASP A 185     -20.740   5.302   0.619  1.00  7.04           H   new
ATOM   2735  N   CYS A 186     -18.799   8.747   0.271  1.00  7.04           N
ATOM   2736  CA  CYS A 186     -18.275   9.609   1.313  1.00  7.04           C
ATOM   2737  C   CYS A 186     -19.123  10.839   1.612  1.00  7.04           C
ATOM   2738  O   CYS A 186     -19.846  11.350   0.749  1.00  7.04           O
ATOM   2739  CB  CYS A 186     -16.881  10.106   0.951  1.00  7.04           C
ATOM   2740  SG  CYS A 186     -15.685   8.819   0.538  1.00  7.04           S
ATOM      0  H   CYS A 186     -18.859   9.093  -0.514  1.00  7.04           H   new
ATOM      0  HA  CYS A 186     -18.272   9.048   2.104  1.00  7.04           H   new
ATOM      0  HB2 CYS A 186     -16.956  10.711   0.197  1.00  7.04           H   new
ATOM      0  HB3 CYS A 186     -16.534  10.622   1.696  1.00  7.04           H   new
ATOM   2745  N   GLU A 187     -18.965  11.325   2.839  1.00  7.04           N
ATOM   2746  CA  GLU A 187     -19.575  12.535   3.356  1.00  7.04           C
ATOM   2747  C   GLU A 187     -18.546  13.674   3.595  1.00  7.04           C
ATOM   2748  O   GLU A 187     -17.809  13.659   4.598  1.00  7.04           O
ATOM   2749  CB  GLU A 187     -20.333  12.240   4.638  1.00  7.04           C
ATOM   2750  CG  GLU A 187     -20.888  13.480   5.320  1.00  7.04           C
ATOM   2751  CD  GLU A 187     -21.857  14.285   4.496  1.00  7.04           C
ATOM   2752  OE1 GLU A 187     -22.978  13.877   4.276  1.00  7.04           O
ATOM   2753  OE2 GLU A 187     -21.450  15.339   4.065  1.00  7.04           O1-
ATOM      0  H   GLU A 187     -18.470  10.932   3.422  1.00  7.04           H   new
ATOM      0  HA  GLU A 187     -20.193  12.848   2.677  1.00  7.04           H   new
ATOM      0  HB2 GLU A 187     -21.065  11.635   4.440  1.00  7.04           H   new
ATOM      0  HB3 GLU A 187     -19.743  11.779   5.254  1.00  7.04           H   new
ATOM      0  HG2 GLU A 187     -21.330  13.210   6.140  1.00  7.04           H   new
ATOM      0  HG3 GLU A 187     -20.146  14.052   5.572  1.00  7.04           H   new
ATOM   2760  N   PRO A 188     -18.482  14.677   2.687  1.00  7.04           N
ATOM   2761  CA  PRO A 188     -17.552  15.798   2.648  1.00  7.04           C
ATOM   2762  C   PRO A 188     -17.758  16.818   3.760  1.00  7.04           C
ATOM   2763  O   PRO A 188     -16.923  17.704   3.941  1.00  7.04           O
ATOM   2764  CB  PRO A 188     -17.812  16.382   1.259  1.00  7.04           C
ATOM   2765  CG  PRO A 188     -19.206  16.022   0.932  1.00  7.04           C
ATOM   2766  CD  PRO A 188     -19.446  14.700   1.555  1.00  7.04           C
ATOM      0  HA  PRO A 188     -16.634  15.523   2.795  1.00  7.04           H   new
ATOM      0  HB2 PRO A 188     -17.691  17.344   1.257  1.00  7.04           H   new
ATOM      0  HB3 PRO A 188     -17.195  16.017   0.606  1.00  7.04           H   new
ATOM      0  HG2 PRO A 188     -19.825  16.685   1.276  1.00  7.04           H   new
ATOM      0  HG3 PRO A 188     -19.338  15.982  -0.028  1.00  7.04           H   new
ATOM      0  HD2 PRO A 188     -20.362  14.610   1.862  1.00  7.04           H   new
ATOM      0  HD3 PRO A 188     -19.283  13.975   0.931  1.00  7.04           H   new
ATOM   2774  N   ARG A 189     -18.879  16.728   4.482  1.00  7.04           N
ATOM   2775  CA  ARG A 189     -19.159  17.655   5.571  1.00  7.04           C
ATOM   2776  C   ARG A 189     -18.846  17.060   6.954  1.00  7.04           C
ATOM   2777  O   ARG A 189     -19.203  17.660   7.971  1.00  7.04           O
ATOM   2778  CB  ARG A 189     -20.628  18.042   5.542  1.00  7.04           C
ATOM   2779  CG  ARG A 189     -21.054  18.800   4.301  1.00  7.04           C
ATOM   2780  CD  ARG A 189     -22.543  18.961   4.208  1.00  7.04           C
ATOM   2781  NE  ARG A 189     -23.211  17.661   4.024  1.00  7.04           N
ATOM   2782  CZ  ARG A 189     -24.546  17.462   3.956  1.00  7.04           C
ATOM   2783  NH1 ARG A 189     -25.382  18.486   4.030  1.00  7.04           N1+
ATOM   2784  NH2 ARG A 189     -25.016  16.226   3.816  1.00  7.04           N
ATOM      0  H   ARG A 189     -19.488  16.135   4.353  1.00  7.04           H   new
ATOM      0  HA  ARG A 189     -18.586  18.426   5.438  1.00  7.04           H   new
ATOM      0  HB2 ARG A 189     -21.164  17.237   5.615  1.00  7.04           H   new
ATOM      0  HB3 ARG A 189     -20.823  18.585   6.322  1.00  7.04           H   new
ATOM      0  HG2 ARG A 189     -20.637  19.676   4.301  1.00  7.04           H   new
ATOM      0  HG3 ARG A 189     -20.733  18.333   3.514  1.00  7.04           H   new
ATOM      0  HD2 ARG A 189     -22.875  19.387   5.014  1.00  7.04           H   new
ATOM      0  HD3 ARG A 189     -22.761  19.547   3.467  1.00  7.04           H   new
ATOM      0  HE  ARG A 189     -22.707  16.968   3.954  1.00  7.04           H   new
ATOM      0 HH11 ARG A 189     -25.077  19.285   4.122  1.00  7.04           H   new
ATOM      0 HH12 ARG A 189     -26.230  18.352   3.986  1.00  7.04           H   new
ATOM      0 HH21 ARG A 189     -24.472  15.562   3.770  1.00  7.04           H   new
ATOM      0 HH22 ARG A 189     -25.864  16.091   3.772  1.00  7.04           H   new
ATOM   2798  N   THR A 190     -18.193  15.885   7.014  1.00  7.04           N
ATOM   2799  CA  THR A 190     -17.955  15.252   8.320  1.00  7.04           C
ATOM   2800  C   THR A 190     -16.993  16.035   9.236  1.00  7.04           C
ATOM   2801  O   THR A 190     -17.134  15.987  10.453  1.00  7.04           O
ATOM   2802  CB  THR A 190     -17.406  13.818   8.148  1.00  7.04           C
ATOM   2803  CG2 THR A 190     -15.858  13.791   8.160  1.00  7.04           C
ATOM   2804  OG1 THR A 190     -17.882  12.997   9.225  1.00  7.04           O
ATOM      0  H   THR A 190     -17.890  15.453   6.334  1.00  7.04           H   new
ATOM      0  HA  THR A 190     -18.824  15.241   8.751  1.00  7.04           H   new
ATOM      0  HB  THR A 190     -17.714  13.484   7.291  1.00  7.04           H   new
ATOM      0  HG1 THR A 190     -18.214  12.291   8.914  1.00  7.04           H   new
ATOM      0 HG21 THR A 190     -15.549  12.878   8.050  1.00  7.04           H   new
ATOM      0 HG22 THR A 190     -15.519  14.336   7.433  1.00  7.04           H   new
ATOM      0 HG23 THR A 190     -15.535  14.142   9.005  1.00  7.04           H   new
ATOM   2812  N   GLY A 191     -16.045  16.782   8.669  1.00  7.04           N
ATOM   2813  CA  GLY A 191     -15.125  17.579   9.481  1.00  7.04           C
ATOM   2814  C   GLY A 191     -15.104  18.964   8.877  1.00  7.04           C
ATOM   2815  O   GLY A 191     -15.638  19.135   7.787  1.00  7.04           O
ATOM      0  H   GLY A 191     -15.918  16.841   7.820  1.00  7.04           H   new
ATOM      0  HA2 GLY A 191     -15.419  17.610  10.405  1.00  7.04           H   new
ATOM      0  HA3 GLY A 191     -14.237  17.189   9.479  1.00  7.04           H   new
ATOM   2819  N   LEU A 192     -14.496  19.953   9.544  1.00  7.04           N
ATOM   2820  CA  LEU A 192     -14.473  21.296   8.954  1.00  7.04           C
ATOM   2821  C   LEU A 192     -15.843  21.743   8.470  1.00  7.04           C
ATOM   2822  O   LEU A 192     -16.038  21.895   7.271  1.00  7.04           O
ATOM   2823  CB  LEU A 192     -13.502  21.410   7.773  1.00  7.04           C
ATOM   2824  CG  LEU A 192     -12.035  21.198   8.047  1.00  7.04           C
ATOM   2825  CD1 LEU A 192     -11.295  21.297   6.732  1.00  7.04           C
ATOM   2826  CD2 LEU A 192     -11.544  22.255   9.015  1.00  7.04           C
ATOM      0  H   LEU A 192     -14.107  19.873  10.307  1.00  7.04           H   new
ATOM      0  HA  LEU A 192     -14.175  21.871   9.676  1.00  7.04           H   new
ATOM      0  HB2 LEU A 192     -13.775  20.768   7.099  1.00  7.04           H   new
ATOM      0  HB3 LEU A 192     -13.608  22.292   7.384  1.00  7.04           H   new
ATOM      0  HG  LEU A 192     -11.881  20.327   8.445  1.00  7.04           H   new
ATOM      0 HD11 LEU A 192     -10.346  21.164   6.884  1.00  7.04           H   new
ATOM      0 HD12 LEU A 192     -11.624  20.617   6.124  1.00  7.04           H   new
ATOM      0 HD13 LEU A 192     -11.440  22.174   6.344  1.00  7.04           H   new
ATOM      0 HD21 LEU A 192     -10.600  22.119   9.192  1.00  7.04           H   new
ATOM      0 HD22 LEU A 192     -11.677  23.135   8.628  1.00  7.04           H   new
ATOM      0 HD23 LEU A 192     -12.041  22.189   9.846  1.00  7.04           H   new
ATOM   2838  N   ASP A 193     -16.824  21.919   9.351  1.00  7.04           N
ATOM   2839  CA  ASP A 193     -18.121  22.242   8.776  1.00  7.04           C
ATOM   2840  C   ASP A 193     -18.045  23.558   8.044  1.00  7.04           C
ATOM   2841  O   ASP A 193     -18.168  24.634   8.628  1.00  7.04           O
ATOM   2842  CB  ASP A 193     -19.223  22.324   9.832  1.00  7.04           C
ATOM   2843  CG  ASP A 193     -20.661  22.591   9.236  1.00  7.04           C
ATOM   2844  OD1 ASP A 193     -20.800  23.142   8.130  1.00  7.04           O
ATOM   2845  OD2 ASP A 193     -21.602  22.216   9.893  1.00  7.04           O1-
ATOM      0  H   ASP A 193     -16.772  21.863  10.208  1.00  7.04           H   new
ATOM      0  HA  ASP A 193     -18.346  21.524   8.164  1.00  7.04           H   new
ATOM      0  HB2 ASP A 193     -19.240  21.495  10.335  1.00  7.04           H   new
ATOM      0  HB3 ASP A 193     -19.006  23.031  10.459  1.00  7.04           H   new
ATOM   2850  N   PHE A 194     -17.970  23.424   6.736  1.00  7.04           N
ATOM   2851  CA  PHE A 194     -17.771  24.499   5.799  1.00  7.04           C
ATOM   2852  C   PHE A 194     -18.883  25.505   5.758  1.00  7.04           C
ATOM   2853  O   PHE A 194     -18.651  26.638   5.362  1.00  7.04           O
ATOM   2854  CB  PHE A 194     -17.491  23.918   4.418  1.00  7.04           C
ATOM   2855  CG  PHE A 194     -16.093  23.421   4.333  1.00  7.04           C
ATOM   2856  CD1 PHE A 194     -15.810  22.073   4.403  1.00  7.04           C
ATOM   2857  CD2 PHE A 194     -15.044  24.309   4.188  1.00  7.04           C
ATOM   2858  CE1 PHE A 194     -14.505  21.626   4.338  1.00  7.04           C
ATOM   2859  CE2 PHE A 194     -13.749  23.864   4.111  1.00  7.04           C
ATOM   2860  CZ  PHE A 194     -13.483  22.521   4.189  1.00  7.04           C
ATOM      0  H   PHE A 194     -18.038  22.658   6.351  1.00  7.04           H   new
ATOM      0  HA  PHE A 194     -17.003  25.003   6.111  1.00  7.04           H   new
ATOM      0  HB2 PHE A 194     -18.109  23.193   4.235  1.00  7.04           H   new
ATOM      0  HB3 PHE A 194     -17.640  24.596   3.740  1.00  7.04           H   new
ATOM      0  HD1 PHE A 194     -16.504  21.460   4.495  1.00  7.04           H   new
ATOM      0  HD2 PHE A 194     -15.219  25.221   4.142  1.00  7.04           H   new
ATOM      0  HE1 PHE A 194     -14.322  20.716   4.396  1.00  7.04           H   new
ATOM      0  HE2 PHE A 194     -13.053  24.472   4.006  1.00  7.04           H   new
ATOM      0  HZ  PHE A 194     -12.605  22.218   4.140  1.00  7.04           H   new
ATOM   2870  N   SER A 195     -20.080  25.180   6.240  1.00  7.04           N
ATOM   2871  CA  SER A 195     -21.105  26.211   6.180  1.00  7.04           C
ATOM   2872  C   SER A 195     -20.708  27.404   7.073  1.00  7.04           C
ATOM   2873  O   SER A 195     -21.217  28.516   6.897  1.00  7.04           O
ATOM   2874  CB  SER A 195     -22.472  25.658   6.545  1.00  7.04           C
ATOM   2875  OG  SER A 195     -22.554  25.277   7.887  1.00  7.04           O
ATOM      0  H   SER A 195     -20.308  24.425   6.582  1.00  7.04           H   new
ATOM      0  HA  SER A 195     -21.171  26.529   5.266  1.00  7.04           H   new
ATOM      0  HB2 SER A 195     -23.149  26.328   6.360  1.00  7.04           H   new
ATOM      0  HB3 SER A 195     -22.669  24.893   5.982  1.00  7.04           H   new
ATOM      0  HG  SER A 195     -22.041  24.626   8.026  1.00  7.04           H   new
ATOM   2881  N   ASP A 196     -19.793  27.166   8.030  1.00  7.04           N
ATOM   2882  CA  ASP A 196     -19.273  28.207   8.896  1.00  7.04           C
ATOM   2883  C   ASP A 196     -17.854  28.674   8.552  1.00  7.04           C
ATOM   2884  O   ASP A 196     -17.276  29.424   9.342  1.00  7.04           O
ATOM   2885  CB  ASP A 196     -19.289  27.776  10.361  1.00  7.04           C
ATOM   2886  CG  ASP A 196     -20.690  27.653  10.985  1.00  7.04           C
ATOM   2887  OD1 ASP A 196     -21.610  28.308  10.513  1.00  7.04           O
ATOM   2888  OD2 ASP A 196     -20.814  26.967  11.969  1.00  7.04           O1-
ATOM      0  H   ASP A 196     -19.463  26.387   8.185  1.00  7.04           H   new
ATOM      0  HA  ASP A 196     -19.872  28.955   8.748  1.00  7.04           H   new
ATOM      0  HB2 ASP A 196     -18.839  26.920  10.438  1.00  7.04           H   new
ATOM      0  HB3 ASP A 196     -18.774  28.415  10.878  1.00  7.04           H   new
ATOM   2893  N   LEU A 197     -17.265  28.213   7.436  1.00  7.04           N
ATOM   2894  CA  LEU A 197     -15.865  28.565   7.163  1.00  7.04           C
ATOM   2895  C   LEU A 197     -15.631  29.417   5.910  1.00  7.04           C
ATOM   2896  O   LEU A 197     -16.254  29.208   4.855  1.00  7.04           O
ATOM   2897  CB  LEU A 197     -15.034  27.287   7.017  1.00  7.04           C
ATOM   2898  CG  LEU A 197     -15.114  26.285   8.203  1.00  7.04           C
ATOM   2899  CD1 LEU A 197     -14.342  25.051   7.887  1.00  7.04           C
ATOM   2900  CD2 LEU A 197     -14.595  26.922   9.426  1.00  7.04           C
ATOM      0  H   LEU A 197     -17.643  27.714   6.846  1.00  7.04           H   new
ATOM      0  HA  LEU A 197     -15.596  29.106   7.922  1.00  7.04           H   new
ATOM      0  HB2 LEU A 197     -15.316  26.829   6.210  1.00  7.04           H   new
ATOM      0  HB3 LEU A 197     -14.106  27.538   6.891  1.00  7.04           H   new
ATOM      0  HG  LEU A 197     -16.040  26.036   8.349  1.00  7.04           H   new
ATOM      0 HD11 LEU A 197     -14.399  24.434   8.633  1.00  7.04           H   new
ATOM      0 HD12 LEU A 197     -14.711  24.633   7.093  1.00  7.04           H   new
ATOM      0 HD13 LEU A 197     -13.413  25.282   7.729  1.00  7.04           H   new
ATOM      0 HD21 LEU A 197     -14.646  26.295  10.164  1.00  7.04           H   new
ATOM      0 HD22 LEU A 197     -13.671  27.184   9.288  1.00  7.04           H   new
ATOM      0 HD23 LEU A 197     -15.126  27.707   9.632  1.00  7.04           H   new
ATOM   2912  N   TYR A 198     -14.673  30.337   6.036  1.00  7.04           N
ATOM   2913  CA  TYR A 198     -14.231  31.198   4.951  1.00  7.04           C
ATOM   2914  C   TYR A 198     -12.766  30.934   4.601  1.00  7.04           C
ATOM   2915  O   TYR A 198     -11.977  30.495   5.439  1.00  7.04           O
ATOM   2916  CB  TYR A 198     -14.395  32.679   5.303  1.00  7.04           C
ATOM   2917  CG  TYR A 198     -15.830  33.209   5.483  1.00  7.04           C
ATOM   2918  CD1 TYR A 198     -15.971  34.405   6.060  1.00  7.04           C
ATOM   2919  CD2 TYR A 198     -16.963  32.518   5.087  1.00  7.04           C
ATOM   2920  CE1 TYR A 198     -17.215  34.962   6.250  1.00  7.04           C
ATOM   2921  CE2 TYR A 198     -18.221  33.064   5.275  1.00  7.04           C
ATOM   2922  CZ  TYR A 198     -18.340  34.296   5.859  1.00  7.04           C
ATOM   2923  OH  TYR A 198     -19.582  34.885   6.059  1.00  7.04           O
ATOM      0  H   TYR A 198     -14.255  30.477   6.775  1.00  7.04           H   new
ATOM      0  HA  TYR A 198     -14.791  30.991   4.186  1.00  7.04           H   new
ATOM      0  HB2 TYR A 198     -13.908  32.848   6.125  1.00  7.04           H   new
ATOM      0  HB3 TYR A 198     -13.967  33.202   4.607  1.00  7.04           H   new
ATOM      0  HD1 TYR A 198     -15.215  34.870   6.338  1.00  7.04           H   new
ATOM      0  HD2 TYR A 198     -16.878  31.681   4.692  1.00  7.04           H   new
ATOM      0  HE1 TYR A 198     -17.290  35.799   6.648  1.00  7.04           H   new
ATOM      0  HE2 TYR A 198     -18.979  32.597   5.007  1.00  7.04           H   new
ATOM      0  HH  TYR A 198     -19.570  35.331   6.771  1.00  7.04           H   new
ATOM   2933  N   TYR A 199     -12.409  31.207   3.361  1.00  7.04           N
ATOM   2934  CA  TYR A 199     -11.045  31.065   2.877  1.00  7.04           C
ATOM   2935  C   TYR A 199     -10.469  32.475   2.796  1.00  7.04           C
ATOM   2936  O   TYR A 199     -11.040  33.316   2.100  1.00  7.04           O
ATOM   2937  CB  TYR A 199     -11.081  30.423   1.498  1.00  7.04           C
ATOM   2938  CG  TYR A 199      -9.809  29.873   0.951  1.00  7.04           C
ATOM   2939  CD1 TYR A 199      -9.391  28.636   1.394  1.00  7.04           C
ATOM   2940  CD2 TYR A 199      -9.073  30.553   0.003  1.00  7.04           C
ATOM   2941  CE1 TYR A 199      -8.264  28.078   0.882  1.00  7.04           C
ATOM   2942  CE2 TYR A 199      -7.927  29.980  -0.501  1.00  7.04           C
ATOM   2943  CZ  TYR A 199      -7.537  28.742  -0.060  1.00  7.04           C
ATOM   2944  OH  TYR A 199      -6.421  28.162  -0.550  1.00  7.04           O
ATOM      0  H   TYR A 199     -12.961  31.486   2.763  1.00  7.04           H   new
ATOM      0  HA  TYR A 199     -10.503  30.508   3.458  1.00  7.04           H   new
ATOM      0  HB2 TYR A 199     -11.730  29.703   1.522  1.00  7.04           H   new
ATOM      0  HB3 TYR A 199     -11.413  31.084   0.871  1.00  7.04           H   new
ATOM      0  HD1 TYR A 199      -9.881  28.184   2.043  1.00  7.04           H   new
ATOM      0  HD2 TYR A 199      -9.348  31.391  -0.293  1.00  7.04           H   new
ATOM      0  HE1 TYR A 199      -7.987  27.240   1.175  1.00  7.04           H   new
ATOM      0  HE2 TYR A 199      -7.420  30.431  -1.137  1.00  7.04           H   new
ATOM      0  HH  TYR A 199      -6.508  27.327  -0.533  1.00  7.04           H   new
ATOM   2954  N   LEU A 200      -9.442  32.796   3.582  1.00  7.04           N
ATOM   2955  CA  LEU A 200      -8.944  34.169   3.560  1.00  7.04           C
ATOM   2956  C   LEU A 200      -7.644  34.237   2.785  1.00  7.04           C
ATOM   2957  O   LEU A 200      -6.787  33.374   2.971  1.00  7.04           O
ATOM   2958  CB  LEU A 200      -8.675  34.703   4.968  1.00  7.04           C
ATOM   2959  CG  LEU A 200      -9.777  34.541   5.984  1.00  7.04           C
ATOM   2960  CD1 LEU A 200      -9.367  35.282   7.222  1.00  7.04           C
ATOM   2961  CD2 LEU A 200     -11.077  34.981   5.453  1.00  7.04           C
ATOM      0  H   LEU A 200      -9.034  32.258   4.115  1.00  7.04           H   new
ATOM      0  HA  LEU A 200      -9.631  34.710   3.140  1.00  7.04           H   new
ATOM      0  HB2 LEU A 200      -7.882  34.262   5.311  1.00  7.04           H   new
ATOM      0  HB3 LEU A 200      -8.467  35.648   4.897  1.00  7.04           H   new
ATOM      0  HG  LEU A 200      -9.903  33.604   6.202  1.00  7.04           H   new
ATOM      0 HD11 LEU A 200     -10.059  35.195   7.896  1.00  7.04           H   new
ATOM      0 HD12 LEU A 200      -8.538  34.911   7.562  1.00  7.04           H   new
ATOM      0 HD13 LEU A 200      -9.238  36.220   7.010  1.00  7.04           H   new
ATOM      0 HD21 LEU A 200     -11.760  34.863   6.131  1.00  7.04           H   new
ATOM      0 HD22 LEU A 200     -11.026  35.918   5.206  1.00  7.04           H   new
ATOM      0 HD23 LEU A 200     -11.303  34.453   4.671  1.00  7.04           H   new
ATOM   2973  N   THR A 201      -7.468  35.282   1.973  1.00  7.04           N
ATOM   2974  CA  THR A 201      -6.218  35.466   1.228  1.00  7.04           C
ATOM   2975  C   THR A 201      -5.497  36.787   1.483  1.00  7.04           C
ATOM   2976  O   THR A 201      -6.099  37.857   1.357  1.00  7.04           O
ATOM   2977  CB  THR A 201      -6.477  35.392  -0.280  1.00  7.04           C
ATOM   2978  CG2 THR A 201      -5.166  35.658  -1.047  1.00  7.04           C
ATOM   2979  OG1 THR A 201      -7.015  34.109  -0.622  1.00  7.04           O
ATOM      0  H   THR A 201      -8.057  35.894   1.839  1.00  7.04           H   new
ATOM      0  HA  THR A 201      -5.649  34.749   1.549  1.00  7.04           H   new
ATOM      0  HB  THR A 201      -7.124  36.070  -0.530  1.00  7.04           H   new
ATOM      0  HG1 THR A 201      -6.435  33.517  -0.488  1.00  7.04           H   new
ATOM      0 HG21 THR A 201      -5.334  35.610  -2.001  1.00  7.04           H   new
ATOM      0 HG22 THR A 201      -4.832  36.540  -0.821  1.00  7.04           H   new
ATOM      0 HG23 THR A 201      -4.506  34.991  -0.801  1.00  7.04           H   new
ATOM   2987  N   MET A 202      -4.189  36.714   1.795  1.00  7.04           N
ATOM   2988  CA  MET A 202      -3.360  37.915   1.999  1.00  7.04           C
ATOM   2989  C   MET A 202      -1.929  37.703   1.501  1.00  7.04           C
ATOM   2990  O   MET A 202      -1.226  36.831   2.003  1.00  7.04           O
ATOM   2991  CB  MET A 202      -3.281  38.279   3.484  1.00  7.04           C
ATOM   2992  CG  MET A 202      -2.509  39.560   3.771  1.00  7.04           C
ATOM   2993  SD  MET A 202      -3.382  40.983   3.181  1.00  7.04           S
ATOM   2994  CE  MET A 202      -2.198  42.273   3.247  1.00  7.04           C
ATOM      0  H   MET A 202      -3.764  35.973   1.893  1.00  7.04           H   new
ATOM      0  HA  MET A 202      -3.783  38.628   1.495  1.00  7.04           H   new
ATOM      0  HB2 MET A 202      -4.181  38.371   3.833  1.00  7.04           H   new
ATOM      0  HB3 MET A 202      -2.864  37.547   3.965  1.00  7.04           H   new
ATOM      0  HG2 MET A 202      -2.359  39.643   4.726  1.00  7.04           H   new
ATOM      0  HG3 MET A 202      -1.636  39.516   3.350  1.00  7.04           H   new
ATOM      0  HE1 MET A 202      -2.601  43.099   2.936  1.00  7.04           H   new
ATOM      0  HE2 MET A 202      -1.893  42.386   4.161  1.00  7.04           H   new
ATOM      0  HE3 MET A 202      -1.443  42.049   2.681  1.00  7.04           H   new
ATOM   3004  N   ASN A 203      -1.465  38.513   0.548  1.00  7.04           N
ATOM   3005  CA  ASN A 203      -0.086  38.378   0.045  1.00  7.04           C
ATOM   3006  C   ASN A 203       0.296  36.949  -0.357  1.00  7.04           C
ATOM   3007  O   ASN A 203       1.383  36.473  -0.034  1.00  7.04           O
ATOM   3008  CB  ASN A 203       0.917  38.936   1.043  1.00  7.04           C
ATOM   3009  CG  ASN A 203       0.844  40.433   1.157  1.00  7.04           C
ATOM   3010  ND2 ASN A 203       1.073  40.957   2.324  1.00  7.04           N
ATOM   3011  OD1 ASN A 203       0.593  41.122   0.158  1.00  7.04           O
ATOM      0  H   ASN A 203      -1.923  39.141   0.180  1.00  7.04           H   new
ATOM      0  HA  ASN A 203      -0.056  38.903  -0.770  1.00  7.04           H   new
ATOM      0  HB2 ASN A 203       0.757  38.540   1.914  1.00  7.04           H   new
ATOM      0  HB3 ASN A 203       1.813  38.678   0.775  1.00  7.04           H   new
ATOM      0 HD21 ASN A 203       1.053  41.811   2.423  1.00  7.04           H   new
ATOM      0 HD22 ASN A 203       1.244  40.450   2.997  1.00  7.04           H   new
ATOM   3018  N   ASN A 204      -0.618  36.278  -1.058  1.00  7.04           N
ATOM   3019  CA  ASN A 204      -0.487  34.896  -1.541  1.00  7.04           C
ATOM   3020  C   ASN A 204      -0.469  33.828  -0.438  1.00  7.04           C
ATOM   3021  O   ASN A 204      -0.253  32.647  -0.725  1.00  7.04           O
ATOM   3022  CB  ASN A 204       0.752  34.737  -2.407  1.00  7.04           C
ATOM   3023  CG  ASN A 204       0.739  35.636  -3.611  1.00  7.04           C
ATOM   3024  ND2 ASN A 204       1.877  36.201  -3.925  1.00  7.04           N
ATOM   3025  OD1 ASN A 204      -0.300  35.822  -4.255  1.00  7.04           O
ATOM      0  H   ASN A 204      -1.370  36.632  -1.277  1.00  7.04           H   new
ATOM      0  HA  ASN A 204      -1.291  34.743  -2.061  1.00  7.04           H   new
ATOM      0  HB2 ASN A 204       1.540  34.927  -1.875  1.00  7.04           H   new
ATOM      0  HB3 ASN A 204       0.822  33.814  -2.698  1.00  7.04           H   new
ATOM      0 HD21 ASN A 204       1.923  36.727  -4.604  1.00  7.04           H   new
ATOM      0 HD22 ASN A 204       2.579  36.047  -3.452  1.00  7.04           H   new
ATOM   3032  N   LYS A 205      -0.750  34.212   0.801  1.00  7.04           N
ATOM   3033  CA  LYS A 205      -0.904  33.250   1.875  1.00  7.04           C
ATOM   3034  C   LYS A 205      -2.383  32.993   1.996  1.00  7.04           C
ATOM   3035  O   LYS A 205      -3.183  33.907   1.767  1.00  7.04           O
ATOM   3036  CB  LYS A 205      -0.360  33.791   3.187  1.00  7.04           C
ATOM   3037  CG  LYS A 205       1.123  34.053   3.212  1.00  7.04           C
ATOM   3038  CD  LYS A 205       1.555  34.579   4.576  1.00  7.04           C
ATOM   3039  CE  LYS A 205       3.044  34.872   4.608  1.00  7.04           C
ATOM   3040  NZ  LYS A 205       3.480  35.397   5.933  1.00  7.04           N1+
ATOM      0  H   LYS A 205      -0.856  35.032   1.039  1.00  7.04           H   new
ATOM      0  HA  LYS A 205      -0.409  32.439   1.681  1.00  7.04           H   new
ATOM      0  HB2 LYS A 205      -0.823  34.618   3.395  1.00  7.04           H   new
ATOM      0  HB3 LYS A 205      -0.574  33.161   3.893  1.00  7.04           H   new
ATOM      0  HG2 LYS A 205       1.604  33.236   3.008  1.00  7.04           H   new
ATOM      0  HG3 LYS A 205       1.354  34.697   2.524  1.00  7.04           H   new
ATOM      0  HD2 LYS A 205       1.060  35.386   4.785  1.00  7.04           H   new
ATOM      0  HD3 LYS A 205       1.337  33.927   5.260  1.00  7.04           H   new
ATOM      0  HE2 LYS A 205       3.537  34.062   4.404  1.00  7.04           H   new
ATOM      0  HE3 LYS A 205       3.261  35.518   3.918  1.00  7.04           H   new
ATOM      0  HZ1 LYS A 205       4.355  35.557   5.916  1.00  7.04           H   new
ATOM      0  HZ2 LYS A 205       3.044  36.152   6.111  1.00  7.04           H   new
ATOM      0  HZ3 LYS A 205       3.301  34.796   6.564  1.00  7.04           H   new
ATOM   3054  N   HIS A 206      -2.773  31.789   2.376  1.00  7.04           N
ATOM   3055  CA  HIS A 206      -4.197  31.551   2.490  1.00  7.04           C
ATOM   3056  C   HIS A 206      -4.517  30.794   3.775  1.00  7.04           C
ATOM   3057  O   HIS A 206      -3.716  29.971   4.233  1.00  7.04           O
ATOM   3058  CB  HIS A 206      -4.671  30.732   1.297  1.00  7.04           C
ATOM   3059  CG  HIS A 206      -4.296  31.275  -0.063  1.00  7.04           C
ATOM   3060  CD2 HIS A 206      -3.211  31.027  -0.823  1.00  7.04           C
ATOM   3061  ND1 HIS A 206      -5.061  32.166  -0.774  1.00  7.04           N
ATOM   3062  CE1 HIS A 206      -4.469  32.415  -1.936  1.00  7.04           C
ATOM   3063  NE2 HIS A 206      -3.354  31.736  -1.985  1.00  7.04           N
ATOM      0  H   HIS A 206      -2.259  31.126   2.564  1.00  7.04           H   new
ATOM      0  HA  HIS A 206      -4.652  32.407   2.509  1.00  7.04           H   new
ATOM      0  HB2 HIS A 206      -4.312  29.835   1.379  1.00  7.04           H   new
ATOM      0  HB3 HIS A 206      -5.637  30.656   1.341  1.00  7.04           H   new
ATOM      0  HD2 HIS A 206      -2.496  30.475  -0.599  1.00  7.04           H   new
ATOM      0  HE1 HIS A 206      -4.793  32.977  -2.602  1.00  7.04           H   new
ATOM      0  HE2 HIS A 206      -2.799  31.735  -2.642  1.00  7.04           H   new
ATOM   3071  N   TRP A 207      -5.683  31.073   4.361  1.00  7.04           N
ATOM   3072  CA  TRP A 207      -6.102  30.353   5.566  1.00  7.04           C
ATOM   3073  C   TRP A 207      -7.570  29.927   5.537  1.00  7.04           C
ATOM   3074  O   TRP A 207      -8.418  30.652   5.021  1.00  7.04           O
ATOM   3075  CB  TRP A 207      -5.922  31.236   6.803  1.00  7.04           C
ATOM   3076  CG  TRP A 207      -4.570  31.712   7.027  1.00  7.04           C
ATOM   3077  CD1 TRP A 207      -3.610  31.195   7.842  1.00  7.04           C
ATOM   3078  CD2 TRP A 207      -4.006  32.874   6.416  1.00  7.04           C
ATOM   3079  CE2 TRP A 207      -2.709  33.005   6.904  1.00  7.04           C
ATOM   3080  CE3 TRP A 207      -4.498  33.810   5.508  1.00  7.04           C
ATOM   3081  NE1 TRP A 207      -2.478  31.968   7.773  1.00  7.04           N
ATOM   3082  CZ2 TRP A 207      -1.897  34.039   6.519  1.00  7.04           C
ATOM   3083  CZ3 TRP A 207      -3.691  34.837   5.119  1.00  7.04           C
ATOM   3084  CH2 TRP A 207      -2.424  34.954   5.611  1.00  7.04           C
ATOM      0  H   TRP A 207      -6.239  31.667   4.082  1.00  7.04           H   new
ATOM      0  HA  TRP A 207      -5.544  29.561   5.599  1.00  7.04           H   new
ATOM      0  HB2 TRP A 207      -6.511  32.003   6.725  1.00  7.04           H   new
ATOM      0  HB3 TRP A 207      -6.208  30.737   7.584  1.00  7.04           H   new
ATOM      0  HD1 TRP A 207      -3.707  30.433   8.366  1.00  7.04           H   new
ATOM      0  HE1 TRP A 207      -1.746  31.826   8.202  1.00  7.04           H   new
ATOM      0  HE3 TRP A 207      -5.362  33.735   5.173  1.00  7.04           H   new
ATOM      0  HZ2 TRP A 207      -1.032  34.126   6.849  1.00  7.04           H   new
ATOM      0  HZ3 TRP A 207      -4.008  35.465   4.511  1.00  7.04           H   new
ATOM      0  HH2 TRP A 207      -1.896  35.667   5.331  1.00  7.04           H   new
ATOM   3095  N   LEU A 208      -7.892  28.796   6.161  1.00  7.04           N
ATOM   3096  CA  LEU A 208      -9.291  28.417   6.356  1.00  7.04           C
ATOM   3097  C   LEU A 208      -9.660  28.847   7.785  1.00  7.04           C
ATOM   3098  O   LEU A 208      -9.058  28.403   8.781  1.00  7.04           O
ATOM   3099  CB  LEU A 208      -9.490  26.930   6.121  1.00  7.04           C
ATOM   3100  CG  LEU A 208     -10.891  26.402   6.260  1.00  7.04           C
ATOM   3101  CD1 LEU A 208     -11.733  27.009   5.195  1.00  7.04           C
ATOM   3102  CD2 LEU A 208     -10.866  24.915   6.136  1.00  7.04           C
ATOM      0  H   LEU A 208      -7.320  28.237   6.477  1.00  7.04           H   new
ATOM      0  HA  LEU A 208      -9.874  28.856   5.717  1.00  7.04           H   new
ATOM      0  HB2 LEU A 208      -9.176  26.721   5.228  1.00  7.04           H   new
ATOM      0  HB3 LEU A 208      -8.922  26.447   6.742  1.00  7.04           H   new
ATOM      0  HG  LEU A 208     -11.262  26.632   7.126  1.00  7.04           H   new
ATOM      0 HD11 LEU A 208     -12.641  26.677   5.272  1.00  7.04           H   new
ATOM      0 HD12 LEU A 208     -11.732  27.974   5.292  1.00  7.04           H   new
ATOM      0 HD13 LEU A 208     -11.375  26.772   4.325  1.00  7.04           H   new
ATOM      0 HD21 LEU A 208     -11.767  24.567   6.225  1.00  7.04           H   new
ATOM      0 HD22 LEU A 208     -10.509  24.668   5.269  1.00  7.04           H   new
ATOM      0 HD23 LEU A 208     -10.306  24.541   6.834  1.00  7.04           H   new
ATOM   3114  N   VAL A 209     -10.600  29.791   7.851  1.00  7.04           N
ATOM   3115  CA  VAL A 209     -10.974  30.512   9.064  1.00  7.04           C
ATOM   3116  C   VAL A 209     -12.468  30.514   9.400  1.00  7.04           C
ATOM   3117  O   VAL A 209     -13.320  30.686   8.527  1.00  7.04           O
ATOM   3118  CB  VAL A 209     -10.491  31.958   8.895  1.00  7.04           C
ATOM   3119  CG1 VAL A 209     -10.831  32.779  10.023  1.00  7.04           C
ATOM   3120  CG2 VAL A 209      -9.008  31.954   8.709  1.00  7.04           C
ATOM      0  H   VAL A 209     -11.053  30.037   7.163  1.00  7.04           H   new
ATOM      0  HA  VAL A 209     -10.557  30.048   9.807  1.00  7.04           H   new
ATOM      0  HB  VAL A 209     -10.934  32.334   8.119  1.00  7.04           H   new
ATOM      0 HG11 VAL A 209     -10.508  33.682   9.875  1.00  7.04           H   new
ATOM      0 HG12 VAL A 209     -11.795  32.795  10.133  1.00  7.04           H   new
ATOM      0 HG13 VAL A 209     -10.420  32.416  10.823  1.00  7.04           H   new
ATOM      0 HG21 VAL A 209      -8.693  32.865   8.601  1.00  7.04           H   new
ATOM      0 HG22 VAL A 209      -8.585  31.556   9.486  1.00  7.04           H   new
ATOM      0 HG23 VAL A 209      -8.782  31.439   7.919  1.00  7.04           H   new
ATOM   3130  N   HIS A 210     -12.806  30.316  10.670  1.00  7.04           N
ATOM   3131  CA  HIS A 210     -14.221  30.350  11.030  1.00  7.04           C
ATOM   3132  C   HIS A 210     -14.778  31.736  10.709  1.00  7.04           C
ATOM   3133  O   HIS A 210     -14.143  32.760  11.003  1.00  7.04           O
ATOM   3134  CB  HIS A 210     -14.420  29.996  12.503  1.00  7.04           C
ATOM   3135  CG  HIS A 210     -15.840  29.675  12.873  1.00  7.04           C
ATOM   3136  CD2 HIS A 210     -16.432  28.477  13.108  1.00  7.04           C
ATOM   3137  ND1 HIS A 210     -16.820  30.632  13.046  1.00  7.04           N
ATOM   3138  CE1 HIS A 210     -17.963  30.023  13.370  1.00  7.04           C
ATOM   3139  NE2 HIS A 210     -17.743  28.721  13.419  1.00  7.04           N
ATOM      0  H   HIS A 210     -12.258  30.166  11.316  1.00  7.04           H   new
ATOM      0  HA  HIS A 210     -14.704  29.686  10.513  1.00  7.04           H   new
ATOM      0  HB2 HIS A 210     -13.860  29.235  12.721  1.00  7.04           H   new
ATOM      0  HB3 HIS A 210     -14.114  30.738  13.048  1.00  7.04           H   new
ATOM      0  HD2 HIS A 210     -16.022  27.643  13.066  1.00  7.04           H   new
ATOM      0  HE1 HIS A 210     -18.776  30.444  13.533  1.00  7.04           H   new
ATOM      0  HE2 HIS A 210     -18.329  28.123  13.615  1.00  7.04           H   new
ATOM   3147  N   LYS A 211     -15.986  31.771  10.155  1.00  7.04           N
ATOM   3148  CA  LYS A 211     -16.605  33.030   9.779  1.00  7.04           C
ATOM   3149  C   LYS A 211     -16.784  34.014  10.933  1.00  7.04           C
ATOM   3150  O   LYS A 211     -16.737  35.219  10.699  1.00  7.04           O
ATOM   3151  CB  LYS A 211     -17.973  32.775   9.136  1.00  7.04           C
ATOM   3152  CG  LYS A 211     -19.033  32.244  10.079  1.00  7.04           C
ATOM   3153  CD  LYS A 211     -20.349  31.969   9.371  1.00  7.04           C
ATOM   3154  CE  LYS A 211     -21.352  31.409  10.370  1.00  7.04           C
ATOM   3155  NZ  LYS A 211     -22.630  30.966   9.737  1.00  7.04           N1+
ATOM      0  H   LYS A 211     -16.462  31.074   9.989  1.00  7.04           H   new
ATOM      0  HA  LYS A 211     -15.990  33.440   9.151  1.00  7.04           H   new
ATOM      0  HB2 LYS A 211     -18.292  33.604   8.746  1.00  7.04           H   new
ATOM      0  HB3 LYS A 211     -17.861  32.144   8.408  1.00  7.04           H   new
ATOM      0  HG2 LYS A 211     -18.714  31.427  10.494  1.00  7.04           H   new
ATOM      0  HG3 LYS A 211     -19.179  32.885  10.792  1.00  7.04           H   new
ATOM      0  HD2 LYS A 211     -20.692  32.786   8.976  1.00  7.04           H   new
ATOM      0  HD3 LYS A 211     -20.213  31.339   8.646  1.00  7.04           H   new
ATOM      0  HE2 LYS A 211     -20.951  30.658  10.835  1.00  7.04           H   new
ATOM      0  HE3 LYS A 211     -21.546  32.085  11.038  1.00  7.04           H   new
ATOM      0  HZ1 LYS A 211     -23.318  31.319  10.178  1.00  7.04           H   new
ATOM      0  HZ2 LYS A 211     -22.651  31.237   8.889  1.00  7.04           H   new
ATOM      0  HZ3 LYS A 211     -22.684  30.078   9.766  1.00  7.04           H   new
ATOM   3169  N   GLU A 212     -16.927  33.550  12.185  1.00  7.04           N
ATOM   3170  CA  GLU A 212     -17.111  34.530  13.257  1.00  7.04           C
ATOM   3171  C   GLU A 212     -15.817  35.278  13.550  1.00  7.04           C
ATOM   3172  O   GLU A 212     -15.821  36.491  13.766  1.00  7.04           O
ATOM   3173  CB  GLU A 212     -17.688  33.886  14.519  1.00  7.04           C
ATOM   3174  CG  GLU A 212     -19.156  33.450  14.362  1.00  7.04           C
ATOM   3175  CD  GLU A 212     -19.744  32.785  15.591  1.00  7.04           C
ATOM   3176  OE1 GLU A 212     -19.038  32.601  16.555  1.00  7.04           O
ATOM   3177  OE2 GLU A 212     -20.909  32.456  15.554  1.00  7.04           O1-
ATOM      0  H   GLU A 212     -16.921  32.723  12.421  1.00  7.04           H   new
ATOM      0  HA  GLU A 212     -17.760  35.181  12.947  1.00  7.04           H   new
ATOM      0  HB2 GLU A 212     -17.151  33.113  14.755  1.00  7.04           H   new
ATOM      0  HB3 GLU A 212     -17.620  34.514  15.255  1.00  7.04           H   new
ATOM      0  HG2 GLU A 212     -19.692  34.228  14.141  1.00  7.04           H   new
ATOM      0  HG3 GLU A 212     -19.222  32.837  13.613  1.00  7.04           H   new
ATOM   3184  N   TRP A 213     -14.689  34.569  13.487  1.00  7.04           N
ATOM   3185  CA  TRP A 213     -13.396  35.193  13.734  1.00  7.04           C
ATOM   3186  C   TRP A 213     -13.246  36.309  12.715  1.00  7.04           C
ATOM   3187  O   TRP A 213     -12.852  37.431  13.035  1.00  7.04           O
ATOM   3188  CB  TRP A 213     -12.267  34.174  13.529  1.00  7.04           C
ATOM   3189  CG  TRP A 213     -10.856  34.695  13.718  1.00  7.04           C
ATOM   3190  CD1 TRP A 213     -10.064  34.663  14.830  1.00  7.04           C
ATOM   3191  CD2 TRP A 213     -10.091  35.368  12.714  1.00  7.04           C
ATOM   3192  CE2 TRP A 213      -8.880  35.694  13.256  1.00  7.04           C
ATOM   3193  CE3 TRP A 213     -10.334  35.701  11.432  1.00  7.04           C
ATOM   3194  NE1 TRP A 213      -8.852  35.248  14.545  1.00  7.04           N
ATOM   3195  CZ2 TRP A 213      -7.937  36.351  12.516  1.00  7.04           C
ATOM   3196  CZ3 TRP A 213      -9.420  36.330  10.718  1.00  7.04           C
ATOM   3197  CH2 TRP A 213      -8.263  36.660  11.227  1.00  7.04           C
ATOM      0  H   TRP A 213     -14.654  33.730  13.303  1.00  7.04           H   new
ATOM      0  HA  TRP A 213     -13.346  35.527  14.643  1.00  7.04           H   new
ATOM      0  HB2 TRP A 213     -12.405  33.437  14.144  1.00  7.04           H   new
ATOM      0  HB3 TRP A 213     -12.341  33.812  12.632  1.00  7.04           H   new
ATOM      0  HD1 TRP A 213     -10.306  34.302  15.652  1.00  7.04           H   new
ATOM      0  HE1 TRP A 213      -8.189  35.320  15.088  1.00  7.04           H   new
ATOM      0  HE3 TRP A 213     -11.153  35.486  11.047  1.00  7.04           H   new
ATOM      0  HZ2 TRP A 213      -7.110  36.578  12.875  1.00  7.04           H   new
ATOM      0  HZ3 TRP A 213      -9.604  36.543   9.832  1.00  7.04           H   new
ATOM      0  HH2 TRP A 213      -7.648  37.116  10.699  1.00  7.04           H   new
ATOM   3208  N   PHE A 214     -13.568  35.967  11.472  1.00  7.04           N
ATOM   3209  CA  PHE A 214     -13.489  36.875  10.343  1.00  7.04           C
ATOM   3210  C   PHE A 214     -14.409  38.079  10.476  1.00  7.04           C
ATOM   3211  O   PHE A 214     -13.976  39.219  10.307  1.00  7.04           O
ATOM   3212  CB  PHE A 214     -13.763  36.117   9.075  1.00  7.04           C
ATOM   3213  CG  PHE A 214     -13.776  36.930   7.883  1.00  7.04           C
ATOM   3214  CD1 PHE A 214     -12.639  37.308   7.243  1.00  7.04           C
ATOM   3215  CD2 PHE A 214     -14.962  37.300   7.386  1.00  7.04           C
ATOM   3216  CE1 PHE A 214     -12.725  38.027   6.079  1.00  7.04           C
ATOM   3217  CE2 PHE A 214     -15.061  38.003   6.247  1.00  7.04           C
ATOM   3218  CZ  PHE A 214     -13.920  38.362   5.581  1.00  7.04           C
ATOM      0  H   PHE A 214     -13.845  35.181  11.260  1.00  7.04           H   new
ATOM      0  HA  PHE A 214     -12.589  37.237  10.320  1.00  7.04           H   new
ATOM      0  HB2 PHE A 214     -13.091  35.425   8.974  1.00  7.04           H   new
ATOM      0  HB3 PHE A 214     -14.620  35.670   9.157  1.00  7.04           H   new
ATOM      0  HD1 PHE A 214     -11.808  37.080   7.592  1.00  7.04           H   new
ATOM      0  HD2 PHE A 214     -15.738  37.064   7.842  1.00  7.04           H   new
ATOM      0  HE1 PHE A 214     -11.949  38.283   5.634  1.00  7.04           H   new
ATOM      0  HE2 PHE A 214     -15.895  38.244   5.914  1.00  7.04           H   new
ATOM      0  HZ  PHE A 214     -13.976  38.838   4.784  1.00  7.04           H   new
ATOM   3228  N   HIS A 215     -15.681  37.831  10.806  1.00  7.04           N
ATOM   3229  CA  HIS A 215     -16.684  38.887  10.897  1.00  7.04           C
ATOM   3230  C   HIS A 215     -16.284  39.946  11.917  1.00  7.04           C
ATOM   3231  O   HIS A 215     -16.575  41.134  11.730  1.00  7.04           O
ATOM   3232  CB  HIS A 215     -18.048  38.330  11.322  1.00  7.04           C
ATOM   3233  CG  HIS A 215     -18.776  37.479  10.300  1.00  7.04           C
ATOM   3234  CD2 HIS A 215     -18.592  37.300   8.969  1.00  7.04           C
ATOM   3235  ND1 HIS A 215     -19.851  36.678  10.644  1.00  7.04           N
ATOM   3236  CE1 HIS A 215     -20.280  36.034   9.575  1.00  7.04           C
ATOM   3237  NE2 HIS A 215     -19.538  36.387   8.546  1.00  7.04           N
ATOM      0  H   HIS A 215     -15.982  37.045  10.982  1.00  7.04           H   new
ATOM      0  HA  HIS A 215     -16.744  39.279  10.012  1.00  7.04           H   new
ATOM      0  HB2 HIS A 215     -17.923  37.801  12.125  1.00  7.04           H   new
ATOM      0  HB3 HIS A 215     -18.620  39.076  11.560  1.00  7.04           H   new
ATOM      0  HD1 HIS A 215     -20.187  36.610  11.433  1.00  7.04           H   new
ATOM      0  HD2 HIS A 215     -17.949  37.714   8.440  1.00  7.04           H   new
ATOM      0  HE1 HIS A 215     -20.988  35.432   9.552  1.00  7.04           H   new
ATOM   3245  N   ASP A 216     -15.581  39.515  12.969  1.00  7.04           N
ATOM   3246  CA  ASP A 216     -15.131  40.392  14.038  1.00  7.04           C
ATOM   3247  C   ASP A 216     -13.815  41.147  13.776  1.00  7.04           C
ATOM   3248  O   ASP A 216     -13.381  41.907  14.644  1.00  7.04           O
ATOM   3249  CB  ASP A 216     -15.017  39.616  15.352  1.00  7.04           C
ATOM   3250  CG  ASP A 216     -16.384  39.239  15.960  1.00  7.04           C
ATOM   3251  OD1 ASP A 216     -17.353  39.910  15.672  1.00  7.04           O
ATOM   3252  OD2 ASP A 216     -16.437  38.315  16.737  1.00  7.04           O1-
ATOM      0  H   ASP A 216     -15.352  38.693  13.077  1.00  7.04           H   new
ATOM      0  HA  ASP A 216     -15.816  41.077  14.090  1.00  7.04           H   new
ATOM      0  HB2 ASP A 216     -14.504  38.807  15.199  1.00  7.04           H   new
ATOM      0  HB3 ASP A 216     -14.521  40.149  15.993  1.00  7.04           H   new
ATOM   3257  N   ILE A 217     -13.166  40.973  12.617  1.00  7.04           N
ATOM   3258  CA  ILE A 217     -11.936  41.741  12.388  1.00  7.04           C
ATOM   3259  C   ILE A 217     -12.363  43.226  12.252  1.00  7.04           C
ATOM   3260  O   ILE A 217     -13.246  43.522  11.441  1.00  7.04           O
ATOM   3261  CB  ILE A 217     -11.207  41.328  11.082  1.00  7.04           C
ATOM   3262  CG1 ILE A 217     -10.706  39.945  11.070  1.00  7.04           C
ATOM   3263  CG2 ILE A 217     -10.055  42.275  10.751  1.00  7.04           C
ATOM   3264  CD1 ILE A 217     -10.270  39.611   9.654  1.00  7.04           C
ATOM      0  H   ILE A 217     -13.405  40.445  11.982  1.00  7.04           H   new
ATOM      0  HA  ILE A 217     -11.324  41.581  13.124  1.00  7.04           H   new
ATOM      0  HB  ILE A 217     -11.896  41.388  10.402  1.00  7.04           H   new
ATOM      0 HG12 ILE A 217      -9.962  39.849  11.685  1.00  7.04           H   new
ATOM      0 HG13 ILE A 217     -11.398  39.332  11.365  1.00  7.04           H   new
ATOM      0 HG21 ILE A 217      -9.624  41.987   9.931  1.00  7.04           H   new
ATOM      0 HG22 ILE A 217     -10.398  43.175  10.636  1.00  7.04           H   new
ATOM      0 HG23 ILE A 217      -9.410  42.266  11.475  1.00  7.04           H   new
ATOM      0 HD11 ILE A 217      -9.935  38.701   9.624  1.00  7.04           H   new
ATOM      0 HD12 ILE A 217     -11.027  39.697   9.053  1.00  7.04           H   new
ATOM      0 HD13 ILE A 217      -9.569  40.222   9.379  1.00  7.04           H   new
ATOM   3276  N   PRO A 218     -11.796  44.167  13.056  1.00  7.04           N
ATOM   3277  CA  PRO A 218     -12.110  45.601  13.115  1.00  7.04           C
ATOM   3278  C   PRO A 218     -11.554  46.442  11.971  1.00  7.04           C
ATOM   3279  O   PRO A 218     -11.883  47.617  11.822  1.00  7.04           O
ATOM   3280  CB  PRO A 218     -11.452  46.026  14.430  1.00  7.04           C
ATOM   3281  CG  PRO A 218     -10.271  45.098  14.576  1.00  7.04           C
ATOM   3282  CD  PRO A 218     -10.741  43.770  14.024  1.00  7.04           C
ATOM      0  HA  PRO A 218     -13.068  45.741  13.050  1.00  7.04           H   new
ATOM      0  HB2 PRO A 218     -11.171  46.954  14.401  1.00  7.04           H   new
ATOM      0  HB3 PRO A 218     -12.065  45.938  15.177  1.00  7.04           H   new
ATOM      0  HG2 PRO A 218      -9.502  45.429  14.086  1.00  7.04           H   new
ATOM      0  HG3 PRO A 218     -10.002  45.016  15.504  1.00  7.04           H   new
ATOM      0  HD2 PRO A 218     -10.021  43.285  13.592  1.00  7.04           H   new
ATOM      0  HD3 PRO A 218     -11.092  43.195  14.722  1.00  7.04           H   new
ATOM   3290  N   LEU A 219     -10.691  45.864  11.176  1.00  7.04           N
ATOM   3291  CA  LEU A 219     -10.025  46.624  10.144  1.00  7.04           C
ATOM   3292  C   LEU A 219     -11.068  47.056   9.115  1.00  7.04           C
ATOM   3293  O   LEU A 219     -12.134  46.454   9.061  1.00  7.04           O
ATOM   3294  CB  LEU A 219      -8.908  45.779   9.555  1.00  7.04           C
ATOM   3295  CG  LEU A 219      -7.866  45.432  10.536  1.00  7.04           C
ATOM   3296  CD1 LEU A 219      -6.829  44.599   9.849  1.00  7.04           C
ATOM   3297  CD2 LEU A 219      -7.329  46.692  11.134  1.00  7.04           C
ATOM      0  H   LEU A 219     -10.473  45.033  11.213  1.00  7.04           H   new
ATOM      0  HA  LEU A 219      -9.613  47.430  10.493  1.00  7.04           H   new
ATOM      0  HB2 LEU A 219      -9.285  44.963   9.190  1.00  7.04           H   new
ATOM      0  HB3 LEU A 219      -8.502  46.259   8.816  1.00  7.04           H   new
ATOM      0  HG  LEU A 219      -8.215  44.903  11.270  1.00  7.04           H   new
ATOM      0 HD11 LEU A 219      -6.133  44.361  10.482  1.00  7.04           H   new
ATOM      0 HD12 LEU A 219      -7.240  43.792   9.502  1.00  7.04           H   new
ATOM      0 HD13 LEU A 219      -6.441  45.104   9.117  1.00  7.04           H   new
ATOM      0 HD21 LEU A 219      -6.641  46.475  11.783  1.00  7.04           H   new
ATOM      0 HD22 LEU A 219      -6.950  47.247  10.434  1.00  7.04           H   new
ATOM      0 HD23 LEU A 219      -8.047  47.173  11.574  1.00  7.04           H   new
ATOM   3309  N   PRO A 220     -10.848  48.117   8.327  1.00  7.04           N
ATOM   3310  CA  PRO A 220     -11.822  48.645   7.402  1.00  7.04           C
ATOM   3311  C   PRO A 220     -12.241  47.552   6.473  1.00  7.04           C
ATOM   3312  O   PRO A 220     -11.400  46.789   6.006  1.00  7.04           O
ATOM   3313  CB  PRO A 220     -11.034  49.707   6.650  1.00  7.04           C
ATOM   3314  CG  PRO A 220      -9.935  50.094   7.607  1.00  7.04           C
ATOM   3315  CD  PRO A 220      -9.558  48.798   8.279  1.00  7.04           C
ATOM      0  HA  PRO A 220     -12.624  48.996   7.820  1.00  7.04           H   new
ATOM      0  HB2 PRO A 220     -10.675  49.360   5.818  1.00  7.04           H   new
ATOM      0  HB3 PRO A 220     -11.591  50.468   6.423  1.00  7.04           H   new
ATOM      0  HG2 PRO A 220      -9.180  50.484   7.140  1.00  7.04           H   new
ATOM      0  HG3 PRO A 220     -10.241  50.752   8.251  1.00  7.04           H   new
ATOM      0  HD2 PRO A 220      -8.900  48.300   7.770  1.00  7.04           H   new
ATOM      0  HD3 PRO A 220      -9.185  48.939   9.163  1.00  7.04           H   new
ATOM   3323  N   TRP A 221     -13.520  47.508   6.128  1.00  7.04           N
ATOM   3324  CA  TRP A 221     -13.954  46.455   5.225  1.00  7.04           C
ATOM   3325  C   TRP A 221     -15.013  46.842   4.217  1.00  7.04           C
ATOM   3326  O   TRP A 221     -15.737  47.817   4.398  1.00  7.04           O
ATOM   3327  CB  TRP A 221     -14.455  45.275   6.022  1.00  7.04           C
ATOM   3328  CG  TRP A 221     -15.612  45.573   6.922  1.00  7.04           C
ATOM   3329  CD1 TRP A 221     -15.535  46.020   8.206  1.00  7.04           C
ATOM   3330  CD2 TRP A 221     -17.029  45.443   6.626  1.00  7.04           C
ATOM   3331  CE2 TRP A 221     -17.721  45.822   7.776  1.00  7.04           C
ATOM   3332  CE3 TRP A 221     -17.752  45.041   5.495  1.00  7.04           C
ATOM   3333  NE1 TRP A 221     -16.797  46.173   8.731  1.00  7.04           N
ATOM   3334  CZ2 TRP A 221     -19.102  45.809   7.833  1.00  7.04           C
ATOM   3335  CZ3 TRP A 221     -19.130  45.028   5.548  1.00  7.04           C
ATOM   3336  CH2 TRP A 221     -19.792  45.403   6.689  1.00  7.04           C
ATOM      0  H   TRP A 221     -14.130  48.054   6.392  1.00  7.04           H   new
ATOM      0  HA  TRP A 221     -13.164  46.241   4.705  1.00  7.04           H   new
ATOM      0  HB2 TRP A 221     -14.713  44.571   5.407  1.00  7.04           H   new
ATOM      0  HB3 TRP A 221     -13.725  44.929   6.559  1.00  7.04           H   new
ATOM      0  HD1 TRP A 221     -14.744  46.196   8.662  1.00  7.04           H   new
ATOM      0  HE1 TRP A 221     -16.978  46.444   9.527  1.00  7.04           H   new
ATOM      0  HE3 TRP A 221     -17.308  44.786   4.718  1.00  7.04           H   new
ATOM      0  HZ2 TRP A 221     -19.555  46.061   8.605  1.00  7.04           H   new
ATOM      0  HZ3 TRP A 221     -19.616  44.762   4.801  1.00  7.04           H   new
ATOM      0  HH2 TRP A 221     -20.722  45.387   6.701  1.00  7.04           H   new
ATOM   3347  N   HIS A 222     -15.141  46.049   3.163  1.00  7.04           N
ATOM   3348  CA  HIS A 222     -16.221  46.295   2.213  1.00  7.04           C
ATOM   3349  C   HIS A 222     -16.803  44.990   1.726  1.00  7.04           C
ATOM   3350  O   HIS A 222     -16.163  43.940   1.805  1.00  7.04           O
ATOM   3351  CB  HIS A 222     -15.788  47.158   0.999  1.00  7.04           C
ATOM   3352  CG  HIS A 222     -14.789  46.572  -0.018  1.00  7.04           C
ATOM   3353  CD2 HIS A 222     -13.477  46.820  -0.215  1.00  7.04           C
ATOM   3354  ND1 HIS A 222     -15.167  45.696  -1.026  1.00  7.04           N
ATOM   3355  CE1 HIS A 222     -14.125  45.405  -1.781  1.00  7.04           C
ATOM   3356  NE2 HIS A 222     -13.062  46.077  -1.326  1.00  7.04           N
ATOM      0  H   HIS A 222     -14.631  45.381   2.980  1.00  7.04           H   new
ATOM      0  HA  HIS A 222     -16.894  46.801   2.695  1.00  7.04           H   new
ATOM      0  HB2 HIS A 222     -16.591  47.403   0.513  1.00  7.04           H   new
ATOM      0  HB3 HIS A 222     -15.405  47.979   1.345  1.00  7.04           H   new
ATOM      0  HD1 HIS A 222     -15.962  45.389  -1.141  1.00  7.04           H   new
ATOM      0  HD2 HIS A 222     -12.944  47.384   0.297  1.00  7.04           H   new
ATOM      0  HE1 HIS A 222     -14.129  44.827  -2.510  1.00  7.04           H   new
ATOM   3364  N   ALA A 223     -18.033  45.035   1.227  1.00  7.04           N
ATOM   3365  CA  ALA A 223     -18.627  43.810   0.717  1.00  7.04           C
ATOM   3366  C   ALA A 223     -17.757  43.272  -0.395  1.00  7.04           C
ATOM   3367  O   ALA A 223     -17.335  44.021  -1.276  1.00  7.04           O
ATOM   3368  CB  ALA A 223     -20.035  44.060   0.231  1.00  7.04           C
ATOM      0  H   ALA A 223     -18.525  45.739   1.175  1.00  7.04           H   new
ATOM      0  HA  ALA A 223     -18.680  43.153   1.429  1.00  7.04           H   new
ATOM      0  HB1 ALA A 223     -20.413  43.232  -0.105  1.00  7.04           H   new
ATOM      0  HB2 ALA A 223     -20.577  44.389   0.965  1.00  7.04           H   new
ATOM      0  HB3 ALA A 223     -20.020  44.720  -0.480  1.00  7.04           H   new
ATOM   3374  N   GLY A 224     -17.539  41.968  -0.385  1.00  7.04           N
ATOM   3375  CA  GLY A 224     -16.686  41.319  -1.367  1.00  7.04           C
ATOM   3376  C   GLY A 224     -17.134  41.568  -2.793  1.00  7.04           C
ATOM   3377  O   GLY A 224     -16.408  42.154  -3.595  1.00  7.04           O
ATOM      0  H   GLY A 224     -17.882  41.431   0.193  1.00  7.04           H   new
ATOM      0  HA2 GLY A 224     -15.776  41.637  -1.259  1.00  7.04           H   new
ATOM      0  HA3 GLY A 224     -16.675  40.364  -1.198  1.00  7.04           H   new
ATOM   3381  N   ALA A 225     -18.368  41.192  -3.113  1.00  7.04           N
ATOM   3382  CA  ALA A 225     -18.855  41.325  -4.485  1.00  7.04           C
ATOM   3383  C   ALA A 225     -19.321  42.742  -4.844  1.00  7.04           C
ATOM   3384  O   ALA A 225     -20.464  42.942  -5.258  1.00  7.04           O
ATOM   3385  CB  ALA A 225     -19.998  40.353  -4.706  1.00  7.04           C
ATOM      0  H   ALA A 225     -18.935  40.861  -2.558  1.00  7.04           H   new
ATOM      0  HA  ALA A 225     -18.103  41.126  -5.065  1.00  7.04           H   new
ATOM      0  HB1 ALA A 225     -20.324  40.438  -5.616  1.00  7.04           H   new
ATOM      0  HB2 ALA A 225     -19.685  39.447  -4.559  1.00  7.04           H   new
ATOM      0  HB3 ALA A 225     -20.717  40.552  -4.085  1.00  7.04           H   new
ATOM   3391  N   ASP A 226     -18.420  43.705  -4.695  1.00  7.04           N
ATOM   3392  CA  ASP A 226     -18.625  45.101  -5.067  1.00  7.04           C
ATOM   3393  C   ASP A 226     -17.287  45.815  -5.103  1.00  7.04           C
ATOM   3394  O   ASP A 226     -16.804  46.303  -4.082  1.00  7.04           O
ATOM   3395  CB  ASP A 226     -19.570  45.842  -4.116  1.00  7.04           C
ATOM   3396  CG  ASP A 226     -19.920  47.311  -4.604  1.00  7.04           C
ATOM   3397  OD1 ASP A 226     -19.340  47.781  -5.587  1.00  7.04           O
ATOM   3398  OD2 ASP A 226     -20.779  47.918  -3.991  1.00  7.04           O1-
ATOM      0  H   ASP A 226     -17.641  43.558  -4.361  1.00  7.04           H   new
ATOM      0  HA  ASP A 226     -19.042  45.103  -5.943  1.00  7.04           H   new
ATOM      0  HB2 ASP A 226     -20.391  45.334  -4.024  1.00  7.04           H   new
ATOM      0  HB3 ASP A 226     -19.164  45.888  -3.236  1.00  7.04           H   new
ATOM   3403  N   THR A 227     -16.703  45.903  -6.287  1.00  7.04           N
ATOM   3404  CA  THR A 227     -15.398  46.520  -6.434  1.00  7.04           C
ATOM   3405  C   THR A 227     -15.500  47.816  -7.230  1.00  7.04           C
ATOM   3406  O   THR A 227     -14.491  48.422  -7.587  1.00  7.04           O
ATOM   3407  CB  THR A 227     -14.417  45.532  -7.080  1.00  7.04           C
ATOM   3408  CG2 THR A 227     -14.292  44.289  -6.191  1.00  7.04           C
ATOM   3409  OG1 THR A 227     -14.903  45.144  -8.372  1.00  7.04           O
ATOM      0  H   THR A 227     -17.047  45.611  -7.019  1.00  7.04           H   new
ATOM      0  HA  THR A 227     -15.056  46.748  -5.555  1.00  7.04           H   new
ATOM      0  HB  THR A 227     -13.550  45.955  -7.176  1.00  7.04           H   new
ATOM      0  HG1 THR A 227     -14.364  44.605  -8.724  1.00  7.04           H   new
ATOM      0 HG21 THR A 227     -13.673  43.662  -6.596  1.00  7.04           H   new
ATOM      0 HG22 THR A 227     -13.963  44.548  -5.316  1.00  7.04           H   new
ATOM      0 HG23 THR A 227     -15.161  43.869  -6.097  1.00  7.04           H   new
ATOM   3417  N   GLY A 228     -16.738  48.209  -7.543  1.00  7.04           N
ATOM   3418  CA  GLY A 228     -17.015  49.433  -8.288  1.00  7.04           C
ATOM   3419  C   GLY A 228     -16.559  50.644  -7.485  1.00  7.04           C
ATOM   3420  O   GLY A 228     -15.795  51.485  -7.963  1.00  7.04           O
ATOM      0  H   GLY A 228     -17.443  47.767  -7.326  1.00  7.04           H   new
ATOM      0  HA2 GLY A 228     -16.557  49.411  -9.143  1.00  7.04           H   new
ATOM      0  HA3 GLY A 228     -17.964  49.499  -8.476  1.00  7.04           H   new
ATOM   3424  N   THR A 229     -17.058  50.726  -6.259  1.00  7.04           N
ATOM   3425  CA  THR A 229     -16.715  51.799  -5.345  1.00  7.04           C
ATOM   3426  C   THR A 229     -16.089  51.205  -4.082  1.00  7.04           C
ATOM   3427  O   THR A 229     -16.692  50.330  -3.461  1.00  7.04           O
ATOM   3428  CB  THR A 229     -17.975  52.606  -4.959  1.00  7.04           C
ATOM   3429  CG2 THR A 229     -17.649  53.715  -3.942  1.00  7.04           C
ATOM   3430  OG1 THR A 229     -18.548  53.186  -6.139  1.00  7.04           O
ATOM      0  H   THR A 229     -17.611  50.153  -5.933  1.00  7.04           H   new
ATOM      0  HA  THR A 229     -16.085  52.393  -5.782  1.00  7.04           H   new
ATOM      0  HB  THR A 229     -18.607  51.999  -4.544  1.00  7.04           H   new
ATOM      0  HG1 THR A 229     -19.234  53.624  -5.931  1.00  7.04           H   new
ATOM      0 HG21 THR A 229     -18.459  54.201  -3.722  1.00  7.04           H   new
ATOM      0 HG22 THR A 229     -17.282  53.318  -3.137  1.00  7.04           H   new
ATOM      0 HG23 THR A 229     -17.000  54.326  -4.326  1.00  7.04           H   new
ATOM   3438  N   PRO A 230     -14.936  51.699  -3.599  1.00  7.04           N
ATOM   3439  CA  PRO A 230     -14.278  51.219  -2.397  1.00  7.04           C
ATOM   3440  C   PRO A 230     -14.985  51.746  -1.153  1.00  7.04           C
ATOM   3441  O   PRO A 230     -14.465  52.558  -0.384  1.00  7.04           O
ATOM   3442  CB  PRO A 230     -12.860  51.763  -2.571  1.00  7.04           C
ATOM   3443  CG  PRO A 230     -13.042  53.042  -3.346  1.00  7.04           C
ATOM   3444  CD  PRO A 230     -14.187  52.759  -4.310  1.00  7.04           C
ATOM      0  HA  PRO A 230     -14.288  50.256  -2.280  1.00  7.04           H   new
ATOM      0  HB2 PRO A 230     -12.436  51.926  -1.714  1.00  7.04           H   new
ATOM      0  HB3 PRO A 230     -12.297  51.136  -3.051  1.00  7.04           H   new
ATOM      0  HG2 PRO A 230     -13.254  53.783  -2.757  1.00  7.04           H   new
ATOM      0  HG3 PRO A 230     -12.232  53.282  -3.823  1.00  7.04           H   new
ATOM      0  HD2 PRO A 230     -14.732  53.546  -4.466  1.00  7.04           H   new
ATOM      0  HD3 PRO A 230     -13.867  52.459  -5.175  1.00  7.04           H   new
ATOM   3452  N   HIS A 231     -16.217  51.290  -0.980  1.00  7.04           N
ATOM   3453  CA  HIS A 231     -17.064  51.733   0.113  1.00  7.04           C
ATOM   3454  C   HIS A 231     -16.684  51.029   1.401  1.00  7.04           C
ATOM   3455  O   HIS A 231     -17.346  50.090   1.842  1.00  7.04           O
ATOM   3456  CB  HIS A 231     -18.534  51.479  -0.236  1.00  7.04           C
ATOM   3457  CG  HIS A 231     -19.530  52.113   0.699  1.00  7.04           C
ATOM   3458  CD2 HIS A 231     -19.387  52.671   1.925  1.00  7.04           C
ATOM   3459  ND1 HIS A 231     -20.878  52.196   0.397  1.00  7.04           N
ATOM   3460  CE1 HIS A 231     -21.517  52.787   1.393  1.00  7.04           C
ATOM   3461  NE2 HIS A 231     -20.642  53.087   2.331  1.00  7.04           N
ATOM      0  H   HIS A 231     -16.587  50.711  -1.497  1.00  7.04           H   new
ATOM      0  HA  HIS A 231     -16.936  52.685   0.246  1.00  7.04           H   new
ATOM      0  HB2 HIS A 231     -18.700  51.806  -1.134  1.00  7.04           H   new
ATOM      0  HB3 HIS A 231     -18.688  50.521  -0.250  1.00  7.04           H   new
ATOM      0  HD2 HIS A 231     -18.594  52.758   2.404  1.00  7.04           H   new
ATOM      0  HE1 HIS A 231     -22.430  52.961   1.426  1.00  7.04           H   new
ATOM      0  HE2 HIS A 231     -20.822  53.478   3.075  1.00  7.04           H   new
ATOM   3469  N   TRP A 232     -15.602  51.504   1.995  1.00  7.04           N
ATOM   3470  CA  TRP A 232     -15.048  50.929   3.212  1.00  7.04           C
ATOM   3471  C   TRP A 232     -15.873  51.343   4.459  1.00  7.04           C
ATOM   3472  O   TRP A 232     -16.098  52.531   4.718  1.00  7.04           O
ATOM   3473  CB  TRP A 232     -13.622  51.414   3.378  1.00  7.04           C
ATOM   3474  CG  TRP A 232     -12.591  50.939   2.386  1.00  7.04           C
ATOM   3475  CD1 TRP A 232     -12.058  51.656   1.360  1.00  7.04           C
ATOM   3476  CD2 TRP A 232     -11.959  49.667   2.341  1.00  7.04           C
ATOM   3477  CE2 TRP A 232     -11.055  49.687   1.285  1.00  7.04           C
ATOM   3478  CE3 TRP A 232     -12.075  48.558   3.084  1.00  7.04           C
ATOM   3479  NE1 TRP A 232     -11.126  50.904   0.697  1.00  7.04           N
ATOM   3480  CZ2 TRP A 232     -10.268  48.598   0.989  1.00  7.04           C
ATOM   3481  CZ3 TRP A 232     -11.306  47.468   2.793  1.00  7.04           C
ATOM   3482  CH2 TRP A 232     -10.430  47.475   1.793  1.00  7.04           C
ATOM      0  H   TRP A 232     -15.160  52.180   1.699  1.00  7.04           H   new
ATOM      0  HA  TRP A 232     -15.076  49.962   3.136  1.00  7.04           H   new
ATOM      0  HB2 TRP A 232     -13.633  52.384   3.353  1.00  7.04           H   new
ATOM      0  HB3 TRP A 232     -13.322  51.157   4.264  1.00  7.04           H   new
ATOM      0  HD1 TRP A 232     -12.292  52.529   1.141  1.00  7.04           H   new
ATOM      0  HE1 TRP A 232     -10.663  51.162   0.020  1.00  7.04           H   new
ATOM      0  HE3 TRP A 232     -12.676  48.531   3.794  1.00  7.04           H   new
ATOM      0  HZ2 TRP A 232      -9.658  48.612   0.287  1.00  7.04           H   new
ATOM      0  HZ3 TRP A 232     -11.398  46.699   3.309  1.00  7.04           H   new
ATOM      0  HH2 TRP A 232      -9.917  46.717   1.629  1.00  7.04           H   new
ATOM   3493  N   ASN A 233     -16.263  50.358   5.262  1.00  7.04           N
ATOM   3494  CA  ASN A 233     -17.119  50.516   6.443  1.00  7.04           C
ATOM   3495  C   ASN A 233     -16.493  50.986   7.755  1.00  7.04           C
ATOM   3496  O   ASN A 233     -17.167  51.639   8.549  1.00  7.04           O
ATOM   3497  CB  ASN A 233     -17.811  49.199   6.669  1.00  7.04           C
ATOM   3498  CG  ASN A 233     -18.891  48.965   5.670  1.00  7.04           C
ATOM   3499  ND2 ASN A 233     -18.550  48.305   4.606  1.00  7.04           N
ATOM   3500  OD1 ASN A 233     -20.026  49.440   5.828  1.00  7.04           O
ATOM      0  H   ASN A 233     -16.027  49.541   5.130  1.00  7.04           H   new
ATOM      0  HA  ASN A 233     -17.704  51.257   6.219  1.00  7.04           H   new
ATOM      0  HB2 ASN A 233     -17.162  48.480   6.619  1.00  7.04           H   new
ATOM      0  HB3 ASN A 233     -18.187  49.180   7.563  1.00  7.04           H   new
ATOM      0 HD21 ASN A 233     -19.121  48.182   3.975  1.00  7.04           H   new
ATOM      0 HD22 ASN A 233     -17.753  47.990   4.532  1.00  7.04           H   new
ATOM   3507  N   ASN A 234     -15.237  50.648   8.020  1.00  7.04           N
ATOM   3508  CA  ASN A 234     -14.648  50.986   9.319  1.00  7.04           C
ATOM   3509  C   ASN A 234     -13.283  51.636   9.117  1.00  7.04           C
ATOM   3510  O   ASN A 234     -12.311  51.302   9.789  1.00  7.04           O
ATOM   3511  CB  ASN A 234     -14.566  49.763  10.233  1.00  7.04           C
ATOM   3512  CG  ASN A 234     -14.526  50.159  11.715  1.00  7.04           C
ATOM   3513  ND2 ASN A 234     -13.788  49.464  12.541  1.00  7.04           N
ATOM   3514  OD1 ASN A 234     -15.203  51.121  12.092  1.00  7.04           O
ATOM      0  H   ASN A 234     -14.715  50.232   7.478  1.00  7.04           H   new
ATOM      0  HA  ASN A 234     -15.226  51.625   9.764  1.00  7.04           H   new
ATOM      0  HB2 ASN A 234     -15.330  49.188  10.073  1.00  7.04           H   new
ATOM      0  HB3 ASN A 234     -13.773  49.249  10.014  1.00  7.04           H   new
ATOM      0 HD21 ASN A 234     -13.764  49.672  13.375  1.00  7.04           H   new
ATOM      0 HD22 ASN A 234     -13.327  48.799  12.250  1.00  7.04           H   new
ATOM   3521  N   LYS A 235     -13.219  52.578   8.177  1.00  7.04           N
ATOM   3522  CA  LYS A 235     -11.979  53.256   7.772  1.00  7.04           C
ATOM   3523  C   LYS A 235     -11.206  53.891   8.912  1.00  7.04           C
ATOM   3524  O   LYS A 235      -9.973  53.938   8.882  1.00  7.04           O
ATOM   3525  CB  LYS A 235     -12.323  54.348   6.783  1.00  7.04           C
ATOM   3526  CG  LYS A 235     -12.790  53.886   5.459  1.00  7.04           C
ATOM   3527  CD  LYS A 235     -13.005  55.067   4.490  1.00  7.04           C
ATOM   3528  CE  LYS A 235     -14.289  55.828   4.815  1.00  7.04           C
ATOM   3529  NZ  LYS A 235     -15.518  55.110   4.425  1.00  7.04           N1+
ATOM      0  H   LYS A 235     -13.911  52.850   7.744  1.00  7.04           H   new
ATOM      0  HA  LYS A 235     -11.410  52.567   7.393  1.00  7.04           H   new
ATOM      0  HB2 LYS A 235     -13.011  54.910   7.173  1.00  7.04           H   new
ATOM      0  HB3 LYS A 235     -11.539  54.905   6.655  1.00  7.04           H   new
ATOM      0  HG2 LYS A 235     -12.141  53.271   5.082  1.00  7.04           H   new
ATOM      0  HG3 LYS A 235     -13.620  53.395   5.561  1.00  7.04           H   new
ATOM      0  HD2 LYS A 235     -12.248  55.671   4.540  1.00  7.04           H   new
ATOM      0  HD3 LYS A 235     -13.045  54.737   3.579  1.00  7.04           H   new
ATOM      0  HE2 LYS A 235     -14.317  56.007   5.768  1.00  7.04           H   new
ATOM      0  HE3 LYS A 235     -14.269  56.687   4.365  1.00  7.04           H   new
ATOM      0  HZ1 LYS A 235     -16.190  55.365   4.949  1.00  7.04           H   new
ATOM      0  HZ2 LYS A 235     -15.715  55.297   3.578  1.00  7.04           H   new
ATOM      0  HZ3 LYS A 235     -15.391  54.234   4.513  1.00  7.04           H   new
ATOM   3543  N   GLU A 236     -11.921  54.328   9.944  1.00  7.04           N
ATOM   3544  CA  GLU A 236     -11.311  54.971  11.095  1.00  7.04           C
ATOM   3545  C   GLU A 236     -10.302  54.053  11.805  1.00  7.04           C
ATOM   3546  O   GLU A 236      -9.384  54.534  12.473  1.00  7.04           O
ATOM   3547  CB  GLU A 236     -12.401  55.438  12.068  1.00  7.04           C
ATOM   3548  CG  GLU A 236     -13.201  54.317  12.749  1.00  7.04           C
ATOM   3549  CD  GLU A 236     -14.289  54.851  13.662  1.00  7.04           C
ATOM   3550  OE1 GLU A 236     -14.364  56.053  13.817  1.00  7.04           O
ATOM   3551  OE2 GLU A 236     -15.029  54.078  14.211  1.00  7.04           O1-
ATOM      0  H   GLU A 236     -12.777  54.258   9.994  1.00  7.04           H   new
ATOM      0  HA  GLU A 236     -10.814  55.741  10.777  1.00  7.04           H   new
ATOM      0  HB2 GLU A 236     -11.987  55.983  12.756  1.00  7.04           H   new
ATOM      0  HB3 GLU A 236     -13.020  56.010  11.587  1.00  7.04           H   new
ATOM      0  HG2 GLU A 236     -13.601  53.751  12.070  1.00  7.04           H   new
ATOM      0  HG3 GLU A 236     -12.597  53.759  13.263  1.00  7.04           H   new
ATOM   3558  N   ALA A 237     -10.453  52.731  11.633  1.00  7.04           N
ATOM   3559  CA  ALA A 237      -9.611  51.726  12.272  1.00  7.04           C
ATOM   3560  C   ALA A 237      -8.134  51.875  11.923  1.00  7.04           C
ATOM   3561  O   ALA A 237      -7.279  51.463  12.704  1.00  7.04           O
ATOM   3562  CB  ALA A 237     -10.080  50.341  11.875  1.00  7.04           C
ATOM      0  H   ALA A 237     -11.063  52.394  11.129  1.00  7.04           H   new
ATOM      0  HA  ALA A 237      -9.695  51.857  13.229  1.00  7.04           H   new
ATOM      0  HB1 ALA A 237      -9.519  49.675  12.301  1.00  7.04           H   new
ATOM      0  HB2 ALA A 237     -11.000  50.217  12.158  1.00  7.04           H   new
ATOM      0  HB3 ALA A 237     -10.022  50.243  10.912  1.00  7.04           H   new
ATOM   3568  N   LEU A 238      -7.822  52.379  10.729  1.00  7.04           N
ATOM   3569  CA  LEU A 238      -6.426  52.528  10.330  1.00  7.04           C
ATOM   3570  C   LEU A 238      -5.888  53.940  10.351  1.00  7.04           C
ATOM   3571  O   LEU A 238      -4.769  54.140   9.896  1.00  7.04           O
ATOM   3572  CB  LEU A 238      -6.185  52.041   8.899  1.00  7.04           C
ATOM   3573  CG  LEU A 238      -6.384  50.620   8.604  1.00  7.04           C
ATOM   3574  CD1 LEU A 238      -6.151  50.401   7.139  1.00  7.04           C
ATOM   3575  CD2 LEU A 238      -5.430  49.807   9.390  1.00  7.04           C
ATOM      0  H   LEU A 238      -8.396  52.637  10.143  1.00  7.04           H   new
ATOM      0  HA  LEU A 238      -5.968  51.996  11.000  1.00  7.04           H   new
ATOM      0  HB2 LEU A 238      -6.767  52.549   8.312  1.00  7.04           H   new
ATOM      0  HB3 LEU A 238      -5.273  52.268   8.659  1.00  7.04           H   new
ATOM      0  HG  LEU A 238      -7.287  50.355   8.840  1.00  7.04           H   new
ATOM      0 HD11 LEU A 238      -6.279  49.463   6.927  1.00  7.04           H   new
ATOM      0 HD12 LEU A 238      -6.778  50.936   6.628  1.00  7.04           H   new
ATOM      0 HD13 LEU A 238      -5.245  50.662   6.913  1.00  7.04           H   new
ATOM      0 HD21 LEU A 238      -5.565  48.867   9.192  1.00  7.04           H   new
ATOM      0 HD22 LEU A 238      -4.522  50.059   9.158  1.00  7.04           H   new
ATOM      0 HD23 LEU A 238      -5.576  49.961  10.336  1.00  7.04           H   new
ATOM   3587  N   VAL A 239      -6.680  54.929  10.751  1.00  7.04           N
ATOM   3588  CA  VAL A 239      -6.254  56.321  10.553  1.00  7.04           C
ATOM   3589  C   VAL A 239      -6.430  57.261  11.723  1.00  7.04           C
ATOM   3590  O   VAL A 239      -6.986  58.340  11.539  1.00  7.04           O
ATOM   3591  CB  VAL A 239      -7.002  56.897   9.372  1.00  7.04           C
ATOM   3592  CG1 VAL A 239      -6.549  56.175   8.082  1.00  7.04           C
ATOM   3593  CG2 VAL A 239      -8.439  56.747   9.682  1.00  7.04           C
ATOM      0  H   VAL A 239      -7.446  54.827  11.128  1.00  7.04           H   new
ATOM      0  HA  VAL A 239      -5.295  56.262  10.417  1.00  7.04           H   new
ATOM      0  HB  VAL A 239      -6.819  57.837   9.217  1.00  7.04           H   new
ATOM      0 HG11 VAL A 239      -7.026  56.541   7.321  1.00  7.04           H   new
ATOM      0 HG12 VAL A 239      -5.596  56.303   7.957  1.00  7.04           H   new
ATOM      0 HG13 VAL A 239      -6.740  55.227   8.157  1.00  7.04           H   new
ATOM      0 HG21 VAL A 239      -8.967  57.104   8.951  1.00  7.04           H   new
ATOM      0 HG22 VAL A 239      -8.648  55.807   9.803  1.00  7.04           H   new
ATOM      0 HG23 VAL A 239      -8.647  57.231  10.496  1.00  7.04           H   new
ATOM   3603  N   GLU A 240      -6.045  56.865  12.915  1.00  7.04           N
ATOM   3604  CA  GLU A 240      -6.322  57.689  14.084  1.00  7.04           C
ATOM   3605  C   GLU A 240      -6.021  59.176  13.862  1.00  7.04           C
ATOM   3606  O   GLU A 240      -4.937  59.559  13.401  1.00  7.04           O
ATOM   3607  CB  GLU A 240      -5.475  57.210  15.260  1.00  7.04           C
ATOM   3608  CG  GLU A 240      -5.785  57.850  16.606  1.00  7.04           C
ATOM   3609  CD  GLU A 240      -4.908  57.318  17.732  1.00  7.04           C
ATOM   3610  OE1 GLU A 240      -3.928  56.671  17.442  1.00  7.04           O
ATOM   3611  OE2 GLU A 240      -5.226  57.552  18.875  1.00  7.04           O1-
ATOM      0  H   GLU A 240      -5.626  56.132  13.076  1.00  7.04           H   new
ATOM      0  HA  GLU A 240      -7.271  57.598  14.262  1.00  7.04           H   new
ATOM      0  HB2 GLU A 240      -5.584  56.250  15.345  1.00  7.04           H   new
ATOM      0  HB3 GLU A 240      -4.542  57.372  15.051  1.00  7.04           H   new
ATOM      0  HG2 GLU A 240      -5.667  58.810  16.537  1.00  7.04           H   new
ATOM      0  HG3 GLU A 240      -6.717  57.693  16.826  1.00  7.04           H   new
ATOM   3618  N   PHE A 241      -7.008  60.004  14.204  1.00  7.04           N
ATOM   3619  CA  PHE A 241      -6.889  61.453  14.121  1.00  7.04           C
ATOM   3620  C   PHE A 241      -6.208  61.961  15.384  1.00  7.04           C
ATOM   3621  O   PHE A 241      -6.406  61.406  16.466  1.00  7.04           O
ATOM   3622  CB  PHE A 241      -8.268  62.109  13.957  1.00  7.04           C
ATOM   3623  CG  PHE A 241      -8.922  61.931  12.575  1.00  7.04           C
ATOM   3624  CD1 PHE A 241      -9.061  60.672  11.989  1.00  7.04           C
ATOM   3625  CD2 PHE A 241      -9.429  63.034  11.877  1.00  7.04           C
ATOM   3626  CE1 PHE A 241      -9.656  60.522  10.741  1.00  7.04           C
ATOM   3627  CE2 PHE A 241     -10.029  62.872  10.629  1.00  7.04           C
ATOM   3628  CZ  PHE A 241     -10.134  61.624  10.063  1.00  7.04           C
ATOM      0  H   PHE A 241      -7.772  59.734  14.493  1.00  7.04           H   new
ATOM      0  HA  PHE A 241      -6.358  61.686  13.343  1.00  7.04           H   new
ATOM      0  HB2 PHE A 241      -8.865  61.745  14.630  1.00  7.04           H   new
ATOM      0  HB3 PHE A 241      -8.182  63.058  14.138  1.00  7.04           H   new
ATOM      0  HD1 PHE A 241      -8.750  59.921  12.441  1.00  7.04           H   new
ATOM      0  HD2 PHE A 241      -9.365  63.884  12.250  1.00  7.04           H   new
ATOM      0  HE1 PHE A 241      -9.732  59.676  10.362  1.00  7.04           H   new
ATOM      0  HE2 PHE A 241     -10.361  63.614  10.176  1.00  7.04           H   new
ATOM      0  HZ  PHE A 241     -10.526  61.523   9.226  1.00  7.04           H   new
ATOM   3638  N   LYS A 242      -5.448  63.034  15.258  1.00  7.04           N
ATOM   3639  CA  LYS A 242      -4.778  63.639  16.399  1.00  7.04           C
ATOM   3640  C   LYS A 242      -5.675  64.647  17.107  1.00  7.04           C
ATOM   3641  O   LYS A 242      -6.795  64.926  16.660  1.00  7.04           O
ATOM   3642  CB  LYS A 242      -3.440  64.233  15.968  1.00  7.04           C
ATOM   3643  CG  LYS A 242      -2.496  63.177  15.344  1.00  7.04           C
ATOM   3644  CD  LYS A 242      -2.147  62.096  16.381  1.00  7.04           C
ATOM   3645  CE  LYS A 242      -1.152  61.077  15.845  1.00  7.04           C
ATOM   3646  NZ  LYS A 242      -0.837  60.022  16.857  1.00  7.04           N1+
ATOM      0  H   LYS A 242      -5.304  63.434  14.510  1.00  7.04           H   new
ATOM      0  HA  LYS A 242      -4.590  62.948  17.054  1.00  7.04           H   new
ATOM      0  HB2 LYS A 242      -3.597  64.942  15.325  1.00  7.04           H   new
ATOM      0  HB3 LYS A 242      -3.006  64.637  16.736  1.00  7.04           H   new
ATOM      0  HG2 LYS A 242      -2.921  62.770  14.573  1.00  7.04           H   new
ATOM      0  HG3 LYS A 242      -1.685  63.605  15.028  1.00  7.04           H   new
ATOM      0  HD2 LYS A 242      -1.779  62.518  17.173  1.00  7.04           H   new
ATOM      0  HD3 LYS A 242      -2.958  61.639  16.654  1.00  7.04           H   new
ATOM      0  HE2 LYS A 242      -1.513  60.661  15.046  1.00  7.04           H   new
ATOM      0  HE3 LYS A 242      -0.335  61.529  15.584  1.00  7.04           H   new
ATOM      0  HZ1 LYS A 242      -0.254  59.444  16.512  1.00  7.04           H   new
ATOM      0  HZ2 LYS A 242      -0.485  60.401  17.582  1.00  7.04           H   new
ATOM      0  HZ3 LYS A 242      -1.584  59.592  17.080  1.00  7.04           H   new
ATOM   3660  N   ASP A 243      -5.212  65.157  18.248  1.00  7.04           N
ATOM   3661  CA  ASP A 243      -6.036  65.989  19.130  1.00  7.04           C
ATOM   3662  C   ASP A 243      -6.304  67.444  18.728  1.00  7.04           C
ATOM   3663  O   ASP A 243      -5.932  68.386  19.424  1.00  7.04           O
ATOM   3664  CB  ASP A 243      -5.470  65.920  20.556  1.00  7.04           C
ATOM   3665  CG  ASP A 243      -3.993  66.346  20.706  1.00  7.04           C
ATOM   3666  OD1 ASP A 243      -3.212  66.119  19.791  1.00  7.04           O
ATOM   3667  OD2 ASP A 243      -3.654  66.875  21.742  1.00  7.04           O1-
ATOM      0  H   ASP A 243      -4.411  65.031  18.534  1.00  7.04           H   new
ATOM      0  HA  ASP A 243      -6.919  65.596  19.054  1.00  7.04           H   new
ATOM      0  HB2 ASP A 243      -6.013  66.483  21.130  1.00  7.04           H   new
ATOM      0  HB3 ASP A 243      -5.563  65.011  20.880  1.00  7.04           H   new
ATOM   3672  N   ALA A 244      -7.030  67.593  17.625  1.00  7.04           N
ATOM   3673  CA  ALA A 244      -7.465  68.883  17.079  1.00  7.04           C
ATOM   3674  C   ALA A 244      -6.314  69.829  16.733  1.00  7.04           C
ATOM   3675  O   ALA A 244      -5.559  69.531  15.815  1.00  7.04           O
ATOM   3676  CB  ALA A 244      -8.411  69.550  18.047  1.00  7.04           C
ATOM      0  H   ALA A 244      -7.294  66.924  17.154  1.00  7.04           H   new
ATOM      0  HA  ALA A 244      -7.914  68.690  16.241  1.00  7.04           H   new
ATOM      0  HB1 ALA A 244      -8.697  70.403  17.684  1.00  7.04           H   new
ATOM      0  HB2 ALA A 244      -9.185  68.982  18.187  1.00  7.04           H   new
ATOM      0  HB3 ALA A 244      -7.960  69.694  18.893  1.00  7.04           H   new
ATOM   3682  N   HIS A 245      -6.160  70.917  17.527  1.00  7.04           N
ATOM   3683  CA  HIS A 245      -5.183  72.019  17.373  1.00  7.04           C
ATOM   3684  C   HIS A 245      -5.619  73.174  16.443  1.00  7.04           C
ATOM   3685  O   HIS A 245      -5.062  73.420  15.368  1.00  7.04           O
ATOM   3686  CB  HIS A 245      -3.807  71.494  16.917  1.00  7.04           C
ATOM   3687  CG  HIS A 245      -3.254  70.465  17.875  1.00  7.04           C
ATOM   3688  CD2 HIS A 245      -3.133  69.114  17.774  1.00  7.04           C
ATOM   3689  ND1 HIS A 245      -2.806  70.793  19.137  1.00  7.04           N
ATOM   3690  CE1 HIS A 245      -2.438  69.686  19.766  1.00  7.04           C
ATOM   3691  NE2 HIS A 245      -2.630  68.666  18.958  1.00  7.04           N
ATOM      0  H   HIS A 245      -6.661  71.034  18.216  1.00  7.04           H   new
ATOM      0  HA  HIS A 245      -5.128  72.398  18.264  1.00  7.04           H   new
ATOM      0  HB2 HIS A 245      -3.887  71.103  16.033  1.00  7.04           H   new
ATOM      0  HB3 HIS A 245      -3.186  72.235  16.844  1.00  7.04           H   new
ATOM      0  HD2 HIS A 245      -3.353  68.594  17.035  1.00  7.04           H   new
ATOM      0  HE1 HIS A 245      -2.101  69.638  20.632  1.00  7.04           H   new
ATOM      0  HE2 HIS A 245      -2.464  67.844  19.148  1.00  7.04           H   new
ATOM   3699  N   ALA A 246      -6.593  73.939  16.952  1.00  7.04           N
ATOM   3700  CA  ALA A 246      -7.115  75.164  16.338  1.00  7.04           C
ATOM   3701  C   ALA A 246      -7.633  74.970  14.921  1.00  7.04           C
ATOM   3702  O   ALA A 246      -8.623  74.287  14.696  1.00  7.04           O
ATOM   3703  CB  ALA A 246      -6.037  76.249  16.365  1.00  7.04           C
ATOM      0  H   ALA A 246      -6.982  73.749  17.695  1.00  7.04           H   new
ATOM      0  HA  ALA A 246      -7.883  75.434  16.866  1.00  7.04           H   new
ATOM      0  HB1 ALA A 246      -6.383  77.059  15.959  1.00  7.04           H   new
ATOM      0  HB2 ALA A 246      -5.784  76.431  17.283  1.00  7.04           H   new
ATOM      0  HB3 ALA A 246      -5.260  75.946  15.870  1.00  7.04           H   new
ATOM   3709  N   LYS A 247      -7.016  75.658  13.981  1.00  7.04           N
ATOM   3710  CA  LYS A 247      -7.414  75.643  12.585  1.00  7.04           C
ATOM   3711  C   LYS A 247      -6.989  74.382  11.815  1.00  7.04           C
ATOM   3712  O   LYS A 247      -7.326  74.240  10.631  1.00  7.04           O
ATOM   3713  CB  LYS A 247      -6.916  76.937  11.939  1.00  7.04           C
ATOM   3714  CG  LYS A 247      -5.409  77.060  11.822  1.00  7.04           C
ATOM   3715  CD  LYS A 247      -4.990  78.423  11.280  1.00  7.04           C
ATOM   3716  CE  LYS A 247      -3.467  78.529  11.178  1.00  7.04           C
ATOM   3717  NZ  LYS A 247      -3.031  79.870  10.697  1.00  7.04           N1+
ATOM      0  H   LYS A 247      -6.336  76.161  14.139  1.00  7.04           H   new
ATOM      0  HA  LYS A 247      -8.382  75.603  12.542  1.00  7.04           H   new
ATOM      0  HB2 LYS A 247      -7.302  77.009  11.052  1.00  7.04           H   new
ATOM      0  HB3 LYS A 247      -7.249  77.688  12.455  1.00  7.04           H   new
ATOM      0  HG2 LYS A 247      -5.005  76.920  12.693  1.00  7.04           H   new
ATOM      0  HG3 LYS A 247      -5.072  76.363  11.238  1.00  7.04           H   new
ATOM      0  HD2 LYS A 247      -5.386  78.563  10.406  1.00  7.04           H   new
ATOM      0  HD3 LYS A 247      -5.328  79.123  11.860  1.00  7.04           H   new
ATOM      0  HE2 LYS A 247      -3.073  78.354  12.047  1.00  7.04           H   new
ATOM      0  HE3 LYS A 247      -3.136  77.846  10.574  1.00  7.04           H   new
ATOM      0  HZ1 LYS A 247      -2.143  79.894  10.650  1.00  7.04           H   new
ATOM      0  HZ2 LYS A 247      -3.374  80.022   9.890  1.00  7.04           H   new
ATOM      0  HZ3 LYS A 247      -3.315  80.495  11.263  1.00  7.04           H   new
ATOM   3731  N   ARG A 248      -6.215  73.496  12.451  1.00  7.04           N
ATOM   3732  CA  ARG A 248      -5.738  72.278  11.797  1.00  7.04           C
ATOM   3733  C   ARG A 248      -5.917  71.035  12.640  1.00  7.04           C
ATOM   3734  O   ARG A 248      -6.216  71.115  13.821  1.00  7.04           O
ATOM   3735  CB  ARG A 248      -4.264  72.368  11.429  1.00  7.04           C
ATOM   3736  CG  ARG A 248      -3.916  73.431  10.413  1.00  7.04           C
ATOM   3737  CD  ARG A 248      -4.447  73.076   9.065  1.00  7.04           C
ATOM   3738  NE  ARG A 248      -4.060  74.034   8.046  1.00  7.04           N
ATOM   3739  CZ  ARG A 248      -4.768  75.137   7.703  1.00  7.04           C
ATOM   3740  NH1 ARG A 248      -5.914  75.429   8.297  1.00  7.04           N1+
ATOM   3741  NH2 ARG A 248      -4.307  75.934   6.749  1.00  7.04           N
ATOM      0  H   ARG A 248      -5.955  73.585  13.266  1.00  7.04           H   new
ATOM      0  HA  ARG A 248      -6.286  72.205  11.000  1.00  7.04           H   new
ATOM      0  HB2 ARG A 248      -3.754  72.534  12.237  1.00  7.04           H   new
ATOM      0  HB3 ARG A 248      -3.978  71.507  11.085  1.00  7.04           H   new
ATOM      0  HG2 ARG A 248      -4.282  74.284  10.694  1.00  7.04           H   new
ATOM      0  HG3 ARG A 248      -2.953  73.537  10.367  1.00  7.04           H   new
ATOM      0  HD2 ARG A 248      -4.126  72.195   8.816  1.00  7.04           H   new
ATOM      0  HD3 ARG A 248      -5.415  73.024   9.105  1.00  7.04           H   new
ATOM      0  HE  ARG A 248      -3.323  73.890   7.627  1.00  7.04           H   new
ATOM      0 HH11 ARG A 248      -6.222  74.914   8.913  1.00  7.04           H   new
ATOM      0 HH12 ARG A 248      -6.350  76.133   8.067  1.00  7.04           H   new
ATOM      0 HH21 ARG A 248      -3.566  75.749   6.355  1.00  7.04           H   new
ATOM      0 HH22 ARG A 248      -4.749  76.636   6.524  1.00  7.04           H   new
ATOM   3755  N   GLN A 249      -5.777  69.879  11.991  1.00  7.04           N
ATOM   3756  CA  GLN A 249      -5.783  68.567  12.631  1.00  7.04           C
ATOM   3757  C   GLN A 249      -5.050  67.594  11.709  1.00  7.04           C
ATOM   3758  O   GLN A 249      -5.158  67.690  10.485  1.00  7.04           O
ATOM   3759  CB  GLN A 249      -7.199  68.108  12.935  1.00  7.04           C
ATOM   3760  CG  GLN A 249      -7.341  66.815  13.688  1.00  7.04           C
ATOM   3761  CD  GLN A 249      -8.802  66.542  14.119  1.00  7.04           C
ATOM   3762  NE2 GLN A 249      -8.941  65.674  15.108  1.00  7.04           N
ATOM   3763  OE1 GLN A 249      -9.791  67.093  13.587  1.00  7.04           O
ATOM      0  H   GLN A 249      -5.673  69.838  11.138  1.00  7.04           H   new
ATOM      0  HA  GLN A 249      -5.328  68.608  13.486  1.00  7.04           H   new
ATOM      0  HB2 GLN A 249      -7.641  68.805  13.444  1.00  7.04           H   new
ATOM      0  HB3 GLN A 249      -7.677  68.024  12.095  1.00  7.04           H   new
ATOM      0  HG2 GLN A 249      -7.028  66.084  13.133  1.00  7.04           H   new
ATOM      0  HG3 GLN A 249      -6.773  66.837  14.474  1.00  7.04           H   new
ATOM      0 HE21 GLN A 249      -8.247  65.307  15.459  1.00  7.04           H   new
ATOM      0 HE22 GLN A 249      -9.726  65.477  15.400  1.00  7.04           H   new
ATOM   3772  N   THR A 250      -4.298  66.680  12.299  1.00  7.04           N
ATOM   3773  CA  THR A 250      -3.514  65.687  11.570  1.00  7.04           C
ATOM   3774  C   THR A 250      -4.121  64.285  11.633  1.00  7.04           C
ATOM   3775  O   THR A 250      -4.633  63.869  12.673  1.00  7.04           O
ATOM   3776  CB  THR A 250      -2.073  65.669  12.109  1.00  7.04           C
ATOM   3777  CG2 THR A 250      -1.239  64.615  11.404  1.00  7.04           C
ATOM   3778  OG1 THR A 250      -1.475  66.958  11.909  1.00  7.04           O
ATOM      0  H   THR A 250      -4.225  66.615  13.153  1.00  7.04           H   new
ATOM      0  HA  THR A 250      -3.517  65.948  10.636  1.00  7.04           H   new
ATOM      0  HB  THR A 250      -2.102  65.455  13.055  1.00  7.04           H   new
ATOM      0  HG1 THR A 250      -0.689  66.951  12.204  1.00  7.04           H   new
ATOM      0 HG21 THR A 250      -0.337  64.624  11.761  1.00  7.04           H   new
ATOM      0 HG22 THR A 250      -1.634  63.741  11.547  1.00  7.04           H   new
ATOM      0 HG23 THR A 250      -1.212  64.806  10.453  1.00  7.04           H   new
ATOM   3786  N   VAL A 251      -4.122  63.588  10.494  1.00  7.04           N
ATOM   3787  CA  VAL A 251      -4.628  62.218  10.417  1.00  7.04           C
ATOM   3788  C   VAL A 251      -3.459  61.292  10.096  1.00  7.04           C
ATOM   3789  O   VAL A 251      -2.713  61.555   9.150  1.00  7.04           O
ATOM   3790  CB  VAL A 251      -5.692  62.107   9.326  1.00  7.04           C
ATOM   3791  CG1 VAL A 251      -6.232  60.699   9.259  1.00  7.04           C
ATOM   3792  CG2 VAL A 251      -6.751  63.090   9.600  1.00  7.04           C
ATOM      0  H   VAL A 251      -3.830  63.897   9.747  1.00  7.04           H   new
ATOM      0  HA  VAL A 251      -5.032  61.969  11.263  1.00  7.04           H   new
ATOM      0  HB  VAL A 251      -5.305  62.301   8.458  1.00  7.04           H   new
ATOM      0 HG11 VAL A 251      -6.906  60.643   8.563  1.00  7.04           H   new
ATOM      0 HG12 VAL A 251      -5.509  60.084   9.059  1.00  7.04           H   new
ATOM      0 HG13 VAL A 251      -6.629  60.464  10.112  1.00  7.04           H   new
ATOM      0 HG21 VAL A 251      -7.434  63.030   8.914  1.00  7.04           H   new
ATOM      0 HG22 VAL A 251      -7.147  62.907  10.466  1.00  7.04           H   new
ATOM      0 HG23 VAL A 251      -6.372  63.983   9.601  1.00  7.04           H   new
ATOM   3802  N   VAL A 252      -3.263  60.244  10.899  1.00  7.04           N
ATOM   3803  CA  VAL A 252      -2.117  59.358  10.703  1.00  7.04           C
ATOM   3804  C   VAL A 252      -2.466  57.894  10.458  1.00  7.04           C
ATOM   3805  O   VAL A 252      -3.158  57.273  11.261  1.00  7.04           O
ATOM   3806  CB  VAL A 252      -1.209  59.438  11.945  1.00  7.04           C
ATOM   3807  CG1 VAL A 252      -0.022  58.494  11.797  1.00  7.04           C
ATOM   3808  CG2 VAL A 252      -0.741  60.869  12.130  1.00  7.04           C
ATOM      0  H   VAL A 252      -3.776  60.031  11.555  1.00  7.04           H   new
ATOM      0  HA  VAL A 252      -1.679  59.671   9.896  1.00  7.04           H   new
ATOM      0  HB  VAL A 252      -1.709  59.165  12.730  1.00  7.04           H   new
ATOM      0 HG11 VAL A 252       0.540  58.555  12.585  1.00  7.04           H   new
ATOM      0 HG12 VAL A 252      -0.342  57.584  11.698  1.00  7.04           H   new
ATOM      0 HG13 VAL A 252       0.493  58.742  11.013  1.00  7.04           H   new
ATOM      0 HG21 VAL A 252      -0.169  60.924  12.911  1.00  7.04           H   new
ATOM      0 HG22 VAL A 252      -0.245  61.151  11.346  1.00  7.04           H   new
ATOM      0 HG23 VAL A 252      -1.510  61.448  12.251  1.00  7.04           H   new
ATOM   3818  N   VAL A 253      -1.922  57.313   9.386  1.00  7.04           N
ATOM   3819  CA  VAL A 253      -2.177  55.902   9.121  1.00  7.04           C
ATOM   3820  C   VAL A 253      -1.422  55.048  10.122  1.00  7.04           C
ATOM   3821  O   VAL A 253      -0.211  55.206  10.309  1.00  7.04           O
ATOM   3822  CB  VAL A 253      -1.770  55.453   7.715  1.00  7.04           C
ATOM   3823  CG1 VAL A 253      -1.999  53.929   7.582  1.00  7.04           C
ATOM   3824  CG2 VAL A 253      -2.552  56.171   6.714  1.00  7.04           C
ATOM      0  H   VAL A 253      -1.415  57.709   8.815  1.00  7.04           H   new
ATOM      0  HA  VAL A 253      -3.137  55.788   9.200  1.00  7.04           H   new
ATOM      0  HB  VAL A 253      -0.831  55.651   7.570  1.00  7.04           H   new
ATOM      0 HG11 VAL A 253      -1.743  53.639   6.692  1.00  7.04           H   new
ATOM      0 HG12 VAL A 253      -1.462  53.462   8.241  1.00  7.04           H   new
ATOM      0 HG13 VAL A 253      -2.937  53.728   7.729  1.00  7.04           H   new
ATOM      0 HG21 VAL A 253      -2.288  55.880   5.827  1.00  7.04           H   new
ATOM      0 HG22 VAL A 253      -3.495  55.987   6.847  1.00  7.04           H   new
ATOM      0 HG23 VAL A 253      -2.394  57.124   6.802  1.00  7.04           H   new
ATOM   3834  N   LEU A 254      -2.108  54.099  10.719  1.00  7.04           N
ATOM   3835  CA  LEU A 254      -1.538  53.266  11.756  1.00  7.04           C
ATOM   3836  C   LEU A 254      -0.728  52.084  11.231  1.00  7.04           C
ATOM   3837  O   LEU A 254      -1.031  50.914  11.499  1.00  7.04           O
ATOM   3838  CB  LEU A 254      -2.685  52.777  12.613  1.00  7.04           C
ATOM   3839  CG  LEU A 254      -3.518  53.908  13.185  1.00  7.04           C
ATOM   3840  CD1 LEU A 254      -4.654  53.326  13.979  1.00  7.04           C
ATOM   3841  CD2 LEU A 254      -2.634  54.816  14.005  1.00  7.04           C
ATOM      0  H   LEU A 254      -2.928  53.916  10.533  1.00  7.04           H   new
ATOM      0  HA  LEU A 254      -0.904  53.799  12.261  1.00  7.04           H   new
ATOM      0  HB2 LEU A 254      -3.255  52.198  12.083  1.00  7.04           H   new
ATOM      0  HB3 LEU A 254      -2.333  52.240  13.341  1.00  7.04           H   new
ATOM      0  HG  LEU A 254      -3.904  54.449  12.478  1.00  7.04           H   new
ATOM      0 HD11 LEU A 254      -5.192  54.044  14.348  1.00  7.04           H   new
ATOM      0 HD12 LEU A 254      -5.204  52.775  13.401  1.00  7.04           H   new
ATOM      0 HD13 LEU A 254      -4.300  52.783  14.701  1.00  7.04           H   new
ATOM      0 HD21 LEU A 254      -3.165  55.540  14.372  1.00  7.04           H   new
ATOM      0 HD22 LEU A 254      -2.234  54.310  14.729  1.00  7.04           H   new
ATOM      0 HD23 LEU A 254      -1.934  55.182  13.442  1.00  7.04           H   new
ATOM   3853  N   GLY A 255       0.322  52.409  10.479  1.00  7.04           N
ATOM   3854  CA  GLY A 255       1.239  51.412   9.934  1.00  7.04           C
ATOM   3855  C   GLY A 255       0.505  50.370   9.102  1.00  7.04           C
ATOM   3856  O   GLY A 255      -0.253  50.697   8.187  1.00  7.04           O
ATOM      0  H   GLY A 255       0.523  53.219  10.270  1.00  7.04           H   new
ATOM      0  HA2 GLY A 255       1.908  51.852   9.386  1.00  7.04           H   new
ATOM      0  HA3 GLY A 255       1.710  50.974  10.660  1.00  7.04           H   new
ATOM   3860  N   SER A 256       0.745  49.111   9.451  1.00  7.04           N
ATOM   3861  CA  SER A 256       0.142  47.956   8.799  1.00  7.04           C
ATOM   3862  C   SER A 256      -0.346  46.989   9.834  1.00  7.04           C
ATOM   3863  O   SER A 256       0.390  46.573  10.731  1.00  7.04           O
ATOM   3864  CB  SER A 256       1.092  47.213   7.895  1.00  7.04           C
ATOM   3865  OG  SER A 256       0.477  46.021   7.415  1.00  7.04           O
ATOM      0  H   SER A 256       1.278  48.900  10.092  1.00  7.04           H   new
ATOM      0  HA  SER A 256      -0.582  48.304   8.256  1.00  7.04           H   new
ATOM      0  HB2 SER A 256       1.348  47.777   7.148  1.00  7.04           H   new
ATOM      0  HB3 SER A 256       1.905  46.995   8.377  1.00  7.04           H   new
ATOM      0  HG  SER A 256       1.011  45.613   6.911  1.00  7.04           H   new
ATOM   3871  N   GLN A 257      -1.591  46.604   9.680  1.00  7.04           N
ATOM   3872  CA  GLN A 257      -2.245  45.719  10.604  1.00  7.04           C
ATOM   3873  C   GLN A 257      -2.112  44.261  10.196  1.00  7.04           C
ATOM   3874  O   GLN A 257      -2.692  43.377  10.831  1.00  7.04           O
ATOM   3875  CB  GLN A 257      -3.684  46.170  10.760  1.00  7.04           C
ATOM   3876  CG  GLN A 257      -3.775  47.584  11.358  1.00  7.04           C
ATOM   3877  CD  GLN A 257      -3.201  47.671  12.755  1.00  7.04           C
ATOM   3878  NE2 GLN A 257      -2.354  48.673  13.031  1.00  7.04           N
ATOM   3879  OE1 GLN A 257      -3.539  46.831  13.600  1.00  7.04           O
ATOM      0  H   GLN A 257      -2.088  46.854   9.024  1.00  7.04           H   new
ATOM      0  HA  GLN A 257      -1.810  45.768  11.470  1.00  7.04           H   new
ATOM      0  HB2 GLN A 257      -4.124  46.155   9.895  1.00  7.04           H   new
ATOM      0  HB3 GLN A 257      -4.159  45.546  11.331  1.00  7.04           H   new
ATOM      0  HG2 GLN A 257      -3.304  48.205  10.781  1.00  7.04           H   new
ATOM      0  HG3 GLN A 257      -4.704  47.863  11.377  1.00  7.04           H   new
ATOM      0 HE21 GLN A 257      -2.142  49.238  12.418  1.00  7.04           H   new
ATOM      0 HE22 GLN A 257      -2.023  48.751  13.821  1.00  7.04           H   new
ATOM   3888  N   GLU A 258      -1.333  43.999   9.141  1.00  7.04           N
ATOM   3889  CA  GLU A 258      -1.175  42.625   8.687  1.00  7.04           C
ATOM   3890  C   GLU A 258      -0.643  41.717   9.788  1.00  7.04           C
ATOM   3891  O   GLU A 258      -1.184  40.636  10.016  1.00  7.04           O
ATOM   3892  CB  GLU A 258      -0.246  42.584   7.465  1.00  7.04           C
ATOM   3893  CG  GLU A 258      -0.046  41.214   6.865  1.00  7.04           C
ATOM   3894  CD  GLU A 258       0.792  41.240   5.619  1.00  7.04           C
ATOM   3895  OE1 GLU A 258       1.221  42.303   5.236  1.00  7.04           O
ATOM   3896  OE2 GLU A 258       1.000  40.201   5.029  1.00  7.04           O1-
ATOM      0  H   GLU A 258      -0.900  44.589   8.689  1.00  7.04           H   new
ATOM      0  HA  GLU A 258      -2.052  42.292   8.439  1.00  7.04           H   new
ATOM      0  HB2 GLU A 258      -0.605  43.173   6.782  1.00  7.04           H   new
ATOM      0  HB3 GLU A 258       0.619  42.940   7.721  1.00  7.04           H   new
ATOM      0  HG2 GLU A 258       0.375  40.637   7.521  1.00  7.04           H   new
ATOM      0  HG3 GLU A 258      -0.911  40.826   6.660  1.00  7.04           H   new
ATOM   3903  N   GLY A 259       0.387  42.167  10.509  1.00  7.04           N
ATOM   3904  CA  GLY A 259       0.957  41.357  11.580  1.00  7.04           C
ATOM   3905  C   GLY A 259      -0.060  41.079  12.684  1.00  7.04           C
ATOM   3906  O   GLY A 259      -0.073  39.995  13.284  1.00  7.04           O
ATOM      0  H   GLY A 259       0.765  42.931  10.393  1.00  7.04           H   new
ATOM      0  HA2 GLY A 259       1.276  40.517  11.215  1.00  7.04           H   new
ATOM      0  HA3 GLY A 259       1.726  41.813  11.956  1.00  7.04           H   new
ATOM   3910  N   ALA A 260      -0.911  42.066  12.984  1.00  7.04           N
ATOM   3911  CA  ALA A 260      -1.914  41.897  14.026  1.00  7.04           C
ATOM   3912  C   ALA A 260      -2.885  40.800  13.642  1.00  7.04           C
ATOM   3913  O   ALA A 260      -3.264  39.963  14.468  1.00  7.04           O
ATOM   3914  CB  ALA A 260      -2.664  43.194  14.268  1.00  7.04           C
ATOM      0  H   ALA A 260      -0.920  42.833  12.596  1.00  7.04           H   new
ATOM      0  HA  ALA A 260      -1.461  41.647  14.847  1.00  7.04           H   new
ATOM      0  HB1 ALA A 260      -3.326  43.060  14.964  1.00  7.04           H   new
ATOM      0  HB2 ALA A 260      -2.039  43.883  14.545  1.00  7.04           H   new
ATOM      0  HB3 ALA A 260      -3.107  43.469  13.450  1.00  7.04           H   new
ATOM   3920  N   VAL A 261      -3.256  40.786  12.362  1.00  7.04           N
ATOM   3921  CA  VAL A 261      -4.205  39.798  11.905  1.00  7.04           C
ATOM   3922  C   VAL A 261      -3.574  38.429  11.819  1.00  7.04           C
ATOM   3923  O   VAL A 261      -4.188  37.436  12.206  1.00  7.04           O
ATOM   3924  CB  VAL A 261      -4.814  40.139  10.558  1.00  7.04           C
ATOM   3925  CG1 VAL A 261      -5.649  38.975  10.192  1.00  7.04           C
ATOM   3926  CG2 VAL A 261      -5.642  41.400  10.677  1.00  7.04           C
ATOM      0  H   VAL A 261      -2.972  41.331  11.760  1.00  7.04           H   new
ATOM      0  HA  VAL A 261      -4.914  39.796  12.567  1.00  7.04           H   new
ATOM      0  HB  VAL A 261      -4.143  40.308   9.879  1.00  7.04           H   new
ATOM      0 HG11 VAL A 261      -6.068  39.135   9.332  1.00  7.04           H   new
ATOM      0 HG12 VAL A 261      -5.093  38.182  10.137  1.00  7.04           H   new
ATOM      0 HG13 VAL A 261      -6.334  38.843  10.866  1.00  7.04           H   new
ATOM      0 HG21 VAL A 261      -6.030  41.615   9.814  1.00  7.04           H   new
ATOM      0 HG22 VAL A 261      -6.351  41.262  11.324  1.00  7.04           H   new
ATOM      0 HG23 VAL A 261      -5.077  42.132  10.969  1.00  7.04           H   new
ATOM   3936  N   HIS A 262      -2.354  38.360  11.303  1.00  7.04           N
ATOM   3937  CA  HIS A 262      -1.696  37.078  11.177  1.00  7.04           C
ATOM   3938  C   HIS A 262      -1.484  36.466  12.551  1.00  7.04           C
ATOM   3939  O   HIS A 262      -1.618  35.256  12.723  1.00  7.04           O
ATOM   3940  CB  HIS A 262      -0.406  37.203  10.383  1.00  7.04           C
ATOM   3941  CG  HIS A 262      -0.694  37.463   8.948  1.00  7.04           C
ATOM   3942  CD2 HIS A 262      -1.865  37.724   8.321  1.00  7.04           C
ATOM   3943  ND1 HIS A 262       0.283  37.491   7.975  1.00  7.04           N
ATOM   3944  CE1 HIS A 262      -0.287  37.751   6.807  1.00  7.04           C
ATOM   3945  NE2 HIS A 262      -1.584  37.893   7.002  1.00  7.04           N
ATOM      0  H   HIS A 262      -1.899  39.035  11.025  1.00  7.04           H   new
ATOM      0  HA  HIS A 262      -2.266  36.474  10.676  1.00  7.04           H   new
ATOM      0  HB2 HIS A 262       0.133  37.924  10.745  1.00  7.04           H   new
ATOM      0  HB3 HIS A 262       0.113  36.388  10.471  1.00  7.04           H   new
ATOM      0  HD2 HIS A 262      -2.704  37.778   8.718  1.00  7.04           H   new
ATOM      0  HE1 HIS A 262       0.152  37.821   5.990  1.00  7.04           H   new
ATOM      0  HE2 HIS A 262      -2.162  38.066   6.389  1.00  7.04           H   new
ATOM   3953  N   THR A 263      -1.195  37.293  13.551  1.00  7.04           N
ATOM   3954  CA  THR A 263      -1.071  36.782  14.902  1.00  7.04           C
ATOM   3955  C   THR A 263      -2.432  36.212  15.339  1.00  7.04           C
ATOM   3956  O   THR A 263      -2.524  35.089  15.845  1.00  7.04           O
ATOM   3957  CB  THR A 263      -0.639  37.902  15.862  1.00  7.04           C
ATOM   3958  CG2 THR A 263      -0.545  37.368  17.279  1.00  7.04           C
ATOM   3959  OG1 THR A 263       0.641  38.420  15.454  1.00  7.04           O
ATOM      0  H   THR A 263      -1.069  38.140  13.467  1.00  7.04           H   new
ATOM      0  HA  THR A 263      -0.396  36.086  14.925  1.00  7.04           H   new
ATOM      0  HB  THR A 263      -1.299  38.612  15.836  1.00  7.04           H   new
ATOM      0  HG1 THR A 263       0.541  38.921  14.787  1.00  7.04           H   new
ATOM      0 HG21 THR A 263      -0.272  38.082  17.877  1.00  7.04           H   new
ATOM      0 HG22 THR A 263      -1.411  37.029  17.555  1.00  7.04           H   new
ATOM      0 HG23 THR A 263       0.108  36.651  17.312  1.00  7.04           H   new
ATOM   3967  N   ALA A 264      -3.506  36.972  15.081  1.00  7.04           N
ATOM   3968  CA  ALA A 264      -4.880  36.582  15.400  1.00  7.04           C
ATOM   3969  C   ALA A 264      -5.292  35.276  14.692  1.00  7.04           C
ATOM   3970  O   ALA A 264      -6.136  34.540  15.206  1.00  7.04           O
ATOM   3971  CB  ALA A 264      -5.832  37.716  15.058  1.00  7.04           C
ATOM      0  H   ALA A 264      -3.450  37.745  14.707  1.00  7.04           H   new
ATOM      0  HA  ALA A 264      -4.928  36.407  16.353  1.00  7.04           H   new
ATOM      0  HB1 ALA A 264      -6.741  37.452  15.272  1.00  7.04           H   new
ATOM      0  HB2 ALA A 264      -5.596  38.504  15.572  1.00  7.04           H   new
ATOM      0  HB3 ALA A 264      -5.768  37.918  14.111  1.00  7.04           H   new
ATOM   3977  N   LEU A 265      -4.705  35.004  13.514  1.00  7.04           N
ATOM   3978  CA  LEU A 265      -4.966  33.792  12.724  1.00  7.04           C
ATOM   3979  C   LEU A 265      -4.248  32.549  13.224  1.00  7.04           C
ATOM   3980  O   LEU A 265      -4.420  31.474  12.644  1.00  7.04           O
ATOM   3981  CB  LEU A 265      -4.573  33.976  11.240  1.00  7.04           C
ATOM   3982  CG  LEU A 265      -5.434  34.843  10.423  1.00  7.04           C
ATOM   3983  CD1 LEU A 265      -4.823  35.113   9.105  1.00  7.04           C
ATOM   3984  CD2 LEU A 265      -6.691  34.072  10.183  1.00  7.04           C
ATOM      0  H   LEU A 265      -4.133  35.531  13.147  1.00  7.04           H   new
ATOM      0  HA  LEU A 265      -5.922  33.659  12.823  1.00  7.04           H   new
ATOM      0  HB2 LEU A 265      -3.671  34.332  11.209  1.00  7.04           H   new
ATOM      0  HB3 LEU A 265      -4.547  33.100  10.824  1.00  7.04           H   new
ATOM      0  HG  LEU A 265      -5.578  35.688  10.878  1.00  7.04           H   new
ATOM      0 HD11 LEU A 265      -5.410  35.686   8.587  1.00  7.04           H   new
ATOM      0 HD12 LEU A 265      -3.968  35.554   9.229  1.00  7.04           H   new
ATOM      0 HD13 LEU A 265      -4.689  34.276   8.633  1.00  7.04           H   new
ATOM      0 HD21 LEU A 265      -7.299  34.603   9.644  1.00  7.04           H   new
ATOM      0 HD22 LEU A 265      -6.481  33.248   9.716  1.00  7.04           H   new
ATOM      0 HD23 LEU A 265      -7.110  33.864  11.033  1.00  7.04           H   new
ATOM   3996  N   ALA A 266      -3.434  32.659  14.267  1.00  7.04           N
ATOM   3997  CA  ALA A 266      -2.759  31.467  14.746  1.00  7.04           C
ATOM   3998  C   ALA A 266      -3.797  30.384  15.029  1.00  7.04           C
ATOM   3999  O   ALA A 266      -4.801  30.632  15.694  1.00  7.04           O
ATOM   4000  CB  ALA A 266      -1.959  31.784  15.994  1.00  7.04           C
ATOM      0  H   ALA A 266      -3.265  33.385  14.696  1.00  7.04           H   new
ATOM      0  HA  ALA A 266      -2.143  31.147  14.069  1.00  7.04           H   new
ATOM      0  HB1 ALA A 266      -1.513  30.981  16.305  1.00  7.04           H   new
ATOM      0  HB2 ALA A 266      -1.297  32.463  15.790  1.00  7.04           H   new
ATOM      0  HB3 ALA A 266      -2.555  32.111  16.686  1.00  7.04           H   new
ATOM   4006  N   GLY A 267      -3.537  29.171  14.554  1.00  7.04           N
ATOM   4007  CA  GLY A 267      -4.456  28.043  14.727  1.00  7.04           C
ATOM   4008  C   GLY A 267      -5.368  27.845  13.512  1.00  7.04           C
ATOM   4009  O   GLY A 267      -6.063  26.832  13.411  1.00  7.04           O
ATOM      0  H   GLY A 267      -2.821  28.975  14.120  1.00  7.04           H   new
ATOM      0  HA2 GLY A 267      -3.945  27.233  14.881  1.00  7.04           H   new
ATOM      0  HA3 GLY A 267      -5.000  28.190  15.517  1.00  7.04           H   new
ATOM   4013  N   ALA A 268      -5.400  28.824  12.608  1.00  7.04           N
ATOM   4014  CA  ALA A 268      -6.199  28.715  11.392  1.00  7.04           C
ATOM   4015  C   ALA A 268      -5.517  27.724  10.485  1.00  7.04           C
ATOM   4016  O   ALA A 268      -4.304  27.534  10.578  1.00  7.04           O
ATOM   4017  CB  ALA A 268      -6.356  30.043  10.691  1.00  7.04           C
ATOM      0  H   ALA A 268      -4.964  29.561  12.682  1.00  7.04           H   new
ATOM      0  HA  ALA A 268      -7.093  28.419  11.624  1.00  7.04           H   new
ATOM      0  HB1 ALA A 268      -6.892  29.925   9.891  1.00  7.04           H   new
ATOM      0  HB2 ALA A 268      -6.795  30.672  11.284  1.00  7.04           H   new
ATOM      0  HB3 ALA A 268      -5.482  30.386  10.447  1.00  7.04           H   new
ATOM   4023  N   LEU A 269      -6.255  27.087   9.596  1.00  7.04           N
ATOM   4024  CA  LEU A 269      -5.592  26.118   8.737  1.00  7.04           C
ATOM   4025  C   LEU A 269      -4.952  26.744   7.524  1.00  7.04           C
ATOM   4026  O   LEU A 269      -5.616  27.374   6.711  1.00  7.04           O
ATOM   4027  CB  LEU A 269      -6.568  25.034   8.304  1.00  7.04           C
ATOM   4028  CG  LEU A 269      -6.029  24.053   7.289  1.00  7.04           C
ATOM   4029  CD1 LEU A 269      -4.896  23.290   7.926  1.00  7.04           C
ATOM   4030  CD2 LEU A 269      -7.176  23.150   6.784  1.00  7.04           C
ATOM      0  H   LEU A 269      -7.100  27.190   9.473  1.00  7.04           H   new
ATOM      0  HA  LEU A 269      -4.879  25.727   9.266  1.00  7.04           H   new
ATOM      0  HB2 LEU A 269      -6.852  24.541   9.090  1.00  7.04           H   new
ATOM      0  HB3 LEU A 269      -7.358  25.459   7.935  1.00  7.04           H   new
ATOM      0  HG  LEU A 269      -5.675  24.503   6.506  1.00  7.04           H   new
ATOM      0 HD11 LEU A 269      -4.536  22.654   7.289  1.00  7.04           H   new
ATOM      0 HD12 LEU A 269      -4.199  23.909   8.194  1.00  7.04           H   new
ATOM      0 HD13 LEU A 269      -5.223  22.816   8.706  1.00  7.04           H   new
ATOM      0 HD21 LEU A 269      -6.830  22.520   6.132  1.00  7.04           H   new
ATOM      0 HD22 LEU A 269      -7.558  22.664   7.531  1.00  7.04           H   new
ATOM      0 HD23 LEU A 269      -7.861  23.698   6.371  1.00  7.04           H   new
ATOM   4042  N   GLU A 270      -3.648  26.572   7.397  1.00  7.04           N
ATOM   4043  CA  GLU A 270      -2.947  27.146   6.265  1.00  7.04           C
ATOM   4044  C   GLU A 270      -3.406  26.443   5.005  1.00  7.04           C
ATOM   4045  O   GLU A 270      -3.667  25.238   5.017  1.00  7.04           O
ATOM   4046  CB  GLU A 270      -1.435  27.019   6.430  1.00  7.04           C
ATOM   4047  CG  GLU A 270      -0.865  27.854   7.578  1.00  7.04           C
ATOM   4048  CD  GLU A 270       0.639  27.754   7.705  1.00  7.04           C
ATOM   4049  OE1 GLU A 270       1.251  27.126   6.873  1.00  7.04           O
ATOM   4050  OE2 GLU A 270       1.172  28.310   8.638  1.00  7.04           O1-
ATOM      0  H   GLU A 270      -3.155  26.132   7.948  1.00  7.04           H   new
ATOM      0  HA  GLU A 270      -3.152  28.092   6.208  1.00  7.04           H   new
ATOM      0  HB2 GLU A 270      -1.212  26.087   6.578  1.00  7.04           H   new
ATOM      0  HB3 GLU A 270      -1.005  27.286   5.603  1.00  7.04           H   new
ATOM      0  HG2 GLU A 270      -1.111  28.783   7.446  1.00  7.04           H   new
ATOM      0  HG3 GLU A 270      -1.273  27.568   8.410  1.00  7.04           H   new
ATOM   4057  N   ALA A 271      -3.458  27.179   3.913  1.00  7.04           N
ATOM   4058  CA  ALA A 271      -3.895  26.638   2.638  1.00  7.04           C
ATOM   4059  C   ALA A 271      -3.102  27.256   1.494  1.00  7.04           C
ATOM   4060  O   ALA A 271      -2.362  28.227   1.689  1.00  7.04           O
ATOM   4061  CB  ALA A 271      -5.388  26.881   2.468  1.00  7.04           C
ATOM      0  H   ALA A 271      -3.240  28.011   3.887  1.00  7.04           H   new
ATOM      0  HA  ALA A 271      -3.733  25.682   2.623  1.00  7.04           H   new
ATOM      0  HB1 ALA A 271      -5.680  26.520   1.616  1.00  7.04           H   new
ATOM      0  HB2 ALA A 271      -5.871  26.444   3.187  1.00  7.04           H   new
ATOM      0  HB3 ALA A 271      -5.566  27.834   2.492  1.00  7.04           H   new
ATOM   4067  N   GLU A 272      -3.197  26.646   0.314  1.00  7.04           N
ATOM   4068  CA  GLU A 272      -2.480  27.154  -0.853  1.00  7.04           C
ATOM   4069  C   GLU A 272      -3.422  27.414  -2.013  1.00  7.04           C
ATOM   4070  O   GLU A 272      -4.375  26.668  -2.228  1.00  7.04           O
ATOM   4071  CB  GLU A 272      -1.383  26.172  -1.285  1.00  7.04           C
ATOM   4072  CG  GLU A 272      -0.236  26.000  -0.274  1.00  7.04           C
ATOM   4073  CD  GLU A 272       0.821  25.016  -0.728  1.00  7.04           C
ATOM   4074  OE1 GLU A 272       0.640  24.410  -1.760  1.00  7.04           O
ATOM   4075  OE2 GLU A 272       1.809  24.877  -0.045  1.00  7.04           O1-
ATOM      0  H   GLU A 272      -3.668  25.941   0.169  1.00  7.04           H   new
ATOM      0  HA  GLU A 272      -2.071  27.996  -0.598  1.00  7.04           H   new
ATOM      0  HB2 GLU A 272      -1.788  25.305  -1.446  1.00  7.04           H   new
ATOM      0  HB3 GLU A 272      -1.011  26.473  -2.129  1.00  7.04           H   new
ATOM      0  HG2 GLU A 272       0.180  26.862  -0.117  1.00  7.04           H   new
ATOM      0  HG3 GLU A 272      -0.602  25.703   0.574  1.00  7.04           H   new
ATOM   4082  N   MET A 273      -3.170  28.486  -2.760  1.00  7.04           N
ATOM   4083  CA  MET A 273      -3.980  28.791  -3.933  1.00  7.04           C
ATOM   4084  C   MET A 273      -3.326  29.789  -4.901  1.00  7.04           C
ATOM   4085  O   MET A 273      -2.656  30.750  -4.506  1.00  7.04           O
ATOM   4086  CB  MET A 273      -5.390  29.219  -3.512  1.00  7.04           C
ATOM   4087  CG  MET A 273      -6.279  29.576  -4.627  1.00  7.04           C
ATOM   4088  SD  MET A 273      -7.930  29.872  -4.143  1.00  7.04           S
ATOM   4089  CE  MET A 273      -8.606  29.953  -5.767  1.00  7.04           C
ATOM      0  H   MET A 273      -2.537  29.047  -2.605  1.00  7.04           H   new
ATOM      0  HA  MET A 273      -4.050  27.970  -4.445  1.00  7.04           H   new
ATOM      0  HB2 MET A 273      -5.797  28.498  -3.007  1.00  7.04           H   new
ATOM      0  HB3 MET A 273      -5.319  29.979  -2.914  1.00  7.04           H   new
ATOM      0  HG2 MET A 273      -5.932  30.369  -5.065  1.00  7.04           H   new
ATOM      0  HG3 MET A 273      -6.266  28.861  -5.282  1.00  7.04           H   new
ATOM      0  HE1 MET A 273      -9.560  30.119  -5.713  1.00  7.04           H   new
ATOM      0  HE2 MET A 273      -8.181  30.672  -6.259  1.00  7.04           H   new
ATOM      0  HE3 MET A 273      -8.450  29.112  -6.225  1.00  7.04           H   new
ATOM   4099  N   ASP A 274      -3.566  29.538  -6.176  1.00  7.04           N
ATOM   4100  CA  ASP A 274      -3.174  30.335  -7.331  1.00  7.04           C
ATOM   4101  C   ASP A 274      -4.495  30.901  -7.852  1.00  7.04           C
ATOM   4102  O   ASP A 274      -5.334  31.331  -7.062  1.00  7.04           O
ATOM   4103  CB  ASP A 274      -2.470  29.415  -8.350  1.00  7.04           C
ATOM   4104  CG  ASP A 274      -1.683  30.122  -9.471  1.00  7.04           C
ATOM   4105  OD1 ASP A 274      -2.323  30.672 -10.333  1.00  7.04           O
ATOM   4106  OD2 ASP A 274      -0.476  30.095  -9.451  1.00  7.04           O1-
ATOM      0  H   ASP A 274      -4.001  28.835  -6.412  1.00  7.04           H   new
ATOM      0  HA  ASP A 274      -2.548  31.050  -7.138  1.00  7.04           H   new
ATOM      0  HB2 ASP A 274      -1.860  28.835  -7.868  1.00  7.04           H   new
ATOM      0  HB3 ASP A 274      -3.139  28.845  -8.760  1.00  7.04           H   new
ATOM   4111  N   GLY A 275      -4.709  30.918  -9.154  1.00  7.04           N
ATOM   4112  CA  GLY A 275      -6.042  31.263  -9.600  1.00  7.04           C
ATOM   4113  C   GLY A 275      -6.810  29.979  -9.296  1.00  7.04           C
ATOM   4114  O   GLY A 275      -6.268  29.098  -8.627  1.00  7.04           O
ATOM      0  H   GLY A 275      -4.132  30.743  -9.767  1.00  7.04           H   new
ATOM      0  HA2 GLY A 275      -6.401  32.025  -9.119  1.00  7.04           H   new
ATOM      0  HA3 GLY A 275      -6.064  31.486 -10.544  1.00  7.04           H   new
ATOM   4118  N   ALA A 276      -8.042  29.829  -9.754  1.00  7.04           N
ATOM   4119  CA  ALA A 276      -8.733  28.592  -9.393  1.00  7.04           C
ATOM   4120  C   ALA A 276      -7.938  27.406  -9.944  1.00  7.04           C
ATOM   4121  O   ALA A 276      -7.364  27.529 -11.028  1.00  7.04           O
ATOM   4122  CB  ALA A 276     -10.157  28.584  -9.922  1.00  7.04           C
ATOM      0  H   ALA A 276      -8.477  30.387 -10.243  1.00  7.04           H   new
ATOM      0  HA  ALA A 276      -8.788  28.525  -8.427  1.00  7.04           H   new
ATOM      0  HB1 ALA A 276     -10.592  27.755  -9.669  1.00  7.04           H   new
ATOM      0  HB2 ALA A 276     -10.646  29.333  -9.546  1.00  7.04           H   new
ATOM      0  HB3 ALA A 276     -10.144  28.660 -10.889  1.00  7.04           H   new
ATOM   4128  N   LYS A 277      -7.889  26.253  -9.245  1.00  7.04           N
ATOM   4129  CA  LYS A 277      -8.565  25.914  -7.974  1.00  7.04           C
ATOM   4130  C   LYS A 277      -7.613  26.023  -6.763  1.00  7.04           C
ATOM   4131  O   LYS A 277      -6.394  26.015  -6.941  1.00  7.04           O
ATOM   4132  CB  LYS A 277      -9.088  24.501  -8.089  1.00  7.04           C
ATOM   4133  CG  LYS A 277     -10.104  24.304  -9.226  1.00  7.04           C
ATOM   4134  CD  LYS A 277     -10.596  22.852  -9.299  1.00  7.04           C
ATOM   4135  CE  LYS A 277     -11.594  22.634 -10.427  1.00  7.04           C
ATOM   4136  NZ  LYS A 277     -11.962  21.180 -10.582  1.00  7.04           N1+
ATOM      0  H   LYS A 277      -7.417  25.593  -9.530  1.00  7.04           H   new
ATOM      0  HA  LYS A 277      -9.287  26.544  -7.824  1.00  7.04           H   new
ATOM      0  HB2 LYS A 277      -8.340  23.899  -8.227  1.00  7.04           H   new
ATOM      0  HB3 LYS A 277      -9.503  24.250  -7.249  1.00  7.04           H   new
ATOM      0  HG2 LYS A 277     -10.860  24.896  -9.091  1.00  7.04           H   new
ATOM      0  HG3 LYS A 277      -9.697  24.551 -10.071  1.00  7.04           H   new
ATOM      0  HD2 LYS A 277      -9.837  22.262  -9.424  1.00  7.04           H   new
ATOM      0  HD3 LYS A 277     -11.008  22.610  -8.455  1.00  7.04           H   new
ATOM      0  HE2 LYS A 277     -12.395  23.153 -10.254  1.00  7.04           H   new
ATOM      0  HE3 LYS A 277     -11.218  22.962 -11.259  1.00  7.04           H   new
ATOM      0  HZ1 LYS A 277     -12.578  21.096 -11.219  1.00  7.04           H   new
ATOM      0  HZ2 LYS A 277     -11.238  20.713 -10.805  1.00  7.04           H   new
ATOM      0  HZ3 LYS A 277     -12.288  20.872  -9.813  1.00  7.04           H   new
ATOM   4150  N   GLY A 278      -8.157  26.133  -5.536  1.00  7.04           N
ATOM   4151  CA  GLY A 278      -7.305  26.181  -4.335  1.00  7.04           C
ATOM   4152  C   GLY A 278      -7.146  24.816  -3.678  1.00  7.04           C
ATOM   4153  O   GLY A 278      -7.783  23.851  -4.106  1.00  7.04           O
ATOM      0  H   GLY A 278      -9.002  26.180  -5.382  1.00  7.04           H   new
ATOM      0  HA2 GLY A 278      -6.430  26.525  -4.576  1.00  7.04           H   new
ATOM      0  HA3 GLY A 278      -7.687  26.802  -3.695  1.00  7.04           H   new
ATOM   4157  N   ARG A 279      -6.370  24.743  -2.584  1.00  7.04           N
ATOM   4158  CA  ARG A 279      -6.139  23.463  -1.909  1.00  7.04           C
ATOM   4159  C   ARG A 279      -6.092  23.530  -0.370  1.00  7.04           C
ATOM   4160  O   ARG A 279      -5.396  24.362   0.228  1.00  7.04           O
ATOM   4161  CB  ARG A 279      -4.826  22.887  -2.427  1.00  7.04           C
ATOM   4162  CG  ARG A 279      -4.474  21.507  -1.970  1.00  7.04           C
ATOM   4163  CD  ARG A 279      -3.215  21.024  -2.647  1.00  7.04           C
ATOM   4164  NE  ARG A 279      -2.916  19.645  -2.318  1.00  7.04           N
ATOM   4165  CZ  ARG A 279      -1.713  19.048  -2.481  1.00  7.04           C
ATOM   4166  NH1 ARG A 279      -0.698  19.742  -2.951  1.00  7.04           N1+
ATOM   4167  NH2 ARG A 279      -1.544  17.774  -2.165  1.00  7.04           N
ATOM      0  H   ARG A 279      -5.975  25.417  -2.224  1.00  7.04           H   new
ATOM      0  HA  ARG A 279      -6.903  22.902  -2.115  1.00  7.04           H   new
ATOM      0  HB2 ARG A 279      -4.856  22.887  -3.397  1.00  7.04           H   new
ATOM      0  HB3 ARG A 279      -4.108  23.485  -2.166  1.00  7.04           H   new
ATOM      0  HG2 ARG A 279      -4.351  21.502  -1.008  1.00  7.04           H   new
ATOM      0  HG3 ARG A 279      -5.205  20.900  -2.166  1.00  7.04           H   new
ATOM      0  HD2 ARG A 279      -3.311  21.113  -3.608  1.00  7.04           H   new
ATOM      0  HD3 ARG A 279      -2.471  21.587  -2.383  1.00  7.04           H   new
ATOM      0  HE  ARG A 279      -3.554  19.168  -1.993  1.00  7.04           H   new
ATOM      0 HH11 ARG A 279      -0.801  20.572  -3.153  1.00  7.04           H   new
ATOM      0 HH12 ARG A 279       0.068  19.366  -3.056  1.00  7.04           H   new
ATOM      0 HH21 ARG A 279      -2.203  17.317  -1.853  1.00  7.04           H   new
ATOM      0 HH22 ARG A 279      -0.776  17.403  -2.272  1.00  7.04           H   new
ATOM   4181  N   LEU A 280      -6.833  22.604   0.253  1.00  7.04           N
ATOM   4182  CA  LEU A 280      -6.908  22.431   1.705  1.00  7.04           C
ATOM   4183  C   LEU A 280      -6.146  21.152   2.115  1.00  7.04           C
ATOM   4184  O   LEU A 280      -6.173  20.129   1.412  1.00  7.04           O
ATOM   4185  CB  LEU A 280      -8.387  22.399   2.143  1.00  7.04           C
ATOM   4186  CG  LEU A 280      -9.220  23.675   1.833  1.00  7.04           C
ATOM   4187  CD1 LEU A 280     -10.669  23.444   2.189  1.00  7.04           C
ATOM   4188  CD2 LEU A 280      -8.670  24.817   2.645  1.00  7.04           C
ATOM      0  H   LEU A 280      -7.322  22.041  -0.176  1.00  7.04           H   new
ATOM      0  HA  LEU A 280      -6.485  23.178   2.157  1.00  7.04           H   new
ATOM      0  HB2 LEU A 280      -8.816  21.642   1.714  1.00  7.04           H   new
ATOM      0  HB3 LEU A 280      -8.419  22.238   3.099  1.00  7.04           H   new
ATOM      0  HG  LEU A 280      -9.163  23.884   0.887  1.00  7.04           H   new
ATOM      0 HD11 LEU A 280     -11.182  24.244   1.993  1.00  7.04           H   new
ATOM      0 HD12 LEU A 280     -11.016  22.702   1.669  1.00  7.04           H   new
ATOM      0 HD13 LEU A 280     -10.741  23.238   3.134  1.00  7.04           H   new
ATOM      0 HD21 LEU A 280      -9.181  25.621   2.461  1.00  7.04           H   new
ATOM      0 HD22 LEU A 280      -8.733  24.603   3.589  1.00  7.04           H   new
ATOM      0 HD23 LEU A 280      -7.741  24.964   2.409  1.00  7.04           H   new
ATOM   4200  N   PHE A 281      -5.462  21.222   3.267  1.00  7.04           N
ATOM   4201  CA  PHE A 281      -4.599  20.127   3.728  1.00  7.04           C
ATOM   4202  C   PHE A 281      -4.928  19.395   5.036  1.00  7.04           C
ATOM   4203  O   PHE A 281      -4.194  18.480   5.401  1.00  7.04           O
ATOM   4204  CB  PHE A 281      -3.203  20.695   3.897  1.00  7.04           C
ATOM   4205  CG  PHE A 281      -2.654  21.278   2.648  1.00  7.04           C
ATOM   4206  CD1 PHE A 281      -2.776  22.634   2.413  1.00  7.04           C
ATOM   4207  CD2 PHE A 281      -2.000  20.498   1.720  1.00  7.04           C
ATOM   4208  CE1 PHE A 281      -2.266  23.192   1.274  1.00  7.04           C
ATOM   4209  CE2 PHE A 281      -1.480  21.063   0.584  1.00  7.04           C
ATOM   4210  CZ  PHE A 281      -1.616  22.415   0.359  1.00  7.04           C
ATOM      0  H   PHE A 281      -5.486  21.899   3.797  1.00  7.04           H   new
ATOM      0  HA  PHE A 281      -4.724  19.450   3.044  1.00  7.04           H   new
ATOM      0  HB2 PHE A 281      -3.219  21.378   4.586  1.00  7.04           H   new
ATOM      0  HB3 PHE A 281      -2.610  19.993   4.207  1.00  7.04           H   new
ATOM      0  HD1 PHE A 281      -3.209  23.172   3.036  1.00  7.04           H   new
ATOM      0  HD2 PHE A 281      -1.911  19.584   1.865  1.00  7.04           H   new
ATOM      0  HE1 PHE A 281      -2.362  24.104   1.122  1.00  7.04           H   new
ATOM      0  HE2 PHE A 281      -1.034  20.532  -0.036  1.00  7.04           H   new
ATOM      0  HZ  PHE A 281      -1.266  22.797  -0.413  1.00  7.04           H   new
ATOM   4220  N   SER A 282      -5.957  19.801   5.774  1.00  7.04           N
ATOM   4221  CA  SER A 282      -6.229  19.127   7.053  1.00  7.04           C
ATOM   4222  C   SER A 282      -7.688  18.810   7.311  1.00  7.04           C
ATOM   4223  O   SER A 282      -8.111  18.769   8.465  1.00  7.04           O
ATOM   4224  CB  SER A 282      -5.721  19.921   8.220  1.00  7.04           C
ATOM   4225  OG  SER A 282      -4.337  20.130   8.139  1.00  7.04           O
ATOM      0  H   SER A 282      -6.495  20.440   5.568  1.00  7.04           H   new
ATOM      0  HA  SER A 282      -5.754  18.286   6.968  1.00  7.04           H   new
ATOM      0  HB2 SER A 282      -6.177  20.777   8.253  1.00  7.04           H   new
ATOM      0  HB3 SER A 282      -5.931  19.456   9.045  1.00  7.04           H   new
ATOM      0  HG  SER A 282      -4.082  20.577   8.803  1.00  7.04           H   new
ATOM   4231  N   GLY A 283      -8.465  18.628   6.262  1.00  7.04           N
ATOM   4232  CA  GLY A 283      -9.865  18.303   6.465  1.00  7.04           C
ATOM   4233  C   GLY A 283     -10.065  16.824   6.688  1.00  7.04           C
ATOM   4234  O   GLY A 283      -9.098  16.055   6.744  1.00  7.04           O
ATOM      0  H   GLY A 283      -8.212  18.686   5.442  1.00  7.04           H   new
ATOM      0  HA2 GLY A 283     -10.205  18.795   7.229  1.00  7.04           H   new
ATOM      0  HA3 GLY A 283     -10.379  18.587   5.693  1.00  7.04           H   new
ATOM   4238  N   HIS A 284     -11.326  16.426   6.768  1.00  7.04           N
ATOM   4239  CA  HIS A 284     -11.653  15.038   7.017  1.00  7.04           C
ATOM   4240  C   HIS A 284     -12.753  14.623   6.077  1.00  7.04           C
ATOM   4241  O   HIS A 284     -13.549  15.458   5.644  1.00  7.04           O
ATOM   4242  CB  HIS A 284     -12.125  14.853   8.451  1.00  7.04           C
ATOM   4243  CG  HIS A 284     -11.160  15.404   9.415  1.00  7.04           C
ATOM   4244  CD2 HIS A 284     -10.190  14.829  10.140  1.00  7.04           C
ATOM   4245  ND1 HIS A 284     -11.111  16.750   9.706  1.00  7.04           N
ATOM   4246  CE1 HIS A 284     -10.144  16.971  10.564  1.00  7.04           C
ATOM   4247  NE2 HIS A 284      -9.572  15.818  10.843  1.00  7.04           N
ATOM      0  H   HIS A 284     -12.005  16.946   6.681  1.00  7.04           H   new
ATOM      0  HA  HIS A 284     -10.863  14.494   6.875  1.00  7.04           H   new
ATOM      0  HB2 HIS A 284     -12.984  15.288   8.568  1.00  7.04           H   new
ATOM      0  HB3 HIS A 284     -12.258  13.909   8.629  1.00  7.04           H   new
ATOM      0  HD1 HIS A 284     -11.632  17.350   9.377  1.00  7.04           H   new
ATOM      0  HD2 HIS A 284      -9.979  13.924  10.159  1.00  7.04           H   new
ATOM      0  HE1 HIS A 284      -9.904  17.798  10.915  1.00  7.04           H   new
ATOM   4255  N   LEU A 285     -12.807  13.343   5.776  1.00  7.04           N
ATOM   4256  CA  LEU A 285     -13.859  12.823   4.921  1.00  7.04           C
ATOM   4257  C   LEU A 285     -14.343  11.485   5.466  1.00  7.04           C
ATOM   4258  O   LEU A 285     -13.537  10.584   5.698  1.00  7.04           O
ATOM   4259  CB  LEU A 285     -13.295  12.650   3.506  1.00  7.04           C
ATOM   4260  CG  LEU A 285     -14.212  12.146   2.483  1.00  7.04           C
ATOM   4261  CD1 LEU A 285     -15.256  13.151   2.262  1.00  7.04           C
ATOM   4262  CD2 LEU A 285     -13.466  11.864   1.224  1.00  7.04           C
ATOM      0  H   LEU A 285     -12.245  12.755   6.055  1.00  7.04           H   new
ATOM      0  HA  LEU A 285     -14.610  13.436   4.898  1.00  7.04           H   new
ATOM      0  HB2 LEU A 285     -12.955  13.509   3.210  1.00  7.04           H   new
ATOM      0  HB3 LEU A 285     -12.537  12.047   3.555  1.00  7.04           H   new
ATOM      0  HG  LEU A 285     -14.621  11.317   2.775  1.00  7.04           H   new
ATOM      0 HD11 LEU A 285     -15.874  12.833   1.585  1.00  7.04           H   new
ATOM      0 HD12 LEU A 285     -15.736  13.307   3.090  1.00  7.04           H   new
ATOM      0 HD13 LEU A 285     -14.850  13.980   1.964  1.00  7.04           H   new
ATOM      0 HD21 LEU A 285     -14.080  11.531   0.551  1.00  7.04           H   new
ATOM      0 HD22 LEU A 285     -13.049  12.680   0.905  1.00  7.04           H   new
ATOM      0 HD23 LEU A 285     -12.782  11.198   1.395  1.00  7.04           H   new
ATOM   4274  N   LYS A 286     -15.642  11.335   5.714  1.00  7.04           N
ATOM   4275  CA  LYS A 286     -16.070  10.032   6.225  1.00  7.04           C
ATOM   4276  C   LYS A 286     -16.545   9.179   5.089  1.00  7.04           C
ATOM   4277  O   LYS A 286     -17.407   9.595   4.324  1.00  7.04           O
ATOM   4278  CB  LYS A 286     -17.146  10.116   7.306  1.00  7.04           C
ATOM   4279  CG  LYS A 286     -17.567   8.732   7.793  1.00  7.04           C
ATOM   4280  CD  LYS A 286     -18.418   8.764   9.043  1.00  7.04           C
ATOM   4281  CE  LYS A 286     -19.755   9.458   8.834  1.00  7.04           C
ATOM   4282  NZ  LYS A 286     -20.652   9.272  10.019  1.00  7.04           N1+
ATOM      0  H   LYS A 286     -16.255  11.928   5.604  1.00  7.04           H   new
ATOM      0  HA  LYS A 286     -15.295   9.633   6.650  1.00  7.04           H   new
ATOM      0  HB2 LYS A 286     -16.813  10.635   8.055  1.00  7.04           H   new
ATOM      0  HB3 LYS A 286     -17.920  10.586   6.957  1.00  7.04           H   new
ATOM      0  HG2 LYS A 286     -18.059   8.285   7.087  1.00  7.04           H   new
ATOM      0  HG3 LYS A 286     -16.773   8.202   7.965  1.00  7.04           H   new
ATOM      0  HD2 LYS A 286     -18.575   7.856   9.345  1.00  7.04           H   new
ATOM      0  HD3 LYS A 286     -17.931   9.217   9.749  1.00  7.04           H   new
ATOM      0  HE2 LYS A 286     -19.610  10.405   8.680  1.00  7.04           H   new
ATOM      0  HE3 LYS A 286     -20.186   9.104   8.040  1.00  7.04           H   new
ATOM      0  HZ1 LYS A 286     -21.099  10.026  10.175  1.00  7.04           H   new
ATOM      0  HZ2 LYS A 286     -21.229   8.614   9.855  1.00  7.04           H   new
ATOM      0  HZ3 LYS A 286     -20.162   9.065  10.733  1.00  7.04           H   new
ATOM   4296  N   CYS A 287     -15.977   7.991   4.958  1.00  7.04           N
ATOM   4297  CA  CYS A 287     -16.348   7.146   3.850  1.00  7.04           C
ATOM   4298  C   CYS A 287     -16.783   5.765   4.231  1.00  7.04           C
ATOM   4299  O   CYS A 287     -16.172   5.103   5.073  1.00  7.04           O
ATOM   4300  CB  CYS A 287     -15.183   6.979   2.904  1.00  7.04           C
ATOM   4301  SG  CYS A 287     -14.547   8.495   2.190  1.00  7.04           S
ATOM      0  H   CYS A 287     -15.386   7.664   5.491  1.00  7.04           H   new
ATOM      0  HA  CYS A 287     -17.102   7.603   3.445  1.00  7.04           H   new
ATOM      0  HB2 CYS A 287     -14.462   6.536   3.378  1.00  7.04           H   new
ATOM      0  HB3 CYS A 287     -15.454   6.389   2.183  1.00  7.04           H   new
ATOM   4306  N   ARG A 288     -17.811   5.296   3.558  1.00  7.04           N
ATOM   4307  CA  ARG A 288     -18.196   3.919   3.690  1.00  7.04           C
ATOM   4308  C   ARG A 288     -17.537   3.201   2.535  1.00  7.04           C
ATOM   4309  O   ARG A 288     -17.690   3.601   1.375  1.00  7.04           O
ATOM   4310  CB  ARG A 288     -19.704   3.740   3.667  1.00  7.04           C
ATOM   4311  CG  ARG A 288     -20.169   2.299   3.785  1.00  7.04           C
ATOM   4312  CD  ARG A 288     -21.632   2.211   4.076  1.00  7.04           C
ATOM   4313  NE  ARG A 288     -21.916   2.704   5.409  1.00  7.04           N
ATOM   4314  CZ  ARG A 288     -23.126   2.758   5.993  1.00  7.04           C
ATOM   4315  NH1 ARG A 288     -24.204   2.336   5.354  1.00  7.04           N1+
ATOM   4316  NH2 ARG A 288     -23.218   3.240   7.223  1.00  7.04           N
ATOM      0  H   ARG A 288     -18.297   5.760   3.021  1.00  7.04           H   new
ATOM      0  HA  ARG A 288     -17.913   3.560   4.545  1.00  7.04           H   new
ATOM      0  HB2 ARG A 288     -20.090   4.253   4.394  1.00  7.04           H   new
ATOM      0  HB3 ARG A 288     -20.050   4.113   2.841  1.00  7.04           H   new
ATOM      0  HG2 ARG A 288     -19.974   1.828   2.960  1.00  7.04           H   new
ATOM      0  HG3 ARG A 288     -19.672   1.855   4.490  1.00  7.04           H   new
ATOM      0  HD2 ARG A 288     -22.129   2.727   3.422  1.00  7.04           H   new
ATOM      0  HD3 ARG A 288     -21.928   1.291   3.996  1.00  7.04           H   new
ATOM      0  HE  ARG A 288     -21.248   2.989   5.870  1.00  7.04           H   new
ATOM      0 HH11 ARG A 288     -24.136   2.023   4.556  1.00  7.04           H   new
ATOM      0 HH12 ARG A 288     -24.973   2.375   5.736  1.00  7.04           H   new
ATOM      0 HH21 ARG A 288     -22.512   3.511   7.633  1.00  7.04           H   new
ATOM      0 HH22 ARG A 288     -23.984   3.282   7.612  1.00  7.04           H   new
ATOM   4330  N   LEU A 289     -16.752   2.187   2.836  1.00  7.04           N
ATOM   4331  CA  LEU A 289     -16.115   1.445   1.772  1.00  7.04           C
ATOM   4332  C   LEU A 289     -16.966   0.215   1.672  1.00  7.04           C
ATOM   4333  O   LEU A 289     -17.266  -0.417   2.686  1.00  7.04           O
ATOM   4334  CB  LEU A 289     -14.675   1.049   2.112  1.00  7.04           C
ATOM   4335  CG  LEU A 289     -13.610   2.136   2.125  1.00  7.04           C
ATOM   4336  CD1 LEU A 289     -13.954   3.166   3.214  1.00  7.04           C
ATOM   4337  CD2 LEU A 289     -12.269   1.475   2.407  1.00  7.04           C
ATOM      0  H   LEU A 289     -16.577   1.916   3.633  1.00  7.04           H   new
ATOM      0  HA  LEU A 289     -16.052   1.964   0.955  1.00  7.04           H   new
ATOM      0  HB2 LEU A 289     -14.682   0.632   2.988  1.00  7.04           H   new
ATOM      0  HB3 LEU A 289     -14.397   0.371   1.477  1.00  7.04           H   new
ATOM      0  HG  LEU A 289     -13.569   2.597   1.273  1.00  7.04           H   new
ATOM      0 HD11 LEU A 289     -13.278   3.862   3.227  1.00  7.04           H   new
ATOM      0 HD12 LEU A 289     -14.820   3.560   3.025  1.00  7.04           H   new
ATOM      0 HD13 LEU A 289     -13.981   2.726   4.078  1.00  7.04           H   new
ATOM      0 HD21 LEU A 289     -11.572   2.149   2.420  1.00  7.04           H   new
ATOM      0 HD22 LEU A 289     -12.303   1.028   3.267  1.00  7.04           H   new
ATOM      0 HD23 LEU A 289     -12.076   0.825   1.713  1.00  7.04           H   new
ATOM   4349  N   LYS A 290     -17.424  -0.111   0.481  1.00  7.04           N
ATOM   4350  CA  LYS A 290     -18.285  -1.273   0.368  1.00  7.04           C
ATOM   4351  C   LYS A 290     -17.476  -2.542   0.272  1.00  7.04           C
ATOM   4352  O   LYS A 290     -17.796  -3.561   0.870  1.00  7.04           O
ATOM   4353  CB  LYS A 290     -19.171  -1.174  -0.871  1.00  7.04           C
ATOM   4354  CG  LYS A 290     -20.239  -0.106  -0.833  1.00  7.04           C
ATOM   4355  CD  LYS A 290     -21.064  -0.172  -2.113  1.00  7.04           C
ATOM   4356  CE  LYS A 290     -22.178   0.853  -2.144  1.00  7.04           C
ATOM   4357  NZ  LYS A 290     -22.957   0.756  -3.409  1.00  7.04           N1+
ATOM      0  H   LYS A 290     -17.258   0.308  -0.252  1.00  7.04           H   new
ATOM      0  HA  LYS A 290     -18.835  -1.297   1.166  1.00  7.04           H   new
ATOM      0  HB2 LYS A 290     -18.604  -1.013  -1.641  1.00  7.04           H   new
ATOM      0  HB3 LYS A 290     -19.601  -2.032  -1.010  1.00  7.04           H   new
ATOM      0  HG2 LYS A 290     -20.811  -0.234  -0.060  1.00  7.04           H   new
ATOM      0  HG3 LYS A 290     -19.832   0.770  -0.743  1.00  7.04           H   new
ATOM      0  HD2 LYS A 290     -20.481  -0.034  -2.876  1.00  7.04           H   new
ATOM      0  HD3 LYS A 290     -21.444  -1.060  -2.203  1.00  7.04           H   new
ATOM      0  HE2 LYS A 290     -22.768   0.718  -1.386  1.00  7.04           H   new
ATOM      0  HE3 LYS A 290     -21.805   1.744  -2.058  1.00  7.04           H   new
ATOM      0  HZ1 LYS A 290     -23.605   1.366  -3.406  1.00  7.04           H   new
ATOM      0  HZ2 LYS A 290     -22.417   0.900  -4.102  1.00  7.04           H   new
ATOM      0  HZ3 LYS A 290     -23.315  -0.056  -3.476  1.00  7.04           H   new
ATOM   4371  N   MET A 291     -16.436  -2.483  -0.548  1.00  7.04           N
ATOM   4372  CA  MET A 291     -15.584  -3.626  -0.874  1.00  7.04           C
ATOM   4373  C   MET A 291     -16.407  -4.780  -1.497  1.00  7.04           C
ATOM   4374  O   MET A 291     -15.956  -5.927  -1.580  1.00  7.04           O
ATOM   4375  CB  MET A 291     -14.862  -4.085   0.391  1.00  7.04           C
ATOM   4376  CG  MET A 291     -13.927  -3.028   0.959  1.00  7.04           C
ATOM   4377  SD  MET A 291     -13.005  -3.590   2.376  1.00  7.04           S
ATOM   4378  CE  MET A 291     -14.361  -3.685   3.542  1.00  7.04           C
ATOM      0  H   MET A 291     -16.197  -1.758  -0.943  1.00  7.04           H   new
ATOM      0  HA  MET A 291     -14.929  -3.356  -1.537  1.00  7.04           H   new
ATOM      0  HB2 MET A 291     -15.519  -4.324   1.064  1.00  7.04           H   new
ATOM      0  HB3 MET A 291     -14.353  -4.887   0.194  1.00  7.04           H   new
ATOM      0  HG2 MET A 291     -13.307  -2.749   0.267  1.00  7.04           H   new
ATOM      0  HG3 MET A 291     -14.445  -2.247   1.207  1.00  7.04           H   new
ATOM      0  HE1 MET A 291     -14.028  -3.987   4.402  1.00  7.04           H   new
ATOM      0  HE2 MET A 291     -14.765  -2.809   3.641  1.00  7.04           H   new
ATOM      0  HE3 MET A 291     -15.026  -4.311   3.215  1.00  7.04           H   new
ATOM   4388  N   ASP A 292     -17.604  -4.454  -1.988  1.00  7.04           N
ATOM   4389  CA  ASP A 292     -18.456  -5.395  -2.677  1.00  7.04           C
ATOM   4390  C   ASP A 292     -17.781  -5.696  -3.978  1.00  7.04           C
ATOM   4391  O   ASP A 292     -17.408  -4.779  -4.695  1.00  7.04           O
ATOM   4392  CB  ASP A 292     -19.873  -4.847  -2.891  1.00  7.04           C
ATOM   4393  CG  ASP A 292     -20.836  -5.882  -3.533  1.00  7.04           C
ATOM   4394  OD1 ASP A 292     -21.185  -6.842  -2.882  1.00  7.04           O
ATOM   4395  OD2 ASP A 292     -21.231  -5.692  -4.674  1.00  7.04           O1-
ATOM      0  H   ASP A 292     -17.940  -3.665  -1.924  1.00  7.04           H   new
ATOM      0  HA  ASP A 292     -18.573  -6.199  -2.147  1.00  7.04           H   new
ATOM      0  HB2 ASP A 292     -20.236  -4.562  -2.038  1.00  7.04           H   new
ATOM      0  HB3 ASP A 292     -19.828  -4.061  -3.457  1.00  7.04           H   new
ATOM   4400  N   LYS A 293     -17.595  -6.972  -4.254  1.00  7.04           N
ATOM   4401  CA  LYS A 293     -16.894  -7.449  -5.437  1.00  7.04           C
ATOM   4402  C   LYS A 293     -15.402  -7.103  -5.401  1.00  7.04           C
ATOM   4403  O   LYS A 293     -14.747  -7.121  -6.443  1.00  7.04           O
ATOM   4404  CB  LYS A 293     -17.499  -6.880  -6.733  1.00  7.04           C
ATOM   4405  CG  LYS A 293     -19.040  -7.008  -6.874  1.00  7.04           C
ATOM   4406  CD  LYS A 293     -19.539  -8.445  -6.912  1.00  7.04           C
ATOM   4407  CE  LYS A 293     -21.064  -8.490  -7.188  1.00  7.04           C
ATOM   4408  NZ  LYS A 293     -21.889  -8.048  -5.995  1.00  7.04           N1+
ATOM      0  H   LYS A 293     -17.879  -7.606  -3.747  1.00  7.04           H   new
ATOM      0  HA  LYS A 293     -16.998  -8.413  -5.431  1.00  7.04           H   new
ATOM      0  HB2 LYS A 293     -17.263  -5.941  -6.795  1.00  7.04           H   new
ATOM      0  HB3 LYS A 293     -17.084  -7.327  -7.487  1.00  7.04           H   new
ATOM      0  HG2 LYS A 293     -19.463  -6.548  -6.132  1.00  7.04           H   new
ATOM      0  HG3 LYS A 293     -19.320  -6.556  -7.685  1.00  7.04           H   new
ATOM      0  HD2 LYS A 293     -19.067  -8.938  -7.601  1.00  7.04           H   new
ATOM      0  HD3 LYS A 293     -19.346  -8.882  -6.068  1.00  7.04           H   new
ATOM      0  HE2 LYS A 293     -21.268  -7.921  -7.946  1.00  7.04           H   new
ATOM      0  HE3 LYS A 293     -21.318  -9.393  -7.435  1.00  7.04           H   new
ATOM      0  HZ1 LYS A 293     -22.736  -7.937  -6.244  1.00  7.04           H   new
ATOM      0  HZ2 LYS A 293     -21.847  -8.668  -5.358  1.00  7.04           H   new
ATOM      0  HZ3 LYS A 293     -21.569  -7.279  -5.681  1.00  7.04           H   new
ATOM   4422  N   LEU A 294     -14.851  -6.853  -4.207  1.00  7.04           N
ATOM   4423  CA  LEU A 294     -13.409  -6.689  -4.036  1.00  7.04           C
ATOM   4424  C   LEU A 294     -12.859  -8.098  -4.020  1.00  7.04           C
ATOM   4425  O   LEU A 294     -13.399  -8.950  -3.313  1.00  7.04           O
ATOM   4426  CB  LEU A 294     -13.072  -5.981  -2.724  1.00  7.04           C
ATOM   4427  CG  LEU A 294     -11.615  -5.711  -2.454  1.00  7.04           C
ATOM   4428  CD1 LEU A 294     -11.089  -4.692  -3.455  1.00  7.04           C
ATOM   4429  CD2 LEU A 294     -11.467  -5.218  -1.021  1.00  7.04           C
ATOM      0  H   LEU A 294     -15.303  -6.775  -3.480  1.00  7.04           H   new
ATOM      0  HA  LEU A 294     -13.030  -6.143  -4.743  1.00  7.04           H   new
ATOM      0  HB2 LEU A 294     -13.545  -5.134  -2.707  1.00  7.04           H   new
ATOM      0  HB3 LEU A 294     -13.421  -6.515  -1.994  1.00  7.04           H   new
ATOM      0  HG  LEU A 294     -11.093  -6.522  -2.558  1.00  7.04           H   new
ATOM      0 HD11 LEU A 294     -10.151  -4.520  -3.279  1.00  7.04           H   new
ATOM      0 HD12 LEU A 294     -11.190  -5.040  -4.355  1.00  7.04           H   new
ATOM      0 HD13 LEU A 294     -11.590  -3.866  -3.370  1.00  7.04           H   new
ATOM      0 HD21 LEU A 294     -10.532  -5.040  -0.835  1.00  7.04           H   new
ATOM      0 HD22 LEU A 294     -11.980  -4.403  -0.904  1.00  7.04           H   new
ATOM      0 HD23 LEU A 294     -11.795  -5.896  -0.410  1.00  7.04           H   new
ATOM   4441  N   ARG A 295     -11.852  -8.392  -4.826  1.00  7.04           N
ATOM   4442  CA  ARG A 295     -11.394  -9.780  -4.886  1.00  7.04           C
ATOM   4443  C   ARG A 295      -9.947  -9.958  -4.457  1.00  7.04           C
ATOM   4444  O   ARG A 295      -9.140  -9.062  -4.604  1.00  7.04           O
ATOM   4445  CB  ARG A 295     -11.562 -10.311  -6.303  1.00  7.04           C
ATOM   4446  CG  ARG A 295     -13.013 -10.375  -6.795  1.00  7.04           C
ATOM   4447  CD  ARG A 295     -13.101 -10.827  -8.214  1.00  7.04           C
ATOM   4448  NE  ARG A 295     -14.473 -10.803  -8.710  1.00  7.04           N
ATOM   4449  CZ  ARG A 295     -15.347 -11.821  -8.611  1.00  7.04           C
ATOM   4450  NH1 ARG A 295     -14.989 -12.948  -8.036  1.00  7.04           N1+
ATOM   4451  NH2 ARG A 295     -16.569 -11.687  -9.096  1.00  7.04           N
ATOM      0  H   ARG A 295     -11.432  -7.834  -5.328  1.00  7.04           H   new
ATOM      0  HA  ARG A 295     -11.940 -10.279  -4.259  1.00  7.04           H   new
ATOM      0  HB2 ARG A 295     -11.052  -9.750  -6.908  1.00  7.04           H   new
ATOM      0  HB3 ARG A 295     -11.178 -11.200  -6.350  1.00  7.04           H   new
ATOM      0  HG2 ARG A 295     -13.519 -10.981  -6.231  1.00  7.04           H   new
ATOM      0  HG3 ARG A 295     -13.422  -9.500  -6.709  1.00  7.04           H   new
ATOM      0  HD2 ARG A 295     -12.547 -10.257  -8.769  1.00  7.04           H   new
ATOM      0  HD3 ARG A 295     -12.746 -11.727  -8.289  1.00  7.04           H   new
ATOM      0  HE  ARG A 295     -14.744 -10.083  -9.095  1.00  7.04           H   new
ATOM      0 HH11 ARG A 295     -14.194 -13.036  -7.721  1.00  7.04           H   new
ATOM      0 HH12 ARG A 295     -15.550 -13.597  -7.974  1.00  7.04           H   new
ATOM      0 HH21 ARG A 295     -16.803 -10.951  -9.474  1.00  7.04           H   new
ATOM      0 HH22 ARG A 295     -17.130 -12.336  -9.034  1.00  7.04           H   new
ATOM   4465  N   LEU A 296      -9.618 -11.152  -3.970  1.00  7.04           N
ATOM   4466  CA  LEU A 296      -8.239 -11.514  -3.613  1.00  7.04           C
ATOM   4467  C   LEU A 296      -7.368 -11.913  -4.806  1.00  7.04           C
ATOM   4468  O   LEU A 296      -6.160 -12.104  -4.663  1.00  7.04           O
ATOM   4469  CB  LEU A 296      -8.266 -12.673  -2.614  1.00  7.04           C
ATOM   4470  CG  LEU A 296      -8.739 -12.400  -1.191  1.00  7.04           C
ATOM   4471  CD1 LEU A 296      -8.938 -13.682  -0.433  1.00  7.04           C
ATOM   4472  CD2 LEU A 296      -7.649 -11.673  -0.514  1.00  7.04           C
ATOM      0  H   LEU A 296     -10.189 -11.781  -3.835  1.00  7.04           H   new
ATOM      0  HA  LEU A 296      -7.840 -10.717  -3.231  1.00  7.04           H   new
ATOM      0  HB2 LEU A 296      -8.833 -13.368  -2.984  1.00  7.04           H   new
ATOM      0  HB3 LEU A 296      -7.368 -13.037  -2.561  1.00  7.04           H   new
ATOM      0  HG  LEU A 296      -9.575 -11.908  -1.218  1.00  7.04           H   new
ATOM      0 HD11 LEU A 296      -9.238 -13.482   0.468  1.00  7.04           H   new
ATOM      0 HD12 LEU A 296      -9.605 -14.224  -0.883  1.00  7.04           H   new
ATOM      0 HD13 LEU A 296      -8.100 -14.168  -0.393  1.00  7.04           H   new
ATOM      0 HD21 LEU A 296      -7.909 -11.478   0.400  1.00  7.04           H   new
ATOM      0 HD22 LEU A 296      -6.848 -12.219  -0.512  1.00  7.04           H   new
ATOM      0 HD23 LEU A 296      -7.473 -10.843  -0.984  1.00  7.04           H   new
ATOM   4484  N   LYS A 297      -7.989 -12.077  -5.974  1.00  7.04           N
ATOM   4485  CA  LYS A 297      -7.352 -12.450  -7.253  1.00  7.04           C
ATOM   4486  C   LYS A 297      -6.739 -13.858  -7.286  1.00  7.04           C
ATOM   4487  O   LYS A 297      -7.124 -14.686  -8.109  1.00  7.04           O
ATOM   4488  CB  LYS A 297      -6.269 -11.425  -7.653  1.00  7.04           C
ATOM   4489  CG  LYS A 297      -5.654 -11.647  -9.043  1.00  7.04           C
ATOM   4490  CD  LYS A 297      -4.495 -10.648  -9.376  1.00  7.04           C
ATOM   4491  CE  LYS A 297      -4.993  -9.221  -9.673  1.00  7.04           C
ATOM   4492  NZ  LYS A 297      -3.895  -8.334 -10.256  1.00  7.04           N1+
ATOM      0  H   LYS A 297      -8.839 -11.969  -6.052  1.00  7.04           H   new
ATOM      0  HA  LYS A 297      -8.082 -12.450  -7.892  1.00  7.04           H   new
ATOM      0  HB2 LYS A 297      -6.656 -10.536  -7.623  1.00  7.04           H   new
ATOM      0  HB3 LYS A 297      -5.560 -11.448  -6.992  1.00  7.04           H   new
ATOM      0  HG2 LYS A 297      -5.316 -12.554  -9.099  1.00  7.04           H   new
ATOM      0  HG3 LYS A 297      -6.349 -11.561  -9.714  1.00  7.04           H   new
ATOM      0  HD2 LYS A 297      -3.876 -10.620  -8.630  1.00  7.04           H   new
ATOM      0  HD3 LYS A 297      -4.001 -10.978 -10.143  1.00  7.04           H   new
ATOM      0  HE2 LYS A 297      -5.736  -9.263 -10.295  1.00  7.04           H   new
ATOM      0  HE3 LYS A 297      -5.329  -8.821  -8.856  1.00  7.04           H   new
ATOM      0  HZ1 LYS A 297      -4.249  -7.566 -10.534  1.00  7.04           H   new
ATOM      0  HZ2 LYS A 297      -3.283  -8.169  -9.631  1.00  7.04           H   new
ATOM      0  HZ3 LYS A 297      -3.512  -8.749 -10.944  1.00  7.04           H   new
ATOM   4506  N   GLY A 298      -5.782 -14.116  -6.396  1.00  7.04           N
ATOM   4507  CA  GLY A 298      -5.061 -15.383  -6.334  1.00  7.04           C
ATOM   4508  C   GLY A 298      -5.430 -16.321  -5.172  1.00  7.04           C
ATOM   4509  O   GLY A 298      -4.694 -17.262  -4.869  1.00  7.04           O
ATOM      0  H   GLY A 298      -5.530 -13.548  -5.801  1.00  7.04           H   new
ATOM      0  HA2 GLY A 298      -5.208 -15.858  -7.167  1.00  7.04           H   new
ATOM      0  HA3 GLY A 298      -4.112 -15.191  -6.280  1.00  7.04           H   new
ATOM   4513  N   VAL A 299      -6.568 -16.102  -4.524  1.00  7.04           N
ATOM   4514  CA  VAL A 299      -6.947 -16.929  -3.367  1.00  7.04           C
ATOM   4515  C   VAL A 299      -7.078 -18.437  -3.635  1.00  7.04           C
ATOM   4516  O   VAL A 299      -6.905 -19.248  -2.712  1.00  7.04           O
ATOM   4517  CB  VAL A 299      -8.250 -16.428  -2.740  1.00  7.04           C
ATOM   4518  CG1 VAL A 299      -9.431 -16.643  -3.662  1.00  7.04           C
ATOM   4519  CG2 VAL A 299      -8.466 -17.142  -1.419  1.00  7.04           C
ATOM      0  H   VAL A 299      -7.134 -15.488  -4.730  1.00  7.04           H   new
ATOM      0  HA  VAL A 299      -6.198 -16.828  -2.759  1.00  7.04           H   new
ATOM      0  HB  VAL A 299      -8.178 -15.472  -2.589  1.00  7.04           H   new
ATOM      0 HG11 VAL A 299     -10.238 -16.316  -3.236  1.00  7.04           H   new
ATOM      0 HG12 VAL A 299      -9.286 -16.162  -4.492  1.00  7.04           H   new
ATOM      0 HG13 VAL A 299      -9.527 -17.590  -3.850  1.00  7.04           H   new
ATOM      0 HG21 VAL A 299      -9.290 -16.831  -1.014  1.00  7.04           H   new
ATOM      0 HG22 VAL A 299      -8.523 -18.098  -1.573  1.00  7.04           H   new
ATOM      0 HG23 VAL A 299      -7.723 -16.955  -0.824  1.00  7.04           H   new
ATOM   4529  N   SER A 300      -7.371 -18.814  -4.880  1.00  7.04           N
ATOM   4530  CA  SER A 300      -7.526 -20.214  -5.267  1.00  7.04           C
ATOM   4531  C   SER A 300      -6.197 -20.947  -5.504  1.00  7.04           C
ATOM   4532  O   SER A 300      -6.190 -22.154  -5.750  1.00  7.04           O
ATOM   4533  CB  SER A 300      -8.385 -20.317  -6.509  1.00  7.04           C
ATOM   4534  OG  SER A 300      -7.743 -19.770  -7.628  1.00  7.04           O
ATOM      0  H   SER A 300      -7.486 -18.259  -5.527  1.00  7.04           H   new
ATOM      0  HA  SER A 300      -7.954 -20.652  -4.515  1.00  7.04           H   new
ATOM      0  HB2 SER A 300      -8.597 -21.248  -6.680  1.00  7.04           H   new
ATOM      0  HB3 SER A 300      -9.226 -19.857  -6.361  1.00  7.04           H   new
ATOM      0  HG  SER A 300      -8.241 -19.842  -8.300  1.00  7.04           H   new
ATOM   4540  N   TYR A 301      -5.082 -20.225  -5.471  1.00  7.04           N
ATOM   4541  CA  TYR A 301      -3.780 -20.827  -5.731  1.00  7.04           C
ATOM   4542  C   TYR A 301      -3.144 -21.492  -4.518  1.00  7.04           C
ATOM   4543  O   TYR A 301      -3.431 -21.162  -3.368  1.00  7.04           O
ATOM   4544  CB  TYR A 301      -2.829 -19.805  -6.333  1.00  7.04           C
ATOM   4545  CG  TYR A 301      -3.176 -19.487  -7.764  1.00  7.04           C
ATOM   4546  CD1 TYR A 301      -3.995 -18.450  -8.041  1.00  7.04           C
ATOM   4547  CD2 TYR A 301      -2.663 -20.253  -8.790  1.00  7.04           C
ATOM   4548  CE1 TYR A 301      -4.332 -18.137  -9.337  1.00  7.04           C
ATOM   4549  CE2 TYR A 301      -2.984 -19.957 -10.100  1.00  7.04           C
ATOM   4550  CZ  TYR A 301      -3.821 -18.898 -10.375  1.00  7.04           C
ATOM   4551  OH  TYR A 301      -4.153 -18.592 -11.677  1.00  7.04           O
ATOM      0  H   TYR A 301      -5.058 -19.383  -5.299  1.00  7.04           H   new
ATOM      0  HA  TYR A 301      -3.945 -21.540  -6.368  1.00  7.04           H   new
ATOM      0  HB2 TYR A 301      -2.854 -18.991  -5.806  1.00  7.04           H   new
ATOM      0  HB3 TYR A 301      -1.921 -20.143  -6.289  1.00  7.04           H   new
ATOM      0  HD1 TYR A 301      -4.337 -17.939  -7.344  1.00  7.04           H   new
ATOM      0  HD2 TYR A 301      -2.101 -20.969  -8.599  1.00  7.04           H   new
ATOM      0  HE1 TYR A 301      -4.898 -17.421  -9.515  1.00  7.04           H   new
ATOM      0  HE2 TYR A 301      -2.637 -20.470 -10.793  1.00  7.04           H   new
ATOM      0  HH  TYR A 301      -3.774 -19.132 -12.197  1.00  7.04           H   new
ATOM   4561  N   SER A 302      -2.308 -22.480  -4.809  1.00  7.04           N
ATOM   4562  CA  SER A 302      -1.537 -23.220  -3.820  1.00  7.04           C
ATOM   4563  C   SER A 302      -0.347 -22.400  -3.353  1.00  7.04           C
ATOM   4564  O   SER A 302      -0.074 -21.332  -3.906  1.00  7.04           O
ATOM   4565  CB  SER A 302      -1.044 -24.522  -4.417  1.00  7.04           C
ATOM   4566  OG  SER A 302      -0.075 -24.287  -5.401  1.00  7.04           O
ATOM      0  H   SER A 302      -2.169 -22.747  -5.615  1.00  7.04           H   new
ATOM      0  HA  SER A 302      -2.111 -23.407  -3.061  1.00  7.04           H   new
ATOM      0  HB2 SER A 302      -0.671 -25.082  -3.718  1.00  7.04           H   new
ATOM      0  HB3 SER A 302      -1.790 -25.008  -4.802  1.00  7.04           H   new
ATOM      0  HG  SER A 302       0.186 -25.020  -5.718  1.00  7.04           H   new
ATOM   4572  N   LEU A 303       0.343 -22.891  -2.331  1.00  7.04           N
ATOM   4573  CA  LEU A 303       1.557 -22.235  -1.864  1.00  7.04           C
ATOM   4574  C   LEU A 303       2.687 -22.376  -2.860  1.00  7.04           C
ATOM   4575  O   LEU A 303       2.821 -23.412  -3.518  1.00  7.04           O
ATOM   4576  CB  LEU A 303       2.037 -22.824  -0.534  1.00  7.04           C
ATOM   4577  CG  LEU A 303       1.159 -22.584   0.690  1.00  7.04           C
ATOM   4578  CD1 LEU A 303       1.745 -23.344   1.881  1.00  7.04           C
ATOM   4579  CD2 LEU A 303       1.118 -21.085   0.963  1.00  7.04           C
ATOM      0  H   LEU A 303       0.126 -23.600  -1.896  1.00  7.04           H   new
ATOM      0  HA  LEU A 303       1.328 -21.299  -1.752  1.00  7.04           H   new
ATOM      0  HB2 LEU A 303       2.139 -23.782  -0.648  1.00  7.04           H   new
ATOM      0  HB3 LEU A 303       2.919 -22.466  -0.347  1.00  7.04           H   new
ATOM      0  HG  LEU A 303       0.256 -22.903   0.539  1.00  7.04           H   new
ATOM      0 HD11 LEU A 303       1.191 -23.196   2.664  1.00  7.04           H   new
ATOM      0 HD12 LEU A 303       1.771 -24.292   1.679  1.00  7.04           H   new
ATOM      0 HD13 LEU A 303       2.644 -23.026   2.057  1.00  7.04           H   new
ATOM      0 HD21 LEU A 303       0.563 -20.912   1.740  1.00  7.04           H   new
ATOM      0 HD22 LEU A 303       2.017 -20.762   1.130  1.00  7.04           H   new
ATOM      0 HD23 LEU A 303       0.748 -20.626   0.193  1.00  7.04           H   new
ATOM   4591  N   CYS A 304       3.523 -21.353  -2.932  1.00  7.04           N
ATOM   4592  CA  CYS A 304       4.735 -21.376  -3.723  1.00  7.04           C
ATOM   4593  C   CYS A 304       5.665 -22.456  -3.165  1.00  7.04           C
ATOM   4594  O   CYS A 304       5.781 -22.583  -1.947  1.00  7.04           O
ATOM   4595  CB  CYS A 304       5.451 -20.030  -3.645  1.00  7.04           C
ATOM   4596  SG  CYS A 304       4.546 -18.604  -4.346  1.00  7.04           S
ATOM      0  H   CYS A 304       3.397 -20.612  -2.513  1.00  7.04           H   new
ATOM      0  HA  CYS A 304       4.505 -21.560  -4.647  1.00  7.04           H   new
ATOM      0  HB2 CYS A 304       5.647 -19.841  -2.714  1.00  7.04           H   new
ATOM      0  HB3 CYS A 304       6.302 -20.109  -4.104  1.00  7.04           H   new
ATOM   4601  N   THR A 305       6.345 -23.219  -4.036  1.00  7.04           N
ATOM   4602  CA  THR A 305       7.217 -24.293  -3.527  1.00  7.04           C
ATOM   4603  C   THR A 305       8.732 -24.105  -3.695  1.00  7.04           C
ATOM   4604  O   THR A 305       9.509 -24.803  -3.049  1.00  7.04           O
ATOM   4605  CB  THR A 305       6.814 -25.643  -4.143  1.00  7.04           C
ATOM   4606  CG2 THR A 305       5.361 -25.951  -3.796  1.00  7.04           C
ATOM   4607  OG1 THR A 305       6.955 -25.594  -5.570  1.00  7.04           O
ATOM      0  H   THR A 305       6.319 -23.137  -4.892  1.00  7.04           H   new
ATOM      0  HA  THR A 305       7.068 -24.263  -2.569  1.00  7.04           H   new
ATOM      0  HB  THR A 305       7.392 -26.336  -3.786  1.00  7.04           H   new
ATOM      0  HG1 THR A 305       6.735 -26.335  -5.899  1.00  7.04           H   new
ATOM      0 HG21 THR A 305       5.109 -26.803  -4.185  1.00  7.04           H   new
ATOM      0 HG22 THR A 305       5.260 -25.994  -2.832  1.00  7.04           H   new
ATOM      0 HG23 THR A 305       4.789 -25.252  -4.149  1.00  7.04           H   new
ATOM   4615  N   ALA A 306       9.179 -23.203  -4.563  1.00  7.04           N
ATOM   4616  CA  ALA A 306      10.621 -23.009  -4.708  1.00  7.04           C
ATOM   4617  C   ALA A 306      11.114 -22.169  -3.543  1.00  7.04           C
ATOM   4618  O   ALA A 306      10.332 -21.473  -2.898  1.00  7.04           O
ATOM   4619  CB  ALA A 306      10.998 -22.355  -6.027  1.00  7.04           C
ATOM      0  H   ALA A 306       8.685 -22.707  -5.063  1.00  7.04           H   new
ATOM      0  HA  ALA A 306      11.045 -23.881  -4.706  1.00  7.04           H   new
ATOM      0  HB1 ALA A 306      11.961 -22.250  -6.072  1.00  7.04           H   new
ATOM      0  HB2 ALA A 306      10.699 -22.913  -6.762  1.00  7.04           H   new
ATOM      0  HB3 ALA A 306      10.575 -21.485  -6.089  1.00  7.04           H   new
ATOM   4625  N   ALA A 307      12.402 -22.223  -3.276  1.00  7.04           N
ATOM   4626  CA  ALA A 307      12.980 -21.419  -2.212  1.00  7.04           C
ATOM   4627  C   ALA A 307      12.802 -19.929  -2.451  1.00  7.04           C
ATOM   4628  O   ALA A 307      12.766 -19.473  -3.597  1.00  7.04           O
ATOM   4629  CB  ALA A 307      14.460 -21.705  -2.082  1.00  7.04           C
ATOM      0  H   ALA A 307      12.964 -22.719  -3.698  1.00  7.04           H   new
ATOM      0  HA  ALA A 307      12.511 -21.660  -1.398  1.00  7.04           H   new
ATOM      0  HB1 ALA A 307      14.833 -21.163  -1.370  1.00  7.04           H   new
ATOM      0  HB2 ALA A 307      14.592 -22.644  -1.876  1.00  7.04           H   new
ATOM      0  HB3 ALA A 307      14.905 -21.492  -2.917  1.00  7.04           H   new
ATOM   4635  N   PHE A 308      12.706 -19.201  -1.349  1.00  7.04           N
ATOM   4636  CA  PHE A 308      12.656 -17.746  -1.324  1.00  7.04           C
ATOM   4637  C   PHE A 308      13.924 -17.169  -0.715  1.00  7.04           C
ATOM   4638  O   PHE A 308      14.587 -17.825   0.090  1.00  7.04           O
ATOM   4639  CB  PHE A 308      11.471 -17.229  -0.518  1.00  7.04           C
ATOM   4640  CG  PHE A 308      10.119 -17.403  -1.130  1.00  7.04           C
ATOM   4641  CD1 PHE A 308       9.396 -18.566  -0.970  1.00  7.04           C
ATOM   4642  CD2 PHE A 308       9.550 -16.358  -1.855  1.00  7.04           C
ATOM   4643  CE1 PHE A 308       8.144 -18.679  -1.518  1.00  7.04           C
ATOM   4644  CE2 PHE A 308       8.310 -16.464  -2.396  1.00  7.04           C
ATOM   4645  CZ  PHE A 308       7.601 -17.621  -2.230  1.00  7.04           C
ATOM      0  H   PHE A 308      12.667 -19.553  -0.565  1.00  7.04           H   new
ATOM      0  HA  PHE A 308      12.564 -17.462  -2.247  1.00  7.04           H   new
ATOM      0  HB2 PHE A 308      11.473 -17.674   0.344  1.00  7.04           H   new
ATOM      0  HB3 PHE A 308      11.608 -16.284  -0.349  1.00  7.04           H   new
ATOM      0  HD1 PHE A 308       9.758 -19.275  -0.490  1.00  7.04           H   new
ATOM      0  HD2 PHE A 308      10.031 -15.570  -1.971  1.00  7.04           H   new
ATOM      0  HE1 PHE A 308       7.659 -19.466  -1.412  1.00  7.04           H   new
ATOM      0  HE2 PHE A 308       7.946 -15.755  -2.876  1.00  7.04           H   new
ATOM      0  HZ  PHE A 308       6.750 -17.699  -2.597  1.00  7.04           H   new
ATOM   4655  N   THR A 309      14.212 -15.917  -1.051  1.00  7.04           N
ATOM   4656  CA  THR A 309      15.313 -15.192  -0.425  1.00  7.04           C
ATOM   4657  C   THR A 309      14.918 -13.788  -0.081  1.00  7.04           C
ATOM   4658  O   THR A 309      14.136 -13.149  -0.775  1.00  7.04           O
ATOM   4659  CB  THR A 309      16.557 -15.071  -1.321  1.00  7.04           C
ATOM   4660  CG2 THR A 309      16.225 -14.303  -2.554  1.00  7.04           C
ATOM   4661  OG1 THR A 309      17.600 -14.358  -0.588  1.00  7.04           O
ATOM      0  H   THR A 309      13.780 -15.466  -1.642  1.00  7.04           H   new
ATOM      0  HA  THR A 309      15.524 -15.715   0.364  1.00  7.04           H   new
ATOM      0  HB  THR A 309      16.862 -15.958  -1.568  1.00  7.04           H   new
ATOM      0  HG1 THR A 309      17.438 -13.534  -0.601  1.00  7.04           H   new
ATOM      0 HG21 THR A 309      17.014 -14.231  -3.113  1.00  7.04           H   new
ATOM      0 HG22 THR A 309      15.524 -14.762  -3.042  1.00  7.04           H   new
ATOM      0 HG23 THR A 309      15.920 -13.415  -2.310  1.00  7.04           H   new
ATOM   4669  N   PHE A 310      15.482 -13.270   0.978  1.00  7.04           N
ATOM   4670  CA  PHE A 310      15.194 -11.899   1.287  1.00  7.04           C
ATOM   4671  C   PHE A 310      16.019 -11.090   0.325  1.00  7.04           C
ATOM   4672  O   PHE A 310      17.062 -11.581  -0.139  1.00  7.04           O
ATOM   4673  CB  PHE A 310      15.508 -11.543   2.744  1.00  7.04           C
ATOM   4674  CG  PHE A 310      14.536 -12.169   3.750  1.00  7.04           C
ATOM   4675  CD1 PHE A 310      14.957 -13.039   4.745  1.00  7.04           C
ATOM   4676  CD2 PHE A 310      13.193 -11.911   3.663  1.00  7.04           C
ATOM   4677  CE1 PHE A 310      14.051 -13.612   5.629  1.00  7.04           C
ATOM   4678  CE2 PHE A 310      12.298 -12.478   4.552  1.00  7.04           C
ATOM   4679  CZ  PHE A 310      12.727 -13.328   5.534  1.00  7.04           C
ATOM      0  H   PHE A 310      16.016 -13.677   1.515  1.00  7.04           H   new
ATOM      0  HA  PHE A 310      14.246 -11.715   1.192  1.00  7.04           H   new
ATOM      0  HB2 PHE A 310      16.410 -11.833   2.953  1.00  7.04           H   new
ATOM      0  HB3 PHE A 310      15.490 -10.578   2.845  1.00  7.04           H   new
ATOM      0  HD1 PHE A 310      15.861 -13.242   4.822  1.00  7.04           H   new
ATOM      0  HD2 PHE A 310      12.878 -11.345   2.995  1.00  7.04           H   new
ATOM      0  HE1 PHE A 310      14.353 -14.193   6.289  1.00  7.04           H   new
ATOM      0  HE2 PHE A 310      11.392 -12.279   4.481  1.00  7.04           H   new
ATOM      0  HZ  PHE A 310      12.120 -13.706   6.128  1.00  7.04           H   new
ATOM   4689  N   THR A 311      15.532  -9.897  -0.020  1.00  7.04           N
ATOM   4690  CA  THR A 311      16.298  -8.974  -0.845  1.00  7.04           C
ATOM   4691  C   THR A 311      16.550  -7.713  -0.041  1.00  7.04           C
ATOM   4692  O   THR A 311      17.522  -6.991  -0.269  1.00  7.04           O
ATOM   4693  CB  THR A 311      15.555  -8.621  -2.130  1.00  7.04           C
ATOM   4694  CG2 THR A 311      15.235  -9.872  -2.883  1.00  7.04           C
ATOM   4695  OG1 THR A 311      14.343  -7.965  -1.807  1.00  7.04           O
ATOM      0  H   THR A 311      14.758  -9.606   0.216  1.00  7.04           H   new
ATOM      0  HA  THR A 311      17.134  -9.397  -1.096  1.00  7.04           H   new
ATOM      0  HB  THR A 311      16.113  -8.042  -2.672  1.00  7.04           H   new
ATOM      0  HG1 THR A 311      13.933  -7.769  -2.514  1.00  7.04           H   new
ATOM      0 HG21 THR A 311      14.763  -9.646  -3.700  1.00  7.04           H   new
ATOM      0 HG22 THR A 311      16.057 -10.337  -3.103  1.00  7.04           H   new
ATOM      0 HG23 THR A 311      14.677 -10.446  -2.335  1.00  7.04           H   new
ATOM   4703  N   LYS A 312      15.680  -7.490   0.939  1.00  7.04           N
ATOM   4704  CA  LYS A 312      15.797  -6.344   1.835  1.00  7.04           C
ATOM   4705  C   LYS A 312      15.474  -6.815   3.228  1.00  7.04           C
ATOM   4706  O   LYS A 312      14.395  -7.349   3.477  1.00  7.04           O
ATOM   4707  CB  LYS A 312      14.890  -5.175   1.431  1.00  7.04           C
ATOM   4708  CG  LYS A 312      15.015  -3.921   2.313  1.00  7.04           C
ATOM   4709  CD  LYS A 312      14.107  -2.772   1.811  1.00  7.04           C
ATOM   4710  CE  LYS A 312      14.680  -2.125   0.547  1.00  7.04           C
ATOM   4711  NZ  LYS A 312      13.927  -0.888   0.128  1.00  7.04           N1+
ATOM      0  H   LYS A 312      15.006  -7.998   1.103  1.00  7.04           H   new
ATOM      0  HA  LYS A 312      16.703  -6.001   1.786  1.00  7.04           H   new
ATOM      0  HB2 LYS A 312      15.090  -4.930   0.514  1.00  7.04           H   new
ATOM      0  HB3 LYS A 312      13.968  -5.477   1.450  1.00  7.04           H   new
ATOM      0  HG2 LYS A 312      14.779  -4.144   3.227  1.00  7.04           H   new
ATOM      0  HG3 LYS A 312      15.938  -3.623   2.323  1.00  7.04           H   new
ATOM      0  HD2 LYS A 312      13.219  -3.115   1.627  1.00  7.04           H   new
ATOM      0  HD3 LYS A 312      14.014  -2.102   2.507  1.00  7.04           H   new
ATOM      0  HE2 LYS A 312      15.610  -1.896   0.700  1.00  7.04           H   new
ATOM      0  HE3 LYS A 312      14.662  -2.770  -0.177  1.00  7.04           H   new
ATOM      0  HZ1 LYS A 312      14.411  -0.432  -0.463  1.00  7.04           H   new
ATOM      0  HZ2 LYS A 312      13.152  -1.123  -0.241  1.00  7.04           H   new
ATOM      0  HZ3 LYS A 312      13.773  -0.378   0.841  1.00  7.04           H   new
ATOM   4725  N   VAL A 313      16.415  -6.584   4.132  1.00  7.04           N
ATOM   4726  CA  VAL A 313      16.318  -6.999   5.521  1.00  7.04           C
ATOM   4727  C   VAL A 313      15.064  -6.392   6.133  1.00  7.04           C
ATOM   4728  O   VAL A 313      14.761  -5.239   5.830  1.00  7.04           O
ATOM   4729  CB  VAL A 313      17.539  -6.459   6.289  1.00  7.04           C
ATOM   4730  CG1 VAL A 313      17.449  -4.948   6.334  1.00  7.04           C
ATOM   4731  CG2 VAL A 313      17.605  -7.025   7.695  1.00  7.04           C
ATOM      0  H   VAL A 313      17.147  -6.171   3.949  1.00  7.04           H   new
ATOM      0  HA  VAL A 313      16.285  -7.967   5.573  1.00  7.04           H   new
ATOM      0  HB  VAL A 313      18.349  -6.733   5.831  1.00  7.04           H   new
ATOM      0 HG11 VAL A 313      18.212  -4.592   6.815  1.00  7.04           H   new
ATOM      0 HG12 VAL A 313      17.445  -4.597   5.430  1.00  7.04           H   new
ATOM      0 HG13 VAL A 313      16.632  -4.686   6.786  1.00  7.04           H   new
ATOM      0 HG21 VAL A 313      18.382  -6.667   8.152  1.00  7.04           H   new
ATOM      0 HG22 VAL A 313      16.803  -6.778   8.181  1.00  7.04           H   new
ATOM      0 HG23 VAL A 313      17.672  -7.992   7.652  1.00  7.04           H   new
ATOM   4741  N   PRO A 314      14.306  -7.123   6.966  1.00  7.04           N
ATOM   4742  CA  PRO A 314      13.139  -6.605   7.631  1.00  7.04           C
[truncated: 228,812 more chars]
