# Supplementary material for: Integrative proteome-wide structural analysis and high-throughput docking identify broad-spectrum antiviral scaffolds against Zika, Yellow Fever, West Nile, Saint Louis encephalitis, and Usutu viruses
Source: Front Cell Infect Microbiol. 2026 Apr 30;16:1723132. doi: 10.3389/fcimb.2026.1723132 (PMC13171538; doi:10.3389/fcimb.2026.1723132)
Supplement: Supplementary file 7 [file DataSheet7.zip › ZIKV/ZIKV_E/ZIKV_E.pdb]

ATOM      1  N   ILE A   1       0.815  -0.876   1.432  1.00  7.04           N  
ATOM      2  CA  ILE A   1       1.932  -0.601   0.549  1.00  7.04           C  
ATOM      3  C   ILE A   1       2.327   0.859   0.633  1.00  7.04           C  
ATOM      4  O   ILE A   1       3.280   1.214   1.322  1.00  7.04           O  
ATOM      5  CB  ILE A   1       1.593  -1.006  -0.901  1.00  7.04           C  
ATOM      6  CG1 ILE A   1       1.281  -2.494  -0.932  1.00  7.04           C  
ATOM      7  CG2 ILE A   1       2.749  -0.693  -1.874  1.00  7.04           C  
ATOM      8  CD1 ILE A   1       2.373  -3.430  -0.505  1.00  7.04           C  
ATOM      9 1H   ILE A   1       1.175  -1.375   2.241  1.00  7.04           H  
ATOM     10 2H   ILE A   1       0.316  -0.035   1.717  1.00  7.04           H  
ATOM     11 3H   ILE A   1       0.181  -1.467   0.922  1.00  7.04           H  
ATOM     12  HA  ILE A   1       2.775  -1.199   0.881  1.00  7.04           H  
ATOM     13  HB  ILE A   1       0.694  -0.482  -1.221  1.00  7.04           H  
ATOM     14 1HG1 ILE A   1       0.464  -2.652  -0.253  1.00  7.04           H  
ATOM     15 2HG1 ILE A   1       0.973  -2.764  -1.943  1.00  7.04           H  
ATOM     16 1HG2 ILE A   1       2.463  -0.997  -2.865  1.00  7.04           H  
ATOM     17 2HG2 ILE A   1       2.963   0.363  -1.884  1.00  7.04           H  
ATOM     18 3HG2 ILE A   1       3.643  -1.237  -1.570  1.00  7.04           H  
ATOM     19 1HD1 ILE A   1       1.999  -4.457  -0.556  1.00  7.04           H  
ATOM     20 2HD1 ILE A   1       3.226  -3.324  -1.163  1.00  7.04           H  
ATOM     21 3HD1 ILE A   1       2.663  -3.203   0.523  1.00  7.04           H  
ATOM     22  N   ARG A   2       1.599   1.731  -0.059  1.00  7.04           N  
ATOM     23  CA  ARG A   2       1.950   3.150  -0.061  1.00  7.04           C  
ATOM     24  C   ARG A   2       1.998   3.730   1.343  1.00  7.04           C  
ATOM     25  O   ARG A   2       2.878   4.531   1.683  1.00  7.04           O  
ATOM     26  CB  ARG A   2       0.902   3.952  -0.821  1.00  7.04           C  
ATOM     27  CG  ARG A   2       1.183   5.461  -0.950  1.00  7.04           C  
ATOM     28  CD  ARG A   2       0.573   6.240   0.177  1.00  7.04           C  
ATOM     29  NE  ARG A   2       0.839   7.678   0.093  1.00  7.04           N  
ATOM     30  CZ  ARG A   2       2.001   8.306   0.401  1.00  7.04           C  
ATOM     31  NH1 ARG A   2       3.076   7.626   0.750  1.00  7.04           N1+
ATOM     32  NH2 ARG A   2       2.057   9.626   0.342  1.00  7.04           N  
ATOM     33  H   ARG A   2       0.802   1.425  -0.598  1.00  7.04           H  
ATOM     34  HA  ARG A   2       2.919   3.278  -0.530  1.00  7.04           H  
ATOM     35 1HB  ARG A   2       0.803   3.554  -1.831  1.00  7.04           H  
ATOM     36 2HB  ARG A   2      -0.064   3.836  -0.325  1.00  7.04           H  
ATOM     37 1HG  ARG A   2       2.257   5.624  -0.911  1.00  7.04           H  
ATOM     38 2HG  ARG A   2       0.802   5.837  -1.895  1.00  7.04           H  
ATOM     39 1HD  ARG A   2      -0.508   6.100   0.189  1.00  7.04           H  
ATOM     40 2HD  ARG A   2       0.980   5.887   1.117  1.00  7.04           H  
ATOM     41  HE  ARG A   2       0.026   8.270  -0.131  1.00  7.04           H  
ATOM     42 1HH1 ARG A   2       3.046   6.619   0.781  1.00  7.04           H  
ATOM     43 2HH1 ARG A   2       3.931   8.114   0.968  1.00  7.04           H  
ATOM     44 1HH2 ARG A   2       1.230  10.152   0.073  1.00  7.04           H  
ATOM     45 2HH2 ARG A   2       2.911  10.106   0.566  1.00  7.04           H  
ATOM     46  N   CYS A   3       1.109   3.250   2.210  1.00  7.04           N  
ATOM     47  CA  CYS A   3       1.018   3.847   3.528  1.00  7.04           C  
ATOM     48  C   CYS A   3       2.056   3.319   4.502  1.00  7.04           C  
ATOM     49  O   CYS A   3       2.084   3.711   5.667  1.00  7.04           O  
ATOM     50  CB  CYS A   3      -0.388   3.659   4.059  1.00  7.04           C  
ATOM     51  SG  CYS A   3      -1.592   4.564   3.047  1.00  7.04           S  
ATOM     52  H   CYS A   3       0.426   2.540   1.945  1.00  7.04           H  
ATOM     53  HA  CYS A   3       1.174   4.917   3.416  1.00  7.04           H  
ATOM     54 1HB  CYS A   3      -0.652   2.602   4.051  1.00  7.04           H  
ATOM     55 2HB  CYS A   3      -0.451   4.016   5.085  1.00  7.04           H  
ATOM     56  N   ILE A   4       2.965   2.469   4.028  1.00  7.04           N  
ATOM     57  CA  ILE A   4       4.028   1.963   4.871  1.00  7.04           C  
ATOM     58  C   ILE A   4       4.930   3.124   5.304  1.00  7.04           C  
ATOM     59  O   ILE A   4       5.602   3.056   6.333  1.00  7.04           O  
ATOM     60  CB  ILE A   4       4.841   0.873   4.149  1.00  7.04           C  
ATOM     61  CG1 ILE A   4       5.595   0.058   5.160  1.00  7.04           C  
ATOM     62  CG2 ILE A   4       5.833   1.486   3.149  1.00  7.04           C  
ATOM     63  CD1 ILE A   4       4.656  -0.683   6.084  1.00  7.04           C  
ATOM     64  H   ILE A   4       2.933   2.162   3.056  1.00  7.04           H  
ATOM     65  HA  ILE A   4       3.585   1.525   5.765  1.00  7.04           H  
ATOM     66  HB  ILE A   4       4.157   0.207   3.615  1.00  7.04           H  
ATOM     67 1HG1 ILE A   4       6.205  -0.666   4.632  1.00  7.04           H  
ATOM     68 2HG1 ILE A   4       6.248   0.701   5.751  1.00  7.04           H  
ATOM     69 1HG2 ILE A   4       6.381   0.685   2.659  1.00  7.04           H  
ATOM     70 2HG2 ILE A   4       5.301   2.069   2.405  1.00  7.04           H  
ATOM     71 3HG2 ILE A   4       6.534   2.128   3.673  1.00  7.04           H  
ATOM     72 1HD1 ILE A   4       5.189  -1.291   6.786  1.00  7.04           H  
ATOM     73 2HD1 ILE A   4       4.049   0.034   6.623  1.00  7.04           H  
ATOM     74 3HD1 ILE A   4       4.034  -1.305   5.505  1.00  7.04           H  
ATOM     75  N   GLY A   5       4.950   4.193   4.490  1.00  7.04           N  
ATOM     76  CA  GLY A   5       5.752   5.380   4.754  1.00  7.04           C  
ATOM     77  C   GLY A   5       4.999   6.463   5.539  1.00  7.04           C  
ATOM     78  O   GLY A   5       5.495   7.584   5.670  1.00  7.04           O  
ATOM     79  H   GLY A   5       4.359   4.186   3.655  1.00  7.04           H  
ATOM     80 1HA  GLY A   5       6.646   5.090   5.304  1.00  7.04           H  
ATOM     81 2HA  GLY A   5       6.088   5.794   3.805  1.00  7.04           H  
ATOM     82  N   VAL A   6       3.800   6.152   6.032  1.00  7.04           N  
ATOM     83  CA  VAL A   6       2.980   7.135   6.729  1.00  7.04           C  
ATOM     84  C   VAL A   6       2.904   6.919   8.239  1.00  7.04           C  
ATOM     85  O   VAL A   6       2.481   5.858   8.710  1.00  7.04           O  
ATOM     86  CB  VAL A   6       1.562   7.111   6.131  1.00  7.04           C  
ATOM     87  CG1 VAL A   6       0.634   8.056   6.867  1.00  7.04           C  
ATOM     88  CG2 VAL A   6       1.627   7.502   4.639  1.00  7.04           C  
ATOM     89  H   VAL A   6       3.422   5.214   5.916  1.00  7.04           H  
ATOM     90  HA  VAL A   6       3.407   8.121   6.546  1.00  7.04           H  
ATOM     91  HB  VAL A   6       1.155   6.101   6.225  1.00  7.04           H  
ATOM     92 1HG1 VAL A   6      -0.353   7.997   6.417  1.00  7.04           H  
ATOM     93 2HG1 VAL A   6       0.573   7.761   7.903  1.00  7.04           H  
ATOM     94 3HG1 VAL A   6       1.004   9.079   6.796  1.00  7.04           H  
ATOM     95 1HG2 VAL A   6       0.620   7.466   4.203  1.00  7.04           H  
ATOM     96 2HG2 VAL A   6       2.024   8.511   4.545  1.00  7.04           H  
ATOM     97 3HG2 VAL A   6       2.275   6.813   4.106  1.00  7.04           H  
ATOM     98  N   SER A   7       3.313   7.958   8.979  1.00  7.04           N  
ATOM     99  CA  SER A   7       3.321   7.969  10.443  1.00  7.04           C  
ATOM    100  C   SER A   7       1.922   7.849  11.017  1.00  7.04           C  
ATOM    101  O   SER A   7       1.667   7.076  11.927  1.00  7.04           O  
ATOM    102  CB  SER A   7       3.958   9.251  10.949  1.00  7.04           C  
ATOM    103  OG  SER A   7       3.968   9.297  12.352  1.00  7.04           O  
ATOM    104  H   SER A   7       3.651   8.776   8.489  1.00  7.04           H  
ATOM    105  HA  SER A   7       3.901   7.117  10.793  1.00  7.04           H  
ATOM    106 1HB  SER A   7       4.976   9.316  10.573  1.00  7.04           H  
ATOM    107 2HB  SER A   7       3.413  10.111  10.561  1.00  7.04           H  
ATOM    108  HG  SER A   7       3.112   9.656  12.614  1.00  7.04           H  
ATOM    109  N   ASN A   8       0.995   8.614  10.480  1.00  7.04           N  
ATOM    110  CA  ASN A   8      -0.368   8.632  10.988  1.00  7.04           C  
ATOM    111  C   ASN A   8      -1.241   7.563  10.318  1.00  7.04           C  
ATOM    112  O   ASN A   8      -2.194   7.889   9.607  1.00  7.04           O  
ATOM    113  CB  ASN A   8      -0.935  10.009  10.772  1.00  7.04           C  
ATOM    114  CG  ASN A   8      -0.216  11.064  11.544  1.00  7.04           C  
ATOM    115  ND2 ASN A   8       0.083  12.149  10.866  1.00  7.04           N  
ATOM    116  OD1 ASN A   8       0.102  10.906  12.732  1.00  7.04           O  
ATOM    117  H   ASN A   8       1.243   9.220   9.712  1.00  7.04           H  
ATOM    118  HA  ASN A   8      -0.345   8.415  12.056  1.00  7.04           H  
ATOM    119 1HB  ASN A   8      -0.837  10.260   9.746  1.00  7.04           H  
ATOM    120 2HB  ASN A   8      -1.993  10.026  11.026  1.00  7.04           H  
ATOM    121 1HD2 ASN A   8       0.577  12.899  11.306  1.00  7.04           H  
ATOM    122 2HD2 ASN A   8      -0.170  12.211   9.879  1.00  7.04           H  
ATOM    123  N   ARG A   9      -0.917   6.297  10.560  1.00  7.04           N  
ATOM    124  CA  ARG A   9      -1.653   5.194   9.928  1.00  7.04           C  
ATOM    125  C   ARG A   9      -2.517   4.419  10.916  1.00  7.04           C  
ATOM    126  O   ARG A   9      -2.028   3.895  11.918  1.00  7.04           O  
ATOM    127  CB  ARG A   9      -0.716   4.193   9.277  1.00  7.04           C  
ATOM    128  CG  ARG A   9      -1.341   3.122   8.413  1.00  7.04           C  
ATOM    129  CD  ARG A   9      -0.263   2.266   7.869  1.00  7.04           C  
ATOM    130  NE  ARG A   9      -0.731   1.263   6.932  1.00  7.04           N  
ATOM    131  CZ  ARG A   9       0.021   0.261   6.443  1.00  7.04           C  
ATOM    132  NH1 ARG A   9       1.247   0.073   6.815  1.00  7.04           N1+
ATOM    133  NH2 ARG A   9      -0.471  -0.556   5.562  1.00  7.04           N  
ATOM    134  H   ARG A   9      -0.118   6.140  11.168  1.00  7.04           H  
ATOM    135  HA  ARG A   9      -2.287   5.613   9.161  1.00  7.04           H  
ATOM    136 1HB  ARG A   9       0.058   4.709   8.705  1.00  7.04           H  
ATOM    137 2HB  ARG A   9      -0.245   3.629  10.043  1.00  7.04           H  
ATOM    138 1HG  ARG A   9      -2.020   2.503   9.008  1.00  7.04           H  
ATOM    139 2HG  ARG A   9      -1.892   3.578   7.585  1.00  7.04           H  
ATOM    140 1HD  ARG A   9       0.453   2.898   7.357  1.00  7.04           H  
ATOM    141 2HD  ARG A   9       0.239   1.762   8.689  1.00  7.04           H  
ATOM    142  HE  ARG A   9      -1.692   1.298   6.602  1.00  7.04           H  
ATOM    143 1HH1 ARG A   9       1.680   0.679   7.494  1.00  7.04           H  
ATOM    144 2HH1 ARG A   9       1.748  -0.722   6.392  1.00  7.04           H  
ATOM    145 1HH2 ARG A   9      -1.429  -0.398   5.216  1.00  7.04           H  
ATOM    146 2HH2 ARG A   9       0.146  -1.299   5.209  1.00  7.04           H  
ATOM    147  N   ASP A  10      -3.802   4.340  10.606  1.00  7.04           N  
ATOM    148  CA  ASP A  10      -4.762   3.606  11.414  1.00  7.04           C  
ATOM    149  C   ASP A  10      -5.168   2.322  10.702  1.00  7.04           C  
ATOM    150  O   ASP A  10      -5.121   2.257   9.473  1.00  7.04           O  
ATOM    151  CB  ASP A  10      -5.983   4.460  11.731  1.00  7.04           C  
ATOM    152  CG  ASP A  10      -5.710   5.635  12.708  1.00  7.04           C  
ATOM    153  OD1 ASP A  10      -5.008   5.422  13.662  1.00  7.04           O  
ATOM    154  OD2 ASP A  10      -6.262   6.710  12.532  1.00  7.04           O1-
ATOM    155  H   ASP A  10      -4.112   4.802   9.750  1.00  7.04           H  
ATOM    156  HA  ASP A  10      -4.287   3.332  12.356  1.00  7.04           H  
ATOM    157 1HB  ASP A  10      -6.365   4.876  10.807  1.00  7.04           H  
ATOM    158 2HB  ASP A  10      -6.749   3.824  12.165  1.00  7.04           H  
ATOM    159  N   PHE A  11      -5.592   1.319  11.463  1.00  7.04           N  
ATOM    160  CA  PHE A  11      -6.017   0.057  10.865  1.00  7.04           C  
ATOM    161  C   PHE A  11      -7.442  -0.331  11.263  1.00  7.04           C  
ATOM    162  O   PHE A  11      -7.876  -0.069  12.388  1.00  7.04           O  
ATOM    163  CB  PHE A  11      -5.050  -1.058  11.302  1.00  7.04           C  
ATOM    164  CG  PHE A  11      -3.608  -0.883  10.832  1.00  7.04           C  
ATOM    165  CD1 PHE A  11      -2.707  -0.091  11.552  1.00  7.04           C  
ATOM    166  CD2 PHE A  11      -3.145  -1.535   9.708  1.00  7.04           C  
ATOM    167  CE1 PHE A  11      -1.393   0.046  11.138  1.00  7.04           C  
ATOM    168  CE2 PHE A  11      -1.836  -1.403   9.296  1.00  7.04           C  
ATOM    169  CZ  PHE A  11      -0.960  -0.616  10.011  1.00  7.04           C  
ATOM    170  H   PHE A  11      -5.607   1.425  12.469  1.00  7.04           H  
ATOM    171  HA  PHE A  11      -5.974   0.157   9.785  1.00  7.04           H  
ATOM    172 1HB  PHE A  11      -5.048  -1.131  12.389  1.00  7.04           H  
ATOM    173 2HB  PHE A  11      -5.417  -2.014  10.918  1.00  7.04           H  
ATOM    174  HD1 PHE A  11      -3.047   0.429  12.448  1.00  7.04           H  
ATOM    175  HD2 PHE A  11      -3.833  -2.159   9.144  1.00  7.04           H  
ATOM    176  HE1 PHE A  11      -0.702   0.674  11.707  1.00  7.04           H  
ATOM    177  HE2 PHE A  11      -1.491  -1.921   8.408  1.00  7.04           H  
ATOM    178  HZ  PHE A  11       0.074  -0.516   9.686  1.00  7.04           H  
ATOM    179  N   VAL A  12      -8.141  -0.996  10.346  1.00  7.04           N  
ATOM    180  CA  VAL A  12      -9.463  -1.562  10.602  1.00  7.04           C  
ATOM    181  C   VAL A  12      -9.437  -3.061  10.323  1.00  7.04           C  
ATOM    182  O   VAL A  12      -9.007  -3.483   9.249  1.00  7.04           O  
ATOM    183  CB  VAL A  12     -10.546  -0.923   9.727  1.00  7.04           C  
ATOM    184  CG1 VAL A  12     -11.868  -1.593  10.046  1.00  7.04           C  
ATOM    185  CG2 VAL A  12     -10.599   0.580   9.946  1.00  7.04           C  
ATOM    186  H   VAL A  12      -7.724  -1.114   9.426  1.00  7.04           H  
ATOM    187  HA  VAL A  12      -9.717  -1.405  11.651  1.00  7.04           H  
ATOM    188  HB  VAL A  12     -10.331  -1.121   8.694  1.00  7.04           H  
ATOM    189 1HG1 VAL A  12     -12.627  -1.187   9.455  1.00  7.04           H  
ATOM    190 2HG1 VAL A  12     -11.805  -2.661   9.848  1.00  7.04           H  
ATOM    191 3HG1 VAL A  12     -12.112  -1.433  11.096  1.00  7.04           H  
ATOM    192 1HG2 VAL A  12     -11.370   1.012   9.318  1.00  7.04           H  
ATOM    193 2HG2 VAL A  12     -10.822   0.783  10.988  1.00  7.04           H  
ATOM    194 3HG2 VAL A  12      -9.638   1.021   9.687  1.00  7.04           H  
ATOM    195  N   GLU A  13      -9.908  -3.858  11.279  1.00  7.04           N  
ATOM    196  CA  GLU A  13      -9.875  -5.312  11.142  1.00  7.04           C  
ATOM    197  C   GLU A  13     -10.999  -6.016  11.896  1.00  7.04           C  
ATOM    198  O   GLU A  13     -11.687  -5.416  12.720  1.00  7.04           O  
ATOM    199  CB  GLU A  13      -8.567  -5.863  11.696  1.00  7.04           C  
ATOM    200  CG  GLU A  13      -8.422  -5.613  13.198  1.00  7.04           C  
ATOM    201  CD  GLU A  13      -7.167  -6.159  13.788  1.00  7.04           C  
ATOM    202  OE1 GLU A  13      -7.011  -7.362  13.808  1.00  7.04           O  
ATOM    203  OE2 GLU A  13      -6.346  -5.386  14.235  1.00  7.04           O1-
ATOM    204  H   GLU A  13     -10.265  -3.448  12.130  1.00  7.04           H  
ATOM    205  HA  GLU A  13      -9.960  -5.564  10.083  1.00  7.04           H  
ATOM    206 1HB  GLU A  13      -8.504  -6.934  11.511  1.00  7.04           H  
ATOM    207 2HB  GLU A  13      -7.725  -5.390  11.188  1.00  7.04           H  
ATOM    208 1HG  GLU A  13      -8.450  -4.538  13.373  1.00  7.04           H  
ATOM    209 2HG  GLU A  13      -9.276  -6.056  13.709  1.00  7.04           H  
ATOM    210  N   GLY A  14     -11.163  -7.308  11.604  1.00  7.04           N  
ATOM    211  CA  GLY A  14     -12.089  -8.181  12.331  1.00  7.04           C  
ATOM    212  C   GLY A  14     -13.476  -8.336  11.721  1.00  7.04           C  
ATOM    213  O   GLY A  14     -14.237  -9.223  12.113  1.00  7.04           O  
ATOM    214  H   GLY A  14     -10.581  -7.710  10.882  1.00  7.04           H  
ATOM    215 1HA  GLY A  14     -11.631  -9.166  12.426  1.00  7.04           H  
ATOM    216 2HA  GLY A  14     -12.193  -7.802  13.348  1.00  7.04           H  
ATOM    217  N   MET A  15     -13.804  -7.534  10.719  1.00  7.04           N  
ATOM    218  CA  MET A  15     -15.130  -7.610  10.115  1.00  7.04           C  
ATOM    219  C   MET A  15     -15.231  -8.765   9.123  1.00  7.04           C  
ATOM    220  O   MET A  15     -15.428  -8.560   7.925  1.00  7.04           O  
ATOM    221  CB  MET A  15     -15.419  -6.295   9.403  1.00  7.04           C  
ATOM    222  CG  MET A  15     -15.474  -5.106  10.323  1.00  7.04           C  
ATOM    223  SD  MET A  15     -15.814  -3.585   9.457  1.00  7.04           S  
ATOM    224  CE  MET A  15     -15.688  -2.473  10.829  1.00  7.04           C  
ATOM    225  H   MET A  15     -13.143  -6.839  10.408  1.00  7.04           H  
ATOM    226  HA  MET A  15     -15.866  -7.771  10.903  1.00  7.04           H  
ATOM    227 1HB  MET A  15     -14.653  -6.109   8.651  1.00  7.04           H  
ATOM    228 2HB  MET A  15     -16.375  -6.360   8.893  1.00  7.04           H  
ATOM    229 1HG  MET A  15     -16.249  -5.259  11.071  1.00  7.04           H  
ATOM    230 2HG  MET A  15     -14.519  -4.999  10.843  1.00  7.04           H  
ATOM    231 1HE  MET A  15     -15.910  -1.475  10.503  1.00  7.04           H  
ATOM    232 2HE  MET A  15     -16.391  -2.752  11.600  1.00  7.04           H  
ATOM    233 3HE  MET A  15     -14.680  -2.511  11.243  1.00  7.04           H  
ATOM    234  N   SER A  16     -15.169  -9.987   9.644  1.00  7.04           N  
ATOM    235  CA  SER A  16     -15.163 -11.200   8.824  1.00  7.04           C  
ATOM    236  C   SER A  16     -16.455 -11.408   8.041  1.00  7.04           C  
ATOM    237  O   SER A  16     -16.466 -12.083   7.013  1.00  7.04           O  
ATOM    238  CB  SER A  16     -14.932 -12.403   9.711  1.00  7.04           C  
ATOM    239  OG  SER A  16     -16.029 -12.616  10.555  1.00  7.04           O  
ATOM    240  H   SER A  16     -15.042 -10.043  10.655  1.00  7.04           H  
ATOM    241  HA  SER A  16     -14.343 -11.124   8.109  1.00  7.04           H  
ATOM    242 1HB  SER A  16     -14.762 -13.287   9.096  1.00  7.04           H  
ATOM    243 2HB  SER A  16     -14.036 -12.243  10.310  1.00  7.04           H  
ATOM    244  HG  SER A  16     -16.779 -12.758   9.973  1.00  7.04           H  
ATOM    245  N   GLY A  17     -17.537 -10.820   8.536  1.00  7.04           N  
ATOM    246  CA  GLY A  17     -18.847 -10.906   7.911  1.00  7.04           C  
ATOM    247  C   GLY A  17     -19.310  -9.547   7.394  1.00  7.04           C  
ATOM    248  O   GLY A  17     -20.496  -9.355   7.125  1.00  7.04           O  
ATOM    249  H   GLY A  17     -17.435 -10.287   9.388  1.00  7.04           H  
ATOM    250 1HA  GLY A  17     -18.813 -11.617   7.087  1.00  7.04           H  
ATOM    251 2HA  GLY A  17     -19.568 -11.287   8.633  1.00  7.04           H  
ATOM    252  N   GLY A  18     -18.400  -8.576   7.315  1.00  7.04           N  
ATOM    253  CA  GLY A  18     -18.809  -7.251   6.883  1.00  7.04           C  
ATOM    254  C   GLY A  18     -19.062  -7.185   5.384  1.00  7.04           C  
ATOM    255  O   GLY A  18     -18.391  -7.854   4.587  1.00  7.04           O  
ATOM    256  H   GLY A  18     -17.416  -8.749   7.527  1.00  7.04           H  
ATOM    257 1HA  GLY A  18     -19.713  -6.959   7.418  1.00  7.04           H  
ATOM    258 2HA  GLY A  18     -18.037  -6.531   7.152  1.00  7.04           H  
ATOM    259  N   THR A  19     -19.995  -6.316   5.002  1.00  7.04           N  
ATOM    260  CA  THR A  19     -20.299  -6.044   3.601  1.00  7.04           C  
ATOM    261  C   THR A  19     -20.036  -4.575   3.314  1.00  7.04           C  
ATOM    262  O   THR A  19     -20.396  -4.055   2.259  1.00  7.04           O  
ATOM    263  CB  THR A  19     -21.744  -6.424   3.242  1.00  7.04           C  
ATOM    264  CG2 THR A  19     -21.960  -7.914   3.493  1.00  7.04           C  
ATOM    265  OG1 THR A  19     -22.665  -5.675   4.046  1.00  7.04           O  
ATOM    266  H   THR A  19     -20.522  -5.828   5.713  1.00  7.04           H  
ATOM    267  HA  THR A  19     -19.631  -6.631   2.971  1.00  7.04           H  
ATOM    268  HB  THR A  19     -21.927  -6.204   2.190  1.00  7.04           H  
ATOM    269  HG1 THR A  19     -23.565  -5.945   3.838  1.00  7.04           H  
ATOM    270 1HG2 THR A  19     -22.982  -8.183   3.235  1.00  7.04           H  
ATOM    271 2HG2 THR A  19     -21.266  -8.489   2.881  1.00  7.04           H  
ATOM    272 3HG2 THR A  19     -21.783  -8.139   4.547  1.00  7.04           H  
ATOM    273  N   TRP A  20     -19.490  -3.906   4.326  1.00  7.04           N  
ATOM    274  CA  TRP A  20     -19.074  -2.513   4.284  1.00  7.04           C  
ATOM    275  C   TRP A  20     -18.284  -2.169   5.544  1.00  7.04           C  
ATOM    276  O   TRP A  20     -18.368  -2.891   6.542  1.00  7.04           O  
ATOM    277  CB  TRP A  20     -20.261  -1.561   4.072  1.00  7.04           C  
ATOM    278  CG  TRP A  20     -21.361  -1.634   5.085  1.00  7.04           C  
ATOM    279  CD1 TRP A  20     -22.493  -2.381   4.974  1.00  7.04           C  
ATOM    280  CD2 TRP A  20     -21.485  -0.907   6.329  1.00  7.04           C  
ATOM    281  CE2 TRP A  20     -22.705  -1.283   6.899  1.00  7.04           C  
ATOM    282  CE3 TRP A  20     -20.685   0.020   6.988  1.00  7.04           C  
ATOM    283  NE1 TRP A  20     -23.301  -2.183   6.063  1.00  7.04           N  
ATOM    284  CZ2 TRP A  20     -23.138  -0.767   8.101  1.00  7.04           C  
ATOM    285  CZ3 TRP A  20     -21.124   0.536   8.185  1.00  7.04           C  
ATOM    286  CH2 TRP A  20     -22.320   0.154   8.730  1.00  7.04           C  
ATOM    287  H   TRP A  20     -19.278  -4.430   5.155  1.00  7.04           H  
ATOM    288  HA  TRP A  20     -18.407  -2.396   3.433  1.00  7.04           H  
ATOM    289 1HB  TRP A  20     -19.876  -0.552   4.081  1.00  7.04           H  
ATOM    290 2HB  TRP A  20     -20.691  -1.718   3.087  1.00  7.04           H  
ATOM    291  HD1 TRP A  20     -22.723  -3.041   4.137  1.00  7.04           H  
ATOM    292  HE1 TRP A  20     -24.196  -2.624   6.220  1.00  7.04           H  
ATOM    293  HE3 TRP A  20     -19.738   0.338   6.568  1.00  7.04           H  
ATOM    294  HZ2 TRP A  20     -24.087  -1.060   8.551  1.00  7.04           H  
ATOM    295  HZ3 TRP A  20     -20.492   1.257   8.696  1.00  7.04           H  
ATOM    296  HH2 TRP A  20     -22.629   0.584   9.684  1.00  7.04           H  
ATOM    297  N   VAL A  21     -17.557  -1.059   5.500  1.00  7.04           N  
ATOM    298  CA  VAL A  21     -16.870  -0.506   6.673  1.00  7.04           C  
ATOM    299  C   VAL A  21     -16.907   1.017   6.666  1.00  7.04           C  
ATOM    300  O   VAL A  21     -16.646   1.633   5.630  1.00  7.04           O  
ATOM    301  CB  VAL A  21     -15.389  -0.924   6.635  1.00  7.04           C  
ATOM    302  CG1 VAL A  21     -14.814  -0.413   5.409  1.00  7.04           C  
ATOM    303  CG2 VAL A  21     -14.622  -0.336   7.757  1.00  7.04           C  
ATOM    304  H   VAL A  21     -17.487  -0.584   4.601  1.00  7.04           H  
ATOM    305  HA  VAL A  21     -17.353  -0.876   7.581  1.00  7.04           H  
ATOM    306  HB  VAL A  21     -15.316  -2.012   6.641  1.00  7.04           H  
ATOM    307 1HG1 VAL A  21     -13.779  -0.691   5.339  1.00  7.04           H  
ATOM    308 2HG1 VAL A  21     -15.366  -0.823   4.578  1.00  7.04           H  
ATOM    309 3HG1 VAL A  21     -14.895   0.670   5.407  1.00  7.04           H  
ATOM    310 1HG2 VAL A  21     -13.594  -0.639   7.637  1.00  7.04           H  
ATOM    311 2HG2 VAL A  21     -14.679   0.731   7.731  1.00  7.04           H  
ATOM    312 3HG2 VAL A  21     -15.006  -0.679   8.685  1.00  7.04           H  
ATOM    313  N   ASP A  22     -17.162   1.639   7.820  1.00  7.04           N  
ATOM    314  CA  ASP A  22     -17.062   3.095   7.890  1.00  7.04           C  
ATOM    315  C   ASP A  22     -15.685   3.510   8.395  1.00  7.04           C  
ATOM    316  O   ASP A  22     -15.246   3.091   9.471  1.00  7.04           O  
ATOM    317  CB  ASP A  22     -18.185   3.731   8.711  1.00  7.04           C  
ATOM    318  CG  ASP A  22     -19.549   3.689   7.985  1.00  7.04           C  
ATOM    319  OD1 ASP A  22     -19.555   3.414   6.812  1.00  7.04           O  
ATOM    320  OD2 ASP A  22     -20.572   3.932   8.595  1.00  7.04           O1-
ATOM    321  H   ASP A  22     -17.405   1.111   8.663  1.00  7.04           H  
ATOM    322  HA  ASP A  22     -17.160   3.494   6.884  1.00  7.04           H  
ATOM    323 1HB  ASP A  22     -18.278   3.203   9.657  1.00  7.04           H  
ATOM    324 2HB  ASP A  22     -17.924   4.766   8.940  1.00  7.04           H  
ATOM    325  N   VAL A  23     -15.005   4.297   7.566  1.00  7.04           N  
ATOM    326  CA  VAL A  23     -13.656   4.810   7.768  1.00  7.04           C  
ATOM    327  C   VAL A  23     -13.585   6.329   7.739  1.00  7.04           C  
ATOM    328  O   VAL A  23     -14.155   6.966   6.856  1.00  7.04           O  
ATOM    329  CB  VAL A  23     -12.734   4.287   6.653  1.00  7.04           C  
ATOM    330  CG1 VAL A  23     -11.392   4.895   6.779  1.00  7.04           C  
ATOM    331  CG2 VAL A  23     -12.613   2.787   6.743  1.00  7.04           C  
ATOM    332  H   VAL A  23     -15.467   4.562   6.697  1.00  7.04           H  
ATOM    333  HA  VAL A  23     -13.293   4.459   8.735  1.00  7.04           H  
ATOM    334  HB  VAL A  23     -13.144   4.566   5.682  1.00  7.04           H  
ATOM    335 1HG1 VAL A  23     -10.745   4.519   5.991  1.00  7.04           H  
ATOM    336 2HG1 VAL A  23     -11.468   5.969   6.690  1.00  7.04           H  
ATOM    337 3HG1 VAL A  23     -10.993   4.640   7.748  1.00  7.04           H  
ATOM    338 1HG2 VAL A  23     -11.964   2.435   5.948  1.00  7.04           H  
ATOM    339 2HG2 VAL A  23     -12.198   2.509   7.705  1.00  7.04           H  
ATOM    340 3HG2 VAL A  23     -13.592   2.351   6.625  1.00  7.04           H  
ATOM    341  N   VAL A  24     -12.879   6.933   8.683  1.00  7.04           N  
ATOM    342  CA  VAL A  24     -12.750   8.378   8.603  1.00  7.04           C  
ATOM    343  C   VAL A  24     -11.359   8.691   8.081  1.00  7.04           C  
ATOM    344  O   VAL A  24     -10.357   8.255   8.649  1.00  7.04           O  
ATOM    345  CB  VAL A  24     -12.971   9.060   9.954  1.00  7.04           C  
ATOM    346  CG1 VAL A  24     -12.838  10.566   9.759  1.00  7.04           C  
ATOM    347  CG2 VAL A  24     -14.325   8.642  10.517  1.00  7.04           C  
ATOM    348  H   VAL A  24     -12.427   6.402   9.413  1.00  7.04           H  
ATOM    349  HA  VAL A  24     -13.475   8.776   7.899  1.00  7.04           H  
ATOM    350  HB  VAL A  24     -12.195   8.761  10.644  1.00  7.04           H  
ATOM    351 1HG1 VAL A  24     -12.977  11.050  10.683  1.00  7.04           H  
ATOM    352 2HG1 VAL A  24     -11.848  10.807   9.368  1.00  7.04           H  
ATOM    353 3HG1 VAL A  24     -13.598  10.909   9.054  1.00  7.04           H  
ATOM    354 1HG2 VAL A  24     -14.469   9.103  11.480  1.00  7.04           H  
ATOM    355 2HG2 VAL A  24     -15.115   8.951   9.834  1.00  7.04           H  
ATOM    356 3HG2 VAL A  24     -14.355   7.561  10.639  1.00  7.04           H  
ATOM    357  N   LEU A  25     -11.305   9.408   6.972  1.00  7.04           N  
ATOM    358  CA  LEU A  25     -10.053   9.721   6.328  1.00  7.04           C  
ATOM    359  C   LEU A  25      -9.588  11.098   6.758  1.00  7.04           C  
ATOM    360  O   LEU A  25     -10.403  12.007   6.949  1.00  7.04           O  
ATOM    361  CB  LEU A  25     -10.228   9.706   4.824  1.00  7.04           C  
ATOM    362  CG  LEU A  25     -10.767   8.448   4.233  1.00  7.04           C  
ATOM    363  CD1 LEU A  25     -10.956   8.662   2.741  1.00  7.04           C  
ATOM    364  CD2 LEU A  25      -9.825   7.315   4.525  1.00  7.04           C  
ATOM    365  H   LEU A  25     -12.165   9.743   6.548  1.00  7.04           H  
ATOM    366  HA  LEU A  25      -9.306   8.985   6.621  1.00  7.04           H  
ATOM    367 1HB  LEU A  25     -10.873  10.525   4.533  1.00  7.04           H  
ATOM    368 2HB  LEU A  25      -9.254   9.854   4.394  1.00  7.04           H  
ATOM    369  HG  LEU A  25     -11.748   8.231   4.672  1.00  7.04           H  
ATOM    370 1HD1 LEU A  25     -11.369   7.771   2.293  1.00  7.04           H  
ATOM    371 2HD1 LEU A  25     -11.639   9.487   2.591  1.00  7.04           H  
ATOM    372 3HD1 LEU A  25     -10.000   8.893   2.279  1.00  7.04           H  
ATOM    373 1HD2 LEU A  25     -10.239   6.413   4.105  1.00  7.04           H  
ATOM    374 2HD2 LEU A  25      -8.847   7.517   4.083  1.00  7.04           H  
ATOM    375 3HD2 LEU A  25      -9.716   7.198   5.601  1.00  7.04           H  
ATOM    376  N   GLU A  26      -8.276  11.248   6.865  1.00  7.04           N  
ATOM    377  CA  GLU A  26      -7.646  12.498   7.265  1.00  7.04           C  
ATOM    378  C   GLU A  26      -6.288  12.681   6.612  1.00  7.04           C  
ATOM    379  O   GLU A  26      -5.389  12.127   7.238  1.00  7.04           O  
ATOM    380  CB  GLU A  26      -7.475  12.513   8.786  1.00  7.04           C  
ATOM    381  CG  GLU A  26      -6.863  13.782   9.379  1.00  7.04           C  
ATOM    382  CD  GLU A  26      -6.830  13.729  10.887  1.00  7.04           C  
ATOM    383  OE1 GLU A  26      -7.303  12.761  11.430  1.00  7.04           O  
ATOM    384  OE2 GLU A  26      -6.350  14.652  11.495  1.00  7.04           O1-
ATOM    385  H   GLU A  26      -7.685  10.449   6.683  1.00  7.04           H  
ATOM    386  HA  GLU A  26      -8.288  13.329   6.962  1.00  7.04           H  
ATOM    387 1HB  GLU A  26      -8.438  12.343   9.254  1.00  7.04           H  
ATOM    388 2HB  GLU A  26      -6.833  11.683   9.076  1.00  7.04           H  
ATOM    389 1HG  GLU A  26      -5.843  13.886   9.021  1.00  7.04           H  
ATOM    390 2HG  GLU A  26      -7.431  14.654   9.043  1.00  7.04           H  
ATOM    391  N   HIS A  27      -6.089  13.934   6.226  1.00  7.04           N  
ATOM    392  CA  HIS A  27      -5.136  14.193   5.141  1.00  7.04           C  
ATOM    393  C   HIS A  27      -3.679  13.887   5.515  1.00  7.04           C  
ATOM    394  O   HIS A  27      -2.859  13.587   4.650  1.00  7.04           O  
ATOM    395  CB  HIS A  27      -5.185  15.658   4.754  1.00  7.04           C  
ATOM    396  CG  HIS A  27      -6.322  16.066   3.983  1.00  7.04           C  
ATOM    397  CD2 HIS A  27      -6.413  16.399   2.699  1.00  7.04           C  
ATOM    398  ND1 HIS A  27      -7.559  16.227   4.514  1.00  7.04           N  
ATOM    399  CE1 HIS A  27      -8.378  16.642   3.580  1.00  7.04           C  
ATOM    400  NE2 HIS A  27      -7.713  16.761   2.463  1.00  7.04           N  
ATOM    401  H   HIS A  27      -5.930  14.569   6.994  1.00  7.04           H  
ATOM    402  HA  HIS A  27      -5.397  13.586   4.273  1.00  7.04           H  
ATOM    403 1HB  HIS A  27      -5.183  16.243   5.666  1.00  7.04           H  
ATOM    404 2HB  HIS A  27      -4.285  15.919   4.199  1.00  7.04           H  
ATOM    405  HD1 HIS A  27      -7.844  16.040   5.475  1.00  7.04           H  
ATOM    406  HD2 HIS A  27      -5.669  16.425   1.920  1.00  7.04           H  
ATOM    407  HE1 HIS A  27      -9.428  16.829   3.801  1.00  7.04           H  
ATOM    408  N   GLY A  28      -3.338  13.994   6.799  1.00  7.04           N  
ATOM    409  CA  GLY A  28      -1.967  13.760   7.234  1.00  7.04           C  
ATOM    410  C   GLY A  28      -1.685  12.279   7.499  1.00  7.04           C  
ATOM    411  O   GLY A  28      -0.573  11.922   7.903  1.00  7.04           O  
ATOM    412  H   GLY A  28      -4.040  14.219   7.485  1.00  7.04           H  
ATOM    413 1HA  GLY A  28      -1.279  14.130   6.473  1.00  7.04           H  
ATOM    414 2HA  GLY A  28      -1.776  14.334   8.139  1.00  7.04           H  
ATOM    415  N   GLY A  29      -2.700  11.433   7.313  1.00  7.04           N  
ATOM    416  CA  GLY A  29      -2.587  10.010   7.572  1.00  7.04           C  
ATOM    417  C   GLY A  29      -3.160   9.093   6.498  1.00  7.04           C  
ATOM    418  O   GLY A  29      -3.375   9.482   5.353  1.00  7.04           O  
ATOM    419  H   GLY A  29      -3.599  11.795   7.013  1.00  7.04           H  
ATOM    420 1HA  GLY A  29      -1.543   9.757   7.715  1.00  7.04           H  
ATOM    421 2HA  GLY A  29      -3.094   9.802   8.509  1.00  7.04           H  
ATOM    422  N   CYS A  30      -3.400   7.853   6.909  1.00  7.04           N  
ATOM    423  CA  CYS A  30      -3.868   6.765   6.041  1.00  7.04           C  
ATOM    424  C   CYS A  30      -4.583   5.672   6.802  1.00  7.04           C  
ATOM    425  O   CYS A  30      -4.278   5.437   7.972  1.00  7.04           O  
ATOM    426  CB  CYS A  30      -2.720   6.118   5.301  1.00  7.04           C  
ATOM    427  SG  CYS A  30      -3.225   4.792   4.216  1.00  7.04           S  
ATOM    428  H   CYS A  30      -3.183   7.664   7.887  1.00  7.04           H  
ATOM    429  HA  CYS A  30      -4.560   7.184   5.308  1.00  7.04           H  
ATOM    430 1HB  CYS A  30      -2.211   6.876   4.695  1.00  7.04           H  
ATOM    431 2HB  CYS A  30      -1.999   5.725   6.017  1.00  7.04           H  
ATOM    432  N   VAL A  31      -5.557   5.037   6.160  1.00  7.04           N  
ATOM    433  CA  VAL A  31      -6.230   3.918   6.783  1.00  7.04           C  
ATOM    434  C   VAL A  31      -6.049   2.611   6.023  1.00  7.04           C  
ATOM    435  O   VAL A  31      -6.208   2.546   4.806  1.00  7.04           O  
ATOM    436  CB  VAL A  31      -7.717   4.197   6.923  1.00  7.04           C  
ATOM    437  CG1 VAL A  31      -8.395   2.954   7.572  1.00  7.04           C  
ATOM    438  CG2 VAL A  31      -7.879   5.465   7.693  1.00  7.04           C  
ATOM    439  H   VAL A  31      -5.803   5.300   5.204  1.00  7.04           H  
ATOM    440  HA  VAL A  31      -5.821   3.791   7.779  1.00  7.04           H  
ATOM    441  HB  VAL A  31      -8.156   4.333   5.971  1.00  7.04           H  
ATOM    442 1HG1 VAL A  31      -9.440   3.100   7.693  1.00  7.04           H  
ATOM    443 2HG1 VAL A  31      -8.248   2.092   6.941  1.00  7.04           H  
ATOM    444 3HG1 VAL A  31      -7.948   2.761   8.539  1.00  7.04           H  
ATOM    445 1HG2 VAL A  31      -8.917   5.699   7.790  1.00  7.04           H  
ATOM    446 2HG2 VAL A  31      -7.425   5.354   8.671  1.00  7.04           H  
ATOM    447 3HG2 VAL A  31      -7.390   6.278   7.163  1.00  7.04           H  
ATOM    448  N   THR A  32      -5.714   1.560   6.746  1.00  7.04           N  
ATOM    449  CA  THR A  32      -5.601   0.250   6.129  1.00  7.04           C  
ATOM    450  C   THR A  32      -6.737  -0.649   6.610  1.00  7.04           C  
ATOM    451  O   THR A  32      -6.923  -0.825   7.815  1.00  7.04           O  
ATOM    452  CB  THR A  32      -4.229  -0.350   6.413  1.00  7.04           C  
ATOM    453  CG2 THR A  32      -4.128  -1.704   5.867  1.00  7.04           C  
ATOM    454  OG1 THR A  32      -3.212   0.489   5.828  1.00  7.04           O  
ATOM    455  H   THR A  32      -5.550   1.680   7.747  1.00  7.04           H  
ATOM    456  HA  THR A  32      -5.700   0.353   5.050  1.00  7.04           H  
ATOM    457  HB  THR A  32      -4.085  -0.368   7.472  1.00  7.04           H  
ATOM    458  HG1 THR A  32      -3.316   0.510   4.847  1.00  7.04           H  
ATOM    459 1HG2 THR A  32      -3.145  -2.119   6.081  1.00  7.04           H  
ATOM    460 2HG2 THR A  32      -4.894  -2.328   6.315  1.00  7.04           H  
ATOM    461 3HG2 THR A  32      -4.277  -1.642   4.789  1.00  7.04           H  
ATOM    462  N   VAL A  33      -7.491  -1.206   5.662  1.00  7.04           N  
ATOM    463  CA  VAL A  33      -8.650  -2.036   5.985  1.00  7.04           C  
ATOM    464  C   VAL A  33      -8.440  -3.482   5.553  1.00  7.04           C  
ATOM    465  O   VAL A  33      -8.044  -3.753   4.415  1.00  7.04           O  
ATOM    466  CB  VAL A  33      -9.927  -1.492   5.287  1.00  7.04           C  
ATOM    467  CG1 VAL A  33     -11.126  -2.381   5.626  1.00  7.04           C  
ATOM    468  CG2 VAL A  33     -10.193  -0.025   5.711  1.00  7.04           C  
ATOM    469  H   VAL A  33      -7.263  -1.016   4.684  1.00  7.04           H  
ATOM    470  HA  VAL A  33      -8.802  -2.020   7.063  1.00  7.04           H  
ATOM    471  HB  VAL A  33      -9.784  -1.534   4.203  1.00  7.04           H  
ATOM    472 1HG1 VAL A  33     -11.998  -2.010   5.116  1.00  7.04           H  
ATOM    473 2HG1 VAL A  33     -10.939  -3.402   5.300  1.00  7.04           H  
ATOM    474 3HG1 VAL A  33     -11.300  -2.372   6.702  1.00  7.04           H  
ATOM    475 1HG2 VAL A  33     -11.076   0.334   5.207  1.00  7.04           H  
ATOM    476 2HG2 VAL A  33     -10.343   0.038   6.777  1.00  7.04           H  
ATOM    477 3HG2 VAL A  33      -9.342   0.595   5.431  1.00  7.04           H  
ATOM    478  N   MET A  34      -8.732  -4.419   6.454  1.00  7.04           N  
ATOM    479  CA  MET A  34      -8.558  -5.836   6.145  1.00  7.04           C  
ATOM    480  C   MET A  34      -9.674  -6.716   6.701  1.00  7.04           C  
ATOM    481  O   MET A  34     -10.350  -6.368   7.669  1.00  7.04           O  
ATOM    482  CB  MET A  34      -7.211  -6.285   6.703  1.00  7.04           C  
ATOM    483  CG  MET A  34      -7.115  -6.222   8.208  1.00  7.04           C  
ATOM    484  SD  MET A  34      -5.430  -6.353   8.802  1.00  7.04           S  
ATOM    485  CE  MET A  34      -4.887  -4.723   8.321  1.00  7.04           C  
ATOM    486  H   MET A  34      -9.023  -4.130   7.391  1.00  7.04           H  
ATOM    487  HA  MET A  34      -8.556  -5.957   5.062  1.00  7.04           H  
ATOM    488 1HB  MET A  34      -7.007  -7.307   6.385  1.00  7.04           H  
ATOM    489 2HB  MET A  34      -6.426  -5.663   6.304  1.00  7.04           H  
ATOM    490 1HG  MET A  34      -7.517  -5.278   8.545  1.00  7.04           H  
ATOM    491 2HG  MET A  34      -7.706  -7.022   8.653  1.00  7.04           H  
ATOM    492 1HE  MET A  34      -3.862  -4.588   8.613  1.00  7.04           H  
ATOM    493 2HE  MET A  34      -4.976  -4.618   7.244  1.00  7.04           H  
ATOM    494 3HE  MET A  34      -5.510  -3.972   8.813  1.00  7.04           H  
ATOM    495  N   ALA A  35      -9.854  -7.876   6.076  1.00  7.04           N  
ATOM    496  CA  ALA A  35     -10.831  -8.872   6.509  1.00  7.04           C  
ATOM    497  C   ALA A  35     -10.387 -10.246   6.018  1.00  7.04           C  
ATOM    498  O   ALA A  35      -9.669 -10.354   5.030  1.00  7.04           O  
ATOM    499  CB  ALA A  35     -12.225  -8.526   6.003  1.00  7.04           C  
ATOM    500  H   ALA A  35      -9.275  -8.083   5.270  1.00  7.04           H  
ATOM    501  HA  ALA A  35     -10.846  -8.890   7.599  1.00  7.04           H  
ATOM    502 1HB  ALA A  35     -12.938  -9.276   6.352  1.00  7.04           H  
ATOM    503 2HB  ALA A  35     -12.522  -7.547   6.386  1.00  7.04           H  
ATOM    504 3HB  ALA A  35     -12.227  -8.508   4.928  1.00  7.04           H  
ATOM    505  N   GLN A  36     -10.862 -11.299   6.668  1.00  7.04           N  
ATOM    506  CA  GLN A  36     -10.473 -12.675   6.337  1.00  7.04           C  
ATOM    507  C   GLN A  36     -10.427 -13.050   4.851  1.00  7.04           C  
ATOM    508  O   GLN A  36      -9.437 -13.622   4.390  1.00  7.04           O  
ATOM    509  CB  GLN A  36     -11.445 -13.630   7.029  1.00  7.04           C  
ATOM    510  CG  GLN A  36     -11.220 -15.104   6.726  1.00  7.04           C  
ATOM    511  CD  GLN A  36     -12.232 -16.009   7.427  1.00  7.04           C  
ATOM    512  NE2 GLN A  36     -13.235 -16.494   6.686  1.00  7.04           N  
ATOM    513  OE1 GLN A  36     -12.116 -16.255   8.636  1.00  7.04           O  
ATOM    514  H   GLN A  36     -11.476 -11.147   7.453  1.00  7.04           H  
ATOM    515  HA  GLN A  36      -9.474 -12.837   6.744  1.00  7.04           H  
ATOM    516 1HB  GLN A  36     -11.386 -13.495   8.108  1.00  7.04           H  
ATOM    517 2HB  GLN A  36     -12.466 -13.392   6.725  1.00  7.04           H  
ATOM    518 1HG  GLN A  36     -11.316 -15.263   5.651  1.00  7.04           H  
ATOM    519 2HG  GLN A  36     -10.222 -15.385   7.053  1.00  7.04           H  
ATOM    520 1HE2 GLN A  36     -13.924 -17.083   7.095  1.00  7.04           H  
ATOM    521 2HE2 GLN A  36     -13.320 -16.243   5.681  1.00  7.04           H  
ATOM    522  N   ASP A  37     -11.488 -12.740   4.114  1.00  7.04           N  
ATOM    523  CA  ASP A  37     -11.584 -13.125   2.708  1.00  7.04           C  
ATOM    524  C   ASP A  37     -11.442 -11.964   1.724  1.00  7.04           C  
ATOM    525  O   ASP A  37     -11.864 -12.076   0.571  1.00  7.04           O  
ATOM    526  CB  ASP A  37     -12.890 -13.875   2.471  1.00  7.04           C  
ATOM    527  CG  ASP A  37     -12.910 -15.222   3.223  1.00  7.04           C  
ATOM    528  OD1 ASP A  37     -11.988 -15.978   3.074  1.00  7.04           O  
ATOM    529  OD2 ASP A  37     -13.817 -15.452   3.987  1.00  7.04           O1-
ATOM    530  H   ASP A  37     -12.252 -12.242   4.543  1.00  7.04           H  
ATOM    531  HA  ASP A  37     -10.772 -13.821   2.500  1.00  7.04           H  
ATOM    532 1HB  ASP A  37     -13.728 -13.267   2.813  1.00  7.04           H  
ATOM    533 2HB  ASP A  37     -13.022 -14.058   1.404  1.00  7.04           H  
ATOM    534  N   LYS A  38     -10.890 -10.844   2.176  1.00  7.04           N  
ATOM    535  CA  LYS A  38     -10.708  -9.684   1.307  1.00  7.04           C  
ATOM    536  C   LYS A  38      -9.245  -9.269   1.351  1.00  7.04           C  
ATOM    537  O   LYS A  38      -8.578  -9.500   2.353  1.00  7.04           O  
ATOM    538  CB  LYS A  38     -11.602  -8.526   1.757  1.00  7.04           C  
ATOM    539  CG  LYS A  38     -13.119  -8.738   1.604  1.00  7.04           C  
ATOM    540  CD  LYS A  38     -13.898  -7.516   2.136  1.00  7.04           C  
ATOM    541  CE  LYS A  38     -15.416  -7.600   1.851  1.00  7.04           C  
ATOM    542  NZ  LYS A  38     -16.078  -8.737   2.569  1.00  7.04           N1+
ATOM    543  H   LYS A  38     -10.548 -10.797   3.139  1.00  7.04           H  
ATOM    544  HA  LYS A  38     -10.973  -9.970   0.291  1.00  7.04           H  
ATOM    545 1HB  LYS A  38     -11.409  -8.335   2.806  1.00  7.04           H  
ATOM    546 2HB  LYS A  38     -11.333  -7.620   1.236  1.00  7.04           H  
ATOM    547 1HG  LYS A  38     -13.359  -8.883   0.547  1.00  7.04           H  
ATOM    548 2HG  LYS A  38     -13.426  -9.627   2.156  1.00  7.04           H  
ATOM    549 1HD  LYS A  38     -13.756  -7.430   3.213  1.00  7.04           H  
ATOM    550 2HD  LYS A  38     -13.503  -6.620   1.672  1.00  7.04           H  
ATOM    551 1HE  LYS A  38     -15.886  -6.668   2.168  1.00  7.04           H  
ATOM    552 2HE  LYS A  38     -15.568  -7.718   0.775  1.00  7.04           H  
ATOM    553 1HZ  LYS A  38     -17.069  -8.743   2.349  1.00  7.04           H  
ATOM    554 2HZ  LYS A  38     -15.667  -9.609   2.276  1.00  7.04           H  
ATOM    555 3HZ  LYS A  38     -15.959  -8.627   3.574  1.00  7.04           H  
ATOM    556  N   PRO A  39      -8.684  -8.686   0.292  1.00  7.04           N  
ATOM    557  CA  PRO A  39      -7.326  -8.223   0.289  1.00  7.04           C  
ATOM    558  C   PRO A  39      -7.256  -7.022   1.173  1.00  7.04           C  
ATOM    559  O   PRO A  39      -8.245  -6.303   1.321  1.00  7.04           O  
ATOM    560  CB  PRO A  39      -7.076  -7.867  -1.165  1.00  7.04           C  
ATOM    561  CG  PRO A  39      -8.438  -7.507  -1.697  1.00  7.04           C  
ATOM    562  CD  PRO A  39      -9.410  -8.448  -0.960  1.00  7.04           C  
ATOM    563  HA  PRO A  39      -6.654  -9.018   0.646  1.00  7.04           H  
ATOM    564 1HB  PRO A  39      -6.364  -7.058  -1.186  1.00  7.04           H  
ATOM    565 2HB  PRO A  39      -6.615  -8.706  -1.701  1.00  7.04           H  
ATOM    566 1HG  PRO A  39      -8.632  -6.448  -1.493  1.00  7.04           H  
ATOM    567 2HG  PRO A  39      -8.457  -7.616  -2.785  1.00  7.04           H  
ATOM    568 1HD  PRO A  39     -10.354  -7.951  -0.786  1.00  7.04           H  
ATOM    569 2HD  PRO A  39      -9.540  -9.377  -1.520  1.00  7.04           H  
ATOM    570  N   THR A  40      -6.094  -6.764   1.720  1.00  7.04           N  
ATOM    571  CA  THR A  40      -5.939  -5.559   2.498  1.00  7.04           C  
ATOM    572  C   THR A  40      -5.833  -4.373   1.565  1.00  7.04           C  
ATOM    573  O   THR A  40      -5.113  -4.444   0.561  1.00  7.04           O  
ATOM    574  CB  THR A  40      -4.732  -5.651   3.412  1.00  7.04           C  
ATOM    575  CG2 THR A  40      -4.613  -4.419   4.198  1.00  7.04           C  
ATOM    576  OG1 THR A  40      -4.911  -6.746   4.294  1.00  7.04           O  
ATOM    577  H   THR A  40      -5.311  -7.390   1.598  1.00  7.04           H  
ATOM    578  HA  THR A  40      -6.822  -5.429   3.117  1.00  7.04           H  
ATOM    579  HB  THR A  40      -3.828  -5.807   2.827  1.00  7.04           H  
ATOM    580  HG1 THR A  40      -4.131  -6.803   4.871  1.00  7.04           H  
ATOM    581 1HG2 THR A  40      -3.759  -4.500   4.861  1.00  7.04           H  
ATOM    582 2HG2 THR A  40      -4.476  -3.588   3.525  1.00  7.04           H  
ATOM    583 3HG2 THR A  40      -5.509  -4.268   4.775  1.00  7.04           H  
ATOM    584  N   VAL A  41      -6.593  -3.321   1.866  1.00  7.04           N  
ATOM    585  CA  VAL A  41      -6.588  -2.126   1.037  1.00  7.04           C  
ATOM    586  C   VAL A  41      -6.225  -0.863   1.808  1.00  7.04           C  
ATOM    587  O   VAL A  41      -6.758  -0.610   2.894  1.00  7.04           O  
ATOM    588  CB  VAL A  41      -7.978  -1.922   0.377  1.00  7.04           C  
ATOM    589  CG1 VAL A  41      -7.981  -0.635  -0.486  1.00  7.04           C  
ATOM    590  CG2 VAL A  41      -8.310  -3.129  -0.475  1.00  7.04           C  
ATOM    591  H   VAL A  41      -7.173  -3.369   2.707  1.00  7.04           H  
ATOM    592  HA  VAL A  41      -5.852  -2.265   0.251  1.00  7.04           H  
ATOM    593  HB  VAL A  41      -8.737  -1.801   1.152  1.00  7.04           H  
ATOM    594 1HG1 VAL A  41      -8.943  -0.501  -0.933  1.00  7.04           H  
ATOM    595 2HG1 VAL A  41      -7.760   0.224   0.134  1.00  7.04           H  
ATOM    596 3HG1 VAL A  41      -7.233  -0.717  -1.267  1.00  7.04           H  
ATOM    597 1HG2 VAL A  41      -9.280  -2.984  -0.944  1.00  7.04           H  
ATOM    598 2HG2 VAL A  41      -7.562  -3.240  -1.219  1.00  7.04           H  
ATOM    599 3HG2 VAL A  41      -8.335  -4.023   0.141  1.00  7.04           H  
ATOM    600  N   ASP A  42      -5.291  -0.084   1.259  1.00  7.04           N  
ATOM    601  CA  ASP A  42      -4.957   1.203   1.852  1.00  7.04           C  
ATOM    602  C   ASP A  42      -5.902   2.240   1.258  1.00  7.04           C  
ATOM    603  O   ASP A  42      -6.138   2.240   0.044  1.00  7.04           O  
ATOM    604  CB  ASP A  42      -3.511   1.671   1.575  1.00  7.04           C  
ATOM    605  CG  ASP A  42      -2.340   0.925   2.293  1.00  7.04           C  
ATOM    606  OD1 ASP A  42      -2.612   0.219   3.263  1.00  7.04           O  
ATOM    607  OD2 ASP A  42      -1.144   1.085   1.860  1.00  7.04           O1-
ATOM    608  H   ASP A  42      -4.876  -0.365   0.373  1.00  7.04           H  
ATOM    609  HA  ASP A  42      -5.117   1.165   2.926  1.00  7.04           H  
ATOM    610 1HB  ASP A  42      -3.332   1.604   0.515  1.00  7.04           H  
ATOM    611 2HB  ASP A  42      -3.453   2.721   1.823  1.00  7.04           H  
ATOM    612  N   ILE A  43      -6.395   3.147   2.085  1.00  7.04           N  
ATOM    613  CA  ILE A  43      -7.187   4.264   1.597  1.00  7.04           C  
ATOM    614  C   ILE A  43      -6.635   5.545   2.214  1.00  7.04           C  
ATOM    615  O   ILE A  43      -6.477   5.659   3.436  1.00  7.04           O  
ATOM    616  CB  ILE A  43      -8.692   4.082   1.913  1.00  7.04           C  
ATOM    617  CG1 ILE A  43      -9.491   5.240   1.359  1.00  7.04           C  
ATOM    618  CG2 ILE A  43      -8.922   3.934   3.376  1.00  7.04           C  
ATOM    619  CD1 ILE A  43     -10.995   4.995   1.370  1.00  7.04           C  
ATOM    620  H   ILE A  43      -6.213   3.061   3.080  1.00  7.04           H  
ATOM    621  HA  ILE A  43      -7.077   4.333   0.519  1.00  7.04           H  
ATOM    622  HB  ILE A  43      -9.049   3.183   1.411  1.00  7.04           H  
ATOM    623 1HG1 ILE A  43      -9.271   6.130   1.933  1.00  7.04           H  
ATOM    624 2HG1 ILE A  43      -9.169   5.413   0.349  1.00  7.04           H  
ATOM    625 1HG2 ILE A  43      -9.982   3.799   3.579  1.00  7.04           H  
ATOM    626 2HG2 ILE A  43      -8.373   3.075   3.745  1.00  7.04           H  
ATOM    627 3HG2 ILE A  43      -8.567   4.828   3.857  1.00  7.04           H  
ATOM    628 1HD1 ILE A  43     -11.518   5.846   0.956  1.00  7.04           H  
ATOM    629 2HD1 ILE A  43     -11.232   4.114   0.784  1.00  7.04           H  
ATOM    630 3HD1 ILE A  43     -11.313   4.844   2.390  1.00  7.04           H  
ATOM    631  N   GLU A  44      -6.372   6.522   1.361  1.00  7.04           N  
ATOM    632  CA  GLU A  44      -5.785   7.775   1.800  1.00  7.04           C  
ATOM    633  C   GLU A  44      -6.444   8.995   1.199  1.00  7.04           C  
ATOM    634  O   GLU A  44      -6.616   9.088  -0.013  1.00  7.04           O  
ATOM    635  CB  GLU A  44      -4.296   7.774   1.407  1.00  7.04           C  
ATOM    636  CG  GLU A  44      -3.515   9.031   1.756  1.00  7.04           C  
ATOM    637  CD  GLU A  44      -2.051   8.955   1.366  1.00  7.04           C  
ATOM    638  OE1 GLU A  44      -1.771   8.827   0.193  1.00  7.04           O  
ATOM    639  OE2 GLU A  44      -1.208   9.042   2.225  1.00  7.04           O1-
ATOM    640  H   GLU A  44      -6.520   6.351   0.365  1.00  7.04           H  
ATOM    641  HA  GLU A  44      -5.873   7.839   2.885  1.00  7.04           H  
ATOM    642 1HB  GLU A  44      -3.796   6.935   1.894  1.00  7.04           H  
ATOM    643 2HB  GLU A  44      -4.211   7.618   0.330  1.00  7.04           H  
ATOM    644 1HG  GLU A  44      -3.963   9.878   1.238  1.00  7.04           H  
ATOM    645 2HG  GLU A  44      -3.597   9.211   2.823  1.00  7.04           H  
ATOM    646  N   LEU A  45      -6.759   9.971   2.033  1.00  7.04           N  
ATOM    647  CA  LEU A  45      -7.289  11.215   1.504  1.00  7.04           C  
ATOM    648  C   LEU A  45      -6.091  12.049   1.127  1.00  7.04           C  
ATOM    649  O   LEU A  45      -5.289  12.420   1.979  1.00  7.04           O  
ATOM    650  CB  LEU A  45      -8.193  11.892   2.527  1.00  7.04           C  
ATOM    651  CG  LEU A  45      -8.799  13.178   2.155  1.00  7.04           C  
ATOM    652  CD1 LEU A  45      -9.634  12.987   0.924  1.00  7.04           C  
ATOM    653  CD2 LEU A  45      -9.674  13.628   3.339  1.00  7.04           C  
ATOM    654  H   LEU A  45      -6.608   9.859   3.025  1.00  7.04           H  
ATOM    655  HA  LEU A  45      -7.871  11.014   0.607  1.00  7.04           H  
ATOM    656 1HB  LEU A  45      -9.020  11.237   2.702  1.00  7.04           H  
ATOM    657 2HB  LEU A  45      -7.644  12.031   3.460  1.00  7.04           H  
ATOM    658  HG  LEU A  45      -8.027  13.914   1.935  1.00  7.04           H  
ATOM    659 1HD1 LEU A  45     -10.070  13.914   0.635  1.00  7.04           H  
ATOM    660 2HD1 LEU A  45      -9.001  12.641   0.128  1.00  7.04           H  
ATOM    661 3HD1 LEU A  45     -10.408  12.255   1.123  1.00  7.04           H  
ATOM    662 1HD2 LEU A  45     -10.166  14.563   3.102  1.00  7.04           H  
ATOM    663 2HD2 LEU A  45     -10.416  12.878   3.534  1.00  7.04           H  
ATOM    664 3HD2 LEU A  45      -9.056  13.755   4.231  1.00  7.04           H  
ATOM    665  N   VAL A  46      -5.928  12.248  -0.167  1.00  7.04           N  
ATOM    666  CA  VAL A  46      -4.744  12.879  -0.706  1.00  7.04           C  
ATOM    667  C   VAL A  46      -4.844  14.377  -0.644  1.00  7.04           C  
ATOM    668  O   VAL A  46      -3.908  15.065  -0.227  1.00  7.04           O  
ATOM    669  CB  VAL A  46      -4.555  12.450  -2.172  1.00  7.04           C  
ATOM    670  CG1 VAL A  46      -3.380  13.184  -2.789  1.00  7.04           C  
ATOM    671  CG2 VAL A  46      -4.363  10.949  -2.233  1.00  7.04           C  
ATOM    672  H   VAL A  46      -6.661  11.952  -0.809  1.00  7.04           H  
ATOM    673  HA  VAL A  46      -3.881  12.553  -0.122  1.00  7.04           H  
ATOM    674  HB  VAL A  46      -5.444  12.721  -2.741  1.00  7.04           H  
ATOM    675 1HG1 VAL A  46      -3.267  12.880  -3.828  1.00  7.04           H  
ATOM    676 2HG1 VAL A  46      -3.553  14.254  -2.740  1.00  7.04           H  
ATOM    677 3HG1 VAL A  46      -2.470  12.936  -2.241  1.00  7.04           H  
ATOM    678 1HG2 VAL A  46      -4.244  10.657  -3.269  1.00  7.04           H  
ATOM    679 2HG2 VAL A  46      -3.472  10.662  -1.668  1.00  7.04           H  
ATOM    680 3HG2 VAL A  46      -5.236  10.454  -1.806  1.00  7.04           H  
ATOM    681  N   THR A  47      -5.970  14.889  -1.106  1.00  7.04           N  
ATOM    682  CA  THR A  47      -6.131  16.326  -1.125  1.00  7.04           C  
ATOM    683  C   THR A  47      -7.580  16.774  -1.187  1.00  7.04           C  
ATOM    684  O   THR A  47      -8.438  16.079  -1.747  1.00  7.04           O  
ATOM    685  CB  THR A  47      -5.351  16.928  -2.300  1.00  7.04           C  
ATOM    686  CG2 THR A  47      -5.907  16.483  -3.600  1.00  7.04           C  
ATOM    687  OG1 THR A  47      -5.409  18.333  -2.216  1.00  7.04           O  
ATOM    688  H   THR A  47      -6.701  14.254  -1.430  1.00  7.04           H  
ATOM    689  HA  THR A  47      -5.702  16.732  -0.218  1.00  7.04           H  
ATOM    690  HB  THR A  47      -4.314  16.621  -2.242  1.00  7.04           H  
ATOM    691  HG1 THR A  47      -6.336  18.607  -2.147  1.00  7.04           H  
ATOM    692 1HG2 THR A  47      -5.335  16.930  -4.412  1.00  7.04           H  
ATOM    693 2HG2 THR A  47      -5.834  15.406  -3.658  1.00  7.04           H  
ATOM    694 3HG2 THR A  47      -6.951  16.794  -3.675  1.00  7.04           H  
ATOM    695  N   THR A  48      -7.842  17.978  -0.669  1.00  7.04           N  
ATOM    696  CA  THR A  48      -9.148  18.585  -0.845  1.00  7.04           C  
ATOM    697  C   THR A  48      -8.982  19.851  -1.678  1.00  7.04           C  
ATOM    698  O   THR A  48      -8.094  20.671  -1.432  1.00  7.04           O  
ATOM    699  CB  THR A  48      -9.819  18.864   0.499  1.00  7.04           C  
ATOM    700  CG2 THR A  48     -11.194  19.547   0.292  1.00  7.04           C  
ATOM    701  OG1 THR A  48      -9.990  17.640   1.186  1.00  7.04           O  
ATOM    702  H   THR A  48      -7.136  18.503  -0.141  1.00  7.04           H  
ATOM    703  HA  THR A  48      -9.789  17.904  -1.401  1.00  7.04           H  
ATOM    704  HB  THR A  48      -9.176  19.492   1.090  1.00  7.04           H  
ATOM    705  HG1 THR A  48      -9.130  17.324   1.499  1.00  7.04           H  
ATOM    706 1HG2 THR A  48     -11.661  19.732   1.258  1.00  7.04           H  
ATOM    707 2HG2 THR A  48     -11.055  20.492  -0.229  1.00  7.04           H  
ATOM    708 3HG2 THR A  48     -11.837  18.897  -0.303  1.00  7.04           H  
ATOM    709  N   THR A  49      -9.817  19.985  -2.687  1.00  7.04           N  
ATOM    710  CA  THR A  49      -9.748  21.098  -3.616  1.00  7.04           C  
ATOM    711  C   THR A  49     -10.957  21.995  -3.494  1.00  7.04           C  
ATOM    712  O   THR A  49     -12.081  21.510  -3.350  1.00  7.04           O  
ATOM    713  CB  THR A  49      -9.604  20.581  -5.053  1.00  7.04           C  
ATOM    714  CG2 THR A  49      -9.585  21.696  -6.038  1.00  7.04           C  
ATOM    715  OG1 THR A  49      -8.391  19.832  -5.168  1.00  7.04           O  
ATOM    716  H   THR A  49     -10.534  19.273  -2.821  1.00  7.04           H  
ATOM    717  HA  THR A  49      -8.868  21.694  -3.383  1.00  7.04           H  
ATOM    718  HB  THR A  49     -10.441  19.925  -5.276  1.00  7.04           H  
ATOM    719  HG1 THR A  49      -7.644  20.425  -5.041  1.00  7.04           H  
ATOM    720 1HG2 THR A  49      -9.481  21.277  -7.032  1.00  7.04           H  
ATOM    721 2HG2 THR A  49     -10.514  22.259  -5.977  1.00  7.04           H  
ATOM    722 3HG2 THR A  49      -8.745  22.349  -5.831  1.00  7.04           H  
ATOM    723  N   VAL A  50     -10.727  23.306  -3.503  1.00  7.04           N  
ATOM    724  CA  VAL A  50     -11.846  24.235  -3.395  1.00  7.04           C  
ATOM    725  C   VAL A  50     -11.938  25.169  -4.611  1.00  7.04           C  
ATOM    726  O   VAL A  50     -10.939  25.736  -5.074  1.00  7.04           O  
ATOM    727  CB  VAL A  50     -11.758  25.025  -2.072  1.00  7.04           C  
ATOM    728  CG1 VAL A  50     -10.461  25.837  -1.985  1.00  7.04           C  
ATOM    729  CG2 VAL A  50     -12.945  25.878  -1.963  1.00  7.04           C  
ATOM    730  H   VAL A  50      -9.768  23.632  -3.628  1.00  7.04           H  
ATOM    731  HA  VAL A  50     -12.762  23.656  -3.363  1.00  7.04           H  
ATOM    732  HB  VAL A  50     -11.738  24.327  -1.242  1.00  7.04           H  
ATOM    733 1HG1 VAL A  50     -10.427  26.371  -1.032  1.00  7.04           H  
ATOM    734 2HG1 VAL A  50      -9.608  25.163  -2.052  1.00  7.04           H  
ATOM    735 3HG1 VAL A  50     -10.424  26.557  -2.801  1.00  7.04           H  
ATOM    736 1HG2 VAL A  50     -12.894  26.398  -1.040  1.00  7.04           H  
ATOM    737 2HG2 VAL A  50     -12.953  26.572  -2.776  1.00  7.04           H  
ATOM    738 3HG2 VAL A  50     -13.846  25.268  -1.995  1.00  7.04           H  
ATOM    739  N   SER A  51     -13.158  25.357  -5.117  1.00  7.04           N  
ATOM    740  CA  SER A  51     -13.353  26.164  -6.315  1.00  7.04           C  
ATOM    741  C   SER A  51     -14.620  26.998  -6.298  1.00  7.04           C  
ATOM    742  O   SER A  51     -15.536  26.720  -5.550  1.00  7.04           O  
ATOM    743  CB  SER A  51     -13.437  25.218  -7.489  1.00  7.04           C  
ATOM    744  OG  SER A  51     -14.584  24.405  -7.393  1.00  7.04           O  
ATOM    745  H   SER A  51     -13.948  24.865  -4.694  1.00  7.04           H  
ATOM    746  HA  SER A  51     -12.499  26.831  -6.429  1.00  7.04           H  
ATOM    747 1HB  SER A  51     -13.454  25.777  -8.425  1.00  7.04           H  
ATOM    748 2HB  SER A  51     -12.558  24.588  -7.494  1.00  7.04           H  
ATOM    749  HG  SER A  51     -14.557  23.991  -6.516  1.00  7.04           H  
ATOM    750  N   ASN A  52     -14.689  28.018  -7.151  1.00  7.04           N  
ATOM    751  CA  ASN A  52     -15.900  28.840  -7.267  1.00  7.04           C  
ATOM    752  C   ASN A  52     -16.369  29.416  -5.925  1.00  7.04           C  
ATOM    753  O   ASN A  52     -17.567  29.482  -5.648  1.00  7.04           O  
ATOM    754  CB  ASN A  52     -17.022  28.039  -7.915  1.00  7.04           C  
ATOM    755  CG  ASN A  52     -16.707  27.648  -9.338  1.00  7.04           C  
ATOM    756  ND2 ASN A  52     -17.017  26.426  -9.691  1.00  7.04           N  
ATOM    757  OD1 ASN A  52     -16.178  28.452 -10.117  1.00  7.04           O  
ATOM    758  H   ASN A  52     -13.899  28.218  -7.746  1.00  7.04           H  
ATOM    759  HA  ASN A  52     -15.673  29.691  -7.912  1.00  7.04           H  
ATOM    760 1HB  ASN A  52     -17.234  27.140  -7.336  1.00  7.04           H  
ATOM    761 2HB  ASN A  52     -17.931  28.640  -7.914  1.00  7.04           H  
ATOM    762 1HD2 ASN A  52     -16.830  26.108 -10.622  1.00  7.04           H  
ATOM    763 2HD2 ASN A  52     -17.440  25.806  -9.027  1.00  7.04           H  
ATOM    764  N   MET A  53     -15.422  29.865  -5.108  1.00  7.04           N  
ATOM    765  CA  MET A  53     -15.743  30.431  -3.804  1.00  7.04           C  
ATOM    766  C   MET A  53     -16.400  31.788  -3.968  1.00  7.04           C  
ATOM    767  O   MET A  53     -16.102  32.512  -4.921  1.00  7.04           O  
ATOM    768  CB  MET A  53     -14.489  30.512  -2.964  1.00  7.04           C  
ATOM    769  CG  MET A  53     -13.936  29.197  -2.589  1.00  7.04           C  
ATOM    770  SD  MET A  53     -12.440  29.335  -1.614  1.00  7.04           S  
ATOM    771  CE  MET A  53     -11.280  29.717  -2.874  1.00  7.04           C  
ATOM    772  H   MET A  53     -14.459  29.793  -5.396  1.00  7.04           H  
ATOM    773  HA  MET A  53     -16.456  29.779  -3.302  1.00  7.04           H  
ATOM    774 1HB  MET A  53     -13.728  31.099  -3.467  1.00  7.04           H  
ATOM    775 2HB  MET A  53     -14.740  31.002  -2.030  1.00  7.04           H  
ATOM    776 1HG  MET A  53     -14.685  28.648  -2.017  1.00  7.04           H  
ATOM    777 2HG  MET A  53     -13.718  28.634  -3.496  1.00  7.04           H  
ATOM    778 1HE  MET A  53     -10.307  29.830  -2.432  1.00  7.04           H  
ATOM    779 2HE  MET A  53     -11.253  28.904  -3.604  1.00  7.04           H  
ATOM    780 3HE  MET A  53     -11.568  30.640  -3.369  1.00  7.04           H  
ATOM    781  N   ALA A  54     -17.310  32.137  -3.062  1.00  7.04           N  
ATOM    782  CA  ALA A  54     -17.983  33.431  -3.194  1.00  7.04           C  
ATOM    783  C   ALA A  54     -17.230  34.511  -2.456  1.00  7.04           C  
ATOM    784  O   ALA A  54     -16.822  34.314  -1.322  1.00  7.04           O  
ATOM    785  CB  ALA A  54     -19.403  33.349  -2.665  1.00  7.04           C  
ATOM    786  H   ALA A  54     -17.497  31.515  -2.272  1.00  7.04           H  
ATOM    787  HA  ALA A  54     -18.008  33.696  -4.252  1.00  7.04           H  
ATOM    788 1HB  ALA A  54     -19.890  34.317  -2.793  1.00  7.04           H  
ATOM    789 2HB  ALA A  54     -19.951  32.586  -3.217  1.00  7.04           H  
ATOM    790 3HB  ALA A  54     -19.382  33.092  -1.613  1.00  7.04           H  
ATOM    791  N   GLU A  55     -17.111  35.696  -3.027  1.00  7.04           N  
ATOM    792  CA  GLU A  55     -16.446  36.741  -2.254  1.00  7.04           C  
ATOM    793  C   GLU A  55     -17.425  37.268  -1.220  1.00  7.04           C  
ATOM    794  O   GLU A  55     -18.577  37.553  -1.549  1.00  7.04           O  
ATOM    795  CB  GLU A  55     -15.912  37.849  -3.165  1.00  7.04           C  
ATOM    796  CG  GLU A  55     -14.790  37.374  -4.083  1.00  7.04           C  
ATOM    797  CD  GLU A  55     -14.249  38.423  -5.015  1.00  7.04           C  
ATOM    798  OE1 GLU A  55     -14.742  39.518  -5.010  1.00  7.04           O  
ATOM    799  OE2 GLU A  55     -13.325  38.117  -5.737  1.00  7.04           O1-
ATOM    800  H   GLU A  55     -17.448  35.867  -3.965  1.00  7.04           H  
ATOM    801  HA  GLU A  55     -15.602  36.311  -1.720  1.00  7.04           H  
ATOM    802 1HB  GLU A  55     -16.721  38.255  -3.774  1.00  7.04           H  
ATOM    803 2HB  GLU A  55     -15.516  38.658  -2.556  1.00  7.04           H  
ATOM    804 1HG  GLU A  55     -13.981  37.036  -3.453  1.00  7.04           H  
ATOM    805 2HG  GLU A  55     -15.142  36.521  -4.661  1.00  7.04           H  
ATOM    806  N   VAL A  56     -16.969  37.384   0.025  1.00  7.04           N  
ATOM    807  CA  VAL A  56     -17.819  37.845   1.117  1.00  7.04           C  
ATOM    808  C   VAL A  56     -17.469  39.234   1.579  1.00  7.04           C  
ATOM    809  O   VAL A  56     -18.320  40.127   1.618  1.00  7.04           O  
ATOM    810  CB  VAL A  56     -17.662  36.914   2.332  1.00  7.04           C  
ATOM    811  CG1 VAL A  56     -18.485  37.423   3.503  1.00  7.04           C  
ATOM    812  CG2 VAL A  56     -18.064  35.531   1.953  1.00  7.04           C  
ATOM    813  H   VAL A  56     -16.006  37.119   0.235  1.00  7.04           H  
ATOM    814  HA  VAL A  56     -18.856  37.834   0.780  1.00  7.04           H  
ATOM    815  HB  VAL A  56     -16.615  36.907   2.646  1.00  7.04           H  
ATOM    816 1HG1 VAL A  56     -18.350  36.770   4.348  1.00  7.04           H  
ATOM    817 2HG1 VAL A  56     -18.164  38.422   3.771  1.00  7.04           H  
ATOM    818 3HG1 VAL A  56     -19.537  37.443   3.225  1.00  7.04           H  
ATOM    819 1HG2 VAL A  56     -17.926  34.879   2.807  1.00  7.04           H  
ATOM    820 2HG2 VAL A  56     -19.106  35.522   1.643  1.00  7.04           H  
ATOM    821 3HG2 VAL A  56     -17.440  35.201   1.134  1.00  7.04           H  
ATOM    822  N   ARG A  57     -16.212  39.416   1.945  1.00  7.04           N  
ATOM    823  CA  ARG A  57     -15.766  40.685   2.502  1.00  7.04           C  
ATOM    824  C   ARG A  57     -14.272  40.901   2.331  1.00  7.04           C  
ATOM    825  O   ARG A  57     -13.474  39.974   2.500  1.00  7.04           O  
ATOM    826  CB  ARG A  57     -16.162  40.760   3.972  1.00  7.04           C  
ATOM    827  CG  ARG A  57     -15.697  41.950   4.745  1.00  7.04           C  
ATOM    828  CD  ARG A  57     -16.020  41.851   6.226  1.00  7.04           C  
ATOM    829  NE  ARG A  57     -17.420  41.878   6.550  1.00  7.04           N  
ATOM    830  CZ  ARG A  57     -17.889  41.898   7.823  1.00  7.04           C  
ATOM    831  NH1 ARG A  57     -17.037  41.909   8.844  1.00  7.04           N1+
ATOM    832  NH2 ARG A  57     -19.192  41.911   8.047  1.00  7.04           N  
ATOM    833  H   ARG A  57     -15.554  38.644   1.836  1.00  7.04           H  
ATOM    834  HA  ARG A  57     -16.279  41.487   1.984  1.00  7.04           H  
ATOM    835 1HB  ARG A  57     -17.249  40.795   4.026  1.00  7.04           H  
ATOM    836 2HB  ARG A  57     -15.873  39.898   4.459  1.00  7.04           H  
ATOM    837 1HG  ARG A  57     -14.615  42.033   4.664  1.00  7.04           H  
ATOM    838 2HG  ARG A  57     -16.150  42.837   4.331  1.00  7.04           H  
ATOM    839 1HD  ARG A  57     -15.626  40.916   6.602  1.00  7.04           H  
ATOM    840 2HD  ARG A  57     -15.547  42.661   6.753  1.00  7.04           H  
ATOM    841  HE  ARG A  57     -18.089  41.877   5.792  1.00  7.04           H  
ATOM    842 1HH1 ARG A  57     -16.028  41.912   8.698  1.00  7.04           H  
ATOM    843 2HH1 ARG A  57     -17.354  41.916   9.824  1.00  7.04           H  
ATOM    844 1HH2 ARG A  57     -19.839  41.907   7.269  1.00  7.04           H  
ATOM    845 2HH2 ARG A  57     -19.540  41.933   8.993  1.00  7.04           H  
ATOM    846  N   SER A  58     -13.893  42.126   2.002  1.00  7.04           N  
ATOM    847  CA  SER A  58     -12.480  42.467   1.906  1.00  7.04           C  
ATOM    848  C   SER A  58     -12.092  43.401   3.033  1.00  7.04           C  
ATOM    849  O   SER A  58     -12.907  44.210   3.468  1.00  7.04           O  
ATOM    850  CB  SER A  58     -12.147  43.078   0.557  1.00  7.04           C  
ATOM    851  OG  SER A  58     -12.294  42.139  -0.494  1.00  7.04           O  
ATOM    852  H   SER A  58     -14.608  42.841   1.855  1.00  7.04           H  
ATOM    853  HA  SER A  58     -11.902  41.560   2.020  1.00  7.04           H  
ATOM    854 1HB  SER A  58     -12.814  43.910   0.393  1.00  7.04           H  
ATOM    855 2HB  SER A  58     -11.130  43.467   0.570  1.00  7.04           H  
ATOM    856  HG  SER A  58     -11.520  41.587  -0.471  1.00  7.04           H  
ATOM    857  N   TYR A  59     -10.843  43.283   3.483  1.00  7.04           N  
ATOM    858  CA  TYR A  59     -10.269  44.118   4.529  1.00  7.04           C  
ATOM    859  C   TYR A  59      -9.016  44.885   4.144  1.00  7.04           C  
ATOM    860  O   TYR A  59      -8.151  44.388   3.426  1.00  7.04           O  
ATOM    861  CB  TYR A  59      -9.940  43.303   5.759  1.00  7.04           C  
ATOM    862  CG  TYR A  59     -11.077  42.871   6.570  1.00  7.04           C  
ATOM    863  CD1 TYR A  59     -11.794  41.707   6.376  1.00  7.04           C  
ATOM    864  CD2 TYR A  59     -11.393  43.702   7.573  1.00  7.04           C  
ATOM    865  CE1 TYR A  59     -12.829  41.432   7.257  1.00  7.04           C  
ATOM    866  CE2 TYR A  59     -12.386  43.441   8.411  1.00  7.04           C  
ATOM    867  CZ  TYR A  59     -13.112  42.333   8.278  1.00  7.04           C  
ATOM    868  OH  TYR A  59     -14.105  42.099   9.201  1.00  7.04           O  
ATOM    869  H   TYR A  59     -10.261  42.570   3.063  1.00  7.04           H  
ATOM    870  HA  TYR A  59     -11.022  44.839   4.808  1.00  7.04           H  
ATOM    871 1HB  TYR A  59      -9.389  42.420   5.455  1.00  7.04           H  
ATOM    872 2HB  TYR A  59      -9.281  43.891   6.400  1.00  7.04           H  
ATOM    873  HD1 TYR A  59     -11.546  41.018   5.565  1.00  7.04           H  
ATOM    874  HD2 TYR A  59     -10.824  44.607   7.687  1.00  7.04           H  
ATOM    875  HE1 TYR A  59     -13.408  40.531   7.165  1.00  7.04           H  
ATOM    876  HE2 TYR A  59     -12.614  44.132   9.209  1.00  7.04           H  
ATOM    877  HH  TYR A  59     -13.931  42.664  10.014  1.00  7.04           H  
ATOM    878  N   CYS A  60      -8.890  46.092   4.681  1.00  7.04           N  
ATOM    879  CA  CYS A  60      -7.698  46.905   4.424  1.00  7.04           C  
ATOM    880  C   CYS A  60      -6.674  46.733   5.529  1.00  7.04           C  
ATOM    881  O   CYS A  60      -6.946  47.025   6.691  1.00  7.04           O  
ATOM    882  CB  CYS A  60      -8.067  48.374   4.335  1.00  7.04           C  
ATOM    883  SG  CYS A  60      -6.732  49.445   3.886  1.00  7.04           S  
ATOM    884  H   CYS A  60      -9.643  46.457   5.256  1.00  7.04           H  
ATOM    885  HA  CYS A  60      -7.258  46.593   3.478  1.00  7.04           H  
ATOM    886 1HB  CYS A  60      -8.859  48.518   3.631  1.00  7.04           H  
ATOM    887 2HB  CYS A  60      -8.434  48.701   5.300  1.00  7.04           H  
ATOM    888  N   TYR A  61      -5.499  46.214   5.189  1.00  7.04           N  
ATOM    889  CA  TYR A  61      -4.465  46.022   6.201  1.00  7.04           C  
ATOM    890  C   TYR A  61      -3.490  47.194   6.244  1.00  7.04           C  
ATOM    891  O   TYR A  61      -2.957  47.541   7.305  1.00  7.04           O  
ATOM    892  CB  TYR A  61      -3.727  44.707   5.990  1.00  7.04           C  
ATOM    893  CG  TYR A  61      -4.533  43.449   6.321  1.00  7.04           C  
ATOM    894  CD1 TYR A  61      -5.890  43.482   6.602  1.00  7.04           C  
ATOM    895  CD2 TYR A  61      -3.881  42.259   6.374  1.00  7.04           C  
ATOM    896  CE1 TYR A  61      -6.540  42.332   6.914  1.00  7.04           C  
ATOM    897  CE2 TYR A  61      -4.530  41.119   6.686  1.00  7.04           C  
ATOM    898  CZ  TYR A  61      -5.846  41.161   6.951  1.00  7.04           C  
ATOM    899  OH  TYR A  61      -6.487  40.043   7.245  1.00  7.04           O  
ATOM    900  H   TYR A  61      -5.304  45.995   4.211  1.00  7.04           H  
ATOM    901  HA  TYR A  61      -4.947  45.976   7.176  1.00  7.04           H  
ATOM    902 1HB  TYR A  61      -3.416  44.640   4.947  1.00  7.04           H  
ATOM    903 2HB  TYR A  61      -2.825  44.699   6.599  1.00  7.04           H  
ATOM    904  HD1 TYR A  61      -6.441  44.395   6.586  1.00  7.04           H  
ATOM    905  HD2 TYR A  61      -2.830  42.223   6.169  1.00  7.04           H  
ATOM    906  HE1 TYR A  61      -7.600  42.345   7.139  1.00  7.04           H  
ATOM    907  HE2 TYR A  61      -3.989  40.173   6.723  1.00  7.04           H  
ATOM    908  HH  TYR A  61      -7.329  40.262   7.648  1.00  7.04           H  
ATOM    909  N   GLU A  62      -3.258  47.804   5.080  1.00  7.04           N  
ATOM    910  CA  GLU A  62      -2.305  48.912   4.962  1.00  7.04           C  
ATOM    911  C   GLU A  62      -2.854  49.965   4.024  1.00  7.04           C  
ATOM    912  O   GLU A  62      -3.340  49.642   2.932  1.00  7.04           O  
ATOM    913  CB  GLU A  62      -0.939  48.423   4.478  1.00  7.04           C  
ATOM    914  CG  GLU A  62       0.140  49.511   4.364  1.00  7.04           C  
ATOM    915  CD  GLU A  62       1.496  48.946   3.996  1.00  7.04           C  
ATOM    916  OE1 GLU A  62       1.641  47.739   4.021  1.00  7.04           O  
ATOM    917  OE2 GLU A  62       2.372  49.705   3.655  1.00  7.04           O1-
ATOM    918  H   GLU A  62      -3.732  47.454   4.245  1.00  7.04           H  
ATOM    919  HA  GLU A  62      -2.177  49.372   5.944  1.00  7.04           H  
ATOM    920 1HB  GLU A  62      -0.572  47.646   5.148  1.00  7.04           H  
ATOM    921 2HB  GLU A  62      -1.049  47.980   3.493  1.00  7.04           H  
ATOM    922 1HG  GLU A  62      -0.159  50.232   3.603  1.00  7.04           H  
ATOM    923 2HG  GLU A  62       0.212  50.036   5.320  1.00  7.04           H  
ATOM    924  N   ALA A  63      -2.738  51.225   4.439  1.00  7.04           N  
ATOM    925  CA  ALA A  63      -3.333  52.337   3.713  1.00  7.04           C  
ATOM    926  C   ALA A  63      -2.457  53.573   3.629  1.00  7.04           C  
ATOM    927  O   ALA A  63      -1.394  53.660   4.243  1.00  7.04           O  
ATOM    928  CB  ALA A  63      -4.642  52.727   4.393  1.00  7.04           C  
ATOM    929  H   ALA A  63      -2.275  51.406   5.321  1.00  7.04           H  
ATOM    930  HA  ALA A  63      -3.519  52.010   2.699  1.00  7.04           H  
ATOM    931 1HB  ALA A  63      -5.118  53.532   3.833  1.00  7.04           H  
ATOM    932 2HB  ALA A  63      -5.302  51.879   4.422  1.00  7.04           H  
ATOM    933 3HB  ALA A  63      -4.440  53.063   5.409  1.00  7.04           H  
ATOM    934  N   SER A  64      -2.923  54.519   2.823  1.00  7.04           N  
ATOM    935  CA  SER A  64      -2.290  55.809   2.638  1.00  7.04           C  
ATOM    936  C   SER A  64      -3.348  56.910   2.634  1.00  7.04           C  
ATOM    937  O   SER A  64      -4.534  56.660   2.383  1.00  7.04           O  
ATOM    938  CB  SER A  64      -1.518  55.804   1.336  1.00  7.04           C  
ATOM    939  OG  SER A  64      -2.375  55.627   0.239  1.00  7.04           O  
ATOM    940  H   SER A  64      -3.761  54.310   2.288  1.00  7.04           H  
ATOM    941  HA  SER A  64      -1.598  55.989   3.460  1.00  7.04           H  
ATOM    942 1HB  SER A  64      -0.982  56.746   1.231  1.00  7.04           H  
ATOM    943 2HB  SER A  64      -0.779  55.005   1.356  1.00  7.04           H  
ATOM    944  HG  SER A  64      -2.823  54.781   0.380  1.00  7.04           H  
ATOM    945  N   ILE A  65      -2.915  58.146   2.879  1.00  7.04           N  
ATOM    946  CA  ILE A  65      -3.855  59.260   2.898  1.00  7.04           C  
ATOM    947  C   ILE A  65      -3.556  60.226   1.766  1.00  7.04           C  
ATOM    948  O   ILE A  65      -2.405  60.623   1.574  1.00  7.04           O  
ATOM    949  CB  ILE A  65      -3.801  60.020   4.224  1.00  7.04           C  
ATOM    950  CG1 ILE A  65      -4.060  59.092   5.339  1.00  7.04           C  
ATOM    951  CG2 ILE A  65      -4.859  61.096   4.200  1.00  7.04           C  
ATOM    952  CD1 ILE A  65      -3.879  59.703   6.697  1.00  7.04           C  
ATOM    953  H   ILE A  65      -1.937  58.311   3.066  1.00  7.04           H  
ATOM    954  HA  ILE A  65      -4.866  58.882   2.758  1.00  7.04           H  
ATOM    955  HB  ILE A  65      -2.819  60.468   4.375  1.00  7.04           H  
ATOM    956 1HG1 ILE A  65      -5.008  58.708   5.252  1.00  7.04           H  
ATOM    957 2HG1 ILE A  65      -3.384  58.285   5.233  1.00  7.04           H  
ATOM    958 1HG2 ILE A  65      -4.851  61.627   5.142  1.00  7.04           H  
ATOM    959 2HG2 ILE A  65      -4.659  61.790   3.391  1.00  7.04           H  
ATOM    960 3HG2 ILE A  65      -5.827  60.632   4.042  1.00  7.04           H  
ATOM    961 1HD1 ILE A  65      -4.071  58.950   7.462  1.00  7.04           H  
ATOM    962 2HD1 ILE A  65      -2.860  60.079   6.808  1.00  7.04           H  
ATOM    963 3HD1 ILE A  65      -4.576  60.525   6.812  1.00  7.04           H  
ATOM    964  N   SER A  66      -4.585  60.569   0.997  1.00  7.04           N  
ATOM    965  CA  SER A  66      -4.424  61.464  -0.139  1.00  7.04           C  
ATOM    966  C   SER A  66      -5.061  62.853   0.097  1.00  7.04           C  
ATOM    967  O   SER A  66      -4.407  63.781   0.569  1.00  7.04           O  
ATOM    968  CB  SER A  66      -4.989  60.782  -1.380  1.00  7.04           C  
ATOM    969  OG  SER A  66      -6.363  60.548  -1.241  1.00  7.04           O  
ATOM    970  H   SER A  66      -5.514  60.202   1.221  1.00  7.04           H  
ATOM    971  HA  SER A  66      -3.357  61.615  -0.302  1.00  7.04           H  
ATOM    972 1HB  SER A  66      -4.809  61.408  -2.253  1.00  7.04           H  
ATOM    973 2HB  SER A  66      -4.471  59.836  -1.540  1.00  7.04           H  
ATOM    974  HG  SER A  66      -6.457  59.999  -0.436  1.00  7.04           H  
ATOM    975  N   ASP A  67      -6.339  62.982  -0.237  1.00  7.04           N  
ATOM    976  CA  ASP A  67      -7.102  64.226  -0.122  1.00  7.04           C  
ATOM    977  C   ASP A  67      -7.525  64.557   1.303  1.00  7.04           C  
ATOM    978  O   ASP A  67      -8.304  63.827   1.916  1.00  7.04           O  
ATOM    979  CB  ASP A  67      -8.345  64.151  -1.025  1.00  7.04           C  
ATOM    980  CG  ASP A  67      -9.260  65.409  -1.060  1.00  7.04           C  
ATOM    981  OD1 ASP A  67      -9.138  66.279  -0.241  1.00  7.04           O  
ATOM    982  OD2 ASP A  67     -10.125  65.444  -1.899  1.00  7.04           O1-
ATOM    983  H   ASP A  67      -6.785  62.164  -0.614  1.00  7.04           H  
ATOM    984  HA  ASP A  67      -6.470  65.041  -0.478  1.00  7.04           H  
ATOM    985 1HB  ASP A  67      -8.025  63.938  -2.046  1.00  7.04           H  
ATOM    986 2HB  ASP A  67      -8.953  63.319  -0.714  1.00  7.04           H  
ATOM    987  N   MET A  68      -6.967  65.636   1.854  1.00  7.04           N  
ATOM    988  CA  MET A  68      -7.293  66.036   3.218  1.00  7.04           C  
ATOM    989  C   MET A  68      -7.860  67.447   3.257  1.00  7.04           C  
ATOM    990  O   MET A  68      -7.521  68.295   2.427  1.00  7.04           O  
ATOM    991  CB  MET A  68      -6.081  65.956   4.141  1.00  7.04           C  
ATOM    992  CG  MET A  68      -5.524  64.577   4.293  1.00  7.04           C  
ATOM    993  SD  MET A  68      -4.194  64.502   5.478  1.00  7.04           S  
ATOM    994  CE  MET A  68      -5.154  64.815   6.942  1.00  7.04           C  
ATOM    995  H   MET A  68      -6.326  66.191   1.304  1.00  7.04           H  
ATOM    996  HA  MET A  68      -8.061  65.374   3.600  1.00  7.04           H  
ATOM    997 1HB  MET A  68      -5.294  66.611   3.775  1.00  7.04           H  
ATOM    998 2HB  MET A  68      -6.370  66.308   5.133  1.00  7.04           H  
ATOM    999 1HG  MET A  68      -6.310  63.907   4.605  1.00  7.04           H  
ATOM   1000 2HG  MET A  68      -5.145  64.234   3.330  1.00  7.04           H  
ATOM   1001 1HE  MET A  68      -4.510  64.795   7.815  1.00  7.04           H  
ATOM   1002 2HE  MET A  68      -5.632  65.794   6.865  1.00  7.04           H  
ATOM   1003 3HE  MET A  68      -5.918  64.060   7.027  1.00  7.04           H  
ATOM   1004  N   ALA A  69      -8.700  67.702   4.251  1.00  7.04           N  
ATOM   1005  CA  ALA A  69      -9.268  69.032   4.455  1.00  7.04           C  
ATOM   1006  C   ALA A  69      -9.687  69.183   5.900  1.00  7.04           C  
ATOM   1007  O   ALA A  69      -9.226  68.323   6.647  1.00  7.04           O  
ATOM   1008  CB  ALA A  69     -10.440  69.259   3.521  1.00  7.04           C  
ATOM   1009  H   ALA A  69      -8.951  66.931   4.873  1.00  7.04           H  
ATOM   1010  HA  ALA A  69      -8.497  69.775   4.251  1.00  7.04           H  
ATOM   1011 1HB  ALA A  69     -10.841  70.262   3.685  1.00  7.04           H  
ATOM   1012 2HB  ALA A  69     -10.102  69.164   2.495  1.00  7.04           H  
ATOM   1013 3HB  ALA A  69     -11.202  68.517   3.725  1.00  7.04           H  
ATOM   1014  N   SER A  70      -9.689  70.462   6.271  1.00  7.04           N  
ATOM   1015  CA  SER A  70     -10.590  70.795   7.359  1.00  7.04           C  
ATOM   1016  C   SER A  70     -11.353  72.112   7.233  1.00  7.04           C  
ATOM   1017  O   SER A  70     -11.079  72.939   6.361  1.00  7.04           O  
ATOM   1018  CB  SER A  70      -9.756  70.833   8.631  1.00  7.04           C  
ATOM   1019  OG  SER A  70      -8.817  71.864   8.584  1.00  7.04           O  
ATOM   1020  H   SER A  70      -8.767  70.830   6.454  1.00  7.04           H  
ATOM   1021  HA  SER A  70     -11.323  69.993   7.433  1.00  7.04           H  
ATOM   1022 1HB  SER A  70     -10.398  70.971   9.495  1.00  7.04           H  
ATOM   1023 2HB  SER A  70      -9.245  69.881   8.763  1.00  7.04           H  
ATOM   1024  HG  SER A  70      -9.307  72.673   8.762  1.00  7.04           H  
ATOM   1025  N   ASP A  71     -12.308  72.273   8.153  1.00  7.04           N  
ATOM   1026  CA  ASP A  71     -13.180  73.442   8.305  1.00  7.04           C  
ATOM   1027  C   ASP A  71     -13.365  73.761   9.785  1.00  7.04           C  
ATOM   1028  O   ASP A  71     -13.601  72.874  10.608  1.00  7.04           O  
ATOM   1029  CB  ASP A  71     -14.550  73.218   7.628  1.00  7.04           C  
ATOM   1030  CG  ASP A  71     -15.511  74.481   7.624  1.00  7.04           C  
ATOM   1031  OD1 ASP A  71     -15.151  75.467   7.028  1.00  7.04           O  
ATOM   1032  OD2 ASP A  71     -16.621  74.410   8.187  1.00  7.04           O1-
ATOM   1033  H   ASP A  71     -12.442  71.486   8.789  1.00  7.04           H  
ATOM   1034  HA  ASP A  71     -12.699  74.298   7.831  1.00  7.04           H  
ATOM   1035 1HB  ASP A  71     -14.390  72.915   6.595  1.00  7.04           H  
ATOM   1036 2HB  ASP A  71     -15.068  72.401   8.128  1.00  7.04           H  
ATOM   1037  N   SER A  72     -13.214  75.030  10.145  1.00  7.04           N  
ATOM   1038  CA  SER A  72     -13.388  75.420  11.542  1.00  7.04           C  
ATOM   1039  C   SER A  72     -14.365  76.571  11.673  1.00  7.04           C  
ATOM   1040  O   SER A  72     -14.489  77.392  10.763  1.00  7.04           O  
ATOM   1041  CB  SER A  72     -12.070  75.858  12.126  1.00  7.04           C  
ATOM   1042  OG  SER A  72     -11.614  77.012  11.476  1.00  7.04           O  
ATOM   1043  H   SER A  72     -13.014  75.730   9.442  1.00  7.04           H  
ATOM   1044  HA  SER A  72     -13.780  74.577  12.106  1.00  7.04           H  
ATOM   1045 1HB  SER A  72     -12.197  76.054  13.192  1.00  7.04           H  
ATOM   1046 2HB  SER A  72     -11.340  75.072  12.022  1.00  7.04           H  
ATOM   1047  HG  SER A  72     -12.369  77.611  11.462  1.00  7.04           H  
ATOM   1048  N   ARG A  73     -15.019  76.655  12.831  1.00  7.04           N  
ATOM   1049  CA  ARG A  73     -15.961  77.739  13.105  1.00  7.04           C  
ATOM   1050  C   ARG A  73     -15.727  78.414  14.447  1.00  7.04           C  
ATOM   1051  O   ARG A  73     -15.211  77.811  15.394  1.00  7.04           O  
ATOM   1052  CB  ARG A  73     -17.396  77.228  13.089  1.00  7.04           C  
ATOM   1053  CG  ARG A  73     -17.822  76.555  11.836  1.00  7.04           C  
ATOM   1054  CD  ARG A  73     -17.926  77.432  10.670  1.00  7.04           C  
ATOM   1055  NE  ARG A  73     -18.212  76.627   9.489  1.00  7.04           N  
ATOM   1056  CZ  ARG A  73     -19.413  76.364   8.979  1.00  7.04           C  
ATOM   1057  NH1 ARG A  73     -20.524  76.864   9.492  1.00  7.04           N1+
ATOM   1058  NH2 ARG A  73     -19.431  75.573   7.936  1.00  7.04           N  
ATOM   1059  H   ARG A  73     -14.869  75.922  13.527  1.00  7.04           H  
ATOM   1060  HA  ARG A  73     -15.857  78.497  12.326  1.00  7.04           H  
ATOM   1061 1HB  ARG A  73     -17.533  76.508  13.893  1.00  7.04           H  
ATOM   1062 2HB  ARG A  73     -18.081  78.041  13.280  1.00  7.04           H  
ATOM   1063 1HG  ARG A  73     -17.112  75.793  11.593  1.00  7.04           H  
ATOM   1064 2HG  ARG A  73     -18.802  76.112  11.998  1.00  7.04           H  
ATOM   1065 1HD  ARG A  73     -18.742  78.142  10.814  1.00  7.04           H  
ATOM   1066 2HD  ARG A  73     -16.994  77.969  10.508  1.00  7.04           H  
ATOM   1067  HE  ARG A  73     -17.422  76.147   9.015  1.00  7.04           H  
ATOM   1068 1HH1 ARG A  73     -20.487  77.467  10.312  1.00  7.04           H  
ATOM   1069 2HH1 ARG A  73     -21.417  76.635   9.081  1.00  7.04           H  
ATOM   1070 1HH2 ARG A  73     -18.516  75.204   7.617  1.00  7.04           H  
ATOM   1071 2HH2 ARG A  73     -20.296  75.320   7.488  1.00  7.04           H  
ATOM   1072  N   CYS A  74     -16.165  79.649  14.539  1.00  7.04           N  
ATOM   1073  CA  CYS A  74     -16.147  80.392  15.798  1.00  7.04           C  
ATOM   1074  C   CYS A  74     -17.325  79.924  16.644  1.00  7.04           C  
ATOM   1075  O   CYS A  74     -18.347  79.517  16.100  1.00  7.04           O  
ATOM   1076  CB  CYS A  74     -16.212  81.889  15.545  1.00  7.04           C  
ATOM   1077  SG  CYS A  74     -14.834  82.535  14.573  1.00  7.04           S  
ATOM   1078  H   CYS A  74     -16.548  80.112  13.716  1.00  7.04           H  
ATOM   1079  HA  CYS A  74     -15.214  80.155  16.304  1.00  7.04           H  
ATOM   1080 1HB  CYS A  74     -17.127  82.128  15.023  1.00  7.04           H  
ATOM   1081 2HB  CYS A  74     -16.235  82.428  16.486  1.00  7.04           H  
ATOM   1082  N   PRO A  75     -17.251  79.957  17.987  1.00  7.04           N  
ATOM   1083  CA  PRO A  75     -18.286  79.495  18.913  1.00  7.04           C  
ATOM   1084  C   PRO A  75     -19.734  79.915  18.593  1.00  7.04           C  
ATOM   1085  O   PRO A  75     -20.671  79.212  18.975  1.00  7.04           O  
ATOM   1086  CB  PRO A  75     -17.826  80.130  20.228  1.00  7.04           C  
ATOM   1087  CG  PRO A  75     -16.330  80.217  20.105  1.00  7.04           C  
ATOM   1088  CD  PRO A  75     -16.063  80.541  18.672  1.00  7.04           C  
ATOM   1089  HA  PRO A  75     -18.222  78.401  18.989  1.00  7.04           H  
ATOM   1090 1HB  PRO A  75     -18.307  81.107  20.370  1.00  7.04           H  
ATOM   1091 2HB  PRO A  75     -18.133  79.491  21.074  1.00  7.04           H  
ATOM   1092 1HG  PRO A  75     -15.927  80.972  20.801  1.00  7.04           H  
ATOM   1093 2HG  PRO A  75     -15.883  79.264  20.397  1.00  7.04           H  
ATOM   1094 1HD  PRO A  75     -16.001  81.612  18.541  1.00  7.04           H  
ATOM   1095 2HD  PRO A  75     -15.143  80.035  18.410  1.00  7.04           H  
ATOM   1096  N   THR A  76     -19.933  81.052  17.923  1.00  7.04           N  
ATOM   1097  CA  THR A  76     -21.282  81.528  17.615  1.00  7.04           C  
ATOM   1098  C   THR A  76     -21.705  81.346  16.140  1.00  7.04           C  
ATOM   1099  O   THR A  76     -22.758  81.839  15.735  1.00  7.04           O  
ATOM   1100  CB  THR A  76     -21.419  83.007  18.008  1.00  7.04           C  
ATOM   1101  CG2 THR A  76     -21.134  83.164  19.493  1.00  7.04           C  
ATOM   1102  OG1 THR A  76     -20.486  83.793  17.262  1.00  7.04           O  
ATOM   1103  H   THR A  76     -19.146  81.600  17.619  1.00  7.04           H  
ATOM   1104  HA  THR A  76     -21.986  80.962  18.225  1.00  7.04           H  
ATOM   1105  HB  THR A  76     -22.430  83.354  17.792  1.00  7.04           H  
ATOM   1106  HG1 THR A  76     -20.722  83.761  16.331  1.00  7.04           H  
ATOM   1107 1HG2 THR A  76     -21.227  84.212  19.775  1.00  7.04           H  
ATOM   1108 2HG2 THR A  76     -21.848  82.569  20.064  1.00  7.04           H  
ATOM   1109 3HG2 THR A  76     -20.131  82.820  19.708  1.00  7.04           H  
ATOM   1110  N   GLN A  77     -20.887  80.654  15.336  1.00  7.04           N  
ATOM   1111  CA  GLN A  77     -21.164  80.444  13.901  1.00  7.04           C  
ATOM   1112  C   GLN A  77     -21.725  79.061  13.541  1.00  7.04           C  
ATOM   1113  O   GLN A  77     -21.799  78.712  12.359  1.00  7.04           O  
ATOM   1114  CB  GLN A  77     -19.905  80.647  13.063  1.00  7.04           C  
ATOM   1115  CG  GLN A  77     -19.341  82.030  13.043  1.00  7.04           C  
ATOM   1116  CD  GLN A  77     -18.050  82.095  12.211  1.00  7.04           C  
ATOM   1117  NE2 GLN A  77     -17.954  83.116  11.365  1.00  7.04           N  
ATOM   1118  OE1 GLN A  77     -17.147  81.239  12.324  1.00  7.04           O  
ATOM   1119  H   GLN A  77     -20.035  80.253  15.725  1.00  7.04           H  
ATOM   1120  HA  GLN A  77     -21.901  81.184  13.594  1.00  7.04           H  
ATOM   1121 1HB  GLN A  77     -19.128  80.009  13.460  1.00  7.04           H  
ATOM   1122 2HB  GLN A  77     -20.093  80.335  12.039  1.00  7.04           H  
ATOM   1123 1HG  GLN A  77     -20.073  82.696  12.589  1.00  7.04           H  
ATOM   1124 2HG  GLN A  77     -19.139  82.346  14.058  1.00  7.04           H  
ATOM   1125 1HE2 GLN A  77     -17.138  83.220  10.794  1.00  7.04           H  
ATOM   1126 2HE2 GLN A  77     -18.696  83.785  11.299  1.00  7.04           H  
ATOM   1127  N   GLY A  78     -22.108  78.275  14.537  1.00  7.04           N  
ATOM   1128  CA  GLY A  78     -22.635  76.936  14.293  1.00  7.04           C  
ATOM   1129  C   GLY A  78     -21.526  75.897  14.159  1.00  7.04           C  
ATOM   1130  O   GLY A  78     -20.372  76.148  14.513  1.00  7.04           O  
ATOM   1131  H   GLY A  78     -22.029  78.616  15.484  1.00  7.04           H  
ATOM   1132 1HA  GLY A  78     -23.297  76.655  15.112  1.00  7.04           H  
ATOM   1133 2HA  GLY A  78     -23.238  76.943  13.386  1.00  7.04           H  
ATOM   1134  N   GLU A  79     -21.887  74.705  13.694  1.00  7.04           N  
ATOM   1135  CA  GLU A  79     -20.922  73.615  13.617  1.00  7.04           C  
ATOM   1136  C   GLU A  79     -20.184  73.575  12.282  1.00  7.04           C  
ATOM   1137  O   GLU A  79     -20.778  73.788  11.224  1.00  7.04           O  
ATOM   1138  CB  GLU A  79     -21.632  72.277  13.851  1.00  7.04           C  
ATOM   1139  CG  GLU A  79     -22.205  72.097  15.262  1.00  7.04           C  
ATOM   1140  CD  GLU A  79     -22.911  70.767  15.463  1.00  7.04           C  
ATOM   1141  OE1 GLU A  79     -23.298  70.160  14.488  1.00  7.04           O  
ATOM   1142  OE2 GLU A  79     -23.046  70.354  16.591  1.00  7.04           O1-
ATOM   1143  H   GLU A  79     -22.841  74.551  13.402  1.00  7.04           H  
ATOM   1144  HA  GLU A  79     -20.183  73.754  14.405  1.00  7.04           H  
ATOM   1145 1HB  GLU A  79     -22.444  72.162  13.134  1.00  7.04           H  
ATOM   1146 2HB  GLU A  79     -20.926  71.468  13.674  1.00  7.04           H  
ATOM   1147 1HG  GLU A  79     -21.386  72.171  15.978  1.00  7.04           H  
ATOM   1148 2HG  GLU A  79     -22.901  72.909  15.466  1.00  7.04           H  
ATOM   1149  N   ALA A  80     -18.890  73.260  12.344  1.00  7.04           N  
ATOM   1150  CA  ALA A  80     -18.049  73.097  11.157  1.00  7.04           C  
ATOM   1151  C   ALA A  80     -18.560  71.958  10.303  1.00  7.04           C  
ATOM   1152  O   ALA A  80     -19.078  70.964  10.827  1.00  7.04           O  
ATOM   1153  CB  ALA A  80     -16.610  72.873  11.558  1.00  7.04           C  
ATOM   1154  H   ALA A  80     -18.467  73.163  13.259  1.00  7.04           H  
ATOM   1155  HA  ALA A  80     -18.112  73.996  10.554  1.00  7.04           H  
ATOM   1156 1HB  ALA A  80     -16.021  72.767  10.658  1.00  7.04           H  
ATOM   1157 2HB  ALA A  80     -16.245  73.715  12.138  1.00  7.04           H  
ATOM   1158 3HB  ALA A  80     -16.524  72.000  12.152  1.00  7.04           H  
ATOM   1159  N   TYR A  81     -18.432  72.115   8.987  1.00  7.04           N  
ATOM   1160  CA  TYR A  81     -18.925  71.085   8.075  1.00  7.04           C  
ATOM   1161  C   TYR A  81     -18.209  71.070   6.737  1.00  7.04           C  
ATOM   1162  O   TYR A  81     -17.967  72.116   6.139  1.00  7.04           O  
ATOM   1163  CB  TYR A  81     -20.438  71.260   7.819  1.00  7.04           C  
ATOM   1164  CG  TYR A  81     -21.028  70.195   6.883  1.00  7.04           C  
ATOM   1165  CD1 TYR A  81     -21.397  68.957   7.384  1.00  7.04           C  
ATOM   1166  CD2 TYR A  81     -21.183  70.460   5.526  1.00  7.04           C  
ATOM   1167  CE1 TYR A  81     -21.912  67.992   6.545  1.00  7.04           C  
ATOM   1168  CE2 TYR A  81     -21.701  69.493   4.685  1.00  7.04           C  
ATOM   1169  CZ  TYR A  81     -22.065  68.261   5.192  1.00  7.04           C  
ATOM   1170  OH  TYR A  81     -22.580  67.293   4.361  1.00  7.04           O  
ATOM   1171  H   TYR A  81     -17.943  72.945   8.629  1.00  7.04           H  
ATOM   1172  HA  TYR A  81     -18.758  70.125   8.546  1.00  7.04           H  
ATOM   1173 1HB  TYR A  81     -20.976  71.216   8.770  1.00  7.04           H  
ATOM   1174 2HB  TYR A  81     -20.623  72.239   7.383  1.00  7.04           H  
ATOM   1175  HD1 TYR A  81     -21.272  68.743   8.443  1.00  7.04           H  
ATOM   1176  HD2 TYR A  81     -20.889  71.428   5.123  1.00  7.04           H  
ATOM   1177  HE1 TYR A  81     -22.195  67.019   6.946  1.00  7.04           H  
ATOM   1178  HE2 TYR A  81     -21.815  69.705   3.617  1.00  7.04           H  
ATOM   1179  HH  TYR A  81     -22.553  67.611   3.454  1.00  7.04           H  
ATOM   1180  N   LEU A  82     -17.938  69.870   6.239  1.00  7.04           N  
ATOM   1181  CA  LEU A  82     -17.349  69.744   4.918  1.00  7.04           C  
ATOM   1182  C   LEU A  82     -18.238  68.931   3.998  1.00  7.04           C  
ATOM   1183  O   LEU A  82     -18.791  67.909   4.384  1.00  7.04           O  
ATOM   1184  CB  LEU A  82     -15.976  69.074   4.987  1.00  7.04           C  
ATOM   1185  CG  LEU A  82     -14.857  69.886   5.578  1.00  7.04           C  
ATOM   1186  CD1 LEU A  82     -14.784  69.621   7.011  1.00  7.04           C  
ATOM   1187  CD2 LEU A  82     -13.576  69.516   4.924  1.00  7.04           C  
ATOM   1188  H   LEU A  82     -18.162  69.043   6.794  1.00  7.04           H  
ATOM   1189  HA  LEU A  82     -17.234  70.735   4.490  1.00  7.04           H  
ATOM   1190 1HB  LEU A  82     -16.066  68.173   5.586  1.00  7.04           H  
ATOM   1191 2HB  LEU A  82     -15.679  68.786   3.984  1.00  7.04           H  
ATOM   1192  HG  LEU A  82     -15.059  70.948   5.429  1.00  7.04           H  
ATOM   1193 1HD1 LEU A  82     -13.987  70.193   7.452  1.00  7.04           H  
ATOM   1194 2HD1 LEU A  82     -15.720  69.880   7.483  1.00  7.04           H  
ATOM   1195 3HD1 LEU A  82     -14.587  68.573   7.136  1.00  7.04           H  
ATOM   1196 1HD2 LEU A  82     -12.775  70.104   5.357  1.00  7.04           H  
ATOM   1197 2HD2 LEU A  82     -13.382  68.458   5.085  1.00  7.04           H  
ATOM   1198 3HD2 LEU A  82     -13.643  69.717   3.857  1.00  7.04           H  
ATOM   1199  N   ASP A  83     -18.286  69.313   2.725  1.00  7.04           N  
ATOM   1200  CA  ASP A  83     -19.060  68.557   1.735  1.00  7.04           C  
ATOM   1201  C   ASP A  83     -18.540  67.122   1.630  1.00  7.04           C  
ATOM   1202  O   ASP A  83     -19.287  66.178   1.354  1.00  7.04           O  
ATOM   1203  CB  ASP A  83     -18.967  69.239   0.374  1.00  7.04           C  
ATOM   1204  CG  ASP A  83     -19.734  70.553   0.318  1.00  7.04           C  
ATOM   1205  OD1 ASP A  83     -20.502  70.818   1.215  1.00  7.04           O  
ATOM   1206  OD2 ASP A  83     -19.541  71.283  -0.621  1.00  7.04           O1-
ATOM   1207  H   ASP A  83     -17.810  70.157   2.444  1.00  7.04           H  
ATOM   1208  HA  ASP A  83     -20.101  68.526   2.050  1.00  7.04           H  
ATOM   1209 1HB  ASP A  83     -17.921  69.432   0.131  1.00  7.04           H  
ATOM   1210 2HB  ASP A  83     -19.360  68.571  -0.393  1.00  7.04           H  
ATOM   1211  N   LYS A  84     -17.253  66.969   1.920  1.00  7.04           N  
ATOM   1212  CA  LYS A  84     -16.527  65.713   1.894  1.00  7.04           C  
ATOM   1213  C   LYS A  84     -17.108  64.708   2.893  1.00  7.04           C  
ATOM   1214  O   LYS A  84     -16.948  63.504   2.719  1.00  7.04           O  
ATOM   1215  CB  LYS A  84     -15.047  66.004   2.127  1.00  7.04           C  
ATOM   1216  CG  LYS A  84     -14.435  66.750   0.925  1.00  7.04           C  
ATOM   1217  CD  LYS A  84     -12.971  67.177   1.087  1.00  7.04           C  
ATOM   1218  CE  LYS A  84     -12.496  67.841  -0.235  1.00  7.04           C  
ATOM   1219  NZ  LYS A  84     -11.074  68.314  -0.211  1.00  7.04           N1+
ATOM   1220  H   LYS A  84     -16.738  67.805   2.155  1.00  7.04           H  
ATOM   1221  HA  LYS A  84     -16.627  65.278   0.899  1.00  7.04           H  
ATOM   1222 1HB  LYS A  84     -14.918  66.603   3.030  1.00  7.04           H  
ATOM   1223 2HB  LYS A  84     -14.506  65.069   2.271  1.00  7.04           H  
ATOM   1224 1HG  LYS A  84     -14.497  66.100   0.049  1.00  7.04           H  
ATOM   1225 2HG  LYS A  84     -15.032  67.640   0.729  1.00  7.04           H  
ATOM   1226 1HD  LYS A  84     -12.893  67.903   1.894  1.00  7.04           H  
ATOM   1227 2HD  LYS A  84     -12.337  66.339   1.322  1.00  7.04           H  
ATOM   1228 1HE  LYS A  84     -12.604  67.116  -1.044  1.00  7.04           H  
ATOM   1229 2HE  LYS A  84     -13.140  68.694  -0.435  1.00  7.04           H  
ATOM   1230 1HZ  LYS A  84     -10.848  68.724  -1.098  1.00  7.04           H  
ATOM   1231 2HZ  LYS A  84     -10.940  68.992   0.513  1.00  7.04           H  
ATOM   1232 3HZ  LYS A  84     -10.425  67.523  -0.060  1.00  7.04           H  
ATOM   1233  N   GLN A  85     -17.859  65.187   3.897  1.00  7.04           N  
ATOM   1234  CA  GLN A  85     -18.483  64.313   4.885  1.00  7.04           C  
ATOM   1235  C   GLN A  85     -19.567  63.438   4.261  1.00  7.04           C  
ATOM   1236  O   GLN A  85     -19.954  62.421   4.837  1.00  7.04           O  
ATOM   1237  CB  GLN A  85     -19.092  65.127   6.046  1.00  7.04           C  
ATOM   1238  CG  GLN A  85     -18.062  65.770   6.935  1.00  7.04           C  
ATOM   1239  CD  GLN A  85     -18.596  66.545   8.086  1.00  7.04           C  
ATOM   1240  NE2 GLN A  85     -18.950  65.823   9.151  1.00  7.04           N  
ATOM   1241  OE1 GLN A  85     -18.693  67.772   8.071  1.00  7.04           O  
ATOM   1242  H   GLN A  85     -18.013  66.188   3.991  1.00  7.04           H  
ATOM   1243  HA  GLN A  85     -17.723  63.650   5.286  1.00  7.04           H  
ATOM   1244 1HB  GLN A  85     -19.729  65.913   5.640  1.00  7.04           H  
ATOM   1245 2HB  GLN A  85     -19.718  64.483   6.657  1.00  7.04           H  
ATOM   1246 1HG  GLN A  85     -17.503  64.989   7.351  1.00  7.04           H  
ATOM   1247 2HG  GLN A  85     -17.431  66.413   6.334  1.00  7.04           H  
ATOM   1248 1HE2 GLN A  85     -19.314  66.273   9.966  1.00  7.04           H  
ATOM   1249 2HE2 GLN A  85     -18.856  64.825   9.134  1.00  7.04           H  
ATOM   1250  N   SER A  86     -20.074  63.830   3.089  1.00  7.04           N  
ATOM   1251  CA  SER A  86     -21.092  63.054   2.396  1.00  7.04           C  
ATOM   1252  C   SER A  86     -20.474  61.978   1.490  1.00  7.04           C  
ATOM   1253  O   SER A  86     -21.190  61.180   0.881  1.00  7.04           O  
ATOM   1254  CB  SER A  86     -21.990  63.975   1.592  1.00  7.04           C  
ATOM   1255  OG  SER A  86     -21.304  64.586   0.527  1.00  7.04           O  
ATOM   1256  H   SER A  86     -19.729  64.680   2.640  1.00  7.04           H  
ATOM   1257  HA  SER A  86     -21.704  62.551   3.144  1.00  7.04           H  
ATOM   1258 1HB  SER A  86     -22.835  63.409   1.206  1.00  7.04           H  
ATOM   1259 2HB  SER A  86     -22.387  64.745   2.253  1.00  7.04           H  
ATOM   1260  HG  SER A  86     -20.540  65.062   0.922  1.00  7.04           H  
ATOM   1261  N   ASP A  87     -19.145  61.991   1.357  1.00  7.04           N  
ATOM   1262  CA  ASP A  87     -18.427  61.073   0.485  1.00  7.04           C  
ATOM   1263  C   ASP A  87     -17.896  59.874   1.257  1.00  7.04           C  
ATOM   1264  O   ASP A  87     -17.052  59.994   2.145  1.00  7.04           O  
ATOM   1265  CB  ASP A  87     -17.341  61.805  -0.299  1.00  7.04           C  
ATOM   1266  CG  ASP A  87     -16.587  60.911  -1.333  1.00  7.04           C  
ATOM   1267  OD1 ASP A  87     -16.469  59.705  -1.143  1.00  7.04           O  
ATOM   1268  OD2 ASP A  87     -16.149  61.461  -2.318  1.00  7.04           O1-
ATOM   1269  H   ASP A  87     -18.587  62.648   1.896  1.00  7.04           H  
ATOM   1270  HA  ASP A  87     -19.132  60.693  -0.254  1.00  7.04           H  
ATOM   1271 1HB  ASP A  87     -17.798  62.634  -0.837  1.00  7.04           H  
ATOM   1272 2HB  ASP A  87     -16.637  62.244   0.399  1.00  7.04           H  
ATOM   1273  N   THR A  88     -18.406  58.701   0.913  1.00  7.04           N  
ATOM   1274  CA  THR A  88     -18.112  57.461   1.616  1.00  7.04           C  
ATOM   1275  C   THR A  88     -16.642  57.011   1.564  1.00  7.04           C  
ATOM   1276  O   THR A  88     -16.258  56.090   2.293  1.00  7.04           O  
ATOM   1277  CB  THR A  88     -19.005  56.336   1.068  1.00  7.04           C  
ATOM   1278  CG2 THR A  88     -20.461  56.674   1.290  1.00  7.04           C  
ATOM   1279  OG1 THR A  88     -18.768  56.173  -0.340  1.00  7.04           O  
ATOM   1280  H   THR A  88     -19.060  58.681   0.143  1.00  7.04           H  
ATOM   1281  HA  THR A  88     -18.370  57.612   2.665  1.00  7.04           H  
ATOM   1282  HB  THR A  88     -18.768  55.412   1.577  1.00  7.04           H  
ATOM   1283  HG1 THR A  88     -17.886  55.822  -0.479  1.00  7.04           H  
ATOM   1284 1HG2 THR A  88     -21.082  55.868   0.898  1.00  7.04           H  
ATOM   1285 2HG2 THR A  88     -20.648  56.791   2.356  1.00  7.04           H  
ATOM   1286 3HG2 THR A  88     -20.701  57.604   0.773  1.00  7.04           H  
ATOM   1287  N   GLN A  89     -15.812  57.643   0.728  1.00  7.04           N  
ATOM   1288  CA  GLN A  89     -14.390  57.289   0.663  1.00  7.04           C  
ATOM   1289  C   GLN A  89     -13.535  58.076   1.680  1.00  7.04           C  
ATOM   1290  O   GLN A  89     -12.322  57.844   1.806  1.00  7.04           O  
ATOM   1291  CB  GLN A  89     -13.871  57.476  -0.757  1.00  7.04           C  
ATOM   1292  CG  GLN A  89     -14.530  56.504  -1.748  1.00  7.04           C  
ATOM   1293  CD  GLN A  89     -14.070  56.673  -3.194  1.00  7.04           C  
ATOM   1294  NE2 GLN A  89     -15.022  56.960  -4.074  1.00  7.04           N  
ATOM   1295  OE1 GLN A  89     -12.882  56.546  -3.523  1.00  7.04           O  
ATOM   1296  H   GLN A  89     -16.168  58.400   0.127  1.00  7.04           H  
ATOM   1297  HA  GLN A  89     -14.295  56.233   0.907  1.00  7.04           H  
ATOM   1298 1HB  GLN A  89     -14.077  58.501  -1.087  1.00  7.04           H  
ATOM   1299 2HB  GLN A  89     -12.794  57.320  -0.778  1.00  7.04           H  
ATOM   1300 1HG  GLN A  89     -14.327  55.484  -1.424  1.00  7.04           H  
ATOM   1301 2HG  GLN A  89     -15.606  56.687  -1.723  1.00  7.04           H  
ATOM   1302 1HE2 GLN A  89     -14.796  57.092  -5.036  1.00  7.04           H  
ATOM   1303 2HE2 GLN A  89     -15.971  57.067  -3.765  1.00  7.04           H  
ATOM   1304  N   TYR A  90     -14.184  58.982   2.425  1.00  7.04           N  
ATOM   1305  CA  TYR A  90     -13.516  59.812   3.426  1.00  7.04           C  
ATOM   1306  C   TYR A  90     -13.923  59.478   4.855  1.00  7.04           C  
ATOM   1307  O   TYR A  90     -15.061  59.083   5.126  1.00  7.04           O  
ATOM   1308  CB  TYR A  90     -13.885  61.286   3.219  1.00  7.04           C  
ATOM   1309  CG  TYR A  90     -13.353  61.976   1.979  1.00  7.04           C  
ATOM   1310  CD1 TYR A  90     -13.939  61.700   0.792  1.00  7.04           C  
ATOM   1311  CD2 TYR A  90     -12.353  62.953   2.045  1.00  7.04           C  
ATOM   1312  CE1 TYR A  90     -13.561  62.347  -0.355  1.00  7.04           C  
ATOM   1313  CE2 TYR A  90     -11.962  63.621   0.875  1.00  7.04           C  
ATOM   1314  CZ  TYR A  90     -12.587  63.305  -0.332  1.00  7.04           C  
ATOM   1315  OH  TYR A  90     -12.273  63.928  -1.537  1.00  7.04           O  
ATOM   1316  H   TYR A  90     -15.185  59.136   2.279  1.00  7.04           H  
ATOM   1317  HA  TYR A  90     -12.450  59.665   3.340  1.00  7.04           H  
ATOM   1318 1HB  TYR A  90     -14.977  61.374   3.201  1.00  7.04           H  
ATOM   1319 2HB  TYR A  90     -13.543  61.854   4.086  1.00  7.04           H  
ATOM   1320  HD1 TYR A  90     -14.725  60.947   0.758  1.00  7.04           H  
ATOM   1321  HD2 TYR A  90     -11.889  63.199   2.996  1.00  7.04           H  
ATOM   1322  HE1 TYR A  90     -14.046  62.105  -1.296  1.00  7.04           H  
ATOM   1323  HE2 TYR A  90     -11.183  64.384   0.911  1.00  7.04           H  
ATOM   1324  HH  TYR A  90     -11.469  64.480  -1.469  1.00  7.04           H  
ATOM   1325  N   VAL A  91     -13.000  59.696   5.773  1.00  7.04           N  
ATOM   1326  CA  VAL A  91     -13.324  59.658   7.189  1.00  7.04           C  
ATOM   1327  C   VAL A  91     -13.276  61.037   7.705  1.00  7.04           C  
ATOM   1328  O   VAL A  91     -12.337  61.783   7.420  1.00  7.04           O  
ATOM   1329  CB  VAL A  91     -12.377  58.805   8.036  1.00  7.04           C  
ATOM   1330  CG1 VAL A  91     -12.690  58.921   9.533  1.00  7.04           C  
ATOM   1331  CG2 VAL A  91     -12.591  57.452   7.691  1.00  7.04           C  
ATOM   1332  H   VAL A  91     -12.063  59.953   5.463  1.00  7.04           H  
ATOM   1333  HA  VAL A  91     -14.335  59.273   7.317  1.00  7.04           H  
ATOM   1334  HB  VAL A  91     -11.360  59.127   7.872  1.00  7.04           H  
ATOM   1335 1HG1 VAL A  91     -12.009  58.281  10.094  1.00  7.04           H  
ATOM   1336 2HG1 VAL A  91     -12.569  59.948   9.865  1.00  7.04           H  
ATOM   1337 3HG1 VAL A  91     -13.716  58.604   9.718  1.00  7.04           H  
ATOM   1338 1HG2 VAL A  91     -11.937  56.827   8.293  1.00  7.04           H  
ATOM   1339 2HG2 VAL A  91     -13.629  57.198   7.899  1.00  7.04           H  
ATOM   1340 3HG2 VAL A  91     -12.383  57.321   6.636  1.00  7.04           H  
ATOM   1341  N   CYS A  92     -14.311  61.406   8.411  1.00  7.04           N  
ATOM   1342  CA  CYS A  92     -14.335  62.737   8.969  1.00  7.04           C  
ATOM   1343  C   CYS A  92     -14.602  62.687  10.461  1.00  7.04           C  
ATOM   1344  O   CYS A  92     -15.416  61.908  10.932  1.00  7.04           O  
ATOM   1345  CB  CYS A  92     -15.388  63.582   8.281  1.00  7.04           C  
ATOM   1346  SG  CYS A  92     -15.106  63.812   6.485  1.00  7.04           S  
ATOM   1347  H   CYS A  92     -15.073  60.766   8.591  1.00  7.04           H  
ATOM   1348  HA  CYS A  92     -13.366  63.184   8.808  1.00  7.04           H  
ATOM   1349 1HB  CYS A  92     -16.369  63.125   8.414  1.00  7.04           H  
ATOM   1350 2HB  CYS A  92     -15.420  64.568   8.749  1.00  7.04           H  
ATOM   1351  N   LYS A  93     -13.900  63.544  11.176  1.00  7.04           N  
ATOM   1352  CA  LYS A  93     -14.084  63.641  12.611  1.00  7.04           C  
ATOM   1353  C   LYS A  93     -14.425  65.049  13.013  1.00  7.04           C  
ATOM   1354  O   LYS A  93     -13.914  66.009  12.439  1.00  7.04           O  
ATOM   1355  CB  LYS A  93     -12.831  63.176  13.353  1.00  7.04           C  
ATOM   1356  CG  LYS A  93     -12.464  61.725  13.128  1.00  7.04           C  
ATOM   1357  CD  LYS A  93     -13.477  60.813  13.760  1.00  7.04           C  
ATOM   1358  CE  LYS A  93     -13.065  59.369  13.640  1.00  7.04           C  
ATOM   1359  NZ  LYS A  93     -14.069  58.469  14.242  1.00  7.04           N1+
ATOM   1360  H   LYS A  93     -13.235  64.143  10.690  1.00  7.04           H  
ATOM   1361  HA  LYS A  93     -14.916  63.004  12.903  1.00  7.04           H  
ATOM   1362 1HB  LYS A  93     -11.988  63.788  13.047  1.00  7.04           H  
ATOM   1363 2HB  LYS A  93     -12.969  63.327  14.424  1.00  7.04           H  
ATOM   1364 1HG  LYS A  93     -12.400  61.510  12.066  1.00  7.04           H  
ATOM   1365 2HG  LYS A  93     -11.506  61.521  13.584  1.00  7.04           H  
ATOM   1366 1HD  LYS A  93     -13.591  61.067  14.814  1.00  7.04           H  
ATOM   1367 2HD  LYS A  93     -14.438  60.944  13.263  1.00  7.04           H  
ATOM   1368 1HE  LYS A  93     -12.948  59.114  12.588  1.00  7.04           H  
ATOM   1369 2HE  LYS A  93     -12.110  59.224  14.144  1.00  7.04           H  
ATOM   1370 1HZ  LYS A  93     -13.764  57.496  14.140  1.00  7.04           H  
ATOM   1371 2HZ  LYS A  93     -14.185  58.672  15.216  1.00  7.04           H  
ATOM   1372 3HZ  LYS A  93     -14.953  58.573  13.773  1.00  7.04           H  
ATOM   1373  N   ARG A  94     -15.265  65.169  14.032  1.00  7.04           N  
ATOM   1374  CA  ARG A  94     -15.629  66.472  14.564  1.00  7.04           C  
ATOM   1375  C   ARG A  94     -15.169  66.589  15.999  1.00  7.04           C  
ATOM   1376  O   ARG A  94     -15.444  65.716  16.826  1.00  7.04           O  
ATOM   1377  CB  ARG A  94     -17.127  66.718  14.488  1.00  7.04           C  
ATOM   1378  CG  ARG A  94     -17.573  68.075  15.073  1.00  7.04           C  
ATOM   1379  CD  ARG A  94     -19.032  68.357  14.847  1.00  7.04           C  
ATOM   1380  NE  ARG A  94     -19.340  68.704  13.458  1.00  7.04           N  
ATOM   1381  CZ  ARG A  94     -20.570  68.633  12.911  1.00  7.04           C  
ATOM   1382  NH1 ARG A  94     -21.579  68.190  13.618  1.00  7.04           N1+
ATOM   1383  NH2 ARG A  94     -20.758  69.025  11.670  1.00  7.04           N  
ATOM   1384  H   ARG A  94     -15.660  64.339  14.451  1.00  7.04           H  
ATOM   1385  HA  ARG A  94     -15.129  67.241  13.983  1.00  7.04           H  
ATOM   1386 1HB  ARG A  94     -17.468  66.653  13.460  1.00  7.04           H  
ATOM   1387 2HB  ARG A  94     -17.644  65.942  15.050  1.00  7.04           H  
ATOM   1388 1HG  ARG A  94     -17.383  68.087  16.148  1.00  7.04           H  
ATOM   1389 2HG  ARG A  94     -16.991  68.874  14.601  1.00  7.04           H  
ATOM   1390 1HD  ARG A  94     -19.618  67.479  15.115  1.00  7.04           H  
ATOM   1391 2HD  ARG A  94     -19.337  69.197  15.476  1.00  7.04           H  
ATOM   1392  HE  ARG A  94     -18.593  69.065  12.873  1.00  7.04           H  
ATOM   1393 1HH1 ARG A  94     -21.446  67.914  14.578  1.00  7.04           H  
ATOM   1394 2HH1 ARG A  94     -22.507  68.171  13.219  1.00  7.04           H  
ATOM   1395 1HH2 ARG A  94     -19.974  69.427  11.147  1.00  7.04           H  
ATOM   1396 2HH2 ARG A  94     -21.673  68.991  11.258  1.00  7.04           H  
ATOM   1397  N   THR A  95     -14.458  67.666  16.280  1.00  7.04           N  
ATOM   1398  CA  THR A  95     -13.920  67.923  17.597  1.00  7.04           C  
ATOM   1399  C   THR A  95     -14.020  69.385  17.999  1.00  7.04           C  
ATOM   1400  O   THR A  95     -14.646  70.198  17.311  1.00  7.04           O  
ATOM   1401  CB  THR A  95     -12.458  67.446  17.649  1.00  7.04           C  
ATOM   1402  CG2 THR A  95     -11.572  68.307  16.731  1.00  7.04           C  
ATOM   1403  OG1 THR A  95     -11.985  67.488  19.012  1.00  7.04           O  
ATOM   1404  H   THR A  95     -14.261  68.326  15.528  1.00  7.04           H  
ATOM   1405  HA  THR A  95     -14.493  67.343  18.320  1.00  7.04           H  
ATOM   1406  HB  THR A  95     -12.421  66.414  17.300  1.00  7.04           H  
ATOM   1407  HG1 THR A  95     -11.799  68.408  19.260  1.00  7.04           H  
ATOM   1408 1HG2 THR A  95     -10.561  67.929  16.756  1.00  7.04           H  
ATOM   1409 2HG2 THR A  95     -11.946  68.251  15.704  1.00  7.04           H  
ATOM   1410 3HG2 THR A  95     -11.588  69.342  17.064  1.00  7.04           H  
ATOM   1411  N   LEU A  96     -13.436  69.694  19.150  1.00  7.04           N  
ATOM   1412  CA  LEU A  96     -13.471  71.049  19.676  1.00  7.04           C  
ATOM   1413  C   LEU A  96     -12.098  71.681  19.755  1.00  7.04           C  
ATOM   1414  O   LEU A  96     -11.100  71.016  20.059  1.00  7.04           O  
ATOM   1415  CB  LEU A  96     -14.117  71.082  21.062  1.00  7.04           C  
ATOM   1416  CG  LEU A  96     -15.569  70.593  21.158  1.00  7.04           C  
ATOM   1417  CD1 LEU A  96     -15.994  70.578  22.616  1.00  7.04           C  
ATOM   1418  CD2 LEU A  96     -16.468  71.526  20.356  1.00  7.04           C  
ATOM   1419  H   LEU A  96     -12.930  68.953  19.618  1.00  7.04           H  
ATOM   1420  HA  LEU A  96     -14.077  71.658  19.011  1.00  7.04           H  
ATOM   1421 1HB  LEU A  96     -13.517  70.481  21.739  1.00  7.04           H  
ATOM   1422 2HB  LEU A  96     -14.099  72.115  21.414  1.00  7.04           H  
ATOM   1423  HG  LEU A  96     -15.646  69.579  20.764  1.00  7.04           H  
ATOM   1424 1HD1 LEU A  96     -17.024  70.228  22.690  1.00  7.04           H  
ATOM   1425 2HD1 LEU A  96     -15.344  69.909  23.180  1.00  7.04           H  
ATOM   1426 3HD1 LEU A  96     -15.924  71.582  23.020  1.00  7.04           H  
ATOM   1427 1HD2 LEU A  96     -17.500  71.188  20.422  1.00  7.04           H  
ATOM   1428 2HD2 LEU A  96     -16.389  72.540  20.753  1.00  7.04           H  
ATOM   1429 3HD2 LEU A  96     -16.152  71.525  19.311  1.00  7.04           H  
ATOM   1430  N   VAL A  97     -12.087  72.976  19.492  1.00  7.04           N  
ATOM   1431  CA  VAL A  97     -10.912  73.836  19.568  1.00  7.04           C  
ATOM   1432  C   VAL A  97     -11.226  75.114  20.325  1.00  7.04           C  
ATOM   1433  O   VAL A  97     -12.357  75.567  20.311  1.00  7.04           O  
ATOM   1434  CB  VAL A  97     -10.401  74.142  18.167  1.00  7.04           C  
ATOM   1435  CG1 VAL A  97      -9.918  72.911  17.510  1.00  7.04           C  
ATOM   1436  CG2 VAL A  97     -11.538  74.687  17.342  1.00  7.04           C  
ATOM   1437  H   VAL A  97     -12.986  73.389  19.234  1.00  7.04           H  
ATOM   1438  HA  VAL A  97     -10.128  73.302  20.107  1.00  7.04           H  
ATOM   1439  HB  VAL A  97      -9.601  74.854  18.233  1.00  7.04           H  
ATOM   1440 1HG1 VAL A  97      -9.570  73.143  16.538  1.00  7.04           H  
ATOM   1441 2HG1 VAL A  97      -9.108  72.517  18.105  1.00  7.04           H  
ATOM   1442 3HG1 VAL A  97     -10.714  72.181  17.428  1.00  7.04           H  
ATOM   1443 1HG2 VAL A  97     -11.181  74.909  16.334  1.00  7.04           H  
ATOM   1444 2HG2 VAL A  97     -12.342  73.945  17.285  1.00  7.04           H  
ATOM   1445 3HG2 VAL A  97     -11.913  75.577  17.805  1.00  7.04           H  
ATOM   1446  N   ASP A  98     -10.222  75.761  20.912  1.00  7.04           N  
ATOM   1447  CA  ASP A  98     -10.475  76.962  21.733  1.00  7.04           C  
ATOM   1448  C   ASP A  98     -10.484  78.292  20.960  1.00  7.04           C  
ATOM   1449  O   ASP A  98     -10.665  79.371  21.542  1.00  7.04           O  
ATOM   1450  CB  ASP A  98      -9.429  77.020  22.843  1.00  7.04           C  
ATOM   1451  CG  ASP A  98      -9.563  75.845  23.835  1.00  7.04           C  
ATOM   1452  OD1 ASP A  98     -10.676  75.469  24.168  1.00  7.04           O  
ATOM   1453  OD2 ASP A  98      -8.557  75.314  24.223  1.00  7.04           O1-
ATOM   1454  H   ASP A  98      -9.284  75.383  20.860  1.00  7.04           H  
ATOM   1455  HA  ASP A  98     -11.451  76.850  22.198  1.00  7.04           H  
ATOM   1456 1HB  ASP A  98      -8.429  77.002  22.404  1.00  7.04           H  
ATOM   1457 2HB  ASP A  98      -9.532  77.958  23.386  1.00  7.04           H  
ATOM   1458  N   ARG A  99     -10.280  78.196  19.649  1.00  7.04           N  
ATOM   1459  CA  ARG A  99     -10.238  79.326  18.712  1.00  7.04           C  
ATOM   1460  C   ARG A  99      -9.456  80.527  19.277  1.00  7.04           C  
ATOM   1461  O   ARG A  99      -8.241  80.416  19.462  1.00  7.04           O  
ATOM   1462  CB  ARG A  99     -11.655  79.709  18.312  1.00  7.04           C  
ATOM   1463  CG  ARG A  99     -12.451  78.557  17.634  1.00  7.04           C  
ATOM   1464  CD  ARG A  99     -11.874  78.102  16.296  1.00  7.04           C  
ATOM   1465  NE  ARG A  99     -12.092  79.055  15.237  1.00  7.04           N  
ATOM   1466  CZ  ARG A  99     -11.349  79.178  14.123  1.00  7.04           C  
ATOM   1467  NH1 ARG A  99     -10.300  78.417  13.941  1.00  7.04           N1+
ATOM   1468  NH2 ARG A  99     -11.672  80.077  13.207  1.00  7.04           N  
ATOM   1469  H   ARG A  99     -10.163  77.269  19.276  1.00  7.04           H  
ATOM   1470  HA  ARG A  99      -9.727  78.992  17.808  1.00  7.04           H  
ATOM   1471 1HB  ARG A  99     -12.220  80.025  19.193  1.00  7.04           H  
ATOM   1472 2HB  ARG A  99     -11.619  80.545  17.622  1.00  7.04           H  
ATOM   1473 1HG  ARG A  99     -12.503  77.711  18.317  1.00  7.04           H  
ATOM   1474 2HG  ARG A  99     -13.455  78.897  17.428  1.00  7.04           H  
ATOM   1475 1HD  ARG A  99     -10.801  77.930  16.390  1.00  7.04           H  
ATOM   1476 2HD  ARG A  99     -12.368  77.178  16.003  1.00  7.04           H  
ATOM   1477  HE  ARG A  99     -12.891  79.668  15.325  1.00  7.04           H  
ATOM   1478 1HH1 ARG A  99     -10.045  77.742  14.638  1.00  7.04           H  
ATOM   1479 2HH1 ARG A  99      -9.744  78.531  13.104  1.00  7.04           H  
ATOM   1480 1HH2 ARG A  99     -12.477  80.679  13.349  1.00  7.04           H  
ATOM   1481 2HH2 ARG A  99     -11.107  80.173  12.374  1.00  7.04           H  
ATOM   1482  N   GLY A 100     -10.101  81.677  19.527  1.00  7.04           N  
ATOM   1483  CA  GLY A 100      -9.374  82.831  20.037  1.00  7.04           C  
ATOM   1484  C   GLY A 100      -8.770  83.714  18.962  1.00  7.04           C  
ATOM   1485  O   GLY A 100      -8.726  83.365  17.772  1.00  7.04           O  
ATOM   1486  H   GLY A 100     -11.102  81.798  19.407  1.00  7.04           H  
ATOM   1487 1HA  GLY A 100     -10.048  83.440  20.629  1.00  7.04           H  
ATOM   1488 2HA  GLY A 100      -8.588  82.491  20.708  1.00  7.04           H  
ATOM   1489  N   TRP A 101      -8.288  84.867  19.398  1.00  7.04           N  
ATOM   1490  CA  TRP A 101      -7.705  85.835  18.494  1.00  7.04           C  
ATOM   1491  C   TRP A 101      -6.468  85.250  17.846  1.00  7.04           C  
ATOM   1492  O   TRP A 101      -5.681  84.560  18.491  1.00  7.04           O  
ATOM   1493  CB  TRP A 101      -7.336  87.101  19.254  1.00  7.04           C  
ATOM   1494  CG  TRP A 101      -8.517  87.879  19.735  1.00  7.04           C  
ATOM   1495  CD1 TRP A 101      -9.829  87.539  19.631  1.00  7.04           C  
ATOM   1496  CD2 TRP A 101      -8.487  89.139  20.437  1.00  7.04           C  
ATOM   1497  CE2 TRP A 101      -9.812  89.490  20.706  1.00  7.04           C  
ATOM   1498  CE3 TRP A 101      -7.458  89.981  20.859  1.00  7.04           C  
ATOM   1499  NE1 TRP A 101     -10.614  88.512  20.209  1.00  7.04           N  
ATOM   1500  CZ2 TRP A 101     -10.139  90.651  21.374  1.00  7.04           C  
ATOM   1501  CZ3 TRP A 101      -7.786  91.149  21.533  1.00  7.04           C  
ATOM   1502  CH2 TRP A 101      -9.094  91.474  21.784  1.00  7.04           C  
ATOM   1503  H   TRP A 101      -8.352  85.083  20.383  1.00  7.04           H  
ATOM   1504  HA  TRP A 101      -8.433  86.076  17.718  1.00  7.04           H  
ATOM   1505 1HB  TRP A 101      -6.718  86.842  20.112  1.00  7.04           H  
ATOM   1506 2HB  TRP A 101      -6.743  87.746  18.608  1.00  7.04           H  
ATOM   1507  HD1 TRP A 101     -10.207  86.633  19.157  1.00  7.04           H  
ATOM   1508  HE1 TRP A 101     -11.644  88.501  20.260  1.00  7.04           H  
ATOM   1509  HE3 TRP A 101      -6.416  89.726  20.663  1.00  7.04           H  
ATOM   1510  HZ2 TRP A 101     -11.174  90.924  21.585  1.00  7.04           H  
ATOM   1511  HZ3 TRP A 101      -6.976  91.802  21.859  1.00  7.04           H  
ATOM   1512  HH2 TRP A 101      -9.317  92.398  22.316  1.00  7.04           H  
ATOM   1513  N   GLY A 102      -6.307  85.528  16.561  1.00  7.04           N  
ATOM   1514  CA  GLY A 102      -5.180  85.044  15.774  1.00  7.04           C  
ATOM   1515  C   GLY A 102      -5.523  83.752  15.025  1.00  7.04           C  
ATOM   1516  O   GLY A 102      -4.838  83.390  14.069  1.00  7.04           O  
ATOM   1517  H   GLY A 102      -7.000  86.108  16.110  1.00  7.04           H  
ATOM   1518 1HA  GLY A 102      -4.879  85.812  15.062  1.00  7.04           H  
ATOM   1519 2HA  GLY A 102      -4.330  84.867  16.431  1.00  7.04           H  
ATOM   1520  N   ASN A 103      -6.623  83.093  15.417  1.00  7.04           N  
ATOM   1521  CA  ASN A 103      -7.070  81.854  14.779  1.00  7.04           C  
ATOM   1522  C   ASN A 103      -8.290  82.074  13.880  1.00  7.04           C  
ATOM   1523  O   ASN A 103      -8.981  81.125  13.511  1.00  7.04           O  
ATOM   1524  CB  ASN A 103      -7.318  80.766  15.814  1.00  7.04           C  
ATOM   1525  CG  ASN A 103      -6.019  80.263  16.436  1.00  7.04           C  
ATOM   1526  ND2 ASN A 103      -5.999  80.037  17.725  1.00  7.04           N  
ATOM   1527  OD1 ASN A 103      -5.029  80.073  15.715  1.00  7.04           O  
ATOM   1528  H   ASN A 103      -7.166  83.425  16.219  1.00  7.04           H  
ATOM   1529  HA  ASN A 103      -6.269  81.499  14.130  1.00  7.04           H  
ATOM   1530 1HB  ASN A 103      -7.957  81.159  16.607  1.00  7.04           H  
ATOM   1531 2HB  ASN A 103      -7.843  79.931  15.355  1.00  7.04           H  
ATOM   1532 1HD2 ASN A 103      -5.165  79.710  18.163  1.00  7.04           H  
ATOM   1533 2HD2 ASN A 103      -6.827  80.198  18.295  1.00  7.04           H  
ATOM   1534  N   GLY A 104      -8.527  83.333  13.513  1.00  7.04           N  
ATOM   1535  CA  GLY A 104      -9.633  83.730  12.639  1.00  7.04           C  
ATOM   1536  C   GLY A 104     -10.887  84.258  13.349  1.00  7.04           C  
ATOM   1537  O   GLY A 104     -11.775  84.803  12.692  1.00  7.04           O  
ATOM   1538  H   GLY A 104      -7.899  84.045  13.854  1.00  7.04           H  
ATOM   1539 1HA  GLY A 104      -9.272  84.492  11.948  1.00  7.04           H  
ATOM   1540 2HA  GLY A 104      -9.914  82.876  12.024  1.00  7.04           H  
ATOM   1541  N   CYS A 105     -10.963  84.118  14.669  1.00  7.04           N  
ATOM   1542  CA  CYS A 105     -12.127  84.595  15.412  1.00  7.04           C  
ATOM   1543  C   CYS A 105     -11.872  85.841  16.235  1.00  7.04           C  
ATOM   1544  O   CYS A 105     -10.761  86.082  16.696  1.00  7.04           O  
ATOM   1545  CB  CYS A 105     -12.622  83.532  16.382  1.00  7.04           C  
ATOM   1546  SG  CYS A 105     -13.157  82.058  15.616  1.00  7.04           S  
ATOM   1547  H   CYS A 105     -10.210  83.660  15.163  1.00  7.04           H  
ATOM   1548  HA  CYS A 105     -12.917  84.821  14.697  1.00  7.04           H  
ATOM   1549 1HB  CYS A 105     -11.822  83.282  17.087  1.00  7.04           H  
ATOM   1550 2HB  CYS A 105     -13.451  83.912  16.956  1.00  7.04           H  
ATOM   1551  N   GLY A 106     -12.942  86.603  16.474  1.00  7.04           N  
ATOM   1552  CA  GLY A 106     -12.901  87.721  17.416  1.00  7.04           C  
ATOM   1553  C   GLY A 106     -13.310  87.227  18.811  1.00  7.04           C  
ATOM   1554  O   GLY A 106     -13.365  87.992  19.776  1.00  7.04           O  
ATOM   1555  H   GLY A 106     -13.814  86.379  16.012  1.00  7.04           H  
ATOM   1556 1HA  GLY A 106     -11.896  88.144  17.446  1.00  7.04           H  
ATOM   1557 2HA  GLY A 106     -13.579  88.507  17.086  1.00  7.04           H  
ATOM   1558  N   LEU A 107     -13.607  85.934  18.884  1.00  7.04           N  
ATOM   1559  CA  LEU A 107     -14.057  85.251  20.082  1.00  7.04           C  
ATOM   1560  C   LEU A 107     -13.064  84.219  20.581  1.00  7.04           C  
ATOM   1561  O   LEU A 107     -12.420  83.524  19.787  1.00  7.04           O  
ATOM   1562  CB  LEU A 107     -15.349  84.489  19.794  1.00  7.04           C  
ATOM   1563  CG  LEU A 107     -16.526  85.274  19.281  1.00  7.04           C  
ATOM   1564  CD1 LEU A 107     -17.645  84.295  18.958  1.00  7.04           C  
ATOM   1565  CD2 LEU A 107     -16.959  86.276  20.329  1.00  7.04           C  
ATOM   1566  H   LEU A 107     -13.515  85.399  18.042  1.00  7.04           H  
ATOM   1567  HA  LEU A 107     -14.222  85.989  20.867  1.00  7.04           H  
ATOM   1568 1HB  LEU A 107     -15.125  83.730  19.055  1.00  7.04           H  
ATOM   1569 2HB  LEU A 107     -15.660  83.982  20.712  1.00  7.04           H  
ATOM   1570  HG  LEU A 107     -16.257  85.799  18.367  1.00  7.04           H  
ATOM   1571 1HD1 LEU A 107     -18.505  84.844  18.584  1.00  7.04           H  
ATOM   1572 2HD1 LEU A 107     -17.317  83.593  18.206  1.00  7.04           H  
ATOM   1573 3HD1 LEU A 107     -17.920  83.757  19.861  1.00  7.04           H  
ATOM   1574 1HD2 LEU A 107     -17.818  86.839  19.962  1.00  7.04           H  
ATOM   1575 2HD2 LEU A 107     -17.234  85.750  21.245  1.00  7.04           H  
ATOM   1576 3HD2 LEU A 107     -16.135  86.961  20.538  1.00  7.04           H  
ATOM   1577  N   PHE A 108     -13.046  84.051  21.896  1.00  7.04           N  
ATOM   1578  CA  PHE A 108     -12.306  82.989  22.568  1.00  7.04           C  
ATOM   1579  C   PHE A 108     -13.332  82.027  23.134  1.00  7.04           C  
ATOM   1580  O   PHE A 108     -14.418  82.459  23.525  1.00  7.04           O  
ATOM   1581  CB  PHE A 108     -11.465  83.529  23.730  1.00  7.04           C  
ATOM   1582  CG  PHE A 108     -10.329  84.452  23.375  1.00  7.04           C  
ATOM   1583  CD1 PHE A 108     -10.546  85.804  23.215  1.00  7.04           C  
ATOM   1584  CD2 PHE A 108      -9.034  83.970  23.239  1.00  7.04           C  
ATOM   1585  CE1 PHE A 108      -9.504  86.650  22.931  1.00  7.04           C  
ATOM   1586  CE2 PHE A 108      -7.987  84.823  22.944  1.00  7.04           C  
ATOM   1587  CZ  PHE A 108      -8.227  86.167  22.793  1.00  7.04           C  
ATOM   1588  H   PHE A 108     -13.589  84.685  22.465  1.00  7.04           H  
ATOM   1589  HA  PHE A 108     -11.685  82.446  21.858  1.00  7.04           H  
ATOM   1590 1HB  PHE A 108     -12.119  84.057  24.422  1.00  7.04           H  
ATOM   1591 2HB  PHE A 108     -11.046  82.684  24.274  1.00  7.04           H  
ATOM   1592  HD1 PHE A 108     -11.555  86.202  23.326  1.00  7.04           H  
ATOM   1593  HD2 PHE A 108      -8.848  82.900  23.371  1.00  7.04           H  
ATOM   1594  HE1 PHE A 108      -9.695  87.711  22.821  1.00  7.04           H  
ATOM   1595  HE2 PHE A 108      -6.972  84.433  22.840  1.00  7.04           H  
ATOM   1596  HZ  PHE A 108      -7.408  86.853  22.569  1.00  7.04           H  
ATOM   1597  N   GLY A 109     -12.998  80.748  23.215  1.00  7.04           N  
ATOM   1598  CA  GLY A 109     -13.913  79.777  23.801  1.00  7.04           C  
ATOM   1599  C   GLY A 109     -14.063  78.628  22.842  1.00  7.04           C  
ATOM   1600  O   GLY A 109     -13.756  78.767  21.660  1.00  7.04           O  
ATOM   1601  H   GLY A 109     -12.106  80.415  22.836  1.00  7.04           H  
ATOM   1602 1HA  GLY A 109     -13.515  79.420  24.753  1.00  7.04           H  
ATOM   1603 2HA  GLY A 109     -14.883  80.235  23.991  1.00  7.04           H  
ATOM   1604  N   LYS A 110     -14.561  77.502  23.318  1.00  7.04           N  
ATOM   1605  CA  LYS A 110     -14.627  76.378  22.413  1.00  7.04           C  
ATOM   1606  C   LYS A 110     -15.595  76.532  21.254  1.00  7.04           C  
ATOM   1607  O   LYS A 110     -16.767  76.881  21.424  1.00  7.04           O  
ATOM   1608  CB  LYS A 110     -14.929  75.100  23.172  1.00  7.04           C  
ATOM   1609  CG  LYS A 110     -13.805  74.700  24.122  1.00  7.04           C  
ATOM   1610  CD  LYS A 110     -14.038  73.360  24.789  1.00  7.04           C  
ATOM   1611  CE  LYS A 110     -13.004  73.106  25.901  1.00  7.04           C  
ATOM   1612  NZ  LYS A 110     -11.593  73.076  25.389  1.00  7.04           N1+
ATOM   1613  H   LYS A 110     -14.834  77.414  24.284  1.00  7.04           H  
ATOM   1614  HA  LYS A 110     -13.644  76.264  22.004  1.00  7.04           H  
ATOM   1615 1HB  LYS A 110     -15.849  75.211  23.743  1.00  7.04           H  
ATOM   1616 2HB  LYS A 110     -15.076  74.288  22.460  1.00  7.04           H  
ATOM   1617 1HG  LYS A 110     -12.883  74.632  23.537  1.00  7.04           H  
ATOM   1618 2HG  LYS A 110     -13.665  75.469  24.879  1.00  7.04           H  
ATOM   1619 1HD  LYS A 110     -15.043  73.320  25.208  1.00  7.04           H  
ATOM   1620 2HD  LYS A 110     -13.938  72.574  24.045  1.00  7.04           H  
ATOM   1621 1HE  LYS A 110     -13.086  73.893  26.649  1.00  7.04           H  
ATOM   1622 2HE  LYS A 110     -13.226  72.149  26.369  1.00  7.04           H  
ATOM   1623 1HZ  LYS A 110     -10.957  72.906  26.149  1.00  7.04           H  
ATOM   1624 2HZ  LYS A 110     -11.488  72.350  24.703  1.00  7.04           H  
ATOM   1625 3HZ  LYS A 110     -11.338  73.985  24.953  1.00  7.04           H  
ATOM   1626  N   GLY A 111     -15.078  76.211  20.080  1.00  7.04           N  
ATOM   1627  CA  GLY A 111     -15.805  76.199  18.828  1.00  7.04           C  
ATOM   1628  C   GLY A 111     -15.567  74.840  18.203  1.00  7.04           C  
ATOM   1629  O   GLY A 111     -14.986  73.961  18.844  1.00  7.04           O  
ATOM   1630  H   GLY A 111     -14.095  75.964  20.071  1.00  7.04           H  
ATOM   1631 1HA  GLY A 111     -16.868  76.359  19.003  1.00  7.04           H  
ATOM   1632 2HA  GLY A 111     -15.443  76.991  18.169  1.00  7.04           H  
ATOM   1633  N   SER A 112     -15.978  74.661  16.957  1.00  7.04           N  
ATOM   1634  CA  SER A 112     -15.828  73.347  16.346  1.00  7.04           C  
ATOM   1635  C   SER A 112     -14.800  73.268  15.227  1.00  7.04           C  
ATOM   1636  O   SER A 112     -14.505  74.251  14.536  1.00  7.04           O  
ATOM   1637  CB  SER A 112     -17.175  72.882  15.841  1.00  7.04           C  
ATOM   1638  OG  SER A 112     -17.642  73.744  14.850  1.00  7.04           O  
ATOM   1639  H   SER A 112     -16.418  75.421  16.451  1.00  7.04           H  
ATOM   1640  HA  SER A 112     -15.512  72.648  17.121  1.00  7.04           H  
ATOM   1641 1HB  SER A 112     -17.079  71.870  15.437  1.00  7.04           H  
ATOM   1642 2HB  SER A 112     -17.888  72.843  16.664  1.00  7.04           H  
ATOM   1643  HG  SER A 112     -17.846  74.577  15.304  1.00  7.04           H  
ATOM   1644  N   LEU A 113     -14.315  72.047  15.019  1.00  7.04           N  
ATOM   1645  CA  LEU A 113     -13.400  71.704  13.936  1.00  7.04           C  
ATOM   1646  C   LEU A 113     -13.744  70.359  13.304  1.00  7.04           C  
ATOM   1647  O   LEU A 113     -13.904  69.357  14.010  1.00  7.04           O  
ATOM   1648  CB  LEU A 113     -11.958  71.624  14.479  1.00  7.04           C  
ATOM   1649  CG  LEU A 113     -10.832  71.196  13.477  1.00  7.04           C  
ATOM   1650  CD1 LEU A 113     -10.643  72.260  12.431  1.00  7.04           C  
ATOM   1651  CD2 LEU A 113      -9.536  70.977  14.220  1.00  7.04           C  
ATOM   1652  H   LEU A 113     -14.582  71.319  15.683  1.00  7.04           H  
ATOM   1653  HA  LEU A 113     -13.463  72.471  13.167  1.00  7.04           H  
ATOM   1654 1HB  LEU A 113     -11.687  72.610  14.854  1.00  7.04           H  
ATOM   1655 2HB  LEU A 113     -11.942  70.934  15.313  1.00  7.04           H  
ATOM   1656  HG  LEU A 113     -11.123  70.271  12.970  1.00  7.04           H  
ATOM   1657 1HD1 LEU A 113      -9.862  71.953  11.737  1.00  7.04           H  
ATOM   1658 2HD1 LEU A 113     -11.565  72.407  11.894  1.00  7.04           H  
ATOM   1659 3HD1 LEU A 113     -10.345  73.185  12.920  1.00  7.04           H  
ATOM   1660 1HD2 LEU A 113      -8.785  70.701  13.508  1.00  7.04           H  
ATOM   1661 2HD2 LEU A 113      -9.230  71.882  14.706  1.00  7.04           H  
ATOM   1662 3HD2 LEU A 113      -9.657  70.190  14.958  1.00  7.04           H  
ATOM   1663  N   VAL A 114     -13.859  70.329  11.978  1.00  7.04           N  
ATOM   1664  CA  VAL A 114     -14.066  69.064  11.281  1.00  7.04           C  
ATOM   1665  C   VAL A 114     -12.916  68.802  10.341  1.00  7.04           C  
ATOM   1666  O   VAL A 114     -12.523  69.665   9.548  1.00  7.04           O  
ATOM   1667  CB  VAL A 114     -15.382  68.976  10.481  1.00  7.04           C  
ATOM   1668  CG1 VAL A 114     -15.440  67.631   9.728  1.00  7.04           C  
ATOM   1669  CG2 VAL A 114     -16.553  69.007  11.393  1.00  7.04           C  
ATOM   1670  H   VAL A 114     -13.759  71.192  11.447  1.00  7.04           H  
ATOM   1671  HA  VAL A 114     -14.084  68.277  12.019  1.00  7.04           H  
ATOM   1672  HB  VAL A 114     -15.427  69.798   9.780  1.00  7.04           H  
ATOM   1673 1HG1 VAL A 114     -16.350  67.584   9.176  1.00  7.04           H  
ATOM   1674 2HG1 VAL A 114     -14.613  67.534   9.050  1.00  7.04           H  
ATOM   1675 3HG1 VAL A 114     -15.403  66.812  10.444  1.00  7.04           H  
ATOM   1676 1HG2 VAL A 114     -17.469  68.927  10.807  1.00  7.04           H  
ATOM   1677 2HG2 VAL A 114     -16.475  68.170  12.059  1.00  7.04           H  
ATOM   1678 3HG2 VAL A 114     -16.570  69.899  11.958  1.00  7.04           H  
ATOM   1679  N   THR A 115     -12.378  67.602  10.437  1.00  7.04           N  
ATOM   1680  CA  THR A 115     -11.265  67.197   9.603  1.00  7.04           C  
ATOM   1681  C   THR A 115     -11.634  66.003   8.796  1.00  7.04           C  
ATOM   1682  O   THR A 115     -12.253  65.077   9.309  1.00  7.04           O  
ATOM   1683  CB  THR A 115     -10.046  66.891  10.453  1.00  7.04           C  
ATOM   1684  CG2 THR A 115      -8.829  66.467   9.596  1.00  7.04           C  
ATOM   1685  OG1 THR A 115      -9.741  68.074  11.166  1.00  7.04           O  
ATOM   1686  H   THR A 115     -12.772  66.955  11.122  1.00  7.04           H  
ATOM   1687  HA  THR A 115     -11.020  68.001   8.915  1.00  7.04           H  
ATOM   1688  HB  THR A 115     -10.282  66.098  11.157  1.00  7.04           H  
ATOM   1689  HG1 THR A 115      -9.979  67.939  12.106  1.00  7.04           H  
ATOM   1690 1HG2 THR A 115      -7.974  66.279  10.248  1.00  7.04           H  
ATOM   1691 2HG2 THR A 115      -9.055  65.561   9.039  1.00  7.04           H  
ATOM   1692 3HG2 THR A 115      -8.577  67.264   8.899  1.00  7.04           H  
ATOM   1693  N   CYS A 116     -11.293  66.037   7.520  1.00  7.04           N  
ATOM   1694  CA  CYS A 116     -11.591  64.917   6.649  1.00  7.04           C  
ATOM   1695  C   CYS A 116     -10.370  64.381   5.948  1.00  7.04           C  
ATOM   1696  O   CYS A 116      -9.433  65.123   5.636  1.00  7.04           O  
ATOM   1697  CB  CYS A 116     -12.639  65.279   5.606  1.00  7.04           C  
ATOM   1698  SG  CYS A 116     -14.274  65.664   6.273  1.00  7.04           S  
ATOM   1699  H   CYS A 116     -10.760  66.836   7.178  1.00  7.04           H  
ATOM   1700  HA  CYS A 116     -11.995  64.121   7.254  1.00  7.04           H  
ATOM   1701 1HB  CYS A 116     -12.296  66.136   5.027  1.00  7.04           H  
ATOM   1702 2HB  CYS A 116     -12.750  64.447   4.911  1.00  7.04           H  
ATOM   1703  N   ALA A 117     -10.409  63.095   5.628  1.00  7.04           N  
ATOM   1704  CA  ALA A 117      -9.336  62.527   4.838  1.00  7.04           C  
ATOM   1705  C   ALA A 117      -9.792  61.341   3.983  1.00  7.04           C  
ATOM   1706  O   ALA A 117     -10.507  60.453   4.455  1.00  7.04           O  
ATOM   1707  CB  ALA A 117      -8.226  62.124   5.781  1.00  7.04           C  
ATOM   1708  H   ALA A 117     -11.178  62.523   5.978  1.00  7.04           H  
ATOM   1709  HA  ALA A 117      -8.968  63.290   4.162  1.00  7.04           H  
ATOM   1710 1HB  ALA A 117      -7.412  61.740   5.213  1.00  7.04           H  
ATOM   1711 2HB  ALA A 117      -7.901  62.993   6.339  1.00  7.04           H  
ATOM   1712 3HB  ALA A 117      -8.592  61.386   6.461  1.00  7.04           H  
ATOM   1713  N   LYS A 118      -9.366  61.347   2.709  1.00  7.04           N  
ATOM   1714  CA  LYS A 118      -9.669  60.273   1.758  1.00  7.04           C  
ATOM   1715  C   LYS A 118      -8.608  59.222   1.816  1.00  7.04           C  
ATOM   1716  O   LYS A 118      -7.404  59.533   1.735  1.00  7.04           O  
ATOM   1717  CB  LYS A 118      -9.761  60.748   0.326  1.00  7.04           C  
ATOM   1718  CG  LYS A 118     -10.236  59.677  -0.642  1.00  7.04           C  
ATOM   1719  CD  LYS A 118     -10.406  60.223  -2.043  1.00  7.04           C  
ATOM   1720  CE  LYS A 118     -10.872  59.131  -2.989  1.00  7.04           C  
ATOM   1721  NZ  LYS A 118     -11.010  59.622  -4.388  1.00  7.04           N1+
ATOM   1722  H   LYS A 118      -8.823  62.147   2.387  1.00  7.04           H  
ATOM   1723  HA  LYS A 118     -10.611  59.809   2.032  1.00  7.04           H  
ATOM   1724 1HB  LYS A 118     -10.412  61.572   0.248  1.00  7.04           H  
ATOM   1725 2HB  LYS A 118      -8.782  61.076  -0.001  1.00  7.04           H  
ATOM   1726 1HG  LYS A 118      -9.518  58.855  -0.671  1.00  7.04           H  
ATOM   1727 2HG  LYS A 118     -11.193  59.286  -0.292  1.00  7.04           H  
ATOM   1728 1HD  LYS A 118     -11.149  61.025  -2.031  1.00  7.04           H  
ATOM   1729 2HD  LYS A 118      -9.457  60.633  -2.396  1.00  7.04           H  
ATOM   1730 1HE  LYS A 118     -10.156  58.311  -2.967  1.00  7.04           H  
ATOM   1731 2HE  LYS A 118     -11.835  58.767  -2.650  1.00  7.04           H  
ATOM   1732 1HZ  LYS A 118     -11.324  58.866  -4.986  1.00  7.04           H  
ATOM   1733 2HZ  LYS A 118     -11.687  60.374  -4.412  1.00  7.04           H  
ATOM   1734 3HZ  LYS A 118     -10.117  59.958  -4.715  1.00  7.04           H  
ATOM   1735  N   PHE A 119      -9.041  57.975   1.948  1.00  7.04           N  
ATOM   1736  CA  PHE A 119      -8.062  56.917   2.091  1.00  7.04           C  
ATOM   1737  C   PHE A 119      -7.996  55.979   0.906  1.00  7.04           C  
ATOM   1738  O   PHE A 119      -9.000  55.701   0.246  1.00  7.04           O  
ATOM   1739  CB  PHE A 119      -8.393  56.118   3.327  1.00  7.04           C  
ATOM   1740  CG  PHE A 119      -8.428  56.985   4.469  1.00  7.04           C  
ATOM   1741  CD1 PHE A 119      -7.521  57.981   4.645  1.00  7.04           C  
ATOM   1742  CD2 PHE A 119      -9.378  56.830   5.359  1.00  7.04           C  
ATOM   1743  CE1 PHE A 119      -7.615  58.815   5.727  1.00  7.04           C  
ATOM   1744  CE2 PHE A 119      -9.455  57.631   6.402  1.00  7.04           C  
ATOM   1745  CZ  PHE A 119      -8.591  58.633   6.600  1.00  7.04           C  
ATOM   1746  H   PHE A 119     -10.050  57.791   1.979  1.00  7.04           H  
ATOM   1747  HA  PHE A 119      -7.077  57.366   2.219  1.00  7.04           H  
ATOM   1748 1HB  PHE A 119      -9.364  55.637   3.219  1.00  7.04           H  
ATOM   1749 2HB  PHE A 119      -7.637  55.346   3.489  1.00  7.04           H  
ATOM   1750  HD1 PHE A 119      -6.737  58.110   3.907  1.00  7.04           H  
ATOM   1751  HD2 PHE A 119     -10.087  56.036   5.225  1.00  7.04           H  
ATOM   1752  HE1 PHE A 119      -6.908  59.611   5.881  1.00  7.04           H  
ATOM   1753  HE2 PHE A 119     -10.187  57.465   7.089  1.00  7.04           H  
ATOM   1754  HZ  PHE A 119      -8.684  59.272   7.475  1.00  7.04           H  
ATOM   1755  N   THR A 120      -6.798  55.460   0.682  1.00  7.04           N  
ATOM   1756  CA  THR A 120      -6.557  54.440  -0.323  1.00  7.04           C  
ATOM   1757  C   THR A 120      -5.808  53.264   0.277  1.00  7.04           C  
ATOM   1758  O   THR A 120      -4.809  53.436   0.979  1.00  7.04           O  
ATOM   1759  CB  THR A 120      -5.777  55.014  -1.518  1.00  7.04           C  
ATOM   1760  CG2 THR A 120      -5.479  53.931  -2.546  1.00  7.04           C  
ATOM   1761  OG1 THR A 120      -6.547  56.060  -2.129  1.00  7.04           O  
ATOM   1762  H   THR A 120      -6.018  55.786   1.257  1.00  7.04           H  
ATOM   1763  HA  THR A 120      -7.516  54.072  -0.685  1.00  7.04           H  
ATOM   1764  HB  THR A 120      -4.834  55.434  -1.163  1.00  7.04           H  
ATOM   1765  HG1 THR A 120      -7.438  55.738  -2.309  1.00  7.04           H  
ATOM   1766 1HG2 THR A 120      -4.928  54.365  -3.378  1.00  7.04           H  
ATOM   1767 2HG2 THR A 120      -4.878  53.144  -2.091  1.00  7.04           H  
ATOM   1768 3HG2 THR A 120      -6.413  53.508  -2.911  1.00  7.04           H  
ATOM   1769  N   CYS A 121      -6.282  52.056   0.018  1.00  7.04           N  
ATOM   1770  CA  CYS A 121      -5.581  50.903   0.558  1.00  7.04           C  
ATOM   1771  C   CYS A 121      -4.510  50.410  -0.380  1.00  7.04           C  
ATOM   1772  O   CYS A 121      -4.720  50.330  -1.591  1.00  7.04           O  
ATOM   1773  CB  CYS A 121      -6.566  49.819   0.934  1.00  7.04           C  
ATOM   1774  SG  CYS A 121      -7.549  50.394   2.292  1.00  7.04           S  
ATOM   1775  H   CYS A 121      -7.108  51.939  -0.551  1.00  7.04           H  
ATOM   1776  HA  CYS A 121      -5.106  51.196   1.483  1.00  7.04           H  
ATOM   1777 1HB  CYS A 121      -7.217  49.579   0.098  1.00  7.04           H  
ATOM   1778 2HB  CYS A 121      -6.031  48.912   1.233  1.00  7.04           H  
ATOM   1779  N   SER A 122      -3.362  50.084   0.198  1.00  7.04           N  
ATOM   1780  CA  SER A 122      -2.231  49.561  -0.548  1.00  7.04           C  
ATOM   1781  C   SER A 122      -2.221  48.046  -0.495  1.00  7.04           C  
ATOM   1782  O   SER A 122      -1.824  47.387  -1.458  1.00  7.04           O  
ATOM   1783  CB  SER A 122      -0.942  50.112   0.012  1.00  7.04           C  
ATOM   1784  OG  SER A 122      -0.873  51.501  -0.165  1.00  7.04           O  
ATOM   1785  H   SER A 122      -3.292  50.174   1.207  1.00  7.04           H  
ATOM   1786  HA  SER A 122      -2.327  49.870  -1.590  1.00  7.04           H  
ATOM   1787 1HB  SER A 122      -0.890  49.875   1.080  1.00  7.04           H  
ATOM   1788 2HB  SER A 122      -0.093  49.632  -0.470  1.00  7.04           H  
ATOM   1789  HG  SER A 122      -0.165  51.805   0.410  1.00  7.04           H  
ATOM   1790  N   LYS A 123      -2.672  47.495   0.634  1.00  7.04           N  
ATOM   1791  CA  LYS A 123      -2.696  46.048   0.771  1.00  7.04           C  
ATOM   1792  C   LYS A 123      -4.019  45.618   1.391  1.00  7.04           C  
ATOM   1793  O   LYS A 123      -4.447  46.144   2.436  1.00  7.04           O  
ATOM   1794  CB  LYS A 123      -1.531  45.518   1.601  1.00  7.04           C  
ATOM   1795  CG  LYS A 123      -0.122  45.799   1.081  1.00  7.04           C  
ATOM   1796  CD  LYS A 123       0.894  45.051   1.946  1.00  7.04           C  
ATOM   1797  CE  LYS A 123       2.341  45.282   1.518  1.00  7.04           C  
ATOM   1798  NZ  LYS A 123       2.775  46.669   1.785  1.00  7.04           N1+
ATOM   1799  H   LYS A 123      -2.981  48.097   1.397  1.00  7.04           H  
ATOM   1800  HA  LYS A 123      -2.638  45.598  -0.221  1.00  7.04           H  
ATOM   1801 1HB  LYS A 123      -1.613  45.855   2.633  1.00  7.04           H  
ATOM   1802 2HB  LYS A 123      -1.588  44.454   1.600  1.00  7.04           H  
ATOM   1803 1HG  LYS A 123      -0.035  45.475   0.043  1.00  7.04           H  
ATOM   1804 2HG  LYS A 123       0.087  46.871   1.138  1.00  7.04           H  
ATOM   1805 1HD  LYS A 123       0.788  45.384   2.985  1.00  7.04           H  
ATOM   1806 2HD  LYS A 123       0.684  43.983   1.906  1.00  7.04           H  
ATOM   1807 1HE  LYS A 123       2.979  44.601   2.080  1.00  7.04           H  
ATOM   1808 2HE  LYS A 123       2.449  45.071   0.455  1.00  7.04           H  
ATOM   1809 1HZ  LYS A 123       3.734  46.800   1.519  1.00  7.04           H  
ATOM   1810 2HZ  LYS A 123       2.197  47.313   1.274  1.00  7.04           H  
ATOM   1811 3HZ  LYS A 123       2.664  46.868   2.786  1.00  7.04           H  
ATOM   1812  N   LYS A 124      -4.643  44.640   0.734  1.00  7.04           N  
ATOM   1813  CA  LYS A 124      -5.956  44.145   1.115  1.00  7.04           C  
ATOM   1814  C   LYS A 124      -5.990  42.633   1.308  1.00  7.04           C  
ATOM   1815  O   LYS A 124      -5.233  41.900   0.668  1.00  7.04           O  
ATOM   1816  CB  LYS A 124      -6.980  44.495   0.019  1.00  7.04           C  
ATOM   1817  CG  LYS A 124      -7.186  45.985  -0.265  1.00  7.04           C  
ATOM   1818  CD  LYS A 124      -8.031  46.201  -1.556  1.00  7.04           C  
ATOM   1819  CE  LYS A 124      -9.491  45.787  -1.366  1.00  7.04           C  
ATOM   1820  NZ  LYS A 124     -10.375  46.262  -2.462  1.00  7.04           N1+
ATOM   1821  H   LYS A 124      -4.203  44.252  -0.088  1.00  7.04           H  
ATOM   1822  HA  LYS A 124      -6.239  44.615   2.051  1.00  7.04           H  
ATOM   1823 1HB  LYS A 124      -6.691  44.012  -0.913  1.00  7.04           H  
ATOM   1824 2HB  LYS A 124      -7.951  44.084   0.308  1.00  7.04           H  
ATOM   1825 1HG  LYS A 124      -7.690  46.448   0.584  1.00  7.04           H  
ATOM   1826 2HG  LYS A 124      -6.224  46.477  -0.395  1.00  7.04           H  
ATOM   1827 1HD  LYS A 124      -7.997  47.254  -1.836  1.00  7.04           H  
ATOM   1828 2HD  LYS A 124      -7.603  45.614  -2.369  1.00  7.04           H  
ATOM   1829 1HE  LYS A 124      -9.563  44.701  -1.293  1.00  7.04           H  
ATOM   1830 2HE  LYS A 124      -9.836  46.203  -0.479  1.00  7.04           H  
ATOM   1831 1HZ  LYS A 124     -11.356  45.991  -2.227  1.00  7.04           H  
ATOM   1832 2HZ  LYS A 124     -10.327  47.266  -2.519  1.00  7.04           H  
ATOM   1833 3HZ  LYS A 124     -10.097  45.860  -3.343  1.00  7.04           H  
ATOM   1834  N   MET A 125      -6.924  42.190   2.143  1.00  7.04           N  
ATOM   1835  CA  MET A 125      -7.212  40.776   2.386  1.00  7.04           C  
ATOM   1836  C   MET A 125      -8.622  40.458   1.948  1.00  7.04           C  
ATOM   1837  O   MET A 125      -9.532  41.253   2.170  1.00  7.04           O  
ATOM   1838  CB  MET A 125      -7.035  40.450   3.872  1.00  7.04           C  
ATOM   1839  CG  MET A 125      -7.323  38.978   4.304  1.00  7.04           C  
ATOM   1840  SD  MET A 125      -9.082  38.649   4.652  1.00  7.04           S  
ATOM   1841  CE  MET A 125      -9.213  39.245   6.335  1.00  7.04           C  
ATOM   1842  H   MET A 125      -7.466  42.888   2.639  1.00  7.04           H  
ATOM   1843  HA  MET A 125      -6.525  40.176   1.797  1.00  7.04           H  
ATOM   1844 1HB  MET A 125      -6.032  40.671   4.163  1.00  7.04           H  
ATOM   1845 2HB  MET A 125      -7.683  41.094   4.452  1.00  7.04           H  
ATOM   1846 1HG  MET A 125      -7.018  38.316   3.522  1.00  7.04           H  
ATOM   1847 2HG  MET A 125      -6.741  38.726   5.179  1.00  7.04           H  
ATOM   1848 1HE  MET A 125     -10.210  39.128   6.702  1.00  7.04           H  
ATOM   1849 2HE  MET A 125      -8.542  38.674   6.968  1.00  7.04           H  
ATOM   1850 3HE  MET A 125      -8.947  40.292   6.365  1.00  7.04           H  
ATOM   1851  N   THR A 126      -8.823  39.299   1.332  1.00  7.04           N  
ATOM   1852  CA  THR A 126     -10.192  38.944   0.946  1.00  7.04           C  
ATOM   1853  C   THR A 126     -10.673  37.629   1.517  1.00  7.04           C  
ATOM   1854  O   THR A 126      -9.981  36.613   1.427  1.00  7.04           O  
ATOM   1855  CB  THR A 126     -10.356  38.906  -0.589  1.00  7.04           C  
ATOM   1856  CG2 THR A 126     -11.793  38.469  -0.980  1.00  7.04           C  
ATOM   1857  OG1 THR A 126     -10.089  40.214  -1.135  1.00  7.04           O  
ATOM   1858  H   THR A 126      -8.022  38.682   1.166  1.00  7.04           H  
ATOM   1859  HA  THR A 126     -10.862  39.702   1.327  1.00  7.04           H  
ATOM   1860  HB  THR A 126      -9.640  38.196  -1.006  1.00  7.04           H  
ATOM   1861  HG1 THR A 126     -10.820  40.788  -0.949  1.00  7.04           H  
ATOM   1862 1HG2 THR A 126     -11.888  38.449  -2.067  1.00  7.04           H  
ATOM   1863 2HG2 THR A 126     -12.001  37.480  -0.591  1.00  7.04           H  
ATOM   1864 3HG2 THR A 126     -12.517  39.176  -0.569  1.00  7.04           H  
ATOM   1865  N   GLY A 127     -11.859  37.660   2.134  1.00  7.04           N  
ATOM   1866  CA  GLY A 127     -12.477  36.443   2.620  1.00  7.04           C  
ATOM   1867  C   GLY A 127     -13.479  35.951   1.602  1.00  7.04           C  
ATOM   1868  O   GLY A 127     -14.319  36.733   1.115  1.00  7.04           O  
ATOM   1869  H   GLY A 127     -12.362  38.541   2.225  1.00  7.04           H  
ATOM   1870 1HA  GLY A 127     -11.721  35.688   2.766  1.00  7.04           H  
ATOM   1871 2HA  GLY A 127     -12.968  36.618   3.570  1.00  7.04           H  
ATOM   1872  N   LYS A 128     -13.453  34.644   1.357  1.00  7.04           N  
ATOM   1873  CA  LYS A 128     -14.373  34.028   0.426  1.00  7.04           C  
ATOM   1874  C   LYS A 128     -15.128  32.893   1.116  1.00  7.04           C  
ATOM   1875  O   LYS A 128     -14.564  32.178   1.942  1.00  7.04           O  
ATOM   1876  CB  LYS A 128     -13.588  33.503  -0.778  1.00  7.04           C  
ATOM   1877  CG  LYS A 128     -12.830  34.569  -1.554  1.00  7.04           C  
ATOM   1878  CD  LYS A 128     -12.099  33.991  -2.752  1.00  7.04           C  
ATOM   1879  CE  LYS A 128     -11.329  35.085  -3.495  1.00  7.04           C  
ATOM   1880  NZ  LYS A 128     -10.599  34.553  -4.669  1.00  7.04           N1+
ATOM   1881  H   LYS A 128     -12.713  34.080   1.773  1.00  7.04           H  
ATOM   1882  HA  LYS A 128     -15.084  34.779   0.107  1.00  7.04           H  
ATOM   1883 1HB  LYS A 128     -12.892  32.724  -0.466  1.00  7.04           H  
ATOM   1884 2HB  LYS A 128     -14.288  33.074  -1.474  1.00  7.04           H  
ATOM   1885 1HG  LYS A 128     -13.520  35.326  -1.892  1.00  7.04           H  
ATOM   1886 2HG  LYS A 128     -12.097  35.036  -0.899  1.00  7.04           H  
ATOM   1887 1HD  LYS A 128     -11.400  33.218  -2.415  1.00  7.04           H  
ATOM   1888 2HD  LYS A 128     -12.822  33.540  -3.434  1.00  7.04           H  
ATOM   1889 1HE  LYS A 128     -12.028  35.845  -3.836  1.00  7.04           H  
ATOM   1890 2HE  LYS A 128     -10.614  35.547  -2.810  1.00  7.04           H  
ATOM   1891 1HZ  LYS A 128     -10.111  35.308  -5.131  1.00  7.04           H  
ATOM   1892 2HZ  LYS A 128      -9.934  33.857  -4.362  1.00  7.04           H  
ATOM   1893 3HZ  LYS A 128     -11.261  34.136  -5.310  1.00  7.04           H  
ATOM   1894  N   SER A 129     -16.394  32.693   0.798  1.00  7.04           N  
ATOM   1895  CA  SER A 129     -17.118  31.621   1.464  1.00  7.04           C  
ATOM   1896  C   SER A 129     -16.954  30.297   0.781  1.00  7.04           C  
ATOM   1897  O   SER A 129     -17.097  30.196  -0.448  1.00  7.04           O  
ATOM   1898  CB  SER A 129     -18.599  31.931   1.591  1.00  7.04           C  
ATOM   1899  OG  SER A 129     -19.301  30.818   2.100  1.00  7.04           O  
ATOM   1900  H   SER A 129     -16.830  33.276   0.095  1.00  7.04           H  
ATOM   1901  HA  SER A 129     -16.714  31.514   2.463  1.00  7.04           H  
ATOM   1902 1HB  SER A 129     -18.727  32.761   2.266  1.00  7.04           H  
ATOM   1903 2HB  SER A 129     -19.006  32.226   0.629  1.00  7.04           H  
ATOM   1904  HG  SER A 129     -18.694  30.364   2.705  1.00  7.04           H  
ATOM   1905  N   ILE A 130     -16.714  29.259   1.584  1.00  7.04           N  
ATOM   1906  CA  ILE A 130     -16.660  27.931   1.022  1.00  7.04           C  
ATOM   1907  C   ILE A 130     -17.902  27.162   1.380  1.00  7.04           C  
ATOM   1908  O   ILE A 130     -18.143  26.857   2.537  1.00  7.04           O  
ATOM   1909  CB  ILE A 130     -15.475  27.108   1.543  1.00  7.04           C  
ATOM   1910  CG1 ILE A 130     -14.189  27.741   1.218  1.00  7.04           C  
ATOM   1911  CG2 ILE A 130     -15.537  25.684   0.986  1.00  7.04           C  
ATOM   1912  CD1 ILE A 130     -13.045  26.993   1.826  1.00  7.04           C  
ATOM   1913  H   ILE A 130     -16.578  29.383   2.593  1.00  7.04           H  
ATOM   1914  HA  ILE A 130     -16.591  28.001  -0.060  1.00  7.04           H  
ATOM   1915  HB  ILE A 130     -15.537  27.070   2.628  1.00  7.04           H  
ATOM   1916 1HG1 ILE A 130     -14.088  27.774   0.163  1.00  7.04           H  
ATOM   1917 2HG1 ILE A 130     -14.176  28.768   1.598  1.00  7.04           H  
ATOM   1918 1HG2 ILE A 130     -14.714  25.114   1.386  1.00  7.04           H  
ATOM   1919 2HG2 ILE A 130     -16.471  25.214   1.276  1.00  7.04           H  
ATOM   1920 3HG2 ILE A 130     -15.471  25.706  -0.099  1.00  7.04           H  
ATOM   1921 1HD1 ILE A 130     -12.114  27.458   1.575  1.00  7.04           H  
ATOM   1922 2HD1 ILE A 130     -13.182  26.989   2.889  1.00  7.04           H  
ATOM   1923 3HD1 ILE A 130     -13.040  25.971   1.454  1.00  7.04           H  
ATOM   1924  N   GLN A 131     -18.677  26.809   0.386  1.00  7.04           N  
ATOM   1925  CA  GLN A 131     -19.847  26.014   0.645  1.00  7.04           C  
ATOM   1926  C   GLN A 131     -19.336  24.608   0.460  1.00  7.04           C  
ATOM   1927  O   GLN A 131     -18.425  24.425  -0.340  1.00  7.04           O  
ATOM   1928  CB  GLN A 131     -20.959  26.353  -0.349  1.00  7.04           C  
ATOM   1929  CG  GLN A 131     -21.444  27.797  -0.279  1.00  7.04           C  
ATOM   1930  CD  GLN A 131     -22.162  28.101   1.035  1.00  7.04           C  
ATOM   1931  NE2 GLN A 131     -21.729  29.115   1.790  1.00  7.04           N  
ATOM   1932  OE1 GLN A 131     -23.134  27.405   1.358  1.00  7.04           O  
ATOM   1933  H   GLN A 131     -18.455  27.099  -0.553  1.00  7.04           H  
ATOM   1934  HA  GLN A 131     -20.186  26.188   1.662  1.00  7.04           H  
ATOM   1935 1HB  GLN A 131     -20.608  26.164  -1.367  1.00  7.04           H  
ATOM   1936 2HB  GLN A 131     -21.817  25.706  -0.179  1.00  7.04           H  
ATOM   1937 1HG  GLN A 131     -20.582  28.462  -0.358  1.00  7.04           H  
ATOM   1938 2HG  GLN A 131     -22.137  27.981  -1.101  1.00  7.04           H  
ATOM   1939 1HE2 GLN A 131     -22.195  29.324   2.650  1.00  7.04           H  
ATOM   1940 2HE2 GLN A 131     -20.927  29.684   1.538  1.00  7.04           H  
ATOM   1941  N   PRO A 132     -19.883  23.582   1.108  1.00  7.04           N  
ATOM   1942  CA  PRO A 132     -19.516  22.198   0.865  1.00  7.04           C  
ATOM   1943  C   PRO A 132     -19.532  21.871  -0.627  1.00  7.04           C  
ATOM   1944  O   PRO A 132     -18.676  21.150  -1.126  1.00  7.04           O  
ATOM   1945  CB  PRO A 132     -20.619  21.447   1.607  1.00  7.04           C  
ATOM   1946  CG  PRO A 132     -20.993  22.386   2.756  1.00  7.04           C  
ATOM   1947  CD  PRO A 132     -20.898  23.784   2.157  1.00  7.04           C  
ATOM   1948  HA  PRO A 132     -18.527  22.006   1.304  1.00  7.04           H  
ATOM   1949 1HB  PRO A 132     -21.461  21.239   0.927  1.00  7.04           H  
ATOM   1950 2HB  PRO A 132     -20.235  20.474   1.942  1.00  7.04           H  
ATOM   1951 1HG  PRO A 132     -22.003  22.153   3.124  1.00  7.04           H  
ATOM   1952 2HG  PRO A 132     -20.311  22.246   3.603  1.00  7.04           H  
ATOM   1953 1HD  PRO A 132     -21.858  24.110   1.727  1.00  7.04           H  
ATOM   1954 2HD  PRO A 132     -20.530  24.470   2.939  1.00  7.04           H  
ATOM   1955  N   GLU A 133     -20.449  22.504  -1.364  1.00  7.04           N  
ATOM   1956  CA  GLU A 133     -20.640  22.299  -2.799  1.00  7.04           C  
ATOM   1957  C   GLU A 133     -19.426  22.708  -3.632  1.00  7.04           C  
ATOM   1958  O   GLU A 133     -19.279  22.284  -4.779  1.00  7.04           O  
ATOM   1959  CB  GLU A 133     -21.868  23.078  -3.265  1.00  7.04           C  
ATOM   1960  CG  GLU A 133     -23.183  22.556  -2.699  1.00  7.04           C  
ATOM   1961  CD  GLU A 133     -24.390  23.348  -3.159  1.00  7.04           C  
ATOM   1962  OE1 GLU A 133     -24.213  24.320  -3.855  1.00  7.04           O  
ATOM   1963  OE2 GLU A 133     -25.486  22.978  -2.808  1.00  7.04           O1-
ATOM   1964  H   GLU A 133     -21.095  23.122  -0.898  1.00  7.04           H  
ATOM   1965  HA  GLU A 133     -20.825  21.240  -2.973  1.00  7.04           H  
ATOM   1966 1HB  GLU A 133     -21.764  24.126  -2.970  1.00  7.04           H  
ATOM   1967 2HB  GLU A 133     -21.928  23.048  -4.352  1.00  7.04           H  
ATOM   1968 1HG  GLU A 133     -23.305  21.515  -3.003  1.00  7.04           H  
ATOM   1969 2HG  GLU A 133     -23.126  22.582  -1.610  1.00  7.04           H  
ATOM   1970  N   ASN A 134     -18.576  23.559  -3.069  1.00  7.04           N  
ATOM   1971  CA  ASN A 134     -17.395  24.053  -3.747  1.00  7.04           C  
ATOM   1972  C   ASN A 134     -16.189  23.159  -3.516  1.00  7.04           C  
ATOM   1973  O   ASN A 134     -15.087  23.462  -3.989  1.00  7.04           O  
ATOM   1974  CB  ASN A 134     -17.093  25.457  -3.294  1.00  7.04           C  
ATOM   1975  CG  ASN A 134     -18.111  26.441  -3.823  1.00  7.04           C  
ATOM   1976  ND2 ASN A 134     -18.226  27.556  -3.168  1.00  7.04           N  
ATOM   1977  OD1 ASN A 134     -18.782  26.192  -4.839  1.00  7.04           O  
ATOM   1978  H   ASN A 134     -18.726  23.856  -2.109  1.00  7.04           H  
ATOM   1979  HA  ASN A 134     -17.589  24.066  -4.821  1.00  7.04           H  
ATOM   1980 1HB  ASN A 134     -17.137  25.487  -2.208  1.00  7.04           H  
ATOM   1981 2HB  ASN A 134     -16.095  25.736  -3.556  1.00  7.04           H  
ATOM   1982 1HD2 ASN A 134     -18.877  28.253  -3.482  1.00  7.04           H  
ATOM   1983 2HD2 ASN A 134     -17.642  27.732  -2.385  1.00  7.04           H  
ATOM   1984  N   LEU A 135     -16.383  22.071  -2.772  1.00  7.04           N  
ATOM   1985  CA  LEU A 135     -15.294  21.166  -2.466  1.00  7.04           C  
ATOM   1986  C   LEU A 135     -15.313  19.859  -3.222  1.00  7.04           C  
ATOM   1987  O   LEU A 135     -16.362  19.242  -3.426  1.00  7.04           O  
ATOM   1988  CB  LEU A 135     -15.315  20.856  -0.989  1.00  7.04           C  
ATOM   1989  CG  LEU A 135     -15.154  22.037  -0.151  1.00  7.04           C  
ATOM   1990  CD1 LEU A 135     -15.304  21.668   1.184  1.00  7.04           C  
ATOM   1991  CD2 LEU A 135     -13.791  22.606  -0.376  1.00  7.04           C  
ATOM   1992  H   LEU A 135     -17.305  21.858  -2.389  1.00  7.04           H  
ATOM   1993  HA  LEU A 135     -14.367  21.675  -2.697  1.00  7.04           H  
ATOM   1994 1HB  LEU A 135     -16.263  20.388  -0.738  1.00  7.04           H  
ATOM   1995 2HB  LEU A 135     -14.505  20.159  -0.763  1.00  7.04           H  
ATOM   1996  HG  LEU A 135     -15.921  22.778  -0.395  1.00  7.04           H  
ATOM   1997 1HD1 LEU A 135     -15.180  22.559   1.762  1.00  7.04           H  
ATOM   1998 2HD1 LEU A 135     -16.292  21.249   1.344  1.00  7.04           H  
ATOM   1999 3HD1 LEU A 135     -14.547  20.932   1.444  1.00  7.04           H  
ATOM   2000 1HD2 LEU A 135     -13.642  23.477   0.241  1.00  7.04           H  
ATOM   2001 2HD2 LEU A 135     -13.043  21.862  -0.131  1.00  7.04           H  
ATOM   2002 3HD2 LEU A 135     -13.704  22.871  -1.415  1.00  7.04           H  
ATOM   2003  N   GLU A 136     -14.112  19.407  -3.555  1.00  7.04           N  
ATOM   2004  CA  GLU A 136     -13.909  18.114  -4.172  1.00  7.04           C  
ATOM   2005  C   GLU A 136     -12.841  17.383  -3.367  1.00  7.04           C  
ATOM   2006  O   GLU A 136     -11.853  17.989  -2.943  1.00  7.04           O  
ATOM   2007  CB  GLU A 136     -13.454  18.295  -5.632  1.00  7.04           C  
ATOM   2008  CG  GLU A 136     -14.449  19.089  -6.526  1.00  7.04           C  
ATOM   2009  CD  GLU A 136     -14.009  19.264  -7.984  1.00  7.04           C  
ATOM   2010  OE1 GLU A 136     -13.014  19.927  -8.223  1.00  7.04           O  
ATOM   2011  OE2 GLU A 136     -14.675  18.746  -8.849  1.00  7.04           O1-
ATOM   2012  H   GLU A 136     -13.310  20.013  -3.383  1.00  7.04           H  
ATOM   2013  HA  GLU A 136     -14.833  17.537  -4.130  1.00  7.04           H  
ATOM   2014 1HB  GLU A 136     -12.503  18.817  -5.649  1.00  7.04           H  
ATOM   2015 2HB  GLU A 136     -13.298  17.314  -6.087  1.00  7.04           H  
ATOM   2016 1HG  GLU A 136     -15.418  18.616  -6.503  1.00  7.04           H  
ATOM   2017 2HG  GLU A 136     -14.567  20.080  -6.091  1.00  7.04           H  
ATOM   2018  N   TYR A 137     -13.001  16.082  -3.183  1.00  7.04           N  
ATOM   2019  CA  TYR A 137     -12.007  15.314  -2.447  1.00  7.04           C  
ATOM   2020  C   TYR A 137     -11.379  14.230  -3.314  1.00  7.04           C  
ATOM   2021  O   TYR A 137     -12.072  13.523  -4.050  1.00  7.04           O  
ATOM   2022  CB  TYR A 137     -12.687  14.700  -1.219  1.00  7.04           C  
ATOM   2023  CG  TYR A 137     -13.137  15.721  -0.121  1.00  7.04           C  
ATOM   2024  CD1 TYR A 137     -14.274  16.515  -0.287  1.00  7.04           C  
ATOM   2025  CD2 TYR A 137     -12.445  15.799   1.079  1.00  7.04           C  
ATOM   2026  CE1 TYR A 137     -14.664  17.388   0.734  1.00  7.04           C  
ATOM   2027  CE2 TYR A 137     -12.847  16.642   2.085  1.00  7.04           C  
ATOM   2028  CZ  TYR A 137     -13.945  17.436   1.923  1.00  7.04           C  
ATOM   2029  OH  TYR A 137     -14.329  18.270   2.958  1.00  7.04           O  
ATOM   2030  H   TYR A 137     -13.838  15.608  -3.524  1.00  7.04           H  
ATOM   2031  HA  TYR A 137     -11.209  15.979  -2.120  1.00  7.04           H  
ATOM   2032 1HB  TYR A 137     -13.567  14.135  -1.541  1.00  7.04           H  
ATOM   2033 2HB  TYR A 137     -12.001  13.997  -0.768  1.00  7.04           H  
ATOM   2034  HD1 TYR A 137     -14.851  16.465  -1.214  1.00  7.04           H  
ATOM   2035  HD2 TYR A 137     -11.590  15.194   1.245  1.00  7.04           H  
ATOM   2036  HE1 TYR A 137     -15.538  18.021   0.604  1.00  7.04           H  
ATOM   2037  HE2 TYR A 137     -12.284  16.672   3.021  1.00  7.04           H  
ATOM   2038  HH  TYR A 137     -15.256  18.537   2.853  1.00  7.04           H  
ATOM   2039  N   ARG A 138     -10.064  14.071  -3.190  1.00  7.04           N  
ATOM   2040  CA  ARG A 138      -9.334  13.023  -3.901  1.00  7.04           C  
ATOM   2041  C   ARG A 138      -8.779  11.999  -2.941  1.00  7.04           C  
ATOM   2042  O   ARG A 138      -7.988  12.323  -2.041  1.00  7.04           O  
ATOM   2043  CB  ARG A 138      -8.222  13.603  -4.752  1.00  7.04           C  
ATOM   2044  CG  ARG A 138      -8.674  14.269  -6.026  1.00  7.04           C  
ATOM   2045  CD  ARG A 138      -7.586  14.983  -6.747  1.00  7.04           C  
ATOM   2046  NE  ARG A 138      -8.033  15.432  -8.061  1.00  7.04           N  
ATOM   2047  CZ  ARG A 138      -7.331  16.197  -8.913  1.00  7.04           C  
ATOM   2048  NH1 ARG A 138      -6.131  16.649  -8.603  1.00  7.04           N1+
ATOM   2049  NH2 ARG A 138      -7.882  16.480 -10.074  1.00  7.04           N  
ATOM   2050  H   ARG A 138      -9.541  14.711  -2.591  1.00  7.04           H  
ATOM   2051  HA  ARG A 138     -10.025  12.514  -4.572  1.00  7.04           H  
ATOM   2052 1HB  ARG A 138      -7.709  14.337  -4.169  1.00  7.04           H  
ATOM   2053 2HB  ARG A 138      -7.508  12.821  -5.009  1.00  7.04           H  
ATOM   2054 1HG  ARG A 138      -9.009  13.479  -6.687  1.00  7.04           H  
ATOM   2055 2HG  ARG A 138      -9.493  14.962  -5.829  1.00  7.04           H  
ATOM   2056 1HD  ARG A 138      -7.290  15.859  -6.177  1.00  7.04           H  
ATOM   2057 2HD  ARG A 138      -6.734  14.333  -6.879  1.00  7.04           H  
ATOM   2058  HE  ARG A 138      -8.954  15.116  -8.402  1.00  7.04           H  
ATOM   2059 1HH1 ARG A 138      -5.724  16.426  -7.708  1.00  7.04           H  
ATOM   2060 2HH1 ARG A 138      -5.623  17.222  -9.262  1.00  7.04           H  
ATOM   2061 1HH2 ARG A 138      -8.820  16.090 -10.267  1.00  7.04           H  
ATOM   2062 2HH2 ARG A 138      -7.399  17.047 -10.751  1.00  7.04           H  
ATOM   2063  N   ILE A 139      -9.198  10.757  -3.169  1.00  7.04           N  
ATOM   2064  CA  ILE A 139      -8.863   9.625  -2.331  1.00  7.04           C  
ATOM   2065  C   ILE A 139      -8.092   8.574  -3.125  1.00  7.04           C  
ATOM   2066  O   ILE A 139      -8.498   8.192  -4.223  1.00  7.04           O  
ATOM   2067  CB  ILE A 139     -10.146   8.971  -1.790  1.00  7.04           C  
ATOM   2068  CG1 ILE A 139     -11.013   9.999  -1.078  1.00  7.04           C  
ATOM   2069  CG2 ILE A 139      -9.793   7.859  -0.843  1.00  7.04           C  
ATOM   2070  CD1 ILE A 139     -12.099  10.582  -1.984  1.00  7.04           C  
ATOM   2071  H   ILE A 139      -9.834  10.595  -3.952  1.00  7.04           H  
ATOM   2072  HA  ILE A 139      -8.251   9.968  -1.508  1.00  7.04           H  
ATOM   2073  HB  ILE A 139     -10.727   8.571  -2.624  1.00  7.04           H  
ATOM   2074 1HG1 ILE A 139     -11.489   9.536  -0.213  1.00  7.04           H  
ATOM   2075 2HG1 ILE A 139     -10.385  10.800  -0.737  1.00  7.04           H  
ATOM   2076 1HG2 ILE A 139     -10.704   7.411  -0.482  1.00  7.04           H  
ATOM   2077 2HG2 ILE A 139      -9.198   7.110  -1.361  1.00  7.04           H  
ATOM   2078 3HG2 ILE A 139      -9.222   8.258  -0.006  1.00  7.04           H  
ATOM   2079 1HD1 ILE A 139     -12.684  11.312  -1.446  1.00  7.04           H  
ATOM   2080 2HD1 ILE A 139     -11.650  11.061  -2.853  1.00  7.04           H  
ATOM   2081 3HD1 ILE A 139     -12.745   9.779  -2.318  1.00  7.04           H  
ATOM   2082  N   MET A 140      -6.958   8.132  -2.613  1.00  7.04           N  
ATOM   2083  CA  MET A 140      -6.207   7.117  -3.328  1.00  7.04           C  
ATOM   2084  C   MET A 140      -6.448   5.772  -2.662  1.00  7.04           C  
ATOM   2085  O   MET A 140      -6.424   5.655  -1.432  1.00  7.04           O  
ATOM   2086  CB  MET A 140      -4.721   7.495  -3.385  1.00  7.04           C  
ATOM   2087  CG  MET A 140      -3.816   6.617  -4.273  1.00  7.04           C  
ATOM   2088  SD  MET A 140      -3.313   5.084  -3.509  1.00  7.04           S  
ATOM   2089  CE  MET A 140      -2.228   5.689  -2.248  1.00  7.04           C  
ATOM   2090  H   MET A 140      -6.646   8.474  -1.708  1.00  7.04           H  
ATOM   2091  HA  MET A 140      -6.577   7.044  -4.347  1.00  7.04           H  
ATOM   2092 1HB  MET A 140      -4.634   8.493  -3.780  1.00  7.04           H  
ATOM   2093 2HB  MET A 140      -4.306   7.505  -2.375  1.00  7.04           H  
ATOM   2094 1HG  MET A 140      -4.347   6.377  -5.199  1.00  7.04           H  
ATOM   2095 2HG  MET A 140      -2.919   7.176  -4.537  1.00  7.04           H  
ATOM   2096 1HE  MET A 140      -1.838   4.848  -1.685  1.00  7.04           H  
ATOM   2097 2HE  MET A 140      -1.409   6.240  -2.714  1.00  7.04           H  
ATOM   2098 3HE  MET A 140      -2.776   6.356  -1.573  1.00  7.04           H  
ATOM   2099  N   LEU A 141      -6.731   4.771  -3.483  1.00  7.04           N  
ATOM   2100  CA  LEU A 141      -6.949   3.413  -3.024  1.00  7.04           C  
ATOM   2101  C   LEU A 141      -5.815   2.527  -3.502  1.00  7.04           C  
ATOM   2102  O   LEU A 141      -5.367   2.647  -4.647  1.00  7.04           O  
ATOM   2103  CB  LEU A 141      -8.263   2.872  -3.595  1.00  7.04           C  
ATOM   2104  CG  LEU A 141      -9.546   3.603  -3.240  1.00  7.04           C  
ATOM   2105  CD1 LEU A 141     -10.670   3.008  -4.033  1.00  7.04           C  
ATOM   2106  CD2 LEU A 141      -9.808   3.443  -1.779  1.00  7.04           C  
ATOM   2107  H   LEU A 141      -6.770   4.960  -4.482  1.00  7.04           H  
ATOM   2108  HA  LEU A 141      -6.982   3.401  -1.938  1.00  7.04           H  
ATOM   2109 1HB  LEU A 141      -8.180   2.889  -4.679  1.00  7.04           H  
ATOM   2110 2HB  LEU A 141      -8.371   1.833  -3.278  1.00  7.04           H  
ATOM   2111  HG  LEU A 141      -9.459   4.664  -3.490  1.00  7.04           H  
ATOM   2112 1HD1 LEU A 141     -11.607   3.514  -3.792  1.00  7.04           H  
ATOM   2113 2HD1 LEU A 141     -10.449   3.134  -5.080  1.00  7.04           H  
ATOM   2114 3HD1 LEU A 141     -10.755   1.953  -3.804  1.00  7.04           H  
ATOM   2115 1HD2 LEU A 141     -10.729   3.960  -1.520  1.00  7.04           H  
ATOM   2116 2HD2 LEU A 141      -9.900   2.384  -1.532  1.00  7.04           H  
ATOM   2117 3HD2 LEU A 141      -8.974   3.866  -1.238  1.00  7.04           H  
ATOM   2118  N   SER A 142      -5.389   1.583  -2.673  1.00  7.04           N  
ATOM   2119  CA  SER A 142      -4.369   0.648  -3.134  1.00  7.04           C  
ATOM   2120  C   SER A 142      -4.554  -0.734  -2.563  1.00  7.04           C  
ATOM   2121  O   SER A 142      -4.592  -0.925  -1.348  1.00  7.04           O  
ATOM   2122  CB  SER A 142      -2.989   1.134  -2.750  1.00  7.04           C  
ATOM   2123  OG  SER A 142      -2.004   0.242  -3.196  1.00  7.04           O  
ATOM   2124  H   SER A 142      -5.748   1.557  -1.718  1.00  7.04           H  
ATOM   2125  HA  SER A 142      -4.433   0.564  -4.214  1.00  7.04           H  
ATOM   2126 1HB  SER A 142      -2.816   2.121  -3.153  1.00  7.04           H  
ATOM   2127 2HB  SER A 142      -2.932   1.214  -1.676  1.00  7.04           H  
ATOM   2128  HG  SER A 142      -2.308  -0.644  -2.946  1.00  7.04           H  
ATOM   2129  N   VAL A 143      -4.643  -1.724  -3.431  1.00  7.04           N  
ATOM   2130  CA  VAL A 143      -4.781  -3.071  -2.909  1.00  7.04           C  
ATOM   2131  C   VAL A 143      -3.384  -3.518  -2.630  1.00  7.04           C  
ATOM   2132  O   VAL A 143      -2.501  -3.283  -3.454  1.00  7.04           O  
ATOM   2133  CB  VAL A 143      -5.439  -4.020  -3.884  1.00  7.04           C  
ATOM   2134  CG1 VAL A 143      -5.510  -5.371  -3.280  1.00  7.04           C  
ATOM   2135  CG2 VAL A 143      -6.765  -3.513  -4.223  1.00  7.04           C  
ATOM   2136  H   VAL A 143      -4.606  -1.549  -4.443  1.00  7.04           H  
ATOM   2137  HA  VAL A 143      -5.346  -3.059  -1.981  1.00  7.04           H  
ATOM   2138  HB  VAL A 143      -4.837  -4.085  -4.794  1.00  7.04           H  
ATOM   2139 1HG1 VAL A 143      -5.990  -6.054  -3.948  1.00  7.04           H  
ATOM   2140 2HG1 VAL A 143      -4.522  -5.736  -3.049  1.00  7.04           H  
ATOM   2141 3HG1 VAL A 143      -6.095  -5.278  -2.375  1.00  7.04           H  
ATOM   2142 1HG2 VAL A 143      -7.240  -4.170  -4.938  1.00  7.04           H  
ATOM   2143 2HG2 VAL A 143      -7.377  -3.443  -3.356  1.00  7.04           H  
ATOM   2144 3HG2 VAL A 143      -6.622  -2.536  -4.644  1.00  7.04           H  
ATOM   2145  N   HIS A 144      -3.137  -4.101  -1.469  1.00  7.04           N  
ATOM   2146  CA  HIS A 144      -1.769  -4.451  -1.200  1.00  7.04           C  
ATOM   2147  C   HIS A 144      -1.217  -5.415  -2.226  1.00  7.04           C  
ATOM   2148  O   HIS A 144      -0.236  -5.102  -2.897  1.00  7.04           O  
ATOM   2149  CB  HIS A 144      -1.600  -5.041   0.196  1.00  7.04           C  
ATOM   2150  CG  HIS A 144      -1.736  -4.057   1.263  1.00  7.04           C  
ATOM   2151  CD2 HIS A 144      -2.265  -2.820   1.271  1.00  7.04           C  
ATOM   2152  ND1 HIS A 144      -1.305  -4.295   2.538  1.00  7.04           N  
ATOM   2153  CE1 HIS A 144      -1.545  -3.242   3.277  1.00  7.04           C  
ATOM   2154  NE2 HIS A 144      -2.123  -2.341   2.536  1.00  7.04           N  
ATOM   2155  H   HIS A 144      -3.879  -4.269  -0.791  1.00  7.04           H  
ATOM   2156  HA  HIS A 144      -1.185  -3.554  -1.262  1.00  7.04           H  
ATOM   2157 1HB  HIS A 144      -2.352  -5.817   0.361  1.00  7.04           H  
ATOM   2158 2HB  HIS A 144      -0.619  -5.509   0.278  1.00  7.04           H  
ATOM   2159  HD2 HIS A 144      -2.715  -2.290   0.427  1.00  7.04           H  
ATOM   2160  HE1 HIS A 144      -1.304  -3.116   4.317  1.00  7.04           H  
ATOM   2161  HE2 HIS A 144      -2.416  -1.413   2.848  1.00  7.04           H  
ATOM   2162  N   GLY A 145      -1.834  -6.577  -2.378  1.00  7.04           N  
ATOM   2163  CA  GLY A 145      -1.362  -7.488  -3.405  1.00  7.04           C  
ATOM   2164  C   GLY A 145       0.125  -7.727  -3.230  1.00  7.04           C  
ATOM   2165  O   GLY A 145       0.581  -8.038  -2.129  1.00  7.04           O  
ATOM   2166  H   GLY A 145      -2.626  -6.814  -1.801  1.00  7.04           H  
ATOM   2167 1HA  GLY A 145      -1.904  -8.431  -3.342  1.00  7.04           H  
ATOM   2168 2HA  GLY A 145      -1.552  -7.056  -4.387  1.00  7.04           H  
ATOM   2169  N   SER A 146       0.860  -7.572  -4.333  1.00  7.04           N  
ATOM   2170  CA  SER A 146       2.306  -7.727  -4.378  1.00  7.04           C  
ATOM   2171  C   SER A 146       2.950  -6.607  -5.199  1.00  7.04           C  
ATOM   2172  O   SER A 146       2.942  -6.661  -6.427  1.00  7.04           O  
ATOM   2173  CB  SER A 146       2.603  -9.071  -4.978  1.00  7.04           C  
ATOM   2174  OG  SER A 146       2.104 -10.076  -4.150  1.00  7.04           O  
ATOM   2175  H   SER A 146       0.382  -7.317  -5.184  1.00  7.04           H  
ATOM   2176  HA  SER A 146       2.691  -7.674  -3.366  1.00  7.04           H  
ATOM   2177 1HB  SER A 146       2.121  -9.142  -5.953  1.00  7.04           H  
ATOM   2178 2HB  SER A 146       3.669  -9.200  -5.137  1.00  7.04           H  
ATOM   2179  HG  SER A 146       2.041 -10.862  -4.707  1.00  7.04           H  
ATOM   2180  N   GLN A 147       3.495  -5.593  -4.519  1.00  7.04           N  
ATOM   2181  CA  GLN A 147       4.006  -4.398  -5.202  1.00  7.04           C  
ATOM   2182  C   GLN A 147       5.516  -4.081  -5.207  1.00  7.04           C  
ATOM   2183  O   GLN A 147       5.994  -3.570  -6.216  1.00  7.04           O  
ATOM   2184  CB  GLN A 147       3.257  -3.194  -4.646  1.00  7.04           C  
ATOM   2185  CG  GLN A 147       1.762  -3.197  -4.968  1.00  7.04           C  
ATOM   2186  CD  GLN A 147       1.575  -3.051  -6.468  1.00  7.04           C  
ATOM   2187  NE2 GLN A 147       0.891  -3.992  -7.109  1.00  7.04           N  
ATOM   2188  OE1 GLN A 147       2.083  -2.070  -7.043  1.00  7.04           O  
ATOM   2189  H   GLN A 147       3.480  -5.625  -3.511  1.00  7.04           H  
ATOM   2190  HA  GLN A 147       3.721  -4.494  -6.248  1.00  7.04           H  
ATOM   2191 1HB  GLN A 147       3.368  -3.176  -3.569  1.00  7.04           H  
ATOM   2192 2HB  GLN A 147       3.697  -2.278  -5.033  1.00  7.04           H  
ATOM   2193 1HG  GLN A 147       1.319  -4.140  -4.652  1.00  7.04           H  
ATOM   2194 2HG  GLN A 147       1.264  -2.366  -4.471  1.00  7.04           H  
ATOM   2195 1HE2 GLN A 147       0.780  -3.971  -8.110  1.00  7.04           H  
ATOM   2196 2HE2 GLN A 147       0.485  -4.760  -6.607  1.00  7.04           H  
ATOM   2197  N   HIS A 148       6.239  -4.384  -4.115  1.00  7.04           N  
ATOM   2198  CA  HIS A 148       7.673  -4.038  -3.895  1.00  7.04           C  
ATOM   2199  C   HIS A 148       7.727  -2.697  -3.146  1.00  7.04           C  
ATOM   2200  O   HIS A 148       6.754  -1.938  -3.187  1.00  7.04           O  
ATOM   2201  CB  HIS A 148       8.468  -3.958  -5.231  1.00  7.04           C  
ATOM   2202  CG  HIS A 148       9.963  -3.789  -5.120  1.00  7.04           C  
ATOM   2203  CD2 HIS A 148      10.962  -4.698  -5.113  1.00  7.04           C  
ATOM   2204  ND1 HIS A 148      10.571  -2.552  -4.996  1.00  7.04           N  
ATOM   2205  CE1 HIS A 148      11.883  -2.718  -4.925  1.00  7.04           C  
ATOM   2206  NE2 HIS A 148      12.144  -4.006  -4.992  1.00  7.04           N  
ATOM   2207  H   HIS A 148       5.756  -4.839  -3.362  1.00  7.04           H  
ATOM   2208  HA  HIS A 148       8.152  -4.794  -3.273  1.00  7.04           H  
ATOM   2209 1HB  HIS A 148       8.261  -4.836  -5.848  1.00  7.04           H  
ATOM   2210 2HB  HIS A 148       8.167  -3.074  -5.780  1.00  7.04           H  
ATOM   2211  HD2 HIS A 148      10.850  -5.765  -5.184  1.00  7.04           H  
ATOM   2212  HE1 HIS A 148      12.623  -1.926  -4.818  1.00  7.04           H  
ATOM   2213  HE2 HIS A 148      13.063  -4.412  -4.948  1.00  7.04           H  
ATOM   2214  N   SER A 149       8.849  -2.380  -2.475  1.00  7.04           N  
ATOM   2215  CA  SER A 149       8.898  -1.124  -1.725  1.00  7.04           C  
ATOM   2216  C   SER A 149       9.140   0.098  -2.598  1.00  7.04           C  
ATOM   2217  O   SER A 149       8.779   1.205  -2.222  1.00  7.04           O  
ATOM   2218  CB  SER A 149       9.964  -1.159  -0.629  1.00  7.04           C  
ATOM   2219  OG  SER A 149      11.266  -1.171  -1.164  1.00  7.04           O  
ATOM   2220  H   SER A 149       9.659  -3.004  -2.450  1.00  7.04           H  
ATOM   2221  HA  SER A 149       7.936  -0.997  -1.240  1.00  7.04           H  
ATOM   2222 1HB  SER A 149       9.838  -0.296   0.021  1.00  7.04           H  
ATOM   2223 2HB  SER A 149       9.828  -2.051  -0.024  1.00  7.04           H  
ATOM   2224  HG  SER A 149      11.338  -2.032  -1.627  1.00  7.04           H  
ATOM   2225  N   GLY A 150       9.694  -0.074  -3.792  1.00  7.04           N  
ATOM   2226  CA  GLY A 150       9.955   1.079  -4.643  1.00  7.04           C  
ATOM   2227  C   GLY A 150       8.650   1.753  -5.030  1.00  7.04           C  
ATOM   2228  O   GLY A 150       8.556   2.978  -5.163  1.00  7.04           O  
ATOM   2229  H   GLY A 150       9.960  -1.002  -4.112  1.00  7.04           H  
ATOM   2230 1HA  GLY A 150      10.601   1.784  -4.121  1.00  7.04           H  
ATOM   2231 2HA  GLY A 150      10.483   0.754  -5.539  1.00  7.04           H  
ATOM   2232  N   MET A 151       7.617   0.934  -5.150  1.00  7.04           N  
ATOM   2233  CA  MET A 151       6.332   1.377  -5.613  1.00  7.04           C  
ATOM   2234  C   MET A 151       5.524   2.131  -4.573  1.00  7.04           C  
ATOM   2235  O   MET A 151       4.473   2.687  -4.890  1.00  7.04           O  
ATOM   2236  CB  MET A 151       5.561   0.203  -6.173  1.00  7.04           C  
ATOM   2237  CG  MET A 151       6.195  -0.366  -7.414  1.00  7.04           C  
ATOM   2238  SD  MET A 151       6.422   0.907  -8.682  1.00  7.04           S  
ATOM   2239  CE  MET A 151       4.736   1.328  -9.075  1.00  7.04           C  
ATOM   2240  H   MET A 151       7.753  -0.051  -4.955  1.00  7.04           H  
ATOM   2241  HA  MET A 151       6.506   2.043  -6.441  1.00  7.04           H  
ATOM   2242 1HB  MET A 151       5.501  -0.595  -5.426  1.00  7.04           H  
ATOM   2243 2HB  MET A 151       4.553   0.504  -6.432  1.00  7.04           H  
ATOM   2244 1HG  MET A 151       7.164  -0.799  -7.166  1.00  7.04           H  
ATOM   2245 2HG  MET A 151       5.558  -1.158  -7.814  1.00  7.04           H  
ATOM   2246 1HE  MET A 151       4.730   2.106  -9.841  1.00  7.04           H  
ATOM   2247 2HE  MET A 151       4.211   0.448  -9.445  1.00  7.04           H  
ATOM   2248 3HE  MET A 151       4.234   1.697  -8.184  1.00  7.04           H  
ATOM   2249  N   ILE A 152       6.028   2.234  -3.345  1.00  7.04           N  
ATOM   2250  CA  ILE A 152       5.290   2.949  -2.314  1.00  7.04           C  
ATOM   2251  C   ILE A 152       5.252   4.445  -2.636  1.00  7.04           C  
ATOM   2252  O   ILE A 152       4.418   5.177  -2.112  1.00  7.04           O  
ATOM   2253  CB  ILE A 152       5.865   2.672  -0.910  1.00  7.04           C  
ATOM   2254  CG1 ILE A 152       7.247   3.295  -0.741  1.00  7.04           C  
ATOM   2255  CG2 ILE A 152       5.901   1.194  -0.698  1.00  7.04           C  
ATOM   2256  CD1 ILE A 152       7.202   4.683  -0.137  1.00  7.04           C  
ATOM   2257  H   ILE A 152       6.926   1.808  -3.104  1.00  7.04           H  
ATOM   2258  HA  ILE A 152       4.268   2.580  -2.319  1.00  7.04           H  
ATOM   2259  HB  ILE A 152       5.228   3.120  -0.145  1.00  7.04           H  
ATOM   2260 1HG1 ILE A 152       7.854   2.649  -0.105  1.00  7.04           H  
ATOM   2261 2HG1 ILE A 152       7.727   3.367  -1.716  1.00  7.04           H  
ATOM   2262 1HG2 ILE A 152       6.296   0.976   0.282  1.00  7.04           H  
ATOM   2263 2HG2 ILE A 152       4.915   0.803  -0.778  1.00  7.04           H  
ATOM   2264 3HG2 ILE A 152       6.517   0.745  -1.445  1.00  7.04           H  
ATOM   2265 1HD1 ILE A 152       8.216   5.071  -0.049  1.00  7.04           H  
ATOM   2266 2HD1 ILE A 152       6.617   5.340  -0.774  1.00  7.04           H  
ATOM   2267 3HD1 ILE A 152       6.744   4.632   0.849  1.00  7.04           H  
ATOM   2268  N   GLY A 153       6.155   4.907  -3.512  1.00  7.04           N  
ATOM   2269  CA  GLY A 153       6.190   6.311  -3.896  1.00  7.04           C  
ATOM   2270  C   GLY A 153       5.241   6.654  -5.058  1.00  7.04           C  
ATOM   2271  O   GLY A 153       5.260   7.783  -5.552  1.00  7.04           O  
ATOM   2272  H   GLY A 153       6.833   4.264  -3.933  1.00  7.04           H  
ATOM   2273 1HA  GLY A 153       5.938   6.924  -3.032  1.00  7.04           H  
ATOM   2274 2HA  GLY A 153       7.209   6.572  -4.179  1.00  7.04           H  
ATOM   2275  N   TYR A 154       4.427   5.691  -5.502  1.00  7.04           N  
ATOM   2276  CA  TYR A 154       3.538   5.896  -6.646  1.00  7.04           C  
ATOM   2277  C   TYR A 154       2.050   5.853  -6.276  1.00  7.04           C  
ATOM   2278  O   TYR A 154       1.637   5.129  -5.370  1.00  7.04           O  
ATOM   2279  CB  TYR A 154       3.861   4.830  -7.673  1.00  7.04           C  
ATOM   2280  CG  TYR A 154       5.245   4.967  -8.270  1.00  7.04           C  
ATOM   2281  CD1 TYR A 154       6.330   4.538  -7.552  1.00  7.04           C  
ATOM   2282  CD2 TYR A 154       5.420   5.471  -9.542  1.00  7.04           C  
ATOM   2283  CE1 TYR A 154       7.593   4.608  -8.077  1.00  7.04           C  
ATOM   2284  CE2 TYR A 154       6.688   5.545 -10.084  1.00  7.04           C  
ATOM   2285  CZ  TYR A 154       7.774   5.114  -9.353  1.00  7.04           C  
ATOM   2286  OH  TYR A 154       9.040   5.183  -9.889  1.00  7.04           O  
ATOM   2287  H   TYR A 154       4.444   4.769  -5.068  1.00  7.04           H  
ATOM   2288  HA  TYR A 154       3.744   6.877  -7.073  1.00  7.04           H  
ATOM   2289 1HB  TYR A 154       3.790   3.848  -7.203  1.00  7.04           H  
ATOM   2290 2HB  TYR A 154       3.132   4.858  -8.483  1.00  7.04           H  
ATOM   2291  HD1 TYR A 154       6.182   4.149  -6.557  1.00  7.04           H  
ATOM   2292  HD2 TYR A 154       4.557   5.800 -10.123  1.00  7.04           H  
ATOM   2293  HE1 TYR A 154       8.445   4.265  -7.489  1.00  7.04           H  
ATOM   2294  HE2 TYR A 154       6.827   5.939 -11.091  1.00  7.04           H  
ATOM   2295  HH  TYR A 154       9.674   4.851  -9.248  1.00  7.04           H  
ATOM   2296  N   GLU A 155       1.241   6.640  -7.003  1.00  7.04           N  
ATOM   2297  CA  GLU A 155      -0.214   6.710  -6.791  1.00  7.04           C  
ATOM   2298  C   GLU A 155      -1.108   6.159  -7.916  1.00  7.04           C  
ATOM   2299  O   GLU A 155      -2.225   5.724  -7.651  1.00  7.04           O  
ATOM   2300  CB  GLU A 155      -0.643   8.158  -6.563  1.00  7.04           C  
ATOM   2301  CG  GLU A 155      -0.103   8.820  -5.300  1.00  7.04           C  
ATOM   2302  CD  GLU A 155      -0.581  10.260  -5.174  1.00  7.04           C  
ATOM   2303  OE1 GLU A 155      -1.215  10.725  -6.101  1.00  7.04           O  
ATOM   2304  OE2 GLU A 155      -0.321  10.882  -4.179  1.00  7.04           O1-
ATOM   2305  H   GLU A 155       1.659   7.217  -7.718  1.00  7.04           H  
ATOM   2306  HA  GLU A 155      -0.442   6.152  -5.884  1.00  7.04           H  
ATOM   2307 1HB  GLU A 155      -0.325   8.762  -7.413  1.00  7.04           H  
ATOM   2308 2HB  GLU A 155      -1.732   8.207  -6.525  1.00  7.04           H  
ATOM   2309 1HG  GLU A 155      -0.437   8.251  -4.429  1.00  7.04           H  
ATOM   2310 2HG  GLU A 155       0.986   8.796  -5.323  1.00  7.04           H  
ATOM   2311  N   THR A 156      -0.652   6.216  -9.170  1.00  7.04           N  
ATOM   2312  CA  THR A 156      -1.536   5.879 -10.295  1.00  7.04           C  
ATOM   2313  C   THR A 156      -1.247   4.548 -10.989  1.00  7.04           C  
ATOM   2314  O   THR A 156      -1.949   4.163 -11.923  1.00  7.04           O  
ATOM   2315  CB  THR A 156      -1.515   7.008 -11.338  1.00  7.04           C  
ATOM   2316  CG2 THR A 156      -1.985   8.310 -10.695  1.00  7.04           C  
ATOM   2317  OG1 THR A 156      -0.184   7.184 -11.844  1.00  7.04           O  
ATOM   2318  H   THR A 156       0.284   6.540  -9.352  1.00  7.04           H  
ATOM   2319  HA  THR A 156      -2.554   5.817  -9.909  1.00  7.04           H  
ATOM   2320  HB  THR A 156      -2.178   6.752 -12.163  1.00  7.04           H  
ATOM   2321  HG1 THR A 156       0.095   6.383 -12.310  1.00  7.04           H  
ATOM   2322 1HG2 THR A 156      -1.972   9.106 -11.439  1.00  7.04           H  
ATOM   2323 2HG2 THR A 156      -2.998   8.182 -10.313  1.00  7.04           H  
ATOM   2324 3HG2 THR A 156      -1.320   8.573  -9.873  1.00  7.04           H  
ATOM   2325  N   ASP A 157      -0.219   3.851 -10.542  1.00  7.04           N  
ATOM   2326  CA  ASP A 157       0.145   2.571 -11.141  1.00  7.04           C  
ATOM   2327  C   ASP A 157      -0.730   1.458 -10.620  1.00  7.04           C  
ATOM   2328  O   ASP A 157      -1.178   1.507  -9.479  1.00  7.04           O  
ATOM   2329  CB  ASP A 157       1.586   2.229 -10.819  1.00  7.04           C  
ATOM   2330  CG  ASP A 157       2.561   3.108 -11.562  1.00  7.04           C  
ATOM   2331  OD1 ASP A 157       2.619   3.030 -12.766  1.00  7.04           O  
ATOM   2332  OD2 ASP A 157       3.206   3.893 -10.925  1.00  7.04           O1-
ATOM   2333  H   ASP A 157       0.314   4.216  -9.770  1.00  7.04           H  
ATOM   2334  HA  ASP A 157       0.019   2.636 -12.223  1.00  7.04           H  
ATOM   2335 1HB  ASP A 157       1.758   2.339  -9.747  1.00  7.04           H  
ATOM   2336 2HB  ASP A 157       1.778   1.182 -11.071  1.00  7.04           H  
ATOM   2337  N   GLU A 158      -0.913   0.412 -11.402  1.00  7.04           N  
ATOM   2338  CA  GLU A 158      -1.645  -0.726 -10.875  1.00  7.04           C  
ATOM   2339  C   GLU A 158      -0.803  -1.258  -9.708  1.00  7.04           C  
ATOM   2340  O   GLU A 158       0.424  -1.161  -9.782  1.00  7.04           O  
ATOM   2341  CB  GLU A 158      -1.868  -1.776 -11.973  1.00  7.04           C  
ATOM   2342  CG  GLU A 158      -2.834  -1.319 -13.073  1.00  7.04           C  
ATOM   2343  CD  GLU A 158      -3.086  -2.363 -14.139  1.00  7.04           C  
ATOM   2344  OE1 GLU A 158      -2.168  -3.050 -14.518  1.00  7.04           O  
ATOM   2345  OE2 GLU A 158      -4.214  -2.472 -14.567  1.00  7.04           O1-
ATOM   2346  H   GLU A 158      -0.548   0.403 -12.345  1.00  7.04           H  
ATOM   2347  HA  GLU A 158      -2.613  -0.376 -10.525  1.00  7.04           H  
ATOM   2348 1HB  GLU A 158      -0.917  -2.031 -12.436  1.00  7.04           H  
ATOM   2349 2HB  GLU A 158      -2.273  -2.685 -11.532  1.00  7.04           H  
ATOM   2350 1HG  GLU A 158      -3.784  -1.058 -12.607  1.00  7.04           H  
ATOM   2351 2HG  GLU A 158      -2.433  -0.420 -13.540  1.00  7.04           H  
ATOM   2352  N   ASP A 159      -1.405  -1.768  -8.613  1.00  7.04           N  
ATOM   2353  CA  ASP A 159      -2.840  -1.998  -8.386  1.00  7.04           C  
ATOM   2354  C   ASP A 159      -3.545  -0.889  -7.568  1.00  7.04           C  
ATOM   2355  O   ASP A 159      -4.308  -1.175  -6.631  1.00  7.04           O  
ATOM   2356  CB  ASP A 159      -2.977  -3.342  -7.685  1.00  7.04           C  
ATOM   2357  CG  ASP A 159      -2.392  -4.468  -8.560  1.00  7.04           C  
ATOM   2358  OD1 ASP A 159      -2.595  -4.435  -9.736  1.00  7.04           O  
ATOM   2359  OD2 ASP A 159      -1.741  -5.339  -8.042  1.00  7.04           O1-
ATOM   2360  H   ASP A 159      -0.793  -2.036  -7.855  1.00  7.04           H  
ATOM   2361  HA  ASP A 159      -3.337  -2.070  -9.347  1.00  7.04           H  
ATOM   2362 1HB  ASP A 159      -2.457  -3.320  -6.720  1.00  7.04           H  
ATOM   2363 2HB  ASP A 159      -4.035  -3.553  -7.488  1.00  7.04           H  
ATOM   2364  N   ARG A 160      -3.286   0.369  -7.934  1.00  7.04           N  
ATOM   2365  CA  ARG A 160      -3.836   1.554  -7.283  1.00  7.04           C  
ATOM   2366  C   ARG A 160      -4.882   2.264  -8.134  1.00  7.04           C  
ATOM   2367  O   ARG A 160      -4.995   2.033  -9.341  1.00  7.04           O  
ATOM   2368  CB  ARG A 160      -2.720   2.555  -7.042  1.00  7.04           C  
ATOM   2369  CG  ARG A 160      -1.612   2.041  -6.211  1.00  7.04           C  
ATOM   2370  CD  ARG A 160      -0.452   2.902  -6.286  1.00  7.04           C  
ATOM   2371  NE  ARG A 160       0.594   2.451  -5.421  1.00  7.04           N  
ATOM   2372  CZ  ARG A 160       1.388   1.408  -5.694  1.00  7.04           C  
ATOM   2373  NH1 ARG A 160       1.192   0.714  -6.790  1.00  7.04           N1+
ATOM   2374  NH2 ARG A 160       2.330   1.094  -4.857  1.00  7.04           N  
ATOM   2375  H   ARG A 160      -2.621   0.546  -8.686  1.00  7.04           H  
ATOM   2376  HA  ARG A 160      -4.288   1.258  -6.346  1.00  7.04           H  
ATOM   2377 1HB  ARG A 160      -2.335   2.944  -7.974  1.00  7.04           H  
ATOM   2378 2HB  ARG A 160      -3.136   3.406  -6.497  1.00  7.04           H  
ATOM   2379 1HG  ARG A 160      -1.928   1.994  -5.198  1.00  7.04           H  
ATOM   2380 2HG  ARG A 160      -1.326   1.050  -6.559  1.00  7.04           H  
ATOM   2381 1HD  ARG A 160      -0.072   2.939  -7.306  1.00  7.04           H  
ATOM   2382 2HD  ARG A 160      -0.749   3.888  -5.967  1.00  7.04           H  
ATOM   2383  HE  ARG A 160       0.775   2.986  -4.578  1.00  7.04           H  
ATOM   2384 1HH1 ARG A 160       0.441   0.983  -7.414  1.00  7.04           H  
ATOM   2385 2HH1 ARG A 160       1.764  -0.110  -7.008  1.00  7.04           H  
ATOM   2386 1HH2 ARG A 160       2.454   1.665  -4.031  1.00  7.04           H  
ATOM   2387 2HH2 ARG A 160       2.950   0.320  -5.040  1.00  7.04           H  
ATOM   2388  N   ALA A 161      -5.639   3.156  -7.502  1.00  7.04           N  
ATOM   2389  CA  ALA A 161      -6.556   4.015  -8.240  1.00  7.04           C  
ATOM   2390  C   ALA A 161      -6.827   5.311  -7.493  1.00  7.04           C  
ATOM   2391  O   ALA A 161      -6.878   5.345  -6.265  1.00  7.04           O  
ATOM   2392  CB  ALA A 161      -7.869   3.306  -8.486  1.00  7.04           C  
ATOM   2393  H   ALA A 161      -5.545   3.238  -6.491  1.00  7.04           H  
ATOM   2394  HA  ALA A 161      -6.092   4.263  -9.194  1.00  7.04           H  
ATOM   2395 1HB  ALA A 161      -8.531   3.959  -9.057  1.00  7.04           H  
ATOM   2396 2HB  ALA A 161      -7.695   2.384  -9.047  1.00  7.04           H  
ATOM   2397 3HB  ALA A 161      -8.323   3.077  -7.530  1.00  7.04           H  
ATOM   2398  N   LYS A 162      -7.068   6.381  -8.241  1.00  7.04           N  
ATOM   2399  CA  LYS A 162      -7.439   7.641  -7.605  1.00  7.04           C  
ATOM   2400  C   LYS A 162      -8.903   7.915  -7.878  1.00  7.04           C  
ATOM   2401  O   LYS A 162      -9.362   7.845  -9.021  1.00  7.04           O  
ATOM   2402  CB  LYS A 162      -6.534   8.786  -8.058  1.00  7.04           C  
ATOM   2403  CG  LYS A 162      -6.825  10.126  -7.375  1.00  7.04           C  
ATOM   2404  CD  LYS A 162      -5.768  11.173  -7.735  1.00  7.04           C  
ATOM   2405  CE  LYS A 162      -4.441  10.888  -7.013  1.00  7.04           C  
ATOM   2406  NZ  LYS A 162      -3.416  11.937  -7.276  1.00  7.04           N1+
ATOM   2407  H   LYS A 162      -7.002   6.323  -9.247  1.00  7.04           H  
ATOM   2408  HA  LYS A 162      -7.329   7.546  -6.528  1.00  7.04           H  
ATOM   2409 1HB  LYS A 162      -5.492   8.526  -7.853  1.00  7.04           H  
ATOM   2410 2HB  LYS A 162      -6.632   8.927  -9.134  1.00  7.04           H  
ATOM   2411 1HG  LYS A 162      -7.809  10.487  -7.688  1.00  7.04           H  
ATOM   2412 2HG  LYS A 162      -6.842   9.984  -6.290  1.00  7.04           H  
ATOM   2413 1HD  LYS A 162      -5.596  11.162  -8.812  1.00  7.04           H  
ATOM   2414 2HD  LYS A 162      -6.120  12.156  -7.455  1.00  7.04           H  
ATOM   2415 1HE  LYS A 162      -4.623  10.838  -5.939  1.00  7.04           H  
ATOM   2416 2HE  LYS A 162      -4.048   9.926  -7.349  1.00  7.04           H  
ATOM   2417 1HZ  LYS A 162      -2.562  11.680  -6.768  1.00  7.04           H  
ATOM   2418 2HZ  LYS A 162      -3.215  11.981  -8.261  1.00  7.04           H  
ATOM   2419 3HZ  LYS A 162      -3.739  12.830  -6.956  1.00  7.04           H  
ATOM   2420  N   VAL A 163      -9.633   8.181  -6.807  1.00  7.04           N  
ATOM   2421  CA  VAL A 163     -11.060   8.380  -6.857  1.00  7.04           C  
ATOM   2422  C   VAL A 163     -11.476   9.776  -6.421  1.00  7.04           C  
ATOM   2423  O   VAL A 163     -11.065  10.262  -5.364  1.00  7.04           O  
ATOM   2424  CB  VAL A 163     -11.718   7.354  -5.919  1.00  7.04           C  
ATOM   2425  CG1 VAL A 163     -13.179   7.525  -5.918  1.00  7.04           C  
ATOM   2426  CG2 VAL A 163     -11.347   5.972  -6.346  1.00  7.04           C  
ATOM   2427  H   VAL A 163      -9.177   8.217  -5.901  1.00  7.04           H  
ATOM   2428  HA  VAL A 163     -11.400   8.214  -7.878  1.00  7.04           H  
ATOM   2429  HB  VAL A 163     -11.366   7.522  -4.897  1.00  7.04           H  
ATOM   2430 1HG1 VAL A 163     -13.627   6.799  -5.246  1.00  7.04           H  
ATOM   2431 2HG1 VAL A 163     -13.430   8.527  -5.592  1.00  7.04           H  
ATOM   2432 3HG1 VAL A 163     -13.539   7.367  -6.927  1.00  7.04           H  
ATOM   2433 1HG2 VAL A 163     -11.813   5.259  -5.672  1.00  7.04           H  
ATOM   2434 2HG2 VAL A 163     -11.703   5.809  -7.362  1.00  7.04           H  
ATOM   2435 3HG2 VAL A 163     -10.262   5.847  -6.312  1.00  7.04           H  
ATOM   2436  N   GLU A 164     -12.281  10.438  -7.245  1.00  7.04           N  
ATOM   2437  CA  GLU A 164     -12.790  11.740  -6.847  1.00  7.04           C  
ATOM   2438  C   GLU A 164     -14.195  11.594  -6.315  1.00  7.04           C  
ATOM   2439  O   GLU A 164     -15.005  10.868  -6.897  1.00  7.04           O  
ATOM   2440  CB  GLU A 164     -12.776  12.735  -8.009  1.00  7.04           C  
ATOM   2441  CG  GLU A 164     -11.398  13.155  -8.460  1.00  7.04           C  
ATOM   2442  CD  GLU A 164     -11.383  14.111  -9.634  1.00  7.04           C  
ATOM   2443  OE1 GLU A 164     -12.338  14.154 -10.371  1.00  7.04           O  
ATOM   2444  OE2 GLU A 164     -10.405  14.830  -9.761  1.00  7.04           O1-
ATOM   2445  H   GLU A 164     -12.567  10.022  -8.119  1.00  7.04           H  
ATOM   2446  HA  GLU A 164     -12.166  12.135  -6.051  1.00  7.04           H  
ATOM   2447 1HB  GLU A 164     -13.294  12.303  -8.864  1.00  7.04           H  
ATOM   2448 2HB  GLU A 164     -13.320  13.634  -7.716  1.00  7.04           H  
ATOM   2449 1HG  GLU A 164     -10.965  13.667  -7.627  1.00  7.04           H  
ATOM   2450 2HG  GLU A 164     -10.794  12.278  -8.680  1.00  7.04           H  
ATOM   2451  N   VAL A 165     -14.466  12.294  -5.219  1.00  7.04           N  
ATOM   2452  CA  VAL A 165     -15.778  12.310  -4.591  1.00  7.04           C  
ATOM   2453  C   VAL A 165     -16.212  13.747  -4.285  1.00  7.04           C  
ATOM   2454  O   VAL A 165     -15.411  14.545  -3.781  1.00  7.04           O  
ATOM   2455  CB  VAL A 165     -15.772  11.469  -3.302  1.00  7.04           C  
ATOM   2456  CG1 VAL A 165     -17.103  11.524  -2.720  1.00  7.04           C  
ATOM   2457  CG2 VAL A 165     -15.411  10.004  -3.602  1.00  7.04           C  
ATOM   2458  H   VAL A 165     -13.707  12.832  -4.801  1.00  7.04           H  
ATOM   2459  HA  VAL A 165     -16.505  11.872  -5.279  1.00  7.04           H  
ATOM   2460  HB  VAL A 165     -15.059  11.880  -2.586  1.00  7.04           H  
ATOM   2461 1HG1 VAL A 165     -17.139  10.931  -1.868  1.00  7.04           H  
ATOM   2462 2HG1 VAL A 165     -17.384  12.541  -2.470  1.00  7.04           H  
ATOM   2463 3HG1 VAL A 165     -17.785  11.123  -3.455  1.00  7.04           H  
ATOM   2464 1HG2 VAL A 165     -15.434   9.426  -2.676  1.00  7.04           H  
ATOM   2465 2HG2 VAL A 165     -16.135   9.589  -4.306  1.00  7.04           H  
ATOM   2466 3HG2 VAL A 165     -14.420   9.953  -4.028  1.00  7.04           H  
ATOM   2467  N   THR A 166     -17.459  14.106  -4.614  1.00  7.04           N  
ATOM   2468  CA  THR A 166     -17.912  15.476  -4.327  1.00  7.04           C  
ATOM   2469  C   THR A 166     -19.295  15.390  -3.664  1.00  7.04           C  
ATOM   2470  O   THR A 166     -19.959  14.382  -3.814  1.00  7.04           O  
ATOM   2471  CB  THR A 166     -18.007  16.313  -5.633  1.00  7.04           C  
ATOM   2472  CG2 THR A 166     -16.751  16.093  -6.465  1.00  7.04           C  
ATOM   2473  OG1 THR A 166     -19.133  15.881  -6.423  1.00  7.04           O  
ATOM   2474  H   THR A 166     -18.088  13.407  -5.026  1.00  7.04           H  
ATOM   2475  HA  THR A 166     -17.205  15.946  -3.648  1.00  7.04           H  
ATOM   2476  HB  THR A 166     -18.085  17.364  -5.412  1.00  7.04           H  
ATOM   2477  HG1 THR A 166     -18.934  15.029  -6.791  1.00  7.04           H  
ATOM   2478 1HG2 THR A 166     -16.812  16.682  -7.382  1.00  7.04           H  
ATOM   2479 2HG2 THR A 166     -15.884  16.401  -5.899  1.00  7.04           H  
ATOM   2480 3HG2 THR A 166     -16.654  15.043  -6.726  1.00  7.04           H  
ATOM   2481  N   PRO A 167     -19.821  16.429  -2.998  1.00  7.04           N  
ATOM   2482  CA  PRO A 167     -21.167  16.471  -2.431  1.00  7.04           C  
ATOM   2483  C   PRO A 167     -22.282  16.092  -3.402  1.00  7.04           C  
ATOM   2484  O   PRO A 167     -23.309  15.556  -2.997  1.00  7.04           O  
ATOM   2485  CB  PRO A 167     -21.297  17.933  -2.035  1.00  7.04           C  
ATOM   2486  CG  PRO A 167     -19.906  18.374  -1.762  1.00  7.04           C  
ATOM   2487  CD  PRO A 167     -19.036  17.646  -2.743  1.00  7.04           C  
ATOM   2488  HA  PRO A 167     -21.205  15.816  -1.542  1.00  7.04           H  
ATOM   2489 1HB  PRO A 167     -21.770  18.501  -2.858  1.00  7.04           H  
ATOM   2490 2HB  PRO A 167     -21.953  18.033  -1.162  1.00  7.04           H  
ATOM   2491 1HG  PRO A 167     -19.884  19.409  -1.982  1.00  7.04           H  
ATOM   2492 2HG  PRO A 167     -19.620  18.272  -0.716  1.00  7.04           H  
ATOM   2493 1HD  PRO A 167     -18.929  18.274  -3.629  1.00  7.04           H  
ATOM   2494 2HD  PRO A 167     -18.069  17.426  -2.267  1.00  7.04           H  
ATOM   2495  N   ASN A 168     -22.073  16.359  -4.697  1.00  7.04           N  
ATOM   2496  CA  ASN A 168     -23.084  16.052  -5.702  1.00  7.04           C  
ATOM   2497  C   ASN A 168     -22.877  14.668  -6.322  1.00  7.04           C  
ATOM   2498  O   ASN A 168     -23.658  14.226  -7.168  1.00  7.04           O  
ATOM   2499  CB  ASN A 168     -23.058  17.120  -6.771  1.00  7.04           C  
ATOM   2500  CG  ASN A 168     -23.543  18.445  -6.259  1.00  7.04           C  
ATOM   2501  ND2 ASN A 168     -22.970  19.510  -6.757  1.00  7.04           N  
ATOM   2502  OD1 ASN A 168     -24.439  18.505  -5.411  1.00  7.04           O  
ATOM   2503  H   ASN A 168     -21.212  16.790  -4.997  1.00  7.04           H  
ATOM   2504  HA  ASN A 168     -24.063  16.051  -5.224  1.00  7.04           H  
ATOM   2505 1HB  ASN A 168     -22.037  17.232  -7.141  1.00  7.04           H  
ATOM   2506 2HB  ASN A 168     -23.683  16.813  -7.608  1.00  7.04           H  
ATOM   2507 1HD2 ASN A 168     -23.253  20.423  -6.454  1.00  7.04           H  
ATOM   2508 2HD2 ASN A 168     -22.245  19.414  -7.441  1.00  7.04           H  
ATOM   2509  N   SER A 169     -21.814  13.998  -5.901  1.00  7.04           N  
ATOM   2510  CA  SER A 169     -21.471  12.659  -6.336  1.00  7.04           C  
ATOM   2511  C   SER A 169     -20.704  11.982  -5.207  1.00  7.04           C  
ATOM   2512  O   SER A 169     -19.494  11.783  -5.341  1.00  7.04           O  
ATOM   2513  CB  SER A 169     -20.619  12.654  -7.599  1.00  7.04           C  
ATOM   2514  OG  SER A 169     -19.404  13.344  -7.423  1.00  7.04           O  
ATOM   2515  H   SER A 169     -21.218  14.417  -5.195  1.00  7.04           H  
ATOM   2516  HA  SER A 169     -22.381  12.103  -6.553  1.00  7.04           H  
ATOM   2517 1HB  SER A 169     -20.416  11.621  -7.887  1.00  7.04           H  
ATOM   2518 2HB  SER A 169     -21.185  13.113  -8.409  1.00  7.04           H  
ATOM   2519  HG  SER A 169     -19.646  14.230  -7.208  1.00  7.04           H  
ATOM   2520  N   PRO A 170     -21.334  11.703  -4.042  1.00  7.04           N  
ATOM   2521  CA  PRO A 170     -20.690  11.114  -2.879  1.00  7.04           C  
ATOM   2522  C   PRO A 170     -20.198   9.710  -3.176  1.00  7.04           C  
ATOM   2523  O   PRO A 170     -19.308   9.192  -2.503  1.00  7.04           O  
ATOM   2524  CB  PRO A 170     -21.802  11.098  -1.830  1.00  7.04           C  
ATOM   2525  CG  PRO A 170     -23.095  11.124  -2.634  1.00  7.04           C  
ATOM   2526  CD  PRO A 170     -22.776  11.973  -3.859  1.00  7.04           C  
ATOM   2527  HA  PRO A 170     -19.876  11.769  -2.546  1.00  7.04           H  
ATOM   2528 1HB  PRO A 170     -21.705  10.191  -1.197  1.00  7.04           H  
ATOM   2529 2HB  PRO A 170     -21.691  11.961  -1.158  1.00  7.04           H  
ATOM   2530 1HG  PRO A 170     -23.400  10.098  -2.883  1.00  7.04           H  
ATOM   2531 2HG  PRO A 170     -23.899  11.551  -2.019  1.00  7.04           H  
ATOM   2532 1HD  PRO A 170     -23.377  11.630  -4.698  1.00  7.04           H  
ATOM   2533 2HD  PRO A 170     -22.944  13.036  -3.628  1.00  7.04           H  
ATOM   2534  N   ARG A 171     -20.794   9.088  -4.194  1.00  7.04           N  
ATOM   2535  CA  ARG A 171     -20.457   7.733  -4.570  1.00  7.04           C  
ATOM   2536  C   ARG A 171     -19.535   7.657  -5.768  1.00  7.04           C  
ATOM   2537  O   ARG A 171     -19.720   8.355  -6.766  1.00  7.04           O  
ATOM   2538  CB  ARG A 171     -21.719   6.948  -4.851  1.00  7.04           C  
ATOM   2539  CG  ARG A 171     -22.571   6.722  -3.624  1.00  7.04           C  
ATOM   2540  CD  ARG A 171     -23.864   6.066  -3.917  1.00  7.04           C  
ATOM   2541  NE  ARG A 171     -24.619   5.835  -2.696  1.00  7.04           N  
ATOM   2542  CZ  ARG A 171     -25.876   5.362  -2.631  1.00  7.04           C  
ATOM   2543  NH1 ARG A 171     -26.549   5.080  -3.732  1.00  7.04           N1+
ATOM   2544  NH2 ARG A 171     -26.430   5.182  -1.450  1.00  7.04           N  
ATOM   2545  H   ARG A 171     -21.512   9.563  -4.712  1.00  7.04           H  
ATOM   2546  HA  ARG A 171     -19.964   7.269  -3.729  1.00  7.04           H  
ATOM   2547 1HB  ARG A 171     -22.321   7.475  -5.587  1.00  7.04           H  
ATOM   2548 2HB  ARG A 171     -21.459   5.975  -5.266  1.00  7.04           H  
ATOM   2549 1HG  ARG A 171     -22.026   6.074  -2.951  1.00  7.04           H  
ATOM   2550 2HG  ARG A 171     -22.766   7.670  -3.120  1.00  7.04           H  
ATOM   2551 1HD  ARG A 171     -24.459   6.701  -4.573  1.00  7.04           H  
ATOM   2552 2HD  ARG A 171     -23.687   5.107  -4.398  1.00  7.04           H  
ATOM   2553  HE  ARG A 171     -24.140   6.032  -1.797  1.00  7.04           H  
ATOM   2554 1HH1 ARG A 171     -26.121   5.221  -4.636  1.00  7.04           H  
ATOM   2555 2HH1 ARG A 171     -27.494   4.726  -3.671  1.00  7.04           H  
ATOM   2556 1HH2 ARG A 171     -25.896   5.405  -0.609  1.00  7.04           H  
ATOM   2557 2HH2 ARG A 171     -27.368   4.829  -1.378  1.00  7.04           H  
ATOM   2558  N   ALA A 172     -18.597   6.729  -5.685  1.00  7.04           N  
ATOM   2559  CA  ALA A 172     -17.642   6.466  -6.742  1.00  7.04           C  
ATOM   2560  C   ALA A 172     -17.184   5.009  -6.674  1.00  7.04           C  
ATOM   2561  O   ALA A 172     -17.354   4.351  -5.647  1.00  7.04           O  
ATOM   2562  CB  ALA A 172     -16.473   7.421  -6.608  1.00  7.04           C  
ATOM   2563  H   ALA A 172     -18.510   6.229  -4.801  1.00  7.04           H  
ATOM   2564  HA  ALA A 172     -18.132   6.623  -7.703  1.00  7.04           H  
ATOM   2565 1HB  ALA A 172     -15.769   7.231  -7.409  1.00  7.04           H  
ATOM   2566 2HB  ALA A 172     -16.824   8.456  -6.670  1.00  7.04           H  
ATOM   2567 3HB  ALA A 172     -16.000   7.259  -5.645  1.00  7.04           H  
ATOM   2568  N   GLU A 173     -16.619   4.494  -7.763  1.00  7.04           N  
ATOM   2569  CA  GLU A 173     -16.116   3.118  -7.748  1.00  7.04           C  
ATOM   2570  C   GLU A 173     -14.814   2.998  -8.515  1.00  7.04           C  
ATOM   2571  O   GLU A 173     -14.665   3.556  -9.604  1.00  7.04           O  
ATOM   2572  CB  GLU A 173     -17.155   2.143  -8.332  1.00  7.04           C  
ATOM   2573  CG  GLU A 173     -16.742   0.639  -8.293  1.00  7.04           C  
ATOM   2574  CD  GLU A 173     -17.838  -0.290  -8.796  1.00  7.04           C  
ATOM   2575  OE1 GLU A 173     -18.892   0.207  -9.115  1.00  7.04           O  
ATOM   2576  OE2 GLU A 173     -17.628  -1.492  -8.861  1.00  7.04           O1-
ATOM   2577  H   GLU A 173     -16.518   5.055  -8.597  1.00  7.04           H  
ATOM   2578  HA  GLU A 173     -15.913   2.831  -6.717  1.00  7.04           H  
ATOM   2579 1HB  GLU A 173     -18.089   2.243  -7.779  1.00  7.04           H  
ATOM   2580 2HB  GLU A 173     -17.357   2.407  -9.369  1.00  7.04           H  
ATOM   2581 1HG  GLU A 173     -15.856   0.498  -8.913  1.00  7.04           H  
ATOM   2582 2HG  GLU A 173     -16.477   0.368  -7.272  1.00  7.04           H  
ATOM   2583  N   ALA A 174     -13.869   2.272  -7.927  1.00  7.04           N  
ATOM   2584  CA  ALA A 174     -12.582   2.049  -8.562  1.00  7.04           C  
ATOM   2585  C   ALA A 174     -12.361   0.602  -8.955  1.00  7.04           C  
ATOM   2586  O   ALA A 174     -12.691  -0.313  -8.198  1.00  7.04           O  
ATOM   2587  CB  ALA A 174     -11.485   2.443  -7.612  1.00  7.04           C  
ATOM   2588  H   ALA A 174     -14.067   1.862  -7.013  1.00  7.04           H  
ATOM   2589  HA  ALA A 174     -12.533   2.659  -9.463  1.00  7.04           H  
ATOM   2590 1HB  ALA A 174     -10.530   2.292  -8.098  1.00  7.04           H  
ATOM   2591 2HB  ALA A 174     -11.599   3.466  -7.345  1.00  7.04           H  
ATOM   2592 3HB  ALA A 174     -11.545   1.818  -6.724  1.00  7.04           H  
ATOM   2593  N   THR A 175     -11.695   0.398 -10.089  1.00  7.04           N  
ATOM   2594  CA  THR A 175     -11.262  -0.943 -10.468  1.00  7.04           C  
ATOM   2595  C   THR A 175      -9.824  -1.034 -10.005  1.00  7.04           C  
ATOM   2596  O   THR A 175      -8.989  -0.217 -10.391  1.00  7.04           O  
ATOM   2597  CB  THR A 175     -11.362  -1.201 -11.975  1.00  7.04           C  
ATOM   2598  CG2 THR A 175     -10.873  -2.624 -12.265  1.00  7.04           C  
ATOM   2599  OG1 THR A 175     -12.725  -1.066 -12.402  1.00  7.04           O  
ATOM   2600  H   THR A 175     -11.472   1.182 -10.687  1.00  7.04           H  
ATOM   2601  HA  THR A 175     -11.849  -1.693  -9.938  1.00  7.04           H  
ATOM   2602  HB  THR A 175     -10.745  -0.483 -12.515  1.00  7.04           H  
ATOM   2603  HG1 THR A 175     -13.257  -1.749 -11.984  1.00  7.04           H  
ATOM   2604 1HG2 THR A 175     -10.940  -2.824 -13.333  1.00  7.04           H  
ATOM   2605 2HG2 THR A 175      -9.838  -2.727 -11.941  1.00  7.04           H  
ATOM   2606 3HG2 THR A 175     -11.495  -3.339 -11.720  1.00  7.04           H  
ATOM   2607  N   LEU A 176      -9.553  -1.961  -9.111  1.00  7.04           N  
ATOM   2608  CA  LEU A 176      -8.241  -1.996  -8.484  1.00  7.04           C  
ATOM   2609  C   LEU A 176      -7.207  -2.996  -9.014  1.00  7.04           C  
ATOM   2610  O   LEU A 176      -6.858  -3.957  -8.332  1.00  7.04           O  
ATOM   2611  CB  LEU A 176      -8.436  -2.142  -6.992  1.00  7.04           C  
ATOM   2612  CG  LEU A 176      -9.266  -0.971  -6.327  1.00  7.04           C  
ATOM   2613  CD1 LEU A 176      -9.470  -1.208  -4.830  1.00  7.04           C  
ATOM   2614  CD2 LEU A 176      -8.523   0.329  -6.551  1.00  7.04           C  
ATOM   2615  H   LEU A 176     -10.268  -2.656  -8.877  1.00  7.04           H  
ATOM   2616  HA  LEU A 176      -7.800  -1.009  -8.624  1.00  7.04           H  
ATOM   2617 1HB  LEU A 176      -8.923  -3.097  -6.777  1.00  7.04           H  
ATOM   2618 2HB  LEU A 176      -7.458  -2.134  -6.567  1.00  7.04           H  
ATOM   2619  HG  LEU A 176     -10.253  -0.917  -6.794  1.00  7.04           H  
ATOM   2620 1HD1 LEU A 176     -10.042  -0.387  -4.410  1.00  7.04           H  
ATOM   2621 2HD1 LEU A 176     -10.009  -2.142  -4.682  1.00  7.04           H  
ATOM   2622 3HD1 LEU A 176      -8.513  -1.256  -4.330  1.00  7.04           H  
ATOM   2623 1HD2 LEU A 176      -9.087   1.145  -6.119  1.00  7.04           H  
ATOM   2624 2HD2 LEU A 176      -7.535   0.282  -6.082  1.00  7.04           H  
ATOM   2625 3HD2 LEU A 176      -8.404   0.494  -7.619  1.00  7.04           H  
ATOM   2626  N   GLY A 177      -6.752  -2.816 -10.250  1.00  7.04           N  
ATOM   2627  CA  GLY A 177      -5.667  -3.661 -10.774  1.00  7.04           C  
ATOM   2628  C   GLY A 177      -6.072  -5.104 -11.039  1.00  7.04           C  
ATOM   2629  O   GLY A 177      -5.243  -6.020 -11.020  1.00  7.04           O  
ATOM   2630  H   GLY A 177      -7.102  -2.036 -10.796  1.00  7.04           H  
ATOM   2631 1HA  GLY A 177      -5.282  -3.221 -11.696  1.00  7.04           H  
ATOM   2632 2HA  GLY A 177      -4.846  -3.655 -10.068  1.00  7.04           H  
ATOM   2633  N   GLY A 178      -7.353  -5.326 -11.246  1.00  7.04           N  
ATOM   2634  CA  GLY A 178      -7.851  -6.671 -11.450  1.00  7.04           C  
ATOM   2635  C   GLY A 178      -8.348  -7.302 -10.151  1.00  7.04           C  
ATOM   2636  O   GLY A 178      -9.046  -8.316 -10.191  1.00  7.04           O  
ATOM   2637  H   GLY A 178      -7.992  -4.545 -11.255  1.00  7.04           H  
ATOM   2638 1HA  GLY A 178      -8.668  -6.641 -12.172  1.00  7.04           H  
ATOM   2639 2HA  GLY A 178      -7.069  -7.290 -11.884  1.00  7.04           H  
ATOM   2640  N   PHE A 179      -8.087  -6.685  -8.985  1.00  7.04           N  
ATOM   2641  CA  PHE A 179      -8.586  -7.267  -7.728  1.00  7.04           C  
ATOM   2642  C   PHE A 179     -10.029  -6.857  -7.497  1.00  7.04           C  
ATOM   2643  O   PHE A 179     -10.382  -6.308  -6.455  1.00  7.04           O  
ATOM   2644  CB  PHE A 179      -7.793  -6.784  -6.512  1.00  7.04           C  
ATOM   2645  CG  PHE A 179      -6.394  -7.279  -6.341  1.00  7.04           C  
ATOM   2646  CD1 PHE A 179      -5.304  -6.558  -6.753  1.00  7.04           C  
ATOM   2647  CD2 PHE A 179      -6.170  -8.483  -5.700  1.00  7.04           C  
ATOM   2648  CE1 PHE A 179      -4.039  -7.048  -6.520  1.00  7.04           C  
ATOM   2649  CE2 PHE A 179      -4.918  -8.963  -5.481  1.00  7.04           C  
ATOM   2650  CZ  PHE A 179      -3.849  -8.250  -5.892  1.00  7.04           C  
ATOM   2651  H   PHE A 179      -7.540  -5.823  -8.946  1.00  7.04           H  
ATOM   2652  HA  PHE A 179      -8.532  -8.354  -7.789  1.00  7.04           H  
ATOM   2653 1HB  PHE A 179      -7.740  -5.702  -6.575  1.00  7.04           H  
ATOM   2654 2HB  PHE A 179      -8.343  -7.008  -5.610  1.00  7.04           H  
ATOM   2655  HD1 PHE A 179      -5.440  -5.598  -7.248  1.00  7.04           H  
ATOM   2656  HD2 PHE A 179      -7.006  -9.056  -5.366  1.00  7.04           H  
ATOM   2657  HE1 PHE A 179      -3.191  -6.485  -6.831  1.00  7.04           H  
ATOM   2658  HE2 PHE A 179      -4.783  -9.919  -4.976  1.00  7.04           H  
ATOM   2659  HZ  PHE A 179      -2.844  -8.630  -5.722  1.00  7.04           H  
ATOM   2660  N   GLY A 180     -10.874  -7.190  -8.448  1.00  7.04           N  
ATOM   2661  CA  GLY A 180     -12.257  -6.792  -8.410  1.00  7.04           C  
ATOM   2662  C   GLY A 180     -12.352  -5.267  -8.370  1.00  7.04           C  
ATOM   2663  O   GLY A 180     -11.606  -4.560  -9.067  1.00  7.04           O  
ATOM   2664  H   GLY A 180     -10.502  -7.709  -9.237  1.00  7.04           H  
ATOM   2665 1HA  GLY A 180     -12.787  -7.183  -9.278  1.00  7.04           H  
ATOM   2666 2HA  GLY A 180     -12.713  -7.213  -7.528  1.00  7.04           H  
ATOM   2667  N   SER A 181     -13.229  -4.771  -7.518  1.00  7.04           N  
ATOM   2668  CA  SER A 181     -13.437  -3.331  -7.401  1.00  7.04           C  
ATOM   2669  C   SER A 181     -13.809  -2.900  -5.996  1.00  7.04           C  
ATOM   2670  O   SER A 181     -14.171  -3.720  -5.156  1.00  7.04           O  
ATOM   2671  CB  SER A 181     -14.526  -2.880  -8.372  1.00  7.04           C  
ATOM   2672  OG  SER A 181     -15.764  -3.438  -8.057  1.00  7.04           O  
ATOM   2673  H   SER A 181     -13.788  -5.433  -6.979  1.00  7.04           H  
ATOM   2674  HA  SER A 181     -12.506  -2.827  -7.664  1.00  7.04           H  
ATOM   2675 1HB  SER A 181     -14.617  -1.802  -8.326  1.00  7.04           H  
ATOM   2676 2HB  SER A 181     -14.249  -3.136  -9.391  1.00  7.04           H  
ATOM   2677  HG  SER A 181     -16.437  -2.776  -8.352  1.00  7.04           H  
ATOM   2678  N   LEU A 182     -13.714  -1.599  -5.740  1.00  7.04           N  
ATOM   2679  CA  LEU A 182     -14.120  -1.092  -4.441  1.00  7.04           C  
ATOM   2680  C   LEU A 182     -15.026   0.121  -4.583  1.00  7.04           C  
ATOM   2681  O   LEU A 182     -14.669   1.121  -5.218  1.00  7.04           O  
ATOM   2682  CB  LEU A 182     -12.868  -0.734  -3.620  1.00  7.04           C  
ATOM   2683  CG  LEU A 182     -13.057  -0.376  -2.120  1.00  7.04           C  
ATOM   2684  CD1 LEU A 182     -11.791  -0.763  -1.393  1.00  7.04           C  
ATOM   2685  CD2 LEU A 182     -13.314   1.126  -1.930  1.00  7.04           C  
ATOM   2686  H   LEU A 182     -13.382  -0.979  -6.478  1.00  7.04           H  
ATOM   2687  HA  LEU A 182     -14.672  -1.872  -3.919  1.00  7.04           H  
ATOM   2688 1HB  LEU A 182     -12.187  -1.568  -3.666  1.00  7.04           H  
ATOM   2689 2HB  LEU A 182     -12.392   0.119  -4.097  1.00  7.04           H  
ATOM   2690  HG  LEU A 182     -13.890  -0.941  -1.716  1.00  7.04           H  
ATOM   2691 1HD1 LEU A 182     -11.889  -0.540  -0.336  1.00  7.04           H  
ATOM   2692 2HD1 LEU A 182     -11.603  -1.829  -1.522  1.00  7.04           H  
ATOM   2693 3HD1 LEU A 182     -10.971  -0.193  -1.813  1.00  7.04           H  
ATOM   2694 1HD2 LEU A 182     -13.440   1.345  -0.876  1.00  7.04           H  
ATOM   2695 2HD2 LEU A 182     -12.486   1.690  -2.308  1.00  7.04           H  
ATOM   2696 3HD2 LEU A 182     -14.200   1.408  -2.458  1.00  7.04           H  
ATOM   2697  N   GLY A 183     -16.218   0.022  -3.987  1.00  7.04           N  
ATOM   2698  CA  GLY A 183     -17.171   1.124  -4.006  1.00  7.04           C  
ATOM   2699  C   GLY A 183     -16.877   2.023  -2.822  1.00  7.04           C  
ATOM   2700  O   GLY A 183     -16.581   1.534  -1.725  1.00  7.04           O  
ATOM   2701  H   GLY A 183     -16.458  -0.837  -3.520  1.00  7.04           H  
ATOM   2702 1HA  GLY A 183     -17.086   1.685  -4.937  1.00  7.04           H  
ATOM   2703 2HA  GLY A 183     -18.188   0.742  -3.944  1.00  7.04           H  
ATOM   2704  N   LEU A 184     -17.020   3.325  -3.020  1.00  7.04           N  
ATOM   2705  CA  LEU A 184     -16.724   4.288  -1.972  1.00  7.04           C  
ATOM   2706  C   LEU A 184     -17.850   5.337  -1.898  1.00  7.04           C  
ATOM   2707  O   LEU A 184     -18.226   5.924  -2.913  1.00  7.04           O  
ATOM   2708  CB  LEU A 184     -15.359   4.936  -2.321  1.00  7.04           C  
ATOM   2709  CG  LEU A 184     -14.776   5.909  -1.363  1.00  7.04           C  
ATOM   2710  CD1 LEU A 184     -14.410   5.163  -0.110  1.00  7.04           C  
ATOM   2711  CD2 LEU A 184     -13.530   6.597  -1.963  1.00  7.04           C  
ATOM   2712  H   LEU A 184     -17.275   3.661  -3.946  1.00  7.04           H  
ATOM   2713  HA  LEU A 184     -16.659   3.775  -1.014  1.00  7.04           H  
ATOM   2714 1HB  LEU A 184     -14.630   4.134  -2.444  1.00  7.04           H  
ATOM   2715 2HB  LEU A 184     -15.464   5.444  -3.283  1.00  7.04           H  
ATOM   2716  HG  LEU A 184     -15.515   6.644  -1.125  1.00  7.04           H  
ATOM   2717 1HD1 LEU A 184     -13.984   5.849   0.600  1.00  7.04           H  
ATOM   2718 2HD1 LEU A 184     -15.300   4.687   0.315  1.00  7.04           H  
ATOM   2719 3HD1 LEU A 184     -13.676   4.406  -0.358  1.00  7.04           H  
ATOM   2720 1HD2 LEU A 184     -13.127   7.303  -1.231  1.00  7.04           H  
ATOM   2721 2HD2 LEU A 184     -12.771   5.853  -2.204  1.00  7.04           H  
ATOM   2722 3HD2 LEU A 184     -13.810   7.135  -2.863  1.00  7.04           H  
ATOM   2723  N   ASP A 185     -18.418   5.553  -0.703  1.00  7.04           N  
ATOM   2724  CA  ASP A 185     -19.515   6.526  -0.516  1.00  7.04           C  
ATOM   2725  C   ASP A 185     -19.146   7.490   0.608  1.00  7.04           C  
ATOM   2726  O   ASP A 185     -19.097   7.087   1.775  1.00  7.04           O  
ATOM   2727  CB  ASP A 185     -20.843   5.790  -0.213  1.00  7.04           C  
ATOM   2728  CG  ASP A 185     -22.119   6.698  -0.101  1.00  7.04           C  
ATOM   2729  OD1 ASP A 185     -21.995   7.871   0.076  1.00  7.04           O  
ATOM   2730  OD2 ASP A 185     -23.212   6.169  -0.235  1.00  7.04           O1-
ATOM   2731  H   ASP A 185     -18.094   5.010   0.095  1.00  7.04           H  
ATOM   2732  HA  ASP A 185     -19.640   7.095  -1.427  1.00  7.04           H  
ATOM   2733 1HB  ASP A 185     -21.018   5.044  -0.985  1.00  7.04           H  
ATOM   2734 2HB  ASP A 185     -20.734   5.251   0.722  1.00  7.04           H  
ATOM   2735  N   CYS A 186     -18.799   8.747   0.271  1.00  7.04           N  
ATOM   2736  CA  CYS A 186     -18.275   9.609   1.313  1.00  7.04           C  
ATOM   2737  C   CYS A 186     -19.123  10.839   1.612  1.00  7.04           C  
ATOM   2738  O   CYS A 186     -19.846  11.350   0.749  1.00  7.04           O  
ATOM   2739  CB  CYS A 186     -16.881  10.106   0.951  1.00  7.04           C  
ATOM   2740  SG  CYS A 186     -15.685   8.819   0.538  1.00  7.04           S  
ATOM   2741  H   CYS A 186     -18.889   9.068  -0.687  1.00  7.04           H  
ATOM   2742  HA  CYS A 186     -18.208   9.037   2.222  1.00  7.04           H  
ATOM   2743 1HB  CYS A 186     -16.928  10.817   0.159  1.00  7.04           H  
ATOM   2744 2HB  CYS A 186     -16.503  10.620   1.812  1.00  7.04           H  
ATOM   2745  N   GLU A 187     -18.965  11.325   2.839  1.00  7.04           N  
ATOM   2746  CA  GLU A 187     -19.575  12.535   3.356  1.00  7.04           C  
ATOM   2747  C   GLU A 187     -18.546  13.674   3.595  1.00  7.04           C  
ATOM   2748  O   GLU A 187     -17.809  13.659   4.598  1.00  7.04           O  
ATOM   2749  CB  GLU A 187     -20.333  12.240   4.638  1.00  7.04           C  
ATOM   2750  CG  GLU A 187     -20.888  13.480   5.320  1.00  7.04           C  
ATOM   2751  CD  GLU A 187     -21.857  14.285   4.496  1.00  7.04           C  
ATOM   2752  OE1 GLU A 187     -22.978  13.877   4.276  1.00  7.04           O  
ATOM   2753  OE2 GLU A 187     -21.450  15.339   4.065  1.00  7.04           O1-
ATOM   2754  H   GLU A 187     -18.366  10.792   3.462  1.00  7.04           H  
ATOM   2755  HA  GLU A 187     -20.331  12.814   2.642  1.00  7.04           H  
ATOM   2756 1HB  GLU A 187     -21.166  11.568   4.424  1.00  7.04           H  
ATOM   2757 2HB  GLU A 187     -19.674  11.733   5.342  1.00  7.04           H  
ATOM   2758 1HG  GLU A 187     -21.387  13.179   6.242  1.00  7.04           H  
ATOM   2759 2HG  GLU A 187     -20.054  14.118   5.594  1.00  7.04           H  
ATOM   2760  N   PRO A 188     -18.482  14.677   2.687  1.00  7.04           N  
ATOM   2761  CA  PRO A 188     -17.552  15.798   2.648  1.00  7.04           C  
ATOM   2762  C   PRO A 188     -17.758  16.818   3.760  1.00  7.04           C  
ATOM   2763  O   PRO A 188     -16.923  17.704   3.941  1.00  7.04           O  
ATOM   2764  CB  PRO A 188     -17.812  16.382   1.259  1.00  7.04           C  
ATOM   2765  CG  PRO A 188     -19.206  16.022   0.932  1.00  7.04           C  
ATOM   2766  CD  PRO A 188     -19.446  14.700   1.555  1.00  7.04           C  
ATOM   2767  HA  PRO A 188     -16.528  15.432   2.700  1.00  7.04           H  
ATOM   2768 1HB  PRO A 188     -17.660  17.468   1.273  1.00  7.04           H  
ATOM   2769 2HB  PRO A 188     -17.105  15.956   0.537  1.00  7.04           H  
ATOM   2770 1HG  PRO A 188     -19.902  16.796   1.294  1.00  7.04           H  
ATOM   2771 2HG  PRO A 188     -19.316  15.966  -0.147  1.00  7.04           H  
ATOM   2772 1HD  PRO A 188     -20.487  14.735   1.893  1.00  7.04           H  
ATOM   2773 2HD  PRO A 188     -19.250  13.884   0.844  1.00  7.04           H  
ATOM   2774  N   ARG A 189     -18.879  16.728   4.482  1.00  7.04           N  
ATOM   2775  CA  ARG A 189     -19.159  17.655   5.571  1.00  7.04           C  
ATOM   2776  C   ARG A 189     -18.846  17.060   6.954  1.00  7.04           C  
ATOM   2777  O   ARG A 189     -19.203  17.660   7.971  1.00  7.04           O  
ATOM   2778  CB  ARG A 189     -20.628  18.042   5.542  1.00  7.04           C  
ATOM   2779  CG  ARG A 189     -21.054  18.800   4.301  1.00  7.04           C  
ATOM   2780  CD  ARG A 189     -22.543  18.961   4.208  1.00  7.04           C  
ATOM   2781  NE  ARG A 189     -23.211  17.661   4.024  1.00  7.04           N  
ATOM   2782  CZ  ARG A 189     -24.546  17.462   3.956  1.00  7.04           C  
ATOM   2783  NH1 ARG A 189     -25.382  18.486   4.030  1.00  7.04           N1+
ATOM   2784  NH2 ARG A 189     -25.016  16.226   3.816  1.00  7.04           N  
ATOM   2785  H   ARG A 189     -19.599  16.023   4.289  1.00  7.04           H  
ATOM   2786  HA  ARG A 189     -18.552  18.550   5.431  1.00  7.04           H  
ATOM   2787 1HB  ARG A 189     -21.244  17.154   5.633  1.00  7.04           H  
ATOM   2788 2HB  ARG A 189     -20.847  18.675   6.401  1.00  7.04           H  
ATOM   2789 1HG  ARG A 189     -20.599  19.785   4.320  1.00  7.04           H  
ATOM   2790 2HG  ARG A 189     -20.716  18.255   3.418  1.00  7.04           H  
ATOM   2791 1HD  ARG A 189     -22.922  19.417   5.121  1.00  7.04           H  
ATOM   2792 2HD  ARG A 189     -22.786  19.592   3.356  1.00  7.04           H  
ATOM   2793  HE  ARG A 189     -22.613  16.823   3.964  1.00  7.04           H  
ATOM   2794 1HH1 ARG A 189     -25.023  19.423   4.137  1.00  7.04           H  
ATOM   2795 2HH1 ARG A 189     -26.378  18.329   3.977  1.00  7.04           H  
ATOM   2796 1HH2 ARG A 189     -24.355  15.422   3.781  1.00  7.04           H  
ATOM   2797 2HH2 ARG A 189     -26.005  16.061   3.765  1.00  7.04           H  
ATOM   2798  N   THR A 190     -18.193  15.885   7.014  1.00  7.04           N  
ATOM   2799  CA  THR A 190     -17.955  15.252   8.320  1.00  7.04           C  
ATOM   2800  C   THR A 190     -16.993  16.035   9.236  1.00  7.04           C  
ATOM   2801  O   THR A 190     -17.134  15.987  10.453  1.00  7.04           O  
ATOM   2802  CB  THR A 190     -17.406  13.818   8.148  1.00  7.04           C  
ATOM   2803  CG2 THR A 190     -15.858  13.791   8.160  1.00  7.04           C  
ATOM   2804  OG1 THR A 190     -17.882  12.997   9.225  1.00  7.04           O  
ATOM   2805  H   THR A 190     -17.917  15.403   6.157  1.00  7.04           H  
ATOM   2806  HA  THR A 190     -18.909  15.175   8.835  1.00  7.04           H  
ATOM   2807  HB  THR A 190     -17.763  13.408   7.204  1.00  7.04           H  
ATOM   2808  HG1 THR A 190     -17.695  13.404  10.091  1.00  7.04           H  
ATOM   2809 1HG2 THR A 190     -15.507  12.775   8.047  1.00  7.04           H  
ATOM   2810 2HG2 THR A 190     -15.478  14.395   7.341  1.00  7.04           H  
ATOM   2811 3HG2 THR A 190     -15.492  14.182   9.108  1.00  7.04           H  
ATOM   2812  N   GLY A 191     -16.045  16.782   8.669  1.00  7.04           N  
ATOM   2813  CA  GLY A 191     -15.125  17.579   9.481  1.00  7.04           C  
ATOM   2814  C   GLY A 191     -15.104  18.964   8.877  1.00  7.04           C  
ATOM   2815  O   GLY A 191     -15.638  19.135   7.787  1.00  7.04           O  
ATOM   2816  H   GLY A 191     -15.967  16.792   7.661  1.00  7.04           H  
ATOM   2817 1HA  GLY A 191     -15.463  17.620  10.517  1.00  7.04           H  
ATOM   2818 2HA  GLY A 191     -14.128  17.148   9.472  1.00  7.04           H  
ATOM   2819  N   LEU A 192     -14.496  19.953   9.544  1.00  7.04           N  
ATOM   2820  CA  LEU A 192     -14.473  21.296   8.954  1.00  7.04           C  
ATOM   2821  C   LEU A 192     -15.843  21.743   8.470  1.00  7.04           C  
ATOM   2822  O   LEU A 192     -16.038  21.895   7.271  1.00  7.04           O  
ATOM   2823  CB  LEU A 192     -13.502  21.410   7.773  1.00  7.04           C  
ATOM   2824  CG  LEU A 192     -12.035  21.198   8.047  1.00  7.04           C  
ATOM   2825  CD1 LEU A 192     -11.295  21.297   6.732  1.00  7.04           C  
ATOM   2826  CD2 LEU A 192     -11.544  22.255   9.015  1.00  7.04           C  
ATOM   2827  H   LEU A 192     -14.064  19.773  10.441  1.00  7.04           H  
ATOM   2828  HA  LEU A 192     -14.150  21.997   9.724  1.00  7.04           H  
ATOM   2829 1HB  LEU A 192     -13.790  20.681   7.023  1.00  7.04           H  
ATOM   2830 2HB  LEU A 192     -13.612  22.390   7.329  1.00  7.04           H  
ATOM   2831  HG  LEU A 192     -11.872  20.208   8.472  1.00  7.04           H  
ATOM   2832 1HD1 LEU A 192     -10.226  21.156   6.895  1.00  7.04           H  
ATOM   2833 2HD1 LEU A 192     -11.673  20.544   6.052  1.00  7.04           H  
ATOM   2834 3HD1 LEU A 192     -11.460  22.259   6.307  1.00  7.04           H  
ATOM   2835 1HD2 LEU A 192     -10.479  22.107   9.201  1.00  7.04           H  
ATOM   2836 2HD2 LEU A 192     -11.705  23.244   8.588  1.00  7.04           H  
ATOM   2837 3HD2 LEU A 192     -12.093  22.175   9.952  1.00  7.04           H  
ATOM   2838  N   ASP A 193     -16.824  21.919   9.351  1.00  7.04           N  
ATOM   2839  CA  ASP A 193     -18.121  22.242   8.776  1.00  7.04           C  
ATOM   2840  C   ASP A 193     -18.045  23.558   8.044  1.00  7.04           C  
ATOM   2841  O   ASP A 193     -18.168  24.634   8.628  1.00  7.04           O  
ATOM   2842  CB  ASP A 193     -19.223  22.324   9.832  1.00  7.04           C  
ATOM   2843  CG  ASP A 193     -20.661  22.591   9.236  1.00  7.04           C  
ATOM   2844  OD1 ASP A 193     -20.800  23.142   8.130  1.00  7.04           O  
ATOM   2845  OD2 ASP A 193     -21.602  22.216   9.893  1.00  7.04           O1-
ATOM   2846  H   ASP A 193     -16.683  21.811  10.342  1.00  7.04           H  
ATOM   2847  HA  ASP A 193     -18.385  21.459   8.061  1.00  7.04           H  
ATOM   2848 1HB  ASP A 193     -19.249  21.387  10.393  1.00  7.04           H  
ATOM   2849 2HB  ASP A 193     -18.990  23.122  10.537  1.00  7.04           H  
ATOM   2850  N   PHE A 194     -17.970  23.424   6.736  1.00  7.04           N  
ATOM   2851  CA  PHE A 194     -17.771  24.499   5.799  1.00  7.04           C  
ATOM   2852  C   PHE A 194     -18.883  25.505   5.758  1.00  7.04           C  
ATOM   2853  O   PHE A 194     -18.651  26.638   5.362  1.00  7.04           O  
ATOM   2854  CB  PHE A 194     -17.491  23.918   4.418  1.00  7.04           C  
ATOM   2855  CG  PHE A 194     -16.093  23.421   4.333  1.00  7.04           C  
ATOM   2856  CD1 PHE A 194     -15.810  22.073   4.403  1.00  7.04           C  
ATOM   2857  CD2 PHE A 194     -15.044  24.309   4.188  1.00  7.04           C  
ATOM   2858  CE1 PHE A 194     -14.505  21.626   4.338  1.00  7.04           C  
ATOM   2859  CE2 PHE A 194     -13.749  23.864   4.111  1.00  7.04           C  
ATOM   2860  CZ  PHE A 194     -13.483  22.521   4.189  1.00  7.04           C  
ATOM   2861  H   PHE A 194     -17.879  22.470   6.414  1.00  7.04           H  
ATOM   2862  HA  PHE A 194     -16.875  25.026   6.101  1.00  7.04           H  
ATOM   2863 1HB  PHE A 194     -18.164  23.095   4.212  1.00  7.04           H  
ATOM   2864 2HB  PHE A 194     -17.638  24.675   3.653  1.00  7.04           H  
ATOM   2865  HD1 PHE A 194     -16.624  21.357   4.524  1.00  7.04           H  
ATOM   2866  HD2 PHE A 194     -15.259  25.373   4.134  1.00  7.04           H  
ATOM   2867  HE1 PHE A 194     -14.296  20.558   4.402  1.00  7.04           H  
ATOM   2868  HE2 PHE A 194     -12.938  24.572   3.992  1.00  7.04           H  
ATOM   2869  HZ  PHE A 194     -12.469  22.158   4.135  1.00  7.04           H  
ATOM   2870  N   SER A 195     -20.080  25.180   6.240  1.00  7.04           N  
ATOM   2871  CA  SER A 195     -21.105  26.211   6.180  1.00  7.04           C  
ATOM   2872  C   SER A 195     -20.708  27.404   7.073  1.00  7.04           C  
ATOM   2873  O   SER A 195     -21.217  28.516   6.897  1.00  7.04           O  
ATOM   2874  CB  SER A 195     -22.472  25.658   6.545  1.00  7.04           C  
ATOM   2875  OG  SER A 195     -22.554  25.277   7.887  1.00  7.04           O  
ATOM   2876  H   SER A 195     -20.268  24.268   6.679  1.00  7.04           H  
ATOM   2877  HA  SER A 195     -21.166  26.570   5.153  1.00  7.04           H  
ATOM   2878 1HB  SER A 195     -23.228  26.411   6.338  1.00  7.04           H  
ATOM   2879 2HB  SER A 195     -22.688  24.797   5.915  1.00  7.04           H  
ATOM   2880  HG  SER A 195     -21.964  24.489   7.990  1.00  7.04           H  
ATOM   2881  N   ASP A 196     -19.793  27.166   8.030  1.00  7.04           N  
ATOM   2882  CA  ASP A 196     -19.273  28.207   8.896  1.00  7.04           C  
ATOM   2883  C   ASP A 196     -17.854  28.674   8.552  1.00  7.04           C  
ATOM   2884  O   ASP A 196     -17.276  29.424   9.342  1.00  7.04           O  
ATOM   2885  CB  ASP A 196     -19.289  27.776  10.361  1.00  7.04           C  
ATOM   2886  CG  ASP A 196     -20.690  27.653  10.985  1.00  7.04           C  
ATOM   2887  OD1 ASP A 196     -21.610  28.308  10.513  1.00  7.04           O  
ATOM   2888  OD2 ASP A 196     -20.814  26.967  11.969  1.00  7.04           O1-
ATOM   2889  H   ASP A 196     -19.407  26.225   8.139  1.00  7.04           H  
ATOM   2890  HA  ASP A 196     -19.930  29.060   8.803  1.00  7.04           H  
ATOM   2891 1HB  ASP A 196     -18.785  26.808  10.445  1.00  7.04           H  
ATOM   2892 2HB  ASP A 196     -18.717  28.487  10.930  1.00  7.04           H  
ATOM   2893  N   LEU A 197     -17.265  28.213   7.436  1.00  7.04           N  
ATOM   2894  CA  LEU A 197     -15.865  28.565   7.163  1.00  7.04           C  
ATOM   2895  C   LEU A 197     -15.631  29.417   5.910  1.00  7.04           C  
ATOM   2896  O   LEU A 197     -16.254  29.208   4.855  1.00  7.04           O  
ATOM   2897  CB  LEU A 197     -15.034  27.287   7.017  1.00  7.04           C  
ATOM   2898  CG  LEU A 197     -15.114  26.285   8.203  1.00  7.04           C  
ATOM   2899  CD1 LEU A 197     -14.342  25.051   7.887  1.00  7.04           C  
ATOM   2900  CD2 LEU A 197     -14.595  26.922   9.426  1.00  7.04           C  
ATOM   2901  H   LEU A 197     -17.781  27.632   6.775  1.00  7.04           H  
ATOM   2902  HA  LEU A 197     -15.484  29.127   8.013  1.00  7.04           H  
ATOM   2903 1HB  LEU A 197     -15.327  26.781   6.107  1.00  7.04           H  
ATOM   2904 2HB  LEU A 197     -13.999  27.590   6.932  1.00  7.04           H  
ATOM   2905  HG  LEU A 197     -16.143  25.997   8.361  1.00  7.04           H  
ATOM   2906 1HD1 LEU A 197     -14.419  24.365   8.720  1.00  7.04           H  
ATOM   2907 2HD1 LEU A 197     -14.732  24.576   6.999  1.00  7.04           H  
ATOM   2908 3HD1 LEU A 197     -13.318  25.315   7.737  1.00  7.04           H  
ATOM   2909 1HD2 LEU A 197     -14.661  26.226  10.262  1.00  7.04           H  
ATOM   2910 2HD2 LEU A 197     -13.556  27.224   9.278  1.00  7.04           H  
ATOM   2911 3HD2 LEU A 197     -15.203  27.771   9.624  1.00  7.04           H  
ATOM   2912  N   TYR A 198     -14.673  30.337   6.036  1.00  7.04           N  
ATOM   2913  CA  TYR A 198     -14.231  31.198   4.951  1.00  7.04           C  
ATOM   2914  C   TYR A 198     -12.766  30.934   4.601  1.00  7.04           C  
ATOM   2915  O   TYR A 198     -11.977  30.495   5.439  1.00  7.04           O  
ATOM   2916  CB  TYR A 198     -14.395  32.679   5.303  1.00  7.04           C  
ATOM   2917  CG  TYR A 198     -15.830  33.209   5.483  1.00  7.04           C  
ATOM   2918  CD1 TYR A 198     -15.971  34.405   6.060  1.00  7.04           C  
ATOM   2919  CD2 TYR A 198     -16.963  32.518   5.087  1.00  7.04           C  
ATOM   2920  CE1 TYR A 198     -17.215  34.962   6.250  1.00  7.04           C  
ATOM   2921  CE2 TYR A 198     -18.221  33.064   5.275  1.00  7.04           C  
ATOM   2922  CZ  TYR A 198     -18.340  34.296   5.859  1.00  7.04           C  
ATOM   2923  OH  TYR A 198     -19.582  34.885   6.059  1.00  7.04           O  
ATOM   2924  H   TYR A 198     -14.221  30.450   6.942  1.00  7.04           H  
ATOM   2925  HA  TYR A 198     -14.826  30.977   4.068  1.00  7.04           H  
ATOM   2926 1HB  TYR A 198     -13.849  32.881   6.230  1.00  7.04           H  
ATOM   2927 2HB  TYR A 198     -13.921  33.276   4.522  1.00  7.04           H  
ATOM   2928  HD1 TYR A 198     -15.079  34.917   6.360  1.00  7.04           H  
ATOM   2929  HD2 TYR A 198     -16.872  31.555   4.626  1.00  7.04           H  
ATOM   2930  HE1 TYR A 198     -17.315  35.929   6.706  1.00  7.04           H  
ATOM   2931  HE2 TYR A 198     -19.108  32.516   4.958  1.00  7.04           H  
ATOM   2932  HH  TYR A 198     -20.267  34.306   5.708  1.00  7.04           H  
ATOM   2933  N   TYR A 199     -12.409  31.207   3.361  1.00  7.04           N  
ATOM   2934  CA  TYR A 199     -11.045  31.065   2.877  1.00  7.04           C  
ATOM   2935  C   TYR A 199     -10.469  32.475   2.796  1.00  7.04           C  
ATOM   2936  O   TYR A 199     -11.040  33.316   2.100  1.00  7.04           O  
ATOM   2937  CB  TYR A 199     -11.081  30.423   1.498  1.00  7.04           C  
ATOM   2938  CG  TYR A 199      -9.809  29.873   0.951  1.00  7.04           C  
ATOM   2939  CD1 TYR A 199      -9.391  28.636   1.394  1.00  7.04           C  
ATOM   2940  CD2 TYR A 199      -9.073  30.553   0.003  1.00  7.04           C  
ATOM   2941  CE1 TYR A 199      -8.264  28.078   0.882  1.00  7.04           C  
ATOM   2942  CE2 TYR A 199      -7.927  29.980  -0.501  1.00  7.04           C  
ATOM   2943  CZ  TYR A 199      -7.537  28.742  -0.060  1.00  7.04           C  
ATOM   2944  OH  TYR A 199      -6.421  28.162  -0.550  1.00  7.04           O  
ATOM   2945  H   TYR A 199     -13.121  31.548   2.729  1.00  7.04           H  
ATOM   2946  HA  TYR A 199     -10.456  30.471   3.573  1.00  7.04           H  
ATOM   2947 1HB  TYR A 199     -11.813  29.644   1.500  1.00  7.04           H  
ATOM   2948 2HB  TYR A 199     -11.437  31.169   0.792  1.00  7.04           H  
ATOM   2949  HD1 TYR A 199      -9.969  28.100   2.145  1.00  7.04           H  
ATOM   2950  HD2 TYR A 199      -9.397  31.533  -0.351  1.00  7.04           H  
ATOM   2951  HE1 TYR A 199      -7.941  27.108   1.215  1.00  7.04           H  
ATOM   2952  HE2 TYR A 199      -7.339  30.505  -1.250  1.00  7.04           H  
ATOM   2953  HH  TYR A 199      -5.924  28.814  -1.051  1.00  7.04           H  
ATOM   2954  N   LEU A 200      -9.442  32.796   3.582  1.00  7.04           N  
ATOM   2955  CA  LEU A 200      -8.944  34.169   3.560  1.00  7.04           C  
ATOM   2956  C   LEU A 200      -7.644  34.237   2.785  1.00  7.04           C  
ATOM   2957  O   LEU A 200      -6.787  33.374   2.971  1.00  7.04           O  
ATOM   2958  CB  LEU A 200      -8.675  34.703   4.968  1.00  7.04           C  
ATOM   2959  CG  LEU A 200      -9.777  34.541   5.984  1.00  7.04           C  
ATOM   2960  CD1 LEU A 200      -9.367  35.282   7.222  1.00  7.04           C  
ATOM   2961  CD2 LEU A 200     -11.077  34.981   5.453  1.00  7.04           C  
ATOM   2962  H   LEU A 200      -9.009  32.089   4.163  1.00  7.04           H  
ATOM   2963  HA  LEU A 200      -9.666  34.807   3.071  1.00  7.04           H  
ATOM   2964 1HB  LEU A 200      -7.804  34.196   5.362  1.00  7.04           H  
ATOM   2965 2HB  LEU A 200      -8.445  35.759   4.891  1.00  7.04           H  
ATOM   2966  HG  LEU A 200      -9.854  33.487   6.244  1.00  7.04           H  
ATOM   2967 1HD1 LEU A 200     -10.123  35.141   7.982  1.00  7.04           H  
ATOM   2968 2HD1 LEU A 200      -8.417  34.909   7.566  1.00  7.04           H  
ATOM   2969 3HD1 LEU A 200      -9.270  36.334   6.996  1.00  7.04           H  
ATOM   2970 1HD2 LEU A 200     -11.842  34.834   6.209  1.00  7.04           H  
ATOM   2971 2HD2 LEU A 200     -11.004  36.023   5.184  1.00  7.04           H  
ATOM   2972 3HD2 LEU A 200     -11.324  34.399   4.587  1.00  7.04           H  
ATOM   2973  N   THR A 201      -7.468  35.282   1.973  1.00  7.04           N  
ATOM   2974  CA  THR A 201      -6.218  35.466   1.228  1.00  7.04           C  
ATOM   2975  C   THR A 201      -5.497  36.787   1.483  1.00  7.04           C  
ATOM   2976  O   THR A 201      -6.099  37.857   1.357  1.00  7.04           O  
ATOM   2977  CB  THR A 201      -6.477  35.392  -0.280  1.00  7.04           C  
ATOM   2978  CG2 THR A 201      -5.166  35.658  -1.047  1.00  7.04           C  
ATOM   2979  OG1 THR A 201      -7.015  34.109  -0.622  1.00  7.04           O  
ATOM   2980  H   THR A 201      -8.246  35.928   1.839  1.00  7.04           H  
ATOM   2981  HA  THR A 201      -5.538  34.660   1.500  1.00  7.04           H  
ATOM   2982  HB  THR A 201      -7.211  36.149  -0.558  1.00  7.04           H  
ATOM   2983  HG1 THR A 201      -6.322  33.431  -0.535  1.00  7.04           H  
ATOM   2984 1HG2 THR A 201      -5.355  35.606  -2.114  1.00  7.04           H  
ATOM   2985 2HG2 THR A 201      -4.792  36.646  -0.802  1.00  7.04           H  
ATOM   2986 3HG2 THR A 201      -4.420  34.919  -0.768  1.00  7.04           H  
ATOM   2987  N   MET A 202      -4.189  36.714   1.795  1.00  7.04           N  
ATOM   2988  CA  MET A 202      -3.360  37.915   1.999  1.00  7.04           C  
ATOM   2989  C   MET A 202      -1.929  37.703   1.501  1.00  7.04           C  
ATOM   2990  O   MET A 202      -1.226  36.831   2.003  1.00  7.04           O  
ATOM   2991  CB  MET A 202      -3.281  38.279   3.484  1.00  7.04           C  
ATOM   2992  CG  MET A 202      -2.509  39.560   3.771  1.00  7.04           C  
ATOM   2993  SD  MET A 202      -3.382  40.983   3.181  1.00  7.04           S  
ATOM   2994  CE  MET A 202      -2.198  42.273   3.247  1.00  7.04           C  
ATOM   2995  H   MET A 202      -3.768  35.785   1.868  1.00  7.04           H  
ATOM   2996  HA  MET A 202      -3.796  38.744   1.439  1.00  7.04           H  
ATOM   2997 1HB  MET A 202      -4.282  38.384   3.896  1.00  7.04           H  
ATOM   2998 2HB  MET A 202      -2.779  37.491   4.018  1.00  7.04           H  
ATOM   2999 1HG  MET A 202      -2.355  39.672   4.837  1.00  7.04           H  
ATOM   3000 2HG  MET A 202      -1.530  39.532   3.294  1.00  7.04           H  
ATOM   3001 1HE  MET A 202      -2.689  43.184   2.958  1.00  7.04           H  
ATOM   3002 2HE  MET A 202      -1.804  42.379   4.248  1.00  7.04           H  
ATOM   3003 3HE  MET A 202      -1.387  42.054   2.569  1.00  7.04           H  
ATOM   3004  N   ASN A 203      -1.465  38.513   0.548  1.00  7.04           N  
ATOM   3005  CA  ASN A 203      -0.086  38.378   0.045  1.00  7.04           C  
ATOM   3006  C   ASN A 203       0.296  36.949  -0.357  1.00  7.04           C  
ATOM   3007  O   ASN A 203       1.383  36.473  -0.034  1.00  7.04           O  
ATOM   3008  CB  ASN A 203       0.917  38.936   1.043  1.00  7.04           C  
ATOM   3009  CG  ASN A 203       0.844  40.433   1.157  1.00  7.04           C  
ATOM   3010  ND2 ASN A 203       1.073  40.957   2.324  1.00  7.04           N  
ATOM   3011  OD1 ASN A 203       0.593  41.122   0.158  1.00  7.04           O  
ATOM   3012  H   ASN A 203      -2.073  39.226   0.165  1.00  7.04           H  
ATOM   3013  HA  ASN A 203      -0.004  38.980  -0.859  1.00  7.04           H  
ATOM   3014 1HB  ASN A 203       0.747  38.504   2.030  1.00  7.04           H  
ATOM   3015 2HB  ASN A 203       1.924  38.657   0.736  1.00  7.04           H  
ATOM   3016 1HD2 ASN A 203       1.046  41.947   2.447  1.00  7.04           H  
ATOM   3017 2HD2 ASN A 203       1.265  40.386   3.140  1.00  7.04           H  
ATOM   3018  N   ASN A 204      -0.618  36.278  -1.058  1.00  7.04           N  
ATOM   3019  CA  ASN A 204      -0.487  34.896  -1.541  1.00  7.04           C  
ATOM   3020  C   ASN A 204      -0.469  33.828  -0.438  1.00  7.04           C  
ATOM   3021  O   ASN A 204      -0.253  32.647  -0.725  1.00  7.04           O  
ATOM   3022  CB  ASN A 204       0.752  34.737  -2.407  1.00  7.04           C  
ATOM   3023  CG  ASN A 204       0.739  35.636  -3.611  1.00  7.04           C  
ATOM   3024  ND2 ASN A 204       1.877  36.201  -3.925  1.00  7.04           N  
ATOM   3025  OD1 ASN A 204      -0.300  35.822  -4.255  1.00  7.04           O  
ATOM   3026  H   ASN A 204      -1.473  36.766  -1.273  1.00  7.04           H  
ATOM   3027  HA  ASN A 204      -1.359  34.680  -2.160  1.00  7.04           H  
ATOM   3028 1HB  ASN A 204       1.659  34.905  -1.835  1.00  7.04           H  
ATOM   3029 2HB  ASN A 204       0.793  33.706  -2.759  1.00  7.04           H  
ATOM   3030 1HD2 ASN A 204       1.933  36.810  -4.716  1.00  7.04           H  
ATOM   3031 2HD2 ASN A 204       2.692  36.021  -3.371  1.00  7.04           H  
ATOM   3032  N   LYS A 205      -0.750  34.212   0.801  1.00  7.04           N  
ATOM   3033  CA  LYS A 205      -0.904  33.250   1.875  1.00  7.04           C  
ATOM   3034  C   LYS A 205      -2.383  32.993   1.996  1.00  7.04           C  
ATOM   3035  O   LYS A 205      -3.183  33.907   1.767  1.00  7.04           O  
ATOM   3036  CB  LYS A 205      -0.360  33.791   3.187  1.00  7.04           C  
ATOM   3037  CG  LYS A 205       1.123  34.053   3.212  1.00  7.04           C  
ATOM   3038  CD  LYS A 205       1.555  34.579   4.576  1.00  7.04           C  
ATOM   3039  CE  LYS A 205       3.044  34.872   4.608  1.00  7.04           C  
ATOM   3040  NZ  LYS A 205       3.480  35.397   5.933  1.00  7.04           N1+
ATOM   3041  H   LYS A 205      -0.868  35.198   1.023  1.00  7.04           H  
ATOM   3042  HA  LYS A 205      -0.404  32.317   1.617  1.00  7.04           H  
ATOM   3043 1HB  LYS A 205      -0.837  34.739   3.380  1.00  7.04           H  
ATOM   3044 2HB  LYS A 205      -0.610  33.109   3.998  1.00  7.04           H  
ATOM   3045 1HG  LYS A 205       1.662  33.136   2.984  1.00  7.04           H  
ATOM   3046 2HG  LYS A 205       1.363  34.802   2.448  1.00  7.04           H  
ATOM   3047 1HD  LYS A 205       1.006  35.500   4.794  1.00  7.04           H  
ATOM   3048 2HD  LYS A 205       1.315  33.848   5.348  1.00  7.04           H  
ATOM   3049 1HE  LYS A 205       3.592  33.957   4.392  1.00  7.04           H  
ATOM   3050 2HE  LYS A 205       3.273  35.613   3.841  1.00  7.04           H  
ATOM   3051 1HZ  LYS A 205       4.472  35.581   5.913  1.00  7.04           H  
ATOM   3052 2HZ  LYS A 205       2.980  36.257   6.140  1.00  7.04           H  
ATOM   3053 3HZ  LYS A 205       3.280  34.714   6.650  1.00  7.04           H  
ATOM   3054  N   HIS A 206      -2.773  31.789   2.376  1.00  7.04           N  
ATOM   3055  CA  HIS A 206      -4.197  31.551   2.490  1.00  7.04           C  
ATOM   3056  C   HIS A 206      -4.517  30.794   3.775  1.00  7.04           C  
ATOM   3057  O   HIS A 206      -3.716  29.971   4.233  1.00  7.04           O  
ATOM   3058  CB  HIS A 206      -4.671  30.732   1.297  1.00  7.04           C  
ATOM   3059  CG  HIS A 206      -4.296  31.275  -0.063  1.00  7.04           C  
ATOM   3060  CD2 HIS A 206      -3.211  31.027  -0.823  1.00  7.04           C  
ATOM   3061  ND1 HIS A 206      -5.061  32.166  -0.774  1.00  7.04           N  
ATOM   3062  CE1 HIS A 206      -4.469  32.415  -1.936  1.00  7.04           C  
ATOM   3063  NE2 HIS A 206      -3.354  31.736  -1.985  1.00  7.04           N  
ATOM   3064  H   HIS A 206      -2.108  31.049   2.557  1.00  7.04           H  
ATOM   3065  HA  HIS A 206      -4.722  32.491   2.507  1.00  7.04           H  
ATOM   3066 1HB  HIS A 206      -4.298  29.737   1.372  1.00  7.04           H  
ATOM   3067 2HB  HIS A 206      -5.752  30.669   1.343  1.00  7.04           H  
ATOM   3068  HD2 HIS A 206      -2.388  30.369  -0.569  1.00  7.04           H  
ATOM   3069  HE1 HIS A 206      -4.846  33.062  -2.727  1.00  7.04           H  
ATOM   3070  HE2 HIS A 206      -2.706  31.714  -2.780  1.00  7.04           H  
ATOM   3071  N   TRP A 207      -5.683  31.073   4.361  1.00  7.04           N  
ATOM   3072  CA  TRP A 207      -6.102  30.353   5.566  1.00  7.04           C  
ATOM   3073  C   TRP A 207      -7.570  29.927   5.537  1.00  7.04           C  
ATOM   3074  O   TRP A 207      -8.418  30.652   5.021  1.00  7.04           O  
ATOM   3075  CB  TRP A 207      -5.922  31.236   6.803  1.00  7.04           C  
ATOM   3076  CG  TRP A 207      -4.570  31.712   7.027  1.00  7.04           C  
ATOM   3077  CD1 TRP A 207      -3.610  31.195   7.842  1.00  7.04           C  
ATOM   3078  CD2 TRP A 207      -4.006  32.874   6.416  1.00  7.04           C  
ATOM   3079  CE2 TRP A 207      -2.709  33.005   6.904  1.00  7.04           C  
ATOM   3080  CE3 TRP A 207      -4.498  33.810   5.508  1.00  7.04           C  
ATOM   3081  NE1 TRP A 207      -2.478  31.968   7.773  1.00  7.04           N  
ATOM   3082  CZ2 TRP A 207      -1.897  34.039   6.519  1.00  7.04           C  
ATOM   3083  CZ3 TRP A 207      -3.691  34.837   5.119  1.00  7.04           C  
ATOM   3084  CH2 TRP A 207      -2.424  34.954   5.611  1.00  7.04           C  
ATOM   3085  H   TRP A 207      -6.269  31.798   3.945  1.00  7.04           H  
ATOM   3086  HA  TRP A 207      -5.482  29.469   5.660  1.00  7.04           H  
ATOM   3087 1HB  TRP A 207      -6.577  32.103   6.726  1.00  7.04           H  
ATOM   3088 2HB  TRP A 207      -6.226  30.674   7.679  1.00  7.04           H  
ATOM   3089  HD1 TRP A 207      -3.724  30.301   8.459  1.00  7.04           H  
ATOM   3090  HE1 TRP A 207      -1.621  31.802   8.283  1.00  7.04           H  
ATOM   3091  HE3 TRP A 207      -5.506  33.718   5.118  1.00  7.04           H  
ATOM   3092  HZ2 TRP A 207      -0.880  34.157   6.897  1.00  7.04           H  
ATOM   3093  HZ3 TRP A 207      -4.091  35.553   4.406  1.00  7.04           H  
ATOM   3094  HH2 TRP A 207      -1.807  35.779   5.279  1.00  7.04           H  
ATOM   3095  N   LEU A 208      -7.892  28.796   6.161  1.00  7.04           N  
ATOM   3096  CA  LEU A 208      -9.291  28.417   6.356  1.00  7.04           C  
ATOM   3097  C   LEU A 208      -9.660  28.847   7.785  1.00  7.04           C  
ATOM   3098  O   LEU A 208      -9.058  28.403   8.781  1.00  7.04           O  
ATOM   3099  CB  LEU A 208      -9.490  26.930   6.121  1.00  7.04           C  
ATOM   3100  CG  LEU A 208     -10.891  26.402   6.260  1.00  7.04           C  
ATOM   3101  CD1 LEU A 208     -11.733  27.009   5.195  1.00  7.04           C  
ATOM   3102  CD2 LEU A 208     -10.866  24.915   6.136  1.00  7.04           C  
ATOM   3103  H   LEU A 208      -7.150  28.205   6.517  1.00  7.04           H  
ATOM   3104  HA  LEU A 208      -9.919  28.965   5.655  1.00  7.04           H  
ATOM   3105 1HB  LEU A 208      -9.143  26.692   5.120  1.00  7.04           H  
ATOM   3106 2HB  LEU A 208      -8.901  26.410   6.804  1.00  7.04           H  
ATOM   3107  HG  LEU A 208     -11.306  26.685   7.230  1.00  7.04           H  
ATOM   3108 1HD1 LEU A 208     -12.743  26.638   5.267  1.00  7.04           H  
ATOM   3109 2HD1 LEU A 208     -11.732  28.080   5.302  1.00  7.04           H  
ATOM   3110 3HD1 LEU A 208     -11.313  26.739   4.232  1.00  7.04           H  
ATOM   3111 1HD2 LEU A 208     -11.868  24.530   6.224  1.00  7.04           H  
ATOM   3112 2HD2 LEU A 208     -10.463  24.637   5.180  1.00  7.04           H  
ATOM   3113 3HD2 LEU A 208     -10.247  24.498   6.927  1.00  7.04           H  
ATOM   3114  N   VAL A 209     -10.600  29.791   7.851  1.00  7.04           N  
ATOM   3115  CA  VAL A 209     -10.974  30.512   9.064  1.00  7.04           C  
ATOM   3116  C   VAL A 209     -12.468  30.514   9.400  1.00  7.04           C  
ATOM   3117  O   VAL A 209     -13.320  30.686   8.527  1.00  7.04           O  
ATOM   3118  CB  VAL A 209     -10.491  31.958   8.895  1.00  7.04           C  
ATOM   3119  CG1 VAL A 209     -10.831  32.779  10.023  1.00  7.04           C  
ATOM   3120  CG2 VAL A 209      -9.008  31.954   8.709  1.00  7.04           C  
ATOM   3121  H   VAL A 209     -11.063  30.057   6.983  1.00  7.04           H  
ATOM   3122  HA  VAL A 209     -10.436  30.060   9.897  1.00  7.04           H  
ATOM   3123  HB  VAL A 209     -10.976  32.389   8.018  1.00  7.04           H  
ATOM   3124 1HG1 VAL A 209     -10.459  33.733   9.793  1.00  7.04           H  
ATOM   3125 2HG1 VAL A 209     -11.893  32.820  10.149  1.00  7.04           H  
ATOM   3126 3HG1 VAL A 209     -10.364  32.398  10.928  1.00  7.04           H  
ATOM   3127 1HG2 VAL A 209      -8.670  32.943   8.576  1.00  7.04           H  
ATOM   3128 2HG2 VAL A 209      -8.550  31.534   9.586  1.00  7.04           H  
ATOM   3129 3HG2 VAL A 209      -8.742  31.380   7.841  1.00  7.04           H  
ATOM   3130  N   HIS A 210     -12.806  30.316  10.670  1.00  7.04           N  
ATOM   3131  CA  HIS A 210     -14.221  30.350  11.030  1.00  7.04           C  
ATOM   3132  C   HIS A 210     -14.778  31.736  10.709  1.00  7.04           C  
ATOM   3133  O   HIS A 210     -14.143  32.760  11.003  1.00  7.04           O  
ATOM   3134  CB  HIS A 210     -14.420  29.996  12.503  1.00  7.04           C  
ATOM   3135  CG  HIS A 210     -15.840  29.675  12.873  1.00  7.04           C  
ATOM   3136  CD2 HIS A 210     -16.432  28.477  13.108  1.00  7.04           C  
ATOM   3137  ND1 HIS A 210     -16.820  30.632  13.046  1.00  7.04           N  
ATOM   3138  CE1 HIS A 210     -17.963  30.023  13.370  1.00  7.04           C  
ATOM   3139  NE2 HIS A 210     -17.743  28.721  13.419  1.00  7.04           N  
ATOM   3140  H   HIS A 210     -12.096  30.156  11.372  1.00  7.04           H  
ATOM   3141  HA  HIS A 210     -14.781  29.650  10.436  1.00  7.04           H  
ATOM   3142 1HB  HIS A 210     -13.804  29.132  12.752  1.00  7.04           H  
ATOM   3143 2HB  HIS A 210     -14.086  30.827  13.124  1.00  7.04           H  
ATOM   3144  HD2 HIS A 210     -15.951  27.499  13.062  1.00  7.04           H  
ATOM   3145  HE1 HIS A 210     -18.920  30.499  13.567  1.00  7.04           H  
ATOM   3146  HE2 HIS A 210     -18.436  28.009  13.643  1.00  7.04           H  
ATOM   3147  N   LYS A 211     -15.986  31.771  10.155  1.00  7.04           N  
ATOM   3148  CA  LYS A 211     -16.605  33.030   9.779  1.00  7.04           C  
ATOM   3149  C   LYS A 211     -16.784  34.014  10.933  1.00  7.04           C  
ATOM   3150  O   LYS A 211     -16.737  35.219  10.699  1.00  7.04           O  
ATOM   3151  CB  LYS A 211     -17.973  32.775   9.136  1.00  7.04           C  
ATOM   3152  CG  LYS A 211     -19.033  32.244  10.079  1.00  7.04           C  
ATOM   3153  CD  LYS A 211     -20.349  31.969   9.371  1.00  7.04           C  
ATOM   3154  CE  LYS A 211     -21.352  31.409  10.370  1.00  7.04           C  
ATOM   3155  NZ  LYS A 211     -22.630  30.966   9.737  1.00  7.04           N1+
ATOM   3156  H   LYS A 211     -16.463  30.899   9.948  1.00  7.04           H  
ATOM   3157  HA  LYS A 211     -15.965  33.503   9.036  1.00  7.04           H  
ATOM   3158 1HB  LYS A 211     -18.350  33.700   8.719  1.00  7.04           H  
ATOM   3159 2HB  LYS A 211     -17.860  32.059   8.317  1.00  7.04           H  
ATOM   3160 1HG  LYS A 211     -18.681  31.321  10.547  1.00  7.04           H  
ATOM   3161 2HG  LYS A 211     -19.227  32.976  10.858  1.00  7.04           H  
ATOM   3162 1HD  LYS A 211     -20.736  32.898   8.961  1.00  7.04           H  
ATOM   3163 2HD  LYS A 211     -20.201  31.274   8.552  1.00  7.04           H  
ATOM   3164 1HE  LYS A 211     -20.889  30.569  10.873  1.00  7.04           H  
ATOM   3165 2HE  LYS A 211     -21.575  32.175  11.112  1.00  7.04           H  
ATOM   3166 1HZ  LYS A 211     -23.230  30.587  10.458  1.00  7.04           H  
ATOM   3167 2HZ  LYS A 211     -23.080  31.741   9.287  1.00  7.04           H  
ATOM   3168 3HZ  LYS A 211     -22.452  30.236   9.043  1.00  7.04           H  
ATOM   3169  N   GLU A 212     -16.927  33.550  12.185  1.00  7.04           N  
ATOM   3170  CA  GLU A 212     -17.111  34.530  13.257  1.00  7.04           C  
ATOM   3171  C   GLU A 212     -15.817  35.278  13.550  1.00  7.04           C  
ATOM   3172  O   GLU A 212     -15.821  36.491  13.766  1.00  7.04           O  
ATOM   3173  CB  GLU A 212     -17.688  33.886  14.519  1.00  7.04           C  
ATOM   3174  CG  GLU A 212     -19.156  33.450  14.362  1.00  7.04           C  
ATOM   3175  CD  GLU A 212     -19.744  32.785  15.591  1.00  7.04           C  
ATOM   3176  OE1 GLU A 212     -19.038  32.601  16.555  1.00  7.04           O  
ATOM   3177  OE2 GLU A 212     -20.909  32.456  15.554  1.00  7.04           O1-
ATOM   3178  H   GLU A 212     -16.924  32.547  12.385  1.00  7.04           H  
ATOM   3179  HA  GLU A 212     -17.843  35.263  12.917  1.00  7.04           H  
ATOM   3180 1HB  GLU A 212     -17.097  33.009  14.785  1.00  7.04           H  
ATOM   3181 2HB  GLU A 212     -17.626  34.590  15.349  1.00  7.04           H  
ATOM   3182 1HG  GLU A 212     -19.745  34.339  14.140  1.00  7.04           H  
ATOM   3183 2HG  GLU A 212     -19.236  32.791  13.506  1.00  7.04           H  
ATOM   3184  N   TRP A 213     -14.689  34.569  13.487  1.00  7.04           N  
ATOM   3185  CA  TRP A 213     -13.396  35.193  13.734  1.00  7.04           C  
ATOM   3186  C   TRP A 213     -13.246  36.309  12.715  1.00  7.04           C  
ATOM   3187  O   TRP A 213     -12.852  37.431  13.035  1.00  7.04           O  
ATOM   3188  CB  TRP A 213     -12.267  34.174  13.529  1.00  7.04           C  
ATOM   3189  CG  TRP A 213     -10.856  34.695  13.718  1.00  7.04           C  
ATOM   3190  CD1 TRP A 213     -10.064  34.663  14.830  1.00  7.04           C  
ATOM   3191  CD2 TRP A 213     -10.091  35.368  12.714  1.00  7.04           C  
ATOM   3192  CE2 TRP A 213      -8.880  35.694  13.256  1.00  7.04           C  
ATOM   3193  CE3 TRP A 213     -10.334  35.701  11.432  1.00  7.04           C  
ATOM   3194  NE1 TRP A 213      -8.852  35.248  14.545  1.00  7.04           N  
ATOM   3195  CZ2 TRP A 213      -7.937  36.351  12.516  1.00  7.04           C  
ATOM   3196  CZ3 TRP A 213      -9.420  36.330  10.718  1.00  7.04           C  
ATOM   3197  CH2 TRP A 213      -8.263  36.660  11.227  1.00  7.04           C  
ATOM   3198  H   TRP A 213     -14.738  33.583  13.268  1.00  7.04           H  
ATOM   3199  HA  TRP A 213     -13.371  35.608  14.742  1.00  7.04           H  
ATOM   3200 1HB  TRP A 213     -12.410  33.345  14.219  1.00  7.04           H  
ATOM   3201 2HB  TRP A 213     -12.337  33.764  12.526  1.00  7.04           H  
ATOM   3202  HD1 TRP A 213     -10.336  34.215  15.785  1.00  7.04           H  
ATOM   3203  HE1 TRP A 213      -8.050  35.324  15.177  1.00  7.04           H  
ATOM   3204  HE3 TRP A 213     -11.247  35.440  10.980  1.00  7.04           H  
ATOM   3205  HZ2 TRP A 213      -6.981  36.613  12.888  1.00  7.04           H  
ATOM   3206  HZ3 TRP A 213      -9.655  36.558   9.694  1.00  7.04           H  
ATOM   3207  HH2 TRP A 213      -7.566  37.154  10.591  1.00  7.04           H  
ATOM   3208  N   PHE A 214     -13.568  35.967  11.472  1.00  7.04           N  
ATOM   3209  CA  PHE A 214     -13.489  36.875  10.343  1.00  7.04           C  
ATOM   3210  C   PHE A 214     -14.409  38.079  10.476  1.00  7.04           C  
ATOM   3211  O   PHE A 214     -13.976  39.219  10.307  1.00  7.04           O  
ATOM   3212  CB  PHE A 214     -13.763  36.117   9.075  1.00  7.04           C  
ATOM   3213  CG  PHE A 214     -13.776  36.930   7.883  1.00  7.04           C  
ATOM   3214  CD1 PHE A 214     -12.639  37.308   7.243  1.00  7.04           C  
ATOM   3215  CD2 PHE A 214     -14.962  37.300   7.386  1.00  7.04           C  
ATOM   3216  CE1 PHE A 214     -12.725  38.027   6.079  1.00  7.04           C  
ATOM   3217  CE2 PHE A 214     -15.061  38.003   6.247  1.00  7.04           C  
ATOM   3218  CZ  PHE A 214     -13.920  38.362   5.581  1.00  7.04           C  
ATOM   3219  H   PHE A 214     -13.887  35.006  11.306  1.00  7.04           H  
ATOM   3220  HA  PHE A 214     -12.473  37.258  10.288  1.00  7.04           H  
ATOM   3221 1HB  PHE A 214     -13.013  35.334   8.949  1.00  7.04           H  
ATOM   3222 2HB  PHE A 214     -14.725  35.628   9.153  1.00  7.04           H  
ATOM   3223  HD1 PHE A 214     -11.673  37.020   7.646  1.00  7.04           H  
ATOM   3224  HD2 PHE A 214     -15.843  36.991   7.922  1.00  7.04           H  
ATOM   3225  HE1 PHE A 214     -11.840  38.317   5.540  1.00  7.04           H  
ATOM   3226  HE2 PHE A 214     -16.046  38.262   5.869  1.00  7.04           H  
ATOM   3227  HZ  PHE A 214     -13.960  38.915   4.658  1.00  7.04           H  
ATOM   3228  N   HIS A 215     -15.681  37.831  10.806  1.00  7.04           N  
ATOM   3229  CA  HIS A 215     -16.684  38.887  10.897  1.00  7.04           C  
ATOM   3230  C   HIS A 215     -16.284  39.946  11.917  1.00  7.04           C  
ATOM   3231  O   HIS A 215     -16.575  41.134  11.730  1.00  7.04           O  
ATOM   3232  CB  HIS A 215     -18.048  38.330  11.322  1.00  7.04           C  
ATOM   3233  CG  HIS A 215     -18.776  37.479  10.300  1.00  7.04           C  
ATOM   3234  CD2 HIS A 215     -18.592  37.300   8.969  1.00  7.04           C  
ATOM   3235  ND1 HIS A 215     -19.851  36.678  10.644  1.00  7.04           N  
ATOM   3236  CE1 HIS A 215     -20.280  36.034   9.575  1.00  7.04           C  
ATOM   3237  NE2 HIS A 215     -19.538  36.387   8.546  1.00  7.04           N  
ATOM   3238  H   HIS A 215     -15.978  36.870  10.955  1.00  7.04           H  
ATOM   3239  HA  HIS A 215     -16.792  39.362   9.927  1.00  7.04           H  
ATOM   3240 1HB  HIS A 215     -17.911  37.725  12.222  1.00  7.04           H  
ATOM   3241 2HB  HIS A 215     -18.699  39.159  11.595  1.00  7.04           H  
ATOM   3242  HD2 HIS A 215     -17.838  37.776   8.356  1.00  7.04           H  
ATOM   3243  HE1 HIS A 215     -21.106  35.327   9.550  1.00  7.04           H  
ATOM   3244  HE2 HIS A 215     -19.643  36.024   7.591  1.00  7.04           H  
ATOM   3245  N   ASP A 216     -15.581  39.515  12.969  1.00  7.04           N  
ATOM   3246  CA  ASP A 216     -15.131  40.392  14.038  1.00  7.04           C  
ATOM   3247  C   ASP A 216     -13.815  41.147  13.776  1.00  7.04           C  
ATOM   3248  O   ASP A 216     -13.381  41.907  14.644  1.00  7.04           O  
ATOM   3249  CB  ASP A 216     -15.017  39.616  15.352  1.00  7.04           C  
ATOM   3250  CG  ASP A 216     -16.384  39.239  15.960  1.00  7.04           C  
ATOM   3251  OD1 ASP A 216     -17.353  39.910  15.672  1.00  7.04           O  
ATOM   3252  OD2 ASP A 216     -16.437  38.315  16.737  1.00  7.04           O1-
ATOM   3253  H   ASP A 216     -15.398  38.512  13.060  1.00  7.04           H  
ATOM   3254  HA  ASP A 216     -15.905  41.146  14.180  1.00  7.04           H  
ATOM   3255 1HB  ASP A 216     -14.458  38.691  15.164  1.00  7.04           H  
ATOM   3256 2HB  ASP A 216     -14.453  40.199  16.077  1.00  7.04           H  
ATOM   3257  N   ILE A 217     -13.166  40.973  12.617  1.00  7.04           N  
ATOM   3258  CA  ILE A 217     -11.936  41.741  12.388  1.00  7.04           C  
ATOM   3259  C   ILE A 217     -12.363  43.226  12.252  1.00  7.04           C  
ATOM   3260  O   ILE A 217     -13.246  43.522  11.441  1.00  7.04           O  
ATOM   3261  CB  ILE A 217     -11.207  41.328  11.082  1.00  7.04           C  
ATOM   3262  CG1 ILE A 217     -10.706  39.945  11.070  1.00  7.04           C  
ATOM   3263  CG2 ILE A 217     -10.055  42.275  10.751  1.00  7.04           C  
ATOM   3264  CD1 ILE A 217     -10.270  39.611   9.654  1.00  7.04           C  
ATOM   3265  H   ILE A 217     -13.522  40.336  11.899  1.00  7.04           H  
ATOM   3266  HA  ILE A 217     -11.275  41.574  13.226  1.00  7.04           H  
ATOM   3267  HB  ILE A 217     -11.915  41.354  10.319  1.00  7.04           H  
ATOM   3268 1HG1 ILE A 217      -9.859  39.843  11.745  1.00  7.04           H  
ATOM   3269 2HG1 ILE A 217     -11.490  39.254  11.385  1.00  7.04           H  
ATOM   3270 1HG2 ILE A 217      -9.608  41.991   9.800  1.00  7.04           H  
ATOM   3271 2HG2 ILE A 217     -10.441  43.253  10.674  1.00  7.04           H  
ATOM   3272 3HG2 ILE A 217      -9.296  42.232  11.528  1.00  7.04           H  
ATOM   3273 1HD1 ILE A 217      -9.906  38.646   9.589  1.00  7.04           H  
ATOM   3274 2HD1 ILE A 217     -11.135  39.708   8.996  1.00  7.04           H  
ATOM   3275 3HD1 ILE A 217      -9.492  40.298   9.341  1.00  7.04           H  
ATOM   3276  N   PRO A 218     -11.796  44.167  13.056  1.00  7.04           N  
ATOM   3277  CA  PRO A 218     -12.110  45.601  13.115  1.00  7.04           C  
ATOM   3278  C   PRO A 218     -11.554  46.442  11.971  1.00  7.04           C  
ATOM   3279  O   PRO A 218     -11.883  47.617  11.822  1.00  7.04           O  
ATOM   3280  CB  PRO A 218     -11.452  46.026  14.430  1.00  7.04           C  
ATOM   3281  CG  PRO A 218     -10.271  45.098  14.576  1.00  7.04           C  
ATOM   3282  CD  PRO A 218     -10.741  43.770  14.024  1.00  7.04           C  
ATOM   3283  HA  PRO A 218     -13.203  45.719  13.176  1.00  7.04           H  
ATOM   3284 1HB  PRO A 218     -11.156  47.086  14.376  1.00  7.04           H  
ATOM   3285 2HB  PRO A 218     -12.172  45.933  15.254  1.00  7.04           H  
ATOM   3286 1HG  PRO A 218      -9.407  45.502  14.023  1.00  7.04           H  
ATOM   3287 2HG  PRO A 218      -9.972  45.035  15.633  1.00  7.04           H  
ATOM   3288 1HD  PRO A 218      -9.896  43.285  13.530  1.00  7.04           H  
ATOM   3289 2HD  PRO A 218     -11.169  43.160  14.837  1.00  7.04           H  
ATOM   3290  N   LEU A 219     -10.691  45.864  11.176  1.00  7.04           N  
ATOM   3291  CA  LEU A 219     -10.025  46.624  10.144  1.00  7.04           C  
ATOM   3292  C   LEU A 219     -11.068  47.056   9.115  1.00  7.04           C  
ATOM   3293  O   LEU A 219     -12.134  46.454   9.061  1.00  7.04           O  
ATOM   3294  CB  LEU A 219      -8.908  45.779   9.555  1.00  7.04           C  
ATOM   3295  CG  LEU A 219      -7.866  45.432  10.536  1.00  7.04           C  
ATOM   3296  CD1 LEU A 219      -6.829  44.599   9.849  1.00  7.04           C  
ATOM   3297  CD2 LEU A 219      -7.329  46.692  11.134  1.00  7.04           C  
ATOM   3298  H   LEU A 219     -10.460  44.896  11.305  1.00  7.04           H  
ATOM   3299  HA  LEU A 219      -9.590  47.493  10.621  1.00  7.04           H  
ATOM   3300 1HB  LEU A 219      -9.312  44.852   9.207  1.00  7.04           H  
ATOM   3301 2HB  LEU A 219      -8.433  46.279   8.724  1.00  7.04           H  
ATOM   3302  HG  LEU A 219      -8.297  44.825  11.332  1.00  7.04           H  
ATOM   3303 1HD1 LEU A 219      -6.062  44.317  10.555  1.00  7.04           H  
ATOM   3304 2HD1 LEU A 219      -7.301  43.709   9.448  1.00  7.04           H  
ATOM   3305 3HD1 LEU A 219      -6.386  45.175   9.040  1.00  7.04           H  
ATOM   3306 1HD2 LEU A 219      -6.566  46.446  11.869  1.00  7.04           H  
ATOM   3307 2HD2 LEU A 219      -6.904  47.302  10.347  1.00  7.04           H  
ATOM   3308 3HD2 LEU A 219      -8.135  47.240  11.620  1.00  7.04           H  
ATOM   3309  N   PRO A 220     -10.848  48.117   8.327  1.00  7.04           N  
ATOM   3310  CA  PRO A 220     -11.822  48.645   7.402  1.00  7.04           C  
ATOM   3311  C   PRO A 220     -12.241  47.552   6.473  1.00  7.04           C  
ATOM   3312  O   PRO A 220     -11.400  46.789   6.006  1.00  7.04           O  
ATOM   3313  CB  PRO A 220     -11.034  49.707   6.650  1.00  7.04           C  
ATOM   3314  CG  PRO A 220      -9.935  50.094   7.607  1.00  7.04           C  
ATOM   3315  CD  PRO A 220      -9.558  48.798   8.279  1.00  7.04           C  
ATOM   3316  HA  PRO A 220     -12.673  49.055   7.946  1.00  7.04           H  
ATOM   3317 1HB  PRO A 220     -10.658  49.297   5.709  1.00  7.04           H  
ATOM   3318 2HB  PRO A 220     -11.701  50.526   6.378  1.00  7.04           H  
ATOM   3319 1HG  PRO A 220      -9.116  50.559   7.054  1.00  7.04           H  
ATOM   3320 2HG  PRO A 220     -10.278  50.827   8.339  1.00  7.04           H  
ATOM   3321 1HD  PRO A 220      -8.861  48.251   7.650  1.00  7.04           H  
ATOM   3322 2HD  PRO A 220      -9.146  49.001   9.243  1.00  7.04           H  
ATOM   3323  N   TRP A 221     -13.520  47.508   6.128  1.00  7.04           N  
ATOM   3324  CA  TRP A 221     -13.954  46.455   5.225  1.00  7.04           C  
ATOM   3325  C   TRP A 221     -15.013  46.842   4.217  1.00  7.04           C  
ATOM   3326  O   TRP A 221     -15.737  47.817   4.398  1.00  7.04           O  
ATOM   3327  CB  TRP A 221     -14.455  45.275   6.022  1.00  7.04           C  
ATOM   3328  CG  TRP A 221     -15.612  45.573   6.922  1.00  7.04           C  
ATOM   3329  CD1 TRP A 221     -15.535  46.020   8.206  1.00  7.04           C  
ATOM   3330  CD2 TRP A 221     -17.029  45.443   6.626  1.00  7.04           C  
ATOM   3331  CE2 TRP A 221     -17.721  45.822   7.776  1.00  7.04           C  
ATOM   3332  CE3 TRP A 221     -17.752  45.041   5.495  1.00  7.04           C  
ATOM   3333  NE1 TRP A 221     -16.797  46.173   8.731  1.00  7.04           N  
ATOM   3334  CZ2 TRP A 221     -19.102  45.809   7.833  1.00  7.04           C  
ATOM   3335  CZ3 TRP A 221     -19.130  45.028   5.548  1.00  7.04           C  
ATOM   3336  CH2 TRP A 221     -19.792  45.403   6.689  1.00  7.04           C  
ATOM   3337  H   TRP A 221     -14.183  48.147   6.524  1.00  7.04           H  
ATOM   3338  HA  TRP A 221     -13.089  46.136   4.679  1.00  7.04           H  
ATOM   3339 1HB  TRP A 221     -14.734  44.499   5.342  1.00  7.04           H  
ATOM   3340 2HB  TRP A 221     -13.665  44.910   6.608  1.00  7.04           H  
ATOM   3341  HD1 TRP A 221     -14.606  46.222   8.742  1.00  7.04           H  
ATOM   3342  HE1 TRP A 221     -17.005  46.489   9.668  1.00  7.04           H  
ATOM   3343  HE3 TRP A 221     -17.235  44.749   4.593  1.00  7.04           H  
ATOM   3344  HZ2 TRP A 221     -19.646  46.104   8.730  1.00  7.04           H  
ATOM   3345  HZ3 TRP A 221     -19.677  44.716   4.657  1.00  7.04           H  
ATOM   3346  HH2 TRP A 221     -20.881  45.385   6.700  1.00  7.04           H  
ATOM   3347  N   HIS A 222     -15.141  46.049   3.163  1.00  7.04           N  
ATOM   3348  CA  HIS A 222     -16.221  46.295   2.213  1.00  7.04           C  
ATOM   3349  C   HIS A 222     -16.803  44.990   1.726  1.00  7.04           C  
ATOM   3350  O   HIS A 222     -16.163  43.940   1.805  1.00  7.04           O  
ATOM   3351  CB  HIS A 222     -15.788  47.158   0.999  1.00  7.04           C  
ATOM   3352  CG  HIS A 222     -14.789  46.572  -0.018  1.00  7.04           C  
ATOM   3353  CD2 HIS A 222     -13.477  46.820  -0.215  1.00  7.04           C  
ATOM   3354  ND1 HIS A 222     -15.167  45.696  -1.026  1.00  7.04           N  
ATOM   3355  CE1 HIS A 222     -14.125  45.405  -1.781  1.00  7.04           C  
ATOM   3356  NE2 HIS A 222     -13.062  46.077  -1.326  1.00  7.04           N  
ATOM   3357  H   HIS A 222     -14.481  45.278   3.054  1.00  7.04           H  
ATOM   3358  HA  HIS A 222     -17.027  46.831   2.708  1.00  7.04           H  
ATOM   3359 1HB  HIS A 222     -16.681  47.446   0.441  1.00  7.04           H  
ATOM   3360 2HB  HIS A 222     -15.352  48.085   1.375  1.00  7.04           H  
ATOM   3361  HD1 HIS A 222     -16.094  45.312  -1.213  1.00  7.04           H  
ATOM   3362  HD2 HIS A 222     -12.789  47.455   0.297  1.00  7.04           H  
ATOM   3363  HE1 HIS A 222     -14.249  44.718  -2.622  1.00  7.04           H  
ATOM   3364  N   ALA A 223     -18.033  45.035   1.227  1.00  7.04           N  
ATOM   3365  CA  ALA A 223     -18.627  43.810   0.717  1.00  7.04           C  
ATOM   3366  C   ALA A 223     -17.757  43.272  -0.395  1.00  7.04           C  
ATOM   3367  O   ALA A 223     -17.335  44.021  -1.276  1.00  7.04           O  
ATOM   3368  CB  ALA A 223     -20.035  44.060   0.231  1.00  7.04           C  
ATOM   3369  H   ALA A 223     -18.541  45.909   1.190  1.00  7.04           H  
ATOM   3370  HA  ALA A 223     -18.648  43.070   1.519  1.00  7.04           H  
ATOM   3371 1HB  ALA A 223     -20.460  43.126  -0.140  1.00  7.04           H  
ATOM   3372 2HB  ALA A 223     -20.645  44.434   1.053  1.00  7.04           H  
ATOM   3373 3HB  ALA A 223     -20.016  44.795  -0.574  1.00  7.04           H  
ATOM   3374  N   GLY A 224     -17.539  41.968  -0.385  1.00  7.04           N  
ATOM   3375  CA  GLY A 224     -16.686  41.319  -1.367  1.00  7.04           C  
ATOM   3376  C   GLY A 224     -17.134  41.568  -2.793  1.00  7.04           C  
ATOM   3377  O   GLY A 224     -16.408  42.154  -3.595  1.00  7.04           O  
ATOM   3378  H   GLY A 224     -17.939  41.409   0.364  1.00  7.04           H  
ATOM   3379 1HA  GLY A 224     -15.661  41.672  -1.239  1.00  7.04           H  
ATOM   3380 2HA  GLY A 224     -16.674  40.249  -1.172  1.00  7.04           H  
ATOM   3381  N   ALA A 225     -18.368  41.192  -3.113  1.00  7.04           N  
ATOM   3382  CA  ALA A 225     -18.855  41.325  -4.485  1.00  7.04           C  
ATOM   3383  C   ALA A 225     -19.321  42.742  -4.844  1.00  7.04           C  
ATOM   3384  O   ALA A 225     -20.464  42.942  -5.258  1.00  7.04           O  
ATOM   3385  CB  ALA A 225     -19.998  40.353  -4.706  1.00  7.04           C  
ATOM   3386  H   ALA A 225     -18.947  40.755  -2.412  1.00  7.04           H  
ATOM   3387  HA  ALA A 225     -18.033  41.065  -5.152  1.00  7.04           H  
ATOM   3388 1HB  ALA A 225     -20.333  40.415  -5.741  1.00  7.04           H  
ATOM   3389 2HB  ALA A 225     -19.653  39.339  -4.492  1.00  7.04           H  
ATOM   3390 3HB  ALA A 225     -20.821  40.605  -4.041  1.00  7.04           H  
ATOM   3391  N   ASP A 226     -18.420  43.705  -4.695  1.00  7.04           N  
ATOM   3392  CA  ASP A 226     -18.625  45.101  -5.067  1.00  7.04           C  
ATOM   3393  C   ASP A 226     -17.287  45.815  -5.103  1.00  7.04           C  
ATOM   3394  O   ASP A 226     -16.804  46.303  -4.082  1.00  7.04           O  
ATOM   3395  CB  ASP A 226     -19.570  45.842  -4.116  1.00  7.04           C  
ATOM   3396  CG  ASP A 226     -19.920  47.311  -4.604  1.00  7.04           C  
ATOM   3397  OD1 ASP A 226     -19.340  47.781  -5.587  1.00  7.04           O  
ATOM   3398  OD2 ASP A 226     -20.779  47.918  -3.991  1.00  7.04           O1-
ATOM   3399  H   ASP A 226     -17.514  43.414  -4.333  1.00  7.04           H  
ATOM   3400  HA  ASP A 226     -19.056  45.132  -6.066  1.00  7.04           H  
ATOM   3401 1HB  ASP A 226     -20.500  45.279  -4.013  1.00  7.04           H  
ATOM   3402 2HB  ASP A 226     -19.110  45.896  -3.124  1.00  7.04           H  
ATOM   3403  N   THR A 227     -16.703  45.903  -6.287  1.00  7.04           N  
ATOM   3404  CA  THR A 227     -15.398  46.520  -6.434  1.00  7.04           C  
ATOM   3405  C   THR A 227     -15.500  47.816  -7.230  1.00  7.04           C  
ATOM   3406  O   THR A 227     -14.491  48.422  -7.587  1.00  7.04           O  
ATOM   3407  CB  THR A 227     -14.417  45.532  -7.080  1.00  7.04           C  
ATOM   3408  CG2 THR A 227     -14.292  44.289  -6.191  1.00  7.04           C  
ATOM   3409  OG1 THR A 227     -14.903  45.144  -8.372  1.00  7.04           O  
ATOM   3410  H   THR A 227     -17.159  45.497  -7.091  1.00  7.04           H  
ATOM   3411  HA  THR A 227     -15.016  46.769  -5.443  1.00  7.04           H  
ATOM   3412  HB  THR A 227     -13.441  46.003  -7.191  1.00  7.04           H  
ATOM   3413  HG1 THR A 227     -14.937  45.916  -8.945  1.00  7.04           H  
ATOM   3414 1HG2 THR A 227     -13.598  43.583  -6.644  1.00  7.04           H  
ATOM   3415 2HG2 THR A 227     -13.923  44.581  -5.209  1.00  7.04           H  
ATOM   3416 3HG2 THR A 227     -15.266  43.811  -6.079  1.00  7.04           H  
ATOM   3417  N   GLY A 228     -16.738  48.209  -7.543  1.00  7.04           N  
ATOM   3418  CA  GLY A 228     -17.015  49.433  -8.288  1.00  7.04           C  
ATOM   3419  C   GLY A 228     -16.559  50.644  -7.485  1.00  7.04           C  
ATOM   3420  O   GLY A 228     -15.795  51.485  -7.963  1.00  7.04           O  
ATOM   3421  H   GLY A 228     -17.520  47.661  -7.195  1.00  7.04           H  
ATOM   3422 1HA  GLY A 228     -16.500  49.406  -9.248  1.00  7.04           H  
ATOM   3423 2HA  GLY A 228     -18.083  49.504  -8.489  1.00  7.04           H  
ATOM   3424  N   THR A 229     -17.058  50.726  -6.259  1.00  7.04           N  
ATOM   3425  CA  THR A 229     -16.715  51.799  -5.345  1.00  7.04           C  
ATOM   3426  C   THR A 229     -16.089  51.205  -4.082  1.00  7.04           C  
ATOM   3427  O   THR A 229     -16.692  50.330  -3.461  1.00  7.04           O  
ATOM   3428  CB  THR A 229     -17.975  52.606  -4.959  1.00  7.04           C  
ATOM   3429  CG2 THR A 229     -17.649  53.715  -3.942  1.00  7.04           C  
ATOM   3430  OG1 THR A 229     -18.548  53.186  -6.139  1.00  7.04           O  
ATOM   3431  H   THR A 229     -17.692  49.994  -5.950  1.00  7.04           H  
ATOM   3432  HA  THR A 229     -16.021  52.461  -5.850  1.00  7.04           H  
ATOM   3433  HB  THR A 229     -18.703  51.927  -4.513  1.00  7.04           H  
ATOM   3434  HG1 THR A 229     -17.863  53.651  -6.630  1.00  7.04           H  
ATOM   3435 1HG2 THR A 229     -18.563  54.249  -3.689  1.00  7.04           H  
ATOM   3436 2HG2 THR A 229     -17.229  53.276  -3.040  1.00  7.04           H  
ATOM   3437 3HG2 THR A 229     -16.937  54.409  -4.372  1.00  7.04           H  
ATOM   3438  N   PRO A 230     -14.936  51.699  -3.599  1.00  7.04           N  
ATOM   3439  CA  PRO A 230     -14.278  51.219  -2.397  1.00  7.04           C  
ATOM   3440  C   PRO A 230     -14.985  51.746  -1.153  1.00  7.04           C  
ATOM   3441  O   PRO A 230     -14.465  52.558  -0.384  1.00  7.04           O  
ATOM   3442  CB  PRO A 230     -12.860  51.763  -2.571  1.00  7.04           C  
ATOM   3443  CG  PRO A 230     -13.042  53.042  -3.346  1.00  7.04           C  
ATOM   3444  CD  PRO A 230     -14.187  52.759  -4.310  1.00  7.04           C  
ATOM   3445  HA  PRO A 230     -14.279  50.118  -2.400  1.00  7.04           H  
ATOM   3446 1HB  PRO A 230     -12.409  51.933  -1.592  1.00  7.04           H  
ATOM   3447 2HB  PRO A 230     -12.234  51.025  -3.091  1.00  7.04           H  
ATOM   3448 1HG  PRO A 230     -13.261  53.852  -2.658  1.00  7.04           H  
ATOM   3449 2HG  PRO A 230     -12.109  53.316  -3.861  1.00  7.04           H  
ATOM   3450 1HD  PRO A 230     -14.772  53.672  -4.420  1.00  7.04           H  
ATOM   3451 2HD  PRO A 230     -13.799  52.385  -5.275  1.00  7.04           H  
ATOM   3452  N   HIS A 231     -16.217  51.290  -0.980  1.00  7.04           N  
ATOM   3453  CA  HIS A 231     -17.064  51.733   0.113  1.00  7.04           C  
ATOM   3454  C   HIS A 231     -16.684  51.029   1.401  1.00  7.04           C  
ATOM   3455  O   HIS A 231     -17.346  50.090   1.842  1.00  7.04           O  
ATOM   3456  CB  HIS A 231     -18.534  51.479  -0.236  1.00  7.04           C  
ATOM   3457  CG  HIS A 231     -19.530  52.113   0.699  1.00  7.04           C  
ATOM   3458  CD2 HIS A 231     -19.387  52.671   1.925  1.00  7.04           C  
ATOM   3459  ND1 HIS A 231     -20.878  52.196   0.397  1.00  7.04           N  
ATOM   3460  CE1 HIS A 231     -21.517  52.787   1.393  1.00  7.04           C  
ATOM   3461  NE2 HIS A 231     -20.642  53.087   2.331  1.00  7.04           N  
ATOM   3462  H   HIS A 231     -16.574  50.620  -1.657  1.00  7.04           H  
ATOM   3463  HA  HIS A 231     -16.932  52.804   0.268  1.00  7.04           H  
ATOM   3464 1HB  HIS A 231     -18.731  51.850  -1.244  1.00  7.04           H  
ATOM   3465 2HB  HIS A 231     -18.718  50.405  -0.249  1.00  7.04           H  
ATOM   3466  HD1 HIS A 231     -21.319  51.861  -0.436  1.00  7.04           H  
ATOM   3467  HD2 HIS A 231     -18.519  52.826   2.572  1.00  7.04           H  
ATOM   3468  HE1 HIS A 231     -22.593  52.950   1.342  1.00  7.04           H  
ATOM   3469  N   TRP A 232     -15.602  51.504   1.995  1.00  7.04           N  
ATOM   3470  CA  TRP A 232     -15.048  50.929   3.212  1.00  7.04           C  
ATOM   3471  C   TRP A 232     -15.873  51.343   4.459  1.00  7.04           C  
ATOM   3472  O   TRP A 232     -16.098  52.531   4.718  1.00  7.04           O  
ATOM   3473  CB  TRP A 232     -13.622  51.414   3.378  1.00  7.04           C  
ATOM   3474  CG  TRP A 232     -12.591  50.939   2.386  1.00  7.04           C  
ATOM   3475  CD1 TRP A 232     -12.058  51.656   1.360  1.00  7.04           C  
ATOM   3476  CD2 TRP A 232     -11.959  49.667   2.341  1.00  7.04           C  
ATOM   3477  CE2 TRP A 232     -11.055  49.687   1.285  1.00  7.04           C  
ATOM   3478  CE3 TRP A 232     -12.075  48.558   3.084  1.00  7.04           C  
ATOM   3479  NE1 TRP A 232     -11.126  50.904   0.697  1.00  7.04           N  
ATOM   3480  CZ2 TRP A 232     -10.268  48.598   0.989  1.00  7.04           C  
ATOM   3481  CZ3 TRP A 232     -11.306  47.468   2.793  1.00  7.04           C  
ATOM   3482  CH2 TRP A 232     -10.430  47.475   1.793  1.00  7.04           C  
ATOM   3483  H   TRP A 232     -15.114  52.257   1.511  1.00  7.04           H  
ATOM   3484  HA  TRP A 232     -15.060  49.845   3.122  1.00  7.04           H  
ATOM   3485 1HB  TRP A 232     -13.644  52.477   3.289  1.00  7.04           H  
ATOM   3486 2HB  TRP A 232     -13.273  51.159   4.376  1.00  7.04           H  
ATOM   3487  HD1 TRP A 232     -12.322  52.685   1.111  1.00  7.04           H  
ATOM   3488  HE1 TRP A 232     -10.581  51.213  -0.091  1.00  7.04           H  
ATOM   3489  HE3 TRP A 232     -12.770  48.558   3.888  1.00  7.04           H  
ATOM   3490  HZ2 TRP A 232      -9.548  48.605   0.174  1.00  7.04           H  
ATOM   3491  HZ3 TRP A 232     -11.415  46.592   3.398  1.00  7.04           H  
ATOM   3492  HH2 TRP A 232      -9.838  46.582   1.631  1.00  7.04           H  
ATOM   3493  N   ASN A 233     -16.263  50.358   5.262  1.00  7.04           N  
ATOM   3494  CA  ASN A 233     -17.119  50.516   6.443  1.00  7.04           C  
ATOM   3495  C   ASN A 233     -16.493  50.986   7.755  1.00  7.04           C  
ATOM   3496  O   ASN A 233     -17.167  51.639   8.549  1.00  7.04           O  
ATOM   3497  CB  ASN A 233     -17.811  49.199   6.669  1.00  7.04           C  
ATOM   3498  CG  ASN A 233     -18.891  48.965   5.670  1.00  7.04           C  
ATOM   3499  ND2 ASN A 233     -18.550  48.305   4.606  1.00  7.04           N  
ATOM   3500  OD1 ASN A 233     -20.026  49.440   5.828  1.00  7.04           O  
ATOM   3501  H   ASN A 233     -16.020  49.415   4.993  1.00  7.04           H  
ATOM   3502  HA  ASN A 233     -17.879  51.253   6.184  1.00  7.04           H  
ATOM   3503 1HB  ASN A 233     -17.079  48.404   6.579  1.00  7.04           H  
ATOM   3504 2HB  ASN A 233     -18.226  49.154   7.673  1.00  7.04           H  
ATOM   3505 1HD2 ASN A 233     -19.216  48.143   3.883  1.00  7.04           H  
ATOM   3506 2HD2 ASN A 233     -17.581  48.007   4.492  1.00  7.04           H  
ATOM   3507  N   ASN A 234     -15.237  50.648   8.020  1.00  7.04           N  
ATOM   3508  CA  ASN A 234     -14.648  50.986   9.319  1.00  7.04           C  
ATOM   3509  C   ASN A 234     -13.283  51.636   9.117  1.00  7.04           C  
ATOM   3510  O   ASN A 234     -12.311  51.302   9.789  1.00  7.04           O  
ATOM   3511  CB  ASN A 234     -14.566  49.763  10.233  1.00  7.04           C  
ATOM   3512  CG  ASN A 234     -14.526  50.159  11.715  1.00  7.04           C  
ATOM   3513  ND2 ASN A 234     -13.788  49.464  12.541  1.00  7.04           N  
ATOM   3514  OD1 ASN A 234     -15.203  51.121  12.092  1.00  7.04           O  
ATOM   3515  H   ASN A 234     -14.702  50.144   7.335  1.00  7.04           H  
ATOM   3516  HA  ASN A 234     -15.279  51.729   9.811  1.00  7.04           H  
ATOM   3517 1HB  ASN A 234     -15.423  49.112  10.058  1.00  7.04           H  
ATOM   3518 2HB  ASN A 234     -13.666  49.187  10.014  1.00  7.04           H  
ATOM   3519 1HD2 ASN A 234     -13.756  49.713  13.507  1.00  7.04           H  
ATOM   3520 2HD2 ASN A 234     -13.228  48.693  12.214  1.00  7.04           H  
ATOM   3521  N   LYS A 235     -13.219  52.578   8.177  1.00  7.04           N  
ATOM   3522  CA  LYS A 235     -11.979  53.256   7.772  1.00  7.04           C  
ATOM   3523  C   LYS A 235     -11.206  53.891   8.912  1.00  7.04           C  
ATOM   3524  O   LYS A 235      -9.973  53.938   8.882  1.00  7.04           O  
ATOM   3525  CB  LYS A 235     -12.323  54.348   6.783  1.00  7.04           C  
ATOM   3526  CG  LYS A 235     -12.790  53.886   5.459  1.00  7.04           C  
ATOM   3527  CD  LYS A 235     -13.005  55.067   4.490  1.00  7.04           C  
ATOM   3528  CE  LYS A 235     -14.289  55.828   4.815  1.00  7.04           C  
ATOM   3529  NZ  LYS A 235     -15.518  55.110   4.425  1.00  7.04           N1+
ATOM   3530  H   LYS A 235     -14.077  52.818   7.694  1.00  7.04           H  
ATOM   3531  HA  LYS A 235     -11.330  52.545   7.285  1.00  7.04           H  
ATOM   3532 1HB  LYS A 235     -13.145  54.913   7.189  1.00  7.04           H  
ATOM   3533 2HB  LYS A 235     -11.477  55.001   6.654  1.00  7.04           H  
ATOM   3534 1HG  LYS A 235     -12.048  53.206   5.044  1.00  7.04           H  
ATOM   3535 2HG  LYS A 235     -13.734  53.357   5.591  1.00  7.04           H  
ATOM   3536 1HD  LYS A 235     -12.179  55.761   4.546  1.00  7.04           H  
ATOM   3537 2HD  LYS A 235     -13.073  54.710   3.465  1.00  7.04           H  
ATOM   3538 1HE  LYS A 235     -14.326  56.012   5.878  1.00  7.04           H  
ATOM   3539 2HE  LYS A 235     -14.272  56.767   4.295  1.00  7.04           H  
ATOM   3540 1HZ  LYS A 235     -16.309  55.679   4.656  1.00  7.04           H  
ATOM   3541 2HZ  LYS A 235     -15.521  54.959   3.419  1.00  7.04           H  
ATOM   3542 3HZ  LYS A 235     -15.620  54.209   4.873  1.00  7.04           H  
ATOM   3543  N   GLU A 236     -11.921  54.328   9.944  1.00  7.04           N  
ATOM   3544  CA  GLU A 236     -11.311  54.971  11.095  1.00  7.04           C  
ATOM   3545  C   GLU A 236     -10.302  54.053  11.805  1.00  7.04           C  
ATOM   3546  O   GLU A 236      -9.384  54.534  12.473  1.00  7.04           O  
ATOM   3547  CB  GLU A 236     -12.401  55.438  12.068  1.00  7.04           C  
ATOM   3548  CG  GLU A 236     -13.201  54.317  12.749  1.00  7.04           C  
ATOM   3549  CD  GLU A 236     -14.289  54.851  13.662  1.00  7.04           C  
ATOM   3550  OE1 GLU A 236     -14.364  56.053  13.817  1.00  7.04           O  
ATOM   3551  OE2 GLU A 236     -15.029  54.078  14.211  1.00  7.04           O1-
ATOM   3552  H   GLU A 236     -12.926  54.229   9.911  1.00  7.04           H  
ATOM   3553  HA  GLU A 236     -10.790  55.856  10.748  1.00  7.04           H  
ATOM   3554 1HB  GLU A 236     -11.949  56.048  12.850  1.00  7.04           H  
ATOM   3555 2HB  GLU A 236     -13.111  56.072  11.532  1.00  7.04           H  
ATOM   3556 1HG  GLU A 236     -13.652  53.681  11.981  1.00  7.04           H  
ATOM   3557 2HG  GLU A 236     -12.521  53.702  13.334  1.00  7.04           H  
ATOM   3558  N   ALA A 237     -10.453  52.731  11.633  1.00  7.04           N  
ATOM   3559  CA  ALA A 237      -9.611  51.726  12.272  1.00  7.04           C  
ATOM   3560  C   ALA A 237      -8.134  51.875  11.923  1.00  7.04           C  
ATOM   3561  O   ALA A 237      -7.279  51.463  12.704  1.00  7.04           O  
ATOM   3562  CB  ALA A 237     -10.080  50.341  11.875  1.00  7.04           C  
ATOM   3563  H   ALA A 237     -11.201  52.391  11.028  1.00  7.04           H  
ATOM   3564  HA  ALA A 237      -9.713  51.842  13.349  1.00  7.04           H  
ATOM   3565 1HB  ALA A 237      -9.481  49.582  12.371  1.00  7.04           H  
ATOM   3566 2HB  ALA A 237     -11.121  50.216  12.154  1.00  7.04           H  
ATOM   3567 3HB  ALA A 237      -9.991  50.241  10.817  1.00  7.04           H  
ATOM   3568  N   LEU A 238      -7.822  52.379  10.729  1.00  7.04           N  
ATOM   3569  CA  LEU A 238      -6.426  52.528  10.330  1.00  7.04           C  
ATOM   3570  C   LEU A 238      -5.888  53.940  10.351  1.00  7.04           C  
ATOM   3571  O   LEU A 238      -4.769  54.140   9.896  1.00  7.04           O  
ATOM   3572  CB  LEU A 238      -6.185  52.041   8.899  1.00  7.04           C  
ATOM   3573  CG  LEU A 238      -6.384  50.620   8.604  1.00  7.04           C  
ATOM   3574  CD1 LEU A 238      -6.151  50.401   7.139  1.00  7.04           C  
ATOM   3575  CD2 LEU A 238      -5.430  49.807   9.390  1.00  7.04           C  
ATOM   3576  H   LEU A 238      -8.563  52.726  10.112  1.00  7.04           H  
ATOM   3577  HA  LEU A 238      -5.820  51.930  11.008  1.00  7.04           H  
ATOM   3578 1HB  LEU A 238      -6.851  52.600   8.241  1.00  7.04           H  
ATOM   3579 2HB  LEU A 238      -5.160  52.286   8.624  1.00  7.04           H  
ATOM   3580  HG  LEU A 238      -7.372  50.343   8.849  1.00  7.04           H  
ATOM   3581 1HD1 LEU A 238      -6.296  49.361   6.910  1.00  7.04           H  
ATOM   3582 2HD1 LEU A 238      -6.847  51.003   6.560  1.00  7.04           H  
ATOM   3583 3HD1 LEU A 238      -5.132  50.684   6.883  1.00  7.04           H  
ATOM   3584 1HD2 LEU A 238      -5.576  48.753   9.147  1.00  7.04           H  
ATOM   3585 2HD2 LEU A 238      -4.408  50.096   9.134  1.00  7.04           H  
ATOM   3586 3HD2 LEU A 238      -5.602  49.974  10.454  1.00  7.04           H  
ATOM   3587  N   VAL A 239      -6.680  54.929  10.751  1.00  7.04           N  
ATOM   3588  CA  VAL A 239      -6.254  56.321  10.553  1.00  7.04           C  
ATOM   3589  C   VAL A 239      -6.430  57.261  11.723  1.00  7.04           C  
ATOM   3590  O   VAL A 239      -6.986  58.340  11.539  1.00  7.04           O  
ATOM   3591  CB  VAL A 239      -7.002  56.897   9.372  1.00  7.04           C  
ATOM   3592  CG1 VAL A 239      -6.549  56.175   8.082  1.00  7.04           C  
ATOM   3593  CG2 VAL A 239      -8.439  56.747   9.682  1.00  7.04           C  
ATOM   3594  H   VAL A 239      -7.583  54.732  11.191  1.00  7.04           H  
ATOM   3595  HA  VAL A 239      -5.199  56.307  10.306  1.00  7.04           H  
ATOM   3596  HB  VAL A 239      -6.759  57.937   9.256  1.00  7.04           H  
ATOM   3597 1HG1 VAL A 239      -7.038  56.549   7.239  1.00  7.04           H  
ATOM   3598 2HG1 VAL A 239      -5.491  56.329   7.968  1.00  7.04           H  
ATOM   3599 3HG1 VAL A 239      -6.759  55.123   8.136  1.00  7.04           H  
ATOM   3600 1HG2 VAL A 239      -9.049  57.126   8.933  1.00  7.04           H  
ATOM   3601 2HG2 VAL A 239      -8.638  55.698   9.812  1.00  7.04           H  
ATOM   3602 3HG2 VAL A 239      -8.655  57.276  10.609  1.00  7.04           H  
ATOM   3603  N   GLU A 240      -6.045  56.865  12.915  1.00  7.04           N  
ATOM   3604  CA  GLU A 240      -6.322  57.689  14.084  1.00  7.04           C  
ATOM   3605  C   GLU A 240      -6.021  59.176  13.862  1.00  7.04           C  
ATOM   3606  O   GLU A 240      -4.937  59.559  13.401  1.00  7.04           O  
ATOM   3607  CB  GLU A 240      -5.475  57.210  15.260  1.00  7.04           C  
ATOM   3608  CG  GLU A 240      -5.785  57.850  16.606  1.00  7.04           C  
ATOM   3609  CD  GLU A 240      -4.908  57.318  17.732  1.00  7.04           C  
ATOM   3610  OE1 GLU A 240      -3.928  56.671  17.442  1.00  7.04           O  
ATOM   3611  OE2 GLU A 240      -5.226  57.552  18.875  1.00  7.04           O1-
ATOM   3612  H   GLU A 240      -5.571  55.979  13.012  1.00  7.04           H  
ATOM   3613  HA  GLU A 240      -7.379  57.585  14.330  1.00  7.04           H  
ATOM   3614 1HB  GLU A 240      -5.577  56.140  15.373  1.00  7.04           H  
ATOM   3615 2HB  GLU A 240      -4.433  57.427  15.048  1.00  7.04           H  
ATOM   3616 1HG  GLU A 240      -5.628  58.922  16.527  1.00  7.04           H  
ATOM   3617 2HG  GLU A 240      -6.833  57.682  16.849  1.00  7.04           H  
ATOM   3618  N   PHE A 241      -7.008  60.004  14.204  1.00  7.04           N  
ATOM   3619  CA  PHE A 241      -6.889  61.453  14.121  1.00  7.04           C  
ATOM   3620  C   PHE A 241      -6.208  61.961  15.384  1.00  7.04           C  
ATOM   3621  O   PHE A 241      -6.406  61.406  16.466  1.00  7.04           O  
ATOM   3622  CB  PHE A 241      -8.268  62.109  13.957  1.00  7.04           C  
ATOM   3623  CG  PHE A 241      -8.922  61.931  12.575  1.00  7.04           C  
ATOM   3624  CD1 PHE A 241      -9.061  60.672  11.989  1.00  7.04           C  
ATOM   3625  CD2 PHE A 241      -9.429  63.034  11.877  1.00  7.04           C  
ATOM   3626  CE1 PHE A 241      -9.656  60.522  10.741  1.00  7.04           C  
ATOM   3627  CE2 PHE A 241     -10.029  62.872  10.629  1.00  7.04           C  
ATOM   3628  CZ  PHE A 241     -10.134  61.624  10.063  1.00  7.04           C  
ATOM   3629  H   PHE A 241      -7.868  59.606  14.550  1.00  7.04           H  
ATOM   3630  HA  PHE A 241      -6.269  61.715  13.268  1.00  7.04           H  
ATOM   3631 1HB  PHE A 241      -8.947  61.713  14.709  1.00  7.04           H  
ATOM   3632 2HB  PHE A 241      -8.167  63.173  14.144  1.00  7.04           H  
ATOM   3633  HD1 PHE A 241      -8.687  59.798  12.515  1.00  7.04           H  
ATOM   3634  HD2 PHE A 241      -9.344  64.029  12.319  1.00  7.04           H  
ATOM   3635  HE1 PHE A 241      -9.739  59.532  10.298  1.00  7.04           H  
ATOM   3636  HE2 PHE A 241     -10.410  63.729  10.096  1.00  7.04           H  
ATOM   3637  HZ  PHE A 241     -10.596  61.509   9.086  1.00  7.04           H  
ATOM   3638  N   LYS A 242      -5.448  63.034  15.258  1.00  7.04           N  
ATOM   3639  CA  LYS A 242      -4.778  63.639  16.399  1.00  7.04           C  
ATOM   3640  C   LYS A 242      -5.675  64.647  17.107  1.00  7.04           C  
ATOM   3641  O   LYS A 242      -6.795  64.926  16.660  1.00  7.04           O  
ATOM   3642  CB  LYS A 242      -3.440  64.233  15.968  1.00  7.04           C  
ATOM   3643  CG  LYS A 242      -2.496  63.177  15.344  1.00  7.04           C  
ATOM   3644  CD  LYS A 242      -2.147  62.096  16.381  1.00  7.04           C  
ATOM   3645  CE  LYS A 242      -1.152  61.077  15.845  1.00  7.04           C  
ATOM   3646  NZ  LYS A 242      -0.837  60.022  16.857  1.00  7.04           N1+
ATOM   3647  H   LYS A 242      -5.292  63.421  14.331  1.00  7.04           H  
ATOM   3648  HA  LYS A 242      -4.557  62.848  17.117  1.00  7.04           H  
ATOM   3649 1HB  LYS A 242      -3.613  65.014  15.227  1.00  7.04           H  
ATOM   3650 2HB  LYS A 242      -2.938  64.689  16.823  1.00  7.04           H  
ATOM   3651 1HG  LYS A 242      -2.986  62.708  14.485  1.00  7.04           H  
ATOM   3652 2HG  LYS A 242      -1.581  63.658  14.999  1.00  7.04           H  
ATOM   3653 1HD  LYS A 242      -1.734  62.566  17.276  1.00  7.04           H  
ATOM   3654 2HD  LYS A 242      -3.063  61.566  16.661  1.00  7.04           H  
ATOM   3655 1HE  LYS A 242      -1.582  60.599  14.968  1.00  7.04           H  
ATOM   3656 2HE  LYS A 242      -0.231  61.585  15.560  1.00  7.04           H  
ATOM   3657 1HZ  LYS A 242      -0.184  59.359  16.465  1.00  7.04           H  
ATOM   3658 2HZ  LYS A 242      -0.433  60.447  17.680  1.00  7.04           H  
ATOM   3659 3HZ  LYS A 242      -1.696  59.539  17.114  1.00  7.04           H  
ATOM   3660  N   ASP A 243      -5.212  65.157  18.248  1.00  7.04           N  
ATOM   3661  CA  ASP A 243      -6.036  65.989  19.130  1.00  7.04           C  
ATOM   3662  C   ASP A 243      -6.304  67.444  18.728  1.00  7.04           C  
ATOM   3663  O   ASP A 243      -5.932  68.386  19.424  1.00  7.04           O  
ATOM   3664  CB  ASP A 243      -5.470  65.920  20.556  1.00  7.04           C  
ATOM   3665  CG  ASP A 243      -3.993  66.346  20.706  1.00  7.04           C  
ATOM   3666  OD1 ASP A 243      -3.212  66.119  19.791  1.00  7.04           O  
ATOM   3667  OD2 ASP A 243      -3.654  66.875  21.742  1.00  7.04           O1-
ATOM   3668  H   ASP A 243      -4.277  64.919  18.544  1.00  7.04           H  
ATOM   3669  HA  ASP A 243      -7.014  65.506  19.175  1.00  7.04           H  
ATOM   3670 1HB  ASP A 243      -6.072  66.562  21.202  1.00  7.04           H  
ATOM   3671 2HB  ASP A 243      -5.573  64.904  20.933  1.00  7.04           H  
ATOM   3672  N   ALA A 244      -7.030  67.593  17.625  1.00  7.04           N  
ATOM   3673  CA  ALA A 244      -7.465  68.883  17.079  1.00  7.04           C  
ATOM   3674  C   ALA A 244      -6.314  69.829  16.733  1.00  7.04           C  
ATOM   3675  O   ALA A 244      -5.559  69.531  15.815  1.00  7.04           O  
ATOM   3676  CB  ALA A 244      -8.411  69.550  18.047  1.00  7.04           C  
ATOM   3677  H   ALA A 244      -7.272  66.732  17.140  1.00  7.04           H  
ATOM   3678  HA  ALA A 244      -8.009  68.677  16.158  1.00  7.04           H  
ATOM   3679 1HB  ALA A 244      -8.767  70.438  17.588  1.00  7.04           H  
ATOM   3680 2HB  ALA A 244      -9.240  68.901  18.259  1.00  7.04           H  
ATOM   3681 3HB  ALA A 244      -7.924  69.784  18.987  1.00  7.04           H  
ATOM   3682  N   HIS A 245      -6.160  70.917  17.527  1.00  7.04           N  
ATOM   3683  CA  HIS A 245      -5.183  72.019  17.373  1.00  7.04           C  
ATOM   3684  C   HIS A 245      -5.619  73.174  16.443  1.00  7.04           C  
ATOM   3685  O   HIS A 245      -5.062  73.420  15.368  1.00  7.04           O  
ATOM   3686  CB  HIS A 245      -3.807  71.494  16.917  1.00  7.04           C  
ATOM   3687  CG  HIS A 245      -3.254  70.465  17.875  1.00  7.04           C  
ATOM   3688  CD2 HIS A 245      -3.133  69.114  17.774  1.00  7.04           C  
ATOM   3689  ND1 HIS A 245      -2.806  70.793  19.137  1.00  7.04           N  
ATOM   3690  CE1 HIS A 245      -2.438  69.686  19.766  1.00  7.04           C  
ATOM   3691  NE2 HIS A 245      -2.630  68.666  18.958  1.00  7.04           N  
ATOM   3692  H   HIS A 245      -6.803  71.007  18.291  1.00  7.04           H  
ATOM   3693  HA  HIS A 245      -5.026  72.464  18.355  1.00  7.04           H  
ATOM   3694 1HB  HIS A 245      -3.840  71.101  15.903  1.00  7.04           H  
ATOM   3695 2HB  HIS A 245      -3.108  72.327  16.903  1.00  7.04           H  
ATOM   3696  HD2 HIS A 245      -3.412  68.494  16.921  1.00  7.04           H  
ATOM   3697  HE1 HIS A 245      -2.059  69.616  20.784  1.00  7.04           H  
ATOM   3698  HE2 HIS A 245      -2.465  67.670  19.192  1.00  7.04           H  
ATOM   3699  N   ALA A 246      -6.593  73.939  16.952  1.00  7.04           N  
ATOM   3700  CA  ALA A 246      -7.115  75.164  16.338  1.00  7.04           C  
ATOM   3701  C   ALA A 246      -7.633  74.970  14.921  1.00  7.04           C  
ATOM   3702  O   ALA A 246      -8.623  74.287  14.696  1.00  7.04           O  
ATOM   3703  CB  ALA A 246      -6.037  76.249  16.365  1.00  7.04           C  
ATOM   3704  H   ALA A 246      -6.992  73.645  17.827  1.00  7.04           H  
ATOM   3705  HA  ALA A 246      -7.945  75.512  16.940  1.00  7.04           H  
ATOM   3706 1HB  ALA A 246      -6.440  77.182  15.963  1.00  7.04           H  
ATOM   3707 2HB  ALA A 246      -5.721  76.417  17.394  1.00  7.04           H  
ATOM   3708 3HB  ALA A 246      -5.172  75.944  15.776  1.00  7.04           H  
ATOM   3709  N   LYS A 247      -7.016  75.658  13.981  1.00  7.04           N  
ATOM   3710  CA  LYS A 247      -7.414  75.643  12.585  1.00  7.04           C  
ATOM   3711  C   LYS A 247      -6.989  74.382  11.815  1.00  7.04           C  
ATOM   3712  O   LYS A 247      -7.326  74.240  10.631  1.00  7.04           O  
ATOM   3713  CB  LYS A 247      -6.916  76.937  11.939  1.00  7.04           C  
ATOM   3714  CG  LYS A 247      -5.409  77.060  11.822  1.00  7.04           C  
ATOM   3715  CD  LYS A 247      -4.990  78.423  11.280  1.00  7.04           C  
ATOM   3716  CE  LYS A 247      -3.467  78.529  11.178  1.00  7.04           C  
ATOM   3717  NZ  LYS A 247      -3.031  79.870  10.697  1.00  7.04           N1+
ATOM   3718  H   LYS A 247      -6.207  76.204  14.227  1.00  7.04           H  
ATOM   3719  HA  LYS A 247      -8.505  75.669  12.557  1.00  7.04           H  
ATOM   3720 1HB  LYS A 247      -7.332  77.025  10.937  1.00  7.04           H  
ATOM   3721 2HB  LYS A 247      -7.272  77.791  12.516  1.00  7.04           H  
ATOM   3722 1HG  LYS A 247      -4.942  76.888  12.795  1.00  7.04           H  
ATOM   3723 2HG  LYS A 247      -5.055  76.325  11.139  1.00  7.04           H  
ATOM   3724 1HD  LYS A 247      -5.422  78.569  10.291  1.00  7.04           H  
ATOM   3725 2HD  LYS A 247      -5.359  79.211  11.944  1.00  7.04           H  
ATOM   3726 1HE  LYS A 247      -3.031  78.347  12.160  1.00  7.04           H  
ATOM   3727 2HE  LYS A 247      -3.104  77.770  10.484  1.00  7.04           H  
ATOM   3728 1HZ  LYS A 247      -2.022  79.897  10.644  1.00  7.04           H  
ATOM   3729 2HZ  LYS A 247      -3.420  80.045   9.782  1.00  7.04           H  
ATOM   3730 3HZ  LYS A 247      -3.354  80.580  11.344  1.00  7.04           H  
ATOM   3731  N   ARG A 248      -6.215  73.496  12.451  1.00  7.04           N  
ATOM   3732  CA  ARG A 248      -5.738  72.278  11.797  1.00  7.04           C  
ATOM   3733  C   ARG A 248      -5.917  71.035  12.640  1.00  7.04           C  
ATOM   3734  O   ARG A 248      -6.216  71.115  13.821  1.00  7.04           O  
ATOM   3735  CB  ARG A 248      -4.264  72.368  11.429  1.00  7.04           C  
ATOM   3736  CG  ARG A 248      -3.916  73.431  10.413  1.00  7.04           C  
ATOM   3737  CD  ARG A 248      -4.447  73.076   9.065  1.00  7.04           C  
ATOM   3738  NE  ARG A 248      -4.060  74.034   8.046  1.00  7.04           N  
ATOM   3739  CZ  ARG A 248      -4.768  75.137   7.703  1.00  7.04           C  
ATOM   3740  NH1 ARG A 248      -5.914  75.429   8.297  1.00  7.04           N1+
ATOM   3741  NH2 ARG A 248      -4.307  75.934   6.749  1.00  7.04           N  
ATOM   3742  H   ARG A 248      -5.950  73.649  13.428  1.00  7.04           H  
ATOM   3743  HA  ARG A 248      -6.311  72.141  10.879  1.00  7.04           H  
ATOM   3744 1HB  ARG A 248      -3.690  72.577  12.332  1.00  7.04           H  
ATOM   3745 2HB  ARG A 248      -3.922  71.411  11.041  1.00  7.04           H  
ATOM   3746 1HG  ARG A 248      -4.327  74.361  10.706  1.00  7.04           H  
ATOM   3747 2HG  ARG A 248      -2.833  73.520  10.340  1.00  7.04           H  
ATOM   3748 1HD  ARG A 248      -4.070  72.096   8.774  1.00  7.04           H  
ATOM   3749 2HD  ARG A 248      -5.537  73.044   9.103  1.00  7.04           H  
ATOM   3750  HE  ARG A 248      -3.194  73.864   7.553  1.00  7.04           H  
ATOM   3751 1HH1 ARG A 248      -6.304  74.831   9.043  1.00  7.04           H  
ATOM   3752 2HH1 ARG A 248      -6.426  76.250   8.017  1.00  7.04           H  
ATOM   3753 1HH2 ARG A 248      -3.434  75.717   6.287  1.00  7.04           H  
ATOM   3754 2HH2 ARG A 248      -4.829  76.755   6.481  1.00  7.04           H  
ATOM   3755  N   GLN A 249      -5.777  69.879  11.991  1.00  7.04           N  
ATOM   3756  CA  GLN A 249      -5.783  68.567  12.631  1.00  7.04           C  
ATOM   3757  C   GLN A 249      -5.050  67.594  11.709  1.00  7.04           C  
ATOM   3758  O   GLN A 249      -5.158  67.690  10.485  1.00  7.04           O  
ATOM   3759  CB  GLN A 249      -7.199  68.108  12.935  1.00  7.04           C  
ATOM   3760  CG  GLN A 249      -7.341  66.815  13.688  1.00  7.04           C  
ATOM   3761  CD  GLN A 249      -8.802  66.542  14.119  1.00  7.04           C  
ATOM   3762  NE2 GLN A 249      -8.941  65.674  15.108  1.00  7.04           N  
ATOM   3763  OE1 GLN A 249      -9.791  67.093  13.587  1.00  7.04           O  
ATOM   3764  H   GLN A 249      -5.601  69.909  10.999  1.00  7.04           H  
ATOM   3765  HA  GLN A 249      -5.228  68.625  13.567  1.00  7.04           H  
ATOM   3766 1HB  GLN A 249      -7.703  68.852  13.499  1.00  7.04           H  
ATOM   3767 2HB  GLN A 249      -7.669  67.996  12.018  1.00  7.04           H  
ATOM   3768 1HG  GLN A 249      -7.015  65.991  13.051  1.00  7.04           H  
ATOM   3769 2HG  GLN A 249      -6.718  66.861  14.585  1.00  7.04           H  
ATOM   3770 1HE2 GLN A 249      -9.851  65.426  15.445  1.00  7.04           H  
ATOM   3771 2HE2 GLN A 249      -8.113  65.239  15.528  1.00  7.04           H  
ATOM   3772  N   THR A 250      -4.298  66.680  12.299  1.00  7.04           N  
ATOM   3773  CA  THR A 250      -3.514  65.687  11.570  1.00  7.04           C  
ATOM   3774  C   THR A 250      -4.121  64.285  11.633  1.00  7.04           C  
ATOM   3775  O   THR A 250      -4.633  63.869  12.673  1.00  7.04           O  
ATOM   3776  CB  THR A 250      -2.073  65.669  12.109  1.00  7.04           C  
ATOM   3777  CG2 THR A 250      -1.239  64.615  11.404  1.00  7.04           C  
ATOM   3778  OG1 THR A 250      -1.475  66.958  11.909  1.00  7.04           O  
ATOM   3779  H   THR A 250      -4.260  66.676  13.308  1.00  7.04           H  
ATOM   3780  HA  THR A 250      -3.478  65.985  10.522  1.00  7.04           H  
ATOM   3781  HB  THR A 250      -2.090  65.452  13.173  1.00  7.04           H  
ATOM   3782  HG1 THR A 250      -1.429  67.146  10.966  1.00  7.04           H  
ATOM   3783 1HG2 THR A 250      -0.227  64.623  11.804  1.00  7.04           H  
ATOM   3784 2HG2 THR A 250      -1.674  63.647  11.565  1.00  7.04           H  
ATOM   3785 3HG2 THR A 250      -1.207  64.824  10.336  1.00  7.04           H  
ATOM   3786  N   VAL A 251      -4.122  63.588  10.494  1.00  7.04           N  
ATOM   3787  CA  VAL A 251      -4.628  62.218  10.417  1.00  7.04           C  
ATOM   3788  C   VAL A 251      -3.459  61.292  10.096  1.00  7.04           C  
ATOM   3789  O   VAL A 251      -2.713  61.555   9.150  1.00  7.04           O  
ATOM   3790  CB  VAL A 251      -5.692  62.107   9.326  1.00  7.04           C  
ATOM   3791  CG1 VAL A 251      -6.232  60.699   9.259  1.00  7.04           C  
ATOM   3792  CG2 VAL A 251      -6.751  63.090   9.600  1.00  7.04           C  
ATOM   3793  H   VAL A 251      -3.718  64.007   9.669  1.00  7.04           H  
ATOM   3794  HA  VAL A 251      -5.055  61.928  11.374  1.00  7.04           H  
ATOM   3795  HB  VAL A 251      -5.239  62.304   8.366  1.00  7.04           H  
ATOM   3796 1HG1 VAL A 251      -6.974  60.630   8.473  1.00  7.04           H  
ATOM   3797 2HG1 VAL A 251      -5.433  60.005   9.066  1.00  7.04           H  
ATOM   3798 3HG1 VAL A 251      -6.689  60.453  10.211  1.00  7.04           H  
ATOM   3799 1HG2 VAL A 251      -7.523  63.031   8.838  1.00  7.04           H  
ATOM   3800 2HG2 VAL A 251      -7.152  62.857  10.553  1.00  7.04           H  
ATOM   3801 3HG2 VAL A 251      -6.339  64.095   9.619  1.00  7.04           H  
ATOM   3802  N   VAL A 252      -3.263  60.244  10.899  1.00  7.04           N  
ATOM   3803  CA  VAL A 252      -2.117  59.358  10.703  1.00  7.04           C  
ATOM   3804  C   VAL A 252      -2.466  57.894  10.458  1.00  7.04           C  
ATOM   3805  O   VAL A 252      -3.158  57.273  11.261  1.00  7.04           O  
ATOM   3806  CB  VAL A 252      -1.209  59.438  11.945  1.00  7.04           C  
ATOM   3807  CG1 VAL A 252      -0.022  58.494  11.797  1.00  7.04           C  
ATOM   3808  CG2 VAL A 252      -0.741  60.869  12.130  1.00  7.04           C  
ATOM   3809  H   VAL A 252      -3.906  60.062  11.677  1.00  7.04           H  
ATOM   3810  HA  VAL A 252      -1.557  59.719   9.841  1.00  7.04           H  
ATOM   3811  HB  VAL A 252      -1.771  59.118  12.825  1.00  7.04           H  
ATOM   3812 1HG1 VAL A 252       0.605  58.554  12.683  1.00  7.04           H  
ATOM   3813 2HG1 VAL A 252      -0.377  57.472  11.681  1.00  7.04           H  
ATOM   3814 3HG1 VAL A 252       0.561  58.775  10.922  1.00  7.04           H  
ATOM   3815 1HG2 VAL A 252      -0.103  60.935  13.003  1.00  7.04           H  
ATOM   3816 2HG2 VAL A 252      -0.183  61.188  11.249  1.00  7.04           H  
ATOM   3817 3HG2 VAL A 252      -1.605  61.506  12.269  1.00  7.04           H  
ATOM   3818  N   VAL A 253      -1.922  57.313   9.386  1.00  7.04           N  
ATOM   3819  CA  VAL A 253      -2.177  55.902   9.121  1.00  7.04           C  
ATOM   3820  C   VAL A 253      -1.422  55.048  10.122  1.00  7.04           C  
ATOM   3821  O   VAL A 253      -0.211  55.206  10.309  1.00  7.04           O  
ATOM   3822  CB  VAL A 253      -1.770  55.453   7.715  1.00  7.04           C  
ATOM   3823  CG1 VAL A 253      -1.999  53.929   7.582  1.00  7.04           C  
ATOM   3824  CG2 VAL A 253      -2.552  56.171   6.714  1.00  7.04           C  
ATOM   3825  H   VAL A 253      -1.351  57.857   8.754  1.00  7.04           H  
ATOM   3826  HA  VAL A 253      -3.237  55.728   9.229  1.00  7.04           H  
ATOM   3827  HB  VAL A 253      -0.711  55.650   7.565  1.00  7.04           H  
ATOM   3828 1HG1 VAL A 253      -1.708  53.605   6.606  1.00  7.04           H  
ATOM   3829 2HG1 VAL A 253      -1.406  53.388   8.309  1.00  7.04           H  
ATOM   3830 3HG1 VAL A 253      -3.056  53.706   7.739  1.00  7.04           H  
ATOM   3831 1HG2 VAL A 253      -2.253  55.849   5.727  1.00  7.04           H  
ATOM   3832 2HG2 VAL A 253      -3.602  55.971   6.853  1.00  7.04           H  
ATOM   3833 3HG2 VAL A 253      -2.350  57.219   6.843  1.00  7.04           H  
ATOM   3834  N   LEU A 254      -2.108  54.099  10.719  1.00  7.04           N  
ATOM   3835  CA  LEU A 254      -1.538  53.266  11.756  1.00  7.04           C  
ATOM   3836  C   LEU A 254      -0.728  52.084  11.231  1.00  7.04           C  
ATOM   3837  O   LEU A 254      -1.031  50.914  11.499  1.00  7.04           O  
ATOM   3838  CB  LEU A 254      -2.685  52.777  12.613  1.00  7.04           C  
ATOM   3839  CG  LEU A 254      -3.518  53.908  13.185  1.00  7.04           C  
ATOM   3840  CD1 LEU A 254      -4.654  53.326  13.979  1.00  7.04           C  
ATOM   3841  CD2 LEU A 254      -2.634  54.816  14.005  1.00  7.04           C  
ATOM   3842  H   LEU A 254      -3.086  54.001  10.471  1.00  7.04           H  
ATOM   3843  HA  LEU A 254      -0.881  53.888  12.363  1.00  7.04           H  
ATOM   3844 1HB  LEU A 254      -3.338  52.150  12.003  1.00  7.04           H  
ATOM   3845 2HB  LEU A 254      -2.291  52.185  13.437  1.00  7.04           H  
ATOM   3846  HG  LEU A 254      -3.944  54.491  12.372  1.00  7.04           H  
ATOM   3847 1HD1 LEU A 254      -5.275  54.114  14.374  1.00  7.04           H  
ATOM   3848 2HD1 LEU A 254      -5.249  52.695  13.334  1.00  7.04           H  
ATOM   3849 3HD1 LEU A 254      -4.258  52.733  14.799  1.00  7.04           H  
ATOM   3850 1HD2 LEU A 254      -3.217  55.628  14.402  1.00  7.04           H  
ATOM   3851 2HD2 LEU A 254      -2.195  54.255  14.826  1.00  7.04           H  
ATOM   3852 3HD2 LEU A 254      -1.842  55.221  13.373  1.00  7.04           H  
ATOM   3853  N   GLY A 255       0.322  52.409  10.479  1.00  7.04           N  
ATOM   3854  CA  GLY A 255       1.239  51.412   9.934  1.00  7.04           C  
ATOM   3855  C   GLY A 255       0.505  50.370   9.102  1.00  7.04           C  
ATOM   3856  O   GLY A 255      -0.253  50.697   8.187  1.00  7.04           O  
ATOM   3857  H   GLY A 255       0.473  53.404  10.316  1.00  7.04           H  
ATOM   3858 1HA  GLY A 255       1.987  51.911   9.318  1.00  7.04           H  
ATOM   3859 2HA  GLY A 255       1.769  50.922  10.750  1.00  7.04           H  
ATOM   3860  N   SER A 256       0.745  49.111   9.451  1.00  7.04           N  
ATOM   3861  CA  SER A 256       0.142  47.956   8.799  1.00  7.04           C  
ATOM   3862  C   SER A 256      -0.346  46.989   9.834  1.00  7.04           C  
ATOM   3863  O   SER A 256       0.390  46.573  10.731  1.00  7.04           O  
ATOM   3864  CB  SER A 256       1.092  47.213   7.895  1.00  7.04           C  
ATOM   3865  OG  SER A 256       0.477  46.021   7.415  1.00  7.04           O  
ATOM   3866  H   SER A 256       1.376  48.948  10.222  1.00  7.04           H  
ATOM   3867  HA  SER A 256      -0.714  48.292   8.211  1.00  7.04           H  
ATOM   3868 1HB  SER A 256       1.351  47.853   7.049  1.00  7.04           H  
ATOM   3869 2HB  SER A 256       2.012  46.974   8.423  1.00  7.04           H  
ATOM   3870  HG  SER A 256       0.918  45.818   6.577  1.00  7.04           H  
ATOM   3871  N   GLN A 257      -1.591  46.604   9.680  1.00  7.04           N  
ATOM   3872  CA  GLN A 257      -2.245  45.719  10.604  1.00  7.04           C  
ATOM   3873  C   GLN A 257      -2.112  44.261  10.196  1.00  7.04           C  
ATOM   3874  O   GLN A 257      -2.692  43.377  10.831  1.00  7.04           O  
ATOM   3875  CB  GLN A 257      -3.684  46.170  10.760  1.00  7.04           C  
ATOM   3876  CG  GLN A 257      -3.775  47.584  11.358  1.00  7.04           C  
ATOM   3877  CD  GLN A 257      -3.201  47.671  12.755  1.00  7.04           C  
ATOM   3878  NE2 GLN A 257      -2.354  48.673  13.031  1.00  7.04           N  
ATOM   3879  OE1 GLN A 257      -3.539  46.831  13.600  1.00  7.04           O  
ATOM   3880  H   GLN A 257      -2.121  46.971   8.887  1.00  7.04           H  
ATOM   3881  HA  GLN A 257      -1.762  45.832  11.574  1.00  7.04           H  
ATOM   3882 1HB  GLN A 257      -4.177  46.177   9.784  1.00  7.04           H  
ATOM   3883 2HB  GLN A 257      -4.216  45.482  11.411  1.00  7.04           H  
ATOM   3884 1HG  GLN A 257      -3.208  48.267  10.721  1.00  7.04           H  
ATOM   3885 2HG  GLN A 257      -4.795  47.897  11.413  1.00  7.04           H  
ATOM   3886 1HE2 GLN A 257      -1.966  48.753  13.947  1.00  7.04           H  
ATOM   3887 2HE2 GLN A 257      -2.081  49.371  12.329  1.00  7.04           H  
ATOM   3888  N   GLU A 258      -1.333  43.999   9.141  1.00  7.04           N  
ATOM   3889  CA  GLU A 258      -1.175  42.625   8.687  1.00  7.04           C  
ATOM   3890  C   GLU A 258      -0.643  41.717   9.788  1.00  7.04           C  
ATOM   3891  O   GLU A 258      -1.184  40.636  10.016  1.00  7.04           O  
ATOM   3892  CB  GLU A 258      -0.246  42.584   7.465  1.00  7.04           C  
ATOM   3893  CG  GLU A 258      -0.046  41.214   6.865  1.00  7.04           C  
ATOM   3894  CD  GLU A 258       0.792  41.240   5.619  1.00  7.04           C  
ATOM   3895  OE1 GLU A 258       1.221  42.303   5.236  1.00  7.04           O  
ATOM   3896  OE2 GLU A 258       1.000  40.201   5.029  1.00  7.04           O1-
ATOM   3897  H   GLU A 258      -0.839  44.755   8.650  1.00  7.04           H  
ATOM   3898  HA  GLU A 258      -2.150  42.243   8.411  1.00  7.04           H  
ATOM   3899 1HB  GLU A 258      -0.643  43.237   6.687  1.00  7.04           H  
ATOM   3900 2HB  GLU A 258       0.732  42.971   7.743  1.00  7.04           H  
ATOM   3901 1HG  GLU A 258       0.438  40.579   7.605  1.00  7.04           H  
ATOM   3902 2HG  GLU A 258      -1.015  40.784   6.637  1.00  7.04           H  
ATOM   3903  N   GLY A 259       0.387  42.167  10.509  1.00  7.04           N  
ATOM   3904  CA  GLY A 259       0.957  41.357  11.580  1.00  7.04           C  
ATOM   3905  C   GLY A 259      -0.060  41.079  12.684  1.00  7.04           C  
ATOM   3906  O   GLY A 259      -0.073  39.995  13.284  1.00  7.04           O  
ATOM   3907  H   GLY A 259       0.784  43.071  10.292  1.00  7.04           H  
ATOM   3908 1HA  GLY A 259       1.315  40.414  11.164  1.00  7.04           H  
ATOM   3909 2HA  GLY A 259       1.822  41.871  11.998  1.00  7.04           H  
ATOM   3910  N   ALA A 260      -0.911  42.066  12.984  1.00  7.04           N  
ATOM   3911  CA  ALA A 260      -1.914  41.897  14.026  1.00  7.04           C  
ATOM   3912  C   ALA A 260      -2.885  40.800  13.642  1.00  7.04           C  
ATOM   3913  O   ALA A 260      -3.264  39.963  14.468  1.00  7.04           O  
ATOM   3914  CB  ALA A 260      -2.664  43.194  14.268  1.00  7.04           C  
ATOM   3915  H   ALA A 260      -0.876  42.932  12.460  1.00  7.04           H  
ATOM   3916  HA  ALA A 260      -1.405  41.596  14.945  1.00  7.04           H  
ATOM   3917 1HB  ALA A 260      -3.397  43.050  15.059  1.00  7.04           H  
ATOM   3918 2HB  ALA A 260      -1.966  43.978  14.560  1.00  7.04           H  
ATOM   3919 3HB  ALA A 260      -3.175  43.495  13.353  1.00  7.04           H  
ATOM   3920  N   VAL A 261      -3.256  40.786  12.362  1.00  7.04           N  
ATOM   3921  CA  VAL A 261      -4.205  39.798  11.905  1.00  7.04           C  
ATOM   3922  C   VAL A 261      -3.574  38.429  11.819  1.00  7.04           C  
ATOM   3923  O   VAL A 261      -4.188  37.436  12.206  1.00  7.04           O  
ATOM   3924  CB  VAL A 261      -4.814  40.139  10.558  1.00  7.04           C  
ATOM   3925  CG1 VAL A 261      -5.649  38.975  10.192  1.00  7.04           C  
ATOM   3926  CG2 VAL A 261      -5.642  41.400  10.677  1.00  7.04           C  
ATOM   3927  H   VAL A 261      -2.910  41.504  11.722  1.00  7.04           H  
ATOM   3928  HA  VAL A 261      -5.020  39.758  12.623  1.00  7.04           H  
ATOM   3929  HB  VAL A 261      -4.031  40.270   9.802  1.00  7.04           H  
ATOM   3930 1HG1 VAL A 261      -6.127  39.109   9.283  1.00  7.04           H  
ATOM   3931 2HG1 VAL A 261      -5.029  38.084  10.139  1.00  7.04           H  
ATOM   3932 3HG1 VAL A 261      -6.387  38.870  10.973  1.00  7.04           H  
ATOM   3933 1HG2 VAL A 261      -6.099  41.624   9.731  1.00  7.04           H  
ATOM   3934 2HG2 VAL A 261      -6.416  41.257  11.428  1.00  7.04           H  
ATOM   3935 3HG2 VAL A 261      -4.990  42.219  10.972  1.00  7.04           H  
ATOM   3936  N   HIS A 262      -2.354  38.360  11.303  1.00  7.04           N  
ATOM   3937  CA  HIS A 262      -1.696  37.078  11.177  1.00  7.04           C  
ATOM   3938  C   HIS A 262      -1.484  36.466  12.551  1.00  7.04           C  
ATOM   3939  O   HIS A 262      -1.618  35.256  12.723  1.00  7.04           O  
ATOM   3940  CB  HIS A 262      -0.406  37.203  10.383  1.00  7.04           C  
ATOM   3941  CG  HIS A 262      -0.694  37.463   8.948  1.00  7.04           C  
ATOM   3942  CD2 HIS A 262      -1.865  37.724   8.321  1.00  7.04           C  
ATOM   3943  ND1 HIS A 262       0.283  37.491   7.975  1.00  7.04           N  
ATOM   3944  CE1 HIS A 262      -0.287  37.751   6.807  1.00  7.04           C  
ATOM   3945  NE2 HIS A 262      -1.584  37.893   7.002  1.00  7.04           N  
ATOM   3946  H   HIS A 262      -1.886  39.209  10.982  1.00  7.04           H  
ATOM   3947  HA  HIS A 262      -2.335  36.403  10.624  1.00  7.04           H  
ATOM   3948 1HB  HIS A 262       0.188  38.032  10.777  1.00  7.04           H  
ATOM   3949 2HB  HIS A 262       0.180  36.292  10.472  1.00  7.04           H  
ATOM   3950  HD2 HIS A 262      -2.848  37.788   8.782  1.00  7.04           H  
ATOM   3951  HE1 HIS A 262       0.222  37.841   5.847  1.00  7.04           H  
ATOM   3952  HE2 HIS A 262      -2.265  38.096   6.290  1.00  7.04           H  
ATOM   3953  N   THR A 263      -1.195  37.293  13.551  1.00  7.04           N  
ATOM   3954  CA  THR A 263      -1.071  36.782  14.902  1.00  7.04           C  
ATOM   3955  C   THR A 263      -2.432  36.212  15.339  1.00  7.04           C  
ATOM   3956  O   THR A 263      -2.524  35.089  15.845  1.00  7.04           O  
ATOM   3957  CB  THR A 263      -0.639  37.902  15.862  1.00  7.04           C  
ATOM   3958  CG2 THR A 263      -0.545  37.368  17.279  1.00  7.04           C  
ATOM   3959  OG1 THR A 263       0.641  38.420  15.454  1.00  7.04           O  
ATOM   3960  H   THR A 263      -1.041  38.287  13.382  1.00  7.04           H  
ATOM   3961  HA  THR A 263      -0.331  35.984  14.918  1.00  7.04           H  
ATOM   3962  HB  THR A 263      -1.370  38.710  15.828  1.00  7.04           H  
ATOM   3963  HG1 THR A 263       0.525  38.929  14.614  1.00  7.04           H  
ATOM   3964 1HG2 THR A 263      -0.241  38.170  17.948  1.00  7.04           H  
ATOM   3965 2HG2 THR A 263      -1.518  36.986  17.585  1.00  7.04           H  
ATOM   3966 3HG2 THR A 263       0.190  36.564  17.317  1.00  7.04           H  
ATOM   3967  N   ALA A 264      -3.506  36.972  15.081  1.00  7.04           N  
ATOM   3968  CA  ALA A 264      -4.880  36.582  15.400  1.00  7.04           C  
ATOM   3969  C   ALA A 264      -5.292  35.276  14.692  1.00  7.04           C  
ATOM   3970  O   ALA A 264      -6.136  34.540  15.206  1.00  7.04           O  
ATOM   3971  CB  ALA A 264      -5.832  37.716  15.058  1.00  7.04           C  
ATOM   3972  H   ALA A 264      -3.368  37.897  14.666  1.00  7.04           H  
ATOM   3973  HA  ALA A 264      -4.933  36.400  16.475  1.00  7.04           H  
ATOM   3974 1HB  ALA A 264      -6.848  37.444  15.332  1.00  7.04           H  
ATOM   3975 2HB  ALA A 264      -5.534  38.608  15.604  1.00  7.04           H  
ATOM   3976 3HB  ALA A 264      -5.783  37.928  14.012  1.00  7.04           H  
ATOM   3977  N   LEU A 265      -4.705  35.004  13.514  1.00  7.04           N  
ATOM   3978  CA  LEU A 265      -4.966  33.792  12.724  1.00  7.04           C  
ATOM   3979  C   LEU A 265      -4.248  32.549  13.224  1.00  7.04           C  
ATOM   3980  O   LEU A 265      -4.420  31.474  12.644  1.00  7.04           O  
ATOM   3981  CB  LEU A 265      -4.573  33.976  11.240  1.00  7.04           C  
ATOM   3982  CG  LEU A 265      -5.434  34.843  10.423  1.00  7.04           C  
ATOM   3983  CD1 LEU A 265      -4.823  35.113   9.105  1.00  7.04           C  
ATOM   3984  CD2 LEU A 265      -6.691  34.072  10.183  1.00  7.04           C  
ATOM   3985  H   LEU A 265      -4.064  35.697  13.133  1.00  7.04           H  
ATOM   3986  HA  LEU A 265      -6.037  33.597  12.767  1.00  7.04           H  
ATOM   3987 1HB  LEU A 265      -3.572  34.388  11.209  1.00  7.04           H  
ATOM   3988 2HB  LEU A 265      -4.549  32.998  10.762  1.00  7.04           H  
ATOM   3989  HG  LEU A 265      -5.613  35.772  10.927  1.00  7.04           H  
ATOM   3990 1HD1 LEU A 265      -5.497  35.719   8.502  1.00  7.04           H  
ATOM   3991 2HD1 LEU A 265      -3.891  35.627   9.225  1.00  7.04           H  
ATOM   3992 3HD1 LEU A 265      -4.658  34.182   8.631  1.00  7.04           H  
ATOM   3993 1HD2 LEU A 265      -7.351  34.652   9.571  1.00  7.04           H  
ATOM   3994 2HD2 LEU A 265      -6.438  33.148   9.667  1.00  7.04           H  
ATOM   3995 3HD2 LEU A 265      -7.177  33.837  11.129  1.00  7.04           H  
ATOM   3996  N   ALA A 266      -3.434  32.659  14.267  1.00  7.04           N  
ATOM   3997  CA  ALA A 266      -2.759  31.467  14.746  1.00  7.04           C  
ATOM   3998  C   ALA A 266      -3.797  30.384  15.029  1.00  7.04           C  
ATOM   3999  O   ALA A 266      -4.801  30.632  15.694  1.00  7.04           O  
ATOM   4000  CB  ALA A 266      -1.959  31.784  15.994  1.00  7.04           C  
ATOM   4001  H   ALA A 266      -3.278  33.556  14.733  1.00  7.04           H  
ATOM   4002  HA  ALA A 266      -2.089  31.109  13.964  1.00  7.04           H  
ATOM   4003 1HB  ALA A 266      -1.449  30.886  16.343  1.00  7.04           H  
ATOM   4004 2HB  ALA A 266      -1.223  32.557  15.764  1.00  7.04           H  
ATOM   4005 3HB  ALA A 266      -2.628  32.149  16.770  1.00  7.04           H  
ATOM   4006  N   GLY A 267      -3.537  29.171  14.554  1.00  7.04           N  
ATOM   4007  CA  GLY A 267      -4.456  28.043  14.727  1.00  7.04           C  
ATOM   4008  C   GLY A 267      -5.368  27.845  13.512  1.00  7.04           C  
ATOM   4009  O   GLY A 267      -6.063  26.832  13.411  1.00  7.04           O  
ATOM   4010  H   GLY A 267      -2.689  29.023  14.025  1.00  7.04           H  
ATOM   4011 1HA  GLY A 267      -3.879  27.131  14.893  1.00  7.04           H  
ATOM   4012 2HA  GLY A 267      -5.067  28.200  15.615  1.00  7.04           H  
ATOM   4013  N   ALA A 268      -5.400  28.824  12.608  1.00  7.04           N  
ATOM   4014  CA  ALA A 268      -6.199  28.715  11.392  1.00  7.04           C  
ATOM   4015  C   ALA A 268      -5.517  27.724  10.485  1.00  7.04           C  
ATOM   4016  O   ALA A 268      -4.304  27.534  10.578  1.00  7.04           O  
ATOM   4017  CB  ALA A 268      -6.356  30.043  10.691  1.00  7.04           C  
ATOM   4018  H   ALA A 268      -4.854  29.672  12.751  1.00  7.04           H  
ATOM   4019  HA  ALA A 268      -7.184  28.329  11.652  1.00  7.04           H  
ATOM   4020 1HB  ALA A 268      -6.951  29.888   9.796  1.00  7.04           H  
ATOM   4021 2HB  ALA A 268      -6.853  30.754  11.351  1.00  7.04           H  
ATOM   4022 3HB  ALA A 268      -5.379  30.432  10.419  1.00  7.04           H  
ATOM   4023  N   LEU A 269      -6.255  27.087   9.596  1.00  7.04           N  
ATOM   4024  CA  LEU A 269      -5.592  26.118   8.737  1.00  7.04           C  
ATOM   4025  C   LEU A 269      -4.952  26.744   7.524  1.00  7.04           C  
ATOM   4026  O   LEU A 269      -5.616  27.374   6.711  1.00  7.04           O  
ATOM   4027  CB  LEU A 269      -6.568  25.034   8.304  1.00  7.04           C  
ATOM   4028  CG  LEU A 269      -6.029  24.053   7.289  1.00  7.04           C  
ATOM   4029  CD1 LEU A 269      -4.896  23.290   7.926  1.00  7.04           C  
ATOM   4030  CD2 LEU A 269      -7.176  23.150   6.784  1.00  7.04           C  
ATOM   4031  H   LEU A 269      -7.253  27.292   9.494  1.00  7.04           H  
ATOM   4032  HA  LEU A 269      -4.805  25.636   9.311  1.00  7.04           H  
ATOM   4033 1HB  LEU A 269      -6.848  24.462   9.187  1.00  7.04           H  
ATOM   4034 2HB  LEU A 269      -7.430  25.481   7.922  1.00  7.04           H  
ATOM   4035  HG  LEU A 269      -5.622  24.590   6.438  1.00  7.04           H  
ATOM   4036 1HD1 LEU A 269      -4.481  22.589   7.202  1.00  7.04           H  
ATOM   4037 2HD1 LEU A 269      -4.120  23.977   8.241  1.00  7.04           H  
ATOM   4038 3HD1 LEU A 269      -5.257  22.760   8.797  1.00  7.04           H  
ATOM   4039 1HD2 LEU A 269      -6.788  22.462   6.051  1.00  7.04           H  
ATOM   4040 2HD2 LEU A 269      -7.609  22.602   7.618  1.00  7.04           H  
ATOM   4041 3HD2 LEU A 269      -7.942  23.773   6.324  1.00  7.04           H  
ATOM   4042  N   GLU A 270      -3.648  26.572   7.397  1.00  7.04           N  
ATOM   4043  CA  GLU A 270      -2.947  27.146   6.265  1.00  7.04           C  
ATOM   4044  C   GLU A 270      -3.406  26.443   5.005  1.00  7.04           C  
ATOM   4045  O   GLU A 270      -3.667  25.238   5.017  1.00  7.04           O  
ATOM   4046  CB  GLU A 270      -1.435  27.019   6.430  1.00  7.04           C  
ATOM   4047  CG  GLU A 270      -0.865  27.854   7.578  1.00  7.04           C  
ATOM   4048  CD  GLU A 270       0.639  27.754   7.705  1.00  7.04           C  
ATOM   4049  OE1 GLU A 270       1.251  27.126   6.873  1.00  7.04           O  
ATOM   4050  OE2 GLU A 270       1.172  28.310   8.638  1.00  7.04           O1-
ATOM   4051  H   GLU A 270      -3.143  26.050   8.102  1.00  7.04           H  
ATOM   4052  HA  GLU A 270      -3.207  28.205   6.183  1.00  7.04           H  
ATOM   4053 1HB  GLU A 270      -1.175  25.975   6.605  1.00  7.04           H  
ATOM   4054 2HB  GLU A 270      -0.944  27.333   5.508  1.00  7.04           H  
ATOM   4055 1HG  GLU A 270      -1.140  28.898   7.416  1.00  7.04           H  
ATOM   4056 2HG  GLU A 270      -1.332  27.529   8.509  1.00  7.04           H  
ATOM   4057  N   ALA A 271      -3.458  27.179   3.913  1.00  7.04           N  
ATOM   4058  CA  ALA A 271      -3.895  26.638   2.638  1.00  7.04           C  
ATOM   4059  C   ALA A 271      -3.102  27.256   1.494  1.00  7.04           C  
ATOM   4060  O   ALA A 271      -2.362  28.227   1.689  1.00  7.04           O  
ATOM   4061  CB  ALA A 271      -5.388  26.881   2.468  1.00  7.04           C  
ATOM   4062  H   ALA A 271      -3.257  28.173   3.989  1.00  7.04           H  
ATOM   4063  HA  ALA A 271      -3.711  25.567   2.634  1.00  7.04           H  
ATOM   4064 1HB  ALA A 271      -5.713  26.459   1.527  1.00  7.04           H  
ATOM   4065 2HB  ALA A 271      -5.920  26.408   3.293  1.00  7.04           H  
ATOM   4066 3HB  ALA A 271      -5.585  27.949   2.477  1.00  7.04           H  
ATOM   4067  N   GLU A 272      -3.197  26.646   0.314  1.00  7.04           N  
ATOM   4068  CA  GLU A 272      -2.480  27.154  -0.853  1.00  7.04           C  
ATOM   4069  C   GLU A 272      -3.422  27.414  -2.013  1.00  7.04           C  
ATOM   4070  O   GLU A 272      -4.375  26.668  -2.228  1.00  7.04           O  
ATOM   4071  CB  GLU A 272      -1.383  26.172  -1.285  1.00  7.04           C  
ATOM   4072  CG  GLU A 272      -0.236  26.000  -0.274  1.00  7.04           C  
ATOM   4073  CD  GLU A 272       0.821  25.016  -0.728  1.00  7.04           C  
ATOM   4074  OE1 GLU A 272       0.640  24.410  -1.760  1.00  7.04           O  
ATOM   4075  OE2 GLU A 272       1.809  24.877  -0.045  1.00  7.04           O1-
ATOM   4076  H   GLU A 272      -3.824  25.842   0.218  1.00  7.04           H  
ATOM   4077  HA  GLU A 272      -2.006  28.096  -0.586  1.00  7.04           H  
ATOM   4078 1HB  GLU A 272      -1.825  25.190  -1.460  1.00  7.04           H  
ATOM   4079 2HB  GLU A 272      -0.947  26.505  -2.227  1.00  7.04           H  
ATOM   4080 1HG  GLU A 272       0.235  26.971  -0.120  1.00  7.04           H  
ATOM   4081 2HG  GLU A 272      -0.635  25.679   0.679  1.00  7.04           H  
ATOM   4082  N   MET A 273      -3.170  28.486  -2.760  1.00  7.04           N  
ATOM   4083  CA  MET A 273      -3.980  28.791  -3.933  1.00  7.04           C  
ATOM   4084  C   MET A 273      -3.326  29.789  -4.901  1.00  7.04           C  
ATOM   4085  O   MET A 273      -2.656  30.750  -4.506  1.00  7.04           O  
ATOM   4086  CB  MET A 273      -5.390  29.219  -3.512  1.00  7.04           C  
ATOM   4087  CG  MET A 273      -6.279  29.576  -4.627  1.00  7.04           C  
ATOM   4088  SD  MET A 273      -7.930  29.872  -4.143  1.00  7.04           S  
ATOM   4089  CE  MET A 273      -8.606  29.953  -5.767  1.00  7.04           C  
ATOM   4090  H   MET A 273      -2.388  29.082  -2.525  1.00  7.04           H  
ATOM   4091  HA  MET A 273      -4.097  27.865  -4.496  1.00  7.04           H  
ATOM   4092 1HB  MET A 273      -5.877  28.412  -3.004  1.00  7.04           H  
ATOM   4093 2HB  MET A 273      -5.356  30.037  -2.839  1.00  7.04           H  
ATOM   4094 1HG  MET A 273      -5.912  30.498  -5.004  1.00  7.04           H  
ATOM   4095 2HG  MET A 273      -6.263  28.841  -5.433  1.00  7.04           H  
ATOM   4096 1HE  MET A 273      -9.675  30.135  -5.715  1.00  7.04           H  
ATOM   4097 2HE  MET A 273      -8.114  30.753  -6.330  1.00  7.04           H  
ATOM   4098 3HE  MET A 273      -8.419  29.012  -6.250  1.00  7.04           H  
ATOM   4099  N   ASP A 274      -3.566  29.538  -6.176  1.00  7.04           N  
ATOM   4100  CA  ASP A 274      -3.174  30.335  -7.331  1.00  7.04           C  
ATOM   4101  C   ASP A 274      -4.495  30.901  -7.852  1.00  7.04           C  
ATOM   4102  O   ASP A 274      -5.334  31.331  -7.062  1.00  7.04           O  
ATOM   4103  CB  ASP A 274      -2.470  29.415  -8.350  1.00  7.04           C  
ATOM   4104  CG  ASP A 274      -1.683  30.122  -9.471  1.00  7.04           C  
ATOM   4105  OD1 ASP A 274      -2.323  30.672 -10.333  1.00  7.04           O  
ATOM   4106  OD2 ASP A 274      -0.476  30.095  -9.451  1.00  7.04           O1-
ATOM   4107  H   ASP A 274      -4.115  28.710  -6.383  1.00  7.04           H  
ATOM   4108  HA  ASP A 274      -2.516  31.149  -7.027  1.00  7.04           H  
ATOM   4109 1HB  ASP A 274      -1.780  28.764  -7.817  1.00  7.04           H  
ATOM   4110 2HB  ASP A 274      -3.225  28.767  -8.812  1.00  7.04           H  
ATOM   4111  N   GLY A 275      -4.709  30.918  -9.154  1.00  7.04           N  
ATOM   4112  CA  GLY A 275      -6.042  31.263  -9.600  1.00  7.04           C  
ATOM   4113  C   GLY A 275      -6.810  29.979  -9.296  1.00  7.04           C  
ATOM   4114  O   GLY A 275      -6.268  29.098  -8.627  1.00  7.04           O  
ATOM   4115  H   GLY A 275      -3.977  30.674  -9.819  1.00  7.04           H  
ATOM   4116 1HA  GLY A 275      -6.442  32.110  -9.041  1.00  7.04           H  
ATOM   4117 2HA  GLY A 275      -6.051  31.486 -10.666  1.00  7.04           H  
ATOM   4118  N   ALA A 276      -8.042  29.829  -9.754  1.00  7.04           N  
ATOM   4119  CA  ALA A 276      -8.733  28.592  -9.393  1.00  7.04           C  
ATOM   4120  C   ALA A 276      -7.938  27.406  -9.944  1.00  7.04           C  
ATOM   4121  O   ALA A 276      -7.364  27.529 -11.028  1.00  7.04           O  
ATOM   4122  CB  ALA A 276     -10.157  28.584  -9.922  1.00  7.04           C  
ATOM   4123  H   ALA A 276      -8.488  30.540 -10.313  1.00  7.04           H  
ATOM   4124  HA  ALA A 276      -8.752  28.530  -8.320  1.00  7.04           H  
ATOM   4125 1HB  ALA A 276     -10.649  27.659  -9.628  1.00  7.04           H  
ATOM   4126 2HB  ALA A 276     -10.704  29.432  -9.511  1.00  7.04           H  
ATOM   4127 3HB  ALA A 276     -10.140  28.654 -11.008  1.00  7.04           H  
ATOM   4128  N   LYS A 277      -7.889  26.253  -9.245  1.00  7.04           N  
ATOM   4129  CA  LYS A 277      -8.565  25.914  -7.974  1.00  7.04           C  
ATOM   4130  C   LYS A 277      -7.613  26.023  -6.763  1.00  7.04           C  
ATOM   4131  O   LYS A 277      -6.394  26.015  -6.941  1.00  7.04           O  
ATOM   4132  CB  LYS A 277      -9.088  24.501  -8.089  1.00  7.04           C  
ATOM   4133  CG  LYS A 277     -10.104  24.304  -9.226  1.00  7.04           C  
ATOM   4134  CD  LYS A 277     -10.596  22.852  -9.299  1.00  7.04           C  
ATOM   4135  CE  LYS A 277     -11.594  22.634 -10.427  1.00  7.04           C  
ATOM   4136  NZ  LYS A 277     -11.962  21.180 -10.582  1.00  7.04           N1+
ATOM   4137  H   LYS A 277      -7.328  25.521  -9.653  1.00  7.04           H  
ATOM   4138  HA  LYS A 277      -9.410  26.575  -7.804  1.00  7.04           H  
ATOM   4139 1HB  LYS A 277      -8.262  23.802  -8.217  1.00  7.04           H  
ATOM   4140 2HB  LYS A 277      -9.596  24.255  -7.161  1.00  7.04           H  
ATOM   4141 1HG  LYS A 277     -10.939  24.977  -9.098  1.00  7.04           H  
ATOM   4142 2HG  LYS A 277      -9.620  24.547 -10.173  1.00  7.04           H  
ATOM   4143 1HD  LYS A 277      -9.750  22.178  -9.433  1.00  7.04           H  
ATOM   4144 2HD  LYS A 277     -11.101  22.596  -8.370  1.00  7.04           H  
ATOM   4145 1HE  LYS A 277     -12.498  23.203 -10.208  1.00  7.04           H  
ATOM   4146 2HE  LYS A 277     -11.167  22.993 -11.362  1.00  7.04           H  
ATOM   4147 1HZ  LYS A 277     -12.628  21.075 -11.329  1.00  7.04           H  
ATOM   4148 2HZ  LYS A 277     -11.137  20.648 -10.794  1.00  7.04           H  
ATOM   4149 3HZ  LYS A 277     -12.380  20.802  -9.712  1.00  7.04           H  
ATOM   4150  N   GLY A 278      -8.157  26.133  -5.536  1.00  7.04           N  
ATOM   4151  CA  GLY A 278      -7.305  26.181  -4.335  1.00  7.04           C  
ATOM   4152  C   GLY A 278      -7.146  24.816  -3.678  1.00  7.04           C  
ATOM   4153  O   GLY A 278      -7.783  23.851  -4.106  1.00  7.04           O  
ATOM   4154  H   GLY A 278      -9.169  26.136  -5.416  1.00  7.04           H  
ATOM   4155 1HA  GLY A 278      -6.323  26.562  -4.603  1.00  7.04           H  
ATOM   4156 2HA  GLY A 278      -7.735  26.876  -3.615  1.00  7.04           H  
ATOM   4157  N   ARG A 279      -6.370  24.743  -2.584  1.00  7.04           N  
ATOM   4158  CA  ARG A 279      -6.139  23.463  -1.909  1.00  7.04           C  
ATOM   4159  C   ARG A 279      -6.092  23.530  -0.370  1.00  7.04           C  
ATOM   4160  O   ARG A 279      -5.396  24.362   0.228  1.00  7.04           O  
ATOM   4161  CB  ARG A 279      -4.826  22.887  -2.427  1.00  7.04           C  
ATOM   4162  CG  ARG A 279      -4.474  21.507  -1.970  1.00  7.04           C  
ATOM   4163  CD  ARG A 279      -3.215  21.024  -2.647  1.00  7.04           C  
ATOM   4164  NE  ARG A 279      -2.916  19.645  -2.318  1.00  7.04           N  
ATOM   4165  CZ  ARG A 279      -1.713  19.048  -2.481  1.00  7.04           C  
ATOM   4166  NH1 ARG A 279      -0.698  19.742  -2.951  1.00  7.04           N1+
ATOM   4167  NH2 ARG A 279      -1.544  17.774  -2.165  1.00  7.04           N  
ATOM   4168  H   ARG A 279      -5.855  25.567  -2.281  1.00  7.04           H  
ATOM   4169  HA  ARG A 279      -6.945  22.786  -2.187  1.00  7.04           H  
ATOM   4170 1HB  ARG A 279      -4.849  22.870  -3.516  1.00  7.04           H  
ATOM   4171 2HB  ARG A 279      -4.006  23.548  -2.130  1.00  7.04           H  
ATOM   4172 1HG  ARG A 279      -4.321  21.498  -0.888  1.00  7.04           H  
ATOM   4173 2HG  ARG A 279      -5.293  20.840  -2.220  1.00  7.04           H  
ATOM   4174 1HD  ARG A 279      -3.343  21.091  -3.724  1.00  7.04           H  
ATOM   4175 2HD  ARG A 279      -2.372  21.639  -2.349  1.00  7.04           H  
ATOM   4176  HE  ARG A 279      -3.695  19.084  -1.997  1.00  7.04           H  
ATOM   4177 1HH1 ARG A 279      -0.821  20.717  -3.190  1.00  7.04           H  
ATOM   4178 2HH1 ARG A 279       0.203  19.303  -3.072  1.00  7.04           H  
ATOM   4179 1HH2 ARG A 279      -2.313  17.232  -1.788  1.00  7.04           H  
ATOM   4180 2HH2 ARG A 279      -0.644  17.339  -2.287  1.00  7.04           H  
ATOM   4181  N   LEU A 280      -6.833  22.604   0.253  1.00  7.04           N  
ATOM   4182  CA  LEU A 280      -6.908  22.431   1.705  1.00  7.04           C  
ATOM   4183  C   LEU A 280      -6.146  21.152   2.115  1.00  7.04           C  
ATOM   4184  O   LEU A 280      -6.173  20.129   1.412  1.00  7.04           O  
ATOM   4185  CB  LEU A 280      -8.387  22.399   2.143  1.00  7.04           C  
ATOM   4186  CG  LEU A 280      -9.220  23.675   1.833  1.00  7.04           C  
ATOM   4187  CD1 LEU A 280     -10.669  23.444   2.189  1.00  7.04           C  
ATOM   4188  CD2 LEU A 280      -8.670  24.817   2.645  1.00  7.04           C  
ATOM   4189  H   LEU A 280      -7.363  21.958  -0.328  1.00  7.04           H  
ATOM   4190  HA  LEU A 280      -6.424  23.282   2.184  1.00  7.04           H  
ATOM   4191 1HB  LEU A 280      -8.869  21.590   1.632  1.00  7.04           H  
ATOM   4192 2HB  LEU A 280      -8.439  22.212   3.214  1.00  7.04           H  
ATOM   4193  HG  LEU A 280      -9.163  23.912   0.767  1.00  7.04           H  
ATOM   4194 1HD1 LEU A 280     -11.246  24.341   1.979  1.00  7.04           H  
ATOM   4195 2HD1 LEU A 280     -11.064  22.613   1.603  1.00  7.04           H  
ATOM   4196 3HD1 LEU A 280     -10.729  23.210   3.241  1.00  7.04           H  
ATOM   4197 1HD2 LEU A 280      -9.248  25.713   2.448  1.00  7.04           H  
ATOM   4198 2HD2 LEU A 280      -8.725  24.578   3.700  1.00  7.04           H  
ATOM   4199 3HD2 LEU A 280      -7.634  24.977   2.370  1.00  7.04           H  
ATOM   4200  N   PHE A 281      -5.462  21.222   3.267  1.00  7.04           N  
ATOM   4201  CA  PHE A 281      -4.599  20.127   3.728  1.00  7.04           C  
ATOM   4202  C   PHE A 281      -4.928  19.395   5.036  1.00  7.04           C  
ATOM   4203  O   PHE A 281      -4.194  18.480   5.401  1.00  7.04           O  
ATOM   4204  CB  PHE A 281      -3.203  20.695   3.897  1.00  7.04           C  
ATOM   4205  CG  PHE A 281      -2.654  21.278   2.648  1.00  7.04           C  
ATOM   4206  CD1 PHE A 281      -2.776  22.634   2.413  1.00  7.04           C  
ATOM   4207  CD2 PHE A 281      -2.000  20.498   1.720  1.00  7.04           C  
ATOM   4208  CE1 PHE A 281      -2.266  23.192   1.274  1.00  7.04           C  
ATOM   4209  CE2 PHE A 281      -1.480  21.063   0.584  1.00  7.04           C  
ATOM   4210  CZ  PHE A 281      -1.616  22.415   0.359  1.00  7.04           C  
ATOM   4211  H   PHE A 281      -5.494  22.077   3.806  1.00  7.04           H  
ATOM   4212  HA  PHE A 281      -4.581  19.376   2.938  1.00  7.04           H  
ATOM   4213 1HB  PHE A 281      -3.215  21.472   4.666  1.00  7.04           H  
ATOM   4214 2HB  PHE A 281      -2.529  19.909   4.235  1.00  7.04           H  
ATOM   4215  HD1 PHE A 281      -3.289  23.259   3.151  1.00  7.04           H  
ATOM   4216  HD2 PHE A 281      -1.892  19.428   1.901  1.00  7.04           H  
ATOM   4217  HE1 PHE A 281      -2.369  24.246   1.101  1.00  7.04           H  
ATOM   4218  HE2 PHE A 281      -0.957  20.445  -0.135  1.00  7.04           H  
ATOM   4219  HZ  PHE A 281      -1.200  22.867  -0.544  1.00  7.04           H  
ATOM   4220  N   SER A 282      -5.957  19.801   5.774  1.00  7.04           N  
ATOM   4221  CA  SER A 282      -6.229  19.127   7.053  1.00  7.04           C  
ATOM   4222  C   SER A 282      -7.688  18.810   7.311  1.00  7.04           C  
ATOM   4223  O   SER A 282      -8.111  18.769   8.465  1.00  7.04           O  
ATOM   4224  CB  SER A 282      -5.721  19.921   8.220  1.00  7.04           C  
ATOM   4225  OG  SER A 282      -4.337  20.130   8.139  1.00  7.04           O  
ATOM   4226  H   SER A 282      -6.549  20.551   5.458  1.00  7.04           H  
ATOM   4227  HA  SER A 282      -5.697  18.177   7.051  1.00  7.04           H  
ATOM   4228 1HB  SER A 282      -6.243  20.844   8.275  1.00  7.04           H  
ATOM   4229 2HB  SER A 282      -5.946  19.379   9.138  1.00  7.04           H  
ATOM   4230  HG  SER A 282      -4.103  20.664   8.920  1.00  7.04           H  
ATOM   4231  N   GLY A 283      -8.465  18.628   6.262  1.00  7.04           N  
ATOM   4232  CA  GLY A 283      -9.865  18.303   6.465  1.00  7.04           C  
ATOM   4233  C   GLY A 283     -10.065  16.824   6.688  1.00  7.04           C  
ATOM   4234  O   GLY A 283      -9.098  16.055   6.744  1.00  7.04           O  
ATOM   4235  H   GLY A 283      -8.073  18.683   5.332  1.00  7.04           H  
ATOM   4236 1HA  GLY A 283     -10.236  18.831   7.338  1.00  7.04           H  
ATOM   4237 2HA  GLY A 283     -10.447  18.623   5.603  1.00  7.04           H  
ATOM   4238  N   HIS A 284     -11.326  16.426   6.768  1.00  7.04           N  
ATOM   4239  CA  HIS A 284     -11.653  15.038   7.017  1.00  7.04           C  
ATOM   4240  C   HIS A 284     -12.753  14.623   6.077  1.00  7.04           C  
ATOM   4241  O   HIS A 284     -13.549  15.458   5.644  1.00  7.04           O  
ATOM   4242  CB  HIS A 284     -12.125  14.853   8.451  1.00  7.04           C  
ATOM   4243  CG  HIS A 284     -11.160  15.404   9.415  1.00  7.04           C  
ATOM   4244  CD2 HIS A 284     -10.190  14.829  10.140  1.00  7.04           C  
ATOM   4245  ND1 HIS A 284     -11.111  16.750   9.706  1.00  7.04           N  
ATOM   4246  CE1 HIS A 284     -10.144  16.971  10.564  1.00  7.04           C  
ATOM   4247  NE2 HIS A 284      -9.572  15.818  10.843  1.00  7.04           N  
ATOM   4248  H   HIS A 284     -12.070  17.104   6.686  1.00  7.04           H  
ATOM   4249  HA  HIS A 284     -10.787  14.405   6.840  1.00  7.04           H  
ATOM   4250 1HB  HIS A 284     -13.088  15.321   8.592  1.00  7.04           H  
ATOM   4251 2HB  HIS A 284     -12.244  13.786   8.651  1.00  7.04           H  
ATOM   4252  HD2 HIS A 284      -9.940  13.775  10.158  1.00  7.04           H  
ATOM   4253  HE1 HIS A 284      -9.863  17.943  10.970  1.00  7.04           H  
ATOM   4254  HE2 HIS A 284      -8.784  15.671  11.474  1.00  7.04           H  
ATOM   4255  N   LEU A 285     -12.807  13.343   5.776  1.00  7.04           N  
ATOM   4256  CA  LEU A 285     -13.859  12.823   4.921  1.00  7.04           C  
ATOM   4257  C   LEU A 285     -14.343  11.485   5.466  1.00  7.04           C  
ATOM   4258  O   LEU A 285     -13.537  10.584   5.698  1.00  7.04           O  
ATOM   4259  CB  LEU A 285     -13.295  12.650   3.506  1.00  7.04           C  
ATOM   4260  CG  LEU A 285     -14.212  12.146   2.483  1.00  7.04           C  
ATOM   4261  CD1 LEU A 285     -15.256  13.151   2.262  1.00  7.04           C  
ATOM   4262  CD2 LEU A 285     -13.466  11.864   1.224  1.00  7.04           C  
ATOM   4263  H   LEU A 285     -12.090  12.726   6.162  1.00  7.04           H  
ATOM   4264  HA  LEU A 285     -14.697  13.522   4.908  1.00  7.04           H  
ATOM   4265 1HB  LEU A 285     -12.909  13.608   3.165  1.00  7.04           H  
ATOM   4266 2HB  LEU A 285     -12.478  11.945   3.554  1.00  7.04           H  
ATOM   4267  HG  LEU A 285     -14.678  11.254   2.847  1.00  7.04           H  
ATOM   4268 1HD1 LEU A 285     -15.971  12.817   1.523  1.00  7.04           H  
ATOM   4269 2HD1 LEU A 285     -15.754  13.317   3.203  1.00  7.04           H  
ATOM   4270 3HD1 LEU A 285     -14.797  14.069   1.919  1.00  7.04           H  
ATOM   4271 1HD2 LEU A 285     -14.153  11.497   0.469  1.00  7.04           H  
ATOM   4272 2HD2 LEU A 285     -13.005  12.768   0.883  1.00  7.04           H  
ATOM   4273 3HD2 LEU A 285     -12.707  11.121   1.411  1.00  7.04           H  
ATOM   4274  N   LYS A 286     -15.642  11.335   5.714  1.00  7.04           N  
ATOM   4275  CA  LYS A 286     -16.070  10.032   6.225  1.00  7.04           C  
ATOM   4276  C   LYS A 286     -16.545   9.179   5.089  1.00  7.04           C  
ATOM   4277  O   LYS A 286     -17.407   9.595   4.324  1.00  7.04           O  
ATOM   4278  CB  LYS A 286     -17.146  10.116   7.306  1.00  7.04           C  
ATOM   4279  CG  LYS A 286     -17.567   8.732   7.793  1.00  7.04           C  
ATOM   4280  CD  LYS A 286     -18.418   8.764   9.043  1.00  7.04           C  
ATOM   4281  CE  LYS A 286     -19.755   9.458   8.834  1.00  7.04           C  
ATOM   4282  NZ  LYS A 286     -20.652   9.272  10.019  1.00  7.04           N1+
ATOM   4283  H   LYS A 286     -16.316  12.081   5.515  1.00  7.04           H  
ATOM   4284  HA  LYS A 286     -15.215   9.525   6.666  1.00  7.04           H  
ATOM   4285 1HB  LYS A 286     -16.769  10.671   8.164  1.00  7.04           H  
ATOM   4286 2HB  LYS A 286     -18.021  10.641   6.926  1.00  7.04           H  
ATOM   4287 1HG  LYS A 286     -18.125   8.225   7.004  1.00  7.04           H  
ATOM   4288 2HG  LYS A 286     -16.670   8.141   8.000  1.00  7.04           H  
ATOM   4289 1HD  LYS A 286     -18.622   7.740   9.343  1.00  7.04           H  
ATOM   4290 2HD  LYS A 286     -17.883   9.251   9.844  1.00  7.04           H  
ATOM   4291 1HE  LYS A 286     -19.579  10.526   8.691  1.00  7.04           H  
ATOM   4292 2HE  LYS A 286     -20.245   9.057   7.948  1.00  7.04           H  
ATOM   4293 1HZ  LYS A 286     -21.522   9.743   9.874  1.00  7.04           H  
ATOM   4294 2HZ  LYS A 286     -20.825   8.289  10.171  1.00  7.04           H  
ATOM   4295 3HZ  LYS A 286     -20.205   9.640  10.877  1.00  7.04           H  
ATOM   4296  N   CYS A 287     -15.977   7.991   4.958  1.00  7.04           N  
ATOM   4297  CA  CYS A 287     -16.348   7.146   3.850  1.00  7.04           C  
ATOM   4298  C   CYS A 287     -16.783   5.765   4.231  1.00  7.04           C  
ATOM   4299  O   CYS A 287     -16.172   5.103   5.073  1.00  7.04           O  
ATOM   4300  CB  CYS A 287     -15.183   6.979   2.904  1.00  7.04           C  
ATOM   4301  SG  CYS A 287     -14.547   8.495   2.190  1.00  7.04           S  
ATOM   4302  H   CYS A 287     -15.276   7.674   5.622  1.00  7.04           H  
ATOM   4303  HA  CYS A 287     -17.166   7.601   3.328  1.00  7.04           H  
ATOM   4304 1HB  CYS A 287     -14.364   6.472   3.414  1.00  7.04           H  
ATOM   4305 2HB  CYS A 287     -15.520   6.343   2.112  1.00  7.04           H  
ATOM   4306  N   ARG A 288     -17.811   5.296   3.558  1.00  7.04           N  
ATOM   4307  CA  ARG A 288     -18.196   3.919   3.690  1.00  7.04           C  
ATOM   4308  C   ARG A 288     -17.537   3.201   2.535  1.00  7.04           C  
ATOM   4309  O   ARG A 288     -17.690   3.601   1.375  1.00  7.04           O  
ATOM   4310  CB  ARG A 288     -19.704   3.740   3.667  1.00  7.04           C  
ATOM   4311  CG  ARG A 288     -20.169   2.299   3.785  1.00  7.04           C  
ATOM   4312  CD  ARG A 288     -21.632   2.211   4.076  1.00  7.04           C  
ATOM   4313  NE  ARG A 288     -21.916   2.704   5.409  1.00  7.04           N  
ATOM   4314  CZ  ARG A 288     -23.126   2.758   5.993  1.00  7.04           C  
ATOM   4315  NH1 ARG A 288     -24.204   2.336   5.354  1.00  7.04           N1+
ATOM   4316  NH2 ARG A 288     -23.218   3.240   7.223  1.00  7.04           N  
ATOM   4317  H   ARG A 288     -18.314   5.902   2.917  1.00  7.04           H  
ATOM   4318  HA  ARG A 288     -17.822   3.519   4.628  1.00  7.04           H  
ATOM   4319 1HB  ARG A 288     -20.142   4.289   4.501  1.00  7.04           H  
ATOM   4320 2HB  ARG A 288     -20.109   4.157   2.752  1.00  7.04           H  
ATOM   4321 1HG  ARG A 288     -19.952   1.761   2.861  1.00  7.04           H  
ATOM   4322 2HG  ARG A 288     -19.624   1.835   4.613  1.00  7.04           H  
ATOM   4323 1HD  ARG A 288     -22.186   2.816   3.362  1.00  7.04           H  
ATOM   4324 2HD  ARG A 288     -21.961   1.177   4.015  1.00  7.04           H  
ATOM   4325  HE  ARG A 288     -21.108   3.042   5.964  1.00  7.04           H  
ATOM   4326 1HH1 ARG A 288     -24.123   1.967   4.419  1.00  7.04           H  
ATOM   4327 2HH1 ARG A 288     -25.106   2.378   5.805  1.00  7.04           H  
ATOM   4328 1HH2 ARG A 288     -22.350   3.558   7.713  1.00  7.04           H  
ATOM   4329 2HH2 ARG A 288     -24.106   3.291   7.686  1.00  7.04           H  
ATOM   4330  N   LEU A 289     -16.752   2.187   2.836  1.00  7.04           N  
ATOM   4331  CA  LEU A 289     -16.115   1.445   1.772  1.00  7.04           C  
ATOM   4332  C   LEU A 289     -16.966   0.215   1.672  1.00  7.04           C  
ATOM   4333  O   LEU A 289     -17.266  -0.417   2.686  1.00  7.04           O  
ATOM   4334  CB  LEU A 289     -14.675   1.049   2.112  1.00  7.04           C  
ATOM   4335  CG  LEU A 289     -13.610   2.136   2.125  1.00  7.04           C  
ATOM   4336  CD1 LEU A 289     -13.954   3.166   3.214  1.00  7.04           C  
ATOM   4337  CD2 LEU A 289     -12.269   1.475   2.407  1.00  7.04           C  
ATOM   4338  H   LEU A 289     -16.625   1.922   3.812  1.00  7.04           H  
ATOM   4339  HA  LEU A 289     -16.150   1.995   0.833  1.00  7.04           H  
ATOM   4340 1HB  LEU A 289     -14.664   0.612   3.047  1.00  7.04           H  
ATOM   4341 2HB  LEU A 289     -14.355   0.300   1.385  1.00  7.04           H  
ATOM   4342  HG  LEU A 289     -13.572   2.638   1.171  1.00  7.04           H  
ATOM   4343 1HD1 LEU A 289     -13.201   3.936   3.251  1.00  7.04           H  
ATOM   4344 2HD1 LEU A 289     -14.899   3.624   3.004  1.00  7.04           H  
ATOM   4345 3HD1 LEU A 289     -14.007   2.671   4.175  1.00  7.04           H  
ATOM   4346 1HD2 LEU A 289     -11.485   2.222   2.432  1.00  7.04           H  
ATOM   4347 2HD2 LEU A 289     -12.322   0.972   3.366  1.00  7.04           H  
ATOM   4348 3HD2 LEU A 289     -12.048   0.749   1.631  1.00  7.04           H  
ATOM   4349  N   LYS A 290     -17.424  -0.111   0.481  1.00  7.04           N  
ATOM   4350  CA  LYS A 290     -18.285  -1.273   0.368  1.00  7.04           C  
ATOM   4351  C   LYS A 290     -17.476  -2.542   0.272  1.00  7.04           C  
ATOM   4352  O   LYS A 290     -17.796  -3.561   0.870  1.00  7.04           O  
ATOM   4353  CB  LYS A 290     -19.171  -1.174  -0.871  1.00  7.04           C  
ATOM   4354  CG  LYS A 290     -20.239  -0.106  -0.833  1.00  7.04           C  
ATOM   4355  CD  LYS A 290     -21.064  -0.172  -2.113  1.00  7.04           C  
ATOM   4356  CE  LYS A 290     -22.178   0.853  -2.144  1.00  7.04           C  
ATOM   4357  NZ  LYS A 290     -22.957   0.756  -3.409  1.00  7.04           N1+
ATOM   4358  H   LYS A 290     -17.171   0.446  -0.334  1.00  7.04           H  
ATOM   4359  HA  LYS A 290     -18.917  -1.336   1.252  1.00  7.04           H  
ATOM   4360 1HB  LYS A 290     -18.549  -0.983  -1.743  1.00  7.04           H  
ATOM   4361 2HB  LYS A 290     -19.671  -2.128  -1.026  1.00  7.04           H  
ATOM   4362 1HG  LYS A 290     -20.886  -0.263   0.032  1.00  7.04           H  
ATOM   4363 2HG  LYS A 290     -19.769   0.878  -0.746  1.00  7.04           H  
ATOM   4364 1HD  LYS A 290     -20.412  -0.005  -2.968  1.00  7.04           H  
ATOM   4365 2HD  LYS A 290     -21.503  -1.166  -2.204  1.00  7.04           H  
ATOM   4366 1HE  LYS A 290     -22.846   0.685  -1.302  1.00  7.04           H  
ATOM   4367 2HE  LYS A 290     -21.752   1.856  -2.065  1.00  7.04           H  
ATOM   4368 1HZ  LYS A 290     -23.693   1.444  -3.407  1.00  7.04           H  
ATOM   4369 2HZ  LYS A 290     -22.347   0.919  -4.198  1.00  7.04           H  
ATOM   4370 3HZ  LYS A 290     -23.362  -0.166  -3.484  1.00  7.04           H  
ATOM   4371  N   MET A 291     -16.436  -2.483  -0.548  1.00  7.04           N  
ATOM   4372  CA  MET A 291     -15.584  -3.626  -0.874  1.00  7.04           C  
ATOM   4373  C   MET A 291     -16.407  -4.780  -1.497  1.00  7.04           C  
ATOM   4374  O   MET A 291     -15.956  -5.927  -1.580  1.00  7.04           O  
ATOM   4375  CB  MET A 291     -14.862  -4.085   0.391  1.00  7.04           C  
ATOM   4376  CG  MET A 291     -13.927  -3.028   0.959  1.00  7.04           C  
ATOM   4377  SD  MET A 291     -13.005  -3.590   2.376  1.00  7.04           S  
ATOM   4378  CE  MET A 291     -14.361  -3.685   3.542  1.00  7.04           C  
ATOM   4379  H   MET A 291     -16.224  -1.592  -0.971  1.00  7.04           H  
ATOM   4380  HA  MET A 291     -14.847  -3.309  -1.612  1.00  7.04           H  
ATOM   4381 1HB  MET A 291     -15.565  -4.376   1.160  1.00  7.04           H  
ATOM   4382 2HB  MET A 291     -14.268  -4.959   0.153  1.00  7.04           H  
ATOM   4383 1HG  MET A 291     -13.234  -2.705   0.204  1.00  7.04           H  
ATOM   4384 2HG  MET A 291     -14.517  -2.164   1.263  1.00  7.04           H  
ATOM   4385 1HE  MET A 291     -13.988  -3.999   4.518  1.00  7.04           H  
ATOM   4386 2HE  MET A 291     -14.828  -2.720   3.623  1.00  7.04           H  
ATOM   4387 3HE  MET A 291     -15.100  -4.403   3.187  1.00  7.04           H  
ATOM   4388  N   ASP A 292     -17.604  -4.454  -1.988  1.00  7.04           N  
ATOM   4389  CA  ASP A 292     -18.456  -5.395  -2.677  1.00  7.04           C  
ATOM   4390  C   ASP A 292     -17.781  -5.696  -3.978  1.00  7.04           C  
ATOM   4391  O   ASP A 292     -17.408  -4.779  -4.695  1.00  7.04           O  
ATOM   4392  CB  ASP A 292     -19.873  -4.847  -2.891  1.00  7.04           C  
ATOM   4393  CG  ASP A 292     -20.836  -5.882  -3.533  1.00  7.04           C  
ATOM   4394  OD1 ASP A 292     -21.185  -6.842  -2.882  1.00  7.04           O  
ATOM   4395  OD2 ASP A 292     -21.231  -5.692  -4.674  1.00  7.04           O1-
ATOM   4396  H   ASP A 292     -17.922  -3.510  -1.874  1.00  7.04           H  
ATOM   4397  HA  ASP A 292     -18.523  -6.314  -2.094  1.00  7.04           H  
ATOM   4398 1HB  ASP A 292     -20.286  -4.530  -1.930  1.00  7.04           H  
ATOM   4399 2HB  ASP A 292     -19.825  -3.967  -3.532  1.00  7.04           H  
ATOM   4400  N   LYS A 293     -17.595  -6.972  -4.254  1.00  7.04           N  
ATOM   4401  CA  LYS A 293     -16.894  -7.449  -5.437  1.00  7.04           C  
ATOM   4402  C   LYS A 293     -15.402  -7.103  -5.401  1.00  7.04           C  
ATOM   4403  O   LYS A 293     -14.747  -7.121  -6.443  1.00  7.04           O  
ATOM   4404  CB  LYS A 293     -17.499  -6.880  -6.733  1.00  7.04           C  
ATOM   4405  CG  LYS A 293     -19.040  -7.008  -6.874  1.00  7.04           C  
ATOM   4406  CD  LYS A 293     -19.539  -8.445  -6.912  1.00  7.04           C  
ATOM   4407  CE  LYS A 293     -21.064  -8.490  -7.188  1.00  7.04           C  
ATOM   4408  NZ  LYS A 293     -21.889  -8.048  -5.995  1.00  7.04           N1+
ATOM   4409  H   LYS A 293     -17.959  -7.652  -3.603  1.00  7.04           H  
ATOM   4410  HA  LYS A 293     -16.976  -8.536  -5.465  1.00  7.04           H  
ATOM   4411 1HB  LYS A 293     -17.230  -5.828  -6.851  1.00  7.04           H  
ATOM   4412 2HB  LYS A 293     -17.060  -7.403  -7.578  1.00  7.04           H  
ATOM   4413 1HG  LYS A 293     -19.516  -6.503  -6.058  1.00  7.04           H  
ATOM   4414 2HG  LYS A 293     -19.349  -6.512  -7.790  1.00  7.04           H  
ATOM   4415 1HD  LYS A 293     -19.014  -9.001  -7.687  1.00  7.04           H  
ATOM   4416 2HD  LYS A 293     -19.346  -8.918  -5.949  1.00  7.04           H  
ATOM   4417 1HE  LYS A 293     -21.284  -7.830  -8.026  1.00  7.04           H  
ATOM   4418 2HE  LYS A 293     -21.349  -9.505  -7.454  1.00  7.04           H  
ATOM   4419 1HZ  LYS A 293     -22.864  -8.084  -6.220  1.00  7.04           H  
ATOM   4420 2HZ  LYS A 293     -21.709  -8.651  -5.207  1.00  7.04           H  
ATOM   4421 3HZ  LYS A 293     -21.656  -7.084  -5.710  1.00  7.04           H  
ATOM   4422  N   LEU A 294     -14.851  -6.853  -4.207  1.00  7.04           N  
ATOM   4423  CA  LEU A 294     -13.409  -6.689  -4.036  1.00  7.04           C  
ATOM   4424  C   LEU A 294     -12.859  -8.098  -4.020  1.00  7.04           C  
ATOM   4425  O   LEU A 294     -13.399  -8.950  -3.313  1.00  7.04           O  
ATOM   4426  CB  LEU A 294     -13.072  -5.981  -2.724  1.00  7.04           C  
ATOM   4427  CG  LEU A 294     -11.615  -5.711  -2.454  1.00  7.04           C  
ATOM   4428  CD1 LEU A 294     -11.089  -4.692  -3.455  1.00  7.04           C  
ATOM   4429  CD2 LEU A 294     -11.467  -5.218  -1.021  1.00  7.04           C  
ATOM   4430  H   LEU A 294     -15.437  -6.766  -3.377  1.00  7.04           H  
ATOM   4431  HA  LEU A 294     -12.989  -6.139  -4.879  1.00  7.04           H  
ATOM   4432 1HB  LEU A 294     -13.576  -5.021  -2.735  1.00  7.04           H  
ATOM   4433 2HB  LEU A 294     -13.469  -6.569  -1.896  1.00  7.04           H  
ATOM   4434  HG  LEU A 294     -11.058  -6.623  -2.594  1.00  7.04           H  
ATOM   4435 1HD1 LEU A 294     -10.031  -4.507  -3.273  1.00  7.04           H  
ATOM   4436 2HD1 LEU A 294     -11.220  -5.075  -4.466  1.00  7.04           H  
ATOM   4437 3HD1 LEU A 294     -11.645  -3.774  -3.348  1.00  7.04           H  
ATOM   4438 1HD2 LEU A 294     -10.428  -5.037  -0.797  1.00  7.04           H  
ATOM   4439 2HD2 LEU A 294     -12.023  -4.306  -0.906  1.00  7.04           H  
ATOM   4440 3HD2 LEU A 294     -11.852  -5.964  -0.339  1.00  7.04           H  
ATOM   4441  N   ARG A 295     -11.852  -8.392  -4.826  1.00  7.04           N  
ATOM   4442  CA  ARG A 295     -11.394  -9.780  -4.886  1.00  7.04           C  
ATOM   4443  C   ARG A 295      -9.947  -9.958  -4.457  1.00  7.04           C  
ATOM   4444  O   ARG A 295      -9.140  -9.062  -4.604  1.00  7.04           O  
ATOM   4445  CB  ARG A 295     -11.562 -10.311  -6.303  1.00  7.04           C  
ATOM   4446  CG  ARG A 295     -13.013 -10.375  -6.795  1.00  7.04           C  
ATOM   4447  CD  ARG A 295     -13.101 -10.827  -8.214  1.00  7.04           C  
ATOM   4448  NE  ARG A 295     -14.473 -10.803  -8.710  1.00  7.04           N  
ATOM   4449  CZ  ARG A 295     -15.347 -11.821  -8.611  1.00  7.04           C  
ATOM   4450  NH1 ARG A 295     -14.989 -12.948  -8.036  1.00  7.04           N1+
ATOM   4451  NH2 ARG A 295     -16.569 -11.687  -9.096  1.00  7.04           N  
ATOM   4452  H   ARG A 295     -11.415  -7.659  -5.389  1.00  7.04           H  
ATOM   4453  HA  ARG A 295     -12.014 -10.379  -4.221  1.00  7.04           H  
ATOM   4454 1HB  ARG A 295     -11.003  -9.692  -6.994  1.00  7.04           H  
ATOM   4455 2HB  ARG A 295     -11.155 -11.316  -6.365  1.00  7.04           H  
ATOM   4456 1HG  ARG A 295     -13.575 -11.071  -6.173  1.00  7.04           H  
ATOM   4457 2HG  ARG A 295     -13.468  -9.392  -6.724  1.00  7.04           H  
ATOM   4458 1HD  ARG A 295     -12.501 -10.167  -8.841  1.00  7.04           H  
ATOM   4459 2HD  ARG A 295     -12.726 -11.846  -8.296  1.00  7.04           H  
ATOM   4460  HE  ARG A 295     -14.791  -9.958  -9.161  1.00  7.04           H  
ATOM   4461 1HH1 ARG A 295     -14.054 -13.052  -7.668  1.00  7.04           H  
ATOM   4462 2HH1 ARG A 295     -15.646 -13.710  -7.965  1.00  7.04           H  
ATOM   4463 1HH2 ARG A 295     -16.843 -10.820  -9.538  1.00  7.04           H  
ATOM   4464 2HH2 ARG A 295     -17.227 -12.450  -9.025  1.00  7.04           H  
ATOM   4465  N   LEU A 296      -9.618 -11.152  -3.970  1.00  7.04           N  
ATOM   4466  CA  LEU A 296      -8.239 -11.514  -3.613  1.00  7.04           C  
ATOM   4467  C   LEU A 296      -7.368 -11.913  -4.806  1.00  7.04           C  
ATOM   4468  O   LEU A 296      -6.160 -12.104  -4.663  1.00  7.04           O  
ATOM   4469  CB  LEU A 296      -8.266 -12.673  -2.614  1.00  7.04           C  
ATOM   4470  CG  LEU A 296      -8.739 -12.400  -1.191  1.00  7.04           C  
ATOM   4471  CD1 LEU A 296      -8.938 -13.682  -0.433  1.00  7.04           C  
ATOM   4472  CD2 LEU A 296      -7.649 -11.673  -0.514  1.00  7.04           C  
ATOM   4473  H   LEU A 296     -10.348 -11.838  -3.836  1.00  7.04           H  
ATOM   4474  HA  LEU A 296      -7.778 -10.647  -3.137  1.00  7.04           H  
ATOM   4475 1HB  LEU A 296      -8.945 -13.409  -3.021  1.00  7.04           H  
ATOM   4476 2HB  LEU A 296      -7.268 -13.109  -2.558  1.00  7.04           H  
ATOM   4477  HG  LEU A 296      -9.666 -11.825  -1.189  1.00  7.04           H  
ATOM   4478 1HD1 LEU A 296      -9.227 -13.456   0.587  1.00  7.04           H  
ATOM   4479 2HD1 LEU A 296      -9.723 -14.267  -0.907  1.00  7.04           H  
ATOM   4480 3HD1 LEU A 296      -8.009 -14.246  -0.424  1.00  7.04           H  
ATOM   4481 1HD2 LEU A 296      -7.922 -11.477   0.515  1.00  7.04           H  
ATOM   4482 2HD2 LEU A 296      -6.755 -12.282  -0.535  1.00  7.04           H  
ATOM   4483 3HD2 LEU A 296      -7.467 -10.761  -1.037  1.00  7.04           H  
ATOM   4484  N   LYS A 297      -7.989 -12.077  -5.974  1.00  7.04           N  
ATOM   4485  CA  LYS A 297      -7.352 -12.450  -7.253  1.00  7.04           C  
ATOM   4486  C   LYS A 297      -6.739 -13.858  -7.286  1.00  7.04           C  
ATOM   4487  O   LYS A 297      -7.124 -14.686  -8.109  1.00  7.04           O  
ATOM   4488  CB  LYS A 297      -6.269 -11.425  -7.653  1.00  7.04           C  
ATOM   4489  CG  LYS A 297      -5.654 -11.647  -9.043  1.00  7.04           C  
ATOM   4490  CD  LYS A 297      -4.495 -10.648  -9.376  1.00  7.04           C  
ATOM   4491  CE  LYS A 297      -4.993  -9.221  -9.673  1.00  7.04           C  
ATOM   4492  NZ  LYS A 297      -3.895  -8.334 -10.256  1.00  7.04           N1+
ATOM   4493  H   LYS A 297      -8.980 -11.911  -5.983  1.00  7.04           H  
ATOM   4494  HA  LYS A 297      -8.124 -12.422  -8.022  1.00  7.04           H  
ATOM   4495 1HB  LYS A 297      -6.701 -10.431  -7.653  1.00  7.04           H  
ATOM   4496 2HB  LYS A 297      -5.453 -11.436  -6.941  1.00  7.04           H  
ATOM   4497 1HG  LYS A 297      -5.269 -12.666  -9.104  1.00  7.04           H  
ATOM   4498 2HG  LYS A 297      -6.435 -11.532  -9.794  1.00  7.04           H  
ATOM   4499 1HD  LYS A 297      -3.820 -10.598  -8.518  1.00  7.04           H  
ATOM   4500 2HD  LYS A 297      -3.931 -11.012 -10.233  1.00  7.04           H  
ATOM   4501 1HE  LYS A 297      -5.821  -9.267 -10.378  1.00  7.04           H  
ATOM   4502 2HE  LYS A 297      -5.347  -8.776  -8.752  1.00  7.04           H  
ATOM   4503 1HZ  LYS A 297      -4.287  -7.389 -10.437  1.00  7.04           H  
ATOM   4504 2HZ  LYS A 297      -3.102  -8.253  -9.628  1.00  7.04           H  
ATOM   4505 3HZ  LYS A 297      -3.575  -8.720 -11.124  1.00  7.04           H  
ATOM   4506  N   GLY A 298      -5.782 -14.116  -6.396  1.00  7.04           N  
ATOM   4507  CA  GLY A 298      -5.061 -15.383  -6.334  1.00  7.04           C  
ATOM   4508  C   GLY A 298      -5.430 -16.321  -5.172  1.00  7.04           C  
ATOM   4509  O   GLY A 298      -4.694 -17.262  -4.869  1.00  7.04           O  
ATOM   4510  H   GLY A 298      -5.548 -13.379  -5.741  1.00  7.04           H  
ATOM   4511 1HA  GLY A 298      -5.235 -15.899  -7.272  1.00  7.04           H  
ATOM   4512 2HA  GLY A 298      -3.998 -15.175  -6.300  1.00  7.04           H  
ATOM   4513  N   VAL A 299      -6.568 -16.102  -4.524  1.00  7.04           N  
ATOM   4514  CA  VAL A 299      -6.947 -16.929  -3.367  1.00  7.04           C  
ATOM   4515  C   VAL A 299      -7.078 -18.437  -3.635  1.00  7.04           C  
ATOM   4516  O   VAL A 299      -6.905 -19.248  -2.712  1.00  7.04           O  
ATOM   4517  CB  VAL A 299      -8.250 -16.428  -2.740  1.00  7.04           C  
ATOM   4518  CG1 VAL A 299      -9.431 -16.643  -3.662  1.00  7.04           C  
ATOM   4519  CG2 VAL A 299      -8.466 -17.142  -1.419  1.00  7.04           C  
ATOM   4520  H   VAL A 299      -7.156 -15.336  -4.817  1.00  7.04           H  
ATOM   4521  HA  VAL A 299      -6.176 -16.787  -2.618  1.00  7.04           H  
ATOM   4522  HB  VAL A 299      -8.157 -15.399  -2.571  1.00  7.04           H  
ATOM   4523 1HG1 VAL A 299     -10.331 -16.255  -3.187  1.00  7.04           H  
ATOM   4524 2HG1 VAL A 299      -9.257 -16.116  -4.599  1.00  7.04           H  
ATOM   4525 3HG1 VAL A 299      -9.566 -17.703  -3.858  1.00  7.04           H  
ATOM   4526 1HG2 VAL A 299      -9.377 -16.774  -0.947  1.00  7.04           H  
ATOM   4527 2HG2 VAL A 299      -8.560 -18.213  -1.598  1.00  7.04           H  
ATOM   4528 3HG2 VAL A 299      -7.618 -16.953  -0.761  1.00  7.04           H  
ATOM   4529  N   SER A 300      -7.371 -18.814  -4.880  1.00  7.04           N  
ATOM   4530  CA  SER A 300      -7.526 -20.214  -5.267  1.00  7.04           C  
ATOM   4531  C   SER A 300      -6.197 -20.947  -5.504  1.00  7.04           C  
ATOM   4532  O   SER A 300      -6.190 -22.154  -5.750  1.00  7.04           O  
ATOM   4533  CB  SER A 300      -8.385 -20.317  -6.509  1.00  7.04           C  
ATOM   4534  OG  SER A 300      -7.743 -19.770  -7.628  1.00  7.04           O  
ATOM   4535  H   SER A 300      -7.493 -18.097  -5.580  1.00  7.04           H  
ATOM   4536  HA  SER A 300      -8.045 -20.724  -4.455  1.00  7.04           H  
ATOM   4537 1HB  SER A 300      -8.622 -21.363  -6.699  1.00  7.04           H  
ATOM   4538 2HB  SER A 300      -9.324 -19.796  -6.338  1.00  7.04           H  
ATOM   4539  HG  SER A 300      -7.000 -20.354  -7.815  1.00  7.04           H  
ATOM   4540  N   TYR A 301      -5.082 -20.225  -5.471  1.00  7.04           N  
ATOM   4541  CA  TYR A 301      -3.780 -20.827  -5.731  1.00  7.04           C  
ATOM   4542  C   TYR A 301      -3.144 -21.492  -4.518  1.00  7.04           C  
ATOM   4543  O   TYR A 301      -3.431 -21.162  -3.368  1.00  7.04           O  
ATOM   4544  CB  TYR A 301      -2.829 -19.805  -6.333  1.00  7.04           C  
ATOM   4545  CG  TYR A 301      -3.176 -19.487  -7.764  1.00  7.04           C  
ATOM   4546  CD1 TYR A 301      -3.995 -18.450  -8.041  1.00  7.04           C  
ATOM   4547  CD2 TYR A 301      -2.663 -20.253  -8.790  1.00  7.04           C  
ATOM   4548  CE1 TYR A 301      -4.332 -18.137  -9.337  1.00  7.04           C  
ATOM   4549  CE2 TYR A 301      -2.984 -19.957 -10.100  1.00  7.04           C  
ATOM   4550  CZ  TYR A 301      -3.821 -18.898 -10.375  1.00  7.04           C  
ATOM   4551  OH  TYR A 301      -4.153 -18.592 -11.677  1.00  7.04           O  
ATOM   4552  H   TYR A 301      -5.121 -19.228  -5.253  1.00  7.04           H  
ATOM   4553  HA  TYR A 301      -3.921 -21.608  -6.476  1.00  7.04           H  
ATOM   4554 1HB  TYR A 301      -2.842 -18.882  -5.752  1.00  7.04           H  
ATOM   4555 2HB  TYR A 301      -1.823 -20.203  -6.309  1.00  7.04           H  
ATOM   4556  HD1 TYR A 301      -4.380 -17.886  -7.234  1.00  7.04           H  
ATOM   4557  HD2 TYR A 301      -1.999 -21.089  -8.565  1.00  7.04           H  
ATOM   4558  HE1 TYR A 301      -4.998 -17.297  -9.540  1.00  7.04           H  
ATOM   4559  HE2 TYR A 301      -2.576 -20.559 -10.911  1.00  7.04           H  
ATOM   4560  HH  TYR A 301      -4.769 -17.855 -11.686  1.00  7.04           H  
ATOM   4561  N   SER A 302      -2.308 -22.480  -4.809  1.00  7.04           N  
ATOM   4562  CA  SER A 302      -1.537 -23.220  -3.820  1.00  7.04           C  
ATOM   4563  C   SER A 302      -0.347 -22.400  -3.353  1.00  7.04           C  
ATOM   4564  O   SER A 302      -0.074 -21.332  -3.906  1.00  7.04           O  
ATOM   4565  CB  SER A 302      -1.044 -24.522  -4.417  1.00  7.04           C  
ATOM   4566  OG  SER A 302      -0.075 -24.287  -5.401  1.00  7.04           O  
ATOM   4567  H   SER A 302      -2.173 -22.710  -5.785  1.00  7.04           H  
ATOM   4568  HA  SER A 302      -2.177 -23.432  -2.962  1.00  7.04           H  
ATOM   4569 1HB  SER A 302      -0.626 -25.151  -3.634  1.00  7.04           H  
ATOM   4570 2HB  SER A 302      -1.884 -25.057  -4.854  1.00  7.04           H  
ATOM   4571  HG  SER A 302       0.726 -24.011  -4.921  1.00  7.04           H  
ATOM   4572  N   LEU A 303       0.343 -22.891  -2.331  1.00  7.04           N  
ATOM   4573  CA  LEU A 303       1.557 -22.235  -1.864  1.00  7.04           C  
ATOM   4574  C   LEU A 303       2.687 -22.376  -2.860  1.00  7.04           C  
ATOM   4575  O   LEU A 303       2.821 -23.412  -3.518  1.00  7.04           O  
ATOM   4576  CB  LEU A 303       2.037 -22.824  -0.534  1.00  7.04           C  
ATOM   4577  CG  LEU A 303       1.159 -22.584   0.690  1.00  7.04           C  
ATOM   4578  CD1 LEU A 303       1.745 -23.344   1.881  1.00  7.04           C  
ATOM   4579  CD2 LEU A 303       1.118 -21.085   0.963  1.00  7.04           C  
ATOM   4580  H   LEU A 303       0.045 -23.750  -1.895  1.00  7.04           H  
ATOM   4581  HA  LEU A 303       1.356 -21.175  -1.731  1.00  7.04           H  
ATOM   4582 1HB  LEU A 303       2.141 -23.900  -0.657  1.00  7.04           H  
ATOM   4583 2HB  LEU A 303       3.029 -22.412  -0.318  1.00  7.04           H  
ATOM   4584  HG  LEU A 303       0.149 -22.951   0.511  1.00  7.04           H  
ATOM   4585 1HD1 LEU A 303       1.129 -23.174   2.763  1.00  7.04           H  
ATOM   4586 2HD1 LEU A 303       1.765 -24.411   1.655  1.00  7.04           H  
ATOM   4587 3HD1 LEU A 303       2.754 -23.001   2.072  1.00  7.04           H  
ATOM   4588 1HD2 LEU A 303       0.500 -20.882   1.837  1.00  7.04           H  
ATOM   4589 2HD2 LEU A 303       2.114 -20.715   1.130  1.00  7.04           H  
ATOM   4590 3HD2 LEU A 303       0.709 -20.592   0.118  1.00  7.04           H  
ATOM   4591  N   CYS A 304       3.523 -21.353  -2.932  1.00  7.04           N  
ATOM   4592  CA  CYS A 304       4.735 -21.376  -3.723  1.00  7.04           C  
ATOM   4593  C   CYS A 304       5.665 -22.456  -3.165  1.00  7.04           C  
ATOM   4594  O   CYS A 304       5.781 -22.583  -1.947  1.00  7.04           O  
ATOM   4595  CB  CYS A 304       5.451 -20.030  -3.645  1.00  7.04           C  
ATOM   4596  SG  CYS A 304       4.546 -18.604  -4.346  1.00  7.04           S  
ATOM   4597  H   CYS A 304       3.293 -20.513  -2.404  1.00  7.04           H  
ATOM   4598  HA  CYS A 304       4.492 -21.618  -4.758  1.00  7.04           H  
ATOM   4599 1HB  CYS A 304       5.650 -19.810  -2.605  1.00  7.04           H  
ATOM   4600 2HB  CYS A 304       6.388 -20.101  -4.146  1.00  7.04           H  
ATOM   4601  N   THR A 305       6.345 -23.219  -4.036  1.00  7.04           N  
ATOM   4602  CA  THR A 305       7.217 -24.293  -3.527  1.00  7.04           C  
ATOM   4603  C   THR A 305       8.732 -24.105  -3.695  1.00  7.04           C  
ATOM   4604  O   THR A 305       9.509 -24.803  -3.049  1.00  7.04           O  
ATOM   4605  CB  THR A 305       6.814 -25.643  -4.143  1.00  7.04           C  
ATOM   4606  CG2 THR A 305       5.361 -25.951  -3.796  1.00  7.04           C  
ATOM   4607  OG1 THR A 305       6.955 -25.594  -5.570  1.00  7.04           O  
ATOM   4608  H   THR A 305       6.218 -23.089  -5.030  1.00  7.04           H  
ATOM   4609  HA  THR A 305       7.037 -24.376  -2.455  1.00  7.04           H  
ATOM   4610  HB  THR A 305       7.455 -26.429  -3.747  1.00  7.04           H  
ATOM   4611  HG1 THR A 305       7.887 -25.538  -5.806  1.00  7.04           H  
ATOM   4612 1HG2 THR A 305       5.079 -26.910  -4.227  1.00  7.04           H  
ATOM   4613 2HG2 THR A 305       5.246 -25.991  -2.712  1.00  7.04           H  
ATOM   4614 3HG2 THR A 305       4.714 -25.171  -4.197  1.00  7.04           H  
ATOM   4615  N   ALA A 306       9.179 -23.203  -4.563  1.00  7.04           N  
ATOM   4616  CA  ALA A 306      10.621 -23.009  -4.708  1.00  7.04           C  
ATOM   4617  C   ALA A 306      11.114 -22.169  -3.543  1.00  7.04           C  
ATOM   4618  O   ALA A 306      10.332 -21.473  -2.898  1.00  7.04           O  
ATOM   4619  CB  ALA A 306      10.998 -22.355  -6.027  1.00  7.04           C  
ATOM   4620  H   ALA A 306       8.547 -22.650  -5.117  1.00  7.04           H  
ATOM   4621  HA  ALA A 306      11.102 -23.985  -4.657  1.00  7.04           H  
ATOM   4622 1HB  ALA A 306      12.082 -22.256  -6.078  1.00  7.04           H  
ATOM   4623 2HB  ALA A 306      10.651 -22.976  -6.850  1.00  7.04           H  
ATOM   4624 3HB  ALA A 306      10.577 -21.397  -6.108  1.00  7.04           H  
ATOM   4625  N   ALA A 307      12.402 -22.223  -3.276  1.00  7.04           N  
ATOM   4626  CA  ALA A 307      12.980 -21.419  -2.212  1.00  7.04           C  
ATOM   4627  C   ALA A 307      12.802 -19.929  -2.451  1.00  7.04           C  
ATOM   4628  O   ALA A 307      12.766 -19.473  -3.597  1.00  7.04           O  
ATOM   4629  CB  ALA A 307      14.460 -21.705  -2.082  1.00  7.04           C  
ATOM   4630  H   ALA A 307      12.998 -22.829  -3.819  1.00  7.04           H  
ATOM   4631  HA  ALA A 307      12.472 -21.678  -1.282  1.00  7.04           H  
ATOM   4632 1HB  ALA A 307      14.868 -21.110  -1.263  1.00  7.04           H  
ATOM   4633 2HB  ALA A 307      14.614 -22.760  -1.875  1.00  7.04           H  
ATOM   4634 3HB  ALA A 307      14.964 -21.439  -3.009  1.00  7.04           H  
ATOM   4635  N   PHE A 308      12.706 -19.201  -1.349  1.00  7.04           N  
ATOM   4636  CA  PHE A 308      12.656 -17.746  -1.324  1.00  7.04           C  
ATOM   4637  C   PHE A 308      13.924 -17.169  -0.715  1.00  7.04           C  
ATOM   4638  O   PHE A 308      14.587 -17.825   0.090  1.00  7.04           O  
ATOM   4639  CB  PHE A 308      11.471 -17.229  -0.518  1.00  7.04           C  
ATOM   4640  CG  PHE A 308      10.119 -17.403  -1.130  1.00  7.04           C  
ATOM   4641  CD1 PHE A 308       9.396 -18.566  -0.970  1.00  7.04           C  
ATOM   4642  CD2 PHE A 308       9.550 -16.358  -1.855  1.00  7.04           C  
ATOM   4643  CE1 PHE A 308       8.144 -18.679  -1.518  1.00  7.04           C  
ATOM   4644  CE2 PHE A 308       8.310 -16.464  -2.396  1.00  7.04           C  
ATOM   4645  CZ  PHE A 308       7.601 -17.621  -2.230  1.00  7.04           C  
ATOM   4646  H   PHE A 308      12.698 -19.688  -0.463  1.00  7.04           H  
ATOM   4647  HA  PHE A 308      12.570 -17.383  -2.348  1.00  7.04           H  
ATOM   4648 1HB  PHE A 308      11.460 -17.726   0.451  1.00  7.04           H  
ATOM   4649 2HB  PHE A 308      11.623 -16.193  -0.329  1.00  7.04           H  
ATOM   4650  HD1 PHE A 308       9.825 -19.398  -0.405  1.00  7.04           H  
ATOM   4651  HD2 PHE A 308      10.107 -15.448  -1.991  1.00  7.04           H  
ATOM   4652  HE1 PHE A 308       7.583 -19.604  -1.383  1.00  7.04           H  
ATOM   4653  HE2 PHE A 308       7.883 -15.632  -2.958  1.00  7.04           H  
ATOM   4654  HZ  PHE A 308       6.621 -17.696  -2.658  1.00  7.04           H  
ATOM   4655  N   THR A 309      14.212 -15.917  -1.051  1.00  7.04           N  
ATOM   4656  CA  THR A 309      15.313 -15.192  -0.425  1.00  7.04           C  
ATOM   4657  C   THR A 309      14.918 -13.788  -0.081  1.00  7.04           C  
ATOM   4658  O   THR A 309      14.136 -13.149  -0.775  1.00  7.04           O  
ATOM   4659  CB  THR A 309      16.557 -15.071  -1.321  1.00  7.04           C  
ATOM   4660  CG2 THR A 309      16.225 -14.303  -2.554  1.00  7.04           C  
ATOM   4661  OG1 THR A 309      17.600 -14.358  -0.588  1.00  7.04           O  
ATOM   4662  H   THR A 309      13.648 -15.467  -1.770  1.00  7.04           H  
ATOM   4663  HA  THR A 309      15.585 -15.707   0.487  1.00  7.04           H  
ATOM   4664  HB  THR A 309      16.913 -16.064  -1.585  1.00  7.04           H  
ATOM   4665  HG1 THR A 309      17.343 -13.381  -0.453  1.00  7.04           H  
ATOM   4666 1HG2 THR A 309      17.110 -14.209  -3.179  1.00  7.04           H  
ATOM   4667 2HG2 THR A 309      15.440 -14.823  -3.105  1.00  7.04           H  
ATOM   4668 3HG2 THR A 309      15.882 -13.312  -2.257  1.00  7.04           H  
ATOM   4669  N   PHE A 310      15.482 -13.270   0.978  1.00  7.04           N  
ATOM   4670  CA  PHE A 310      15.194 -11.899   1.287  1.00  7.04           C  
ATOM   4671  C   PHE A 310      16.019 -11.090   0.325  1.00  7.04           C  
ATOM   4672  O   PHE A 310      17.062 -11.581  -0.139  1.00  7.04           O  
ATOM   4673  CB  PHE A 310      15.508 -11.543   2.744  1.00  7.04           C  
ATOM   4674  CG  PHE A 310      14.536 -12.169   3.750  1.00  7.04           C  
ATOM   4675  CD1 PHE A 310      14.957 -13.039   4.745  1.00  7.04           C  
ATOM   4676  CD2 PHE A 310      13.193 -11.911   3.663  1.00  7.04           C  
ATOM   4677  CE1 PHE A 310      14.051 -13.612   5.629  1.00  7.04           C  
ATOM   4678  CE2 PHE A 310      12.298 -12.478   4.552  1.00  7.04           C  
ATOM   4679  CZ  PHE A 310      12.727 -13.328   5.534  1.00  7.04           C  
ATOM   4680  H   PHE A 310      16.122 -13.815   1.540  1.00  7.04           H  
ATOM   4681  HA  PHE A 310      14.140 -11.692   1.108  1.00  7.04           H  
ATOM   4682 1HB  PHE A 310      16.517 -11.868   2.993  1.00  7.04           H  
ATOM   4683 2HB  PHE A 310      15.471 -10.457   2.865  1.00  7.04           H  
ATOM   4684  HD1 PHE A 310      16.018 -13.272   4.838  1.00  7.04           H  
ATOM   4685  HD2 PHE A 310      12.838 -11.238   2.877  1.00  7.04           H  
ATOM   4686  HE1 PHE A 310      14.401 -14.292   6.399  1.00  7.04           H  
ATOM   4687  HE2 PHE A 310      11.247 -12.242   4.467  1.00  7.04           H  
ATOM   4688  HZ  PHE A 310      12.019 -13.779   6.232  1.00  7.04           H  
ATOM   4689  N   THR A 311      15.532  -9.897  -0.020  1.00  7.04           N  
ATOM   4690  CA  THR A 311      16.298  -8.974  -0.845  1.00  7.04           C  
ATOM   4691  C   THR A 311      16.550  -7.713  -0.041  1.00  7.04           C  
ATOM   4692  O   THR A 311      17.522  -6.991  -0.269  1.00  7.04           O  
ATOM   4693  CB  THR A 311      15.555  -8.621  -2.130  1.00  7.04           C  
ATOM   4694  CG2 THR A 311      15.235  -9.872  -2.883  1.00  7.04           C  
ATOM   4695  OG1 THR A 311      14.343  -7.965  -1.807  1.00  7.04           O  
ATOM   4696  H   THR A 311      14.626  -9.614   0.346  1.00  7.04           H  
ATOM   4697  HA  THR A 311      17.258  -9.422  -1.096  1.00  7.04           H  
ATOM   4698  HB  THR A 311      16.170  -7.965  -2.740  1.00  7.04           H  
ATOM   4699  HG1 THR A 311      14.531  -7.243  -1.186  1.00  7.04           H  
ATOM   4700 1HG2 THR A 311      14.704  -9.598  -3.780  1.00  7.04           H  
ATOM   4701 2HG2 THR A 311      16.154 -10.399  -3.144  1.00  7.04           H  
ATOM   4702 3HG2 THR A 311      14.609 -10.520  -2.269  1.00  7.04           H  
ATOM   4703  N   LYS A 312      15.680  -7.490   0.939  1.00  7.04           N  
ATOM   4704  CA  LYS A 312      15.797  -6.344   1.835  1.00  7.04           C  
ATOM   4705  C   LYS A 312      15.474  -6.815   3.228  1.00  7.04           C  
ATOM   4706  O   LYS A 312      14.395  -7.349   3.477  1.00  7.04           O  
ATOM   4707  CB  LYS A 312      14.890  -5.175   1.431  1.00  7.04           C  
ATOM   4708  CG  LYS A 312      15.015  -3.921   2.313  1.00  7.04           C  
ATOM   4709  CD  LYS A 312      14.107  -2.772   1.811  1.00  7.04           C  
ATOM   4710  CE  LYS A 312      14.680  -2.125   0.547  1.00  7.04           C  
ATOM   4711  NZ  LYS A 312      13.927  -0.888   0.128  1.00  7.04           N1+
ATOM   4712  H   LYS A 312      14.891  -8.132   1.038  1.00  7.04           H  
ATOM   4713  HA  LYS A 312      16.828  -5.992   1.833  1.00  7.04           H  
ATOM   4714 1HB  LYS A 312      15.080  -4.894   0.392  1.00  7.04           H  
ATOM   4715 2HB  LYS A 312      13.858  -5.487   1.498  1.00  7.04           H  
ATOM   4716 1HG  LYS A 312      14.726  -4.175   3.338  1.00  7.04           H  
ATOM   4717 2HG  LYS A 312      16.049  -3.584   2.322  1.00  7.04           H  
ATOM   4718 1HD  LYS A 312      13.115  -3.169   1.578  1.00  7.04           H  
ATOM   4719 2HD  LYS A 312      14.006  -2.016   2.588  1.00  7.04           H  
ATOM   4720 1HE  LYS A 312      15.716  -1.854   0.740  1.00  7.04           H  
ATOM   4721 2HE  LYS A 312      14.651  -2.847  -0.269  1.00  7.04           H  
ATOM   4722 1HZ  LYS A 312      14.363  -0.509  -0.697  1.00  7.04           H  
ATOM   4723 2HZ  LYS A 312      12.940  -1.086  -0.096  1.00  7.04           H  
ATOM   4724 3HZ  LYS A 312      13.964  -0.208   0.867  1.00  7.04           H  
ATOM   4725  N   VAL A 313      16.415  -6.584   4.132  1.00  7.04           N  
ATOM   4726  CA  VAL A 313      16.318  -6.999   5.521  1.00  7.04           C  
ATOM   4727  C   VAL A 313      15.064  -6.392   6.133  1.00  7.04           C  
ATOM   4728  O   VAL A 313      14.761  -5.239   5.830  1.00  7.04           O  
ATOM   4729  CB  VAL A 313      17.539  -6.459   6.289  1.00  7.04           C  
ATOM   4730  CG1 VAL A 313      17.449  -4.948   6.334  1.00  7.04           C  
ATOM   4731  CG2 VAL A 313      17.605  -7.025   7.695  1.00  7.04           C  
ATOM   4732  H   VAL A 313      17.260  -6.121   3.830  1.00  7.04           H  
ATOM   4733  HA  VAL A 313      16.318  -8.081   5.556  1.00  7.04           H  
ATOM   4734  HB  VAL A 313      18.449  -6.728   5.748  1.00  7.04           H  
ATOM   4735 1HG1 VAL A 313      18.317  -4.542   6.854  1.00  7.04           H  
ATOM   4736 2HG1 VAL A 313      17.416  -4.551   5.320  1.00  7.04           H  
ATOM   4737 3HG1 VAL A 313      16.537  -4.660   6.869  1.00  7.04           H  
ATOM   4738 1HG2 VAL A 313      18.477  -6.626   8.205  1.00  7.04           H  
ATOM   4739 2HG2 VAL A 313      16.708  -6.743   8.251  1.00  7.04           H  
ATOM   4740 3HG2 VAL A 313      17.680  -8.104   7.640  1.00  7.04           H  
ATOM   4741  N   PRO A 314      14.306  -7.123   6.966  1.00  7.04           N  
ATOM   4742  CA  PRO A 314      13.139  -6.605   7.631  1.00  7.04           C  
ATOM   4743  C   PRO A 314      13.492  -5.311   8.351  1.00  7.04           C  
ATOM   4744  O   PRO A 314      14.537  -5.227   9.003  1.00  7.04           O  
ATOM   4745  CB  PRO A 314      12.796  -7.743   8.599  1.00  7.04           C  
ATOM   4746  CG  PRO A 314      13.280  -8.986   7.908  1.00  7.04           C  
ATOM   4747  CD  PRO A 314      14.549  -8.575   7.196  1.00  7.04           C  
ATOM   4748  HA  PRO A 314      12.354  -6.453   6.896  1.00  7.04           H  
ATOM   4749 1HB  PRO A 314      13.263  -7.572   9.564  1.00  7.04           H  
ATOM   4750 2HB  PRO A 314      11.732  -7.791   8.753  1.00  7.04           H  
ATOM   4751 1HG  PRO A 314      13.439  -9.775   8.631  1.00  7.04           H  
ATOM   4752 2HG  PRO A 314      12.511  -9.350   7.252  1.00  7.04           H  
ATOM   4753 1HD  PRO A 314      15.412  -8.753   7.820  1.00  7.04           H  
ATOM   4754 2HD  PRO A 314      14.589  -9.132   6.244  1.00  7.04           H  
ATOM   4755  N   ALA A 315      12.611  -4.320   8.260  1.00  7.04           N  
ATOM   4756  CA  ALA A 315      12.846  -3.028   8.889  1.00  7.04           C  
ATOM   4757  C   ALA A 315      11.627  -2.566   9.669  1.00  7.04           C  
ATOM   4758  O   ALA A 315      10.488  -2.785   9.262  1.00  7.04           O  
ATOM   4759  CB  ALA A 315      13.204  -2.008   7.827  1.00  7.04           C  
ATOM   4760  H   ALA A 315      11.792  -4.458   7.673  1.00  7.04           H  
ATOM   4761  HA  ALA A 315      13.675  -3.130   9.587  1.00  7.04           H  
ATOM   4762 1HB  ALA A 315      13.402  -1.045   8.294  1.00  7.04           H  
ATOM   4763 2HB  ALA A 315      14.094  -2.348   7.291  1.00  7.04           H  
ATOM   4764 3HB  ALA A 315      12.373  -1.911   7.129  1.00  7.04           H  
ATOM   4765  N   GLU A 316      11.868  -1.912  10.798  1.00  7.04           N  
ATOM   4766  CA  GLU A 316      10.782  -1.466  11.660  1.00  7.04           C  
ATOM   4767  C   GLU A 316      10.189  -0.140  11.202  1.00  7.04           C  
ATOM   4768  O   GLU A 316      10.921   0.810  10.916  1.00  7.04           O  
ATOM   4769  CB  GLU A 316      11.295  -1.336  13.102  1.00  7.04           C  
ATOM   4770  CG  GLU A 316      10.226  -1.127  14.174  1.00  7.04           C  
ATOM   4771  CD  GLU A 316      10.804  -1.056  15.580  1.00  7.04           C  
ATOM   4772  OE1 GLU A 316      12.006  -1.012  15.704  1.00  7.04           O  
ATOM   4773  OE2 GLU A 316      10.045  -1.062  16.522  1.00  7.04           O1-
ATOM   4774  H   GLU A 316      12.824  -1.738  11.079  1.00  7.04           H  
ATOM   4775  HA  GLU A 316       9.987  -2.215  11.636  1.00  7.04           H  
ATOM   4776 1HB  GLU A 316      11.887  -2.196  13.370  1.00  7.04           H  
ATOM   4777 2HB  GLU A 316      11.957  -0.474  13.154  1.00  7.04           H  
ATOM   4778 1HG  GLU A 316       9.703  -0.199  13.971  1.00  7.04           H  
ATOM   4779 2HG  GLU A 316       9.498  -1.940  14.116  1.00  7.04           H  
ATOM   4780  N   THR A 317       8.863  -0.075  11.178  1.00  7.04           N  
ATOM   4781  CA  THR A 317       8.131   1.132  10.841  1.00  7.04           C  
ATOM   4782  C   THR A 317       7.675   1.817  12.112  1.00  7.04           C  
ATOM   4783  O   THR A 317       7.797   1.276  13.210  1.00  7.04           O  
ATOM   4784  CB  THR A 317       6.873   0.825  10.046  1.00  7.04           C  
ATOM   4785  CG2 THR A 317       7.200  -0.062   8.865  1.00  7.04           C  
ATOM   4786  OG1 THR A 317       5.964   0.158  10.930  1.00  7.04           O  
ATOM   4787  H   THR A 317       8.320  -0.918  11.371  1.00  7.04           H  
ATOM   4788  HA  THR A 317       8.778   1.809  10.282  1.00  7.04           H  
ATOM   4789  HB  THR A 317       6.416   1.747   9.691  1.00  7.04           H  
ATOM   4790  HG1 THR A 317       6.328  -0.750  11.099  1.00  7.04           H  
ATOM   4791 1HG2 THR A 317       6.299  -0.274   8.350  1.00  7.04           H  
ATOM   4792 2HG2 THR A 317       7.891   0.451   8.198  1.00  7.04           H  
ATOM   4793 3HG2 THR A 317       7.654  -0.992   9.195  1.00  7.04           H  
ATOM   4794  N   LEU A 318       7.000   2.937  11.951  1.00  7.04           N  
ATOM   4795  CA  LEU A 318       6.527   3.746  13.066  1.00  7.04           C  
ATOM   4796  C   LEU A 318       5.299   3.157  13.779  1.00  7.04           C  
ATOM   4797  O   LEU A 318       4.762   3.770  14.710  1.00  7.04           O  
ATOM   4798  CB  LEU A 318       6.204   5.141  12.531  1.00  7.04           C  
ATOM   4799  CG  LEU A 318       7.414   5.917  11.990  1.00  7.04           C  
ATOM   4800  CD1 LEU A 318       6.946   7.208  11.352  1.00  7.04           C  
ATOM   4801  CD2 LEU A 318       8.375   6.193  13.131  1.00  7.04           C  
ATOM   4802  H   LEU A 318       6.874   3.289  11.012  1.00  7.04           H  
ATOM   4803  HA  LEU A 318       7.336   3.824  13.791  1.00  7.04           H  
ATOM   4804 1HB  LEU A 318       5.469   5.049  11.730  1.00  7.04           H  
ATOM   4805 2HB  LEU A 318       5.762   5.729  13.335  1.00  7.04           H  
ATOM   4806  HG  LEU A 318       7.919   5.325  11.227  1.00  7.04           H  
ATOM   4807 1HD1 LEU A 318       7.803   7.757  10.965  1.00  7.04           H  
ATOM   4808 2HD1 LEU A 318       6.266   6.978  10.535  1.00  7.04           H  
ATOM   4809 3HD1 LEU A 318       6.433   7.815  12.099  1.00  7.04           H  
ATOM   4810 1HD2 LEU A 318       9.241   6.740  12.754  1.00  7.04           H  
ATOM   4811 2HD2 LEU A 318       7.872   6.790  13.893  1.00  7.04           H  
ATOM   4812 3HD2 LEU A 318       8.704   5.249  13.567  1.00  7.04           H  
ATOM   4813  N   HIS A 319       4.845   1.976  13.333  1.00  7.04           N  
ATOM   4814  CA  HIS A 319       3.707   1.312  13.949  1.00  7.04           C  
ATOM   4815  C   HIS A 319       4.115   0.021  14.658  1.00  7.04           C  
ATOM   4816  O   HIS A 319       3.300  -0.631  15.330  1.00  7.04           O  
ATOM   4817  CB  HIS A 319       2.701   1.026  12.848  1.00  7.04           C  
ATOM   4818  CG  HIS A 319       2.314   2.257  12.261  1.00  7.04           C  
ATOM   4819  CD2 HIS A 319       2.683   2.842  11.100  1.00  7.04           C  
ATOM   4820  ND1 HIS A 319       1.507   3.143  12.906  1.00  7.04           N  
ATOM   4821  CE1 HIS A 319       1.361   4.196  12.171  1.00  7.04           C  
ATOM   4822  NE2 HIS A 319       2.082   4.056  11.059  1.00  7.04           N  
ATOM   4823  H   HIS A 319       5.303   1.507  12.545  1.00  7.04           H  
ATOM   4824  HA  HIS A 319       3.250   1.971  14.684  1.00  7.04           H  
ATOM   4825 1HB  HIS A 319       3.149   0.384  12.083  1.00  7.04           H  
ATOM   4826 2HB  HIS A 319       1.824   0.522  13.250  1.00  7.04           H  
ATOM   4827  HD2 HIS A 319       3.353   2.426  10.343  1.00  7.04           H  
ATOM   4828  HE1 HIS A 319       0.751   5.028  12.454  1.00  7.04           H  
ATOM   4829  HE2 HIS A 319       2.178   4.743  10.283  1.00  7.04           H  
ATOM   4830  N   GLY A 320       5.383  -0.359  14.485  1.00  7.04           N  
ATOM   4831  CA  GLY A 320       5.920  -1.620  14.991  1.00  7.04           C  
ATOM   4832  C   GLY A 320       5.841  -2.714  13.920  1.00  7.04           C  
ATOM   4833  O   GLY A 320       6.460  -3.774  14.052  1.00  7.04           O  
ATOM   4834  H   GLY A 320       6.033   0.251  13.984  1.00  7.04           H  
ATOM   4835 1HA  GLY A 320       6.960  -1.474  15.288  1.00  7.04           H  
ATOM   4836 2HA  GLY A 320       5.369  -1.921  15.875  1.00  7.04           H  
ATOM   4837  N   THR A 321       5.079  -2.427  12.862  1.00  7.04           N  
ATOM   4838  CA  THR A 321       4.907  -3.290  11.698  1.00  7.04           C  
ATOM   4839  C   THR A 321       6.286  -3.399  11.094  1.00  7.04           C  
ATOM   4840  O   THR A 321       7.011  -2.395  11.084  1.00  7.04           O  
ATOM   4841  CB  THR A 321       3.906  -2.703  10.655  1.00  7.04           C  
ATOM   4842  CG2 THR A 321       3.749  -3.622   9.420  1.00  7.04           C  
ATOM   4843  OG1 THR A 321       2.621  -2.523  11.265  1.00  7.04           O  
ATOM   4844  H   THR A 321       4.592  -1.548  12.870  1.00  7.04           H  
ATOM   4845  HA  THR A 321       4.568  -4.281  12.010  1.00  7.04           H  
ATOM   4846  HB  THR A 321       4.274  -1.739  10.321  1.00  7.04           H  
ATOM   4847  HG1 THR A 321       2.337  -3.385  11.667  1.00  7.04           H  
ATOM   4848 1HG2 THR A 321       3.049  -3.169   8.720  1.00  7.04           H  
ATOM   4849 2HG2 THR A 321       4.707  -3.763   8.925  1.00  7.04           H  
ATOM   4850 3HG2 THR A 321       3.361  -4.584   9.740  1.00  7.04           H  
ATOM   4851  N   VAL A 322       6.684  -4.589  10.674  1.00  7.04           N  
ATOM   4852  CA  VAL A 322       7.981  -4.750  10.050  1.00  7.04           C  
ATOM   4853  C   VAL A 322       7.759  -4.936   8.554  1.00  7.04           C  
ATOM   4854  O   VAL A 322       6.808  -5.602   8.128  1.00  7.04           O  
ATOM   4855  CB  VAL A 322       8.724  -5.958  10.641  1.00  7.04           C  
ATOM   4856  CG1 VAL A 322       7.992  -7.170  10.334  1.00  7.04           C  
ATOM   4857  CG2 VAL A 322      10.107  -6.044  10.095  1.00  7.04           C  
ATOM   4858  H   VAL A 322       6.043  -5.371  10.740  1.00  7.04           H  
ATOM   4859  HA  VAL A 322       8.571  -3.856  10.219  1.00  7.04           H  
ATOM   4860  HB  VAL A 322       8.762  -5.853  11.725  1.00  7.04           H  
ATOM   4861 1HG1 VAL A 322       8.485  -8.022  10.764  1.00  7.04           H  
ATOM   4862 2HG1 VAL A 322       7.017  -7.079  10.734  1.00  7.04           H  
ATOM   4863 3HG1 VAL A 322       7.942  -7.273   9.262  1.00  7.04           H  
ATOM   4864 1HG2 VAL A 322      10.603  -6.895  10.543  1.00  7.04           H  
ATOM   4865 2HG2 VAL A 322      10.077  -6.163   9.021  1.00  7.04           H  
ATOM   4866 3HG2 VAL A 322      10.644  -5.147  10.340  1.00  7.04           H  
ATOM   4867  N   THR A 323       8.623  -4.335   7.759  1.00  7.04           N  
ATOM   4868  CA  THR A 323       8.516  -4.436   6.316  1.00  7.04           C  
ATOM   4869  C   THR A 323       9.712  -5.161   5.753  1.00  7.04           C  
ATOM   4870  O   THR A 323      10.840  -4.888   6.156  1.00  7.04           O  
ATOM   4871  CB  THR A 323       8.397  -3.049   5.692  1.00  7.04           C  
ATOM   4872  CG2 THR A 323       8.260  -3.139   4.214  1.00  7.04           C  
ATOM   4873  OG1 THR A 323       7.248  -2.421   6.208  1.00  7.04           O  
ATOM   4874  H   THR A 323       9.368  -3.784   8.182  1.00  7.04           H  
ATOM   4875  HA  THR A 323       7.626  -5.009   6.065  1.00  7.04           H  
ATOM   4876  HB  THR A 323       9.278  -2.459   5.946  1.00  7.04           H  
ATOM   4877  HG1 THR A 323       6.474  -2.944   5.970  1.00  7.04           H  
ATOM   4878 1HG2 THR A 323       8.162  -2.137   3.812  1.00  7.04           H  
ATOM   4879 2HG2 THR A 323       9.134  -3.618   3.779  1.00  7.04           H  
ATOM   4880 3HG2 THR A 323       7.368  -3.722   3.977  1.00  7.04           H  
ATOM   4881  N   VAL A 324       9.464  -6.106   4.850  1.00  7.04           N  
ATOM   4882  CA  VAL A 324      10.541  -6.907   4.266  1.00  7.04           C  
ATOM   4883  C   VAL A 324      10.276  -7.235   2.805  1.00  7.04           C  
ATOM   4884  O   VAL A 324       9.127  -7.439   2.406  1.00  7.04           O  
ATOM   4885  CB  VAL A 324      10.686  -8.214   5.072  1.00  7.04           C  
ATOM   4886  CG1 VAL A 324       9.477  -9.002   4.970  1.00  7.04           C  
ATOM   4887  CG2 VAL A 324      11.826  -9.007   4.598  1.00  7.04           C  
ATOM   4888  H   VAL A 324       8.491  -6.262   4.575  1.00  7.04           H  
ATOM   4889  HA  VAL A 324      11.475  -6.342   4.330  1.00  7.04           H  
ATOM   4890  HB  VAL A 324      10.817  -7.961   6.113  1.00  7.04           H  
ATOM   4891 1HG1 VAL A 324       9.568  -9.911   5.566  1.00  7.04           H  
ATOM   4892 2HG1 VAL A 324       8.652  -8.399   5.329  1.00  7.04           H  
ATOM   4893 3HG1 VAL A 324       9.331  -9.260   3.925  1.00  7.04           H  
ATOM   4894 1HG2 VAL A 324      11.890  -9.887   5.198  1.00  7.04           H  
ATOM   4895 2HG2 VAL A 324      11.696  -9.290   3.568  1.00  7.04           H  
ATOM   4896 3HG2 VAL A 324      12.722  -8.435   4.708  1.00  7.04           H  
ATOM   4897  N   GLU A 325      11.333  -7.284   1.994  1.00  7.04           N  
ATOM   4898  CA  GLU A 325      11.130  -7.688   0.603  1.00  7.04           C  
ATOM   4899  C   GLU A 325      11.714  -9.061   0.371  1.00  7.04           C  
ATOM   4900  O   GLU A 325      12.839  -9.357   0.818  1.00  7.04           O  
ATOM   4901  CB  GLU A 325      11.746  -6.698  -0.380  1.00  7.04           C  
ATOM   4902  CG  GLU A 325      11.117  -5.352  -0.429  1.00  7.04           C  
ATOM   4903  CD  GLU A 325      11.874  -4.455  -1.327  1.00  7.04           C  
ATOM   4904  OE1 GLU A 325      13.077  -4.546  -1.348  1.00  7.04           O  
ATOM   4905  OE2 GLU A 325      11.263  -3.693  -2.028  1.00  7.04           O1-
ATOM   4906  H   GLU A 325      12.272  -7.117   2.368  1.00  7.04           H  
ATOM   4907  HA  GLU A 325      10.064  -7.746   0.400  1.00  7.04           H  
ATOM   4908 1HB  GLU A 325      12.793  -6.581  -0.162  1.00  7.04           H  
ATOM   4909 2HB  GLU A 325      11.677  -7.117  -1.386  1.00  7.04           H  
ATOM   4910 1HG  GLU A 325      10.096  -5.449  -0.797  1.00  7.04           H  
ATOM   4911 2HG  GLU A 325      11.081  -4.926   0.573  1.00  7.04           H  
ATOM   4912  N   VAL A 326      10.968  -9.867  -0.392  1.00  7.04           N  
ATOM   4913  CA  VAL A 326      11.382 -11.225  -0.683  1.00  7.04           C  
ATOM   4914  C   VAL A 326      11.304 -11.544  -2.186  1.00  7.04           C  
ATOM   4915  O   VAL A 326      10.411 -11.087  -2.904  1.00  7.04           O  
ATOM   4916  CB  VAL A 326      10.477 -12.208   0.110  1.00  7.04           C  
ATOM   4917  CG1 VAL A 326       9.018 -12.157  -0.414  1.00  7.04           C  
ATOM   4918  CG2 VAL A 326      11.065 -13.588   0.064  1.00  7.04           C  
ATOM   4919  H   VAL A 326      10.067  -9.527  -0.731  1.00  7.04           H  
ATOM   4920  HA  VAL A 326      12.410 -11.349  -0.360  1.00  7.04           H  
ATOM   4921  HB  VAL A 326      10.436 -11.883   1.154  1.00  7.04           H  
ATOM   4922 1HG1 VAL A 326       8.393 -12.827   0.172  1.00  7.04           H  
ATOM   4923 2HG1 VAL A 326       8.634 -11.137  -0.329  1.00  7.04           H  
ATOM   4924 3HG1 VAL A 326       8.998 -12.467  -1.459  1.00  7.04           H  
ATOM   4925 1HG2 VAL A 326      10.455 -14.267   0.625  1.00  7.04           H  
ATOM   4926 2HG2 VAL A 326      11.120 -13.919  -0.946  1.00  7.04           H  
ATOM   4927 3HG2 VAL A 326      12.056 -13.567   0.491  1.00  7.04           H  
ATOM   4928  N   GLN A 327      12.264 -12.334  -2.649  1.00  7.04           N  
ATOM   4929  CA  GLN A 327      12.365 -12.801  -4.026  1.00  7.04           C  
ATOM   4930  C   GLN A 327      12.146 -14.289  -4.155  1.00  7.04           C  
ATOM   4931  O   GLN A 327      12.660 -15.089  -3.366  1.00  7.04           O  
ATOM   4932  CB  GLN A 327      13.726 -12.464  -4.599  1.00  7.04           C  
ATOM   4933  CG  GLN A 327      14.010 -12.938  -5.972  1.00  7.04           C  
ATOM   4934  CD  GLN A 327      15.402 -12.546  -6.366  1.00  7.04           C  
ATOM   4935  NE2 GLN A 327      16.251 -13.539  -6.610  1.00  7.04           N  
ATOM   4936  OE1 GLN A 327      15.729 -11.357  -6.450  1.00  7.04           O  
ATOM   4937  H   GLN A 327      12.970 -12.640  -1.993  1.00  7.04           H  
ATOM   4938  HA  GLN A 327      11.603 -12.302  -4.615  1.00  7.04           H
[truncated: 210,045 more chars]
