# Supplementary material for: Integrative proteome-wide structural analysis and high-throughput docking identify broad-spectrum antiviral scaffolds against Zika, Yellow Fever, West Nile, Saint Louis encephalitis, and Usutu viruses
Source: Front Cell Infect Microbiol. 2026 Apr 30;16:1723132. doi: 10.3389/fcimb.2026.1723132 (PMC13171538; doi:10.3389/fcimb.2026.1723132)
Supplement: Supplementary file 7 [file DataSheet7.zip › ZIKV/ZIKV_M/Mol_probity_Files/Chiral_volume_ZIKV_M.txt]

SUMMARY: 0 total outliers at 101 tetrahedral centers (0.00%)
SUMMARY: 0 handedness outliers at 85 chiral centers (0.00%)
SUMMARY: 0 tetrahedral geometry outliers
SUMMARY: 0 pseudochiral naming errors


Handedness swaps
----------------------------------------------------------------------
None
----------------------------------------------------------------------


Tetrahedral geometry outliers
----------------------------------------------------------------------
None
----------------------------------------------------------------------


Probable atom naming errors around pseudochiral centers
  e.g. CG1 and CG2 around Valine CB
----------------------------------------------------------------------
None
----------------------------------------------------------------------
