# Supplementary material for: Integrative proteome-wide structural analysis and high-throughput docking identify broad-spectrum antiviral scaffolds against Zika, Yellow Fever, West Nile, Saint Louis encephalitis, and Usutu viruses
Source: Front Cell Infect Microbiol. 2026 Apr 30;16:1723132. doi: 10.3389/fcimb.2026.1723132 (PMC13171538; doi:10.3389/fcimb.2026.1723132)
Supplement: Supplementary file 7 [file DataSheet7.zip › ZIKV/ZIKV_M/Mol_probity_Files/ZIKV_M_1FH.pdb]

USER  MOD reduce.3.7.201124 H: found=0, std=0, add=634, rem=0, adj=19
USER  MOD -----------------------------------------------------------------
USER  MOD scores for adjustable sidechains, with "set" totals for H,N and Q
USER  MOD "o" means original, "f" means flipped, "180deg" is methyl default
USER  MOD "!" flags a clash with an overlap of 0.40A or greater
USER  MOD flip categories: "K"=keep, "C"=clashes, "X"=uncertain, "F"=flip
USER  MOD Set 1.1: A  55 SER OG  :   rot  -29:sc=   0.891
USER  MOD Set 1.2: A  56 SER OG  :   rot  -70:sc=   0.243
USER  MOD Set 1.3: A  59 GLN     :      amide:sc=    2.28  K(o=3.4,f=-5.4!)
USER  MOD Set 2.1: A   6 SER OG  :   rot   35:sc=    1.72
USER  MOD Set 2.2: A   8 SER OG  :   rot  -68:sc=    0.76
USER  MOD Single : A   1 ALA N   :NH3+   -112:sc=   0.036   (180deg=0)
USER  MOD Single : A   3 THR OG1 :   rot  180:sc=       0
USER  MOD Single : A   7 HIS     :     no HD1:sc=       0  X(o=0,f=0)
USER  MOD Single : A   9 THR OG1 :   rot   15:sc=    1.04
USER  MOD Single : A  11 LYS NZ  :NH3+    180:sc=       0   (180deg=0)
USER  MOD Single : A  13 GLN     :      amide:sc= -0.0165  X(o=-0.016,f=-0.016)
USER  MOD Single : A  14 THR OG1 :   rot  180:sc=       0
USER  MOD Single : A  16 SER OG  :   rot  180:sc=       0
USER  MOD Single : A  17 GLN     :      amide:sc= -0.0174  K(o=-0.017,f=-0.75)
USER  MOD Single : A  18 THR OG1 :   rot   10:sc=   0.909
USER  MOD Single : A  22 SER OG  :   rot  180:sc=       0
USER  MOD Single : A  25 TYR OH  :   rot  180:sc=       0
USER  MOD Single : A  26 THR OG1 :   rot   80:sc=   0.746
USER  MOD Single : A  27 LYS NZ  :NH3+    177:sc=   0.746   (180deg=0.744)
USER  MOD Single : A  28 HIS     :     no HD1:sc=       0  X(o=0,f=0)
USER  MOD Single : A  31 LYS NZ  :NH3+    180:sc=       0   (180deg=0)
USER  MOD Single : A  34 ASN     :      amide:sc= -0.0353  K(o=-0.035,f=-0.97)
USER  MOD Single : A  39 ASN     :      amide:sc= -0.0079  X(o=-0.0079,f=0)
USER  MOD Single : A  57 THR OG1 :   rot  180:sc=       0
USER  MOD Single : A  58 SER OG  :   rot  180:sc=       0
USER  MOD Single : A  60 LYS NZ  :NH3+    180:sc=       0   (180deg=0)
USER  MOD Single : A  63 TYR OH  :   rot  180:sc=       0
USER  MOD Single : A  74 TYR OH  :   rot  180:sc=       0
USER  MOD Single : A  75 SER OG  :   rot  180:sc=       0
USER  MOD -----------------------------------------------------------------
ATOM      1  N   ALA A   1       0.354  -0.698  -0.197  1.00  5.61           N
ATOM      2  CA  ALA A   1       1.702  -0.376   0.248  1.00  5.61           C
ATOM      3  C   ALA A   1       2.155   0.946  -0.334  1.00  5.61           C
ATOM      4  O   ALA A   1       1.705   1.350  -1.407  1.00  5.61           O
ATOM      5  CB  ALA A   1       2.682  -1.467  -0.157  1.00  5.61           C
ATOM      0  H1  ALA A   1      -0.205  -0.659   0.495  1.00  5.61           H   new
ATOM      0  H2  ALA A   1       0.098  -0.114  -0.818  1.00  5.61           H   new
ATOM      0  H3  ALA A   1       0.343  -1.519  -0.541  1.00  5.61           H   new
ATOM      0  HA  ALA A   1       1.684  -0.310   1.216  1.00  5.61           H   new
ATOM      0  HB1 ALA A   1       3.572  -1.232   0.149  1.00  5.61           H   new
ATOM      0  HB2 ALA A   1       2.414  -2.308   0.244  1.00  5.61           H   new
ATOM      0  HB3 ALA A   1       2.686  -1.557  -1.123  1.00  5.61           H   new
ATOM     13  N   VAL A   2       3.053   1.615   0.371  1.00  5.37           N
ATOM     14  CA  VAL A   2       3.604   2.874  -0.106  1.00  5.37           C
ATOM     15  C   VAL A   2       5.093   2.731  -0.340  1.00  5.37           C
ATOM     16  O   VAL A   2       5.835   2.344   0.564  1.00  5.37           O
ATOM     17  CB  VAL A   2       3.356   4.006   0.903  1.00  5.37           C
ATOM     18  CG1 VAL A   2       3.987   5.301   0.388  1.00  5.37           C
ATOM     19  CG2 VAL A   2       1.856   4.179   1.110  1.00  5.37           C
ATOM      0  H   VAL A   2       3.359   1.357   1.132  1.00  5.37           H   new
ATOM      0  HA  VAL A   2       3.159   3.098  -0.939  1.00  5.37           H   new
ATOM      0  HB  VAL A   2       3.764   3.784   1.755  1.00  5.37           H   new
ATOM      0 HG11 VAL A   2       3.829   6.014   1.026  1.00  5.37           H   new
ATOM      0 HG12 VAL A   2       4.942   5.173   0.276  1.00  5.37           H   new
ATOM      0 HG13 VAL A   2       3.590   5.538  -0.465  1.00  5.37           H   new
ATOM      0 HG21 VAL A   2       1.697   4.893   1.747  1.00  5.37           H   new
ATOM      0 HG22 VAL A   2       1.436   4.401   0.264  1.00  5.37           H   new
ATOM      0 HG23 VAL A   2       1.479   3.353   1.451  1.00  5.37           H   new
ATOM     29  N   THR A   3       5.519   3.029  -1.558  1.00  5.07           N
ATOM     30  CA  THR A   3       6.918   2.916  -1.928  1.00  5.07           C
ATOM     31  C   THR A   3       7.377   4.183  -2.632  1.00  5.07           C
ATOM     32  O   THR A   3       6.555   4.980  -3.086  1.00  5.07           O
ATOM     33  CB  THR A   3       7.136   1.695  -2.845  1.00  5.07           C
ATOM     34  CG2 THR A   3       6.592   0.415  -2.181  1.00  5.07           C
ATOM     35  OG1 THR A   3       6.449   1.903  -4.086  1.00  5.07           O
ATOM      0  H   THR A   3       5.006   3.302  -2.192  1.00  5.07           H   new
ATOM      0  HA  THR A   3       7.442   2.796  -1.120  1.00  5.07           H   new
ATOM      0  HB  THR A   3       8.088   1.591  -3.001  1.00  5.07           H   new
ATOM      0  HG1 THR A   3       6.568   1.239  -4.587  1.00  5.07           H   new
ATOM      0 HG21 THR A   3       6.737  -0.342  -2.770  1.00  5.07           H   new
ATOM      0 HG22 THR A   3       7.054   0.264  -1.342  1.00  5.07           H   new
ATOM      0 HG23 THR A   3       5.642   0.516  -2.013  1.00  5.07           H   new
ATOM     43  N   LEU A   4       8.686   4.349  -2.756  1.00  4.75           N
ATOM     44  CA  LEU A   4       9.230   5.498  -3.461  1.00  4.75           C
ATOM     45  C   LEU A   4       9.713   5.068  -4.850  1.00  4.75           C
ATOM     46  O   LEU A   4      10.269   3.978  -4.986  1.00  4.75           O
ATOM     47  CB  LEU A   4      10.366   6.093  -2.630  1.00  4.75           C
ATOM     48  CG  LEU A   4       9.951   6.526  -1.226  1.00  4.75           C
ATOM     49  CD1 LEU A   4      11.161   7.043  -0.484  1.00  4.75           C
ATOM     50  CD2 LEU A   4       8.864   7.583  -1.331  1.00  4.75           C
ATOM      0  H   LEU A   4       9.275   3.809  -2.440  1.00  4.75           H   new
ATOM      0  HA  LEU A   4       8.548   6.177  -3.583  1.00  4.75           H   new
ATOM      0  HB2 LEU A   4      11.079   5.439  -2.559  1.00  4.75           H   new
ATOM      0  HB3 LEU A   4      10.730   6.859  -3.100  1.00  4.75           H   new
ATOM      0  HG  LEU A   4       9.594   5.773  -0.729  1.00  4.75           H   new
ATOM      0 HD11 LEU A   4      10.900   7.319   0.409  1.00  4.75           H   new
ATOM      0 HD12 LEU A   4      11.828   6.341  -0.423  1.00  4.75           H   new
ATOM      0 HD13 LEU A   4      11.533   7.801  -0.960  1.00  4.75           H   new
ATOM      0 HD21 LEU A   4       8.596   7.862  -0.441  1.00  4.75           H   new
ATOM      0 HD22 LEU A   4       9.203   8.348  -1.821  1.00  4.75           H   new
ATOM      0 HD23 LEU A   4       8.098   7.214  -1.798  1.00  4.75           H   new
ATOM     62  N   PRO A   5       9.604   5.918  -5.890  1.00  4.45           N
ATOM     63  CA  PRO A   5       9.988   5.627  -7.271  1.00  4.45           C
ATOM     64  C   PRO A   5      11.494   5.690  -7.543  1.00  4.45           C
ATOM     65  O   PRO A   5      11.946   6.393  -8.458  1.00  4.45           O
ATOM     66  CB  PRO A   5       9.233   6.729  -8.027  1.00  4.45           C
ATOM     67  CG  PRO A   5       9.211   7.898  -7.065  1.00  4.45           C
ATOM     68  CD  PRO A   5       9.026   7.265  -5.695  1.00  4.45           C
ATOM      0  HA  PRO A   5       9.771   4.718  -7.531  1.00  4.45           H   new
ATOM      0  HB2 PRO A   5       9.682   6.961  -8.855  1.00  4.45           H   new
ATOM      0  HB3 PRO A   5       8.335   6.446  -8.261  1.00  4.45           H   new
ATOM      0  HG2 PRO A   5      10.035   8.407  -7.110  1.00  4.45           H   new
ATOM      0  HG3 PRO A   5       8.488   8.511  -7.271  1.00  4.45           H   new
ATOM      0  HD2 PRO A   5       9.489   7.761  -5.002  1.00  4.45           H   new
ATOM      0  HD3 PRO A   5       8.091   7.224  -5.438  1.00  4.45           H   new
ATOM     76  N   SER A   6      12.241   4.884  -6.782  1.00  4.19           N
ATOM     77  CA  SER A   6      13.691   4.765  -6.905  1.00  4.19           C
ATOM     78  C   SER A   6      14.391   6.126  -7.031  1.00  4.19           C
ATOM     79  O   SER A   6      13.926   7.139  -6.506  1.00  4.19           O
ATOM     80  CB  SER A   6      13.980   3.874  -8.122  1.00  4.19           C
ATOM     81  OG  SER A   6      15.342   3.583  -8.260  1.00  4.19           O
ATOM      0  H   SER A   6      11.908   4.382  -6.168  1.00  4.19           H   new
ATOM      0  HA  SER A   6      14.049   4.368  -6.095  1.00  4.19           H   new
ATOM      0  HB2 SER A   6      13.482   3.046  -8.039  1.00  4.19           H   new
ATOM      0  HB3 SER A   6      13.663   4.316  -8.925  1.00  4.19           H   new
ATOM      0  HG  SER A   6      15.691   3.508  -7.500  1.00  4.19           H   new
ATOM     87  N   HIS A   7      15.545   6.105  -7.703  1.00  4.03           N
ATOM     88  CA  HIS A   7      16.318   7.265  -8.080  1.00  4.03           C
ATOM     89  C   HIS A   7      16.508   7.097  -9.571  1.00  4.03           C
ATOM     90  O   HIS A   7      16.781   8.047 -10.308  1.00  4.03           O
ATOM     91  CB  HIS A   7      17.663   7.305  -7.353  1.00  4.03           C
ATOM     92  CG  HIS A   7      17.541   7.334  -5.859  1.00  4.03           C
ATOM     93  CD2 HIS A   7      17.851   6.407  -4.923  1.00  4.03           C
ATOM     94  ND1 HIS A   7      17.033   8.416  -5.172  1.00  4.03           N
ATOM     95  CE1 HIS A   7      17.041   8.153  -3.877  1.00  4.03           C
ATOM     96  NE2 HIS A   7      17.532   6.942  -3.700  1.00  4.03           N
ATOM      0  H   HIS A   7      15.908   5.369  -7.960  1.00  4.03           H   new
ATOM      0  HA  HIS A   7      15.878   8.097  -7.846  1.00  4.03           H   new
ATOM      0  HB2 HIS A   7      18.184   6.529  -7.612  1.00  4.03           H   new
ATOM      0  HB3 HIS A   7      18.156   8.088  -7.644  1.00  4.03           H   new
ATOM      0  HD2 HIS A   7      18.213   5.565  -5.079  1.00  4.03           H   new
ATOM      0  HE1 HIS A   7      16.750   8.725  -3.204  1.00  4.03           H   new
ATOM      0  HE2 HIS A   7      17.636   6.551  -2.941  1.00  4.03           H   new
ATOM    104  N   SER A   8      16.311   5.844 -10.006  1.00  4.05           N
ATOM    105  CA  SER A   8      16.496   5.421 -11.396  1.00  4.05           C
ATOM    106  C   SER A   8      15.302   5.755 -12.286  1.00  4.05           C
ATOM    107  O   SER A   8      15.352   5.529 -13.491  1.00  4.05           O
ATOM    108  CB  SER A   8      16.780   3.938 -11.457  1.00  4.05           C
ATOM    109  OG  SER A   8      15.671   3.185 -11.040  1.00  4.05           O
ATOM      0  H   SER A   8      16.061   5.206  -9.487  1.00  4.05           H   new
ATOM      0  HA  SER A   8      17.254   5.919 -11.739  1.00  4.05           H   new
ATOM      0  HB2 SER A   8      17.019   3.690 -12.364  1.00  4.05           H   new
ATOM      0  HB3 SER A   8      17.543   3.730 -10.896  1.00  4.05           H   new
ATOM      0  HG  SER A   8      15.548   3.299 -10.217  1.00  4.05           H   new
ATOM    115  N   THR A   9      14.212   6.208 -11.668  1.00  4.39           N
ATOM    116  CA  THR A   9      12.996   6.582 -12.368  1.00  4.39           C
ATOM    117  C   THR A   9      12.608   8.031 -12.075  1.00  4.39           C
ATOM    118  O   THR A   9      11.461   8.438 -12.266  1.00  4.39           O
ATOM    119  CB  THR A   9      11.846   5.570 -12.141  1.00  4.39           C
ATOM    120  CG2 THR A   9      12.221   4.213 -12.755  1.00  4.39           C
ATOM    121  OG1 THR A   9      11.559   5.375 -10.740  1.00  4.39           O
ATOM      0  H   THR A   9      14.163   6.306 -10.815  1.00  4.39           H   new
ATOM      0  HA  THR A   9      13.180   6.539 -13.319  1.00  4.39           H   new
ATOM      0  HB  THR A   9      11.055   5.936 -12.567  1.00  4.39           H   new
ATOM      0  HG1 THR A   9      11.918   5.989 -10.292  1.00  4.39           H   new
ATOM      0 HG21 THR A   9      11.499   3.582 -12.611  1.00  4.39           H   new
ATOM      0 HG22 THR A   9      12.372   4.319 -13.707  1.00  4.39           H   new
ATOM      0 HG23 THR A   9      13.029   3.880 -12.335  1.00  4.39           H   new
ATOM    129  N   ARG A  10      13.593   8.811 -11.627  1.00  5.10           N
ATOM    130  CA  ARG A  10      13.420  10.226 -11.319  1.00  5.10           C
ATOM    131  C   ARG A  10      14.443  11.060 -12.077  1.00  5.10           C
ATOM    132  O   ARG A  10      15.604  10.686 -12.162  1.00  5.10           O
ATOM    133  CB  ARG A  10      13.620  10.475  -9.828  1.00  5.10           C
ATOM    134  CG  ARG A  10      12.595   9.837  -8.909  1.00  5.10           C
ATOM    135  CD  ARG A  10      13.007   9.913  -7.480  1.00  5.10           C
ATOM    136  NE  ARG A  10      13.045  11.261  -6.948  1.00  5.10           N
ATOM    137  CZ  ARG A  10      13.609  11.556  -5.763  1.00  5.10           C
ATOM    138  NH1 ARG A  10      14.140  10.584  -5.053  1.00  5.10           N1+
ATOM    139  NH2 ARG A  10      13.634  12.801  -5.315  1.00  5.10           N
ATOM      0  H   ARG A  10      14.393   8.525 -11.492  1.00  5.10           H   new
ATOM      0  HA  ARG A  10      12.521  10.479 -11.581  1.00  5.10           H   new
ATOM      0  HB2 ARG A  10      14.500  10.151  -9.578  1.00  5.10           H   new
ATOM      0  HB3 ARG A  10      13.616  11.433  -9.674  1.00  5.10           H   new
ATOM      0  HG2 ARG A  10      11.739  10.280  -9.023  1.00  5.10           H   new
ATOM      0  HG3 ARG A  10      12.470   8.909  -9.160  1.00  5.10           H   new
ATOM      0  HD2 ARG A  10      12.394   9.382  -6.948  1.00  5.10           H   new
ATOM      0  HD3 ARG A  10      13.885   9.513  -7.385  1.00  5.10           H   new
ATOM      0  HE  ARG A  10      12.693  11.897  -7.408  1.00  5.10           H   new
ATOM      0 HH11 ARG A  10      14.123   9.777  -5.349  1.00  5.10           H   new
ATOM      0 HH12 ARG A  10      14.504  10.756  -4.293  1.00  5.10           H   new
ATOM      0 HH21 ARG A  10      13.287  13.433  -5.783  1.00  5.10           H   new
ATOM      0 HH22 ARG A  10      13.997  12.978  -4.556  1.00  5.10           H   new
ATOM    153  N   LYS A  11      14.031  12.216 -12.595  1.00  6.11           N
ATOM    154  CA  LYS A  11      14.981  13.113 -13.268  1.00  6.11           C
ATOM    155  C   LYS A  11      15.607  14.087 -12.279  1.00  6.11           C
ATOM    156  O   LYS A  11      16.584  14.781 -12.578  1.00  6.11           O
ATOM    157  CB  LYS A  11      14.289  13.910 -14.370  1.00  6.11           C
ATOM    158  CG  LYS A  11      13.779  13.087 -15.539  1.00  6.11           C
ATOM    159  CD  LYS A  11      13.107  13.986 -16.581  1.00  6.11           C
ATOM    160  CE  LYS A  11      12.587  13.198 -17.779  1.00  6.11           C
ATOM    161  NZ  LYS A  11      11.876  14.083 -18.754  1.00  6.11           N1+
ATOM      0  H   LYS A  11      13.219  12.500 -12.570  1.00  6.11           H   new
ATOM      0  HA  LYS A  11      15.675  12.557 -13.656  1.00  6.11           H   new
ATOM      0  HB2 LYS A  11      13.542  14.391 -13.981  1.00  6.11           H   new
ATOM      0  HB3 LYS A  11      14.910  14.575 -14.707  1.00  6.11           H   new
ATOM      0  HG2 LYS A  11      14.515  12.605 -15.947  1.00  6.11           H   new
ATOM      0  HG3 LYS A  11      13.147  12.423 -15.222  1.00  6.11           H   new
ATOM      0  HD2 LYS A  11      12.371  14.463 -16.167  1.00  6.11           H   new
ATOM      0  HD3 LYS A  11      13.741  14.653 -16.886  1.00  6.11           H   new
ATOM      0  HE2 LYS A  11      13.328  12.756 -18.223  1.00  6.11           H   new
ATOM      0  HE3 LYS A  11      11.984  12.503 -17.473  1.00  6.11           H   new
ATOM      0  HZ1 LYS A  11      11.585  13.596 -19.440  1.00  6.11           H   new
ATOM      0  HZ2 LYS A  11      11.184  14.472 -18.352  1.00  6.11           H   new
ATOM      0  HZ3 LYS A  11      12.436  14.708 -19.051  1.00  6.11           H   new
ATOM    175  N   LEU A  12      15.005  14.138 -11.100  1.00  7.38           N
ATOM    176  CA  LEU A  12      15.367  15.060 -10.046  1.00  7.38           C
ATOM    177  C   LEU A  12      15.196  16.459 -10.624  1.00  7.38           C
ATOM    178  O   LEU A  12      14.356  16.653 -11.500  1.00  7.38           O
ATOM    179  CB  LEU A  12      16.809  14.792  -9.601  1.00  7.38           C
ATOM    180  CG  LEU A  12      17.098  13.321  -9.217  1.00  7.38           C
ATOM    181  CD1 LEU A  12      18.561  13.179  -8.888  1.00  7.38           C
ATOM    182  CD2 LEU A  12      16.219  12.913  -8.052  1.00  7.38           C
ATOM      0  H   LEU A  12      14.353  13.618 -10.888  1.00  7.38           H   new
ATOM      0  HA  LEU A  12      14.810  14.958  -9.258  1.00  7.38           H   new
ATOM      0  HB2 LEU A  12      17.410  15.052 -10.317  1.00  7.38           H   new
ATOM      0  HB3 LEU A  12      17.012  15.359  -8.840  1.00  7.38           H   new
ATOM      0  HG  LEU A  12      16.893  12.731  -9.959  1.00  7.38           H   new
ATOM      0 HD11 LEU A  12      18.751  12.259  -8.646  1.00  7.38           H   new
ATOM      0 HD12 LEU A  12      19.092  13.426  -9.661  1.00  7.38           H   new
ATOM      0 HD13 LEU A  12      18.784  13.761  -8.145  1.00  7.38           H   new
ATOM      0 HD21 LEU A  12      16.403  11.991  -7.815  1.00  7.38           H   new
ATOM      0 HD22 LEU A  12      16.404  13.485  -7.291  1.00  7.38           H   new
ATOM      0 HD23 LEU A  12      15.286  13.001  -8.304  1.00  7.38           H   new
ATOM    194  N   GLN A  13      15.969  17.430 -10.151  1.00  8.73           N
ATOM    195  CA  GLN A  13      15.819  18.787 -10.670  1.00  8.73           C
ATOM    196  C   GLN A  13      17.012  19.254 -11.505  1.00  8.73           C
ATOM    197  O   GLN A  13      16.872  20.132 -12.357  1.00  8.73           O
ATOM    198  CB  GLN A  13      15.586  19.758  -9.514  1.00  8.73           C
ATOM    199  CG  GLN A  13      14.322  19.463  -8.696  1.00  8.73           C
ATOM    200  CD  GLN A  13      13.034  19.637  -9.509  1.00  8.73           C
ATOM    201  NE2 GLN A  13      12.204  18.598  -9.557  1.00  8.73           N
ATOM    202  OE1 GLN A  13      12.793  20.706 -10.081  1.00  8.73           O
ATOM      0  H   GLN A  13      16.572  17.331  -9.546  1.00  8.73           H   new
ATOM      0  HA  GLN A  13      15.052  18.774 -11.264  1.00  8.73           H   new
ATOM      0  HB2 GLN A  13      16.355  19.734  -8.923  1.00  8.73           H   new
ATOM      0  HB3 GLN A  13      15.528  20.659  -9.868  1.00  8.73           H   new
ATOM      0  HG2 GLN A  13      14.366  18.555  -8.357  1.00  8.73           H   new
ATOM      0  HG3 GLN A  13      14.295  20.052  -7.926  1.00  8.73           H   new
ATOM      0 HE21 GLN A  13      12.404  17.869  -9.147  1.00  8.73           H   new
ATOM      0 HE22 GLN A  13      11.468  18.656  -9.998  1.00  8.73           H   new
ATOM    211  N   THR A  14      18.190  18.697 -11.227  1.00  9.66           N
ATOM    212  CA  THR A  14      19.419  19.158 -11.864  1.00  9.66           C
ATOM    213  C   THR A  14      20.233  18.076 -12.584  1.00  9.66           C
ATOM    214  O   THR A  14      21.334  18.354 -13.058  1.00  9.66           O
ATOM    215  CB  THR A  14      20.329  19.847 -10.823  1.00  9.66           C
ATOM    216  CG2 THR A  14      19.613  21.044 -10.201  1.00  9.66           C
ATOM    217  OG1 THR A  14      20.673  18.916  -9.785  1.00  9.66           O
ATOM      0  H   THR A  14      18.297  18.050 -10.671  1.00  9.66           H   new
ATOM      0  HA  THR A  14      19.122  19.775 -12.551  1.00  9.66           H   new
ATOM      0  HB  THR A  14      21.133  20.152 -11.271  1.00  9.66           H   new
ATOM      0  HG1 THR A  14      21.169  19.294  -9.222  1.00  9.66           H   new
ATOM      0 HG21 THR A  14      20.195  21.467  -9.550  1.00  9.66           H   new
ATOM      0 HG22 THR A  14      19.387  21.683 -10.895  1.00  9.66           H   new
ATOM      0 HG23 THR A  14      18.802  20.744  -9.762  1.00  9.66           H   new
ATOM    225  N   ARG A  15      19.753  16.835 -12.635  1.00  9.80           N
ATOM    226  CA  ARG A  15      20.597  15.804 -13.239  1.00  9.80           C
ATOM    227  C   ARG A  15      20.456  15.715 -14.762  1.00  9.80           C
ATOM    228  O   ARG A  15      19.432  15.295 -15.304  1.00  9.80           O
ATOM    229  CB  ARG A  15      20.341  14.451 -12.595  1.00  9.80           C
ATOM    230  CG  ARG A  15      21.319  13.367 -13.010  1.00  9.80           C
ATOM    231  CD  ARG A  15      21.253  12.158 -12.138  1.00  9.80           C
ATOM    232  NE  ARG A  15      20.037  11.423 -12.328  1.00  9.80           N
ATOM    233  CZ  ARG A  15      19.513  10.534 -11.474  1.00  9.80           C
ATOM    234  NH1 ARG A  15      20.095  10.259 -10.324  1.00  9.80           N1+
ATOM    235  NH2 ARG A  15      18.404   9.962 -11.841  1.00  9.80           N
ATOM      0  H   ARG A  15      18.986  16.577 -12.344  1.00  9.80           H   new
ATOM      0  HA  ARG A  15      21.514  16.070 -13.067  1.00  9.80           H   new
ATOM      0  HB2 ARG A  15      20.376  14.552 -11.631  1.00  9.80           H   new
ATOM      0  HB3 ARG A  15      19.442  14.163 -12.818  1.00  9.80           H   new
ATOM      0  HG2 ARG A  15      21.138  13.109 -13.927  1.00  9.80           H   new
ATOM      0  HG3 ARG A  15      22.220  13.726 -12.989  1.00  9.80           H   new
ATOM      0  HD2 ARG A  15      22.011  11.582 -12.327  1.00  9.80           H   new
ATOM      0  HD3 ARG A  15      21.326  12.426 -11.209  1.00  9.80           H   new
ATOM      0  HE  ARG A  15      19.604  11.566 -13.057  1.00  9.80           H   new
ATOM      0 HH11 ARG A  15      20.828  10.654 -10.108  1.00  9.80           H   new
ATOM      0 HH12 ARG A  15      19.742   9.685  -9.790  1.00  9.80           H   new
ATOM      0 HH21 ARG A  15      18.047  10.162 -12.597  1.00  9.80           H   new
ATOM      0 HH22 ARG A  15      18.028   9.384 -11.327  1.00  9.80           H   new
ATOM    249  N   SER A  16      21.544  16.058 -15.456  1.00  9.14           N
ATOM    250  CA  SER A  16      21.596  16.087 -16.924  1.00  9.14           C
ATOM    251  C   SER A  16      21.509  14.689 -17.542  1.00  9.14           C
ATOM    252  O   SER A  16      21.241  14.531 -18.730  1.00  9.14           O
ATOM    253  CB  SER A  16      22.873  16.768 -17.375  1.00  9.14           C
ATOM    254  OG  SER A  16      23.997  15.991 -17.065  1.00  9.14           O
ATOM      0  H   SER A  16      22.285  16.284 -15.082  1.00  9.14           H   new
ATOM      0  HA  SER A  16      20.823  16.586 -17.231  1.00  9.14           H   new
ATOM      0  HB2 SER A  16      22.839  16.925 -18.332  1.00  9.14           H   new
ATOM      0  HB3 SER A  16      22.948  17.636 -16.948  1.00  9.14           H   new
ATOM      0  HG  SER A  16      24.691  16.386 -17.325  1.00  9.14           H   new
ATOM    260  N   GLN A  17      21.725  13.679 -16.705  1.00  8.01           N
ATOM    261  CA  GLN A  17      21.674  12.271 -17.088  1.00  8.01           C
ATOM    262  C   GLN A  17      20.244  11.726 -17.003  1.00  8.01           C
ATOM    263  O   GLN A  17      19.998  10.555 -17.296  1.00  8.01           O
ATOM    264  CB  GLN A  17      22.602  11.441 -16.192  1.00  8.01           C
ATOM    265  CG  GLN A  17      24.075  11.770 -16.345  1.00  8.01           C
ATOM    266  CD  GLN A  17      24.948  10.998 -15.365  1.00  8.01           C
ATOM    267  NE2 GLN A  17      26.202  10.762 -15.741  1.00  8.01           N
ATOM    268  OE1 GLN A  17      24.495  10.620 -14.280  1.00  8.01           O
ATOM      0  H   GLN A  17      21.911  13.797 -15.874  1.00  8.01           H   new
ATOM      0  HA  GLN A  17      21.973  12.202 -18.008  1.00  8.01           H   new
ATOM      0  HB2 GLN A  17      22.346  11.575 -15.266  1.00  8.01           H   new
ATOM      0  HB3 GLN A  17      22.469  10.501 -16.389  1.00  8.01           H   new
ATOM      0  HG2 GLN A  17      24.356  11.570 -17.252  1.00  8.01           H   new
ATOM      0  HG3 GLN A  17      24.207  12.722 -16.211  1.00  8.01           H   new
ATOM      0 HE21 GLN A  17      26.482  11.041 -16.505  1.00  8.01           H   new
ATOM      0 HE22 GLN A  17      26.733  10.330 -15.220  1.00  8.01           H   new
ATOM    277  N   THR A  18      19.302  12.573 -16.593  1.00  6.81           N
ATOM    278  CA  THR A  18      17.895  12.231 -16.431  1.00  6.81           C
ATOM    279  C   THR A  18      17.662  11.053 -15.488  1.00  6.81           C
ATOM    280  O   THR A  18      18.183  11.057 -14.370  1.00  6.81           O
ATOM    281  CB  THR A  18      17.197  11.978 -17.787  1.00  6.81           C
ATOM    282  CG2 THR A  18      17.322  13.202 -18.661  1.00  6.81           C
ATOM    283  OG1 THR A  18      17.775  10.851 -18.461  1.00  6.81           O
ATOM      0  H   THR A  18      19.473  13.392 -16.395  1.00  6.81           H   new
ATOM      0  HA  THR A  18      17.492  13.011 -16.018  1.00  6.81           H   new
ATOM      0  HB  THR A  18      16.261  11.789 -17.615  1.00  6.81           H   new
ATOM      0  HG1 THR A  18      18.295  10.448 -17.938  1.00  6.81           H   new
ATOM      0 HG21 THR A  18      16.883  13.039 -19.511  1.00  6.81           H   new
ATOM      0 HG22 THR A  18      16.904  13.958 -18.221  1.00  6.81           H   new
ATOM      0 HG23 THR A  18      18.260  13.396 -18.814  1.00  6.81           H   new
ATOM    291  N   TRP A  19      16.848  10.070 -15.917  1.00  5.82           N
ATOM    292  CA  TRP A  19      16.457   8.969 -15.027  1.00  5.82           C
ATOM    293  C   TRP A  19      17.092   7.580 -15.254  1.00  5.82           C
ATOM    294  O   TRP A  19      18.080   7.222 -14.599  1.00  5.82           O
ATOM    295  CB  TRP A  19      14.908   8.910 -15.000  1.00  5.82           C
ATOM    296  CG  TRP A  19      14.153   8.687 -16.330  1.00  5.82           C
ATOM    297  CD1 TRP A  19      13.921   9.634 -17.273  1.00  5.82           C
ATOM    298  CD2 TRP A  19      13.446   7.492 -16.800  1.00  5.82           C
ATOM    299  CE2 TRP A  19      12.875   7.810 -18.031  1.00  5.82           C
ATOM    300  CE3 TRP A  19      13.256   6.222 -16.283  1.00  5.82           C
ATOM    301  NE1 TRP A  19      13.174   9.112 -18.310  1.00  5.82           N
ATOM    302  CZ2 TRP A  19      12.137   6.885 -18.758  1.00  5.82           C
ATOM    303  CZ3 TRP A  19      12.521   5.296 -16.999  1.00  5.82           C
ATOM    304  CH2 TRP A  19      11.978   5.614 -18.207  1.00  5.82           C
ATOM      0  H   TRP A  19      16.518  10.026 -16.710  1.00  5.82           H   new
ATOM      0  HA  TRP A  19      16.835   9.190 -14.162  1.00  5.82           H   new
ATOM      0  HB2 TRP A  19      14.651   8.199 -14.392  1.00  5.82           H   new
ATOM      0  HB3 TRP A  19      14.588   9.741 -14.615  1.00  5.82           H   new
ATOM      0  HD1 TRP A  19      14.223  10.512 -17.227  1.00  5.82           H   new
ATOM      0  HE1 TRP A  19      12.936   9.539 -19.018  1.00  5.82           H   new
ATOM      0  HE3 TRP A  19      13.621   5.993 -15.459  1.00  5.82           H   new
ATOM      0  HZ2 TRP A  19      11.763   7.105 -19.581  1.00  5.82           H   new
ATOM      0  HZ3 TRP A  19      12.395   4.443 -16.651  1.00  5.82           H   new
ATOM      0  HH2 TRP A  19      11.492   4.972 -18.673  1.00  5.82           H   new
ATOM    315  N   LEU A  20      16.573   6.784 -16.179  1.00  5.05           N
ATOM    316  CA  LEU A  20      17.099   5.427 -16.278  1.00  5.05           C
ATOM    317  C   LEU A  20      18.312   5.280 -17.162  1.00  5.05           C
ATOM    318  O   LEU A  20      18.203   4.976 -18.350  1.00  5.05           O
ATOM    319  CB  LEU A  20      16.036   4.447 -16.765  1.00  5.05           C
ATOM    320  CG  LEU A  20      16.434   3.004 -16.749  1.00  5.05           C
ATOM    321  CD1 LEU A  20      16.690   2.618 -15.318  1.00  5.05           C
ATOM    322  CD2 LEU A  20      15.331   2.160 -17.349  1.00  5.05           C
ATOM      0  H   LEU A  20      15.949   6.992 -16.733  1.00  5.05           H   new
ATOM      0  HA  LEU A  20      17.373   5.221 -15.371  1.00  5.05           H   new
ATOM      0  HB2 LEU A  20      15.244   4.554 -16.216  1.00  5.05           H   new
ATOM      0  HB3 LEU A  20      15.787   4.688 -17.671  1.00  5.05           H   new
ATOM      0  HG  LEU A  20      17.235   2.859 -17.277  1.00  5.05           H   new
ATOM      0 HD11 LEU A  20      16.951   1.685 -15.276  1.00  5.05           H   new
ATOM      0 HD12 LEU A  20      17.402   3.169 -14.956  1.00  5.05           H   new
ATOM      0 HD13 LEU A  20      15.883   2.751 -14.797  1.00  5.05           H   new
ATOM      0 HD21 LEU A  20      15.594   1.226 -17.336  1.00  5.05           H   new
ATOM      0 HD22 LEU A  20      14.518   2.274 -16.832  1.00  5.05           H   new
ATOM      0 HD23 LEU A  20      15.172   2.438 -18.265  1.00  5.05           H   new
ATOM    334  N   GLU A  21      19.474   5.471 -16.568  1.00  4.38           N
ATOM    335  CA  GLU A  21      20.718   5.315 -17.310  1.00  4.38           C
ATOM    336  C   GLU A  21      20.773   3.881 -17.833  1.00  4.38           C
ATOM    337  O   GLU A  21      20.259   2.954 -17.190  1.00  4.38           O
ATOM    338  CB  GLU A  21      21.943   5.648 -16.453  1.00  4.38           C
ATOM    339  CG  GLU A  21      22.172   4.741 -15.281  1.00  4.38           C
ATOM    340  CD  GLU A  21      23.379   5.157 -14.455  1.00  4.38           C
ATOM    341  OE1 GLU A  21      24.469   5.202 -14.995  1.00  4.38           O
ATOM    342  OE2 GLU A  21      23.207   5.471 -13.303  1.00  4.38           O1-
ATOM      0  H   GLU A  21      19.569   5.690 -15.742  1.00  4.38           H   new
ATOM      0  HA  GLU A  21      20.736   5.941 -18.051  1.00  4.38           H   new
ATOM      0  HB2 GLU A  21      22.731   5.626 -17.019  1.00  4.38           H   new
ATOM      0  HB3 GLU A  21      21.853   6.557 -16.127  1.00  4.38           H   new
ATOM      0  HG2 GLU A  21      21.382   4.739 -14.717  1.00  4.38           H   new
ATOM      0  HG3 GLU A  21      22.297   3.833 -15.597  1.00  4.38           H   new
ATOM    349  N   SER A  22      21.466   3.683 -18.957  1.00  3.80           N
ATOM    350  CA  SER A  22      21.552   2.365 -19.585  1.00  3.80           C
ATOM    351  C   SER A  22      22.170   1.284 -18.688  1.00  3.80           C
ATOM    352  O   SER A  22      21.919   0.085 -18.873  1.00  3.80           O
ATOM    353  CB  SER A  22      22.350   2.480 -20.876  1.00  3.80           C
ATOM    354  OG  SER A  22      23.692   2.803 -20.624  1.00  3.80           O
ATOM      0  H   SER A  22      21.895   4.303 -19.372  1.00  3.80           H   new
ATOM      0  HA  SER A  22      20.641   2.079 -19.759  1.00  3.80           H   new
ATOM      0  HB2 SER A  22      22.304   1.642 -21.362  1.00  3.80           H   new
ATOM      0  HB3 SER A  22      21.953   3.160 -21.443  1.00  3.80           H   new
ATOM      0  HG  SER A  22      24.108   2.859 -21.351  1.00  3.80           H   new
ATOM    360  N   ARG A  23      22.948   1.677 -17.682  1.00  3.34           N
ATOM    361  CA  ARG A  23      23.517   0.667 -16.806  1.00  3.34           C
ATOM    362  C   ARG A  23      22.436   0.064 -15.911  1.00  3.34           C
ATOM    363  O   ARG A  23      22.486  -1.124 -15.594  1.00  3.34           O
ATOM    364  CB  ARG A  23      24.629   1.243 -15.944  1.00  3.34           C
ATOM    365  CG  ARG A  23      25.888   1.621 -16.712  1.00  3.34           C
ATOM    366  CD  ARG A  23      27.003   2.060 -15.819  1.00  3.34           C
ATOM    367  NE  ARG A  23      26.718   3.318 -15.146  1.00  3.34           N
ATOM    368  CZ  ARG A  23      27.530   3.925 -14.265  1.00  3.34           C
ATOM    369  NH1 ARG A  23      28.700   3.408 -13.946  1.00  3.34           N1+
ATOM    370  NH2 ARG A  23      27.124   5.052 -13.728  1.00  3.34           N
ATOM      0  H   ARG A  23      23.151   2.492 -17.496  1.00  3.34           H   new
ATOM      0  HA  ARG A  23      23.893  -0.028 -17.369  1.00  3.34           H   new
ATOM      0  HB2 ARG A  23      24.294   2.030 -15.486  1.00  3.34           H   new
ATOM      0  HB3 ARG A  23      24.862   0.595 -15.261  1.00  3.34           H   new
ATOM      0  HG2 ARG A  23      26.181   0.861 -17.238  1.00  3.34           H   new
ATOM      0  HG3 ARG A  23      25.679   2.334 -17.336  1.00  3.34           H   new
ATOM      0  HD2 ARG A  23      27.171   1.373 -15.155  1.00  3.34           H   new
ATOM      0  HD3 ARG A  23      27.814   2.154 -16.342  1.00  3.34           H   new
ATOM      0  HE  ARG A  23      25.971   3.703 -15.327  1.00  3.34           H   new
ATOM      0 HH11 ARG A  23      28.956   2.669 -14.304  1.00  3.34           H   new
ATOM      0 HH12 ARG A  23      29.208   3.810 -13.380  1.00  3.34           H   new
ATOM      0 HH21 ARG A  23      26.359   5.380 -13.943  1.00  3.34           H   new
ATOM      0 HH22 ARG A  23      27.623   5.462 -13.161  1.00  3.34           H   new
ATOM    384  N   GLU A  24      21.458   0.878 -15.503  1.00  2.95           N
ATOM    385  CA  GLU A  24      20.404   0.409 -14.610  1.00  2.95           C
ATOM    386  C   GLU A  24      19.380  -0.372 -15.419  1.00  2.95           C
ATOM    387  O   GLU A  24      18.812  -1.368 -14.956  1.00  2.95           O
ATOM    388  CB  GLU A  24      19.787   1.578 -13.857  1.00  2.95           C
ATOM    389  CG  GLU A  24      20.736   2.277 -12.862  1.00  2.95           C
ATOM    390  CD  GLU A  24      21.236   1.404 -11.708  1.00  2.95           C
ATOM    391  OE1 GLU A  24      20.441   0.782 -11.051  1.00  2.95           O
ATOM    392  OE2 GLU A  24      22.438   1.370 -11.494  1.00  2.95           O1-
ATOM      0  H   GLU A  24      21.390   1.704 -15.734  1.00  2.95           H   new
ATOM      0  HA  GLU A  24      20.772  -0.187 -13.939  1.00  2.95           H   new
ATOM      0  HB2 GLU A  24      19.474   2.233 -14.501  1.00  2.95           H   new
ATOM      0  HB3 GLU A  24      19.008   1.261 -13.374  1.00  2.95           H   new
ATOM      0  HG2 GLU A  24      21.504   2.611 -13.351  1.00  2.95           H   new
ATOM      0  HG3 GLU A  24      20.280   3.048 -12.490  1.00  2.95           H   new
ATOM    399  N   TYR A  25      19.179   0.065 -16.660  1.00  2.58           N
ATOM    400  CA  TYR A  25      18.302  -0.630 -17.590  1.00  2.58           C
ATOM    401  C   TYR A  25      18.807  -2.062 -17.727  1.00  2.58           C
ATOM    402  O   TYR A  25      18.052  -3.032 -17.567  1.00  2.58           O
ATOM    403  CB  TYR A  25      18.290   0.091 -18.934  1.00  2.58           C
ATOM    404  CG  TYR A  25      17.543  -0.591 -20.043  1.00  2.58           C
ATOM    405  CD1 TYR A  25      16.160  -0.535 -20.118  1.00  2.58           C
ATOM    406  CD2 TYR A  25      18.264  -1.263 -21.018  1.00  2.58           C
ATOM    407  CE1 TYR A  25      15.503  -1.153 -21.162  1.00  2.58           C
ATOM    408  CE2 TYR A  25      17.611  -1.876 -22.061  1.00  2.58           C
ATOM    409  CZ  TYR A  25      16.234  -1.822 -22.136  1.00  2.58           C
ATOM    410  OH  TYR A  25      15.578  -2.438 -23.178  1.00  2.58           O
ATOM      0  H   TYR A  25      19.548   0.771 -16.983  1.00  2.58           H   new
ATOM      0  HA  TYR A  25      17.389  -0.641 -17.263  1.00  2.58           H   new
ATOM      0  HB2 TYR A  25      17.906   0.972 -18.804  1.00  2.58           H   new
ATOM      0  HB3 TYR A  25      19.208   0.221 -19.219  1.00  2.58           H   new
ATOM      0  HD1 TYR A  25      15.676  -0.082 -19.466  1.00  2.58           H   new
ATOM      0  HD2 TYR A  25      19.192  -1.299 -20.966  1.00  2.58           H   new
ATOM      0  HE1 TYR A  25      14.575  -1.122 -21.214  1.00  2.58           H   new
ATOM      0  HE2 TYR A  25      18.096  -2.326 -22.715  1.00  2.58           H   new
ATOM      0  HH  TYR A  25      16.139  -2.800 -23.688  1.00  2.58           H   new
ATOM    420  N   THR A  26      20.114  -2.175 -17.984  1.00  2.27           N
ATOM    421  CA  THR A  26      20.762  -3.457 -18.135  1.00  2.27           C
ATOM    422  C   THR A  26      20.653  -4.288 -16.857  1.00  2.27           C
ATOM    423  O   THR A  26      20.301  -5.465 -16.931  1.00  2.27           O
ATOM    424  CB  THR A  26      22.240  -3.268 -18.496  1.00  2.27           C
ATOM    425  CG2 THR A  26      22.903  -4.610 -18.622  1.00  2.27           C
ATOM    426  OG1 THR A  26      22.345  -2.554 -19.741  1.00  2.27           O
ATOM      0  H   THR A  26      20.642  -1.502 -18.074  1.00  2.27           H   new
ATOM      0  HA  THR A  26      20.311  -3.931 -18.851  1.00  2.27           H   new
ATOM      0  HB  THR A  26      22.680  -2.759 -17.798  1.00  2.27           H   new
ATOM      0  HG1 THR A  26      22.231  -1.733 -19.604  1.00  2.27           H   new
ATOM      0 HG21 THR A  26      23.838  -4.489 -18.850  1.00  2.27           H   new
ATOM      0 HG22 THR A  26      22.835  -5.085 -17.779  1.00  2.27           H   new
ATOM      0 HG23 THR A  26      22.464  -5.124 -19.318  1.00  2.27           H   new
ATOM    434  N   LYS A  27      20.904  -3.688 -15.677  1.00  2.02           N
ATOM    435  CA  LYS A  27      20.806  -4.454 -14.432  1.00  2.02           C
ATOM    436  C   LYS A  27      19.416  -5.044 -14.252  1.00  2.02           C
ATOM    437  O   LYS A  27      19.278  -6.193 -13.833  1.00  2.02           O
ATOM    438  CB  LYS A  27      21.120  -3.585 -13.218  1.00  2.02           C
ATOM    439  CG  LYS A  27      22.569  -3.194 -13.029  1.00  2.02           C
ATOM    440  CD  LYS A  27      22.681  -2.264 -11.836  1.00  2.02           C
ATOM    441  CE  LYS A  27      24.081  -1.736 -11.625  1.00  2.02           C
ATOM    442  NZ  LYS A  27      24.111  -0.740 -10.512  1.00  2.02           N1+
ATOM      0  H   LYS A  27      21.126  -2.862 -15.583  1.00  2.02           H   new
ATOM      0  HA  LYS A  27      21.458  -5.170 -14.497  1.00  2.02           H   new
ATOM      0  HB2 LYS A  27      20.592  -2.774 -13.280  1.00  2.02           H   new
ATOM      0  HB3 LYS A  27      20.826  -4.056 -12.423  1.00  2.02           H   new
ATOM      0  HG2 LYS A  27      23.113  -3.985 -12.889  1.00  2.02           H   new
ATOM      0  HG3 LYS A  27      22.904  -2.756 -13.827  1.00  2.02           H   new
ATOM      0  HD2 LYS A  27      22.074  -1.517 -11.957  1.00  2.02           H   new
ATOM      0  HD3 LYS A  27      22.395  -2.735 -11.038  1.00  2.02           H   new
ATOM      0  HE2 LYS A  27      24.681  -2.471 -11.423  1.00  2.02           H   new
ATOM      0  HE3 LYS A  27      24.402  -1.324 -12.442  1.00  2.02           H   new
ATOM      0  HZ1 LYS A  27      24.949  -0.474 -10.374  1.00  2.02           H   new
ATOM      0  HZ2 LYS A  27      23.609  -0.038 -10.728  1.00  2.02           H   new
ATOM      0  HZ3 LYS A  27      23.793  -1.114  -9.770  1.00  2.02           H   new
ATOM    456  N   HIS A  28      18.376  -4.289 -14.609  1.00  1.80           N
ATOM    457  CA  HIS A  28      17.025  -4.829 -14.490  1.00  1.80           C
ATOM    458  C   HIS A  28      16.889  -6.072 -15.336  1.00  1.80           C
ATOM    459  O   HIS A  28      16.422  -7.113 -14.859  1.00  1.80           O
ATOM    460  CB  HIS A  28      15.965  -3.825 -14.936  1.00  1.80           C
ATOM    461  CG  HIS A  28      14.566  -4.382 -14.912  1.00  1.80           C
ATOM    462  CD2 HIS A  28      13.751  -4.783 -15.921  1.00  1.80           C
ATOM    463  ND1 HIS A  28      13.855  -4.581 -13.743  1.00  1.80           N
ATOM    464  CE1 HIS A  28      12.663  -5.079 -14.036  1.00  1.80           C
ATOM    465  NE2 HIS A  28      12.575  -5.208 -15.349  1.00  1.80           N
ATOM      0  H   HIS A  28      18.428  -3.486 -14.913  1.00  1.80           H   new
ATOM      0  HA  HIS A  28      16.883  -5.034 -13.553  1.00  1.80           H   new
ATOM      0  HB2 HIS A  28      16.005  -3.045 -14.361  1.00  1.80           H   new
ATOM      0  HB3 HIS A  28      16.171  -3.525 -15.835  1.00  1.80           H   new
ATOM      0  HD2 HIS A  28      13.951  -4.772 -16.829  1.00  1.80           H   new
ATOM      0  HE1 HIS A  28      12.000  -5.300 -13.422  1.00  1.80           H   new
ATOM      0  HE2 HIS A  28      11.892  -5.509 -15.776  1.00  1.80           H   new
ATOM    473  N   LEU A  29      17.288  -5.973 -16.596  1.00  1.63           N
ATOM    474  CA  LEU A  29      17.141  -7.099 -17.491  1.00  1.63           C
ATOM    475  C   LEU A  29      17.964  -8.292 -17.015  1.00  1.63           C
ATOM    476  O   LEU A  29      17.511  -9.434 -17.111  1.00  1.63           O
ATOM    477  CB  LEU A  29      17.510  -6.664 -18.897  1.00  1.63           C
ATOM    478  CG  LEU A  29      16.506  -5.663 -19.483  1.00  1.63           C
ATOM    479  CD1 LEU A  29      17.001  -5.165 -20.810  1.00  1.63           C
ATOM    480  CD2 LEU A  29      15.133  -6.336 -19.599  1.00  1.63           C
ATOM      0  H   LEU A  29      17.641  -5.271 -16.945  1.00  1.63           H   new
ATOM      0  HA  LEU A  29      16.217  -7.395 -17.496  1.00  1.63           H   new
ATOM      0  HB2 LEU A  29      18.394  -6.264 -18.887  1.00  1.63           H   new
ATOM      0  HB3 LEU A  29      17.558  -7.444 -19.472  1.00  1.63           H   new
ATOM      0  HG  LEU A  29      16.416  -4.894 -18.898  1.00  1.63           H   new
ATOM      0 HD11 LEU A  29      16.363  -4.533 -21.177  1.00  1.63           H   new
ATOM      0 HD12 LEU A  29      17.859  -4.727 -20.692  1.00  1.63           H   new
ATOM      0 HD13 LEU A  29      17.101  -5.913 -21.420  1.00  1.63           H   new
ATOM      0 HD21 LEU A  29      14.494  -5.707 -19.969  1.00  1.63           H   new
ATOM      0 HD22 LEU A  29      15.199  -7.109 -20.181  1.00  1.63           H   new
ATOM      0 HD23 LEU A  29      14.836  -6.618 -18.720  1.00  1.63           H   new
ATOM    492  N   ILE A  30      19.148  -8.036 -16.458  1.00  1.48           N
ATOM    493  CA  ILE A  30      19.965  -9.117 -15.930  1.00  1.48           C
ATOM    494  C   ILE A  30      19.248  -9.809 -14.790  1.00  1.48           C
ATOM    495  O   ILE A  30      19.236 -11.035 -14.714  1.00  1.48           O
ATOM    496  CB  ILE A  30      21.336  -8.643 -15.445  1.00  1.48           C
ATOM    497  CG1 ILE A  30      22.200  -8.191 -16.619  1.00  1.48           C
ATOM    498  CG2 ILE A  30      21.997  -9.756 -14.671  1.00  1.48           C
ATOM    499  CD1 ILE A  30      23.440  -7.452 -16.186  1.00  1.48           C
ATOM      0  H   ILE A  30      19.490  -7.251 -16.378  1.00  1.48           H   new
ATOM      0  HA  ILE A  30      20.109  -9.735 -16.663  1.00  1.48           H   new
ATOM      0  HB  ILE A  30      21.226  -7.877 -14.861  1.00  1.48           H   new
ATOM      0 HG12 ILE A  30      22.457  -8.966 -17.142  1.00  1.48           H   new
ATOM      0 HG13 ILE A  30      21.674  -7.619 -17.200  1.00  1.48           H   new
ATOM      0 HG21 ILE A  30      22.868  -9.462 -14.360  1.00  1.48           H   new
ATOM      0 HG22 ILE A  30      21.445  -9.993 -13.909  1.00  1.48           H   new
ATOM      0 HG23 ILE A  30      22.104 -10.531 -15.245  1.00  1.48           H   new
ATOM      0 HD11 ILE A  30      23.950  -7.189 -16.968  1.00  1.48           H   new
ATOM      0 HD12 ILE A  30      23.187  -6.661 -15.685  1.00  1.48           H   new
ATOM      0 HD13 ILE A  30      23.982  -8.030 -15.626  1.00  1.48           H   new
ATOM    511  N   LYS A  31      18.646  -9.033 -13.886  1.00  1.36           N
ATOM    512  CA  LYS A  31      17.924  -9.632 -12.775  1.00  1.36           C
ATOM    513  C   LYS A  31      16.770 -10.492 -13.282  1.00  1.36           C
ATOM    514  O   LYS A  31      16.520 -11.577 -12.745  1.00  1.36           O
ATOM    515  CB  LYS A  31      17.411  -8.552 -11.824  1.00  1.36           C
ATOM    516  CG  LYS A  31      18.510  -7.870 -11.007  1.00  1.36           C
ATOM    517  CD  LYS A  31      17.935  -6.782 -10.116  1.00  1.36           C
ATOM    518  CE  LYS A  31      19.025  -6.085  -9.317  1.00  1.36           C
ATOM    519  NZ  LYS A  31      18.474  -4.998  -8.459  1.00  1.36           N1+
ATOM      0  H   LYS A  31      18.646  -8.173 -13.901  1.00  1.36           H   new
ATOM      0  HA  LYS A  31      18.537 -10.204 -12.287  1.00  1.36           H   new
ATOM      0  HB2 LYS A  31      16.938  -7.879 -12.338  1.00  1.36           H   new
ATOM      0  HB3 LYS A  31      16.767  -8.948 -11.216  1.00  1.36           H   new
ATOM      0  HG2 LYS A  31      18.968  -8.529 -10.463  1.00  1.36           H   new
ATOM      0  HG3 LYS A  31      19.171  -7.487 -11.605  1.00  1.36           H   new
ATOM      0  HD2 LYS A  31      17.464  -6.131 -10.660  1.00  1.36           H   new
ATOM      0  HD3 LYS A  31      17.284  -7.169  -9.510  1.00  1.36           H   new
ATOM      0  HE2 LYS A  31      19.484  -6.734  -8.761  1.00  1.36           H   new
ATOM      0  HE3 LYS A  31      19.685  -5.715  -9.924  1.00  1.36           H   new
ATOM      0  HZ1 LYS A  31      19.136  -4.612  -8.007  1.00  1.36           H   new
ATOM      0  HZ2 LYS A  31      18.072  -4.391  -8.970  1.00  1.36           H   new
ATOM      0  HZ3 LYS A  31      17.885  -5.341  -7.887  1.00  1.36           H   new
ATOM    533  N   VAL A  32      16.103 -10.058 -14.358  1.00  1.27           N
ATOM    534  CA  VAL A  32      15.024 -10.869 -14.906  1.00  1.27           C
ATOM    535  C   VAL A  32      15.591 -12.185 -15.434  1.00  1.27           C
ATOM    536  O   VAL A  32      15.058 -13.259 -15.135  1.00  1.27           O
ATOM    537  CB  VAL A  32      14.293 -10.161 -16.064  1.00  1.27           C
ATOM    538  CG1 VAL A  32      13.303 -11.148 -16.705  1.00  1.27           C
ATOM    539  CG2 VAL A  32      13.558  -8.904 -15.562  1.00  1.27           C
ATOM      0  H   VAL A  32      16.257  -9.319 -14.771  1.00  1.27           H   new
ATOM      0  HA  VAL A  32      14.389 -11.022 -14.189  1.00  1.27           H   new
ATOM      0  HB  VAL A  32      14.942  -9.875 -16.726  1.00  1.27           H   new
ATOM      0 HG11 VAL A  32      12.838 -10.711 -17.435  1.00  1.27           H   new
ATOM      0 HG12 VAL A  32      13.787 -11.917 -17.044  1.00  1.27           H   new
ATOM      0 HG13 VAL A  32      12.659 -11.439 -16.040  1.00  1.27           H   new
ATOM      0 HG21 VAL A  32      13.106  -8.475 -16.305  1.00  1.27           H   new
ATOM      0 HG22 VAL A  32      12.906  -9.157 -14.890  1.00  1.27           H   new
ATOM      0 HG23 VAL A  32      14.199  -8.287 -15.174  1.00  1.27           H   new
ATOM    549  N   GLU A  33      16.694 -12.114 -16.195  1.00  1.22           N
ATOM    550  CA  GLU A  33      17.274 -13.344 -16.716  1.00  1.22           C
ATOM    551  C   GLU A  33      17.766 -14.252 -15.596  1.00  1.22           C
ATOM    552  O   GLU A  33      17.558 -15.467 -15.656  1.00  1.22           O
ATOM    553  CB  GLU A  33      18.443 -13.059 -17.676  1.00  1.22           C
ATOM    554  CG  GLU A  33      18.045 -12.477 -19.028  1.00  1.22           C
ATOM    555  CD  GLU A  33      19.236 -12.278 -19.966  1.00  1.22           C
ATOM    556  OE1 GLU A  33      20.355 -12.484 -19.544  1.00  1.22           O
ATOM    557  OE2 GLU A  33      19.016 -11.937 -21.106  1.00  1.22           O1-
ATOM      0  H   GLU A  33      17.103 -11.389 -16.411  1.00  1.22           H   new
ATOM      0  HA  GLU A  33      16.565 -13.793 -17.202  1.00  1.22           H   new
ATOM      0  HB2 GLU A  33      19.056 -12.444 -17.243  1.00  1.22           H   new
ATOM      0  HB3 GLU A  33      18.929 -13.885 -17.826  1.00  1.22           H   new
ATOM      0  HG2 GLU A  33      17.401 -13.066 -19.451  1.00  1.22           H   new
ATOM      0  HG3 GLU A  33      17.602 -11.625 -18.890  1.00  1.22           H   new
ATOM    564  N   ASN A  34      18.367 -13.683 -14.546  1.00  1.21           N
ATOM    565  CA  ASN A  34      18.855 -14.499 -13.444  1.00  1.21           C
ATOM    566  C   ASN A  34      17.706 -15.210 -12.759  1.00  1.21           C
ATOM    567  O   ASN A  34      17.800 -16.397 -12.445  1.00  1.21           O
ATOM    568  CB  ASN A  34      19.632 -13.674 -12.432  1.00  1.21           C
ATOM    569  CG  ASN A  34      21.016 -13.273 -12.892  1.00  1.21           C
ATOM    570  ND2 ASN A  34      21.596 -12.324 -12.198  1.00  1.21           N
ATOM    571  OD1 ASN A  34      21.579 -13.840 -13.838  1.00  1.21           O
ATOM      0  H   ASN A  34      18.498 -12.838 -14.458  1.00  1.21           H   new
ATOM      0  HA  ASN A  34      19.460 -15.158 -13.819  1.00  1.21           H   new
ATOM      0  HB2 ASN A  34      19.126 -12.873 -12.226  1.00  1.21           H   new
ATOM      0  HB3 ASN A  34      19.710 -14.180 -11.608  1.00  1.21           H   new
ATOM      0 HD21 ASN A  34      22.395 -12.075 -12.394  1.00  1.21           H   new
ATOM      0 HD22 ASN A  34      21.177 -11.950 -11.547  1.00  1.21           H   new
ATOM    578  N   TRP A  35      16.584 -14.512 -12.599  1.00  1.22           N
ATOM    579  CA  TRP A  35      15.413 -15.097 -11.977  1.00  1.22           C
ATOM    580  C   TRP A  35      14.947 -16.289 -12.799  1.00  1.22           C
ATOM    581  O   TRP A  35      14.712 -17.369 -12.248  1.00  1.22           O
ATOM    582  CB  TRP A  35      14.321 -14.035 -11.839  1.00  1.22           C
ATOM    583  CG  TRP A  35      13.042 -14.492 -11.208  1.00  1.22           C
ATOM    584  CD1 TRP A  35      12.770 -14.576  -9.874  1.00  1.22           C
ATOM    585  CD2 TRP A  35      11.825 -14.868 -11.889  1.00  1.22           C
ATOM    586  CE2 TRP A  35      10.890 -15.173 -10.906  1.00  1.22           C
ATOM    587  CE3 TRP A  35      11.462 -14.952 -13.230  1.00  1.22           C
ATOM    588  NE1 TRP A  35      11.486 -14.997  -9.684  1.00  1.22           N
ATOM    589  CZ2 TRP A  35       9.619 -15.562 -11.220  1.00  1.22           C
ATOM    590  CZ3 TRP A  35      10.188 -15.350 -13.547  1.00  1.22           C
ATOM    591  CH2 TRP A  35       9.295 -15.645 -12.562  1.00  1.22           C
ATOM      0  H   TRP A  35      16.486 -13.694 -12.847  1.00  1.22           H   new
ATOM      0  HA  TRP A  35      15.628 -15.415 -11.086  1.00  1.22           H   new
ATOM      0  HB2 TRP A  35      14.674 -13.298 -11.316  1.00  1.22           H   new
ATOM      0  HB3 TRP A  35      14.120 -13.686 -12.721  1.00  1.22           H   new
ATOM      0  HD1 TRP A  35      13.372 -14.376  -9.194  1.00  1.22           H   new
ATOM      0  HE1 TRP A  35      11.111 -15.130  -8.921  1.00  1.22           H   new
ATOM      0  HE3 TRP A  35      12.072 -14.742 -13.899  1.00  1.22           H   new
ATOM      0  HZ2 TRP A  35       8.997 -15.763 -10.559  1.00  1.22           H   new
ATOM      0  HZ3 TRP A  35       9.933 -15.419 -14.439  1.00  1.22           H   new
ATOM      0  HH2 TRP A  35       8.437 -15.912 -12.800  1.00  1.22           H   new
ATOM    602  N   ILE A  36      14.875 -16.117 -14.119  1.00  1.24           N
ATOM    603  CA  ILE A  36      14.441 -17.197 -14.995  1.00  1.24           C
ATOM    604  C   ILE A  36      15.403 -18.378 -14.937  1.00  1.24           C
ATOM    605  O   ILE A  36      14.985 -19.526 -14.864  1.00  1.24           O
ATOM    606  CB  ILE A  36      14.339 -16.734 -16.455  1.00  1.24           C
ATOM    607  CG1 ILE A  36      13.206 -15.725 -16.596  1.00  1.24           C
ATOM    608  CG2 ILE A  36      14.090 -17.947 -17.351  1.00  1.24           C
ATOM    609  CD1 ILE A  36      13.198 -15.010 -17.907  1.00  1.24           C
ATOM      0  H   ILE A  36      15.073 -15.384 -14.523  1.00  1.24           H   new
ATOM      0  HA  ILE A  36      13.565 -17.469 -14.679  1.00  1.24           H   new
ATOM      0  HB  ILE A  36      15.167 -16.307 -16.724  1.00  1.24           H   new
ATOM      0 HG12 ILE A  36      12.359 -16.184 -16.482  1.00  1.24           H   new
ATOM      0 HG13 ILE A  36      13.274 -15.073 -15.881  1.00  1.24           H   new
ATOM      0 HG21 ILE A  36      14.025 -17.659 -18.275  1.00  1.24           H   new
ATOM      0 HG22 ILE A  36      14.825 -18.574 -17.259  1.00  1.24           H   new
ATOM      0 HG23 ILE A  36      13.262 -18.379 -17.088  1.00  1.24           H   new
ATOM      0 HD11 ILE A  36      12.456 -14.386 -17.931  1.00  1.24           H   new
ATOM      0 HD12 ILE A  36      14.031 -14.525 -18.017  1.00  1.24           H   new
ATOM      0 HD13 ILE A  36      13.102 -15.654 -18.626  1.00  1.24           H   new
ATOM    621  N   PHE A  37      16.704 -18.116 -14.974  1.00  1.27           N
ATOM    622  CA  PHE A  37      17.668 -19.211 -14.923  1.00  1.27           C
ATOM    623  C   PHE A  37      17.585 -19.981 -13.605  1.00  1.27           C
ATOM    624  O   PHE A  37      17.709 -21.208 -13.586  1.00  1.27           O
ATOM    625  CB  PHE A  37      19.093 -18.687 -15.121  1.00  1.27           C
ATOM    626  CG  PHE A  37      19.400 -18.296 -16.549  1.00  1.27           C
ATOM    627  CD1 PHE A  37      19.851 -17.019 -16.866  1.00  1.27           C
ATOM    628  CD2 PHE A  37      19.225 -19.208 -17.578  1.00  1.27           C
ATOM    629  CE1 PHE A  37      20.122 -16.669 -18.177  1.00  1.27           C
ATOM    630  CE2 PHE A  37      19.494 -18.859 -18.889  1.00  1.27           C
ATOM    631  CZ  PHE A  37      19.945 -17.588 -19.187  1.00  1.27           C
ATOM      0  H   PHE A  37      17.046 -17.329 -15.027  1.00  1.27           H   new
ATOM      0  HA  PHE A  37      17.445 -19.820 -15.645  1.00  1.27           H   new
ATOM      0  HB2 PHE A  37      19.230 -17.918 -14.546  1.00  1.27           H   new
ATOM      0  HB3 PHE A  37      19.723 -19.368 -14.837  1.00  1.27           H   new
ATOM      0  HD1 PHE A  37      19.972 -16.393 -16.189  1.00  1.27           H   new
ATOM      0  HD2 PHE A  37      18.923 -20.066 -17.384  1.00  1.27           H   new
ATOM      0  HE1 PHE A  37      20.424 -15.812 -18.376  1.00  1.27           H   new
ATOM      0  HE2 PHE A  37      19.371 -19.480 -19.570  1.00  1.27           H   new
ATOM      0  HZ  PHE A  37      20.129 -17.353 -20.068  1.00  1.27           H   new
ATOM    641  N   ARG A  38      17.372 -19.264 -12.503  1.00  1.27           N
ATOM    642  CA  ARG A  38      17.256 -19.862 -11.178  1.00  1.27           C
ATOM    643  C   ARG A  38      15.946 -20.631 -10.995  1.00  1.27           C
ATOM    644  O   ARG A  38      15.909 -21.660 -10.315  1.00  1.27           O
ATOM    645  CB  ARG A  38      17.368 -18.772 -10.127  1.00  1.27           C
ATOM    646  CG  ARG A  38      18.768 -18.174 -10.007  1.00  1.27           C
ATOM    647  CD  ARG A  38      18.798 -16.984  -9.129  1.00  1.27           C
ATOM    648  NE  ARG A  38      20.135 -16.407  -9.051  1.00  1.27           N
ATOM    649  CZ  ARG A  38      20.421 -15.202  -8.523  1.00  1.27           C
ATOM    650  NH1 ARG A  38      19.458 -14.453  -8.033  1.00  1.27           N1+
ATOM    651  NH2 ARG A  38      21.671 -14.770  -8.498  1.00  1.27           N
ATOM      0  H   ARG A  38      17.290 -18.408 -12.506  1.00  1.27           H   new
ATOM      0  HA  ARG A  38      17.977 -20.503 -11.079  1.00  1.27           H   new
ATOM      0  HB2 ARG A  38      16.740 -18.064 -10.339  1.00  1.27           H   new
ATOM      0  HB3 ARG A  38      17.106 -19.135  -9.267  1.00  1.27           H   new
ATOM      0  HG2 ARG A  38      19.375 -18.845  -9.659  1.00  1.27           H   new
ATOM      0  HG3 ARG A  38      19.090 -17.931 -10.889  1.00  1.27           H   new
ATOM      0  HD2 ARG A  38      18.177 -16.318  -9.464  1.00  1.27           H   new
ATOM      0  HD3 ARG A  38      18.499 -17.230  -8.240  1.00  1.27           H   new
ATOM      0  HE  ARG A  38      20.788 -16.870  -9.365  1.00  1.27           H   new
ATOM      0 HH11 ARG A  38      18.645 -14.733  -8.050  1.00  1.27           H   new
ATOM      0 HH12 ARG A  38      19.641 -13.683  -7.696  1.00  1.27           H   new
ATOM      0 HH21 ARG A  38      22.301 -15.259  -8.819  1.00  1.27           H   new
ATOM      0 HH22 ARG A  38      21.853 -14.000  -8.161  1.00  1.27           H   new
ATOM    665  N   ASN A  39      14.875 -20.141 -11.621  1.00  1.23           N
ATOM    666  CA  ASN A  39      13.553 -20.735 -11.502  1.00  1.23           C
ATOM    667  C   ASN A  39      12.887 -20.945 -12.878  1.00  1.23           C
ATOM    668  O   ASN A  39      11.813 -20.387 -13.120  1.00  1.23           O
ATOM    669  CB  ASN A  39      12.674 -19.832 -10.660  1.00  1.23           C
ATOM    670  CG  ASN A  39      13.193 -19.592  -9.285  1.00  1.23           C
ATOM    671  ND2 ASN A  39      13.852 -18.476  -9.111  1.00  1.23           N
ATOM    672  OD1 ASN A  39      13.010 -20.409  -8.376  1.00  1.23           O
ATOM      0  H   ASN A  39      14.901 -19.448 -12.130  1.00  1.23           H   new
ATOM      0  HA  ASN A  39      13.656 -21.604 -11.084  1.00  1.23           H   new
ATOM      0  HB2 ASN A  39      12.575 -18.979 -11.112  1.00  1.23           H   new
ATOM      0  HB3 ASN A  39      11.789 -20.224 -10.598  1.00  1.23           H   new
ATOM      0 HD21 ASN A  39      14.179 -18.286  -8.339  1.00  1.23           H   new
ATOM      0 HD22 ASN A  39      13.958 -17.932  -9.769  1.00  1.23           H   new
ATOM    679  N   PRO A  40      13.434 -21.820 -13.756  1.00  1.15           N
ATOM    680  CA  PRO A  40      13.034 -22.010 -15.150  1.00  1.15           C
ATOM    681  C   PRO A  40      11.608 -22.510 -15.287  1.00  1.15           C
ATOM    682  O   PRO A  40      10.973 -22.328 -16.331  1.00  1.15           O
ATOM    683  CB  PRO A  40      14.036 -23.053 -15.653  1.00  1.15           C
ATOM    684  CG  PRO A  40      14.499 -23.780 -14.409  1.00  1.15           C
ATOM    685  CD  PRO A  40      14.513 -22.729 -13.325  1.00  1.15           C
ATOM      0  HA  PRO A  40      13.045 -21.181 -15.653  1.00  1.15           H   new
ATOM      0  HB2 PRO A  40      13.622 -23.663 -16.283  1.00  1.15           H   new
ATOM      0  HB3 PRO A  40      14.780 -22.633 -16.112  1.00  1.15           H   new
ATOM      0  HG2 PRO A  40      13.899 -24.509 -14.184  1.00  1.15           H   new
ATOM      0  HG3 PRO A  40      15.380 -24.166 -14.535  1.00  1.15           H   new
ATOM      0  HD2 PRO A  40      14.338 -23.109 -12.450  1.00  1.15           H   new
ATOM      0  HD3 PRO A  40      15.369 -22.275 -13.271  1.00  1.15           H   new
ATOM    693  N   GLY A  41      11.075 -23.085 -14.211  1.00  1.05           N
ATOM    694  CA  GLY A  41       9.710 -23.575 -14.210  1.00  1.05           C
ATOM    695  C   GLY A  41       8.743 -22.447 -14.556  1.00  1.05           C
ATOM    696  O   GLY A  41       7.694 -22.684 -15.152  1.00  1.05           O
ATOM      0  H   GLY A  41      11.495 -23.199 -13.469  1.00  1.05           H   new
ATOM      0  HA2 GLY A  41       9.618 -24.297 -14.852  1.00  1.05           H   new
ATOM      0  HA3 GLY A  41       9.492 -23.941 -13.339  1.00  1.05           H   new
ATOM    700  N   PHE A  42       9.097 -21.203 -14.207  1.00  0.95           N
ATOM    701  CA  PHE A  42       8.210 -20.092 -14.505  1.00  0.95           C
ATOM    702  C   PHE A  42       8.158 -19.806 -15.990  1.00  0.95           C
ATOM    703  O   PHE A  42       7.182 -19.239 -16.474  1.00  0.95           O
ATOM    704  CB  PHE A  42       8.629 -18.830 -13.773  1.00  0.95           C
ATOM    705  CG  PHE A  42       8.294 -18.819 -12.326  1.00  0.95           C
ATOM    706  CD1 PHE A  42       9.284 -18.929 -11.396  1.00  0.95           C
ATOM    707  CD2 PHE A  42       6.987 -18.676 -11.898  1.00  0.95           C
ATOM    708  CE1 PHE A  42       9.007 -18.903 -10.046  1.00  0.95           C
ATOM    709  CE2 PHE A  42       6.691 -18.646 -10.551  1.00  0.95           C
ATOM    710  CZ  PHE A  42       7.707 -18.761  -9.621  1.00  0.95           C
ATOM      0  H   PHE A  42       9.829 -20.993 -13.807  1.00  0.95           H   new
ATOM      0  HA  PHE A  42       7.328 -20.357 -14.201  1.00  0.95           H   new
ATOM      0  HB2 PHE A  42       9.587 -18.714 -13.873  1.00  0.95           H   new
ATOM      0  HB3 PHE A  42       8.206 -18.067 -14.197  1.00  0.95           H   new
ATOM      0  HD1 PHE A  42      10.165 -19.024 -11.678  1.00  0.95           H   new
ATOM      0  HD2 PHE A  42       6.302 -18.599 -12.523  1.00  0.95           H   new
ATOM      0  HE1 PHE A  42       9.696 -18.981  -9.426  1.00  0.95           H   new
ATOM      0  HE2 PHE A  42       5.810 -18.549 -10.269  1.00  0.95           H   new
ATOM      0  HZ  PHE A  42       7.512 -18.742  -8.712  1.00  0.95           H   new
ATOM    720  N   ALA A  43       9.220 -20.142 -16.724  1.00  0.86           N
ATOM    721  CA  ALA A  43       9.210 -19.922 -18.155  1.00  0.86           C
ATOM    722  C   ALA A  43       8.284 -20.945 -18.763  1.00  0.86           C
ATOM    723  O   ALA A  43       7.498 -20.645 -19.655  1.00  0.86           O
ATOM    724  CB  ALA A  43      10.605 -20.014 -18.734  1.00  0.86           C
ATOM      0  H   ALA A  43       9.941 -20.492 -16.412  1.00  0.86           H   new
ATOM      0  HA  ALA A  43       8.894 -19.028 -18.358  1.00  0.86           H   new
ATOM      0  HB1 ALA A  43      10.569 -19.863 -19.691  1.00  0.86           H   new
ATOM      0  HB2 ALA A  43      11.171 -19.343 -18.322  1.00  0.86           H   new
ATOM      0  HB3 ALA A  43      10.970 -20.895 -18.560  1.00  0.86           H   new
ATOM    730  N   LEU A  44       8.331 -22.168 -18.241  1.00  0.78           N
ATOM    731  CA  LEU A  44       7.481 -23.213 -18.798  1.00  0.78           C
ATOM    732  C   LEU A  44       6.014 -22.855 -18.576  1.00  0.78           C
ATOM    733  O   LEU A  44       5.176 -23.006 -19.477  1.00  0.78           O
ATOM    734  CB  LEU A  44       7.810 -24.549 -18.140  1.00  0.78           C
ATOM    735  CG  LEU A  44       9.208 -25.085 -18.466  1.00  0.78           C
ATOM    736  CD1 LEU A  44       9.482 -26.329 -17.639  1.00  0.78           C
ATOM    737  CD2 LEU A  44       9.303 -25.372 -19.955  1.00  0.78           C
ATOM      0  H   LEU A  44       8.832 -22.408 -17.584  1.00  0.78           H   new
ATOM      0  HA  LEU A  44       7.642 -23.288 -19.752  1.00  0.78           H   new
ATOM      0  HB2 LEU A  44       7.728 -24.453 -17.178  1.00  0.78           H   new
ATOM      0  HB3 LEU A  44       7.151 -25.205 -18.417  1.00  0.78           H   new
ATOM      0  HG  LEU A  44       9.881 -24.423 -18.242  1.00  0.78           H   new
ATOM      0 HD11 LEU A  44      10.367 -26.667 -17.846  1.00  0.78           H   new
ATOM      0 HD12 LEU A  44       9.434 -26.108 -16.696  1.00  0.78           H   new
ATOM      0 HD13 LEU A  44       8.820 -27.008 -17.846  1.00  0.78           H   new
ATOM      0 HD21 LEU A  44      10.187 -25.711 -20.164  1.00  0.78           H   new
ATOM      0 HD22 LEU A  44       8.637 -26.033 -20.200  1.00  0.78           H   new
ATOM      0 HD23 LEU A  44       9.145 -24.555 -20.453  1.00  0.78           H   new
ATOM    749  N   VAL A  45       5.724 -22.316 -17.392  1.00  0.72           N
ATOM    750  CA  VAL A  45       4.378 -21.884 -17.073  1.00  0.72           C
ATOM    751  C   VAL A  45       3.989 -20.689 -17.924  1.00  0.72           C
ATOM    752  O   VAL A  45       2.890 -20.657 -18.475  1.00  0.72           O
ATOM    753  CB  VAL A  45       4.243 -21.536 -15.587  1.00  0.72           C
ATOM    754  CG1 VAL A  45       2.895 -20.910 -15.337  1.00  0.72           C
ATOM    755  CG2 VAL A  45       4.392 -22.793 -14.758  1.00  0.72           C
ATOM      0  H   VAL A  45       6.298 -22.194 -16.763  1.00  0.72           H   new
ATOM      0  HA  VAL A  45       3.777 -22.620 -17.267  1.00  0.72           H   new
ATOM      0  HB  VAL A  45       4.937 -20.906 -15.336  1.00  0.72           H   new
ATOM      0 HG11 VAL A  45       2.810 -20.690 -14.396  1.00  0.72           H   new
ATOM      0 HG12 VAL A  45       2.810 -20.102 -15.867  1.00  0.72           H   new
ATOM      0 HG13 VAL A  45       2.196 -21.535 -15.587  1.00  0.72           H   new
ATOM      0 HG21 VAL A  45       4.307 -22.572 -13.817  1.00  0.72           H   new
ATOM      0 HG22 VAL A  45       3.701 -23.428 -15.005  1.00  0.72           H   new
ATOM      0 HG23 VAL A  45       5.264 -23.186 -14.920  1.00  0.72           H   new
ATOM    765  N   ALA A  46       4.891 -19.709 -18.056  1.00  0.68           N
ATOM    766  CA  ALA A  46       4.603 -18.521 -18.841  1.00  0.68           C
ATOM    767  C   ALA A  46       4.266 -18.883 -20.272  1.00  0.68           C
ATOM    768  O   ALA A  46       3.348 -18.307 -20.857  1.00  0.68           O
ATOM    769  CB  ALA A  46       5.792 -17.591 -18.823  1.00  0.68           C
ATOM      0  H   ALA A  46       5.672 -19.720 -17.697  1.00  0.68           H   new
ATOM      0  HA  ALA A  46       3.836 -18.078 -18.446  1.00  0.68           H   new
ATOM      0  HB1 ALA A  46       5.593 -16.801 -19.349  1.00  0.68           H   new
ATOM      0  HB2 ALA A  46       5.986 -17.331 -17.909  1.00  0.68           H   new
ATOM      0  HB3 ALA A  46       6.563 -18.044 -19.200  1.00  0.68           H   new
ATOM    775  N   VAL A  47       4.964 -19.872 -20.827  1.00  0.65           N
ATOM    776  CA  VAL A  47       4.676 -20.321 -22.176  1.00  0.65           C
ATOM    777  C   VAL A  47       3.293 -20.927 -22.253  1.00  0.65           C
ATOM    778  O   VAL A  47       2.515 -20.568 -23.137  1.00  0.65           O
ATOM    779  CB  VAL A  47       5.722 -21.338 -22.650  1.00  0.65           C
ATOM    780  CG1 VAL A  47       5.281 -21.928 -23.917  1.00  0.65           C
ATOM    781  CG2 VAL A  47       7.060 -20.645 -22.872  1.00  0.65           C
ATOM      0  H   VAL A  47       5.605 -20.292 -20.437  1.00  0.65           H   new
ATOM      0  HA  VAL A  47       4.711 -19.548 -22.760  1.00  0.65           H   new
ATOM      0  HB  VAL A  47       5.822 -22.027 -21.975  1.00  0.65           H   new
ATOM      0 HG11 VAL A  47       5.940 -22.572 -24.221  1.00  0.65           H   new
ATOM      0 HG12 VAL A  47       4.429 -22.374 -23.788  1.00  0.65           H   new
ATOM      0 HG13 VAL A  47       5.182 -21.229 -24.582  1.00  0.65           H   new
ATOM      0 HG21 VAL A  47       7.715 -21.295 -23.171  1.00  0.65           H   new
ATOM      0 HG22 VAL A  47       6.959 -19.954 -23.545  1.00  0.65           H   new
ATOM      0 HG23 VAL A  47       7.359 -20.244 -22.041  1.00  0.65           H   new
ATOM    791  N   ALA A  48       2.953 -21.808 -21.306  1.00  0.63           N
ATOM    792  CA  ALA A  48       1.625 -22.405 -21.317  1.00  0.63           C
ATOM    793  C   ALA A  48       0.540 -21.334 -21.193  1.00  0.63           C
ATOM    794  O   ALA A  48      -0.476 -21.382 -21.893  1.00  0.63           O
ATOM    795  CB  ALA A  48       1.498 -23.403 -20.181  1.00  0.63           C
ATOM      0  H   ALA A  48       3.466 -22.065 -20.666  1.00  0.63           H   new
ATOM      0  HA  ALA A  48       1.505 -22.863 -22.164  1.00  0.63           H   new
ATOM      0  HB1 ALA A  48       0.612 -23.797 -20.194  1.00  0.63           H   new
ATOM      0  HB2 ALA A  48       2.163 -24.101 -20.287  1.00  0.63           H   new
ATOM      0  HB3 ALA A  48       1.638 -22.950 -19.335  1.00  0.63           H   new
ATOM    801  N   ILE A  49       0.772 -20.329 -20.350  1.00  0.63           N
ATOM    802  CA  ILE A  49      -0.212 -19.274 -20.187  1.00  0.63           C
ATOM    803  C   ILE A  49      -0.346 -18.495 -21.474  1.00  0.63           C
ATOM    804  O   ILE A  49      -1.454 -18.223 -21.936  1.00  0.63           O
ATOM    805  CB  ILE A  49       0.173 -18.292 -19.086  1.00  0.63           C
ATOM    806  CG1 ILE A  49       0.137 -18.933 -17.723  1.00  0.63           C
ATOM    807  CG2 ILE A  49      -0.757 -17.103 -19.143  1.00  0.63           C
ATOM    808  CD1 ILE A  49       0.804 -18.067 -16.677  1.00  0.63           C
ATOM      0  H   ILE A  49       1.482 -20.244 -19.872  1.00  0.63           H   new
ATOM      0  HA  ILE A  49      -1.048 -19.704 -19.946  1.00  0.63           H   new
ATOM      0  HB  ILE A  49       1.087 -18.003 -19.234  1.00  0.63           H   new
ATOM      0 HG12 ILE A  49      -0.784 -19.098 -17.467  1.00  0.63           H   new
ATOM      0 HG13 ILE A  49       0.580 -19.795 -17.759  1.00  0.63           H   new
ATOM      0 HG21 ILE A  49      -0.519 -16.472 -18.445  1.00  0.63           H   new
ATOM      0 HG22 ILE A  49      -0.679 -16.672 -20.008  1.00  0.63           H   new
ATOM      0 HG23 ILE A  49      -1.671 -17.400 -19.012  1.00  0.63           H   new
ATOM      0 HD11 ILE A  49       0.762 -18.510 -15.815  1.00  0.63           H   new
ATOM      0 HD12 ILE A  49       1.732 -17.922 -16.920  1.00  0.63           H   new
ATOM      0 HD13 ILE A  49       0.347 -17.213 -16.624  1.00  0.63           H   new
ATOM    820  N   ALA A  50       0.788 -18.128 -22.060  1.00  0.66           N
ATOM    821  CA  ALA A  50       0.793 -17.360 -23.282  1.00  0.66           C
ATOM    822  C   ALA A  50       0.044 -18.095 -24.380  1.00  0.66           C
ATOM    823  O   ALA A  50      -0.727 -17.492 -25.133  1.00  0.66           O
ATOM    824  CB  ALA A  50       2.217 -17.101 -23.697  1.00  0.66           C
ATOM      0  H   ALA A  50       1.570 -18.319 -21.757  1.00  0.66           H   new
ATOM      0  HA  ALA A  50       0.343 -16.514 -23.130  1.00  0.66           H   new
ATOM      0  HB1 ALA A  50       2.226 -16.585 -24.518  1.00  0.66           H   new
ATOM      0  HB2 ALA A  50       2.673 -16.605 -22.999  1.00  0.66           H   new
ATOM      0  HB3 ALA A  50       2.671 -17.946 -23.842  1.00  0.66           H   new
ATOM    830  N   TRP A  51       0.215 -19.423 -24.431  1.00  0.78           N
ATOM    831  CA  TRP A  51      -0.467 -20.238 -25.422  1.00  0.78           C
ATOM    832  C   TRP A  51      -1.976 -20.169 -25.242  1.00  0.78           C
ATOM    833  O   TRP A  51      -2.725 -20.116 -26.219  1.00  0.78           O
ATOM    834  CB  TRP A  51      -0.032 -21.700 -25.326  1.00  0.78           C
ATOM    835  CG  TRP A  51       1.327 -21.990 -25.864  1.00  0.78           C
ATOM    836  CD1 TRP A  51       2.064 -21.215 -26.700  1.00  0.78           C
ATOM    837  CD2 TRP A  51       2.115 -23.172 -25.613  1.00  0.78           C
ATOM    838  CE2 TRP A  51       3.293 -23.039 -26.346  1.00  0.78           C
ATOM    839  CE3 TRP A  51       1.913 -24.319 -24.843  1.00  0.78           C
ATOM    840  NE1 TRP A  51       3.248 -21.838 -27.000  1.00  0.78           N
ATOM    841  CZ2 TRP A  51       4.277 -24.016 -26.338  1.00  0.78           C
ATOM    842  CZ3 TRP A  51       2.898 -25.294 -24.825  1.00  0.78           C
ATOM    843  CH2 TRP A  51       4.050 -25.147 -25.555  1.00  0.78           C
ATOM      0  H   TRP A  51       0.724 -19.864 -23.896  1.00  0.78           H   new
ATOM      0  HA  TRP A  51      -0.227 -19.885 -26.293  1.00  0.78           H   new
ATOM      0  HB2 TRP A  51      -0.061 -21.972 -24.395  1.00  0.78           H   new
ATOM      0  HB3 TRP A  51      -0.677 -22.247 -25.801  1.00  0.78           H   new
ATOM      0  HD1 TRP A  51       1.804 -20.382 -27.022  1.00  0.78           H   new
ATOM      0  HE1 TRP A  51       3.862 -21.525 -27.515  1.00  0.78           H   new
ATOM      0  HE3 TRP A  51       1.131 -24.427 -24.351  1.00  0.78           H   new
ATOM      0  HZ2 TRP A  51       5.057 -23.921 -26.835  1.00  0.78           H   new
ATOM      0  HZ3 TRP A  51       2.776 -26.059 -24.310  1.00  0.78           H   new
ATOM      0  HH2 TRP A  51       4.694 -25.817 -25.527  1.00  0.78           H   new
ATOM    854  N   LEU A  52      -2.423 -20.178 -23.988  1.00  1.08           N
ATOM    855  CA  LEU A  52      -3.841 -20.111 -23.668  1.00  1.08           C
ATOM    856  C   LEU A  52      -4.441 -18.716 -23.908  1.00  1.08           C
ATOM    857  O   LEU A  52      -5.631 -18.595 -24.209  1.00  1.08           O
ATOM    858  CB  LEU A  52      -4.045 -20.540 -22.212  1.00  1.08           C
ATOM    859  CG  LEU A  52      -3.732 -22.024 -21.927  1.00  1.08           C
ATOM    860  CD1 LEU A  52      -3.790 -22.283 -20.429  1.00  1.08           C
ATOM    861  CD2 LEU A  52      -4.724 -22.894 -22.674  1.00  1.08           C
ATOM      0  H   LEU A  52      -1.909 -20.223 -23.300  1.00  1.08           H   new
ATOM      0  HA  LEU A  52      -4.310 -20.715 -24.265  1.00  1.08           H   new
ATOM      0  HB2 LEU A  52      -3.484 -19.989 -21.644  1.00  1.08           H   new
ATOM      0  HB3 LEU A  52      -4.965 -20.362 -21.961  1.00  1.08           H   new
ATOM      0  HG  LEU A  52      -2.838 -22.241 -22.234  1.00  1.08           H   new
ATOM      0 HD11 LEU A  52      -3.593 -23.216 -20.254  1.00  1.08           H   new
ATOM      0 HD12 LEU A  52      -3.137 -21.725 -19.978  1.00  1.08           H   new
ATOM      0 HD13 LEU A  52      -4.677 -22.073 -20.098  1.00  1.08           H   new
ATOM      0 HD21 LEU A  52      -4.532 -23.828 -22.498  1.00  1.08           H   new
ATOM      0 HD22 LEU A  52      -5.624 -22.688 -22.376  1.00  1.08           H   new
ATOM      0 HD23 LEU A  52      -4.652 -22.723 -23.626  1.00  1.08           H   new
ATOM    873  N   LEU A  53      -3.626 -17.664 -23.763  1.00  1.73           N
ATOM    874  CA  LEU A  53      -4.112 -16.293 -23.933  1.00  1.73           C
ATOM    875  C   LEU A  53      -4.152 -15.788 -25.383  1.00  1.73           C
ATOM    876  O   LEU A  53      -5.112 -15.124 -25.782  1.00  1.73           O
ATOM    877  CB  LEU A  53      -3.213 -15.313 -23.178  1.00  1.73           C
ATOM    878  CG  LEU A  53      -3.141 -15.383 -21.678  1.00  1.73           C
ATOM    879  CD1 LEU A  53      -2.052 -14.402 -21.221  1.00  1.73           C
ATOM    880  CD2 LEU A  53      -4.477 -15.039 -21.090  1.00  1.73           C
ATOM      0  H   LEU A  53      -2.791 -17.725 -23.567  1.00  1.73           H   new
ATOM      0  HA  LEU A  53      -5.020 -16.327 -23.593  1.00  1.73           H   new
ATOM      0  HB2 LEU A  53      -2.311 -15.424 -23.518  1.00  1.73           H   new
ATOM      0  HB3 LEU A  53      -3.497 -14.416 -23.414  1.00  1.73           H   new
ATOM      0  HG  LEU A  53      -2.917 -16.277 -21.377  1.00  1.73           H   new
ATOM      0 HD11 LEU A  53      -1.981 -14.424 -20.254  1.00  1.73           H   new
ATOM      0 HD12 LEU A  53      -1.202 -14.656 -21.613  1.00  1.73           H   new
ATOM      0 HD13 LEU A  53      -2.284 -13.505 -21.507  1.00  1.73           H   new
ATOM      0 HD21 LEU A  53      -4.427 -15.085 -20.122  1.00  1.73           H   new
ATOM      0 HD22 LEU A  53      -4.727 -14.141 -21.358  1.00  1.73           H   new
ATOM      0 HD23 LEU A  53      -5.143 -15.668 -21.409  1.00  1.73           H   new
ATOM    892  N   GLY A  54      -3.095 -16.035 -26.158  1.00  2.95           N
ATOM    893  CA  GLY A  54      -3.033 -15.494 -27.520  1.00  2.95           C
ATOM    894  C   GLY A  54      -3.639 -16.429 -28.556  1.00  2.95           C
ATOM    895  O   GLY A  54      -3.844 -17.613 -28.292  1.00  2.95           O
ATOM      0  H   GLY A  54      -2.414 -16.504 -25.921  1.00  2.95           H   new
ATOM      0  HA2 GLY A  54      -3.499 -14.643 -27.547  1.00  2.95           H   new
ATOM      0  HA3 GLY A  54      -2.108 -15.318 -27.752  1.00  2.95           H   new
ATOM    899  N   SER A  55      -3.879 -15.922 -29.771  1.00  4.63           N
ATOM    900  CA  SER A  55      -4.361 -16.779 -30.847  1.00  4.63           C
ATOM    901  C   SER A  55      -3.308 -16.884 -31.951  1.00  4.63           C
ATOM    902  O   SER A  55      -3.142 -17.940 -32.569  1.00  4.63           O
ATOM    903  CB  SER A  55      -5.665 -16.224 -31.400  1.00  4.63           C
ATOM    904  OG  SER A  55      -5.496 -14.950 -31.991  1.00  4.63           O
ATOM      0  H   SER A  55      -3.770 -15.096 -29.986  1.00  4.63           H   new
ATOM      0  HA  SER A  55      -4.524 -17.669 -30.497  1.00  4.63           H   new
ATOM      0  HB2 SER A  55      -6.023 -16.839 -32.059  1.00  4.63           H   new
ATOM      0  HB3 SER A  55      -6.318 -16.163 -30.685  1.00  4.63           H   new
ATOM      0  HG  SER A  55      -4.863 -14.547 -31.613  1.00  4.63           H   new
ATOM    910  N   SER A  56      -2.549 -15.803 -32.133  1.00  5.95           N
ATOM    911  CA  SER A  56      -1.491 -15.717 -33.128  1.00  5.95           C
ATOM    912  C   SER A  56      -0.135 -15.902 -32.490  1.00  5.95           C
ATOM    913  O   SER A  56       0.024 -15.672 -31.289  1.00  5.95           O
ATOM    914  CB  SER A  56      -1.529 -14.362 -33.790  1.00  5.95           C
ATOM    915  OG  SER A  56      -1.297 -13.351 -32.832  1.00  5.95           O
ATOM      0  H   SER A  56      -2.640 -15.085 -31.669  1.00  5.95           H   new
ATOM      0  HA  SER A  56      -1.634 -16.419 -33.782  1.00  5.95           H   new
ATOM      0  HB2 SER A  56      -0.858 -14.316 -34.489  1.00  5.95           H   new
ATOM      0  HB3 SER A  56      -2.390 -14.225 -34.214  1.00  5.95           H   new
ATOM      0  HG  SER A  56      -1.962 -13.290 -32.322  1.00  5.95           H   new
ATOM    921  N   THR A  57       0.870 -16.214 -33.304  1.00  5.85           N
ATOM    922  CA  THR A  57       2.220 -16.348 -32.778  1.00  5.85           C
ATOM    923  C   THR A  57       2.686 -15.051 -32.141  1.00  5.85           C
ATOM    924  O   THR A  57       3.268 -15.065 -31.056  1.00  5.85           O
ATOM    925  CB  THR A  57       3.215 -16.767 -33.866  1.00  5.85           C
ATOM    926  CG2 THR A  57       4.615 -16.832 -33.275  1.00  5.85           C
ATOM    927  OG1 THR A  57       2.846 -18.052 -34.386  1.00  5.85           O
ATOM      0  H   THR A  57       0.792 -16.350 -34.150  1.00  5.85           H   new
ATOM      0  HA  THR A  57       2.191 -17.044 -32.103  1.00  5.85           H   new
ATOM      0  HB  THR A  57       3.201 -16.117 -34.586  1.00  5.85           H   new
ATOM      0  HG1 THR A  57       3.391 -18.280 -34.983  1.00  5.85           H   new
ATOM      0 HG21 THR A  57       5.245 -17.097 -33.963  1.00  5.85           H   new
ATOM      0 HG22 THR A  57       4.862 -15.960 -32.930  1.00  5.85           H   new
ATOM      0 HG23 THR A  57       4.632 -17.481 -32.554  1.00  5.85           H   new
ATOM    935  N   SER A  58       2.426 -13.921 -32.799  1.00  4.43           N
ATOM    936  CA  SER A  58       2.879 -12.654 -32.252  1.00  4.43           C
ATOM    937  C   SER A  58       2.260 -12.405 -30.882  1.00  4.43           C
ATOM    938  O   SER A  58       2.964 -12.013 -29.951  1.00  4.43           O
ATOM    939  CB  SER A  58       2.529 -11.518 -33.194  1.00  4.43           C
ATOM    940  OG  SER A  58       3.242 -11.621 -34.400  1.00  4.43           O
ATOM      0  H   SER A  58       2.000 -13.870 -33.544  1.00  4.43           H   new
ATOM      0  HA  SER A  58       3.843 -12.695 -32.152  1.00  4.43           H   new
ATOM      0  HB2 SER A  58       1.576 -11.528 -33.377  1.00  4.43           H   new
ATOM      0  HB3 SER A  58       2.728 -10.669 -32.769  1.00  4.43           H   new
ATOM      0  HG  SER A  58       3.032 -10.984 -34.905  1.00  4.43           H   new
ATOM    946  N   GLN A  59       0.963 -12.685 -30.711  1.00  2.78           N
ATOM    947  CA  GLN A  59       0.360 -12.467 -29.395  1.00  2.78           C
ATOM    948  C   GLN A  59       0.979 -13.361 -28.337  1.00  2.78           C
ATOM    949  O   GLN A  59       1.233 -12.929 -27.213  1.00  2.78           O
ATOM    950  CB  GLN A  59      -1.136 -12.734 -29.438  1.00  2.78           C
ATOM    951  CG  GLN A  59      -1.957 -11.721 -30.179  1.00  2.78           C
ATOM    952  CD  GLN A  59      -3.359 -12.239 -30.415  1.00  2.78           C
ATOM    953  NE2 GLN A  59      -4.376 -11.453 -30.075  1.00  2.78           N
ATOM    954  OE1 GLN A  59      -3.506 -13.383 -30.919  1.00  2.78           O
ATOM      0  H   GLN A  59       0.435 -12.989 -31.318  1.00  2.78           H   new
ATOM      0  HA  GLN A  59       0.526 -11.540 -29.162  1.00  2.78           H   new
ATOM      0  HB2 GLN A  59      -1.281 -13.603 -29.844  1.00  2.78           H   new
ATOM      0  HB3 GLN A  59      -1.464 -12.788 -28.527  1.00  2.78           H   new
ATOM      0  HG2 GLN A  59      -1.993 -10.894 -29.673  1.00  2.78           H   new
ATOM      0  HG3 GLN A  59      -1.536 -11.515 -31.028  1.00  2.78           H   new
ATOM      0 HE21 GLN A  59      -4.225 -10.678 -29.733  1.00  2.78           H   new
ATOM      0 HE22 GLN A  59      -5.185 -11.719 -30.197  1.00  2.78           H   new
ATOM    963  N   LYS A  60       1.253 -14.612 -28.710  1.00  1.64           N
ATOM    964  CA  LYS A  60       1.816 -15.584 -27.785  1.00  1.64           C
ATOM    965  C   LYS A  60       3.218 -15.159 -27.341  1.00  1.64           C
ATOM    966  O   LYS A  60       3.566 -15.274 -26.162  1.00  1.64           O
ATOM    967  CB  LYS A  60       1.800 -16.950 -28.472  1.00  1.64           C
ATOM    968  CG  LYS A  60       0.366 -17.488 -28.626  1.00  1.64           C
ATOM    969  CD  LYS A  60       0.271 -18.770 -29.441  1.00  1.64           C
ATOM    970  CE  LYS A  60      -1.192 -19.192 -29.568  1.00  1.64           C
ATOM    971  NZ  LYS A  60      -1.373 -20.379 -30.442  1.00  1.64           N1+
ATOM      0  H   LYS A  60       1.117 -14.916 -29.503  1.00  1.64           H   new
ATOM      0  HA  LYS A  60       1.287 -15.637 -26.974  1.00  1.64           H   new
ATOM      0  HB2 LYS A  60       2.216 -16.879 -29.346  1.00  1.64           H   new
ATOM      0  HB3 LYS A  60       2.329 -17.579 -27.957  1.00  1.64           H   new
ATOM      0  HG2 LYS A  60      -0.006 -17.647 -27.745  1.00  1.64           H   new
ATOM      0  HG3 LYS A  60      -0.182 -16.807 -29.046  1.00  1.64           H   new
ATOM      0  HD2 LYS A  60       0.655 -18.633 -30.321  1.00  1.64           H   new
ATOM      0  HD3 LYS A  60       0.784 -19.474 -29.014  1.00  1.64           H   new
ATOM      0  HE2 LYS A  60      -1.546 -19.387 -28.686  1.00  1.64           H   new
ATOM      0  HE3 LYS A  60      -1.708 -18.452 -29.923  1.00  1.64           H   new
ATOM      0  HZ1 LYS A  60      -2.237 -20.587 -30.486  1.00  1.64           H   new
ATOM      0  HZ2 LYS A  60      -1.071 -20.195 -31.259  1.00  1.64           H   new
ATOM      0  HZ3 LYS A  60      -0.919 -21.067 -30.106  1.00  1.64           H   new
ATOM    985  N   VAL A  61       4.010 -14.617 -28.266  1.00  1.05           N
ATOM    986  CA  VAL A  61       5.346 -14.146 -27.917  1.00  1.05           C
ATOM    987  C   VAL A  61       5.265 -12.917 -27.029  1.00  1.05           C
ATOM    988  O   VAL A  61       5.974 -12.816 -26.026  1.00  1.05           O
ATOM    989  CB  VAL A  61       6.178 -13.821 -29.157  1.00  1.05           C
ATOM    990  CG1 VAL A  61       7.490 -13.168 -28.722  1.00  1.05           C
ATOM    991  CG2 VAL A  61       6.451 -15.105 -29.937  1.00  1.05           C
ATOM      0  H   VAL A  61       3.794 -14.514 -29.092  1.00  1.05           H   new
ATOM      0  HA  VAL A  61       5.784 -14.866 -27.437  1.00  1.05           H   new
ATOM      0  HB  VAL A  61       5.695 -13.206 -29.731  1.00  1.05           H   new
ATOM      0 HG11 VAL A  61       8.023 -12.959 -29.505  1.00  1.05           H   new
ATOM      0 HG12 VAL A  61       7.299 -12.352 -28.234  1.00  1.05           H   new
ATOM      0 HG13 VAL A  61       7.982 -13.778 -28.150  1.00  1.05           H   new
ATOM      0 HG21 VAL A  61       6.979 -14.900 -30.724  1.00  1.05           H   new
ATOM      0 HG22 VAL A  61       6.938 -15.728 -29.375  1.00  1.05           H   new
ATOM      0 HG23 VAL A  61       5.610 -15.504 -30.208  1.00  1.05           H   new
ATOM   1001  N   ILE A  62       4.383 -11.982 -27.371  1.00  0.79           N
ATOM   1002  CA  ILE A  62       4.239 -10.782 -26.572  1.00  0.79           C
ATOM   1003  C   ILE A  62       3.832 -11.134 -25.158  1.00  0.79           C
ATOM   1004  O   ILE A  62       4.441 -10.661 -24.198  1.00  0.79           O
ATOM   1005  CB  ILE A  62       3.195  -9.844 -27.194  1.00  0.79           C
ATOM   1006  CG1 ILE A  62       3.732  -9.277 -28.512  1.00  0.79           C
ATOM   1007  CG2 ILE A  62       2.809  -8.756 -26.209  1.00  0.79           C
ATOM   1008  CD1 ILE A  62       2.672  -8.614 -29.356  1.00  0.79           C
ATOM      0  H   ILE A  62       3.865 -12.027 -28.056  1.00  0.79           H   new
ATOM      0  HA  ILE A  62       5.096 -10.328 -26.550  1.00  0.79           H   new
ATOM      0  HB  ILE A  62       2.386 -10.340 -27.396  1.00  0.79           H   new
ATOM      0 HG12 ILE A  62       4.431  -8.633 -28.318  1.00  0.79           H   new
ATOM      0 HG13 ILE A  62       4.140  -9.994 -29.022  1.00  0.79           H   new
ATOM      0 HG21 ILE A  62       2.150  -8.171 -26.614  1.00  0.79           H   new
ATOM      0 HG22 ILE A  62       2.435  -9.160 -25.410  1.00  0.79           H   new
ATOM      0 HG23 ILE A  62       3.595  -8.240 -25.972  1.00  0.79           H   new
ATOM      0 HD11 ILE A  62       3.072  -8.277 -30.173  1.00  0.79           H   new
ATOM      0 HD12 ILE A  62       1.983  -9.260 -29.577  1.00  0.79           H   new
ATOM      0 HD13 ILE A  62       2.278  -7.878 -28.862  1.00  0.79           H   new
ATOM   1020  N   TYR A  63       2.837 -12.010 -25.016  1.00  0.69           N
ATOM   1021  CA  TYR A  63       2.410 -12.404 -23.690  1.00  0.69           C
ATOM   1022  C   TYR A  63       3.524 -13.102 -22.938  1.00  0.69           C
ATOM   1023  O   TYR A  63       3.738 -12.819 -21.763  1.00  0.69           O
ATOM   1024  CB  TYR A  63       1.199 -13.310 -23.773  1.00  0.69           C
ATOM   1025  CG  TYR A  63      -0.054 -12.606 -24.121  1.00  0.69           C
ATOM   1026  CD1 TYR A  63      -0.971 -13.206 -24.967  1.00  0.69           C
ATOM   1027  CD2 TYR A  63      -0.299 -11.351 -23.595  1.00  0.69           C
ATOM   1028  CE1 TYR A  63      -2.140 -12.546 -25.282  1.00  0.69           C
ATOM   1029  CE2 TYR A  63      -1.462 -10.695 -23.908  1.00  0.69           C
ATOM   1030  CZ  TYR A  63      -2.383 -11.290 -24.748  1.00  0.69           C
ATOM   1031  OH  TYR A  63      -3.550 -10.635 -25.056  1.00  0.69           O
ATOM      0  H   TYR A  63       2.408 -12.377 -25.665  1.00  0.69           H   new
ATOM      0  HA  TYR A  63       2.173 -11.598 -23.204  1.00  0.69           H   new
ATOM      0  HB2 TYR A  63       1.367 -13.999 -24.435  1.00  0.69           H   new
ATOM      0  HB3 TYR A  63       1.082 -13.758 -22.920  1.00  0.69           H   new
ATOM      0  HD1 TYR A  63      -0.800 -14.049 -25.321  1.00  0.69           H   new
ATOM      0  HD2 TYR A  63       0.323 -10.953 -23.030  1.00  0.69           H   new
ATOM      0  HE1 TYR A  63      -2.762 -12.941 -25.849  1.00  0.69           H   new
ATOM      0  HE2 TYR A  63      -1.630  -9.851 -23.555  1.00  0.69           H   new
ATOM      0  HH  TYR A  63      -3.565  -9.891 -24.666  1.00  0.69           H   new
ATOM   1041  N   LEU A  64       4.292 -13.960 -23.611  1.00  0.68           N
ATOM   1042  CA  LEU A  64       5.380 -14.652 -22.939  1.00  0.68           C
ATOM   1043  C   LEU A  64       6.353 -13.666 -22.328  1.00  0.68           C
ATOM   1044  O   LEU A  64       6.723 -13.789 -21.152  1.00  0.68           O
ATOM   1045  CB  LEU A  64       6.135 -15.549 -23.921  1.00  0.68           C
ATOM   1046  CG  LEU A  64       7.329 -16.252 -23.335  1.00  0.68           C
ATOM   1047  CD1 LEU A  64       6.854 -17.106 -22.208  1.00  0.68           C
ATOM   1048  CD2 LEU A  64       7.991 -17.079 -24.413  1.00  0.68           C
ATOM      0  H   LEU A  64       4.199 -14.150 -24.444  1.00  0.68           H   new
ATOM      0  HA  LEU A  64       4.990 -15.195 -22.236  1.00  0.68           H   new
ATOM      0  HB2 LEU A  64       5.522 -16.214 -24.270  1.00  0.68           H   new
ATOM      0  HB3 LEU A  64       6.428 -15.011 -24.673  1.00  0.68           H   new
ATOM      0  HG  LEU A  64       7.983 -15.619 -22.998  1.00  0.68           H   new
ATOM      0 HD11 LEU A  64       7.609 -17.571 -21.813  1.00  0.68           H   new
ATOM      0 HD12 LEU A  64       6.430 -16.549 -21.536  1.00  0.68           H   new
ATOM      0 HD13 LEU A  64       6.214 -17.754 -22.541  1.00  0.68           H   new
ATOM      0 HD21 LEU A  64       8.762 -17.536 -24.043  1.00  0.68           H   new
ATOM      0 HD22 LEU A  64       7.360 -17.733 -24.752  1.00  0.68           H   new
ATOM      0 HD23 LEU A  64       8.276 -16.499 -25.137  1.00  0.68           H   new
ATOM   1060  N   VAL A  65       6.756 -12.681 -23.125  1.00  0.71           N
ATOM   1061  CA  VAL A  65       7.695 -11.678 -22.671  1.00  0.71           C
ATOM   1062  C   VAL A  65       7.110 -10.838 -21.542  1.00  0.71           C
ATOM   1063  O   VAL A  65       7.775 -10.623 -20.526  1.00  0.71           O
ATOM   1064  CB  VAL A  65       8.112 -10.778 -23.844  1.00  0.71           C
ATOM   1065  CG1 VAL A  65       8.937  -9.614 -23.330  1.00  0.71           C
ATOM   1066  CG2 VAL A  65       8.905 -11.611 -24.859  1.00  0.71           C
ATOM      0  H   VAL A  65       6.492 -12.580 -23.937  1.00  0.71           H   new
ATOM      0  HA  VAL A  65       8.478 -12.134 -22.325  1.00  0.71           H   new
ATOM      0  HB  VAL A  65       7.326 -10.418 -24.283  1.00  0.71           H   new
ATOM      0 HG11 VAL A  65       9.198  -9.049 -24.074  1.00  0.71           H   new
ATOM      0 HG12 VAL A  65       8.410  -9.097 -22.701  1.00  0.71           H   new
ATOM      0 HG13 VAL A  65       9.731  -9.951 -22.886  1.00  0.71           H   new
ATOM      0 HG21 VAL A  65       9.171 -11.048 -25.603  1.00  0.71           H   new
ATOM      0 HG22 VAL A  65       9.695 -11.976 -24.431  1.00  0.71           H   new
ATOM      0 HG23 VAL A  65       8.351 -12.337 -25.186  1.00  0.71           H   new
ATOM   1076  N   MET A  66       5.858 -10.394 -21.680  1.00  0.74           N
ATOM   1077  CA  MET A  66       5.232  -9.598 -20.631  1.00  0.74           C
ATOM   1078  C   MET A  66       5.172 -10.359 -19.315  1.00  0.74           C
ATOM   1079  O   MET A  66       5.524  -9.828 -18.261  1.00  0.74           O
ATOM   1080  CB  MET A  66       3.812  -9.211 -21.035  1.00  0.74           C
ATOM   1081  CG  MET A  66       3.680  -8.207 -22.150  1.00  0.74           C
ATOM   1082  SD  MET A  66       1.967  -8.056 -22.686  1.00  0.74           S
ATOM   1083  CE  MET A  66       1.231  -7.320 -21.241  1.00  0.74           C
ATOM      0  H   MET A  66       5.362 -10.542 -22.367  1.00  0.74           H   new
ATOM      0  HA  MET A  66       5.774  -8.803 -20.511  1.00  0.74           H   new
ATOM      0  HB2 MET A  66       3.340 -10.017 -21.295  1.00  0.74           H   new
ATOM      0  HB3 MET A  66       3.360  -8.858 -20.253  1.00  0.74           H   new
ATOM      0  HG2 MET A  66       4.006  -7.343 -21.852  1.00  0.74           H   new
ATOM      0  HG3 MET A  66       4.234  -8.476 -22.899  1.00  0.74           H   new
ATOM      0  HE1 MET A  66       0.284  -7.180 -21.396  1.00  0.74           H   new
ATOM      0  HE2 MET A  66       1.350  -7.910 -20.481  1.00  0.74           H   new
ATOM      0  HE3 MET A  66       1.658  -6.468 -21.058  1.00  0.74           H   new
ATOM   1093  N   ILE A  67       4.785 -11.632 -19.377  1.00  0.77           N
ATOM   1094  CA  ILE A  67       4.676 -12.434 -18.173  1.00  0.77           C
ATOM   1095  C   ILE A  67       6.022 -12.564 -17.501  1.00  0.77           C
ATOM   1096  O   ILE A  67       6.141 -12.365 -16.293  1.00  0.77           O
ATOM   1097  CB  ILE A  67       4.161 -13.849 -18.488  1.00  0.77           C
ATOM   1098  CG1 ILE A  67       2.708 -13.838 -18.974  1.00  0.77           C
ATOM   1099  CG2 ILE A  67       4.294 -14.733 -17.237  1.00  0.77           C
ATOM   1100  CD1 ILE A  67       2.288 -15.165 -19.613  1.00  0.77           C
ATOM      0  H   ILE A  67       4.583 -12.044 -20.105  1.00  0.77           H   new
ATOM      0  HA  ILE A  67       4.048 -11.984 -17.587  1.00  0.77           H   new
ATOM      0  HB  ILE A  67       4.702 -14.210 -19.208  1.00  0.77           H   new
ATOM      0 HG12 ILE A  67       2.122 -13.644 -18.226  1.00  0.77           H   new
ATOM      0 HG13 ILE A  67       2.592 -13.122 -19.618  1.00  0.77           H   new
ATOM      0 HG21 ILE A  67       3.969 -15.625 -17.435  1.00  0.77           H   new
ATOM      0 HG22 ILE A  67       5.226 -14.780 -16.971  1.00  0.77           H   new
ATOM      0 HG23 ILE A  67       3.771 -14.352 -16.514  1.00  0.77           H   new
ATOM      0 HD11 ILE A  67       1.364 -15.107 -19.903  1.00  0.77           H   new
ATOM      0 HD12 ILE A  67       2.855 -15.350 -20.378  1.00  0.77           H   new
ATOM      0 HD13 ILE A  67       2.378 -15.880 -18.964  1.00  0.77           H   new
ATOM   1112  N   LEU A  68       7.054 -12.893 -18.269  1.00  0.82           N
ATOM   1113  CA  LEU A  68       8.366 -13.058 -17.676  1.00  0.82           C
ATOM   1114  C   LEU A  68       8.990 -11.766 -17.153  1.00  0.82           C
ATOM   1115  O   LEU A  68       9.685 -11.791 -16.142  1.00  0.82           O
ATOM   1116  CB  LEU A  68       9.263 -13.787 -18.654  1.00  0.82           C
ATOM   1117  CG  LEU A  68       8.837 -15.259 -18.836  1.00  0.82           C
ATOM   1118  CD1 LEU A  68       9.670 -15.932 -19.913  1.00  0.82           C
ATOM   1119  CD2 LEU A  68       8.969 -15.969 -17.473  1.00  0.82           C
ATOM      0  H   LEU A  68       7.015 -13.022 -19.118  1.00  0.82           H   new
ATOM      0  HA  LEU A  68       8.259 -13.595 -16.876  1.00  0.82           H   new
ATOM      0  HB2 LEU A  68       9.240 -13.335 -19.512  1.00  0.82           H   new
ATOM      0  HB3 LEU A  68      10.180 -13.752 -18.339  1.00  0.82           H   new
ATOM      0  HG  LEU A  68       7.915 -15.310 -19.132  1.00  0.82           H   new
ATOM      0 HD11 LEU A  68       9.387 -16.855 -20.012  1.00  0.82           H   new
ATOM      0 HD12 LEU A  68       9.549 -15.465 -20.755  1.00  0.82           H   new
ATOM      0 HD13 LEU A  68      10.606 -15.907 -19.661  1.00  0.82           H   new
ATOM      0 HD21 LEU A  68       8.705 -16.898 -17.565  1.00  0.82           H   new
ATOM      0 HD22 LEU A  68       9.890 -15.923 -17.172  1.00  0.82           H   new
ATOM      0 HD23 LEU A  68       8.395 -15.533 -16.824  1.00  0.82           H   new
ATOM   1131  N   LEU A  69       8.752 -10.633 -17.815  1.00  0.89           N
ATOM   1132  CA  LEU A  69       9.285  -9.368 -17.311  1.00  0.89           C
ATOM   1133  C   LEU A  69       8.611  -8.946 -16.004  1.00  0.89           C
ATOM   1134  O   LEU A  69       9.259  -8.386 -15.118  1.00  0.89           O
ATOM   1135  CB  LEU A  69       9.113  -8.251 -18.344  1.00  0.89           C
ATOM   1136  CG  LEU A  69       9.984  -8.355 -19.598  1.00  0.89           C
ATOM   1137  CD1 LEU A  69       9.563  -7.280 -20.581  1.00  0.89           C
ATOM   1138  CD2 LEU A  69      11.448  -8.198 -19.210  1.00  0.89           C
ATOM      0  H   LEU A  69       8.295 -10.575 -18.541  1.00  0.89           H   new
ATOM      0  HA  LEU A  69      10.229  -9.512 -17.141  1.00  0.89           H   new
ATOM      0  HB2 LEU A  69       8.183  -8.230 -18.619  1.00  0.89           H   new
ATOM      0  HB3 LEU A  69       9.300  -7.403 -17.911  1.00  0.89           H   new
ATOM      0  HG  LEU A  69       9.871  -9.222 -20.018  1.00  0.89           H   new
ATOM      0 HD11 LEU A  69      10.111  -7.339 -21.379  1.00  0.89           H   new
ATOM      0 HD12 LEU A  69       8.631  -7.406 -20.819  1.00  0.89           H   new
ATOM      0 HD13 LEU A  69       9.678  -6.407 -20.175  1.00  0.89           H   new
ATOM      0 HD21 LEU A  69      12.002  -8.264 -20.003  1.00  0.89           H   new
ATOM      0 HD22 LEU A  69      11.582  -7.332 -18.794  1.00  0.89           H   new
ATOM      0 HD23 LEU A  69      11.694  -8.898 -18.585  1.00  0.89           H   new
ATOM   1150  N   ILE A  70       7.307  -9.222 -15.890  1.00  1.00           N
ATOM   1151  CA  ILE A  70       6.512  -8.863 -14.719  1.00  1.00           C
ATOM   1152  C   ILE A  70       6.664  -9.825 -13.547  1.00  1.00           C
ATOM   1153  O   ILE A  70       6.787  -9.392 -12.405  1.00  1.00           O
ATOM   1154  CB  ILE A  70       5.024  -8.784 -15.076  1.00  1.00           C
ATOM   1155  CG1 ILE A  70       4.784  -7.638 -16.075  1.00  1.00           C
ATOM   1156  CG2 ILE A  70       4.211  -8.592 -13.801  1.00  1.00           C
ATOM   1157  CD1 ILE A  70       3.407  -7.661 -16.706  1.00  1.00           C
ATOM      0  H   ILE A  70       6.858  -9.628 -16.501  1.00  1.00           H   new
ATOM      0  HA  ILE A  70       6.854  -7.999 -14.441  1.00  1.00           H   new
ATOM      0  HB  ILE A  70       4.740  -9.609 -15.500  1.00  1.00           H   new
ATOM      0 HG12 ILE A  70       4.909  -6.791 -15.619  1.00  1.00           H   new
ATOM      0 HG13 ILE A  70       5.453  -7.684 -16.776  1.00  1.00           H   new
ATOM      0 HG21 ILE A  70       3.268  -8.541 -14.023  1.00  1.00           H   new
ATOM      0 HG22 ILE A  70       4.363  -9.342 -13.204  1.00  1.00           H   new
ATOM      0 HG23 ILE A  70       4.484  -7.771 -13.363  1.00  1.00           H   new
ATOM      0 HD11 ILE A  70       3.321  -6.917 -17.322  1.00  1.00           H   new
ATOM      0 HD12 ILE A  70       3.285  -8.494 -17.187  1.00  1.00           H   new
ATOM      0 HD13 ILE A  70       2.732  -7.587 -16.013  1.00  1.00           H   new
ATOM   1169  N   ALA A  71       6.649 -11.130 -13.820  1.00  1.19           N
ATOM   1170  CA  ALA A  71       6.675 -12.171 -12.798  1.00  1.19           C
ATOM   1171  C   ALA A  71       7.711 -12.008 -11.663  1.00  1.19           C
ATOM   1172  O   ALA A  71       7.324 -12.222 -10.524  1.00  1.19           O
ATOM   1173  CB  ALA A  71       6.874 -13.519 -13.465  1.00  1.19           C
ATOM      0  H   ALA A  71       6.623 -11.439 -14.622  1.00  1.19           H   new
ATOM      0  HA  ALA A  71       5.816 -12.095 -12.354  1.00  1.19           H   new
ATOM      0  HB1 ALA A  71       6.892 -14.215 -12.790  1.00  1.19           H   new
ATOM      0  HB2 ALA A  71       6.144 -13.686 -14.081  1.00  1.19           H   new
ATOM      0  HB3 ALA A  71       7.713 -13.519 -13.951  1.00  1.19           H   new
ATOM   1179  N   PRO A  72       8.999 -11.628 -11.867  1.00  1.45           N
ATOM   1180  CA  PRO A  72       9.968 -11.437 -10.796  1.00  1.45           C
ATOM   1181  C   PRO A  72       9.635 -10.271  -9.862  1.00  1.45           C
ATOM   1182  O   PRO A  72      10.202 -10.158  -8.769  1.00  1.45           O
ATOM   1183  CB  PRO A  72      11.274 -11.177 -11.558  1.00  1.45           C
ATOM   1184  CG  PRO A  72      10.856 -10.698 -12.901  1.00  1.45           C
ATOM   1185  CD  PRO A  72       9.604 -11.454 -13.208  1.00  1.45           C
ATOM      0  HA  PRO A  72       9.998 -12.203 -10.201  1.00  1.45           H   new
ATOM      0  HB2 PRO A  72      11.818 -10.515 -11.104  1.00  1.45           H   new
ATOM      0  HB3 PRO A  72      11.807 -11.985 -11.625  1.00  1.45           H   new
ATOM      0  HG2 PRO A  72      10.697  -9.741 -12.899  1.00  1.45           H   new
ATOM      0  HG3 PRO A  72      11.542 -10.870 -13.565  1.00  1.45           H   new
ATOM      0  HD2 PRO A  72       9.021 -10.960 -13.806  1.00  1.45           H   new
ATOM      0  HD3 PRO A  72       9.791 -12.306 -13.633  1.00  1.45           H   new
ATOM   1193  N   ALA A  73       8.738  -9.372 -10.275  1.00  1.81           N
ATOM   1194  CA  ALA A  73       8.424  -8.187  -9.484  1.00  1.81           C
ATOM   1195  C   ALA A  73       7.477  -8.493  -8.328  1.00  1.81           C
ATOM   1196  O   ALA A  73       6.330  -8.043  -8.303  1.00  1.81           O
ATOM   1197  CB  ALA A  73       7.809  -7.126 -10.381  1.00  1.81           C
ATOM      0  H   ALA A  73       8.301  -9.433 -11.013  1.00  1.81           H   new
ATOM      0  HA  ALA A  73       9.254  -7.865  -9.100  1.00  1.81           H   new
ATOM      0  HB1 ALA A  73       7.600  -6.338  -9.855  1.00  1.81           H   new
ATOM      0  HB2 ALA A  73       8.438  -6.890 -11.081  1.00  1.81           H   new
ATOM      0  HB3 ALA A  73       6.996  -7.472 -10.781  1.00  1.81           H   new
ATOM   1203  N   TYR A  74       7.978  -9.235  -7.355  1.00  2.25           N
ATOM   1204  CA  TYR A  74       7.173  -9.633  -6.211  1.00  2.25           C
ATOM   1205  C   TYR A  74       7.158  -8.539  -5.154  1.00  2.25           C
ATOM   1206  O   TYR A  74       8.152  -7.834  -4.965  1.00  2.25           O
ATOM   1207  CB  TYR A  74       7.693 -10.937  -5.604  1.00  2.25           C
ATOM   1208  CG  TYR A  74       7.463 -12.174  -6.460  1.00  2.25           C
ATOM   1209  CD1 TYR A  74       8.454 -12.635  -7.314  1.00  2.25           C
ATOM   1210  CD2 TYR A  74       6.253 -12.848  -6.380  1.00  2.25           C
ATOM   1211  CE1 TYR A  74       8.236 -13.769  -8.077  1.00  2.25           C
ATOM   1212  CE2 TYR A  74       6.037 -13.980  -7.144  1.00  2.25           C
ATOM   1213  CZ  TYR A  74       7.021 -14.442  -7.988  1.00  2.25           C
ATOM   1214  OH  TYR A  74       6.799 -15.574  -8.735  1.00  2.25           O
ATOM      0  H   TYR A  74       8.789  -9.521  -7.337  1.00  2.25           H   new
ATOM      0  HA  TYR A  74       6.266  -9.777  -6.524  1.00  2.25           H   new
ATOM      0  HB2 TYR A  74       8.644 -10.846  -5.439  1.00  2.25           H   new
ATOM      0  HB3 TYR A  74       7.267 -11.071  -4.743  1.00  2.25           H   new
ATOM      0  HD1 TYR A  74       9.264 -12.182  -7.374  1.00  2.25           H   new
ATOM      0  HD2 TYR A  74       5.586 -12.538  -5.811  1.00  2.25           H   new
ATOM      0  HE1 TYR A  74       8.900 -14.081  -8.648  1.00  2.25           H   new
ATOM      0  HE2 TYR A  74       5.225 -14.430  -7.087  1.00  2.25           H   new
ATOM      0  HH  TYR A  74       6.028 -15.868  -8.577  1.00  2.25           H   new
ATOM   1224  N   SER A  75       6.032  -8.420  -4.462  1.00  2.72           N
ATOM   1225  CA  SER A  75       5.872  -7.465  -3.375  1.00  2.72           C
ATOM   1226  C   SER A  75       4.670  -7.852  -2.524  1.00  2.72           C
ATOM   1227  O   SER A  75       4.725  -7.778  -1.297  1.00  2.72           O
ATOM   1228  CB  SER A  75       5.692  -6.058  -3.919  1.00  2.72           C
ATOM   1229  OG  SER A  75       5.501  -5.135  -2.879  1.00  2.72           O
ATOM   1230  OXT SER A  75       3.766  -8.493  -3.055  1.00  2.72           O1-
ATOM      0  H   SER A  75       5.332  -8.897  -4.612  1.00  2.72           H   new
ATOM      0  HA  SER A  75       6.672  -7.481  -2.827  1.00  2.72           H   new
ATOM      0  HB2 SER A  75       6.471  -5.807  -4.439  1.00  2.72           H   new
ATOM      0  HB3 SER A  75       4.931  -6.035  -4.520  1.00  2.72           H   new
ATOM      0  HG  SER A  75       5.405  -4.365  -3.201  1.00  2.72           H   new
TER
END
