# Supplementary material for: Integrative proteome-wide structural analysis and high-throughput docking identify broad-spectrum antiviral scaffolds against Zika, Yellow Fever, West Nile, Saint Louis encephalitis, and Usutu viruses
Source: Front Cell Infect Microbiol. 2026 Apr 30;16:1723132. doi: 10.3389/fcimb.2026.1723132 (PMC13171538; doi:10.3389/fcimb.2026.1723132)
Supplement: Supplementary file 7 [file DataSheet7.zip › ZIKV/ZIKV_M/ZIKV_M.pdb]

ATOM      1  N   ALA A   1       0.354  -0.698  -0.197  1.00  5.61           N  
ATOM      2  CA  ALA A   1       1.702  -0.376   0.248  1.00  5.61           C  
ATOM      3  C   ALA A   1       2.155   0.946  -0.334  1.00  5.61           C  
ATOM      4  O   ALA A   1       1.705   1.350  -1.407  1.00  5.61           O  
ATOM      5  CB  ALA A   1       2.682  -1.467  -0.157  1.00  5.61           C  
ATOM      6 1H   ALA A   1      -0.066  -1.358   0.440  1.00  5.61           H  
ATOM      7 2H   ALA A   1      -0.198   0.148  -0.219  1.00  5.61           H  
ATOM      8 3H   ALA A   1       0.392  -1.099  -1.123  1.00  5.61           H  
ATOM      9  HA  ALA A   1       1.691  -0.283   1.335  1.00  5.61           H  
ATOM     10 1HB  ALA A   1       3.680  -1.209   0.199  1.00  5.61           H  
ATOM     11 2HB  ALA A   1       2.373  -2.416   0.278  1.00  5.61           H  
ATOM     12 3HB  ALA A   1       2.698  -1.555  -1.242  1.00  5.61           H  
ATOM     13  N   VAL A   2       3.053   1.615   0.371  1.00  5.37           N  
ATOM     14  CA  VAL A   2       3.604   2.874  -0.106  1.00  5.37           C  
ATOM     15  C   VAL A   2       5.093   2.731  -0.340  1.00  5.37           C  
ATOM     16  O   VAL A   2       5.835   2.344   0.564  1.00  5.37           O  
ATOM     17  CB  VAL A   2       3.356   4.006   0.903  1.00  5.37           C  
ATOM     18  CG1 VAL A   2       3.987   5.301   0.388  1.00  5.37           C  
ATOM     19  CG2 VAL A   2       1.856   4.179   1.110  1.00  5.37           C  
ATOM     20  H   VAL A   2       3.381   1.246   1.253  1.00  5.37           H  
ATOM     21  HA  VAL A   2       3.129   3.137  -1.052  1.00  5.37           H  
ATOM     22  HB  VAL A   2       3.833   3.760   1.851  1.00  5.37           H  
ATOM     23 1HG1 VAL A   2       3.819   6.099   1.107  1.00  5.37           H  
ATOM     24 2HG1 VAL A   2       5.060   5.158   0.252  1.00  5.37           H  
ATOM     25 3HG1 VAL A   2       3.535   5.569  -0.566  1.00  5.37           H  
ATOM     26 1HG2 VAL A   2       1.679   4.980   1.826  1.00  5.37           H  
ATOM     27 2HG2 VAL A   2       1.387   4.431   0.158  1.00  5.37           H  
ATOM     28 3HG2 VAL A   2       1.428   3.256   1.492  1.00  5.37           H  
ATOM     29  N   THR A   3       5.519   3.029  -1.558  1.00  5.07           N  
ATOM     30  CA  THR A   3       6.918   2.916  -1.928  1.00  5.07           C  
ATOM     31  C   THR A   3       7.377   4.183  -2.632  1.00  5.07           C  
ATOM     32  O   THR A   3       6.555   4.980  -3.086  1.00  5.07           O  
ATOM     33  CB  THR A   3       7.136   1.695  -2.845  1.00  5.07           C  
ATOM     34  CG2 THR A   3       6.592   0.415  -2.181  1.00  5.07           C  
ATOM     35  OG1 THR A   3       6.449   1.903  -4.086  1.00  5.07           O  
ATOM     36  H   THR A   3       4.849   3.338  -2.248  1.00  5.07           H  
ATOM     37  HA  THR A   3       7.518   2.793  -1.025  1.00  5.07           H  
ATOM     38  HB  THR A   3       8.202   1.578  -3.042  1.00  5.07           H  
ATOM     39  HG1 THR A   3       6.827   2.664  -4.537  1.00  5.07           H  
ATOM     40 1HG2 THR A   3       6.758  -0.435  -2.841  1.00  5.07           H  
ATOM     41 2HG2 THR A   3       7.111   0.247  -1.235  1.00  5.07           H  
ATOM     42 3HG2 THR A   3       5.526   0.514  -1.994  1.00  5.07           H  
ATOM     43  N   LEU A   4       8.686   4.349  -2.756  1.00  4.75           N  
ATOM     44  CA  LEU A   4       9.230   5.498  -3.461  1.00  4.75           C  
ATOM     45  C   LEU A   4       9.713   5.068  -4.850  1.00  4.75           C  
ATOM     46  O   LEU A   4      10.269   3.978  -4.986  1.00  4.75           O  
ATOM     47  CB  LEU A   4      10.366   6.093  -2.630  1.00  4.75           C  
ATOM     48  CG  LEU A   4       9.951   6.526  -1.226  1.00  4.75           C  
ATOM     49  CD1 LEU A   4      11.161   7.043  -0.484  1.00  4.75           C  
ATOM     50  CD2 LEU A   4       8.864   7.583  -1.331  1.00  4.75           C  
ATOM     51  H   LEU A   4       9.312   3.666  -2.352  1.00  4.75           H  
ATOM     52  HA  LEU A   4       8.441   6.235  -3.543  1.00  4.75           H  
ATOM     53 1HB  LEU A   4      11.155   5.350  -2.532  1.00  4.75           H  
ATOM     54 2HB  LEU A   4      10.776   6.959  -3.140  1.00  4.75           H  
ATOM     55  HG  LEU A   4       9.562   5.667  -0.677  1.00  4.75           H  
ATOM     56 1HD1 LEU A   4      10.870   7.344   0.523  1.00  4.75           H  
ATOM     57 2HD1 LEU A   4      11.915   6.257  -0.423  1.00  4.75           H  
ATOM     58 3HD1 LEU A   4      11.572   7.900  -1.014  1.00  4.75           H  
ATOM     59 1HD2 LEU A   4       8.558   7.893  -0.331  1.00  4.75           H  
ATOM     60 2HD2 LEU A   4       9.248   8.445  -1.877  1.00  4.75           H  
ATOM     61 3HD2 LEU A   4       8.004   7.173  -1.863  1.00  4.75           H  
ATOM     62  N   PRO A   5       9.604   5.918  -5.890  1.00  4.45           N  
ATOM     63  CA  PRO A   5       9.988   5.627  -7.271  1.00  4.45           C  
ATOM     64  C   PRO A   5      11.494   5.690  -7.543  1.00  4.45           C  
ATOM     65  O   PRO A   5      11.946   6.393  -8.458  1.00  4.45           O  
ATOM     66  CB  PRO A   5       9.233   6.729  -8.027  1.00  4.45           C  
ATOM     67  CG  PRO A   5       9.211   7.898  -7.065  1.00  4.45           C  
ATOM     68  CD  PRO A   5       9.026   7.265  -5.695  1.00  4.45           C  
ATOM     69  HA  PRO A   5       9.597   4.637  -7.547  1.00  4.45           H  
ATOM     70 1HB  PRO A   5       9.758   6.963  -8.968  1.00  4.45           H  
ATOM     71 2HB  PRO A   5       8.228   6.376  -8.301  1.00  4.45           H  
ATOM     72 1HG  PRO A   5      10.145   8.461  -7.146  1.00  4.45           H  
ATOM     73 2HG  PRO A   5       8.398   8.593  -7.328  1.00  4.45           H  
ATOM     74 1HD  PRO A   5       9.586   7.838  -4.945  1.00  4.45           H  
ATOM     75 2HD  PRO A   5       7.949   7.203  -5.466  1.00  4.45           H  
ATOM     76  N   SER A   6      12.241   4.884  -6.782  1.00  4.19           N  
ATOM     77  CA  SER A   6      13.691   4.765  -6.905  1.00  4.19           C  
ATOM     78  C   SER A   6      14.391   6.126  -7.031  1.00  4.19           C  
ATOM     79  O   SER A   6      13.926   7.139  -6.506  1.00  4.19           O  
ATOM     80  CB  SER A   6      13.980   3.874  -8.122  1.00  4.19           C  
ATOM     81  OG  SER A   6      15.342   3.583  -8.260  1.00  4.19           O  
ATOM     82  H   SER A   6      11.754   4.327  -6.083  1.00  4.19           H  
ATOM     83  HA  SER A   6      14.066   4.273  -6.006  1.00  4.19           H  
ATOM     84 1HB  SER A   6      13.417   2.946  -8.032  1.00  4.19           H  
ATOM     85 2HB  SER A   6      13.624   4.377  -9.025  1.00  4.19           H  
ATOM     86  HG  SER A   6      15.555   2.982  -7.522  1.00  4.19           H  
ATOM     87  N   HIS A   7      15.545   6.105  -7.703  1.00  4.03           N  
ATOM     88  CA  HIS A   7      16.318   7.265  -8.080  1.00  4.03           C  
ATOM     89  C   HIS A   7      16.508   7.097  -9.571  1.00  4.03           C  
ATOM     90  O   HIS A   7      16.781   8.047 -10.308  1.00  4.03           O  
ATOM     91  CB  HIS A   7      17.663   7.305  -7.353  1.00  4.03           C  
ATOM     92  CG  HIS A   7      17.541   7.334  -5.859  1.00  4.03           C  
ATOM     93  CD2 HIS A   7      17.851   6.407  -4.923  1.00  4.03           C  
ATOM     94  ND1 HIS A   7      17.033   8.416  -5.172  1.00  4.03           N  
ATOM     95  CE1 HIS A   7      17.041   8.153  -3.877  1.00  4.03           C  
ATOM     96  NE2 HIS A   7      17.532   6.942  -3.700  1.00  4.03           N  
ATOM     97  H   HIS A   7      15.866   5.218  -8.039  1.00  4.03           H  
ATOM     98  HA  HIS A   7      15.777   8.186  -7.893  1.00  4.03           H  
ATOM     99 1HB  HIS A   7      18.254   6.432  -7.634  1.00  4.03           H  
ATOM    100 2HB  HIS A   7      18.218   8.189  -7.667  1.00  4.03           H  
ATOM    101  HD2 HIS A   7      18.275   5.419  -5.108  1.00  4.03           H  
ATOM    102  HE1 HIS A   7      16.698   8.822  -3.089  1.00  4.03           H  
ATOM    103  HE2 HIS A   7      17.655   6.478  -2.812  1.00  4.03           H  
ATOM    104  N   SER A   8      16.311   5.844 -10.006  1.00  4.05           N  
ATOM    105  CA  SER A   8      16.496   5.421 -11.396  1.00  4.05           C  
ATOM    106  C   SER A   8      15.302   5.755 -12.286  1.00  4.05           C  
ATOM    107  O   SER A   8      15.352   5.529 -13.491  1.00  4.05           O  
ATOM    108  CB  SER A   8      16.780   3.938 -11.457  1.00  4.05           C  
ATOM    109  OG  SER A   8      15.671   3.185 -11.040  1.00  4.05           O  
ATOM    110  H   SER A   8      16.047   5.130  -9.325  1.00  4.05           H  
ATOM    111  HA  SER A   8      17.364   5.948 -11.798  1.00  4.05           H  
ATOM    112 1HB  SER A   8      17.040   3.667 -12.478  1.00  4.05           H  
ATOM    113 2HB  SER A   8      17.638   3.703 -10.831  1.00  4.05           H  
ATOM    114  HG  SER A   8      15.584   3.330 -10.080  1.00  4.05           H  
ATOM    115  N   THR A   9      14.212   6.208 -11.668  1.00  4.39           N  
ATOM    116  CA  THR A   9      12.996   6.582 -12.368  1.00  4.39           C  
ATOM    117  C   THR A   9      12.608   8.031 -12.075  1.00  4.39           C  
ATOM    118  O   THR A   9      11.461   8.438 -12.266  1.00  4.39           O  
ATOM    119  CB  THR A   9      11.846   5.570 -12.141  1.00  4.39           C  
ATOM    120  CG2 THR A   9      12.221   4.213 -12.755  1.00  4.39           C  
ATOM    121  OG1 THR A   9      11.559   5.375 -10.740  1.00  4.39           O  
ATOM    122  H   THR A   9      14.242   6.326 -10.666  1.00  4.39           H  
ATOM    123  HA  THR A   9      13.198   6.539 -13.422  1.00  4.39           H  
ATOM    124  HB  THR A   9      10.950   5.950 -12.631  1.00  4.39           H  
ATOM    125  HG1 THR A   9      11.747   6.168 -10.191  1.00  4.39           H  
ATOM    126 1HG2 THR A   9      11.399   3.513 -12.617  1.00  4.39           H  
ATOM    127 2HG2 THR A   9      12.419   4.336 -13.820  1.00  4.39           H  
ATOM    128 3HG2 THR A   9      13.113   3.821 -12.266  1.00  4.39           H  
ATOM    129  N   ARG A  10      13.593   8.811 -11.627  1.00  5.10           N  
ATOM    130  CA  ARG A  10      13.420  10.226 -11.319  1.00  5.10           C  
ATOM    131  C   ARG A  10      14.443  11.060 -12.077  1.00  5.10           C  
ATOM    132  O   ARG A  10      15.604  10.686 -12.162  1.00  5.10           O  
ATOM    133  CB  ARG A  10      13.620  10.475  -9.828  1.00  5.10           C  
ATOM    134  CG  ARG A  10      12.595   9.837  -8.909  1.00  5.10           C  
ATOM    135  CD  ARG A  10      13.007   9.913  -7.480  1.00  5.10           C  
ATOM    136  NE  ARG A  10      13.045  11.261  -6.948  1.00  5.10           N  
ATOM    137  CZ  ARG A  10      13.609  11.556  -5.763  1.00  5.10           C  
ATOM    138  NH1 ARG A  10      14.140  10.584  -5.053  1.00  5.10           N1+
ATOM    139  NH2 ARG A  10      13.634  12.801  -5.315  1.00  5.10           N  
ATOM    140  H   ARG A  10      14.510   8.398 -11.503  1.00  5.10           H  
ATOM    141  HA  ARG A  10      12.417  10.535 -11.614  1.00  5.10           H  
ATOM    142 1HB  ARG A  10      14.603  10.102  -9.531  1.00  5.10           H  
ATOM    143 2HB  ARG A  10      13.609  11.545  -9.639  1.00  5.10           H  
ATOM    144 1HG  ARG A  10      11.638  10.340  -9.024  1.00  5.10           H  
ATOM    145 2HG  ARG A  10      12.482   8.783  -9.164  1.00  5.10           H  
ATOM    146 1HD  ARG A  10      12.332   9.320  -6.869  1.00  5.10           H  
ATOM    147 2HD  ARG A  10      14.002   9.507  -7.387  1.00  5.10           H  
ATOM    148  HE  ARG A  10      12.637  12.008  -7.491  1.00  5.10           H  
ATOM    149 1HH1 ARG A  10      14.107   9.623  -5.403  1.00  5.10           H  
ATOM    150 2HH1 ARG A  10      14.571  10.781  -4.165  1.00  5.10           H  
ATOM    151 1HH2 ARG A  10      13.224  13.545  -5.861  1.00  5.10           H  
ATOM    152 2HH2 ARG A  10      14.060  13.007  -4.424  1.00  5.10           H  
ATOM    153  N   LYS A  11      14.031  12.216 -12.595  1.00  6.11           N  
ATOM    154  CA  LYS A  11      14.981  13.113 -13.268  1.00  6.11           C  
ATOM    155  C   LYS A  11      15.607  14.087 -12.279  1.00  6.11           C  
ATOM    156  O   LYS A  11      16.584  14.781 -12.578  1.00  6.11           O  
ATOM    157  CB  LYS A  11      14.289  13.910 -14.370  1.00  6.11           C  
ATOM    158  CG  LYS A  11      13.779  13.087 -15.539  1.00  6.11           C  
ATOM    159  CD  LYS A  11      13.107  13.986 -16.581  1.00  6.11           C  
ATOM    160  CE  LYS A  11      12.587  13.198 -17.779  1.00  6.11           C  
ATOM    161  NZ  LYS A  11      11.876  14.083 -18.754  1.00  6.11           N1+
ATOM    162  H   LYS A  11      13.057  12.479 -12.531  1.00  6.11           H  
ATOM    163  HA  LYS A  11      15.781  12.517 -13.704  1.00  6.11           H  
ATOM    164 1HB  LYS A  11      13.448  14.463 -13.942  1.00  6.11           H  
ATOM    165 2HB  LYS A  11      14.989  14.646 -14.765  1.00  6.11           H  
ATOM    166 1HG  LYS A  11      14.618  12.579 -15.990  1.00  6.11           H  
ATOM    167 2HG  LYS A  11      13.068  12.338 -15.184  1.00  6.11           H  
ATOM    168 1HD  LYS A  11      12.275  14.520 -16.121  1.00  6.11           H  
ATOM    169 2HD  LYS A  11      13.831  14.719 -16.937  1.00  6.11           H  
ATOM    170 1HE  LYS A  11      13.429  12.722 -18.284  1.00  6.11           H  
ATOM    171 2HE  LYS A  11      11.901  12.424 -17.432  1.00  6.11           H  
ATOM    172 1HZ  LYS A  11      11.548  13.532 -19.535  1.00  6.11           H  
ATOM    173 2HZ  LYS A  11      11.088  14.523 -18.298  1.00  6.11           H  
ATOM    174 3HZ  LYS A  11      12.509  14.796 -19.089  1.00  6.11           H  
ATOM    175  N   LEU A  12      15.005  14.138 -11.100  1.00  7.38           N  
ATOM    176  CA  LEU A  12      15.367  15.060 -10.046  1.00  7.38           C  
ATOM    177  C   LEU A  12      15.196  16.459 -10.624  1.00  7.38           C  
ATOM    178  O   LEU A  12      14.356  16.653 -11.500  1.00  7.38           O  
ATOM    179  CB  LEU A  12      16.809  14.792  -9.601  1.00  7.38           C  
ATOM    180  CG  LEU A  12      17.098  13.321  -9.217  1.00  7.38           C  
ATOM    181  CD1 LEU A  12      18.561  13.179  -8.888  1.00  7.38           C  
ATOM    182  CD2 LEU A  12      16.219  12.913  -8.052  1.00  7.38           C  
ATOM    183  H   LEU A  12      14.236  13.508 -10.943  1.00  7.38           H  
ATOM    184  HA  LEU A  12      14.691  14.937  -9.201  1.00  7.38           H  
ATOM    185 1HB  LEU A  12      17.502  15.080 -10.382  1.00  7.38           H  
ATOM    186 2HB  LEU A  12      17.018  15.395  -8.720  1.00  7.38           H  
ATOM    187  HG  LEU A  12      16.883  12.668 -10.069  1.00  7.38           H  
ATOM    188 1HD1 LEU A  12      18.771  12.145  -8.630  1.00  7.38           H  
ATOM    189 2HD1 LEU A  12      19.150  13.467  -9.752  1.00  7.38           H  
ATOM    190 3HD1 LEU A  12      18.811  13.822  -8.045  1.00  7.38           H  
ATOM    191 1HD2 LEU A  12      16.421  11.872  -7.791  1.00  7.38           H  
ATOM    192 2HD2 LEU A  12      16.430  13.552  -7.194  1.00  7.38           H  
ATOM    193 3HD2 LEU A  12      15.176  13.021  -8.335  1.00  7.38           H  
ATOM    194  N   GLN A  13      15.969  17.430 -10.151  1.00  8.73           N  
ATOM    195  CA  GLN A  13      15.819  18.787 -10.670  1.00  8.73           C  
ATOM    196  C   GLN A  13      17.012  19.254 -11.505  1.00  8.73           C  
ATOM    197  O   GLN A  13      16.872  20.132 -12.357  1.00  8.73           O  
ATOM    198  CB  GLN A  13      15.586  19.758  -9.514  1.00  8.73           C  
ATOM    199  CG  GLN A  13      14.322  19.463  -8.696  1.00  8.73           C  
ATOM    200  CD  GLN A  13      13.034  19.637  -9.509  1.00  8.73           C  
ATOM    201  NE2 GLN A  13      12.204  18.598  -9.557  1.00  8.73           N  
ATOM    202  OE1 GLN A  13      12.793  20.706 -10.081  1.00  8.73           O  
ATOM    203  H   GLN A  13      16.635  17.239  -9.421  1.00  8.73           H  
ATOM    204  HA  GLN A  13      14.942  18.815 -11.315  1.00  8.73           H  
ATOM    205 1HB  GLN A  13      16.440  19.728  -8.837  1.00  8.73           H  
ATOM    206 2HB  GLN A  13      15.512  20.773  -9.901  1.00  8.73           H  
ATOM    207 1HG  GLN A  13      14.364  18.434  -8.346  1.00  8.73           H  
ATOM    208 2HG  GLN A  13      14.283  20.144  -7.847  1.00  8.73           H  
ATOM    209 1HE2 GLN A  13      11.351  18.662 -10.077  1.00  8.73           H  
ATOM    210 2HE2 GLN A  13      12.431  17.750  -9.082  1.00  8.73           H  
ATOM    211  N   THR A  14      18.190  18.697 -11.227  1.00  9.66           N  
ATOM    212  CA  THR A  14      19.419  19.158 -11.864  1.00  9.66           C  
ATOM    213  C   THR A  14      20.233  18.076 -12.584  1.00  9.66           C  
ATOM    214  O   THR A  14      21.334  18.354 -13.058  1.00  9.66           O  
ATOM    215  CB  THR A  14      20.329  19.847 -10.823  1.00  9.66           C  
ATOM    216  CG2 THR A  14      19.613  21.044 -10.201  1.00  9.66           C  
ATOM    217  OG1 THR A  14      20.673  18.916  -9.785  1.00  9.66           O  
ATOM    218  H   THR A  14      18.237  17.965 -10.540  1.00  9.66           H  
ATOM    219  HA  THR A  14      19.149  19.905 -12.611  1.00  9.66           H  
ATOM    220  HB  THR A  14      21.240  20.190 -11.312  1.00  9.66           H  
ATOM    221  HG1 THR A  14      21.253  18.238 -10.144  1.00  9.66           H  
ATOM    222 1HG2 THR A  14      20.270  21.520  -9.475  1.00  9.66           H  
ATOM    223 2HG2 THR A  14      19.355  21.759 -10.983  1.00  9.66           H  
ATOM    224 3HG2 THR A  14      18.708  20.717  -9.700  1.00  9.66           H  
ATOM    225  N   ARG A  15      19.753  16.835 -12.635  1.00  9.80           N  
ATOM    226  CA  ARG A  15      20.597  15.804 -13.239  1.00  9.80           C  
ATOM    227  C   ARG A  15      20.456  15.715 -14.762  1.00  9.80           C  
ATOM    228  O   ARG A  15      19.432  15.295 -15.304  1.00  9.80           O  
ATOM    229  CB  ARG A  15      20.341  14.451 -12.595  1.00  9.80           C  
ATOM    230  CG  ARG A  15      21.319  13.367 -13.010  1.00  9.80           C  
ATOM    231  CD  ARG A  15      21.253  12.158 -12.138  1.00  9.80           C  
ATOM    232  NE  ARG A  15      20.037  11.423 -12.328  1.00  9.80           N  
ATOM    233  CZ  ARG A  15      19.513  10.534 -11.474  1.00  9.80           C  
ATOM    234  NH1 ARG A  15      20.095  10.259 -10.324  1.00  9.80           N1+
ATOM    235  NH2 ARG A  15      18.404   9.962 -11.841  1.00  9.80           N  
ATOM    236  H   ARG A  15      18.834  16.612 -12.274  1.00  9.80           H  
ATOM    237  HA  ARG A  15      21.634  16.056 -13.020  1.00  9.80           H  
ATOM    238 1HB  ARG A  15      20.393  14.550 -11.517  1.00  9.80           H  
ATOM    239 2HB  ARG A  15      19.330  14.108 -12.847  1.00  9.80           H  
ATOM    240 1HG  ARG A  15      21.046  13.055 -14.006  1.00  9.80           H  
ATOM    241 2HG  ARG A  15      22.339  13.753 -13.010  1.00  9.80           H  
ATOM    242 1HD  ARG A  15      22.089  11.498 -12.379  1.00  9.80           H  
ATOM    243 2HD  ARG A  15      21.312  12.455 -11.093  1.00  9.80           H  
ATOM    244  HE  ARG A  15      19.508  11.559 -13.203  1.00  9.80           H  
ATOM    245 1HH1 ARG A  15      20.953  10.723 -10.074  1.00  9.80           H  
ATOM    246 2HH1 ARG A  15      19.685   9.588  -9.694  1.00  9.80           H  
ATOM    247 1HH2 ARG A  15      18.040  10.231 -12.764  1.00  9.80           H  
ATOM    248 2HH2 ARG A  15      17.908   9.277 -11.256  1.00  9.80           H  
ATOM    249  N   SER A  16      21.544  16.058 -15.456  1.00  9.14           N  
ATOM    250  CA  SER A  16      21.596  16.087 -16.924  1.00  9.14           C  
ATOM    251  C   SER A  16      21.509  14.689 -17.542  1.00  9.14           C  
ATOM    252  O   SER A  16      21.241  14.531 -18.730  1.00  9.14           O  
ATOM    253  CB  SER A  16      22.873  16.768 -17.375  1.00  9.14           C  
ATOM    254  OG  SER A  16      23.997  15.991 -17.065  1.00  9.14           O  
ATOM    255  H   SER A  16      22.354  16.377 -14.940  1.00  9.14           H  
ATOM    256  HA  SER A  16      20.746  16.670 -17.283  1.00  9.14           H  
ATOM    257 1HB  SER A  16      22.834  16.950 -18.449  1.00  9.14           H  
ATOM    258 2HB  SER A  16      22.952  17.736 -16.882  1.00  9.14           H  
ATOM    259  HG  SER A  16      23.999  15.273 -17.705  1.00  9.14           H  
ATOM    260  N   GLN A  17      21.725  13.679 -16.705  1.00  8.01           N  
ATOM    261  CA  GLN A  17      21.674  12.271 -17.088  1.00  8.01           C  
ATOM    262  C   GLN A  17      20.244  11.726 -17.003  1.00  8.01           C  
ATOM    263  O   GLN A  17      19.998  10.555 -17.296  1.00  8.01           O  
ATOM    264  CB  GLN A  17      22.602  11.441 -16.192  1.00  8.01           C  
ATOM    265  CG  GLN A  17      24.075  11.770 -16.345  1.00  8.01           C  
ATOM    266  CD  GLN A  17      24.948  10.998 -15.365  1.00  8.01           C  
ATOM    267  NE2 GLN A  17      26.202  10.762 -15.741  1.00  8.01           N  
ATOM    268  OE1 GLN A  17      24.495  10.620 -14.280  1.00  8.01           O  
ATOM    269  H   GLN A  17      21.943  13.914 -15.751  1.00  8.01           H  
ATOM    270  HA  GLN A  17      22.006  12.181 -18.120  1.00  8.01           H  
ATOM    271 1HB  GLN A  17      22.336  11.569 -15.157  1.00  8.01           H  
ATOM    272 2HB  GLN A  17      22.471  10.384 -16.426  1.00  8.01           H  
ATOM    273 1HG  GLN A  17      24.389  11.516 -17.358  1.00  8.01           H  
ATOM    274 2HG  GLN A  17      24.218  12.836 -16.166  1.00  8.01           H  
ATOM    275 1HE2 GLN A  17      26.819  10.261 -15.134  1.00  8.01           H  
ATOM    276 2HE2 GLN A  17      26.529  11.085 -16.628  1.00  8.01           H  
ATOM    277  N   THR A  18      19.302  12.573 -16.593  1.00  6.81           N  
ATOM    278  CA  THR A  18      17.895  12.231 -16.431  1.00  6.81           C  
ATOM    279  C   THR A  18      17.662  11.053 -15.488  1.00  6.81           C  
ATOM    280  O   THR A  18      18.183  11.057 -14.370  1.00  6.81           O  
ATOM    281  CB  THR A  18      17.197  11.978 -17.787  1.00  6.81           C  
ATOM    282  CG2 THR A  18      17.322  13.202 -18.661  1.00  6.81           C  
ATOM    283  OG1 THR A  18      17.775  10.851 -18.461  1.00  6.81           O  
ATOM    284  H   THR A  18      19.555  13.532 -16.357  1.00  6.81           H  
ATOM    285  HA  THR A  18      17.401  13.094 -15.980  1.00  6.81           H  
ATOM    286  HB  THR A  18      16.153  11.792 -17.620  1.00  6.81           H  
ATOM    287  HG1 THR A  18      18.414  10.401 -17.872  1.00  6.81           H  
ATOM    288 1HG2 THR A  18      16.816  13.027 -19.610  1.00  6.81           H  
ATOM    289 2HG2 THR A  18      16.866  14.054 -18.157  1.00  6.81           H  
ATOM    290 3HG2 THR A  18      18.378  13.414 -18.847  1.00  6.81           H  
ATOM    291  N   TRP A  19      16.848  10.070 -15.917  1.00  5.82           N  
ATOM    292  CA  TRP A  19      16.457   8.969 -15.027  1.00  5.82           C  
ATOM    293  C   TRP A  19      17.092   7.580 -15.254  1.00  5.82           C  
ATOM    294  O   TRP A  19      18.080   7.222 -14.599  1.00  5.82           O  
ATOM    295  CB  TRP A  19      14.908   8.910 -15.000  1.00  5.82           C  
ATOM    296  CG  TRP A  19      14.153   8.687 -16.330  1.00  5.82           C  
ATOM    297  CD1 TRP A  19      13.921   9.634 -17.273  1.00  5.82           C  
ATOM    298  CD2 TRP A  19      13.446   7.492 -16.800  1.00  5.82           C  
ATOM    299  CE2 TRP A  19      12.875   7.810 -18.031  1.00  5.82           C  
ATOM    300  CE3 TRP A  19      13.256   6.222 -16.283  1.00  5.82           C  
ATOM    301  NE1 TRP A  19      13.174   9.112 -18.310  1.00  5.82           N  
ATOM    302  CZ2 TRP A  19      12.137   6.885 -18.758  1.00  5.82           C  
ATOM    303  CZ3 TRP A  19      12.521   5.296 -16.999  1.00  5.82           C  
ATOM    304  CH2 TRP A  19      11.978   5.614 -18.207  1.00  5.82           C  
ATOM    305  H   TRP A  19      16.492  10.103 -16.863  1.00  5.82           H  
ATOM    306  HA  TRP A  19      16.745   9.265 -14.023  1.00  5.82           H  
ATOM    307 1HB  TRP A  19      14.623   8.120 -14.328  1.00  5.82           H  
ATOM    308 2HB  TRP A  19      14.534   9.829 -14.578  1.00  5.82           H  
ATOM    309  HD1 TRP A  19      14.278  10.645 -17.223  1.00  5.82           H  
ATOM    310  HE1 TRP A  19      12.880   9.611 -19.137  1.00  5.82           H  
ATOM    311  HE3 TRP A  19      13.687   5.951 -15.342  1.00  5.82           H  
ATOM    312  HZ2 TRP A  19      11.689   7.128 -19.724  1.00  5.82           H  
ATOM    313  HZ3 TRP A  19      12.396   4.300 -16.571  1.00  5.82           H  
ATOM    314  HH2 TRP A  19      11.405   4.859 -18.749  1.00  5.82           H  
ATOM    315  N   LEU A  20      16.573   6.784 -16.179  1.00  5.05           N  
ATOM    316  CA  LEU A  20      17.099   5.427 -16.278  1.00  5.05           C  
ATOM    317  C   LEU A  20      18.312   5.280 -17.162  1.00  5.05           C  
ATOM    318  O   LEU A  20      18.203   4.976 -18.350  1.00  5.05           O  
ATOM    319  CB  LEU A  20      16.036   4.447 -16.765  1.00  5.05           C  
ATOM    320  CG  LEU A  20      16.434   3.004 -16.749  1.00  5.05           C  
ATOM    321  CD1 LEU A  20      16.690   2.618 -15.318  1.00  5.05           C  
ATOM    322  CD2 LEU A  20      15.331   2.160 -17.349  1.00  5.05           C  
ATOM    323  H   LEU A  20      15.804   7.081 -16.758  1.00  5.05           H  
ATOM    324  HA  LEU A  20      17.383   5.114 -15.274  1.00  5.05           H  
ATOM    325 1HB  LEU A  20      15.223   4.494 -16.080  1.00  5.05           H  
ATOM    326 2HB  LEU A  20      15.697   4.724 -17.762  1.00  5.05           H  
ATOM    327  HG  LEU A  20      17.362   2.867 -17.308  1.00  5.05           H  
ATOM    328 1HD1 LEU A  20      16.994   1.577 -15.264  1.00  5.05           H  
ATOM    329 2HD1 LEU A  20      17.476   3.253 -14.924  1.00  5.05           H  
ATOM    330 3HD1 LEU A  20      15.782   2.764 -14.732  1.00  5.05           H  
ATOM    331 1HD2 LEU A  20      15.620   1.116 -17.315  1.00  5.05           H  
ATOM    332 2HD2 LEU A  20      14.416   2.303 -16.775  1.00  5.05           H  
ATOM    333 3HD2 LEU A  20      15.165   2.462 -18.383  1.00  5.05           H  
ATOM    334  N   GLU A  21      19.474   5.471 -16.568  1.00  4.38           N  
ATOM    335  CA  GLU A  21      20.718   5.315 -17.310  1.00  4.38           C  
ATOM    336  C   GLU A  21      20.773   3.881 -17.833  1.00  4.38           C  
ATOM    337  O   GLU A  21      20.259   2.954 -17.190  1.00  4.38           O  
ATOM    338  CB  GLU A  21      21.943   5.648 -16.453  1.00  4.38           C  
ATOM    339  CG  GLU A  21      22.172   4.741 -15.281  1.00  4.38           C  
ATOM    340  CD  GLU A  21      23.379   5.157 -14.455  1.00  4.38           C  
ATOM    341  OE1 GLU A  21      24.469   5.202 -14.995  1.00  4.38           O  
ATOM    342  OE2 GLU A  21      23.207   5.471 -13.303  1.00  4.38           O1-
ATOM    343  H   GLU A  21      19.446   5.781 -15.597  1.00  4.38           H  
ATOM    344  HA  GLU A  21      20.708   5.992 -18.165  1.00  4.38           H  
ATOM    345 1HB  GLU A  21      22.840   5.608 -17.074  1.00  4.38           H  
ATOM    346 2HB  GLU A  21      21.854   6.667 -16.073  1.00  4.38           H  
ATOM    347 1HG  GLU A  21      21.283   4.758 -14.651  1.00  4.38           H  
ATOM    348 2HG  GLU A  21      22.311   3.728 -15.641  1.00  4.38           H  
ATOM    349  N   SER A  22      21.466   3.683 -18.957  1.00  3.80           N  
ATOM    350  CA  SER A  22      21.552   2.365 -19.585  1.00  3.80           C  
ATOM    351  C   SER A  22      22.170   1.284 -18.688  1.00  3.80           C  
ATOM    352  O   SER A  22      21.919   0.085 -18.873  1.00  3.80           O  
ATOM    353  CB  SER A  22      22.350   2.480 -20.876  1.00  3.80           C  
ATOM    354  OG  SER A  22      23.692   2.803 -20.624  1.00  3.80           O  
ATOM    355  H   SER A  22      21.892   4.476 -19.414  1.00  3.80           H  
ATOM    356  HA  SER A  22      20.540   2.061 -19.844  1.00  3.80           H  
ATOM    357 1HB  SER A  22      22.296   1.539 -21.421  1.00  3.80           H  
ATOM    358 2HB  SER A  22      21.902   3.248 -21.504  1.00  3.80           H  
ATOM    359  HG  SER A  22      24.068   3.055 -21.472  1.00  3.80           H  
ATOM    360  N   ARG A  23      22.948   1.677 -17.682  1.00  3.34           N  
ATOM    361  CA  ARG A  23      23.517   0.667 -16.806  1.00  3.34           C  
ATOM    362  C   ARG A  23      22.436   0.064 -15.911  1.00  3.34           C  
ATOM    363  O   ARG A  23      22.486  -1.124 -15.594  1.00  3.34           O  
ATOM    364  CB  ARG A  23      24.629   1.243 -15.944  1.00  3.34           C  
ATOM    365  CG  ARG A  23      25.888   1.621 -16.712  1.00  3.34           C  
ATOM    366  CD  ARG A  23      27.003   2.060 -15.819  1.00  3.34           C  
ATOM    367  NE  ARG A  23      26.718   3.318 -15.146  1.00  3.34           N  
ATOM    368  CZ  ARG A  23      27.530   3.925 -14.265  1.00  3.34           C  
ATOM    369  NH1 ARG A  23      28.700   3.408 -13.946  1.00  3.34           N1+
ATOM    370  NH2 ARG A  23      27.124   5.052 -13.728  1.00  3.34           N  
ATOM    371  H   ARG A  23      23.141   2.660 -17.541  1.00  3.34           H  
ATOM    372  HA  ARG A  23      23.941  -0.127 -17.422  1.00  3.34           H  
ATOM    373 1HB  ARG A  23      24.270   2.142 -15.439  1.00  3.34           H  
ATOM    374 2HB  ARG A  23      24.904   0.525 -15.173  1.00  3.34           H  
ATOM    375 1HG  ARG A  23      26.231   0.765 -17.292  1.00  3.34           H  
ATOM    376 2HG  ARG A  23      25.654   2.446 -17.389  1.00  3.34           H  
ATOM    377 1HD  ARG A  23      27.177   1.301 -15.058  1.00  3.34           H  
ATOM    378 2HD  ARG A  23      27.907   2.191 -16.411  1.00  3.34           H  
ATOM    379  HE  ARG A  23      25.822   3.793 -15.328  1.00  3.34           H  
ATOM    380 1HH1 ARG A  23      28.998   2.541 -14.367  1.00  3.34           H  
ATOM    381 2HH1 ARG A  23      29.295   3.879 -13.281  1.00  3.34           H  
ATOM    382 1HH2 ARG A  23      26.193   5.407 -14.006  1.00  3.34           H  
ATOM    383 2HH2 ARG A  23      27.693   5.544 -13.062  1.00  3.34           H  
ATOM    384  N   GLU A  24      21.458   0.878 -15.503  1.00  2.95           N  
ATOM    385  CA  GLU A  24      20.404   0.409 -14.610  1.00  2.95           C  
ATOM    386  C   GLU A  24      19.380  -0.372 -15.419  1.00  2.95           C  
ATOM    387  O   GLU A  24      18.812  -1.368 -14.956  1.00  2.95           O  
ATOM    388  CB  GLU A  24      19.787   1.578 -13.857  1.00  2.95           C  
ATOM    389  CG  GLU A  24      20.736   2.277 -12.862  1.00  2.95           C  
ATOM    390  CD  GLU A  24      21.236   1.404 -11.708  1.00  2.95           C  
ATOM    391  OE1 GLU A  24      20.441   0.782 -11.051  1.00  2.95           O  
ATOM    392  OE2 GLU A  24      22.438   1.370 -11.494  1.00  2.95           O1-
ATOM    393  H   GLU A  24      21.413   1.834 -15.851  1.00  2.95           H  
ATOM    394  HA  GLU A  24      20.845  -0.264 -13.878  1.00  2.95           H  
ATOM    395 1HB  GLU A  24      19.504   2.336 -14.580  1.00  2.95           H  
ATOM    396 2HB  GLU A  24      18.890   1.258 -13.331  1.00  2.95           H  
ATOM    397 1HG  GLU A  24      21.605   2.619 -13.413  1.00  2.95           H  
ATOM    398 2HG  GLU A  24      20.231   3.156 -12.460  1.00  2.95           H  
ATOM    399  N   TYR A  25      19.179   0.065 -16.660  1.00  2.58           N  
ATOM    400  CA  TYR A  25      18.302  -0.630 -17.590  1.00  2.58           C  
ATOM    401  C   TYR A  25      18.807  -2.062 -17.727  1.00  2.58           C  
ATOM    402  O   TYR A  25      18.052  -3.032 -17.567  1.00  2.58           O  
ATOM    403  CB  TYR A  25      18.290   0.091 -18.934  1.00  2.58           C  
ATOM    404  CG  TYR A  25      17.543  -0.591 -20.043  1.00  2.58           C  
ATOM    405  CD1 TYR A  25      16.160  -0.535 -20.118  1.00  2.58           C  
ATOM    406  CD2 TYR A  25      18.264  -1.263 -21.018  1.00  2.58           C  
ATOM    407  CE1 TYR A  25      15.503  -1.153 -21.162  1.00  2.58           C  
ATOM    408  CE2 TYR A  25      17.611  -1.876 -22.061  1.00  2.58           C  
ATOM    409  CZ  TYR A  25      16.234  -1.822 -22.136  1.00  2.58           C  
ATOM    410  OH  TYR A  25      15.578  -2.438 -23.178  1.00  2.58           O  
ATOM    411  H   TYR A  25      19.653   0.923 -16.957  1.00  2.58           H  
ATOM    412  HA  TYR A  25      17.293  -0.658 -17.177  1.00  2.58           H  
ATOM    413 1HB  TYR A  25      17.884   1.091 -18.809  1.00  2.58           H  
ATOM    414 2HB  TYR A  25      19.311   0.209 -19.259  1.00  2.58           H  
ATOM    415  HD1 TYR A  25      15.593  -0.006 -19.363  1.00  2.58           H  
ATOM    416  HD2 TYR A  25      19.355  -1.302 -20.957  1.00  2.58           H  
ATOM    417  HE1 TYR A  25      14.417  -1.111 -21.224  1.00  2.58           H  
ATOM    418  HE2 TYR A  25      18.180  -2.403 -22.828  1.00  2.58           H  
ATOM    419  HH  TYR A  25      16.222  -2.838 -23.769  1.00  2.58           H  
ATOM    420  N   THR A  26      20.114  -2.175 -17.984  1.00  2.27           N  
ATOM    421  CA  THR A  26      20.762  -3.457 -18.135  1.00  2.27           C  
ATOM    422  C   THR A  26      20.653  -4.288 -16.857  1.00  2.27           C  
ATOM    423  O   THR A  26      20.301  -5.465 -16.931  1.00  2.27           O  
ATOM    424  CB  THR A  26      22.240  -3.268 -18.496  1.00  2.27           C  
ATOM    425  CG2 THR A  26      22.903  -4.610 -18.622  1.00  2.27           C  
ATOM    426  OG1 THR A  26      22.345  -2.554 -19.741  1.00  2.27           O  
ATOM    427  H   THR A  26      20.679  -1.335 -18.110  1.00  2.27           H  
ATOM    428  HA  THR A  26      20.271  -4.000 -18.939  1.00  2.27           H  
ATOM    429  HB  THR A  26      22.734  -2.692 -17.715  1.00  2.27           H  
ATOM    430  HG1 THR A  26      22.109  -1.605 -19.584  1.00  2.27           H  
ATOM    431 1HG2 THR A  26      23.953  -4.475 -18.872  1.00  2.27           H  
ATOM    432 2HG2 THR A  26      22.816  -5.124 -17.678  1.00  2.27           H  
ATOM    433 3HG2 THR A  26      22.414  -5.192 -19.402  1.00  2.27           H  
ATOM    434  N   LYS A  27      20.904  -3.688 -15.677  1.00  2.02           N  
ATOM    435  CA  LYS A  27      20.806  -4.454 -14.432  1.00  2.02           C  
ATOM    436  C   LYS A  27      19.416  -5.044 -14.252  1.00  2.02           C  
ATOM    437  O   LYS A  27      19.278  -6.193 -13.833  1.00  2.02           O  
ATOM    438  CB  LYS A  27      21.120  -3.585 -13.218  1.00  2.02           C  
ATOM    439  CG  LYS A  27      22.569  -3.194 -13.029  1.00  2.02           C  
ATOM    440  CD  LYS A  27      22.681  -2.264 -11.836  1.00  2.02           C  
ATOM    441  CE  LYS A  27      24.081  -1.736 -11.625  1.00  2.02           C  
ATOM    442  NZ  LYS A  27      24.111  -0.740 -10.512  1.00  2.02           N1+
ATOM    443  H   LYS A  27      21.211  -2.714 -15.651  1.00  2.02           H  
ATOM    444  HA  LYS A  27      21.519  -5.275 -14.473  1.00  2.02           H  
ATOM    445 1HB  LYS A  27      20.542  -2.662 -13.284  1.00  2.02           H  
ATOM    446 2HB  LYS A  27      20.797  -4.100 -12.315  1.00  2.02           H  
ATOM    447 1HG  LYS A  27      23.164  -4.088 -12.841  1.00  2.02           H  
ATOM    448 2HG  LYS A  27      22.951  -2.711 -13.909  1.00  2.02           H  
ATOM    449 1HD  LYS A  27      22.013  -1.414 -11.985  1.00  2.02           H  
ATOM    450 2HD  LYS A  27      22.366  -2.788 -10.938  1.00  2.02           H  
ATOM    451 1HE  LYS A  27      24.750  -2.559 -11.387  1.00  2.02           H  
ATOM    452 2HE  LYS A  27      24.422  -1.250 -12.541  1.00  2.02           H  
ATOM    453 1HZ  LYS A  27      25.042  -0.384 -10.388  1.00  2.02           H  
ATOM    454 2HZ  LYS A  27      23.473   0.040 -10.767  1.00  2.02           H  
ATOM    455 3HZ  LYS A  27      23.795  -1.164  -9.657  1.00  2.02           H  
ATOM    456  N   HIS A  28      18.376  -4.289 -14.609  1.00  1.80           N  
ATOM    457  CA  HIS A  28      17.025  -4.829 -14.490  1.00  1.80           C  
ATOM    458  C   HIS A  28      16.889  -6.072 -15.336  1.00  1.80           C  
ATOM    459  O   HIS A  28      16.422  -7.113 -14.859  1.00  1.80           O  
ATOM    460  CB  HIS A  28      15.965  -3.825 -14.936  1.00  1.80           C  
ATOM    461  CG  HIS A  28      14.566  -4.382 -14.912  1.00  1.80           C  
ATOM    462  CD2 HIS A  28      13.751  -4.783 -15.921  1.00  1.80           C  
ATOM    463  ND1 HIS A  28      13.855  -4.581 -13.743  1.00  1.80           N  
ATOM    464  CE1 HIS A  28      12.663  -5.079 -14.036  1.00  1.80           C  
ATOM    465  NE2 HIS A  28      12.575  -5.208 -15.349  1.00  1.80           N  
ATOM    466  H   HIS A  28      18.522  -3.333 -14.936  1.00  1.80           H  
ATOM    467  HA  HIS A  28      16.828  -5.100 -13.457  1.00  1.80           H  
ATOM    468 1HB  HIS A  28      16.004  -2.947 -14.293  1.00  1.80           H  
ATOM    469 2HB  HIS A  28      16.180  -3.495 -15.948  1.00  1.80           H  
ATOM    470  HD2 HIS A  28      13.989  -4.767 -16.986  1.00  1.80           H  
ATOM    471  HE1 HIS A  28      11.884  -5.339 -13.319  1.00  1.80           H  
ATOM    472  HE2 HIS A  28      11.775  -5.562 -15.853  1.00  1.80           H  
ATOM    473  N   LEU A  29      17.288  -5.973 -16.596  1.00  1.63           N  
ATOM    474  CA  LEU A  29      17.141  -7.099 -17.491  1.00  1.63           C  
ATOM    475  C   LEU A  29      17.964  -8.292 -17.015  1.00  1.63           C  
ATOM    476  O   LEU A  29      17.511  -9.434 -17.111  1.00  1.63           O  
ATOM    477  CB  LEU A  29      17.510  -6.664 -18.897  1.00  1.63           C  
ATOM    478  CG  LEU A  29      16.506  -5.663 -19.483  1.00  1.63           C  
ATOM    479  CD1 LEU A  29      17.001  -5.165 -20.810  1.00  1.63           C  
ATOM    480  CD2 LEU A  29      15.133  -6.336 -19.599  1.00  1.63           C  
ATOM    481  H   LEU A  29      17.681  -5.088 -16.934  1.00  1.63           H  
ATOM    482  HA  LEU A  29      16.092  -7.393 -17.492  1.00  1.63           H  
ATOM    483 1HB  LEU A  29      18.491  -6.184 -18.867  1.00  1.63           H  
ATOM    484 2HB  LEU A  29      17.560  -7.537 -19.545  1.00  1.63           H  
ATOM    485  HG  LEU A  29      16.424  -4.799 -18.815  1.00  1.63           H  
ATOM    486 1HD1 LEU A  29      16.287  -4.456 -21.204  1.00  1.63           H  
ATOM    487 2HD1 LEU A  29      17.969  -4.679 -20.677  1.00  1.63           H  
ATOM    488 3HD1 LEU A  29      17.101  -5.998 -21.500  1.00  1.63           H  
ATOM    489 1HD2 LEU A  29      14.413  -5.623 -20.001  1.00  1.63           H  
ATOM    490 2HD2 LEU A  29      15.202  -7.197 -20.265  1.00  1.63           H  
ATOM    491 3HD2 LEU A  29      14.804  -6.668 -18.612  1.00  1.63           H  
ATOM    492  N   ILE A  30      19.148  -8.036 -16.458  1.00  1.48           N  
ATOM    493  CA  ILE A  30      19.965  -9.117 -15.930  1.00  1.48           C  
ATOM    494  C   ILE A  30      19.248  -9.809 -14.790  1.00  1.48           C  
ATOM    495  O   ILE A  30      19.236 -11.035 -14.714  1.00  1.48           O  
ATOM    496  CB  ILE A  30      21.336  -8.643 -15.445  1.00  1.48           C  
ATOM    497  CG1 ILE A  30      22.200  -8.191 -16.619  1.00  1.48           C  
ATOM    498  CG2 ILE A  30      21.997  -9.756 -14.671  1.00  1.48           C  
ATOM    499  CD1 ILE A  30      23.440  -7.452 -16.186  1.00  1.48           C  
ATOM    500  H   ILE A  30      19.489  -7.075 -16.416  1.00  1.48           H  
ATOM    501  HA  ILE A  30      20.123  -9.848 -16.727  1.00  1.48           H  
ATOM    502  HB  ILE A  30      21.204  -7.781 -14.791  1.00  1.48           H  
ATOM    503 1HG1 ILE A  30      22.499  -9.068 -17.192  1.00  1.48           H  
ATOM    504 2HG1 ILE A  30      21.613  -7.544 -17.264  1.00  1.48           H  
ATOM    505 1HG2 ILE A  30      22.964  -9.422 -14.304  1.00  1.48           H  
ATOM    506 2HG2 ILE A  30      21.365 -10.030 -13.832  1.00  1.48           H  
ATOM    507 3HG2 ILE A  30      22.132 -10.624 -15.322  1.00  1.48           H  
ATOM    508 1HD1 ILE A  30      24.015  -7.162 -17.065  1.00  1.48           H  
ATOM    509 2HD1 ILE A  30      23.156  -6.562 -15.630  1.00  1.48           H  
ATOM    510 3HD1 ILE A  30      24.047  -8.095 -15.555  1.00  1.48           H  
ATOM    511  N   LYS A  31      18.646  -9.033 -13.886  1.00  1.36           N  
ATOM    512  CA  LYS A  31      17.924  -9.632 -12.775  1.00  1.36           C  
ATOM    513  C   LYS A  31      16.770 -10.492 -13.282  1.00  1.36           C  
ATOM    514  O   LYS A  31      16.520 -11.577 -12.745  1.00  1.36           O  
ATOM    515  CB  LYS A  31      17.411  -8.552 -11.824  1.00  1.36           C  
ATOM    516  CG  LYS A  31      18.510  -7.870 -11.007  1.00  1.36           C  
ATOM    517  CD  LYS A  31      17.935  -6.782 -10.116  1.00  1.36           C  
ATOM    518  CE  LYS A  31      19.025  -6.085  -9.317  1.00  1.36           C  
ATOM    519  NZ  LYS A  31      18.474  -4.998  -8.459  1.00  1.36           N1+
ATOM    520  H   LYS A  31      18.698  -8.016 -13.972  1.00  1.36           H  
ATOM    521  HA  LYS A  31      18.607 -10.274 -12.227  1.00  1.36           H  
ATOM    522 1HB  LYS A  31      16.897  -7.780 -12.399  1.00  1.36           H  
ATOM    523 2HB  LYS A  31      16.689  -8.984 -11.135  1.00  1.36           H  
ATOM    524 1HG  LYS A  31      19.014  -8.609 -10.386  1.00  1.36           H  
ATOM    525 2HG  LYS A  31      19.242  -7.431 -11.678  1.00  1.36           H  
ATOM    526 1HD  LYS A  31      17.424  -6.045 -10.740  1.00  1.36           H  
ATOM    527 2HD  LYS A  31      17.211  -7.218  -9.430  1.00  1.36           H  
ATOM    528 1HE  LYS A  31      19.525  -6.816  -8.685  1.00  1.36           H  
ATOM    529 2HE  LYS A  31      19.753  -5.656 -10.008  1.00  1.36           H  
ATOM    530 1HZ  LYS A  31      19.225  -4.560  -7.945  1.00  1.36           H  
ATOM    531 2HZ  LYS A  31      18.017  -4.309  -9.040  1.00  1.36           H  
ATOM    532 3HZ  LYS A  31      17.806  -5.387  -7.810  1.00  1.36           H  
ATOM    533  N   VAL A  32      16.103 -10.058 -14.358  1.00  1.27           N  
ATOM    534  CA  VAL A  32      15.024 -10.869 -14.906  1.00  1.27           C  
ATOM    535  C   VAL A  32      15.591 -12.185 -15.434  1.00  1.27           C  
ATOM    536  O   VAL A  32      15.058 -13.259 -15.135  1.00  1.27           O  
ATOM    537  CB  VAL A  32      14.293 -10.161 -16.064  1.00  1.27           C  
ATOM    538  CG1 VAL A  32      13.303 -11.148 -16.705  1.00  1.27           C  
ATOM    539  CG2 VAL A  32      13.558  -8.904 -15.562  1.00  1.27           C  
ATOM    540  H   VAL A  32      16.329  -9.146 -14.761  1.00  1.27           H  
ATOM    541  HA  VAL A  32      14.307 -11.084 -14.113  1.00  1.27           H  
ATOM    542  HB  VAL A  32      15.021  -9.877 -16.823  1.00  1.27           H  
ATOM    543 1HG1 VAL A  32      12.802 -10.681 -17.534  1.00  1.27           H  
ATOM    544 2HG1 VAL A  32      13.846 -12.021 -17.062  1.00  1.27           H  
ATOM    545 3HG1 VAL A  32      12.561 -11.460 -15.966  1.00  1.27           H  
ATOM    546 1HG2 VAL A  32      13.055  -8.418 -16.395  1.00  1.27           H  
ATOM    547 2HG2 VAL A  32      12.825  -9.180 -14.813  1.00  1.27           H  
ATOM    548 3HG2 VAL A  32      14.270  -8.216 -15.126  1.00  1.27           H  
ATOM    549  N   GLU A  33      16.694 -12.114 -16.195  1.00  1.22           N  
ATOM    550  CA  GLU A  33      17.274 -13.344 -16.716  1.00  1.22           C  
ATOM    551  C   GLU A  33      17.766 -14.252 -15.596  1.00  1.22           C  
ATOM    552  O   GLU A  33      17.558 -15.467 -15.656  1.00  1.22           O  
ATOM    553  CB  GLU A  33      18.443 -13.059 -17.676  1.00  1.22           C  
ATOM    554  CG  GLU A  33      18.045 -12.477 -19.028  1.00  1.22           C  
ATOM    555  CD  GLU A  33      19.236 -12.278 -19.966  1.00  1.22           C  
ATOM    556  OE1 GLU A  33      20.355 -12.484 -19.544  1.00  1.22           O  
ATOM    557  OE2 GLU A  33      19.016 -11.937 -21.106  1.00  1.22           O1-
ATOM    558  H   GLU A  33      17.103 -11.207 -16.418  1.00  1.22           H  
ATOM    559  HA  GLU A  33      16.507 -13.876 -17.270  1.00  1.22           H  
ATOM    560 1HB  GLU A  33      19.131 -12.356 -17.204  1.00  1.22           H  
ATOM    561 2HB  GLU A  33      18.988 -13.972 -17.856  1.00  1.22           H  
ATOM    562 1HG  GLU A  33      17.326 -13.143 -19.502  1.00  1.22           H  
ATOM    563 2HG  GLU A  33      17.557 -11.517 -18.859  1.00  1.22           H  
ATOM    564  N   ASN A  34      18.367 -13.683 -14.546  1.00  1.21           N  
ATOM    565  CA  ASN A  34      18.855 -14.499 -13.444  1.00  1.21           C  
ATOM    566  C   ASN A  34      17.706 -15.210 -12.759  1.00  1.21           C  
ATOM    567  O   ASN A  34      17.800 -16.397 -12.445  1.00  1.21           O  
ATOM    568  CB  ASN A  34      19.632 -13.674 -12.432  1.00  1.21           C  
ATOM    569  CG  ASN A  34      21.016 -13.273 -12.892  1.00  1.21           C  
ATOM    570  ND2 ASN A  34      21.596 -12.324 -12.198  1.00  1.21           N  
ATOM    571  OD1 ASN A  34      21.579 -13.840 -13.838  1.00  1.21           O  
ATOM    572  H   ASN A  34      18.516 -12.677 -14.537  1.00  1.21           H  
ATOM    573  HA  ASN A  34      19.518 -15.264 -13.847  1.00  1.21           H  
ATOM    574 1HB  ASN A  34      19.067 -12.768 -12.211  1.00  1.21           H  
ATOM    575 2HB  ASN A  34      19.720 -14.235 -11.503  1.00  1.21           H  
ATOM    576 1HD2 ASN A  34      22.529 -12.040 -12.422  1.00  1.21           H  
ATOM    577 2HD2 ASN A  34      21.114 -11.901 -11.433  1.00  1.21           H  
ATOM    578  N   TRP A  35      16.584 -14.512 -12.599  1.00  1.22           N  
ATOM    579  CA  TRP A  35      15.413 -15.097 -11.977  1.00  1.22           C  
ATOM    580  C   TRP A  35      14.947 -16.289 -12.799  1.00  1.22           C  
ATOM    581  O   TRP A  35      14.712 -17.369 -12.248  1.00  1.22           O  
ATOM    582  CB  TRP A  35      14.321 -14.035 -11.839  1.00  1.22           C  
ATOM    583  CG  TRP A  35      13.042 -14.492 -11.208  1.00  1.22           C  
ATOM    584  CD1 TRP A  35      12.770 -14.576  -9.874  1.00  1.22           C  
ATOM    585  CD2 TRP A  35      11.825 -14.868 -11.889  1.00  1.22           C  
ATOM    586  CE2 TRP A  35      10.890 -15.173 -10.906  1.00  1.22           C  
ATOM    587  CE3 TRP A  35      11.462 -14.952 -13.230  1.00  1.22           C  
ATOM    588  NE1 TRP A  35      11.486 -14.997  -9.684  1.00  1.22           N  
ATOM    589  CZ2 TRP A  35       9.619 -15.562 -11.220  1.00  1.22           C  
ATOM    590  CZ3 TRP A  35      10.188 -15.350 -13.547  1.00  1.22           C  
ATOM    591  CH2 TRP A  35       9.295 -15.645 -12.562  1.00  1.22           C  
ATOM    592  H   TRP A  35      16.555 -13.530 -12.875  1.00  1.22           H  
ATOM    593  HA  TRP A  35      15.682 -15.443 -10.982  1.00  1.22           H  
ATOM    594 1HB  TRP A  35      14.709 -13.197 -11.259  1.00  1.22           H  
ATOM    595 2HB  TRP A  35      14.082 -13.645 -12.825  1.00  1.22           H  
ATOM    596  HD1 TRP A  35      13.473 -14.342  -9.078  1.00  1.22           H  
ATOM    597  HE1 TRP A  35      11.040 -15.141  -8.788  1.00  1.22           H  
ATOM    598  HE3 TRP A  35      12.176 -14.705 -13.998  1.00  1.22           H  
ATOM    599  HZ2 TRP A  35       8.875 -15.802 -10.460  1.00  1.22           H  
ATOM    600  HZ3 TRP A  35       9.909 -15.418 -14.600  1.00  1.22           H  
ATOM    601  HH2 TRP A  35       8.296 -15.957 -12.840  1.00  1.22           H  
ATOM    602  N   ILE A  36      14.875 -16.117 -14.119  1.00  1.24           N  
ATOM    603  CA  ILE A  36      14.441 -17.197 -14.995  1.00  1.24           C  
ATOM    604  C   ILE A  36      15.403 -18.378 -14.937  1.00  1.24           C  
ATOM    605  O   ILE A  36      14.985 -19.526 -14.864  1.00  1.24           O  
ATOM    606  CB  ILE A  36      14.339 -16.734 -16.455  1.00  1.24           C  
ATOM    607  CG1 ILE A  36      13.206 -15.725 -16.596  1.00  1.24           C  
ATOM    608  CG2 ILE A  36      14.090 -17.947 -17.351  1.00  1.24           C  
ATOM    609  CD1 ILE A  36      13.198 -15.010 -17.907  1.00  1.24           C  
ATOM    610  H   ILE A  36      15.094 -15.201 -14.516  1.00  1.24           H  
ATOM    611  HA  ILE A  36      13.461 -17.534 -14.665  1.00  1.24           H  
ATOM    612  HB  ILE A  36      15.265 -16.237 -16.749  1.00  1.24           H  
ATOM    613 1HG1 ILE A  36      12.257 -16.233 -16.457  1.00  1.24           H  
ATOM    614 2HG1 ILE A  36      13.318 -14.977 -15.824  1.00  1.24           H  
ATOM    615 1HG2 ILE A  36      14.018 -17.626 -18.388  1.00  1.24           H  
ATOM    616 2HG2 ILE A  36      14.919 -18.648 -17.245  1.00  1.24           H  
ATOM    617 3HG2 ILE A  36      13.164 -18.432 -17.052  1.00  1.24           H  
ATOM    618 1HD1 ILE A  36      12.388 -14.300 -17.920  1.00  1.24           H  
ATOM    619 2HD1 ILE A  36      14.141 -14.479 -18.031  1.00  1.24           H  
ATOM    620 3HD1 ILE A  36      13.072 -15.726 -18.714  1.00  1.24           H  
ATOM    621  N   PHE A  37      16.704 -18.116 -14.974  1.00  1.27           N  
ATOM    622  CA  PHE A  37      17.668 -19.211 -14.923  1.00  1.27           C  
ATOM    623  C   PHE A  37      17.585 -19.981 -13.605  1.00  1.27           C  
ATOM    624  O   PHE A  37      17.709 -21.208 -13.586  1.00  1.27           O  
ATOM    625  CB  PHE A  37      19.093 -18.687 -15.121  1.00  1.27           C  
ATOM    626  CG  PHE A  37      19.400 -18.296 -16.549  1.00  1.27           C  
ATOM    627  CD1 PHE A  37      19.851 -17.019 -16.866  1.00  1.27           C  
ATOM    628  CD2 PHE A  37      19.225 -19.208 -17.578  1.00  1.27           C  
ATOM    629  CE1 PHE A  37      20.122 -16.669 -18.177  1.00  1.27           C  
ATOM    630  CE2 PHE A  37      19.494 -18.859 -18.889  1.00  1.27           C  
ATOM    631  CZ  PHE A  37      19.945 -17.588 -19.187  1.00  1.27           C  
ATOM    632  H   PHE A  37      17.025 -17.153 -15.050  1.00  1.27           H  
ATOM    633  HA  PHE A  37      17.440 -19.900 -15.733  1.00  1.27           H  
ATOM    634 1HB  PHE A  37      19.242 -17.810 -14.487  1.00  1.27           H  
ATOM    635 2HB  PHE A  37      19.807 -19.445 -14.809  1.00  1.27           H  
ATOM    636  HD1 PHE A  37      19.990 -16.288 -16.069  1.00  1.27           H  
ATOM    637  HD2 PHE A  37      18.868 -20.211 -17.343  1.00  1.27           H  
ATOM    638  HE1 PHE A  37      20.477 -15.662 -18.412  1.00  1.27           H  
ATOM    639  HE2 PHE A  37      19.352 -19.587 -19.687  1.00  1.27           H  
ATOM    640  HZ  PHE A  37      20.158 -17.311 -20.218  1.00  1.27           H  
ATOM    641  N   ARG A  38      17.372 -19.264 -12.503  1.00  1.27           N  
ATOM    642  CA  ARG A  38      17.256 -19.862 -11.178  1.00  1.27           C  
ATOM    643  C   ARG A  38      15.946 -20.631 -10.995  1.00  1.27           C  
ATOM    644  O   ARG A  38      15.909 -21.660 -10.315  1.00  1.27           O  
ATOM    645  CB  ARG A  38      17.368 -18.772 -10.127  1.00  1.27           C  
ATOM    646  CG  ARG A  38      18.768 -18.174 -10.007  1.00  1.27           C  
ATOM    647  CD  ARG A  38      18.798 -16.984  -9.129  1.00  1.27           C  
ATOM    648  NE  ARG A  38      20.135 -16.407  -9.051  1.00  1.27           N  
ATOM    649  CZ  ARG A  38      20.421 -15.202  -8.523  1.00  1.27           C  
ATOM    650  NH1 ARG A  38      19.458 -14.453  -8.033  1.00  1.27           N1+
ATOM    651  NH2 ARG A  38      21.671 -14.770  -8.498  1.00  1.27           N  
ATOM    652  H   ARG A  38      17.307 -18.248 -12.576  1.00  1.27           H  
ATOM    653  HA  ARG A  38      18.084 -20.556 -11.045  1.00  1.27           H  
ATOM    654 1HB  ARG A  38      16.686 -17.959 -10.382  1.00  1.27           H  
ATOM    655 2HB  ARG A  38      17.071 -19.160  -9.154  1.00  1.27           H  
ATOM    656 1HG  ARG A  38      19.438 -18.920  -9.584  1.00  1.27           H  
ATOM    657 2HG  ARG A  38      19.131 -17.890 -10.992  1.00  1.27           H  
ATOM    658 1HD  ARG A  38      18.123 -16.227  -9.532  1.00  1.27           H  
ATOM    659 2HD  ARG A  38      18.483 -17.258  -8.123  1.00  1.27           H  
ATOM    660  HE  ARG A  38      20.903 -16.955  -9.417  1.00  1.27           H  
ATOM    661 1HH1 ARG A  38      18.504 -14.785  -8.052  1.00  1.27           H  
ATOM    662 2HH1 ARG A  38      19.673 -13.550  -7.637  1.00  1.27           H  
ATOM    663 1HH2 ARG A  38      22.412 -15.346  -8.875  1.00  1.27           H  
ATOM    664 2HH2 ARG A  38      21.886 -13.868  -8.100  1.00  1.27           H  
ATOM    665  N   ASN A  39      14.875 -20.141 -11.621  1.00  1.23           N  
ATOM    666  CA  ASN A  39      13.553 -20.735 -11.502  1.00  1.23           C  
ATOM    667  C   ASN A  39      12.887 -20.945 -12.878  1.00  1.23           C  
ATOM    668  O   ASN A  39      11.813 -20.387 -13.120  1.00  1.23           O  
ATOM    669  CB  ASN A  39      12.674 -19.832 -10.660  1.00  1.23           C  
ATOM    670  CG  ASN A  39      13.193 -19.592  -9.285  1.00  1.23           C  
ATOM    671  ND2 ASN A  39      13.852 -18.476  -9.111  1.00  1.23           N  
ATOM    672  OD1 ASN A  39      13.010 -20.409  -8.376  1.00  1.23           O  
ATOM    673  H   ASN A  39      14.967 -19.281 -12.161  1.00  1.23           H  
ATOM    674  HA  ASN A  39      13.638 -21.692 -10.995  1.00  1.23           H  
ATOM    675 1HB  ASN A  39      12.550 -18.867 -11.164  1.00  1.23           H  
ATOM    676 2HB  ASN A  39      11.701 -20.296 -10.565  1.00  1.23           H  
ATOM    677 1HD2 ASN A  39      14.228 -18.250  -8.212  1.00  1.23           H  
ATOM    678 2HD2 ASN A  39      13.987 -17.855  -9.895  1.00  1.23           H  
ATOM    679  N   PRO A  40      13.434 -21.820 -13.756  1.00  1.15           N  
ATOM    680  CA  PRO A  40      13.034 -22.010 -15.150  1.00  1.15           C  
ATOM    681  C   PRO A  40      11.608 -22.510 -15.287  1.00  1.15           C  
ATOM    682  O   PRO A  40      10.973 -22.328 -16.331  1.00  1.15           O  
ATOM    683  CB  PRO A  40      14.036 -23.053 -15.653  1.00  1.15           C  
ATOM    684  CG  PRO A  40      14.499 -23.780 -14.409  1.00  1.15           C  
ATOM    685  CD  PRO A  40      14.513 -22.729 -13.325  1.00  1.15           C  
ATOM    686  HA  PRO A  40      13.163 -21.060 -15.688  1.00  1.15           H  
ATOM    687 1HB  PRO A  40      13.557 -23.715 -16.388  1.00  1.15           H  
ATOM    688 2HB  PRO A  40      14.865 -22.540 -16.168  1.00  1.15           H  
ATOM    689 1HG  PRO A  40      13.824 -24.616 -14.182  1.00  1.15           H  
ATOM    690 2HG  PRO A  40      15.495 -24.212 -14.578  1.00  1.15           H  
ATOM    691 1HD  PRO A  40      14.308 -23.204 -12.367  1.00  1.15           H  
ATOM    692 2HD  PRO A  40      15.472 -22.210 -13.336  1.00  1.15           H  
ATOM    693  N   GLY A  41      11.075 -23.085 -14.211  1.00  1.05           N  
ATOM    694  CA  GLY A  41       9.710 -23.575 -14.210  1.00  1.05           C  
ATOM    695  C   GLY A  41       8.743 -22.447 -14.556  1.00  1.05           C  
ATOM    696  O   GLY A  41       7.694 -22.684 -15.152  1.00  1.05           O  
ATOM    697  H   GLY A  41      11.632 -23.198 -13.379  1.00  1.05           H  
ATOM    698 1HA  GLY A  41       9.611 -24.382 -14.936  1.00  1.05           H  
ATOM    699 2HA  GLY A  41       9.470 -23.985 -13.231  1.00  1.05           H  
ATOM    700  N   PHE A  42       9.097 -21.203 -14.207  1.00  0.95           N  
ATOM    701  CA  PHE A  42       8.210 -20.092 -14.505  1.00  0.95           C  
ATOM    702  C   PHE A  42       8.158 -19.806 -15.990  1.00  0.95           C  
ATOM    703  O   PHE A  42       7.182 -19.239 -16.474  1.00  0.95           O  
ATOM    704  CB  PHE A  42       8.629 -18.830 -13.773  1.00  0.95           C  
ATOM    705  CG  PHE A  42       8.294 -18.819 -12.326  1.00  0.95           C  
ATOM    706  CD1 PHE A  42       9.284 -18.929 -11.396  1.00  0.95           C  
ATOM    707  CD2 PHE A  42       6.987 -18.676 -11.898  1.00  0.95           C  
ATOM    708  CE1 PHE A  42       9.007 -18.903 -10.046  1.00  0.95           C  
ATOM    709  CE2 PHE A  42       6.691 -18.646 -10.551  1.00  0.95           C  
ATOM    710  CZ  PHE A  42       7.707 -18.761  -9.621  1.00  0.95           C  
ATOM    711  H   PHE A  42       9.995 -21.026 -13.750  1.00  0.95           H  
ATOM    712  HA  PHE A  42       7.208 -20.359 -14.172  1.00  0.95           H  
ATOM    713 1HB  PHE A  42       9.710 -18.704 -13.870  1.00  0.95           H  
ATOM    714 2HB  PHE A  42       8.157 -17.971 -14.244  1.00  0.95           H  
ATOM    715  HD1 PHE A  42      10.293 -19.026 -11.752  1.00  0.95           H  
ATOM    716  HD2 PHE A  42       6.189 -18.583 -12.637  1.00  0.95           H  
ATOM    717  HE1 PHE A  42       9.815 -18.988  -9.320  1.00  0.95           H  
ATOM    718  HE2 PHE A  42       5.657 -18.531 -10.222  1.00  0.95           H  
ATOM    719  HZ  PHE A  42       7.478 -18.734  -8.556  1.00  0.95           H  
ATOM    720  N   ALA A  43       9.220 -20.142 -16.724  1.00  0.86           N  
ATOM    721  CA  ALA A  43       9.210 -19.922 -18.155  1.00  0.86           C  
ATOM    722  C   ALA A  43       8.284 -20.945 -18.763  1.00  0.86           C  
ATOM    723  O   ALA A  43       7.498 -20.645 -19.655  1.00  0.86           O  
ATOM    724  CB  ALA A  43      10.605 -20.014 -18.734  1.00  0.86           C  
ATOM    725  H   ALA A  43      10.005 -20.632 -16.309  1.00  0.86           H  
ATOM    726  HA  ALA A  43       8.808 -18.945 -18.364  1.00  0.86           H  
ATOM    727 1HB  ALA A  43      10.562 -19.847 -19.809  1.00  0.86           H  
ATOM    728 2HB  ALA A  43      11.235 -19.257 -18.274  1.00  0.86           H  
ATOM    729 3HB  ALA A  43      11.018 -21.002 -18.535  1.00  0.86           H  
ATOM    730  N   LEU A  44       8.331 -22.168 -18.241  1.00  0.78           N  
ATOM    731  CA  LEU A  44       7.481 -23.213 -18.798  1.00  0.78           C  
ATOM    732  C   LEU A  44       6.014 -22.855 -18.576  1.00  0.78           C  
ATOM    733  O   LEU A  44       5.176 -23.006 -19.477  1.00  0.78           O  
ATOM    734  CB  LEU A  44       7.810 -24.549 -18.140  1.00  0.78           C  
ATOM    735  CG  LEU A  44       9.208 -25.085 -18.466  1.00  0.78           C  
ATOM    736  CD1 LEU A  44       9.482 -26.329 -17.639  1.00  0.78           C  
ATOM    737  CD2 LEU A  44       9.303 -25.372 -19.955  1.00  0.78           C  
ATOM    738  H   LEU A  44       8.996 -22.366 -17.490  1.00  0.78           H  
ATOM    739  HA  LEU A  44       7.665 -23.282 -19.869  1.00  0.78           H  
ATOM    740 1HB  LEU A  44       7.738 -24.434 -17.059  1.00  0.78           H  
ATOM    741 2HB  LEU A  44       7.078 -25.288 -18.457  1.00  0.78           H  
ATOM    742  HG  LEU A  44       9.954 -24.332 -18.192  1.00  0.78           H  
ATOM    743 1HD1 LEU A  44      10.482 -26.698 -17.860  1.00  0.78           H  
ATOM    744 2HD1 LEU A  44       9.412 -26.087 -16.583  1.00  0.78           H  
ATOM    745 3HD1 LEU A  44       8.748 -27.096 -17.883  1.00  0.78           H  
ATOM    746 1HD2 LEU A  44      10.301 -25.742 -20.190  1.00  0.78           H  
ATOM    747 2HD2 LEU A  44       8.563 -26.124 -20.231  1.00  0.78           H  
ATOM    748 3HD2 LEU A  44       9.114 -24.454 -20.513  1.00  0.78           H  
ATOM    749  N   VAL A  45       5.724 -22.316 -17.392  1.00  0.72           N  
ATOM    750  CA  VAL A  45       4.378 -21.884 -17.073  1.00  0.72           C  
ATOM    751  C   VAL A  45       3.989 -20.689 -17.924  1.00  0.72           C  
ATOM    752  O   VAL A  45       2.890 -20.657 -18.475  1.00  0.72           O  
ATOM    753  CB  VAL A  45       4.243 -21.536 -15.587  1.00  0.72           C  
ATOM    754  CG1 VAL A  45       2.895 -20.910 -15.337  1.00  0.72           C  
ATOM    755  CG2 VAL A  45       4.392 -22.793 -14.758  1.00  0.72           C  
ATOM    756  H   VAL A  45       6.457 -22.240 -16.684  1.00  0.72           H  
ATOM    757  HA  VAL A  45       3.695 -22.704 -17.293  1.00  0.72           H  
ATOM    758  HB  VAL A  45       5.014 -20.816 -15.314  1.00  0.72           H  
ATOM    759 1HG1 VAL A  45       2.800 -20.653 -14.284  1.00  0.72           H  
ATOM    760 2HG1 VAL A  45       2.812 -20.014 -15.939  1.00  0.72           H  
ATOM    761 3HG1 VAL A  45       2.107 -21.611 -15.614  1.00  0.72           H  
ATOM    762 1HG2 VAL A  45       4.302 -22.545 -13.702  1.00  0.72           H  
ATOM    763 2HG2 VAL A  45       3.614 -23.502 -15.034  1.00  0.72           H  
ATOM    764 3HG2 VAL A  45       5.360 -23.238 -14.941  1.00  0.72           H  
ATOM    765  N   ALA A  46       4.891 -19.709 -18.056  1.00  0.68           N  
ATOM    766  CA  ALA A  46       4.603 -18.521 -18.841  1.00  0.68           C  
ATOM    767  C   ALA A  46       4.266 -18.883 -20.272  1.00  0.68           C  
ATOM    768  O   ALA A  46       3.348 -18.307 -20.857  1.00  0.68           O  
ATOM    769  CB  ALA A  46       5.792 -17.591 -18.823  1.00  0.68           C  
ATOM    770  H   ALA A  46       5.787 -19.764 -17.577  1.00  0.68           H  
ATOM    771  HA  ALA A  46       3.745 -18.026 -18.400  1.00  0.68           H  
ATOM    772 1HB  ALA A  46       5.558 -16.695 -19.386  1.00  0.68           H  
ATOM    773 2HB  ALA A  46       6.024 -17.319 -17.796  1.00  0.68           H  
ATOM    774 3HB  ALA A  46       6.648 -18.088 -19.266  1.00  0.68           H  
ATOM    775  N   VAL A  47       4.964 -19.872 -20.827  1.00  0.65           N  
ATOM    776  CA  VAL A  47       4.676 -20.321 -22.176  1.00  0.65           C  
ATOM    777  C   VAL A  47       3.293 -20.927 -22.253  1.00  0.65           C  
ATOM    778  O   VAL A  47       2.515 -20.568 -23.137  1.00  0.65           O  
ATOM    779  CB  VAL A  47       5.722 -21.338 -22.650  1.00  0.65           C  
ATOM    780  CG1 VAL A  47       5.281 -21.928 -23.917  1.00  0.65           C  
ATOM    781  CG2 VAL A  47       7.060 -20.645 -22.872  1.00  0.65           C  
ATOM    782  H   VAL A  47       5.731 -20.303 -20.310  1.00  0.65           H  
ATOM    783  HA  VAL A  47       4.704 -19.466 -22.845  1.00  0.65           H  
ATOM    784  HB  VAL A  47       5.825 -22.126 -21.902  1.00  0.65           H  
ATOM    785 1HG1 VAL A  47       6.015 -22.654 -24.254  1.00  0.65           H  
ATOM    786 2HG1 VAL A  47       4.328 -22.421 -23.751  1.00  0.65           H  
ATOM    787 3HG1 VAL A  47       5.165 -21.147 -24.668  1.00  0.65           H  
ATOM    788 1HG2 VAL A  47       7.794 -21.372 -23.208  1.00  0.65           H  
ATOM    789 2HG2 VAL A  47       6.940 -19.878 -23.626  1.00  0.65           H  
ATOM    790 3HG2 VAL A  47       7.398 -20.193 -21.960  1.00  0.65           H  
ATOM    791  N   ALA A  48       2.953 -21.808 -21.306  1.00  0.63           N  
ATOM    792  CA  ALA A  48       1.625 -22.405 -21.317  1.00  0.63           C  
ATOM    793  C   ALA A  48       0.540 -21.334 -21.193  1.00  0.63           C  
ATOM    794  O   ALA A  48      -0.476 -21.382 -21.893  1.00  0.63           O  
ATOM    795  CB  ALA A  48       1.498 -23.403 -20.181  1.00  0.63           C  
ATOM    796  H   ALA A  48       3.632 -22.080 -20.590  1.00  0.63           H  
ATOM    797  HA  ALA A  48       1.492 -22.916 -22.266  1.00  0.63           H  
ATOM    798 1HB  ALA A  48       0.512 -23.861 -20.207  1.00  0.63           H  
ATOM    799 2HB  ALA A  48       2.264 -24.170 -20.288  1.00  0.63           H  
ATOM    800 3HB  ALA A  48       1.637 -22.884 -19.231  1.00  0.63           H  
ATOM    801  N   ILE A  49       0.772 -20.329 -20.350  1.00  0.63           N  
ATOM    802  CA  ILE A  49      -0.212 -19.274 -20.187  1.00  0.63           C  
ATOM    803  C   ILE A  49      -0.346 -18.495 -21.474  1.00  0.63           C  
ATOM    804  O   ILE A  49      -1.454 -18.223 -21.936  1.00  0.63           O  
ATOM    805  CB  ILE A  49       0.173 -18.292 -19.086  1.00  0.63           C  
ATOM    806  CG1 ILE A  49       0.137 -18.933 -17.723  1.00  0.63           C  
ATOM    807  CG2 ILE A  49      -0.757 -17.103 -19.143  1.00  0.63           C  
ATOM    808  CD1 ILE A  49       0.804 -18.067 -16.677  1.00  0.63           C  
ATOM    809  H   ILE A  49       1.626 -20.322 -19.791  1.00  0.63           H  
ATOM    810  HA  ILE A  49      -1.174 -19.723 -19.946  1.00  0.63           H  
ATOM    811  HB  ILE A  49       1.193 -17.965 -19.254  1.00  0.63           H  
ATOM    812 1HG1 ILE A  49      -0.898 -19.103 -17.433  1.00  0.63           H  
ATOM    813 2HG1 ILE A  49       0.645 -19.892 -17.762  1.00  0.63           H  
ATOM    814 1HG2 ILE A  49      -0.474 -16.379 -18.382  1.00  0.63           H  
ATOM    815 2HG2 ILE A  49      -0.678 -16.651 -20.121  1.00  0.63           H  
ATOM    816 3HG2 ILE A  49      -1.783 -17.428 -18.973  1.00  0.63           H  
ATOM    817 1HD1 ILE A  49       0.757 -18.564 -15.710  1.00  0.63           H  
ATOM    818 2HD1 ILE A  49       1.844 -17.907 -16.953  1.00  0.63           H  
ATOM    819 3HD1 ILE A  49       0.295 -17.108 -16.617  1.00  0.63           H  
ATOM    820  N   ALA A  50       0.788 -18.128 -22.060  1.00  0.66           N  
ATOM    821  CA  ALA A  50       0.793 -17.360 -23.282  1.00  0.66           C  
ATOM    822  C   ALA A  50       0.044 -18.095 -24.380  1.00  0.66           C  
ATOM    823  O   ALA A  50      -0.727 -17.492 -25.133  1.00  0.66           O  
ATOM    824  CB  ALA A  50       2.217 -17.101 -23.697  1.00  0.66           C  
ATOM    825  H   ALA A  50       1.681 -18.380 -21.638  1.00  0.66           H  
ATOM    826  HA  ALA A  50       0.287 -16.412 -23.094  1.00  0.66           H  
ATOM    827 1HB  ALA A  50       2.220 -16.512 -24.594  1.00  0.66           H  
ATOM    828 2HB  ALA A  50       2.735 -16.564 -22.903  1.00  0.66           H  
ATOM    829 3HB  ALA A  50       2.722 -18.048 -23.881  1.00  0.66           H  
ATOM    830  N   TRP A  51       0.215 -19.423 -24.431  1.00  0.78           N  
ATOM    831  CA  TRP A  51      -0.467 -20.238 -25.422  1.00  0.78           C  
ATOM    832  C   TRP A  51      -1.976 -20.169 -25.242  1.00  0.78           C  
ATOM    833  O   TRP A  51      -2.725 -20.116 -26.219  1.00  0.78           O  
ATOM    834  CB  TRP A  51      -0.032 -21.700 -25.326  1.00  0.78           C  
ATOM    835  CG  TRP A  51       1.327 -21.990 -25.864  1.00  0.78           C  
ATOM    836  CD1 TRP A  51       2.064 -21.215 -26.700  1.00  0.78           C  
ATOM    837  CD2 TRP A  51       2.115 -23.172 -25.613  1.00  0.78           C  
ATOM    838  CE2 TRP A  51       3.293 -23.039 -26.346  1.00  0.78           C  
ATOM    839  CE3 TRP A  51       1.913 -24.319 -24.843  1.00  0.78           C  
ATOM    840  NE1 TRP A  51       3.248 -21.838 -27.000  1.00  0.78           N  
ATOM    841  CZ2 TRP A  51       4.277 -24.016 -26.338  1.00  0.78           C  
ATOM    842  CZ3 TRP A  51       2.898 -25.294 -24.825  1.00  0.78           C  
ATOM    843  CH2 TRP A  51       4.050 -25.147 -25.555  1.00  0.78           C  
ATOM    844  H   TRP A  51       0.870 -19.869 -23.789  1.00  0.78           H  
ATOM    845  HA  TRP A  51      -0.216 -19.862 -26.409  1.00  0.78           H  
ATOM    846 1HB  TRP A  51      -0.051 -22.010 -24.288  1.00  0.78           H  
ATOM    847 2HB  TRP A  51      -0.749 -22.321 -25.858  1.00  0.78           H  
ATOM    848  HD1 TRP A  51       1.757 -20.250 -27.075  1.00  0.78           H  
ATOM    849  HE1 TRP A  51       3.969 -21.472 -27.602  1.00  0.78           H  
ATOM    850  HE3 TRP A  51       0.998 -24.443 -24.266  1.00  0.78           H  
ATOM    851  HZ2 TRP A  51       5.199 -23.916 -26.909  1.00  0.78           H  
ATOM    852  HZ3 TRP A  51       2.732 -26.183 -24.218  1.00  0.78           H  
ATOM    853  HH2 TRP A  51       4.804 -25.934 -25.521  1.00  0.78           H  
ATOM    854  N   LEU A  52      -2.423 -20.178 -23.988  1.00  1.08           N  
ATOM    855  CA  LEU A  52      -3.841 -20.111 -23.668  1.00  1.08           C  
ATOM    856  C   LEU A  52      -4.441 -18.716 -23.908  1.00  1.08           C  
ATOM    857  O   LEU A  52      -5.631 -18.595 -24.209  1.00  1.08           O  
ATOM    858  CB  LEU A  52      -4.045 -20.540 -22.212  1.00  1.08           C  
ATOM    859  CG  LEU A  52      -3.732 -22.024 -21.927  1.00  1.08           C  
ATOM    860  CD1 LEU A  52      -3.790 -22.283 -20.429  1.00  1.08           C  
ATOM    861  CD2 LEU A  52      -4.724 -22.894 -22.674  1.00  1.08           C  
ATOM    862  H   LEU A  52      -1.748 -20.259 -23.224  1.00  1.08           H  
ATOM    863  HA  LEU A  52      -4.363 -20.816 -24.312  1.00  1.08           H  
ATOM    864 1HB  LEU A  52      -3.392 -19.936 -21.582  1.00  1.08           H  
ATOM    865 2HB  LEU A  52      -5.077 -20.347 -21.928  1.00  1.08           H  
ATOM    866  HG  LEU A  52      -2.730 -22.255 -22.270  1.00  1.08           H  
ATOM    867 1HD1 LEU A  52      -3.556 -23.329 -20.234  1.00  1.08           H  
ATOM    868 2HD1 LEU A  52      -3.057 -21.648 -19.927  1.00  1.08           H  
ATOM    869 3HD1 LEU A  52      -4.786 -22.057 -20.056  1.00  1.08           H  
ATOM    870 1HD2 LEU A  52      -4.500 -23.944 -22.484  1.00  1.08           H  
ATOM    871 2HD2 LEU A  52      -5.736 -22.670 -22.334  1.00  1.08           H  
ATOM    872 3HD2 LEU A  52      -4.647 -22.693 -23.743  1.00  1.08           H  
ATOM    873  N   LEU A  53      -3.626 -17.664 -23.763  1.00  1.73           N  
ATOM    874  CA  LEU A  53      -4.112 -16.293 -23.933  1.00  1.73           C  
ATOM    875  C   LEU A  53      -4.152 -15.788 -25.383  1.00  1.73           C  
ATOM    876  O   LEU A  53      -5.112 -15.124 -25.782  1.00  1.73           O  
ATOM    877  CB  LEU A  53      -3.213 -15.313 -23.178  1.00  1.73           C  
ATOM    878  CG  LEU A  53      -3.141 -15.383 -21.678  1.00  1.73           C  
ATOM    879  CD1 LEU A  53      -2.052 -14.402 -21.221  1.00  1.73           C  
ATOM    880  CD2 LEU A  53      -4.477 -15.039 -21.090  1.00  1.73           C  
ATOM    881  H   LEU A  53      -2.660 -17.826 -23.482  1.00  1.73           H  
ATOM    882  HA  LEU A  53      -5.120 -16.244 -23.527  1.00  1.73           H  
ATOM    883 1HB  LEU A  53      -2.198 -15.459 -23.540  1.00  1.73           H  
ATOM    884 2HB  LEU A  53      -3.524 -14.306 -23.434  1.00  1.73           H  
ATOM    885  HG  LEU A  53      -2.867 -16.376 -21.365  1.00  1.73           H  
ATOM    886 1HD1 LEU A  53      -1.965 -14.429 -20.136  1.00  1.73           H  
ATOM    887 2HD1 LEU A  53      -1.101 -14.688 -21.668  1.00  1.73           H  
ATOM    888 3HD1 LEU A  53      -2.314 -13.394 -21.540  1.00  1.73           H  
ATOM    889 1HD2 LEU A  53      -4.417 -15.083 -20.002  1.00  1.73           H  
ATOM    890 2HD2 LEU A  53      -4.762 -14.033 -21.400  1.00  1.73           H  
ATOM    891 3HD2 LEU A  53      -5.220 -15.754 -21.443  1.00  1.73           H  
ATOM    892  N   GLY A  54      -3.095 -16.035 -26.158  1.00  2.95           N  
ATOM    893  CA  GLY A  54      -3.033 -15.494 -27.520  1.00  2.95           C  
ATOM    894  C   GLY A  54      -3.639 -16.429 -28.556  1.00  2.95           C  
ATOM    895  O   GLY A  54      -3.844 -17.613 -28.292  1.00  2.95           O  
ATOM    896  H   GLY A  54      -2.320 -16.595 -25.797  1.00  2.95           H  
ATOM    897 1HA  GLY A  54      -3.549 -14.536 -27.557  1.00  2.95           H  
ATOM    898 2HA  GLY A  54      -1.991 -15.301 -27.773  1.00  2.95           H  
ATOM    899  N   SER A  55      -3.879 -15.922 -29.771  1.00  4.63           N  
ATOM    900  CA  SER A  55      -4.361 -16.779 -30.847  1.00  4.63           C  
ATOM    901  C   SER A  55      -3.308 -16.884 -31.951  1.00  4.63           C  
ATOM    902  O   SER A  55      -3.142 -17.940 -32.569  1.00  4.63           O  
ATOM    903  CB  SER A  55      -5.665 -16.224 -31.400  1.00  4.63           C  
ATOM    904  OG  SER A  55      -5.496 -14.950 -31.991  1.00  4.63           O  
ATOM    905  H   SER A  55      -3.729 -14.938 -29.969  1.00  4.63           H  
ATOM    906  HA  SER A  55      -4.544 -17.777 -30.450  1.00  4.63           H  
ATOM    907 1HB  SER A  55      -6.077 -16.916 -32.132  1.00  4.63           H  
ATOM    908 2HB  SER A  55      -6.384 -16.149 -30.586  1.00  4.63           H  
ATOM    909  HG  SER A  55      -4.852 -14.456 -31.447  1.00  4.63           H  
ATOM    910  N   SER A  56      -2.549 -15.803 -32.133  1.00  5.95           N  
ATOM    911  CA  SER A  56      -1.491 -15.717 -33.128  1.00  5.95           C  
ATOM    912  C   SER A  56      -0.135 -15.902 -32.490  1.00  5.95           C  
ATOM    913  O   SER A  56       0.024 -15.672 -31.289  1.00  5.95           O  
ATOM    914  CB  SER A  56      -1.529 -14.362 -33.790  1.00  5.95           C  
ATOM    915  OG  SER A  56      -1.297 -13.351 -32.832  1.00  5.95           O  
ATOM    916  H   SER A  56      -2.753 -14.971 -31.591  1.00  5.95           H  
ATOM    917  HA  SER A  56      -1.642 -16.498 -33.874  1.00  5.95           H  
ATOM    918 1HB  SER A  56      -0.773 -14.312 -34.570  1.00  5.95           H  
ATOM    919 2HB  SER A  56      -2.501 -14.208 -34.256  1.00  5.95           H  
ATOM    920  HG  SER A  56      -2.091 -13.381 -32.242  1.00  5.95           H  
ATOM    921  N   THR A  57       0.870 -16.214 -33.304  1.00  5.85           N  
ATOM    922  CA  THR A  57       2.220 -16.348 -32.778  1.00  5.85           C  
ATOM    923  C   THR A  57       2.686 -15.051 -32.141  1.00  5.85           C  
ATOM    924  O   THR A  57       3.268 -15.065 -31.056  1.00  5.85           O  
ATOM    925  CB  THR A  57       3.215 -16.767 -33.866  1.00  5.85           C  
ATOM    926  CG2 THR A  57       4.615 -16.832 -33.275  1.00  5.85           C  
ATOM    927  OG1 THR A  57       2.846 -18.052 -34.386  1.00  5.85           O  
ATOM    928  H   THR A  57       0.692 -16.383 -34.284  1.00  5.85           H  
ATOM    929  HA  THR A  57       2.214 -17.118 -32.007  1.00  5.85           H  
ATOM    930  HB  THR A  57       3.202 -16.038 -34.676  1.00  5.85           H  
ATOM    931  HG1 THR A  57       3.490 -18.326 -35.047  1.00  5.85           H  
ATOM    932 1HG2 THR A  57       5.323 -17.128 -34.047  1.00  5.85           H  
ATOM    933 2HG2 THR A  57       4.891 -15.849 -32.886  1.00  5.85           H  
ATOM    934 3HG2 THR A  57       4.635 -17.560 -32.465  1.00  5.85           H  
ATOM    935  N   SER A  58       2.426 -13.921 -32.799  1.00  4.43           N  
ATOM    936  CA  SER A  58       2.879 -12.654 -32.252  1.00  4.43           C  
ATOM    937  C   SER A  58       2.260 -12.405 -30.882  1.00  4.43           C  
ATOM    938  O   SER A  58       2.964 -12.013 -29.951  1.00  4.43           O  
ATOM    939  CB  SER A  58       2.529 -11.518 -33.194  1.00  4.43           C  
ATOM    940  OG  SER A  58       3.242 -11.621 -34.400  1.00  4.43           O  
ATOM    941  H   SER A  58       1.928 -13.952 -33.675  1.00  4.43           H  
ATOM    942  HA  SER A  58       3.963 -12.695 -32.134  1.00  4.43           H  
ATOM    943 1HB  SER A  58       1.457 -11.537 -33.397  1.00  4.43           H  
ATOM    944 2HB  SER A  58       2.753 -10.568 -32.712  1.00  4.43           H  
ATOM    945  HG  SER A  58       2.988 -10.855 -34.925  1.00  4.43           H  
ATOM    946  N   GLN A  59       0.963 -12.685 -30.711  1.00  2.78           N  
ATOM    947  CA  GLN A  59       0.360 -12.467 -29.395  1.00  2.78           C  
ATOM    948  C   GLN A  59       0.979 -13.361 -28.337  1.00  2.78           C  
ATOM    949  O   GLN A  59       1.233 -12.929 -27.213  1.00  2.78           O  
ATOM    950  CB  GLN A  59      -1.136 -12.734 -29.438  1.00  2.78           C  
ATOM    951  CG  GLN A  59      -1.957 -11.721 -30.179  1.00  2.78           C  
ATOM    952  CD  GLN A  59      -3.359 -12.239 -30.415  1.00  2.78           C  
ATOM    953  NE2 GLN A  59      -4.376 -11.453 -30.075  1.00  2.78           N  
ATOM    954  OE1 GLN A  59      -3.506 -13.383 -30.919  1.00  2.78           O  
ATOM    955  H   GLN A  59       0.383 -13.028 -31.485  1.00  2.78           H  
ATOM    956  HA  GLN A  59       0.530 -11.430 -29.105  1.00  2.78           H  
ATOM    957 1HB  GLN A  59      -1.302 -13.710 -29.901  1.00  2.78           H  
ATOM    958 2HB  GLN A  59      -1.516 -12.790 -28.420  1.00  2.78           H  
ATOM    959 1HG  GLN A  59      -2.022 -10.815 -29.574  1.00  2.78           H  
ATOM    960 2HG  GLN A  59      -1.488 -11.495 -31.133  1.00  2.78           H  
ATOM    961 1HE2 GLN A  59      -5.322 -11.753 -30.221  1.00  2.78           H  
ATOM    962 2HE2 GLN A  59      -4.199 -10.548 -29.680  1.00  2.78           H  
ATOM    963  N   LYS A  60       1.253 -14.612 -28.710  1.00  1.64           N  
ATOM    964  CA  LYS A  60       1.816 -15.584 -27.785  1.00  1.64           C  
ATOM    965  C   LYS A  60       3.218 -15.159 -27.341  1.00  1.64           C  
ATOM    966  O   LYS A  60       3.566 -15.274 -26.162  1.00  1.64           O  
ATOM    967  CB  LYS A  60       1.800 -16.950 -28.472  1.00  1.64           C  
ATOM    968  CG  LYS A  60       0.366 -17.488 -28.626  1.00  1.64           C  
ATOM    969  CD  LYS A  60       0.271 -18.770 -29.441  1.00  1.64           C  
ATOM    970  CE  LYS A  60      -1.192 -19.192 -29.568  1.00  1.64           C  
ATOM    971  NZ  LYS A  60      -1.373 -20.379 -30.442  1.00  1.64           N1+
ATOM    972  H   LYS A  60       1.029 -14.910 -29.662  1.00  1.64           H  
ATOM    973  HA  LYS A  60       1.179 -15.631 -26.901  1.00  1.64           H  
ATOM    974 1HB  LYS A  60       2.245 -16.868 -29.461  1.00  1.64           H  
ATOM    975 2HB  LYS A  60       2.384 -17.664 -27.895  1.00  1.64           H  
ATOM    976 1HG  LYS A  60      -0.049 -17.680 -27.638  1.00  1.64           H  
ATOM    977 2HG  LYS A  60      -0.254 -16.734 -29.098  1.00  1.64           H  
ATOM    978 1HD  LYS A  60       0.671 -18.589 -30.441  1.00  1.64           H  
ATOM    979 2HD  LYS A  60       0.835 -19.564 -28.981  1.00  1.64           H  
ATOM    980 1HE  LYS A  60      -1.584 -19.416 -28.577  1.00  1.64           H  
ATOM    981 2HE  LYS A  60      -1.753 -18.364 -29.985  1.00  1.64           H  
ATOM    982 1HZ  LYS A  60      -2.360 -20.598 -30.491  1.00  1.64           H  
ATOM    983 2HZ  LYS A  60      -1.031 -20.160 -31.368  1.00  1.64           H  
ATOM    984 3HZ  LYS A  60      -0.869 -21.164 -30.065  1.00  1.64           H  
ATOM    985  N   VAL A  61       4.010 -14.617 -28.266  1.00  1.05           N  
ATOM    986  CA  VAL A  61       5.346 -14.146 -27.917  1.00  1.05           C  
ATOM    987  C   VAL A  61       5.265 -12.917 -27.029  1.00  1.05           C  
ATOM    988  O   VAL A  61       5.974 -12.816 -26.026  1.00  1.05           O  
ATOM    989  CB  VAL A  61       6.178 -13.821 -29.157  1.00  1.05           C  
ATOM    990  CG1 VAL A  61       7.490 -13.168 -28.722  1.00  1.05           C  
ATOM    991  CG2 VAL A  61       6.451 -15.105 -29.937  1.00  1.05           C  
ATOM    992  H   VAL A  61       3.686 -14.558 -29.232  1.00  1.05           H  
ATOM    993  HA  VAL A  61       5.854 -14.938 -27.368  1.00  1.05           H  
ATOM    994  HB  VAL A  61       5.629 -13.114 -29.786  1.00  1.05           H  
ATOM    995 1HG1 VAL A  61       8.084 -12.926 -29.601  1.00  1.05           H  
ATOM    996 2HG1 VAL A  61       7.272 -12.254 -28.166  1.00  1.05           H  
ATOM    997 3HG1 VAL A  61       8.045 -13.857 -28.085  1.00  1.05           H  
ATOM    998 1HG2 VAL A  61       7.038 -14.875 -30.824  1.00  1.05           H  
ATOM    999 2HG2 VAL A  61       6.999 -15.802 -29.306  1.00  1.05           H  
ATOM   1000 3HG2 VAL A  61       5.512 -15.555 -30.235  1.00  1.05           H  
ATOM   1001  N   ILE A  62       4.383 -11.982 -27.371  1.00  0.79           N  
ATOM   1002  CA  ILE A  62       4.239 -10.782 -26.572  1.00  0.79           C  
ATOM   1003  C   ILE A  62       3.832 -11.134 -25.158  1.00  0.79           C  
ATOM   1004  O   ILE A  62       4.441 -10.661 -24.198  1.00  0.79           O  
ATOM   1005  CB  ILE A  62       3.195  -9.844 -27.194  1.00  0.79           C  
ATOM   1006  CG1 ILE A  62       3.732  -9.277 -28.512  1.00  0.79           C  
ATOM   1007  CG2 ILE A  62       2.809  -8.756 -26.209  1.00  0.79           C  
ATOM   1008  CD1 ILE A  62       2.672  -8.614 -29.356  1.00  0.79           C  
ATOM   1009  H   ILE A  62       3.810 -12.100 -28.210  1.00  0.79           H  
ATOM   1010  HA  ILE A  62       5.201 -10.269 -26.537  1.00  0.79           H  
ATOM   1011  HB  ILE A  62       2.306 -10.426 -27.442  1.00  0.79           H  
ATOM   1012 1HG1 ILE A  62       4.501  -8.541 -28.287  1.00  0.79           H  
ATOM   1013 2HG1 ILE A  62       4.187 -10.081 -29.082  1.00  0.79           H  
ATOM   1014 1HG2 ILE A  62       2.051  -8.115 -26.653  1.00  0.79           H  
ATOM   1015 2HG2 ILE A  62       2.409  -9.223 -25.319  1.00  0.79           H  
ATOM   1016 3HG2 ILE A  62       3.684  -8.162 -25.950  1.00  0.79           H  
ATOM   1017 1HD1 ILE A  62       3.123  -8.235 -30.272  1.00  0.79           H  
ATOM   1018 2HD1 ILE A  62       1.904  -9.348 -29.607  1.00  0.79           H  
ATOM   1019 3HD1 ILE A  62       2.223  -7.792 -28.804  1.00  0.79           H  
ATOM   1020  N   TYR A  63       2.837 -12.010 -25.016  1.00  0.69           N  
ATOM   1021  CA  TYR A  63       2.410 -12.404 -23.690  1.00  0.69           C  
ATOM   1022  C   TYR A  63       3.524 -13.102 -22.938  1.00  0.69           C  
ATOM   1023  O   TYR A  63       3.738 -12.819 -21.763  1.00  0.69           O  
ATOM   1024  CB  TYR A  63       1.199 -13.310 -23.773  1.00  0.69           C  
ATOM   1025  CG  TYR A  63      -0.054 -12.606 -24.121  1.00  0.69           C  
ATOM   1026  CD1 TYR A  63      -0.971 -13.206 -24.967  1.00  0.69           C  
ATOM   1027  CD2 TYR A  63      -0.299 -11.351 -23.595  1.00  0.69           C  
ATOM   1028  CE1 TYR A  63      -2.140 -12.546 -25.282  1.00  0.69           C  
ATOM   1029  CE2 TYR A  63      -1.462 -10.695 -23.908  1.00  0.69           C  
ATOM   1030  CZ  TYR A  63      -2.383 -11.290 -24.748  1.00  0.69           C  
ATOM   1031  OH  TYR A  63      -3.550 -10.635 -25.056  1.00  0.69           O  
ATOM   1032  H   TYR A  63       2.360 -12.383 -25.835  1.00  0.69           H  
ATOM   1033  HA  TYR A  63       2.139 -11.508 -23.135  1.00  0.69           H  
ATOM   1034 1HB  TYR A  63       1.376 -14.077 -24.531  1.00  0.69           H  
ATOM   1035 2HB  TYR A  63       1.056 -13.818 -22.820  1.00  0.69           H  
ATOM   1036  HD1 TYR A  63      -0.769 -14.197 -25.380  1.00  0.69           H  
ATOM   1037  HD2 TYR A  63       0.428 -10.886 -22.931  1.00  0.69           H  
ATOM   1038  HE1 TYR A  63      -2.867 -13.008 -25.940  1.00  0.69           H  
ATOM   1039  HE2 TYR A  63      -1.657  -9.707 -23.491  1.00  0.69           H  
ATOM   1040  HH  TYR A  63      -4.106 -11.210 -25.591  1.00  0.69           H  
ATOM   1041  N   LEU A  64       4.292 -13.960 -23.611  1.00  0.68           N  
ATOM   1042  CA  LEU A  64       5.380 -14.652 -22.939  1.00  0.68           C  
ATOM   1043  C   LEU A  64       6.353 -13.666 -22.328  1.00  0.68           C  
ATOM   1044  O   LEU A  64       6.723 -13.789 -21.152  1.00  0.68           O  
ATOM   1045  CB  LEU A  64       6.135 -15.549 -23.921  1.00  0.68           C  
ATOM   1046  CG  LEU A  64       7.329 -16.252 -23.335  1.00  0.68           C  
ATOM   1047  CD1 LEU A  64       6.854 -17.106 -22.208  1.00  0.68           C  
ATOM   1048  CD2 LEU A  64       7.991 -17.079 -24.413  1.00  0.68           C  
ATOM   1049  H   LEU A  64       4.096 -14.180 -24.588  1.00  0.68           H  
ATOM   1050  HA  LEU A  64       4.960 -15.267 -22.144  1.00  0.68           H  
ATOM   1051 1HB  LEU A  64       5.447 -16.302 -24.304  1.00  0.68           H  
ATOM   1052 2HB  LEU A  64       6.479 -14.945 -24.755  1.00  0.68           H  
ATOM   1053  HG  LEU A  64       8.040 -15.523 -22.944  1.00  0.68           H  
ATOM   1054 1HD1 LEU A  64       7.691 -17.635 -21.758  1.00  0.68           H  
ATOM   1055 2HD1 LEU A  64       6.385 -16.472 -21.471  1.00  0.68           H  
ATOM   1056 3HD1 LEU A  64       6.145 -17.805 -22.583  1.00  0.68           H  
ATOM   1057 1HD2 LEU A  64       8.853 -17.602 -23.996  1.00  0.68           H  
ATOM   1058 2HD2 LEU A  64       7.276 -17.804 -24.801  1.00  0.68           H  
ATOM   1059 3HD2 LEU A  64       8.316 -16.423 -25.222  1.00  0.68           H  
ATOM   1060  N   VAL A  65       6.756 -12.681 -23.125  1.00  0.71           N  
ATOM   1061  CA  VAL A  65       7.695 -11.678 -22.671  1.00  0.71           C  
ATOM   1062  C   VAL A  65       7.110 -10.838 -21.542  1.00  0.71           C  
ATOM   1063  O   VAL A  65       7.775 -10.623 -20.526  1.00  0.71           O  
ATOM   1064  CB  VAL A  65       8.112 -10.778 -23.844  1.00  0.71           C  
ATOM   1065  CG1 VAL A  65       8.937  -9.614 -23.330  1.00  0.71           C  
ATOM   1066  CG2 VAL A  65       8.905 -11.611 -24.859  1.00  0.71           C  
ATOM   1067  H   VAL A  65       6.402 -12.643 -24.084  1.00  0.71           H  
ATOM   1068  HA  VAL A  65       8.582 -12.189 -22.300  1.00  0.71           H  
ATOM   1069  HB  VAL A  65       7.214 -10.375 -24.325  1.00  0.71           H  
ATOM   1070 1HG1 VAL A  65       9.221  -8.972 -24.162  1.00  0.71           H  
ATOM   1071 2HG1 VAL A  65       8.340  -9.049 -22.622  1.00  0.71           H  
ATOM   1072 3HG1 VAL A  65       9.834  -9.988 -22.836  1.00  0.71           H  
ATOM   1073 1HG2 VAL A  65       9.192 -10.983 -25.701  1.00  0.71           H  
ATOM   1074 2HG2 VAL A  65       9.796 -12.012 -24.381  1.00  0.71           H  
ATOM   1075 3HG2 VAL A  65       8.288 -12.433 -25.216  1.00  0.71           H  
ATOM   1076  N   MET A  66       5.858 -10.394 -21.680  1.00  0.74           N  
ATOM   1077  CA  MET A  66       5.232  -9.598 -20.631  1.00  0.74           C  
ATOM   1078  C   MET A  66       5.172 -10.359 -19.315  1.00  0.74           C  
ATOM   1079  O   MET A  66       5.524  -9.828 -18.261  1.00  0.74           O  
ATOM   1080  CB  MET A  66       3.812  -9.211 -21.035  1.00  0.74           C  
ATOM   1081  CG  MET A  66       3.680  -8.207 -22.150  1.00  0.74           C  
ATOM   1082  SD  MET A  66       1.967  -8.056 -22.686  1.00  0.74           S  
ATOM   1083  CE  MET A  66       1.231  -7.320 -21.241  1.00  0.74           C  
ATOM   1084  H   MET A  66       5.335 -10.605 -22.533  1.00  0.74           H  
ATOM   1085  HA  MET A  66       5.829  -8.699 -20.476  1.00  0.74           H  
ATOM   1086 1HB  MET A  66       3.286 -10.111 -21.357  1.00  0.74           H  
ATOM   1087 2HB  MET A  66       3.283  -8.824 -20.165  1.00  0.74           H  
ATOM   1088 1HG  MET A  66       4.024  -7.234 -21.807  1.00  0.74           H  
ATOM   1089 2HG  MET A  66       4.289  -8.507 -22.997  1.00  0.74           H  
ATOM   1090 1HE  MET A  66       0.166  -7.160 -21.416  1.00  0.74           H  
ATOM   1091 2HE  MET A  66       1.364  -7.984 -20.386  1.00  0.74           H  
ATOM   1092 3HE  MET A  66       1.712  -6.363 -21.035  1.00  0.74           H  
ATOM   1093  N   ILE A  67       4.785 -11.632 -19.377  1.00  0.77           N  
ATOM   1094  CA  ILE A  67       4.676 -12.434 -18.173  1.00  0.77           C  
ATOM   1095  C   ILE A  67       6.022 -12.564 -17.501  1.00  0.77           C  
ATOM   1096  O   ILE A  67       6.141 -12.365 -16.293  1.00  0.77           O  
ATOM   1097  CB  ILE A  67       4.161 -13.849 -18.488  1.00  0.77           C  
ATOM   1098  CG1 ILE A  67       2.708 -13.838 -18.974  1.00  0.77           C  
ATOM   1099  CG2 ILE A  67       4.294 -14.733 -17.237  1.00  0.77           C  
ATOM   1100  CD1 ILE A  67       2.288 -15.165 -19.613  1.00  0.77           C  
ATOM   1101  H   ILE A  67       4.529 -12.044 -20.274  1.00  0.77           H  
ATOM   1102  HA  ILE A  67       3.985 -11.941 -17.487  1.00  0.77           H  
ATOM   1103  HB  ILE A  67       4.765 -14.271 -19.299  1.00  0.77           H  
ATOM   1104 1HG1 ILE A  67       2.054 -13.644 -18.126  1.00  0.77           H  
ATOM   1105 2HG1 ILE A  67       2.575 -13.040 -19.690  1.00  0.77           H  
ATOM   1106 1HG2 ILE A  67       3.948 -15.734 -17.463  1.00  0.77           H  
ATOM   1107 2HG2 ILE A  67       5.336 -14.771 -16.920  1.00  0.77           H  
ATOM   1108 3HG2 ILE A  67       3.686 -14.316 -16.435  1.00  0.77           H  
ATOM   1109 1HD1 ILE A  67       1.253 -15.100 -19.935  1.00  0.77           H  
ATOM   1110 2HD1 ILE A  67       2.922 -15.375 -20.479  1.00  0.77           H  
ATOM   1111 3HD1 ILE A  67       2.396 -15.965 -18.889  1.00  0.77           H  
ATOM   1112  N   LEU A  68       7.054 -12.893 -18.269  1.00  0.82           N  
ATOM   1113  CA  LEU A  68       8.366 -13.058 -17.676  1.00  0.82           C  
ATOM   1114  C   LEU A  68       8.990 -11.766 -17.153  1.00  0.82           C  
ATOM   1115  O   LEU A  68       9.685 -11.791 -16.142  1.00  0.82           O  
ATOM   1116  CB  LEU A  68       9.263 -13.787 -18.654  1.00  0.82           C  
ATOM   1117  CG  LEU A  68       8.837 -15.259 -18.836  1.00  0.82           C  
ATOM   1118  CD1 LEU A  68       9.670 -15.932 -19.913  1.00  0.82           C  
ATOM   1119  CD2 LEU A  68       8.969 -15.969 -17.473  1.00  0.82           C  
ATOM   1120  H   LEU A  68       6.926 -13.049 -19.273  1.00  0.82           H  
ATOM   1121  HA  LEU A  68       8.246 -13.717 -16.818  1.00  0.82           H  
ATOM   1122 1HB  LEU A  68       9.199 -13.288 -19.626  1.00  0.82           H  
ATOM   1123 2HB  LEU A  68      10.274 -13.747 -18.303  1.00  0.82           H  
ATOM   1124  HG  LEU A  68       7.795 -15.289 -19.161  1.00  0.82           H  
ATOM   1125 1HD1 LEU A  68       9.344 -16.964 -20.032  1.00  0.82           H  
ATOM   1126 2HD1 LEU A  68       9.536 -15.397 -20.854  1.00  0.82           H  
ATOM   1127 3HD1 LEU A  68      10.718 -15.915 -19.629  1.00  0.82           H  
ATOM   1128 1HD2 LEU A  68       8.651 -16.981 -17.554  1.00  0.82           H  
ATOM   1129 2HD2 LEU A  68      10.001 -15.938 -17.147  1.00  0.82           H  
ATOM   1130 3HD2 LEU A  68       8.343 -15.463 -16.739  1.00  0.82           H  
ATOM   1131  N   LEU A  69       8.752 -10.633 -17.815  1.00  0.89           N  
ATOM   1132  CA  LEU A  69       9.285  -9.368 -17.311  1.00  0.89           C  
ATOM   1133  C   LEU A  69       8.611  -8.946 -16.004  1.00  0.89           C  
ATOM   1134  O   LEU A  69       9.259  -8.386 -15.118  1.00  0.89           O  
ATOM   1135  CB  LEU A  69       9.113  -8.251 -18.344  1.00  0.89           C  
ATOM   1136  CG  LEU A  69       9.984  -8.355 -19.598  1.00  0.89           C  
ATOM   1137  CD1 LEU A  69       9.563  -7.280 -20.581  1.00  0.89           C  
ATOM   1138  CD2 LEU A  69      11.448  -8.198 -19.210  1.00  0.89           C  
ATOM   1139  H   LEU A  69       8.204 -10.643 -18.676  1.00  0.89           H  
ATOM   1140  HA  LEU A  69      10.349  -9.500 -17.118  1.00  0.89           H  
ATOM   1141 1HB  LEU A  69       8.069  -8.259 -18.672  1.00  0.89           H  
ATOM   1142 2HB  LEU A  69       9.315  -7.296 -17.865  1.00  0.89           H  
ATOM   1143  HG  LEU A  69       9.837  -9.324 -20.065  1.00  0.89           H  
ATOM   1144 1HD1 LEU A  69      10.170  -7.352 -21.483  1.00  0.89           H  
ATOM   1145 2HD1 LEU A  69       8.512  -7.421 -20.837  1.00  0.89           H  
ATOM   1146 3HD1 LEU A  69       9.698  -6.301 -20.129  1.00  0.89           H  
ATOM   1147 1HD2 LEU A  69      12.072  -8.278 -20.100  1.00  0.89           H  
ATOM   1148 2HD2 LEU A  69      11.603  -7.226 -18.743  1.00  0.89           H  
ATOM   1149 3HD2 LEU A  69      11.710  -8.977 -18.514  1.00  0.89           H  
ATOM   1150  N   ILE A  70       7.307  -9.222 -15.890  1.00  1.00           N  
ATOM   1151  CA  ILE A  70       6.512  -8.863 -14.719  1.00  1.00           C  
ATOM   1152  C   ILE A  70       6.664  -9.825 -13.547  1.00  1.00           C  
ATOM   1153  O   ILE A  70       6.787  -9.392 -12.405  1.00  1.00           O  
ATOM   1154  CB  ILE A  70       5.024  -8.784 -15.076  1.00  1.00           C  
ATOM   1155  CG1 ILE A  70       4.784  -7.638 -16.075  1.00  1.00           C  
ATOM   1156  CG2 ILE A  70       4.211  -8.592 -13.801  1.00  1.00           C  
ATOM   1157  CD1 ILE A  70       3.407  -7.661 -16.706  1.00  1.00           C  
ATOM   1158  H   ILE A  70       6.826  -9.669 -16.672  1.00  1.00           H  
ATOM   1159  HA  ILE A  70       6.834  -7.879 -14.387  1.00  1.00           H  
ATOM   1160  HB  ILE A  70       4.723  -9.712 -15.570  1.00  1.00           H  
ATOM   1161 1HG1 ILE A  70       4.916  -6.688 -15.562  1.00  1.00           H  
ATOM   1162 2HG1 ILE A  70       5.528  -7.705 -16.872  1.00  1.00           H  
ATOM   1163 1HG2 ILE A  70       3.153  -8.548 -14.050  1.00  1.00           H  
ATOM   1164 2HG2 ILE A  70       4.392  -9.431 -13.129  1.00  1.00           H  
ATOM   1165 3HG2 ILE A  70       4.510  -7.665 -13.313  1.00  1.00           H  
ATOM   1166 1HD1 ILE A  70       3.311  -6.828 -17.402  1.00  1.00           H  
ATOM   1167 2HD1 ILE A  70       3.273  -8.602 -17.244  1.00  1.00           H  
ATOM   1168 3HD1 ILE A  70       2.650  -7.574 -15.929  1.00  1.00           H  
ATOM   1169  N   ALA A  71       6.649 -11.130 -13.820  1.00  1.19           N  
ATOM   1170  CA  ALA A  71       6.675 -12.171 -12.798  1.00  1.19           C  
ATOM   1171  C   ALA A  71       7.711 -12.008 -11.663  1.00  1.19           C  
ATOM   1172  O   ALA A  71       7.324 -12.222 -10.524  1.00  1.19           O  
ATOM   1173  CB  ALA A  71       6.874 -13.519 -13.465  1.00  1.19           C  
ATOM   1174  H   ALA A  71       6.569 -11.431 -14.789  1.00  1.19           H  
ATOM   1175  HA  ALA A  71       5.692 -12.173 -12.325  1.00  1.19           H  
ATOM   1176 1HB  ALA A  71       6.809 -14.290 -12.709  1.00  1.19           H  
ATOM   1177 2HB  ALA A  71       6.096 -13.678 -14.204  1.00  1.19           H  
ATOM   1178 3HB  ALA A  71       7.833 -13.560 -13.957  1.00  1.19           H  
ATOM   1179  N   PRO A  72       8.999 -11.628 -11.867  1.00  1.45           N  
ATOM   1180  CA  PRO A  72       9.968 -11.437 -10.796  1.00  1.45           C  
ATOM   1181  C   PRO A  72       9.635 -10.271  -9.862  1.00  1.45           C  
ATOM   1182  O   PRO A  72      10.202 -10.158  -8.769  1.00  1.45           O  
ATOM   1183  CB  PRO A  72      11.274 -11.177 -11.558  1.00  1.45           C  
ATOM   1184  CG  PRO A  72      10.856 -10.698 -12.901  1.00  1.45           C  
ATOM   1185  CD  PRO A  72       9.604 -11.454 -13.208  1.00  1.45           C  
ATOM   1186  HA  PRO A  72      10.042 -12.371 -10.222  1.00  1.45           H  
ATOM   1187 1HB  PRO A  72      11.874 -10.433 -11.021  1.00  1.45           H  
ATOM   1188 2HB  PRO A  72      11.866 -12.069 -11.608  1.00  1.45           H  
ATOM   1189 1HG  PRO A  72      10.693  -9.607 -12.902  1.00  1.45           H  
ATOM   1190 2HG  PRO A  72      11.639 -10.905 -13.639  1.00  1.45           H  
ATOM   1191 1HD  PRO A  72       9.077 -10.831 -13.866  1.00  1.45           H  
ATOM   1192 2HD  PRO A  72       9.840 -12.416 -13.661  1.00  1.45           H  
ATOM   1193  N   ALA A  73       8.738  -9.372 -10.275  1.00  1.81           N  
ATOM   1194  CA  ALA A  73       8.424  -8.187  -9.484  1.00  1.81           C  
ATOM   1195  C   ALA A  73       7.477  -8.493  -8.328  1.00  1.81           C  
ATOM   1196  O   ALA A  73       6.330  -8.043  -8.303  1.00  1.81           O  
ATOM   1197  CB  ALA A  73       7.809  -7.126 -10.381  1.00  1.81           C  
ATOM   1198  H   ALA A  73       8.228  -9.494 -11.149  1.00  1.81           H  
ATOM   1199  HA  ALA A  73       9.355  -7.807  -9.065  1.00  1.81           H  
ATOM   1200 1HB  ALA A  73       7.609  -6.230  -9.798  1.00  1.81           H  
ATOM   1201 2HB  ALA A  73       8.499  -6.892 -11.191  1.00  1.81           H  
ATOM   1202 3HB  ALA A  73       6.878  -7.502 -10.797  1.00  1.81           H  
ATOM   1203  N   TYR A  74       7.978  -9.235  -7.355  1.00  2.25           N  
ATOM   1204  CA  TYR A  74       7.173  -9.633  -6.211  1.00  2.25           C  
ATOM   1205  C   TYR A  74       7.158  -8.539  -5.154  1.00  2.25           C  
ATOM   1206  O   TYR A  74       8.152  -7.834  -4.965  1.00  2.25           O  
ATOM   1207  CB  TYR A  74       7.693 -10.937  -5.604  1.00  2.25           C  
ATOM   1208  CG  TYR A  74       7.463 -12.174  -6.460  1.00  2.25           C  
ATOM   1209  CD1 TYR A  74       8.454 -12.635  -7.314  1.00  2.25           C  
ATOM   1210  CD2 TYR A  74       6.253 -12.848  -6.380  1.00  2.25           C  
ATOM   1211  CE1 TYR A  74       8.236 -13.769  -8.077  1.00  2.25           C  
ATOM   1212  CE2 TYR A  74       6.037 -13.980  -7.144  1.00  2.25           C  
ATOM   1213  CZ  TYR A  74       7.021 -14.442  -7.988  1.00  2.25           C  
ATOM   1214  OH  TYR A  74       6.799 -15.574  -8.735  1.00  2.25           O  
ATOM   1215  H   TYR A  74       8.937  -9.559  -7.467  1.00  2.25           H  
ATOM   1216  HA  TYR A  74       6.147  -9.788  -6.545  1.00  2.25           H  
ATOM   1217 1HB  TYR A  74       8.765 -10.846  -5.425  1.00  2.25           H  
ATOM   1218 2HB  TYR A  74       7.215 -11.098  -4.638  1.00  2.25           H  
ATOM   1219  HD1 TYR A  74       9.405 -12.109  -7.381  1.00  2.25           H  
ATOM   1220  HD2 TYR A  74       5.473 -12.487  -5.710  1.00  2.25           H  
ATOM   1221  HE1 TYR A  74       9.010 -14.125  -8.739  1.00  2.25           H  
ATOM   1222  HE2 TYR A  74       5.086 -14.509  -7.077  1.00  2.25           H  
ATOM   1223  HH  TYR A  74       5.893 -15.867  -8.606  1.00  2.25           H  
ATOM   1224  N   SER A  75       6.032  -8.420  -4.462  1.00  2.72           N  
ATOM   1225  CA  SER A  75       5.872  -7.465  -3.375  1.00  2.72           C  
ATOM   1226  C   SER A  75       4.670  -7.852  -2.524  1.00  2.72           C  
ATOM   1227  O   SER A  75       4.725  -7.778  -1.297  1.00  2.72           O  
ATOM   1228  CB  SER A  75       5.692  -6.058  -3.919  1.00  2.72           C  
ATOM   1229  OG  SER A  75       5.501  -5.135  -2.879  1.00  2.72           O  
ATOM   1230  OXT SER A  75       3.766  -8.493  -3.055  1.00  2.72           O1-
ATOM   1231  H   SER A  75       5.257  -9.023  -4.698  1.00  2.72           H  
ATOM   1232  HA  SER A  75       6.764  -7.494  -2.748  1.00  2.72           H  
ATOM   1233 1HB  SER A  75       6.571  -5.774  -4.500  1.00  2.72           H  
ATOM   1234 2HB  SER A  75       4.836  -6.034  -4.591  1.00  2.72           H  
ATOM   1235  HG  SER A  75       6.301  -5.169  -2.347  1.00  2.72           H  
TER   
END
