# Supplementary material for: Integrative proteome-wide structural analysis and high-throughput docking identify broad-spectrum antiviral scaffolds against Zika, Yellow Fever, West Nile, Saint Louis encephalitis, and Usutu viruses
Source: Front Cell Infect Microbiol. 2026 Apr 30;16:1723132. doi: 10.3389/fcimb.2026.1723132 (PMC13171538; doi:10.3389/fcimb.2026.1723132)
Supplement: Supplementary file 7 [file DataSheet7.zip › ZIKV/ZIKV_NS1/Mol_probity_Files/Clash_log_ZIKV_NS1.txt]

Using electron cloud x-H distances and vdW radii

Using input model H/D atoms...

Bad Clashes >= 0.4 Angstrom:
 A 251  LEU  O    A 251  LEU HD23 :0.716
 A 251  LEU  C    A 251  LEU HD23 :0.498
 A 251  LEU  CD2  A 251  LEU  O   :0.479
 A 224  GLU  OE1  A 245  LYS  NZ  :0.456
 A 140  LEU  HB2  A 143  CYS  H   :0.446
 A 140  LEU  HB3  A 142  GLU  H   :0.432
 A 218  ILE  HA   A 218  ILE HD12 :0.421
 A 241  LEU  O    A 262  THR  HA  :0.403
 A 273  LEU HD11  A 323  PHE  HB3 :0.400
clashscore = 1.63
clashscore (B factor cutoff = 40) = 1.626898
