# Supplementary material for: Integrative proteome-wide structural analysis and high-throughput docking identify broad-spectrum antiviral scaffolds against Zika, Yellow Fever, West Nile, Saint Louis encephalitis, and Usutu viruses
Source: Front Cell Infect Microbiol. 2026 Apr 30;16:1723132. doi: 10.3389/fcimb.2026.1723132 (PMC13171538; doi:10.3389/fcimb.2026.1723132)
Supplement: Supplementary file 7 [file DataSheet7.zip › ZIKV/ZIKV_NS1/Mol_probity_Files/ZIKV_NS1_1FH.pdb]

USER  MOD reduce.3.7.201124 H: found=0, std=0, add=2725, rem=0, adj=72
USER  MOD -----------------------------------------------------------------
USER  MOD scores for adjustable sidechains, with "set" totals for H,N and Q
USER  MOD "o" means original, "f" means flipped, "180deg" is methyl default
USER  MOD "!" flags a clash with an overlap of 0.40A or greater
USER  MOD flip categories: "K"=keep, "C"=clashes, "X"=uncertain, "F"=flip
USER  MOD Set 1.1: A 302 THR OG1 :   rot  -75:sc=    1.03
USER  MOD Set 1.2: A 304 SER OG  :   rot  -52:sc=    1.31
USER  MOD Set 2.1: A 283 THR OG1 :   rot  -55:sc=    2.39
USER  MOD Set 2.2: A 331 TYR OH  :   rot   -8:sc=    1.67
USER  MOD Set 3.1: A 204 SER OG  :   rot -164:sc=   0.637
USER  MOD Set 3.2: A 254 HIS     :     no HD1:sc=  -0.142  K(o=0.5,f=-3.1)
USER  MOD Set 4.1: A 186 THR OG1 :   rot   36:sc=   0.667
USER  MOD Set 4.2: A 195 HIS     :     no HE2:sc=   0.364  K(o=1,f=-3.1!)
USER  MOD Set 5.1: A 158 HIS     :     no HD1:sc=   0.511  K(o=2.1,f=-4.4!)
USER  MOD Set 5.2: A 165 THR OG1 :   rot   26:sc=    1.63
USER  MOD Set 6.1: A  87 THR OG1 :   rot -120:sc=    1.01
USER  MOD Set 6.2: A 129 THR OG1 :   rot  -69:sc=   0.689
USER  MOD Set 7.1: A  35 HIS     :     no HE2:sc=   0.637  K(o=1.4,f=-0.47)
USER  MOD Set 7.2: A 166 SER OG  :   rot  -97:sc=   0.749
USER  MOD Single : A   1 ASP N   :NH3+   -129:sc=   0.733   (180deg=-0.0247)
USER  MOD Single : A   5 SER OG  :   rot  -97:sc=   0.266
USER  MOD Single : A   9 SER OG  :   rot  -50:sc=    1.08
USER  MOD Single : A  10 LYS NZ  :NH3+    158:sc=    1.26   (180deg=0.345)
USER  MOD Single : A  11 LYS NZ  :NH3+   -167:sc=    1.09   (180deg=0.982)
USER  MOD Single : A  13 THR OG1 :   rot  180:sc=-0.000276
USER  MOD Single : A  17 THR OG1 :   rot  180:sc=       0
USER  MOD Single : A  22 TYR OH  :   rot -171:sc=    1.26
USER  MOD Single : A  23 ASN     :      amide:sc= -0.0336  K(o=-0.034,f=-1.8!)
USER  MOD Single : A  32 TYR OH  :   rot   22:sc=    1.15
USER  MOD Single : A  33 LYS NZ  :NH3+    180:sc=       0   (180deg=0)
USER  MOD Single : A  34 TYR OH  :   rot  180:sc=       0
USER  MOD Single : A  38 SER OG  :   rot  180:sc=   0.118
USER  MOD Single : A  47 LYS NZ  :NH3+   -165:sc=    1.06   (180deg=0.909)
USER  MOD Single : A  48 GLN     :      amide:sc=   0.285  K(o=0.29,f=-0.48)
USER  MOD Single : A  58 SER OG  :   rot   30:sc=   0.426
USER  MOD Single : A  59 SER OG  :   rot  -98:sc=   0.854
USER  MOD Single : A  61 SER OG  :   rot   65:sc=   0.664
USER  MOD Single : A  65 ASN     :      amide:sc=   0.636  K(o=0.64,f=-0.03)
USER  MOD Single : A  69 LYS NZ  :NH3+   -178:sc=    0.69   (180deg=0.687)
USER  MOD Single : A  70 SER OG  :   rot  -43:sc=    1.12
USER  MOD Single : A  76 ASN     :      amide:sc=    1.54  K(o=1.5,f=-8.8!)
USER  MOD Single : A  82 ASN     :      amide:sc=  0.0535  K(o=0.053,f=-1.5)
USER  MOD Single : A  85 GLN     :      amide:sc= -0.0605  X(o=-0.061,f=-0.061)
USER  MOD Single : A  92 SER OG  :   rot  180:sc=       0
USER  MOD Single : A  94 LYS NZ  :NH3+    153:sc=       1   (180deg=0.486)
USER  MOD Single : A  95 ASN     :      amide:sc=   0.445  K(o=0.45,f=-3.2!)
USER  MOD Single : A 102 GLN     :      amide:sc=   0.293  K(o=0.29,f=-0.48)
USER  MOD Single : A 109 ASN     :      amide:sc=-0.00913  X(o=-0.0091,f=-0.42)
USER  MOD Single : A 113 HIS     :     no HD1:sc=   -0.28  X(o=-0.28,f=-0.75)
USER  MOD Single : A 116 LYS NZ  :NH3+    180:sc=       0   (180deg=0)
USER  MOD Single : A 120 LYS NZ  :NH3+    166:sc=    1.13   (180deg=1)
USER  MOD Single : A 121 SER OG  :   rot  -83:sc=   0.877
USER  MOD Single : A 122 TYR OH  :   rot  180:sc=       0
USER  MOD Single : A 128 LYS NZ  :NH3+    180:sc=       0   (180deg=0)
USER  MOD Single : A 130 ASN     :      amide:sc=-0.00501  K(o=-0.005,f=-1)
USER  MOD Single : A 131 ASN     :      amide:sc=   0.116  X(o=0.12,f=-0.047)
USER  MOD Single : A 132 SER OG  :   rot  180:sc=       0
USER  MOD Single : A 139 THR OG1 :   rot  180:sc=       0
USER  MOD Single : A 141 LYS NZ  :NH3+    180:sc=       0   (180deg=0)
USER  MOD Single : A 147 HIS     :     no HE2:sc=   0.214  K(o=0.21,f=-0.86)
USER  MOD Single : A 151 ASN     :      amide:sc=     1.1  K(o=1.1,f=-1.3)
USER  MOD Single : A 152 SER OG  :   rot  140:sc=   0.461
USER  MOD Single : A 164 HIS     :     no HD1:sc=       0  X(o=0,f=0)
USER  MOD Single : A 170 LYS NZ  :NH3+    180:sc=   0.899   (180deg=0.899)
USER  MOD Single : A 175 TYR OH  :   rot   38:sc=    1.53
USER  MOD Single : A 176 SER OG  :   rot  180:sc=   0.182
USER  MOD Single : A 189 LYS NZ  :NH3+    180:sc=       0   (180deg=0)
USER  MOD Single : A 196 SER OG  :   rot  180:sc=       0
USER  MOD Single : A 200 TYR OH  :   rot   95:sc=  -0.157
USER  MOD Single : A 206 LYS NZ  :NH3+    180:sc=       0   (180deg=0)
USER  MOD Single : A 207 ASN     :      amide:sc=       0  X(o=0,f=0)
USER  MOD Single : A 209 THR OG1 :   rot  150:sc=   0.264
USER  MOD Single : A 213 LYS NZ  :NH3+   -167:sc=   0.721   (180deg=0.624)
USER  MOD Single : A 216 HIS     :     no HE2:sc= -0.0668  X(o=-0.067,f=-0.19)
USER  MOD Single : A 221 LYS NZ  :NH3+    168:sc=    1.13   (180deg=1)
USER  MOD Single : A 222 THR OG1 :   rot  -73:sc=    1.32
USER  MOD Single : A 227 LYS NZ  :NH3+    180:sc=       0   (180deg=0)
USER  MOD Single : A 228 SER OG  :   rot  180:sc=       0
USER  MOD Single : A 229 HIS     :     no HE2:sc=  -0.104  K(o=-0.1,f=-2.1!)
USER  MOD Single : A 230 THR OG1 :   rot  -77:sc=   0.685
USER  MOD Single : A 233 THR OG1 :   rot -170:sc=       0
USER  MOD Single : A 239 SER OG  :   rot  180:sc=       0
USER  MOD Single : A 245 LYS NZ  :NH3+    156:sc=   0.311!  (180deg=-0.00697!)
USER  MOD Single : A 246 SER OG  :   rot  137:sc=     1.2
USER  MOD Single : A 252 SER OG  :   rot   41:sc=   0.214
USER  MOD Single : A 253 HIS     :     no HD1:sc=       1  K(o=1,f=-3.1!)
USER  MOD Single : A 255 ASN     :      amide:sc=  -0.176  K(o=-0.18,f=-5.6!)
USER  MOD Single : A 256 THR OG1 :   rot  -65:sc=    1.28
USER  MOD Single : A 260 TYR OH  :   rot  -24:sc=    0.28
USER  MOD Single : A 262 THR OG1 :   rot  -41:sc=    1.03
USER  MOD Single : A 263 GLN     :      amide:sc=    1.63  K(o=1.6,f=-6.6!)
USER  MOD Single : A 265 LYS NZ  :NH3+    180:sc=       0   (180deg=0)
USER  MOD Single : A 269 HIS     :     no HD1:sc=   0.209  K(o=0.21,f=-1.3)
USER  MOD Single : A 270 SER OG  :   rot  -77:sc=   0.972
USER  MOD Single : A 284 LYS NZ  :NH3+    180:sc=       0   (180deg=0)
USER  MOD Single : A 286 TYR OH  :   rot  180:sc=       0
USER  MOD Single : A 290 THR OG1 :   rot -143:sc=   0.737
USER  MOD Single : A 293 THR OG1 :   rot  180:sc=       0
USER  MOD Single : A 297 SER OG  :   rot   63:sc=    1.32
USER  MOD Single : A 300 SER OG  :   rot  -80:sc=    1.03
USER  MOD Single : A 301 THR OG1 :   rot  180:sc=  -0.968
USER  MOD Single : A 317 THR OG1 :   rot  -94:sc=    1.14
USER  MOD Single : A 322 SER OG  :   rot -117:sc=     1.3
USER  MOD Single : A 326 LYS NZ  :NH3+    178:sc=    0.82   (180deg=0.812)
USER  MOD Single : A 339 LYS NZ  :NH3+    173:sc=   0.843   (180deg=0.81)
USER  MOD Single : A 343 SER OG  :   rot  180:sc=       0
USER  MOD Single : A 344 ASN     :      amide:sc=   0.324  K(o=0.32,f=-0.53)
USER  MOD Single : A 348 SER OG  :   rot  130:sc=  0.0116
USER  MOD Single : A 351 THR OG1 :   rot  180:sc=       0
USER  MOD -----------------------------------------------------------------
ATOM      1  N   ASP A   1       0.141   0.354  -1.366  1.00  3.40           N
ATOM      2  CA  ASP A   1       1.473   0.461  -0.782  1.00  3.40           C
ATOM      3  C   ASP A   1       1.455   1.505   0.332  1.00  3.40           C
ATOM      4  O   ASP A   1       0.412   2.085   0.643  1.00  3.40           O
ATOM      5  CB  ASP A   1       2.510   0.865  -1.838  1.00  3.40           C
ATOM      6  CG  ASP A   1       3.927   0.344  -1.627  1.00  3.40           C
ATOM      7  OD1 ASP A   1       4.514   0.637  -0.589  1.00  3.40           O
ATOM      8  OD2 ASP A   1       4.468  -0.224  -2.574  1.00  3.40           O1-
ATOM      0  H1  ASP A   1      -0.107  -0.501  -1.387  1.00  3.40           H   new
ATOM      0  H2  ASP A   1      -0.437   0.818  -0.874  1.00  3.40           H   new
ATOM      0  H3  ASP A   1       0.153   0.679  -2.194  1.00  3.40           H   new
ATOM      0  HA  ASP A   1       1.720  -0.406  -0.425  1.00  3.40           H   new
ATOM      0  HB2 ASP A   1       2.198   0.558  -2.704  1.00  3.40           H   new
ATOM      0  HB3 ASP A   1       2.544   1.834  -1.876  1.00  3.40           H   new
ATOM     15  N   VAL A   2       2.593   1.647   1.005  1.00  3.30           N
ATOM     16  CA  VAL A   2       2.759   2.580   2.112  1.00  3.30           C
ATOM     17  C   VAL A   2       4.066   3.354   1.987  1.00  3.30           C
ATOM     18  O   VAL A   2       4.351   4.246   2.791  1.00  3.30           O
ATOM     19  CB  VAL A   2       2.769   1.826   3.458  1.00  3.30           C
ATOM     20  CG1 VAL A   2       1.440   1.110   3.703  1.00  3.30           C
ATOM     21  CG2 VAL A   2       3.909   0.816   3.454  1.00  3.30           C
ATOM      0  H   VAL A   2       3.303   1.195   0.827  1.00  3.30           H   new
ATOM      0  HA  VAL A   2       2.012   3.198   2.081  1.00  3.30           H   new
ATOM      0  HB  VAL A   2       2.896   2.469   4.173  1.00  3.30           H   new
ATOM      0 HG11 VAL A   2       1.474   0.646   4.554  1.00  3.30           H   new
ATOM      0 HG12 VAL A   2       0.720   1.760   3.719  1.00  3.30           H   new
ATOM      0 HG13 VAL A   2       1.281   0.470   2.992  1.00  3.30           H   new
ATOM      0 HG21 VAL A   2       3.921   0.338   4.298  1.00  3.30           H   new
ATOM      0 HG22 VAL A   2       3.781   0.186   2.728  1.00  3.30           H   new
ATOM      0 HG23 VAL A   2       4.752   1.280   3.334  1.00  3.30           H   new
ATOM     31  N   GLY A   3       4.892   2.947   1.024  1.00  3.26           N
ATOM     32  CA  GLY A   3       6.250   3.469   0.903  1.00  3.26           C
ATOM     33  C   GLY A   3       6.456   4.748   0.093  1.00  3.26           C
ATOM     34  O   GLY A   3       5.516   5.493  -0.230  1.00  3.26           O
ATOM      0  H   GLY A   3       4.682   2.365   0.427  1.00  3.26           H   new
ATOM      0  HA2 GLY A   3       6.589   3.626   1.798  1.00  3.26           H   new
ATOM      0  HA3 GLY A   3       6.801   2.775   0.509  1.00  3.26           H   new
ATOM     38  N   CYS A   4       7.746   4.992  -0.177  1.00  3.31           N
ATOM     39  CA  CYS A   4       8.255   6.144  -0.913  1.00  3.31           C
ATOM     40  C   CYS A   4       9.346   5.738  -1.892  1.00  3.31           C
ATOM     41  O   CYS A   4       9.936   4.659  -1.772  1.00  3.31           O
ATOM     42  CB  CYS A   4       8.839   7.183   0.050  1.00  3.31           C
ATOM     43  SG  CYS A   4       7.697   7.752   1.334  1.00  3.31           S
ATOM      0  H   CYS A   4       8.372   4.461   0.079  1.00  3.31           H   new
ATOM      0  HA  CYS A   4       7.507   6.522  -1.401  1.00  3.31           H   new
ATOM      0  HB2 CYS A   4       9.624   6.805   0.477  1.00  3.31           H   new
ATOM      0  HB3 CYS A   4       9.137   7.950  -0.463  1.00  3.31           H   new
ATOM     48  N   SER A   5       9.684   6.639  -2.807  1.00  3.47           N
ATOM     49  CA  SER A   5      10.805   6.411  -3.719  1.00  3.47           C
ATOM     50  C   SER A   5      11.396   7.709  -4.255  1.00  3.47           C
ATOM     51  O   SER A   5      10.778   8.776  -4.172  1.00  3.47           O
ATOM     52  CB  SER A   5      10.383   5.539  -4.879  1.00  3.47           C
ATOM     53  OG  SER A   5       9.460   6.197  -5.693  1.00  3.47           O
ATOM      0  H   SER A   5       9.279   7.389  -2.918  1.00  3.47           H   new
ATOM      0  HA  SER A   5      11.491   5.961  -3.201  1.00  3.47           H   new
ATOM      0  HB2 SER A   5      11.162   5.292  -5.402  1.00  3.47           H   new
ATOM      0  HB3 SER A   5       9.994   4.716  -4.544  1.00  3.47           H   new
ATOM      0  HG  SER A   5       8.682   5.965  -5.478  1.00  3.47           H   new
ATOM     59  N   VAL A   6      12.600   7.611  -4.820  1.00  3.73           N
ATOM     60  CA  VAL A   6      13.241   8.779  -5.413  1.00  3.73           C
ATOM     61  C   VAL A   6      13.548   8.569  -6.885  1.00  3.73           C
ATOM     62  O   VAL A   6      14.151   7.565  -7.273  1.00  3.73           O
ATOM     63  CB  VAL A   6      14.550   9.122  -4.686  1.00  3.73           C
ATOM     64  CG1 VAL A   6      15.198  10.345  -5.358  1.00  3.73           C
ATOM     65  CG2 VAL A   6      14.269   9.398  -3.237  1.00  3.73           C
ATOM      0  H   VAL A   6      13.057   6.884  -4.869  1.00  3.73           H   new
ATOM      0  HA  VAL A   6      12.612   9.512  -5.321  1.00  3.73           H   new
ATOM      0  HB  VAL A   6      15.163   8.372  -4.741  1.00  3.73           H   new
ATOM      0 HG11 VAL A   6      16.025  10.565  -4.902  1.00  3.73           H   new
ATOM      0 HG12 VAL A   6      15.386  10.142  -6.288  1.00  3.73           H   new
ATOM      0 HG13 VAL A   6      14.592  11.101  -5.309  1.00  3.73           H   new
ATOM      0 HG21 VAL A   6      15.098   9.614  -2.782  1.00  3.73           H   new
ATOM      0 HG22 VAL A   6      13.656  10.146  -3.163  1.00  3.73           H   new
ATOM      0 HG23 VAL A   6      13.872   8.613  -2.829  1.00  3.73           H   new
ATOM     75  N   ASP A   7      13.080   9.503  -7.703  1.00  4.04           N
ATOM     76  CA  ASP A   7      13.335   9.472  -9.130  1.00  4.04           C
ATOM     77  C   ASP A   7      14.543  10.343  -9.429  1.00  4.04           C
ATOM     78  O   ASP A   7      14.448  11.578  -9.488  1.00  4.04           O
ATOM     79  CB  ASP A   7      12.115   9.897  -9.936  1.00  4.04           C
ATOM     80  CG  ASP A   7      12.336   9.812 -11.481  1.00  4.04           C
ATOM     81  OD1 ASP A   7      13.488   9.769 -11.929  1.00  4.04           O
ATOM     82  OD2 ASP A   7      11.345   9.820 -12.213  1.00  4.04           O1-
ATOM      0  H   ASP A   7      12.606  10.172  -7.443  1.00  4.04           H   new
ATOM      0  HA  ASP A   7      13.525   8.560  -9.399  1.00  4.04           H   new
ATOM      0  HB2 ASP A   7      11.362   9.336  -9.692  1.00  4.04           H   new
ATOM      0  HB3 ASP A   7      11.879  10.808  -9.699  1.00  4.04           H   new
ATOM     87  N   PHE A   8      15.682   9.707  -9.632  1.00  4.34           N
ATOM     88  CA  PHE A   8      16.937  10.422  -9.767  1.00  4.34           C
ATOM     89  C   PHE A   8      17.120  11.077 -11.133  1.00  4.34           C
ATOM     90  O   PHE A   8      18.093  11.815 -11.345  1.00  4.34           O
ATOM     91  CB  PHE A   8      18.084   9.467  -9.466  1.00  4.34           C
ATOM     92  CG  PHE A   8      18.146   9.113  -8.009  1.00  4.34           C
ATOM     93  CD1 PHE A   8      17.608   7.921  -7.551  1.00  4.34           C
ATOM     94  CD2 PHE A   8      18.739   9.969  -7.093  1.00  4.34           C
ATOM     95  CE1 PHE A   8      17.659   7.591  -6.214  1.00  4.34           C
ATOM     96  CE2 PHE A   8      18.794   9.639  -5.752  1.00  4.34           C
ATOM     97  CZ  PHE A   8      18.252   8.447  -5.313  1.00  4.34           C
ATOM      0  H   PHE A   8      15.751   8.852  -9.695  1.00  4.34           H   new
ATOM      0  HA  PHE A   8      16.928  11.152  -9.128  1.00  4.34           H   new
ATOM      0  HB2 PHE A   8      17.978   8.658  -9.991  1.00  4.34           H   new
ATOM      0  HB3 PHE A   8      18.922   9.873  -9.736  1.00  4.34           H   new
ATOM      0  HD1 PHE A   8      17.208   7.336  -8.153  1.00  4.34           H   new
ATOM      0  HD2 PHE A   8      19.103  10.774  -7.384  1.00  4.34           H   new
ATOM      0  HE1 PHE A   8      17.292   6.789  -5.920  1.00  4.34           H   new
ATOM      0  HE2 PHE A   8      19.196  10.219  -5.146  1.00  4.34           H   new
ATOM      0  HZ  PHE A   8      18.287   8.223  -4.411  1.00  4.34           H   new
ATOM    107  N   SER A   9      16.191  10.831 -12.071  1.00  4.53           N
ATOM    108  CA  SER A   9      16.298  11.490 -13.366  1.00  4.53           C
ATOM    109  C   SER A   9      15.601  12.855 -13.299  1.00  4.53           C
ATOM    110  O   SER A   9      15.739  13.679 -14.205  1.00  4.53           O
ATOM    111  CB  SER A   9      15.721  10.635 -14.488  1.00  4.53           C
ATOM    112  OG  SER A   9      14.323  10.518 -14.418  1.00  4.53           O
ATOM      0  H   SER A   9      15.518  10.305 -11.976  1.00  4.53           H   new
ATOM      0  HA  SER A   9      17.238  11.618 -13.570  1.00  4.53           H   new
ATOM      0  HB2 SER A   9      15.967  11.022 -15.343  1.00  4.53           H   new
ATOM      0  HB3 SER A   9      16.118   9.751 -14.452  1.00  4.53           H   new
ATOM      0  HG  SER A   9      14.100  10.286 -13.642  1.00  4.53           H   new
ATOM    118  N   LYS A  10      14.832  13.080 -12.220  1.00  4.57           N
ATOM    119  CA  LYS A  10      14.073  14.310 -12.028  1.00  4.57           C
ATOM    120  C   LYS A  10      14.526  14.997 -10.744  1.00  4.57           C
ATOM    121  O   LYS A  10      14.334  16.198 -10.560  1.00  4.57           O
ATOM    122  CB  LYS A  10      12.579  14.002 -11.944  1.00  4.57           C
ATOM    123  CG  LYS A  10      11.994  13.325 -13.183  1.00  4.57           C
ATOM    124  CD  LYS A  10      10.507  13.013 -12.997  1.00  4.57           C
ATOM    125  CE  LYS A  10       9.943  12.267 -14.208  1.00  4.57           C
ATOM    126  NZ  LYS A  10      10.527  10.879 -14.314  1.00  4.57           N1+
ATOM      0  H   LYS A  10      14.741  12.513 -11.579  1.00  4.57           H   new
ATOM      0  HA  LYS A  10      14.231  14.897 -12.784  1.00  4.57           H   new
ATOM      0  HB2 LYS A  10      12.422  13.432 -11.175  1.00  4.57           H   new
ATOM      0  HB3 LYS A  10      12.099  14.830 -11.786  1.00  4.57           H   new
ATOM      0  HG2 LYS A  10      12.112  13.901 -13.955  1.00  4.57           H   new
ATOM      0  HG3 LYS A  10      12.478  12.505 -13.365  1.00  4.57           H   new
ATOM      0  HD2 LYS A  10      10.384  12.477 -12.198  1.00  4.57           H   new
ATOM      0  HD3 LYS A  10      10.015  13.838 -12.864  1.00  4.57           H   new
ATOM      0  HE2 LYS A  10       8.977  12.210 -14.135  1.00  4.57           H   new
ATOM      0  HE3 LYS A  10      10.137  12.765 -15.017  1.00  4.57           H   new
ATOM      0  HZ1 LYS A  10       9.984  10.364 -14.796  1.00  4.57           H   new
ATOM      0  HZ2 LYS A  10      11.323  10.921 -14.709  1.00  4.57           H   new
ATOM      0  HZ3 LYS A  10      10.618  10.532 -13.499  1.00  4.57           H   new
ATOM    140  N   LYS A  11      15.142  14.200  -9.863  1.00  4.42           N
ATOM    141  CA  LYS A  11      15.550  14.580  -8.512  1.00  4.42           C
ATOM    142  C   LYS A  11      14.334  14.913  -7.653  1.00  4.42           C
ATOM    143  O   LYS A  11      14.310  15.912  -6.931  1.00  4.42           O
ATOM    144  CB  LYS A  11      16.552  15.745  -8.529  1.00  4.42           C
ATOM    145  CG  LYS A  11      17.824  15.481  -9.365  1.00  4.42           C
ATOM    146  CD  LYS A  11      18.661  14.355  -8.753  1.00  4.42           C
ATOM    147  CE  LYS A  11      20.027  14.207  -9.431  1.00  4.42           C
ATOM    148  NZ  LYS A  11      19.901  13.859 -10.870  1.00  4.42           N1+
ATOM      0  H   LYS A  11      15.341  13.385 -10.050  1.00  4.42           H   new
ATOM      0  HA  LYS A  11      16.001  13.818  -8.116  1.00  4.42           H   new
ATOM      0  HB2 LYS A  11      16.108  16.534  -8.877  1.00  4.42           H   new
ATOM      0  HB3 LYS A  11      16.814  15.945  -7.617  1.00  4.42           H   new
ATOM      0  HG2 LYS A  11      17.575  15.246 -10.273  1.00  4.42           H   new
ATOM      0  HG3 LYS A  11      18.355  16.291  -9.417  1.00  4.42           H   new
ATOM      0  HD2 LYS A  11      18.789  14.528  -7.807  1.00  4.42           H   new
ATOM      0  HD3 LYS A  11      18.175  13.519  -8.825  1.00  4.42           H   new
ATOM      0  HE2 LYS A  11      20.523  15.036  -9.342  1.00  4.42           H   new
ATOM      0  HE3 LYS A  11      20.540  13.520  -8.977  1.00  4.42           H   new
ATOM      0  HZ1 LYS A  11      20.692  13.598 -11.183  1.00  4.42           H   new
ATOM      0  HZ2 LYS A  11      19.312  13.198 -10.965  1.00  4.42           H   new
ATOM      0  HZ3 LYS A  11      19.623  14.572 -11.325  1.00  4.42           H   new
ATOM    162  N   GLU A  12      13.330  14.035  -7.733  1.00  4.11           N
ATOM    163  CA  GLU A  12      12.101  14.181  -6.952  1.00  4.11           C
ATOM    164  C   GLU A  12      11.876  13.025  -5.982  1.00  4.11           C
ATOM    165  O   GLU A  12      12.110  11.859  -6.312  1.00  4.11           O
ATOM    166  CB  GLU A  12      10.866  14.264  -7.866  1.00  4.11           C
ATOM    167  CG  GLU A  12      10.776  15.489  -8.766  1.00  4.11           C
ATOM    168  CD  GLU A  12       9.487  15.497  -9.595  1.00  4.11           C
ATOM    169  OE1 GLU A  12       8.792  14.497  -9.597  1.00  4.11           O
ATOM    170  OE2 GLU A  12       9.191  16.500 -10.201  1.00  4.11           O1-
ATOM      0  H   GLU A  12      13.344  13.341  -8.240  1.00  4.11           H   new
ATOM      0  HA  GLU A  12      12.214  15.003  -6.449  1.00  4.11           H   new
ATOM      0  HB2 GLU A  12      10.848  13.472  -8.426  1.00  4.11           H   new
ATOM      0  HB3 GLU A  12      10.072  14.236  -7.309  1.00  4.11           H   new
ATOM      0  HG2 GLU A  12      10.816  16.292  -8.223  1.00  4.11           H   new
ATOM      0  HG3 GLU A  12      11.542  15.510  -9.360  1.00  4.11           H   new
ATOM    177  N   THR A  13      11.340  13.348  -4.806  1.00  3.70           N
ATOM    178  CA  THR A  13      10.990  12.317  -3.834  1.00  3.70           C
ATOM    179  C   THR A  13       9.485  12.283  -3.674  1.00  3.70           C
ATOM    180  O   THR A  13       8.858  13.322  -3.451  1.00  3.70           O
ATOM    181  CB  THR A  13      11.619  12.575  -2.456  1.00  3.70           C
ATOM    182  CG2 THR A  13      11.216  11.439  -1.491  1.00  3.70           C
ATOM    183  OG1 THR A  13      13.048  12.611  -2.574  1.00  3.70           O
ATOM      0  H   THR A  13      11.172  14.153  -4.554  1.00  3.70           H   new
ATOM      0  HA  THR A  13      11.332  11.473  -4.168  1.00  3.70           H   new
ATOM      0  HB  THR A  13      11.303  13.426  -2.113  1.00  3.70           H   new
ATOM      0  HG1 THR A  13      13.388  12.754  -1.819  1.00  3.70           H   new
ATOM      0 HG21 THR A  13      11.611  11.599  -0.620  1.00  3.70           H   new
ATOM      0 HG22 THR A  13      10.250  11.413  -1.407  1.00  3.70           H   new
ATOM      0 HG23 THR A  13      11.533  10.591  -1.839  1.00  3.70           H   new
ATOM    191  N   ARG A  14       8.906  11.097  -3.815  1.00  3.28           N
ATOM    192  CA  ARG A  14       7.464  10.952  -3.707  1.00  3.28           C
ATOM    193  C   ARG A  14       7.058   9.823  -2.777  1.00  3.28           C
ATOM    194  O   ARG A  14       7.734   8.797  -2.687  1.00  3.28           O
ATOM    195  CB  ARG A  14       6.863  10.730  -5.093  1.00  3.28           C
ATOM    196  CG  ARG A  14       6.971  11.956  -6.038  1.00  3.28           C
ATOM    197  CD  ARG A  14       6.459  11.688  -7.413  1.00  3.28           C
ATOM    198  NE  ARG A  14       6.577  12.872  -8.276  1.00  3.28           N
ATOM    199  CZ  ARG A  14       5.601  13.767  -8.501  1.00  3.28           C
ATOM    200  NH1 ARG A  14       4.406  13.624  -7.964  1.00  3.28           N1+
ATOM    201  NH2 ARG A  14       5.871  14.790  -9.277  1.00  3.28           N
ATOM      0  H   ARG A  14       9.330  10.366  -3.973  1.00  3.28           H   new
ATOM      0  HA  ARG A  14       7.119  11.773  -3.323  1.00  3.28           H   new
ATOM      0  HB2 ARG A  14       7.306   9.974  -5.509  1.00  3.28           H   new
ATOM      0  HB3 ARG A  14       5.928  10.492  -4.994  1.00  3.28           H   new
ATOM      0  HG2 ARG A  14       6.476  12.697  -5.654  1.00  3.28           H   new
ATOM      0  HG3 ARG A  14       7.899  12.233  -6.093  1.00  3.28           H   new
ATOM      0  HD2 ARG A  14       6.953  10.951  -7.805  1.00  3.28           H   new
ATOM      0  HD3 ARG A  14       5.530  11.413  -7.365  1.00  3.28           H   new
ATOM      0  HE  ARG A  14       7.331  13.002  -8.668  1.00  3.28           H   new
ATOM      0 HH11 ARG A  14       4.240  12.948  -7.459  1.00  3.28           H   new
ATOM      0 HH12 ARG A  14       3.793  14.207  -8.119  1.00  3.28           H   new
ATOM      0 HH21 ARG A  14       6.654  14.872  -9.624  1.00  3.28           H   new
ATOM      0 HH22 ARG A  14       5.265  15.379  -9.439  1.00  3.28           H   new
ATOM    215  N   CYS A  15       5.927  10.019  -2.108  1.00  2.91           N
ATOM    216  CA  CYS A  15       5.329   9.011  -1.241  1.00  2.91           C
ATOM    217  C   CYS A  15       3.881   8.812  -1.621  1.00  2.91           C
ATOM    218  O   CYS A  15       3.270   9.706  -2.208  1.00  2.91           O
ATOM    219  CB  CYS A  15       5.434   9.426   0.216  1.00  2.91           C
ATOM    220  SG  CYS A  15       7.137   9.632   0.779  1.00  2.91           S
ATOM      0  H   CYS A  15       5.479  10.752  -2.146  1.00  2.91           H   new
ATOM      0  HA  CYS A  15       5.810   8.176  -1.354  1.00  2.91           H   new
ATOM      0  HB2 CYS A  15       4.955  10.260   0.344  1.00  2.91           H   new
ATOM      0  HB3 CYS A  15       4.996   8.759   0.768  1.00  2.91           H   new
ATOM    225  N   GLY A  16       3.310   7.668  -1.272  1.00  2.58           N
ATOM    226  CA  GLY A  16       1.896   7.489  -1.587  1.00  2.58           C
ATOM    227  C   GLY A  16       1.322   6.139  -1.206  1.00  2.58           C
ATOM    228  O   GLY A  16       1.962   5.344  -0.526  1.00  2.58           O
ATOM      0  H   GLY A  16       3.697   7.012  -0.873  1.00  2.58           H   new
ATOM      0  HA2 GLY A  16       1.388   8.181  -1.136  1.00  2.58           H   new
ATOM      0  HA3 GLY A  16       1.771   7.621  -2.540  1.00  2.58           H   new
ATOM    232  N   THR A  17       0.093   5.906  -1.664  1.00  2.31           N
ATOM    233  CA  THR A  17      -0.666   4.696  -1.368  1.00  2.31           C
ATOM    234  C   THR A  17      -0.959   3.872  -2.623  1.00  2.31           C
ATOM    235  O   THR A  17      -1.838   3.010  -2.625  1.00  2.31           O
ATOM    236  CB  THR A  17      -1.974   5.048  -0.650  1.00  2.31           C
ATOM    237  CG2 THR A  17      -1.666   5.710   0.682  1.00  2.31           C
ATOM    238  OG1 THR A  17      -2.744   5.943  -1.468  1.00  2.31           O
ATOM      0  H   THR A  17      -0.331   6.461  -2.167  1.00  2.31           H   new
ATOM      0  HA  THR A  17      -0.116   4.150  -0.785  1.00  2.31           H   new
ATOM      0  HB  THR A  17      -2.482   4.237  -0.493  1.00  2.31           H   new
ATOM      0  HG1 THR A  17      -3.461   6.135  -1.075  1.00  2.31           H   new
ATOM      0 HG21 THR A  17      -2.496   5.931   1.133  1.00  2.31           H   new
ATOM      0 HG22 THR A  17      -1.150   5.102   1.234  1.00  2.31           H   new
ATOM      0 HG23 THR A  17      -1.155   6.520   0.530  1.00  2.31           H   new
ATOM    246  N   GLY A  18      -0.209   4.157  -3.683  1.00  2.12           N
ATOM    247  CA  GLY A  18      -0.310   3.471  -4.973  1.00  2.12           C
ATOM    248  C   GLY A  18       0.614   2.261  -4.949  1.00  2.12           C
ATOM    249  O   GLY A  18       0.548   1.458  -4.019  1.00  2.12           O
ATOM      0  H   GLY A  18       0.391   4.773  -3.674  1.00  2.12           H   new
ATOM      0  HA2 GLY A  18      -1.225   3.193  -5.137  1.00  2.12           H   new
ATOM      0  HA3 GLY A  18      -0.062   4.070  -5.694  1.00  2.12           H   new
ATOM    253  N   VAL A  19       1.419   2.079  -5.993  1.00  1.98           N
ATOM    254  CA  VAL A  19       2.347   0.946  -6.034  1.00  1.98           C
ATOM    255  C   VAL A  19       3.792   1.387  -6.246  1.00  1.98           C
ATOM    256  O   VAL A  19       4.073   2.148  -7.180  1.00  1.98           O
ATOM    257  CB  VAL A  19       1.961  -0.032  -7.161  1.00  1.98           C
ATOM    258  CG1 VAL A  19       2.975  -1.179  -7.224  1.00  1.98           C
ATOM    259  CG2 VAL A  19       0.569  -0.571  -6.922  1.00  1.98           C
ATOM      0  H   VAL A  19       1.445   2.593  -6.682  1.00  1.98           H   new
ATOM      0  HA  VAL A  19       2.282   0.508  -5.171  1.00  1.98           H   new
ATOM      0  HB  VAL A  19       1.970   0.439  -8.009  1.00  1.98           H   new
ATOM      0 HG11 VAL A  19       2.728  -1.791  -7.934  1.00  1.98           H   new
ATOM      0 HG12 VAL A  19       3.859  -0.820  -7.400  1.00  1.98           H   new
ATOM      0 HG13 VAL A  19       2.981  -1.652  -6.377  1.00  1.98           H   new
ATOM      0 HG21 VAL A  19       0.333  -1.185  -7.635  1.00  1.98           H   new
ATOM      0 HG22 VAL A  19       0.544  -1.038  -6.072  1.00  1.98           H   new
ATOM      0 HG23 VAL A  19      -0.064   0.164  -6.906  1.00  1.98           H   new
ATOM    269  N   PHE A  20       4.711   0.922  -5.388  1.00  1.89           N
ATOM    270  CA  PHE A  20       6.118   1.245  -5.596  1.00  1.89           C
ATOM    271  C   PHE A  20       6.901   0.008  -6.028  1.00  1.89           C
ATOM    272  O   PHE A  20       6.840  -1.045  -5.393  1.00  1.89           O
ATOM    273  CB  PHE A  20       6.737   1.870  -4.348  1.00  1.89           C
ATOM    274  CG  PHE A  20       6.220   3.242  -4.026  1.00  1.89           C
ATOM    275  CD1 PHE A  20       5.068   3.426  -3.308  1.00  1.89           C
ATOM    276  CD2 PHE A  20       6.904   4.349  -4.453  1.00  1.89           C
ATOM    277  CE1 PHE A  20       4.605   4.689  -3.027  1.00  1.89           C
ATOM    278  CE2 PHE A  20       6.457   5.619  -4.181  1.00  1.89           C
ATOM    279  CZ  PHE A  20       5.305   5.790  -3.472  1.00  1.89           C
ATOM      0  H   PHE A  20       4.542   0.433  -4.701  1.00  1.89           H   new
ATOM      0  HA  PHE A  20       6.167   1.901  -6.309  1.00  1.89           H   new
ATOM      0  HB2 PHE A  20       6.572   1.287  -3.591  1.00  1.89           H   new
ATOM      0  HB3 PHE A  20       7.699   1.917  -4.465  1.00  1.89           H   new
ATOM      0  HD1 PHE A  20       4.593   2.686  -3.006  1.00  1.89           H   new
ATOM      0  HD2 PHE A  20       7.689   4.238  -4.938  1.00  1.89           H   new
ATOM      0  HE1 PHE A  20       3.822   4.801  -2.538  1.00  1.89           H   new
ATOM      0  HE2 PHE A  20       6.937   6.358  -4.479  1.00  1.89           H   new
ATOM      0  HZ  PHE A  20       4.993   6.647  -3.289  1.00  1.89           H   new
ATOM    289  N   ILE A  21       7.618   0.147  -7.136  1.00  1.85           N
ATOM    290  CA  ILE A  21       8.412  -0.932  -7.712  1.00  1.85           C
ATOM    291  C   ILE A  21       9.884  -0.658  -7.496  1.00  1.85           C
ATOM    292  O   ILE A  21      10.364   0.437  -7.786  1.00  1.85           O
ATOM    293  CB  ILE A  21       8.126  -1.074  -9.222  1.00  1.85           C
ATOM    294  CG1 ILE A  21       6.638  -1.259  -9.431  1.00  1.85           C
ATOM    295  CG2 ILE A  21       8.896  -2.255  -9.837  1.00  1.85           C
ATOM    296  CD1 ILE A  21       6.092  -2.473  -8.756  1.00  1.85           C
ATOM      0  H   ILE A  21       7.658   0.881  -7.582  1.00  1.85           H   new
ATOM      0  HA  ILE A  21       8.169  -1.761  -7.271  1.00  1.85           H   new
ATOM      0  HB  ILE A  21       8.426  -0.267  -9.668  1.00  1.85           H   new
ATOM      0 HG12 ILE A  21       6.172  -0.476  -9.100  1.00  1.85           H   new
ATOM      0 HG13 ILE A  21       6.456  -1.316 -10.382  1.00  1.85           H   new
ATOM      0 HG21 ILE A  21       8.694  -2.315 -10.784  1.00  1.85           H   new
ATOM      0 HG22 ILE A  21       9.849  -2.117  -9.718  1.00  1.85           H   new
ATOM      0 HG23 ILE A  21       8.631  -3.078  -9.397  1.00  1.85           H   new
ATOM      0 HD11 ILE A  21       5.139  -2.537  -8.926  1.00  1.85           H   new
ATOM      0 HD12 ILE A  21       6.535  -3.263  -9.103  1.00  1.85           H   new
ATOM      0 HD13 ILE A  21       6.246  -2.409  -7.800  1.00  1.85           H   new
ATOM    308  N   TYR A  22      10.600  -1.646  -6.983  1.00  1.84           N
ATOM    309  CA  TYR A  22      12.017  -1.481  -6.725  1.00  1.84           C
ATOM    310  C   TYR A  22      12.782  -2.591  -7.432  1.00  1.84           C
ATOM    311  O   TYR A  22      12.313  -3.728  -7.516  1.00  1.84           O
ATOM    312  CB  TYR A  22      12.283  -1.546  -5.222  1.00  1.84           C
ATOM    313  CG  TYR A  22      11.500  -0.524  -4.400  1.00  1.84           C
ATOM    314  CD1 TYR A  22      10.233  -0.867  -3.948  1.00  1.84           C
ATOM    315  CD2 TYR A  22      12.023   0.730  -4.100  1.00  1.84           C
ATOM    316  CE1 TYR A  22       9.503   0.012  -3.195  1.00  1.84           C
ATOM    317  CE2 TYR A  22      11.273   1.627  -3.336  1.00  1.84           C
ATOM    318  CZ  TYR A  22      10.020   1.260  -2.883  1.00  1.84           C
ATOM    319  OH  TYR A  22       9.264   2.119  -2.118  1.00  1.84           O
ATOM      0  H   TYR A  22      10.284  -2.419  -6.778  1.00  1.84           H   new
ATOM      0  HA  TYR A  22      12.310  -0.618  -7.058  1.00  1.84           H   new
ATOM      0  HB2 TYR A  22      12.065  -2.436  -4.904  1.00  1.84           H   new
ATOM      0  HB3 TYR A  22      13.231  -1.413  -5.066  1.00  1.84           H   new
ATOM      0  HD1 TYR A  22       9.878  -1.700  -4.159  1.00  1.84           H   new
ATOM      0  HD2 TYR A  22      12.868   0.970  -4.407  1.00  1.84           H   new
ATOM      0  HE1 TYR A  22       8.657  -0.229  -2.892  1.00  1.84           H   new
ATOM      0  HE2 TYR A  22      11.615   2.468  -3.133  1.00  1.84           H   new
ATOM      0  HH  TYR A  22       9.629   2.876  -2.103  1.00  1.84           H   new
ATOM    329  N   ASN A  23      13.986  -2.297  -7.910  1.00  1.90           N
ATOM    330  CA  ASN A  23      14.762  -3.336  -8.583  1.00  1.90           C
ATOM    331  C   ASN A  23      15.527  -4.197  -7.575  1.00  1.90           C
ATOM    332  O   ASN A  23      16.756  -4.202  -7.512  1.00  1.90           O
ATOM    333  CB  ASN A  23      15.683  -2.722  -9.617  1.00  1.90           C
ATOM    334  CG  ASN A  23      16.286  -3.749 -10.516  1.00  1.90           C
ATOM    335  ND2 ASN A  23      17.231  -3.343 -11.315  1.00  1.90           N
ATOM    336  OD1 ASN A  23      15.869  -4.909 -10.502  1.00  1.90           O
ATOM      0  H   ASN A  23      14.364  -1.526  -7.859  1.00  1.90           H   new
ATOM      0  HA  ASN A  23      14.148  -3.926  -9.048  1.00  1.90           H   new
ATOM      0  HB2 ASN A  23      15.187  -2.080 -10.149  1.00  1.90           H   new
ATOM      0  HB3 ASN A  23      16.390  -2.232  -9.168  1.00  1.90           H   new
ATOM      0 HD21 ASN A  23      17.594  -3.894 -11.866  1.00  1.90           H   new
ATOM      0 HD22 ASN A  23      17.492  -2.524 -11.291  1.00  1.90           H   new
ATOM    343  N   ASP A  24      14.769  -5.010  -6.848  1.00  2.05           N
ATOM    344  CA  ASP A  24      15.296  -5.829  -5.755  1.00  2.05           C
ATOM    345  C   ASP A  24      16.035  -7.052  -6.262  1.00  2.05           C
ATOM    346  O   ASP A  24      16.748  -7.718  -5.520  1.00  2.05           O
ATOM    347  CB  ASP A  24      14.154  -6.257  -4.840  1.00  2.05           C
ATOM    348  CG  ASP A  24      13.601  -5.111  -3.981  1.00  2.05           C
ATOM    349  OD1 ASP A  24      14.321  -4.179  -3.707  1.00  2.05           O
ATOM    350  OD2 ASP A  24      12.438  -5.172  -3.637  1.00  2.05           O1-
ATOM      0  H   ASP A  24      13.924  -5.105  -6.975  1.00  2.05           H   new
ATOM      0  HA  ASP A  24      15.933  -5.288  -5.262  1.00  2.05           H   new
ATOM      0  HB2 ASP A  24      13.436  -6.624  -5.379  1.00  2.05           H   new
ATOM      0  HB3 ASP A  24      14.464  -6.969  -4.258  1.00  2.05           H   new
ATOM    355  N   VAL A  25      15.920  -7.292  -7.548  1.00  2.30           N
ATOM    356  CA  VAL A  25      16.520  -8.409  -8.244  1.00  2.30           C
ATOM    357  C   VAL A  25      18.047  -8.300  -8.145  1.00  2.30           C
ATOM    358  O   VAL A  25      18.757  -9.305  -8.147  1.00  2.30           O
ATOM    359  CB  VAL A  25      16.063  -8.396  -9.696  1.00  2.30           C
ATOM    360  CG1 VAL A  25      16.690  -9.529 -10.472  1.00  2.30           C
ATOM    361  CG2 VAL A  25      14.587  -8.445  -9.722  1.00  2.30           C
ATOM      0  H   VAL A  25      15.465  -6.781  -8.070  1.00  2.30           H   new
ATOM      0  HA  VAL A  25      16.244  -9.248  -7.842  1.00  2.30           H   new
ATOM      0  HB  VAL A  25      16.355  -7.580 -10.131  1.00  2.30           H   new
ATOM      0 HG11 VAL A  25      16.384  -9.500 -11.392  1.00  2.30           H   new
ATOM      0 HG12 VAL A  25      17.656  -9.441 -10.450  1.00  2.30           H   new
ATOM      0 HG13 VAL A  25      16.433 -10.375 -10.073  1.00  2.30           H   new
ATOM      0 HG21 VAL A  25      14.279  -8.437 -10.642  1.00  2.30           H   new
ATOM      0 HG22 VAL A  25      14.282  -9.256  -9.286  1.00  2.30           H   new
ATOM      0 HG23 VAL A  25      14.229  -7.674  -9.255  1.00  2.30           H   new
ATOM    371  N   GLU A  26      18.554  -7.057  -8.098  1.00  2.61           N
ATOM    372  CA  GLU A  26      19.990  -6.796  -8.008  1.00  2.61           C
ATOM    373  C   GLU A  26      20.517  -6.881  -6.567  1.00  2.61           C
ATOM    374  O   GLU A  26      21.721  -6.742  -6.323  1.00  2.61           O
ATOM    375  CB  GLU A  26      20.342  -5.405  -8.574  1.00  2.61           C
ATOM    376  CG  GLU A  26      20.149  -5.229 -10.081  1.00  2.61           C
ATOM    377  CD  GLU A  26      20.526  -3.835 -10.603  1.00  2.61           C
ATOM    378  OE1 GLU A  26      20.934  -3.011  -9.819  1.00  2.61           O
ATOM    379  OE2 GLU A  26      20.399  -3.607 -11.797  1.00  2.61           O1-
ATOM      0  H   GLU A  26      18.070  -6.346  -8.118  1.00  2.61           H   new
ATOM      0  HA  GLU A  26      20.416  -7.489  -8.536  1.00  2.61           H   new
ATOM      0  HB2 GLU A  26      19.801  -4.742  -8.117  1.00  2.61           H   new
ATOM      0  HB3 GLU A  26      21.268  -5.212  -8.359  1.00  2.61           H   new
ATOM      0  HG2 GLU A  26      20.683  -5.893 -10.545  1.00  2.61           H   new
ATOM      0  HG3 GLU A  26      19.221  -5.406 -10.301  1.00  2.61           H   new
ATOM    386  N   ALA A  27      19.640  -7.113  -5.588  1.00  2.86           N
ATOM    387  CA  ALA A  27      20.069  -7.150  -4.197  1.00  2.86           C
ATOM    388  C   ALA A  27      20.711  -8.483  -3.866  1.00  2.86           C
ATOM    389  O   ALA A  27      20.128  -9.302  -3.165  1.00  2.86           O
ATOM    390  CB  ALA A  27      18.898  -6.906  -3.264  1.00  2.86           C
ATOM      0  H   ALA A  27      18.800  -7.250  -5.711  1.00  2.86           H   new
ATOM      0  HA  ALA A  27      20.723  -6.445  -4.073  1.00  2.86           H   new
ATOM      0  HB1 ALA A  27      19.205  -6.935  -2.344  1.00  2.86           H   new
ATOM      0  HB2 ALA A  27      18.513  -6.035  -3.449  1.00  2.86           H   new
ATOM      0  HB3 ALA A  27      18.226  -7.592  -3.402  1.00  2.86           H   new
ATOM    396  N   TRP A  28      21.940  -8.662  -4.333  1.00  2.93           N
ATOM    397  CA  TRP A  28      22.735  -9.897  -4.243  1.00  2.93           C
ATOM    398  C   TRP A  28      22.774 -10.582  -2.870  1.00  2.93           C
ATOM    399  O   TRP A  28      23.047 -11.777  -2.779  1.00  2.93           O
ATOM    400  CB  TRP A  28      24.169  -9.574  -4.655  1.00  2.93           C
ATOM    401  CG  TRP A  28      24.835  -8.605  -3.709  1.00  2.93           C
ATOM    402  CD1 TRP A  28      24.847  -7.248  -3.827  1.00  2.93           C
ATOM    403  CD2 TRP A  28      25.587  -8.909  -2.505  1.00  2.93           C
ATOM    404  CE2 TRP A  28      25.999  -7.690  -1.962  1.00  2.93           C
ATOM    405  CE3 TRP A  28      25.932 -10.101  -1.853  1.00  2.93           C
ATOM    406  NE1 TRP A  28      25.544  -6.687  -2.780  1.00  2.93           N
ATOM    407  CZ2 TRP A  28      26.738  -7.621  -0.793  1.00  2.93           C
ATOM    408  CZ3 TRP A  28      26.672 -10.032  -0.682  1.00  2.93           C
ATOM    409  CH2 TRP A  28      27.063  -8.823  -0.164  1.00  2.93           C
ATOM      0  H   TRP A  28      22.364  -8.032  -4.736  1.00  2.93           H   new
ATOM      0  HA  TRP A  28      22.292 -10.528  -4.831  1.00  2.93           H   new
ATOM      0  HB2 TRP A  28      24.685 -10.394  -4.690  1.00  2.93           H   new
ATOM      0  HB3 TRP A  28      24.169  -9.200  -5.550  1.00  2.93           H   new
ATOM      0  HD1 TRP A  28      24.443  -6.770  -4.515  1.00  2.93           H   new
ATOM      0  HE1 TRP A  28      25.673  -5.845  -2.659  1.00  2.93           H   new
ATOM      0  HE3 TRP A  28      25.669 -10.923  -2.199  1.00  2.93           H   new
ATOM      0  HZ2 TRP A  28      27.008  -6.804  -0.440  1.00  2.93           H   new
ATOM      0  HZ3 TRP A  28      26.907 -10.817  -0.241  1.00  2.93           H   new
ATOM      0  HH2 TRP A  28      27.556  -8.804   0.624  1.00  2.93           H   new
ATOM    420  N   ARG A  29      22.533  -9.821  -1.808  1.00  2.76           N
ATOM    421  CA  ARG A  29      22.569 -10.324  -0.441  1.00  2.76           C
ATOM    422  C   ARG A  29      21.217 -10.882   0.018  1.00  2.76           C
ATOM    423  O   ARG A  29      21.085 -11.376   1.144  1.00  2.76           O
ATOM    424  CB  ARG A  29      23.014  -9.222   0.494  1.00  2.76           C
ATOM    425  CG  ARG A  29      22.028  -8.093   0.646  1.00  2.76           C
ATOM    426  CD  ARG A  29      22.543  -7.054   1.571  1.00  2.76           C
ATOM    427  NE  ARG A  29      21.655  -5.906   1.650  1.00  2.76           N
ATOM    428  CZ  ARG A  29      20.579  -5.822   2.457  1.00  2.76           C
ATOM    429  NH1 ARG A  29      20.230  -6.797   3.237  1.00  2.76           N1+
ATOM    430  NH2 ARG A  29      19.831  -4.752   2.485  1.00  2.76           N
ATOM      0  H   ARG A  29      22.341  -8.985  -1.863  1.00  2.76           H   new
ATOM      0  HA  ARG A  29      23.202 -11.058  -0.420  1.00  2.76           H   new
ATOM      0  HB2 ARG A  29      23.186  -9.605   1.368  1.00  2.76           H   new
ATOM      0  HB3 ARG A  29      23.855  -8.861   0.172  1.00  2.76           H   new
ATOM      0  HG2 ARG A  29      21.849  -7.698  -0.221  1.00  2.76           H   new
ATOM      0  HG3 ARG A  29      21.185  -8.438   0.980  1.00  2.76           H   new
ATOM      0  HD2 ARG A  29      22.655  -7.436   2.455  1.00  2.76           H   new
ATOM      0  HD3 ARG A  29      23.420  -6.764   1.274  1.00  2.76           H   new
ATOM      0  HE  ARG A  29      21.829  -5.232   1.145  1.00  2.76           H   new
ATOM      0 HH11 ARG A  29      20.690  -7.524   3.249  1.00  2.76           H   new
ATOM      0 HH12 ARG A  29      19.539  -6.717   3.742  1.00  2.76           H   new
ATOM      0 HH21 ARG A  29      20.021  -4.081   1.981  1.00  2.76           H   new
ATOM      0 HH22 ARG A  29      19.148  -4.718   3.007  1.00  2.76           H   new
ATOM    444  N   ASP A  30      20.224 -10.809  -0.867  1.00  2.39           N
ATOM    445  CA  ASP A  30      18.867 -11.279  -0.621  1.00  2.39           C
ATOM    446  C   ASP A  30      18.147 -10.642   0.558  1.00  2.39           C
ATOM    447  O   ASP A  30      17.892 -11.289   1.571  1.00  2.39           O
ATOM    448  CB  ASP A  30      18.815 -12.802  -0.531  1.00  2.39           C
ATOM    449  CG  ASP A  30      19.096 -13.437  -1.899  1.00  2.39           C
ATOM    450  OD1 ASP A  30      18.613 -12.904  -2.884  1.00  2.39           O
ATOM    451  OD2 ASP A  30      19.761 -14.443  -1.970  1.00  2.39           O1-
ATOM      0  H   ASP A  30      20.328 -10.473  -1.652  1.00  2.39           H   new
ATOM      0  HA  ASP A  30      18.371 -10.979  -1.399  1.00  2.39           H   new
ATOM      0  HB2 ASP A  30      19.467 -13.115   0.116  1.00  2.39           H   new
ATOM      0  HB3 ASP A  30      17.943 -13.082  -0.213  1.00  2.39           H   new
ATOM    456  N   ARG A  31      17.806  -9.355   0.416  1.00  1.95           N
ATOM    457  CA  ARG A  31      17.043  -8.623   1.437  1.00  1.95           C
ATOM    458  C   ARG A  31      15.823  -9.444   1.878  1.00  1.95           C
ATOM    459  O   ARG A  31      15.458  -9.473   3.057  1.00  1.95           O
ATOM    460  CB  ARG A  31      16.535  -7.290   0.886  1.00  1.95           C
ATOM    461  CG  ARG A  31      15.769  -6.451   1.889  1.00  1.95           C
ATOM    462  CD  ARG A  31      15.192  -5.191   1.340  1.00  1.95           C
ATOM    463  NE  ARG A  31      14.359  -4.518   2.359  1.00  1.95           N
ATOM    464  CZ  ARG A  31      14.809  -3.633   3.286  1.00  1.95           C
ATOM    465  NH1 ARG A  31      16.058  -3.272   3.330  1.00  1.95           N1+
ATOM    466  NH2 ARG A  31      14.006  -3.106   4.182  1.00  1.95           N
ATOM      0  H   ARG A  31      18.010  -8.883  -0.273  1.00  1.95           H   new
ATOM      0  HA  ARG A  31      17.637  -8.466   2.187  1.00  1.95           H   new
ATOM      0  HB2 ARG A  31      17.292  -6.777   0.562  1.00  1.95           H   new
ATOM      0  HB3 ARG A  31      15.963  -7.465   0.123  1.00  1.95           H   new
ATOM      0  HG2 ARG A  31      15.050  -6.987   2.258  1.00  1.95           H   new
ATOM      0  HG3 ARG A  31      16.361  -6.227   2.624  1.00  1.95           H   new
ATOM      0  HD2 ARG A  31      15.906  -4.599   1.055  1.00  1.95           H   new
ATOM      0  HD3 ARG A  31      14.657  -5.389   0.555  1.00  1.95           H   new
ATOM      0  HE  ARG A  31      13.519  -4.702   2.365  1.00  1.95           H   new
ATOM      0 HH11 ARG A  31      16.619  -3.595   2.764  1.00  1.95           H   new
ATOM      0 HH12 ARG A  31      16.323  -2.710   3.925  1.00  1.95           H   new
ATOM      0 HH21 ARG A  31      13.173  -3.319   4.191  1.00  1.95           H   new
ATOM      0 HH22 ARG A  31      14.313  -2.548   4.759  1.00  1.95           H   new
ATOM    480  N   TYR A  32      15.190 -10.100   0.907  1.00  1.57           N
ATOM    481  CA  TYR A  32      14.005 -10.900   1.141  1.00  1.57           C
ATOM    482  C   TYR A  32      14.356 -12.303   1.528  1.00  1.57           C
ATOM    483  O   TYR A  32      15.006 -13.018   0.772  1.00  1.57           O
ATOM    484  CB  TYR A  32      13.195 -10.978  -0.142  1.00  1.57           C
ATOM    485  CG  TYR A  32      12.556  -9.740  -0.517  1.00  1.57           C
ATOM    486  CD1 TYR A  32      13.315  -8.766  -1.114  1.00  1.57           C
ATOM    487  CD2 TYR A  32      11.197  -9.574  -0.345  1.00  1.57           C
ATOM    488  CE1 TYR A  32      12.737  -7.607  -1.509  1.00  1.57           C
ATOM    489  CE2 TYR A  32      10.612  -8.406  -0.764  1.00  1.57           C
ATOM    490  CZ  TYR A  32      11.380  -7.418  -1.341  1.00  1.57           C
ATOM    491  OH  TYR A  32      10.799  -6.239  -1.762  1.00  1.57           O
ATOM      0  H   TYR A  32      15.445 -10.089   0.086  1.00  1.57           H   new
ATOM      0  HA  TYR A  32      13.506 -10.481   1.859  1.00  1.57           H   new
ATOM      0  HB2 TYR A  32      13.778 -11.260  -0.864  1.00  1.57           H   new
ATOM      0  HB3 TYR A  32      12.516 -11.663  -0.042  1.00  1.57           H   new
ATOM      0  HD1 TYR A  32      14.225  -8.901  -1.247  1.00  1.57           H   new
ATOM      0  HD2 TYR A  32      10.686 -10.244   0.049  1.00  1.57           H   new
ATOM      0  HE1 TYR A  32      13.255  -6.937  -1.894  1.00  1.57           H   new
ATOM      0  HE2 TYR A  32       9.697  -8.281  -0.659  1.00  1.57           H   new
ATOM      0  HH  TYR A  32      11.285  -5.880  -2.346  1.00  1.57           H   new
ATOM    501  N   LYS A  33      13.873 -12.710   2.683  1.00  1.30           N
ATOM    502  CA  LYS A  33      14.093 -14.057   3.144  1.00  1.30           C
ATOM    503  C   LYS A  33      12.764 -14.784   3.135  1.00  1.30           C
ATOM    504  O   LYS A  33      11.732 -14.191   3.467  1.00  1.30           O
ATOM    505  CB  LYS A  33      14.681 -14.033   4.555  1.00  1.30           C
ATOM    506  CG  LYS A  33      16.019 -13.262   4.685  1.00  1.30           C
ATOM    507  CD  LYS A  33      17.160 -13.938   3.906  1.00  1.30           C
ATOM    508  CE  LYS A  33      18.494 -13.217   4.133  1.00  1.30           C
ATOM    509  NZ  LYS A  33      19.613 -13.833   3.364  1.00  1.30           N1+
ATOM      0  H   LYS A  33      13.413 -12.217   3.217  1.00  1.30           H   new
ATOM      0  HA  LYS A  33      14.721 -14.515   2.563  1.00  1.30           H   new
ATOM      0  HB2 LYS A  33      14.032 -13.634   5.156  1.00  1.30           H   new
ATOM      0  HB3 LYS A  33      14.818 -14.947   4.851  1.00  1.30           H   new
ATOM      0  HG2 LYS A  33      15.901 -12.356   4.360  1.00  1.30           H   new
ATOM      0  HG3 LYS A  33      16.263 -13.198   5.622  1.00  1.30           H   new
ATOM      0  HD2 LYS A  33      17.239 -14.864   4.183  1.00  1.30           H   new
ATOM      0  HD3 LYS A  33      16.950 -13.943   2.959  1.00  1.30           H   new
ATOM      0  HE2 LYS A  33      18.403 -12.286   3.876  1.00  1.30           H   new
ATOM      0  HE3 LYS A  33      18.709 -13.231   5.079  1.00  1.30           H   new
ATOM      0  HZ1 LYS A  33      20.365 -13.385   3.524  1.00  1.30           H   new
ATOM      0  HZ2 LYS A  33      19.714 -14.681   3.614  1.00  1.30           H   new
ATOM      0  HZ3 LYS A  33      19.429 -13.801   2.494  1.00  1.30           H   new
ATOM    523  N   TYR A  34      12.790 -16.059   2.775  1.00  1.14           N
ATOM    524  CA  TYR A  34      11.593 -16.880   2.846  1.00  1.14           C
ATOM    525  C   TYR A  34      11.628 -17.788   4.060  1.00  1.14           C
ATOM    526  O   TYR A  34      12.634 -18.438   4.346  1.00  1.14           O
ATOM    527  CB  TYR A  34      11.387 -17.703   1.581  1.00  1.14           C
ATOM    528  CG  TYR A  34      10.809 -17.018   0.364  1.00  1.14           C
ATOM    529  CD1 TYR A  34      10.666 -15.654   0.284  1.00  1.14           C
ATOM    530  CD2 TYR A  34      10.370 -17.809  -0.680  1.00  1.14           C
ATOM    531  CE1 TYR A  34      10.085 -15.083  -0.826  1.00  1.14           C
ATOM    532  CE2 TYR A  34       9.790 -17.236  -1.784  1.00  1.14           C
ATOM    533  CZ  TYR A  34       9.645 -15.885  -1.859  1.00  1.14           C
ATOM    534  OH  TYR A  34       9.064 -15.326  -2.964  1.00  1.14           O
ATOM      0  H   TYR A  34      13.490 -16.467   2.487  1.00  1.14           H   new
ATOM      0  HA  TYR A  34      10.841 -16.273   2.929  1.00  1.14           H   new
ATOM      0  HB2 TYR A  34      12.246 -18.078   1.329  1.00  1.14           H   new
ATOM      0  HB3 TYR A  34      10.807 -18.448   1.804  1.00  1.14           H   new
ATOM      0  HD1 TYR A  34      10.962 -15.115   0.981  1.00  1.14           H   new
ATOM      0  HD2 TYR A  34      10.468 -18.733  -0.635  1.00  1.14           H   new
ATOM      0  HE1 TYR A  34       9.989 -14.159  -0.879  1.00  1.14           H   new
ATOM      0  HE2 TYR A  34       9.495 -17.773  -2.484  1.00  1.14           H   new
ATOM      0  HH  TYR A  34       8.849 -15.932  -3.505  1.00  1.14           H   new
ATOM    544  N   HIS A  35      10.506 -17.829   4.746  1.00  1.08           N
ATOM    545  CA  HIS A  35      10.285 -18.600   5.950  1.00  1.08           C
ATOM    546  C   HIS A  35       9.137 -19.595   5.735  1.00  1.08           C
ATOM    547  O   HIS A  35       7.984 -19.176   5.681  1.00  1.08           O
ATOM    548  CB  HIS A  35       9.919 -17.654   7.092  1.00  1.08           C
ATOM    549  CG  HIS A  35      10.957 -16.624   7.430  1.00  1.08           C
ATOM    550  CD2 HIS A  35      11.238 -15.429   6.860  1.00  1.08           C
ATOM    551  ND1 HIS A  35      11.837 -16.767   8.480  1.00  1.08           N
ATOM    552  CE1 HIS A  35      12.618 -15.698   8.551  1.00  1.08           C
ATOM    553  NE2 HIS A  35      12.276 -14.856   7.584  1.00  1.08           N
ATOM      0  H   HIS A  35       9.811 -17.382   4.509  1.00  1.08           H   new
ATOM      0  HA  HIS A  35      11.094 -19.088   6.168  1.00  1.08           H   new
ATOM      0  HB2 HIS A  35       9.095 -17.197   6.862  1.00  1.08           H   new
ATOM      0  HB3 HIS A  35       9.739 -18.183   7.885  1.00  1.08           H   new
ATOM      0  HD1 HIS A  35      11.874 -17.445   9.008  1.00  1.08           H   new
ATOM      0  HD2 HIS A  35      10.814 -15.059   6.119  1.00  1.08           H   new
ATOM      0  HE1 HIS A  35      13.294 -15.561   9.175  1.00  1.08           H   new
ATOM    561  N   PRO A  36       9.382 -20.890   5.574  1.00  1.05           N
ATOM    562  CA  PRO A  36       8.356 -21.853   5.289  1.00  1.05           C
ATOM    563  C   PRO A  36       7.586 -22.005   6.574  1.00  1.05           C
ATOM    564  O   PRO A  36       8.111 -21.685   7.648  1.00  1.05           O
ATOM    565  CB  PRO A  36       9.134 -23.122   4.943  1.00  1.05           C
ATOM    566  CG  PRO A  36      10.394 -23.001   5.751  1.00  1.05           C
ATOM    567  CD  PRO A  36      10.694 -21.484   5.872  1.00  1.05           C
ATOM      0  HA  PRO A  36       7.740 -21.628   4.575  1.00  1.05           H   new
ATOM      0  HB2 PRO A  36       8.636 -23.920   5.178  1.00  1.05           H   new
ATOM      0  HB3 PRO A  36       9.324 -23.175   3.993  1.00  1.05           H   new
ATOM      0  HG2 PRO A  36      10.282 -23.402   6.627  1.00  1.05           H   new
ATOM      0  HG3 PRO A  36      11.128 -23.465   5.318  1.00  1.05           H   new
ATOM      0  HD2 PRO A  36      11.008 -21.245   6.758  1.00  1.05           H   new
ATOM      0  HD3 PRO A  36      11.374 -21.197   5.243  1.00  1.05           H   new
ATOM    575  N   ASP A  37       6.397 -22.562   6.492  1.00  1.03           N
ATOM    576  CA  ASP A  37       5.653 -22.872   7.689  1.00  1.03           C
ATOM    577  C   ASP A  37       6.501 -23.844   8.480  1.00  1.03           C
ATOM    578  O   ASP A  37       7.501 -24.364   7.977  1.00  1.03           O
ATOM    579  CB  ASP A  37       4.278 -23.465   7.348  1.00  1.03           C
ATOM    580  CG  ASP A  37       3.263 -23.438   8.523  1.00  1.03           C
ATOM    581  OD1 ASP A  37       3.641 -23.089   9.627  1.00  1.03           O
ATOM    582  OD2 ASP A  37       2.122 -23.793   8.310  1.00  1.03           O1-
ATOM      0  H   ASP A  37       6.004 -22.768   5.755  1.00  1.03           H   new
ATOM      0  HA  ASP A  37       5.475 -22.072   8.209  1.00  1.03           H   new
ATOM      0  HB2 ASP A  37       3.903 -22.976   6.599  1.00  1.03           H   new
ATOM      0  HB3 ASP A  37       4.396 -24.383   7.057  1.00  1.03           H   new
ATOM    587  N   SER A  38       6.119 -24.078   9.716  1.00  1.01           N
ATOM    588  CA  SER A  38       6.948 -24.878  10.592  1.00  1.01           C
ATOM    589  C   SER A  38       7.435 -26.161   9.931  1.00  1.01           C
ATOM    590  O   SER A  38       6.635 -26.894   9.336  1.00  1.01           O
ATOM    591  CB  SER A  38       6.179 -25.298  11.829  1.00  1.01           C
ATOM    592  OG  SER A  38       6.949 -26.201  12.611  1.00  1.01           O
ATOM      0  H   SER A  38       5.390 -23.787  10.067  1.00  1.01           H   new
ATOM      0  HA  SER A  38       7.705 -24.314  10.814  1.00  1.01           H   new
ATOM      0  HB2 SER A  38       5.953 -24.516  12.357  1.00  1.01           H   new
ATOM      0  HB3 SER A  38       5.343 -25.717  11.570  1.00  1.01           H   new
ATOM      0  HG  SER A  38       6.512 -26.424  13.293  1.00  1.01           H   new
ATOM    598  N   PRO A  39       8.722 -26.530  10.133  1.00  0.96           N
ATOM    599  CA  PRO A  39       9.343 -27.767   9.714  1.00  0.96           C
ATOM    600  C   PRO A  39       8.502 -28.975  10.136  1.00  0.96           C
ATOM    601  O   PRO A  39       8.574 -30.021   9.508  1.00  0.96           O
ATOM    602  CB  PRO A  39      10.707 -27.700  10.416  1.00  0.96           C
ATOM    603  CG  PRO A  39      11.020 -26.242  10.489  1.00  0.96           C
ATOM    604  CD  PRO A  39       9.695 -25.576  10.751  1.00  0.96           C
ATOM      0  HA  PRO A  39       9.428 -27.870   8.753  1.00  0.96           H   new
ATOM      0  HB2 PRO A  39      10.669 -28.098  11.300  1.00  0.96           H   new
ATOM      0  HB3 PRO A  39      11.385 -28.182   9.917  1.00  0.96           H   new
ATOM      0  HG2 PRO A  39      11.655 -26.053  11.198  1.00  0.96           H   new
ATOM      0  HG3 PRO A  39      11.416 -25.925   9.662  1.00  0.96           H   new
ATOM      0  HD2 PRO A  39       9.532 -25.459  11.700  1.00  0.96           H   new
ATOM      0  HD3 PRO A  39       9.646 -24.697  10.344  1.00  0.96           H   new
ATOM    612  N   ARG A  40       7.710 -28.859  11.208  1.00  0.90           N
ATOM    613  CA  ARG A  40       6.865 -29.966  11.659  1.00  0.90           C
ATOM    614  C   ARG A  40       5.897 -30.385  10.535  1.00  0.90           C
ATOM    615  O   ARG A  40       5.629 -31.577  10.290  1.00  0.90           O
ATOM    616  CB  ARG A  40       6.055 -29.504  12.849  1.00  0.90           C
ATOM    617  CG  ARG A  40       5.297 -30.557  13.555  1.00  0.90           C
ATOM    618  CD  ARG A  40       4.484 -30.074  14.789  1.00  0.90           C
ATOM    619  NE  ARG A  40       3.279 -29.313  14.502  1.00  0.90           N
ATOM    620  CZ  ARG A  40       2.697 -28.453  15.372  1.00  0.90           C
ATOM    621  NH1 ARG A  40       3.231 -28.229  16.553  1.00  0.90           N1+
ATOM    622  NH2 ARG A  40       1.583 -27.846  15.030  1.00  0.90           N
ATOM      0  H   ARG A  40       7.649 -28.147  11.686  1.00  0.90           H   new
ATOM      0  HA  ARG A  40       7.425 -30.721  11.898  1.00  0.90           H   new
ATOM      0  HB2 ARG A  40       6.655 -29.080  13.483  1.00  0.90           H   new
ATOM      0  HB3 ARG A  40       5.431 -28.824  12.550  1.00  0.90           H   new
ATOM      0  HG2 ARG A  40       4.686 -30.973  12.926  1.00  0.90           H   new
ATOM      0  HG3 ARG A  40       5.918 -31.244  13.844  1.00  0.90           H   new
ATOM      0  HD2 ARG A  40       4.237 -30.851  15.315  1.00  0.90           H   new
ATOM      0  HD3 ARG A  40       5.065 -29.529  15.343  1.00  0.90           H   new
ATOM      0  HE  ARG A  40       2.912 -29.415  13.731  1.00  0.90           H   new
ATOM      0 HH11 ARG A  40       3.957 -28.630  16.780  1.00  0.90           H   new
ATOM      0 HH12 ARG A  40       2.854 -27.681  17.098  1.00  0.90           H   new
ATOM      0 HH21 ARG A  40       1.230 -27.996  14.260  1.00  0.90           H   new
ATOM      0 HH22 ARG A  40       1.207 -27.298  15.576  1.00  0.90           H   new
ATOM    636  N   ARG A  41       5.352 -29.353   9.868  1.00  0.84           N
ATOM    637  CA  ARG A  41       4.405 -29.480   8.775  1.00  0.84           C
ATOM    638  C   ARG A  41       5.122 -29.732   7.475  1.00  0.84           C
ATOM    639  O   ARG A  41       4.695 -30.561   6.675  1.00  0.84           O
ATOM    640  CB  ARG A  41       3.562 -28.216   8.633  1.00  0.84           C
ATOM    641  CG  ARG A  41       2.532 -28.009   9.685  1.00  0.84           C
ATOM    642  CD  ARG A  41       1.816 -26.701   9.545  1.00  0.84           C
ATOM    643  NE  ARG A  41       0.693 -26.656  10.449  1.00  0.84           N
ATOM    644  CZ  ARG A  41      -0.043 -25.598  10.797  1.00  0.84           C
ATOM    645  NH1 ARG A  41       0.196 -24.383  10.341  1.00  0.84           N1+
ATOM    646  NH2 ARG A  41      -1.034 -25.840  11.628  1.00  0.84           N
ATOM      0  H   ARG A  41       5.538 -28.535  10.056  1.00  0.84           H   new
ATOM      0  HA  ARG A  41       3.827 -30.231   8.979  1.00  0.84           H   new
ATOM      0  HB2 ARG A  41       4.156 -27.449   8.629  1.00  0.84           H   new
ATOM      0  HB3 ARG A  41       3.120 -28.237   7.770  1.00  0.84           H   new
ATOM      0  HG2 ARG A  41       1.887 -28.732   9.647  1.00  0.84           H   new
ATOM      0  HG3 ARG A  41       2.954 -28.051  10.558  1.00  0.84           H   new
ATOM      0  HD2 ARG A  41       2.423 -25.969   9.735  1.00  0.84           H   new
ATOM      0  HD3 ARG A  41       1.511 -26.587   8.631  1.00  0.84           H   new
ATOM      0  HE  ARG A  41       0.470 -27.404  10.809  1.00  0.84           H   new
ATOM      0 HH11 ARG A  41       0.848 -24.249   9.797  1.00  0.84           H   new
ATOM      0 HH12 ARG A  41      -0.300 -23.726  10.588  1.00  0.84           H   new
ATOM      0 HH21 ARG A  41      -1.172 -26.640  11.911  1.00  0.84           H   new
ATOM      0 HH22 ARG A  41      -1.543 -25.198  11.888  1.00  0.84           H   new
ATOM    660  N   LEU A  42       6.235 -29.038   7.265  1.00  0.78           N
ATOM    661  CA  LEU A  42       6.936 -29.240   6.013  1.00  0.78           C
ATOM    662  C   LEU A  42       7.482 -30.658   5.965  1.00  0.78           C
ATOM    663  O   LEU A  42       7.300 -31.356   4.973  1.00  0.78           O
ATOM    664  CB  LEU A  42       8.006 -28.171   5.778  1.00  0.78           C
ATOM    665  CG  LEU A  42       8.806 -28.356   4.478  1.00  0.78           C
ATOM    666  CD1 LEU A  42       7.837 -28.408   3.333  1.00  0.78           C
ATOM    667  CD2 LEU A  42       9.765 -27.161   4.284  1.00  0.78           C
ATOM      0  H   LEU A  42       6.585 -28.471   7.809  1.00  0.78           H   new
ATOM      0  HA  LEU A  42       6.313 -29.137   5.277  1.00  0.78           H   new
ATOM      0  HB2 LEU A  42       7.580 -27.299   5.763  1.00  0.78           H   new
ATOM      0  HB3 LEU A  42       8.621 -28.173   6.528  1.00  0.78           H   new
ATOM      0  HG  LEU A  42       9.325 -29.174   4.519  1.00  0.78           H   new
ATOM      0 HD11 LEU A  42       8.324 -28.525   2.502  1.00  0.78           H   new
ATOM      0 HD12 LEU A  42       7.228 -29.153   3.458  1.00  0.78           H   new
ATOM      0 HD13 LEU A  42       7.332 -27.580   3.298  1.00  0.78           H   new
ATOM      0 HD21 LEU A  42      10.269 -27.280   3.463  1.00  0.78           H   new
ATOM      0 HD22 LEU A  42       9.252 -26.339   4.232  1.00  0.78           H   new
ATOM      0 HD23 LEU A  42      10.378 -27.112   5.035  1.00  0.78           H   new
ATOM    679  N   ALA A  43       8.112 -31.120   7.041  1.00  0.73           N
ATOM    680  CA  ALA A  43       8.628 -32.475   7.065  1.00  0.73           C
ATOM    681  C   ALA A  43       7.490 -33.464   6.845  1.00  0.73           C
ATOM    682  O   ALA A  43       7.648 -34.425   6.093  1.00  0.73           O
ATOM    683  CB  ALA A  43       9.313 -32.748   8.385  1.00  0.73           C
ATOM      0  H   ALA A  43       8.248 -30.667   7.759  1.00  0.73           H   new
ATOM      0  HA  ALA A  43       9.278 -32.580   6.353  1.00  0.73           H   new
ATOM      0  HB1 ALA A  43       9.654 -33.656   8.391  1.00  0.73           H   new
ATOM      0  HB2 ALA A  43      10.048 -32.126   8.503  1.00  0.73           H   new
ATOM      0  HB3 ALA A  43       8.677 -32.637   9.109  1.00  0.73           H   new
ATOM    689  N   ALA A  44       6.316 -33.211   7.444  1.00  0.70           N
ATOM    690  CA  ALA A  44       5.171 -34.081   7.212  1.00  0.70           C
ATOM    691  C   ALA A  44       4.749 -34.074   5.734  1.00  0.70           C
ATOM    692  O   ALA A  44       4.419 -35.128   5.175  1.00  0.70           O
ATOM    693  CB  ALA A  44       4.011 -33.636   8.076  1.00  0.70           C
ATOM      0  H   ALA A  44       6.171 -32.552   7.977  1.00  0.70           H   new
ATOM      0  HA  ALA A  44       5.429 -34.986   7.446  1.00  0.70           H   new
ATOM      0  HB1 ALA A  44       3.250 -34.217   7.920  1.00  0.70           H   new
ATOM      0  HB2 ALA A  44       4.267 -33.683   9.011  1.00  0.70           H   new
ATOM      0  HB3 ALA A  44       3.772 -32.723   7.852  1.00  0.70           H   new
ATOM    699  N   ALA A  45       4.785 -32.898   5.081  1.00  0.68           N
ATOM    700  CA  ALA A  45       4.402 -32.791   3.666  1.00  0.68           C
ATOM    701  C   ALA A  45       5.327 -33.628   2.812  1.00  0.68           C
ATOM    702  O   ALA A  45       4.898 -34.358   1.916  1.00  0.68           O
ATOM    703  CB  ALA A  45       4.480 -31.349   3.179  1.00  0.68           C
ATOM      0  H   ALA A  45       5.028 -32.156   5.441  1.00  0.68           H   new
ATOM      0  HA  ALA A  45       3.488 -33.107   3.589  1.00  0.68           H   new
ATOM      0  HB1 ALA A  45       4.223 -31.308   2.245  1.00  0.68           H   new
ATOM      0  HB2 ALA A  45       3.879 -30.797   3.704  1.00  0.68           H   new
ATOM      0  HB3 ALA A  45       5.388 -31.022   3.278  1.00  0.68           H   new
ATOM    709  N   VAL A  46       6.605 -33.544   3.150  1.00  0.67           N
ATOM    710  CA  VAL A  46       7.672 -34.247   2.480  1.00  0.67           C
ATOM    711  C   VAL A  46       7.531 -35.753   2.671  1.00  0.67           C
ATOM    712  O   VAL A  46       7.571 -36.509   1.697  1.00  0.67           O
ATOM    713  CB  VAL A  46       8.991 -33.668   3.024  1.00  0.67           C
ATOM    714  CG1 VAL A  46      10.131 -34.399   2.619  1.00  0.67           C
ATOM    715  CG2 VAL A  46       9.126 -32.256   2.516  1.00  0.67           C
ATOM      0  H   VAL A  46       6.880 -33.055   3.802  1.00  0.67           H   new
ATOM      0  HA  VAL A  46       7.647 -34.120   1.519  1.00  0.67           H   new
ATOM      0  HB  VAL A  46       8.952 -33.712   3.992  1.00  0.67           H   new
ATOM      0 HG11 VAL A  46      10.928 -33.989   2.991  1.00  0.67           H   new
ATOM      0 HG12 VAL A  46      10.060 -35.313   2.937  1.00  0.67           H   new
ATOM      0 HG13 VAL A  46      10.189 -34.398   1.651  1.00  0.67           H   new
ATOM      0 HG21 VAL A  46       9.952 -31.870   2.847  1.00  0.67           H   new
ATOM      0 HG22 VAL A  46       9.138 -32.261   1.546  1.00  0.67           H   new
ATOM      0 HG23 VAL A  46       8.375 -31.727   2.827  1.00  0.67           H   new
ATOM    725  N   LYS A  47       7.283 -36.188   3.905  1.00  0.67           N
ATOM    726  CA  LYS A  47       7.091 -37.603   4.176  1.00  0.67           C
ATOM    727  C   LYS A  47       5.945 -38.154   3.331  1.00  0.67           C
ATOM    728  O   LYS A  47       6.098 -39.173   2.647  1.00  0.67           O
ATOM    729  CB  LYS A  47       6.797 -37.830   5.660  1.00  0.67           C
ATOM    730  CG  LYS A  47       6.580 -39.291   6.051  1.00  0.67           C
ATOM    731  CD  LYS A  47       6.278 -39.417   7.531  1.00  0.67           C
ATOM    732  CE  LYS A  47       6.140 -40.881   7.955  1.00  0.67           C
ATOM    733  NZ  LYS A  47       4.935 -41.538   7.348  1.00  0.67           N1+
ATOM      0  H   LYS A  47       7.223 -35.678   4.595  1.00  0.67           H   new
ATOM      0  HA  LYS A  47       7.908 -38.071   3.944  1.00  0.67           H   new
ATOM      0  HB2 LYS A  47       7.534 -37.474   6.181  1.00  0.67           H   new
ATOM      0  HB3 LYS A  47       6.007 -37.322   5.902  1.00  0.67           H   new
ATOM      0  HG2 LYS A  47       5.847 -39.662   5.535  1.00  0.67           H   new
ATOM      0  HG3 LYS A  47       7.371 -39.809   5.833  1.00  0.67           H   new
ATOM      0  HD2 LYS A  47       6.986 -38.996   8.043  1.00  0.67           H   new
ATOM      0  HD3 LYS A  47       5.458 -38.941   7.736  1.00  0.67           H   new
ATOM      0  HE2 LYS A  47       6.937 -41.368   7.694  1.00  0.67           H   new
ATOM      0  HE3 LYS A  47       6.081 -40.931   8.922  1.00  0.67           H   new
ATOM      0  HZ1 LYS A  47       4.765 -42.300   7.776  1.00  0.67           H   new
ATOM      0  HZ2 LYS A  47       4.233 -40.995   7.419  1.00  0.67           H   new
ATOM      0  HZ3 LYS A  47       5.091 -41.709   6.489  1.00  0.67           H   new
ATOM    747  N   GLN A  48       4.809 -37.448   3.337  1.00  0.67           N
ATOM    748  CA  GLN A  48       3.645 -37.883   2.578  1.00  0.67           C
ATOM    749  C   GLN A  48       3.956 -37.918   1.090  1.00  0.67           C
ATOM    750  O   GLN A  48       3.553 -38.847   0.386  1.00  0.67           O
ATOM    751  CB  GLN A  48       2.474 -36.927   2.845  1.00  0.67           C
ATOM    752  CG  GLN A  48       1.130 -37.291   2.193  1.00  0.67           C
ATOM    753  CD  GLN A  48       0.523 -38.583   2.715  1.00  0.67           C
ATOM    754  NE2 GLN A  48      -0.274 -39.251   1.879  1.00  0.67           N
ATOM    755  OE1 GLN A  48       0.746 -38.962   3.870  1.00  0.67           O
ATOM      0  H   GLN A  48       4.698 -36.716   3.775  1.00  0.67           H   new
ATOM      0  HA  GLN A  48       3.405 -38.779   2.861  1.00  0.67           H   new
ATOM      0  HB2 GLN A  48       2.341 -36.870   3.804  1.00  0.67           H   new
ATOM      0  HB3 GLN A  48       2.729 -36.042   2.541  1.00  0.67           H   new
ATOM      0  HG2 GLN A  48       0.502 -36.566   2.340  1.00  0.67           H   new
ATOM      0  HG3 GLN A  48       1.256 -37.367   1.234  1.00  0.67           H   new
ATOM      0 HE21 GLN A  48      -0.405 -38.956   1.082  1.00  0.67           H   new
ATOM      0 HE22 GLN A  48      -0.656 -39.977   2.137  1.00  0.67           H   new
ATOM    764  N   ALA A  49       4.714 -36.937   0.610  1.00  0.69           N
ATOM    765  CA  ALA A  49       5.052 -36.889  -0.793  1.00  0.69           C
ATOM    766  C   ALA A  49       5.797 -38.149  -1.205  1.00  0.69           C
ATOM    767  O   ALA A  49       5.495 -38.747  -2.242  1.00  0.69           O
ATOM    768  CB  ALA A  49       5.888 -35.657  -1.044  1.00  0.69           C
ATOM      0  H   ALA A  49       5.038 -36.296   1.083  1.00  0.69           H   new
ATOM      0  HA  ALA A  49       4.243 -36.843  -1.327  1.00  0.69           H   new
ATOM      0  HB1 ALA A  49       6.123 -35.611  -1.984  1.00  0.69           H   new
ATOM      0  HB2 ALA A  49       5.382 -34.867  -0.799  1.00  0.69           H   new
ATOM      0  HB3 ALA A  49       6.697 -35.700  -0.511  1.00  0.69           H   new
ATOM    774  N   TRP A  50       6.707 -38.612  -0.343  1.00  0.70           N
ATOM    775  CA  TRP A  50       7.447 -39.835  -0.627  1.00  0.70           C
ATOM    776  C   TRP A  50       6.485 -40.983  -0.822  1.00  0.70           C
ATOM    777  O   TRP A  50       6.543 -41.716  -1.816  1.00  0.70           O
ATOM    778  CB  TRP A  50       8.387 -40.215   0.506  1.00  0.70           C
ATOM    779  CG  TRP A  50       9.196 -41.399   0.212  1.00  0.70           C
ATOM    780  CD1 TRP A  50       8.979 -42.689   0.599  1.00  0.70           C
ATOM    781  CD2 TRP A  50      10.419 -41.402  -0.552  1.00  0.70           C
ATOM    782  CE2 TRP A  50      10.879 -42.720  -0.586  1.00  0.70           C
ATOM    783  CE3 TRP A  50      11.150 -40.402  -1.199  1.00  0.70           C
ATOM    784  NE1 TRP A  50       9.991 -43.499   0.120  1.00  0.70           N
ATOM    785  CZ2 TRP A  50      12.041 -43.065  -1.245  1.00  0.70           C
ATOM    786  CZ3 TRP A  50      12.303 -40.744  -1.853  1.00  0.70           C
ATOM    787  CH2 TRP A  50      12.744 -42.041  -1.879  1.00  0.70           C
ATOM      0  H   TRP A  50       6.906 -38.234   0.403  1.00  0.70           H   new
ATOM      0  HA  TRP A  50       7.967 -39.666  -1.428  1.00  0.70           H   new
ATOM      0  HB2 TRP A  50       8.975 -39.467   0.695  1.00  0.70           H   new
ATOM      0  HB3 TRP A  50       7.867 -40.377   1.309  1.00  0.70           H   new
ATOM      0  HD1 TRP A  50       8.258 -42.980   1.109  1.00  0.70           H   new
ATOM      0  HE1 TRP A  50      10.055 -44.348   0.243  1.00  0.70           H   new
ATOM      0  HE3 TRP A  50      10.858 -39.519  -1.186  1.00  0.70           H   new
ATOM      0  HZ2 TRP A  50      12.343 -43.944  -1.266  1.00  0.70           H   new
ATOM      0  HZ3 TRP A  50      12.795 -40.085  -2.287  1.00  0.70           H   new
ATOM      0  HH2 TRP A  50      13.531 -42.243  -2.331  1.00  0.70           H   new
ATOM    798  N   GLU A  51       5.576 -41.124   0.142  1.00  0.71           N
ATOM    799  CA  GLU A  51       4.635 -42.232   0.156  1.00  0.71           C
ATOM    800  C   GLU A  51       3.725 -42.223  -1.079  1.00  0.71           C
ATOM    801  O   GLU A  51       3.317 -43.286  -1.556  1.00  0.71           O
ATOM    802  CB  GLU A  51       3.819 -42.204   1.459  1.00  0.71           C
ATOM    803  CG  GLU A  51       4.658 -42.515   2.715  1.00  0.71           C
ATOM    804  CD  GLU A  51       3.864 -42.535   4.022  1.00  0.71           C
ATOM    805  OE1 GLU A  51       2.657 -42.535   3.981  1.00  0.71           O
ATOM    806  OE2 GLU A  51       4.491 -42.533   5.075  1.00  0.71           O1-
ATOM      0  H   GLU A  51       5.491 -40.580   0.802  1.00  0.71           H   new
ATOM      0  HA  GLU A  51       5.137 -43.061   0.122  1.00  0.71           H   new
ATOM      0  HB2 GLU A  51       3.412 -41.329   1.559  1.00  0.71           H   new
ATOM      0  HB3 GLU A  51       3.096 -42.848   1.394  1.00  0.71           H   new
ATOM      0  HG2 GLU A  51       5.087 -43.377   2.598  1.00  0.71           H   new
ATOM      0  HG3 GLU A  51       5.364 -41.854   2.789  1.00  0.71           H   new
ATOM    813  N   GLU A  52       3.441 -41.037  -1.623  1.00  0.72           N
ATOM    814  CA  GLU A  52       2.596 -40.933  -2.810  1.00  0.72           C
ATOM    815  C   GLU A  52       3.342 -41.076  -4.151  1.00  0.72           C
ATOM    816  O   GLU A  52       2.708 -40.999  -5.207  1.00  0.72           O
ATOM    817  CB  GLU A  52       1.803 -39.623  -2.821  1.00  0.72           C
ATOM    818  CG  GLU A  52       0.787 -39.514  -1.682  1.00  0.72           C
ATOM    819  CD  GLU A  52      -0.151 -38.335  -1.789  1.00  0.72           C
ATOM    820  OE1 GLU A  52      -0.092 -37.610  -2.762  1.00  0.72           O
ATOM    821  OE2 GLU A  52      -0.911 -38.144  -0.860  1.00  0.72           O1-
ATOM      0  H   GLU A  52       3.728 -40.285  -1.320  1.00  0.72           H   new
ATOM      0  HA  GLU A  52       1.997 -41.693  -2.739  1.00  0.72           H   new
ATOM      0  HB2 GLU A  52       2.422 -38.878  -2.765  1.00  0.72           H   new
ATOM      0  HB3 GLU A  52       1.338 -39.542  -3.668  1.00  0.72           H   new
ATOM      0  HG2 GLU A  52       0.262 -40.329  -1.653  1.00  0.72           H   new
ATOM      0  HG3 GLU A  52       1.266 -39.456  -0.841  1.00  0.72           H   new
ATOM    828  N   GLY A  53       4.666 -41.287  -4.140  1.00  0.73           N
ATOM    829  CA  GLY A  53       5.405 -41.427  -5.401  1.00  0.73           C
ATOM    830  C   GLY A  53       6.233 -40.208  -5.841  1.00  0.73           C
ATOM    831  O   GLY A  53       6.693 -40.146  -6.991  1.00  0.73           O
ATOM      0  H   GLY A  53       5.145 -41.351  -3.428  1.00  0.73           H   new
ATOM      0  HA2 GLY A  53       6.001 -42.188  -5.322  1.00  0.73           H   new
ATOM      0  HA3 GLY A  53       4.771 -41.635  -6.105  1.00  0.73           H   new
ATOM    835  N   ILE A  54       6.428 -39.246  -4.940  1.00  0.73           N
ATOM    836  CA  ILE A  54       7.231 -38.066  -5.241  1.00  0.73           C
ATOM    837  C   ILE A  54       8.641 -38.193  -4.645  1.00  0.73           C
ATOM    838  O   ILE A  54       8.825 -38.442  -3.456  1.00  0.73           O
ATOM    839  CB  ILE A  54       6.530 -36.798  -4.740  1.00  0.73           C
ATOM    840  CG1 ILE A  54       5.220 -36.603  -5.451  1.00  0.73           C
ATOM    841  CG2 ILE A  54       7.402 -35.586  -4.880  1.00  0.73           C
ATOM    842  CD1 ILE A  54       4.348 -35.545  -4.820  1.00  0.73           C
ATOM      0  H   ILE A  54       6.101 -39.260  -4.145  1.00  0.73           H   new
ATOM      0  HA  ILE A  54       7.325 -37.999  -6.204  1.00  0.73           H   new
ATOM      0  HB  ILE A  54       6.353 -36.915  -3.794  1.00  0.73           H   new
ATOM      0 HG12 ILE A  54       5.393 -36.361  -6.374  1.00  0.73           H   new
ATOM      0 HG13 ILE A  54       4.738 -37.445  -5.464  1.00  0.73           H   new
ATOM      0 HG21 ILE A  54       6.927 -34.806  -4.554  1.00  0.73           H   new
ATOM      0 HG22 ILE A  54       8.213 -35.709  -4.363  1.00  0.73           H   new
ATOM      0 HG23 ILE A  54       7.631 -35.458  -5.814  1.00  0.73           H   new
ATOM      0 HD11 ILE A  54       3.521 -35.466  -5.321  1.00  0.73           H   new
ATOM      0 HD12 ILE A  54       4.148 -35.794  -3.904  1.00  0.73           H   new
ATOM      0 HD13 ILE A  54       4.814 -34.694  -4.829  1.00  0.73           H   new
ATOM    854  N   CYS A  55       9.637 -38.049  -5.511  1.00  0.74           N
ATOM    855  CA  CYS A  55      11.049 -38.199  -5.160  1.00  0.74           C
ATOM    856  C   CYS A  55      11.715 -36.869  -4.855  1.00  0.74           C
ATOM    857  O   CYS A  55      12.880 -36.817  -4.445  1.00  0.74           O
ATOM    858  CB  CYS A  55      11.806 -38.843  -6.314  1.00  0.74           C
ATOM    859  SG  CYS A  55      11.896 -37.796  -7.805  1.00  0.74           S
ATOM      0  H   CYS A  55       9.510 -37.857  -6.340  1.00  0.74           H   new
ATOM      0  HA  CYS A  55      11.079 -38.754  -4.365  1.00  0.74           H   new
ATOM      0  HB2 CYS A  55      12.706 -39.054  -6.022  1.00  0.74           H   new
ATOM      0  HB3 CYS A  55      11.378 -39.683  -6.543  1.00  0.74           H   new
ATOM    864  N   GLY A  56      11.003 -35.798  -5.090  1.00  0.75           N
ATOM    865  CA  GLY A  56      11.585 -34.497  -4.907  1.00  0.75           C
ATOM    866  C   GLY A  56      10.624 -33.373  -5.203  1.00  0.75           C
ATOM    867  O   GLY A  56       9.478 -33.589  -5.608  1.00  0.75           O
ATOM      0  H   GLY A  56      10.185 -35.800  -5.355  1.00  0.75           H   new
ATOM      0  HA2 GLY A  56      11.899 -34.415  -3.993  1.00  0.75           H   new
ATOM      0  HA3 GLY A  56      12.361 -34.412  -5.482  1.00  0.75           H   new
ATOM    871  N   ILE A  57      11.083 -32.174  -4.905  1.00  0.77           N
ATOM    872  CA  ILE A  57      10.293 -30.968  -5.063  1.00  0.77           C
ATOM    873  C   ILE A  57      11.113 -29.938  -5.819  1.00  0.77           C
ATOM    874  O   ILE A  57      12.181 -29.557  -5.364  1.00  0.77           O
ATOM    875  CB  ILE A  57       9.934 -30.422  -3.656  1.00  0.77           C
ATOM    876  CG1 ILE A  57       9.188 -31.526  -2.840  1.00  0.77           C
ATOM    877  CG2 ILE A  57       9.058 -29.180  -3.779  1.00  0.77           C
ATOM    878  CD1 ILE A  57       9.046 -31.210  -1.413  1.00  0.77           C
ATOM      0  H   ILE A  57      11.875 -32.033  -4.600  1.00  0.77           H   new
ATOM      0  HA  ILE A  57       9.480 -31.158  -5.557  1.00  0.77           H   new
ATOM      0  HB  ILE A  57      10.751 -30.179  -3.193  1.00  0.77           H   new
ATOM      0 HG12 ILE A  57       8.307 -31.660  -3.223  1.00  0.77           H   new
ATOM      0 HG13 ILE A  57       9.668 -32.364  -2.931  1.00  0.77           H   new
ATOM      0 HG21 ILE A  57       8.840 -28.848  -2.894  1.00  0.77           H   new
ATOM      0 HG22 ILE A  57       9.535 -28.495  -4.272  1.00  0.77           H   new
ATOM      0 HG23 ILE A  57       8.240 -29.406  -4.249  1.00  0.77           H   new
ATOM      0 HD11 ILE A  57       8.577 -31.932  -0.967  1.00  0.77           H   new
ATOM      0 HD12 ILE A  57       9.925 -31.102  -1.016  1.00  0.77           H   new
ATOM      0 HD13 ILE A  57       8.543 -30.387  -1.312  1.00  0.77           H   new
ATOM    890  N   SER A  58      10.642 -29.459  -6.942  1.00  0.81           N
ATOM    891  CA  SER A  58      11.400 -28.418  -7.603  1.00  0.81           C
ATOM    892  C   SER A  58      10.730 -27.106  -7.239  1.00  0.81           C
ATOM    893  O   SER A  58       9.505 -27.040  -7.095  1.00  0.81           O
ATOM    894  CB  SER A  58      11.509 -28.642  -9.093  1.00  0.81           C
ATOM    895  OG  SER A  58      12.212 -27.586  -9.703  1.00  0.81           O
ATOM      0  H   SER A  58       9.916 -29.706  -7.331  1.00  0.81           H   new
ATOM      0  HA  SER A  58      12.323 -28.415  -7.304  1.00  0.81           H   new
ATOM      0  HB2 SER A  58      11.962 -29.482  -9.266  1.00  0.81           H   new
ATOM      0  HB3 SER A  58      10.622 -28.713  -9.480  1.00  0.81           H   new
ATOM      0  HG  SER A  58      12.769 -27.269  -9.160  1.00  0.81           H   new
ATOM    901  N   SER A  59      11.522 -26.087  -7.011  1.00  0.86           N
ATOM    902  CA  SER A  59      10.993 -24.797  -6.660  1.00  0.86           C
ATOM    903  C   SER A  59      10.646 -23.962  -7.881  1.00  0.86           C
ATOM    904  O   SER A  59      10.993 -24.298  -9.016  1.00  0.86           O
ATOM    905  CB  SER A  59      11.952 -24.078  -5.748  1.00  0.86           C
ATOM    906  OG  SER A  59      13.134 -23.774  -6.376  1.00  0.86           O
ATOM      0  H   SER A  59      12.380 -26.123  -7.055  1.00  0.86           H   new
ATOM      0  HA  SER A  59      10.159 -24.936  -6.185  1.00  0.86           H   new
ATOM      0  HB2 SER A  59      11.539 -23.261  -5.426  1.00  0.86           H   new
ATOM      0  HB3 SER A  59      12.133 -24.630  -4.971  1.00  0.86           H   new
ATOM      0  HG  SER A  59      13.711 -24.353  -6.183  1.00  0.86           H   new
ATOM    912  N   VAL A  60       9.956 -22.862  -7.632  1.00  0.90           N
ATOM    913  CA  VAL A  60       9.622 -21.908  -8.669  1.00  0.90           C
ATOM    914  C   VAL A  60      10.679 -20.844  -8.793  1.00  0.90           C
ATOM    915  O   VAL A  60      10.996 -20.412  -9.891  1.00  0.90           O
ATOM    916  CB  VAL A  60       8.285 -21.251  -8.379  1.00  0.90           C
ATOM    917  CG1 VAL A  60       8.005 -20.171  -9.377  1.00  0.90           C
ATOM    918  CG2 VAL A  60       7.251 -22.275  -8.438  1.00  0.90           C
ATOM      0  H   VAL A  60       9.667 -22.648  -6.851  1.00  0.90           H   new
ATOM      0  HA  VAL A  60       9.569 -22.396  -9.506  1.00  0.90           H   new
ATOM      0  HB  VAL A  60       8.301 -20.845  -7.498  1.00  0.90           H   new
ATOM      0 HG11 VAL A  60       7.148 -19.761  -9.179  1.00  0.90           H   new
ATOM      0 HG12 VAL A  60       8.703 -19.499  -9.331  1.00  0.90           H   new
ATOM      0 HG13 VAL A  60       7.982 -20.552 -10.269  1.00  0.90           H   new
ATOM      0 HG21 VAL A  60       6.387 -21.874  -8.255  1.00  0.90           H   new
ATOM      0 HG22 VAL A  60       7.241 -22.674  -9.322  1.00  0.90           H   new
ATOM      0 HG23 VAL A  60       7.436 -22.960  -7.776  1.00  0.90           H   new
ATOM    928  N   SER A  61      11.174 -20.405  -7.644  1.00  0.94           N
ATOM    929  CA  SER A  61      12.154 -19.330  -7.539  1.00  0.94           C
ATOM    930  C   SER A  61      13.338 -19.707  -6.678  1.00  0.94           C
ATOM    931  O   SER A  61      13.210 -20.434  -5.691  1.00  0.94           O
ATOM    932  CB  SER A  61      11.545 -18.079  -6.941  1.00  0.94           C
ATOM    933  OG  SER A  61      12.558 -17.103  -6.724  1.00  0.94           O
ATOM      0  H   SER A  61      10.944 -20.732  -6.883  1.00  0.94           H   new
ATOM      0  HA  SER A  61      12.450 -19.167  -8.448  1.00  0.94           H   new
ATOM      0  HB2 SER A  61      10.865 -17.725  -7.535  1.00  0.94           H   new
ATOM      0  HB3 SER A  61      11.106 -18.292  -6.103  1.00  0.94           H   new
ATOM      0  HG  SER A  61      12.877 -16.861  -7.462  1.00  0.94           H   new
ATOM    939  N   ARG A  62      14.475 -19.114  -6.989  1.00  0.97           N
ATOM    940  CA  ARG A  62      15.693 -19.248  -6.219  1.00  0.97           C
ATOM    941  C   ARG A  62      15.421 -18.957  -4.751  1.00  0.97           C
ATOM    942  O   ARG A  62      16.035 -19.562  -3.873  1.00  0.97           O
ATOM    943  CB  ARG A  62      16.755 -18.302  -6.773  1.00  0.97           C
ATOM    944  CG  ARG A  62      18.125 -18.327  -6.121  1.00  0.97           C
ATOM    945  CD  ARG A  62      19.055 -17.357  -6.816  1.00  0.97           C
ATOM    946  NE  ARG A  62      18.610 -15.978  -6.659  1.00  0.97           N
ATOM    947  CZ  ARG A  62      18.863 -15.223  -5.569  1.00  0.97           C
ATOM    948  NH1 ARG A  62      19.577 -15.721  -4.594  1.00  0.97           N1+
ATOM    949  NH2 ARG A  62      18.400 -13.993  -5.469  1.00  0.97           N
ATOM      0  H   ARG A  62      14.562 -18.606  -7.677  1.00  0.97           H   new
ATOM      0  HA  ARG A  62      16.020 -20.158  -6.290  1.00  0.97           H   new
ATOM      0  HB2 ARG A  62      16.869 -18.499  -7.716  1.00  0.97           H   new
ATOM      0  HB3 ARG A  62      16.411 -17.397  -6.712  1.00  0.97           H   new
ATOM      0  HG2 ARG A  62      18.048 -18.095  -5.182  1.00  0.97           H   new
ATOM      0  HG3 ARG A  62      18.493 -19.223  -6.162  1.00  0.97           H   new
ATOM      0  HD2 ARG A  62      19.950 -17.452  -6.455  1.00  0.97           H   new
ATOM      0  HD3 ARG A  62      19.105 -17.576  -7.760  1.00  0.97           H   new
ATOM      0  HE  ARG A  62      18.159 -15.624  -7.300  1.00  0.97           H   new
ATOM      0 HH11 ARG A  62      19.881 -16.523  -4.650  1.00  0.97           H   new
ATOM      0 HH12 ARG A  62      19.743 -15.246  -3.896  1.00  0.97           H   new
ATOM      0 HH21 ARG A  62      17.928 -13.658  -6.105  1.00  0.97           H   new
ATOM      0 HH22 ARG A  62      18.570 -13.525  -4.768  1.00  0.97           H   new
ATOM    963  N   MET A  63      14.526 -18.009  -4.460  1.00  0.99           N
ATOM    964  CA  MET A  63      14.299 -17.682  -3.061  1.00  0.99           C
ATOM    965  C   MET A  63      13.701 -18.885  -2.300  1.00  0.99           C
ATOM    966  O   MET A  63      13.933 -19.043  -1.098  1.00  0.99           O
ATOM    967  CB  MET A  63      13.430 -16.450  -2.918  1.00  0.99           C
ATOM    968  CG  MET A  63      13.539 -15.860  -1.563  1.00  0.99           C
ATOM    969  SD  MET A  63      15.210 -15.339  -1.240  1.00  0.99           S
ATOM    970  CE  MET A  63      15.266 -13.888  -2.289  1.00  0.99           C
ATOM      0  H   MET A  63      14.062 -17.565  -5.032  1.00  0.99           H   new
ATOM      0  HA  MET A  63      15.159 -17.479  -2.661  1.00  0.99           H   new
ATOM      0  HB2 MET A  63      13.690 -15.791  -3.581  1.00  0.99           H   new
ATOM      0  HB3 MET A  63      12.505 -16.683  -3.097  1.00  0.99           H   new
ATOM      0  HG2 MET A  63      12.938 -15.103  -1.485  1.00  0.99           H   new
ATOM      0  HG3 MET A  63      13.263 -16.510  -0.898  1.00  0.99           H   new
ATOM      0  HE1 MET A  63      16.141 -13.475  -2.224  1.00  0.99           H   new
ATOM      0  HE2 MET A  63      15.099 -14.147  -3.209  1.00  0.99           H   new
ATOM      0  HE3 MET A  63      14.588 -13.256  -2.003  1.00  0.99           H   new
ATOM    980  N   GLU A  64      12.925 -19.730  -2.992  1.00  1.00           N
ATOM    981  CA  GLU A  64      12.346 -20.918  -2.374  1.00  1.00           C
ATOM    982  C   GLU A  64      13.461 -21.947  -2.191  1.00  1.00           C
ATOM    983  O   GLU A  64      13.506 -22.664  -1.196  1.00  1.00           O
ATOM    984  CB  GLU A  64      11.196 -21.480  -3.212  1.00  1.00           C
ATOM    985  CG  GLU A  64       9.946 -20.650  -3.261  1.00  1.00           C
ATOM    986  CD  GLU A  64       8.872 -21.260  -4.136  1.00  1.00           C
ATOM    987  OE1 GLU A  64       9.191 -22.106  -4.954  1.00  1.00           O
ATOM    988  OE2 GLU A  64       7.739 -20.891  -3.990  1.00  1.00           O1-
ATOM      0  H   GLU A  64      12.725 -19.628  -3.822  1.00  1.00           H   new
ATOM      0  HA  GLU A  64      11.966 -20.689  -1.511  1.00  1.00           H   new
ATOM      0  HB2 GLU A  64      11.514 -21.607  -4.120  1.00  1.00           H   new
ATOM      0  HB3 GLU A  64      10.967 -22.357  -2.866  1.00  1.00           H   new
ATOM      0  HG2 GLU A  64       9.600 -20.539  -2.361  1.00  1.00           H   new
ATOM      0  HG3 GLU A  64      10.163 -19.765  -3.592  1.00  1.00           H   new
ATOM    995  N   ASN A  65      14.395 -22.013  -3.148  1.00  0.99           N
ATOM    996  CA  ASN A  65      15.542 -22.925  -3.002  1.00  0.99           C
ATOM    997  C   ASN A  65      16.286 -22.583  -1.714  1.00  0.99           C
ATOM    998  O   ASN A  65      16.649 -23.468  -0.932  1.00  0.99           O
ATOM    999  CB  ASN A  65      16.495 -22.841  -4.182  1.00  0.99           C
ATOM   1000  CG  ASN A  65      17.695 -23.810  -4.090  1.00  0.99           C
ATOM   1001  ND2 ASN A  65      17.521 -25.024  -4.519  1.00  0.99           N
ATOM   1002  OD1 ASN A  65      18.795 -23.408  -3.668  1.00  0.99           O
ATOM      0  H   ASN A  65      14.386 -21.551  -3.873  1.00  0.99           H   new
ATOM      0  HA  ASN A  65      15.203 -23.833  -2.970  1.00  0.99           H   new
ATOM      0  HB2 ASN A  65      16.003 -23.026  -4.997  1.00  0.99           H   new
ATOM      0  HB3 ASN A  65      16.829 -21.933  -4.252  1.00  0.99           H   new
ATOM      0 HD21 ASN A  65      18.178 -25.579  -4.517  1.00  0.99           H   new
ATOM      0 HD22 ASN A  65      16.749 -25.273  -4.805  1.00  0.99           H   new
ATOM   1009  N   ILE A  66      16.473 -21.279  -1.489  1.00  0.98           N
ATOM   1010  CA  ILE A  66      17.125 -20.765  -0.294  1.00  0.98           C
ATOM   1011  C   ILE A  66      16.324 -21.123   0.950  1.00  0.98           C
ATOM   1012  O   ILE A  66      16.894 -21.573   1.949  1.00  0.98           O
ATOM   1013  CB  ILE A  66      17.325 -19.250  -0.396  1.00  0.98           C
ATOM   1014  CG1 ILE A  66      18.358 -18.949  -1.471  1.00  0.98           C
ATOM   1015  CG2 ILE A  66      17.730 -18.671   0.947  1.00  0.98           C
ATOM   1016  CD1 ILE A  66      18.429 -17.504  -1.864  1.00  0.98           C
ATOM      0  H   ILE A  66      16.220 -20.666  -2.036  1.00  0.98           H   new
ATOM      0  HA  ILE A  66      17.999 -21.180  -0.221  1.00  0.98           H   new
ATOM      0  HB  ILE A  66      16.488 -18.829  -0.647  1.00  0.98           H   new
ATOM      0 HG12 ILE A  66      19.231 -19.232  -1.156  1.00  0.98           H   new
ATOM      0 HG13 ILE A  66      18.155 -19.479  -2.258  1.00  0.98           H   new
ATOM      0 HG21 ILE A  66      17.852 -17.712   0.863  1.00  0.98           H   new
ATOM      0 HG22 ILE A  66      17.036 -18.852   1.600  1.00  0.98           H   new
ATOM      0 HG23 ILE A  66      18.561 -19.078   1.238  1.00  0.98           H   new
ATOM      0 HD11 ILE A  66      19.105 -17.388  -2.550  1.00  0.98           H   new
ATOM      0 HD12 ILE A  66      17.568 -17.219  -2.208  1.00  0.98           H   new
ATOM      0 HD13 ILE A  66      18.660 -16.969  -1.089  1.00  0.98           H   new
ATOM   1028  N   MET A  67      15.002 -20.947   0.880  1.00  0.98           N
ATOM   1029  CA  MET A  67      14.107 -21.283   1.979  1.00  0.98           C
ATOM   1030  C   MET A  67      14.357 -22.721   2.401  1.00  0.98           C
ATOM   1031  O   MET A  67      14.636 -23.009   3.566  1.00  0.98           O
ATOM   1032  CB  MET A  67      12.668 -21.162   1.487  1.00  0.98           C
ATOM   1033  CG  MET A  67      11.580 -21.423   2.430  1.00  0.98           C
ATOM   1034  SD  MET A  67       9.949 -21.415   1.612  1.00  0.98           S
ATOM   1035  CE  MET A  67       9.985 -22.908   0.609  1.00  0.98           C
ATOM      0  H   MET A  67      14.602 -20.628   0.189  1.00  0.98           H   new
ATOM      0  HA  MET A  67      14.261 -20.686   2.728  1.00  0.98           H   new
ATOM      0  HB2 MET A  67      12.549 -20.263   1.142  1.00  0.98           H   new
ATOM      0  HB3 MET A  67      12.561 -21.769   0.738  1.00  0.98           H   new
ATOM      0  HG2 MET A  67      11.722 -22.282   2.857  1.00  0.98           H   new
ATOM      0  HG3 MET A  67      11.593 -20.752   3.131  1.00  0.98           H   new
ATOM      0  HE1 MET A  67       9.148 -22.995   0.127  1.00  0.98           H   new
ATOM      0  HE2 MET A  67      10.718 -22.855  -0.024  1.00  0.98           H   new
ATOM      0  HE3 MET A  67      10.109 -23.680   1.183  1.00  0.98           H   new
ATOM   1045  N   TRP A  68      14.363 -23.618   1.411  1.00  0.98           N
ATOM   1046  CA  TRP A  68      14.600 -25.033   1.645  1.00  0.98           C
ATOM   1047  C   TRP A  68      15.980 -25.313   2.214  1.00  0.98           C
ATOM   1048  O   TRP A  68      16.109 -26.056   3.192  1.00  0.98           O
ATOM   1049  CB  TRP A  68      14.459 -25.787   0.332  1.00  0.98           C
ATOM   1050  CG  TRP A  68      13.091 -26.177  -0.018  1.00  0.98           C
ATOM   1051  CD1 TRP A  68      12.249 -25.606  -0.931  1.00  0.98           C
ATOM   1052  CD2 TRP A  68      12.409 -27.323   0.488  1.00  0.98           C
ATOM   1053  CE2 TRP A  68      11.170 -27.362  -0.133  1.00  0.98           C
ATOM   1054  CE3 TRP A  68      12.753 -28.323   1.401  1.00  0.98           C
ATOM   1055  NE1 TRP A  68      11.087 -26.302  -0.988  1.00  0.98           N
ATOM   1056  CZ2 TRP A  68      10.281 -28.338   0.130  1.00  0.98           C
ATOM   1057  CZ3 TRP A  68      11.840 -29.317   1.649  1.00  0.98           C
ATOM   1058  CH2 TRP A  68      10.643 -29.310   1.030  1.00  0.98           C
ATOM      0  H   TRP A  68      14.229 -23.417   0.586  1.00  0.98           H   new
ATOM      0  HA  TRP A  68      13.945 -25.327   2.297  1.00  0.98           H   new
ATOM      0  HB2 TRP A  68      14.815 -25.235  -0.382  1.00  0.98           H   new
ATOM      0  HB3 TRP A  68      15.007 -26.586   0.374  1.00  0.98           H   new
ATOM      0  HD1 TRP A  68      12.444 -24.851  -1.438  1.00  0.98           H   new
ATOM      0  HE1 TRP A  68      10.410 -26.108  -1.481  1.00  0.98           H   new
ATOM      0  HE3 TRP A  68      13.579 -28.315   1.829  1.00  0.98           H   new
ATOM      0  HZ2 TRP A  68       9.449 -28.354  -0.284  1.00  0.98           H   new
ATOM      0  HZ3 TRP A  68      12.048 -29.998   2.247  1.00  0.98           H   new
ATOM      0  HH2 TRP A  68      10.038 -29.990   1.220  1.00  0.98           H   new
ATOM   1069  N   LYS A  69      17.004 -24.659   1.677  1.00  0.98           N
ATOM   1070  CA  LYS A  69      18.352 -24.912   2.146  1.00  0.98           C
ATOM   1071  C   LYS A  69      18.476 -24.516   3.620  1.00  0.98           C
ATOM   1072  O   LYS A  69      19.160 -25.180   4.399  1.00  0.98           O
ATOM   1073  CB  LYS A  69      19.379 -24.158   1.291  1.00  0.98           C
ATOM   1074  CG  LYS A  69      20.820 -24.608   1.539  1.00  0.98           C
ATOM   1075  CD  LYS A  69      20.972 -26.065   1.055  1.00  0.98           C
ATOM   1076  CE  LYS A  69      22.374 -26.631   1.204  1.00  0.98           C
ATOM   1077  NZ  LYS A  69      22.398 -28.104   0.869  1.00  0.98           N1+
ATOM      0  H   LYS A  69      16.938 -24.074   1.050  1.00  0.98           H   new
ATOM      0  HA  LYS A  69      18.536 -25.861   2.062  1.00  0.98           H   new
ATOM      0  HB2 LYS A  69      19.164 -24.284   0.353  1.00  0.98           H   new
ATOM      0  HB3 LYS A  69      19.307 -23.208   1.474  1.00  0.98           H   new
ATOM      0  HG2 LYS A  69      21.439 -24.030   1.066  1.00  0.98           H   new
ATOM      0  HG3 LYS A  69      21.035 -24.543   2.483  1.00  0.98           H   new
ATOM      0  HD2 LYS A  69      20.354 -26.625   1.550  1.00  0.98           H   new
ATOM      0  HD3 LYS A  69      20.713 -26.113   0.122  1.00  0.98           H   new
ATOM      0  HE2 LYS A  69      22.984 -26.153   0.621  1.00  0.98           H   new
ATOM      0  HE3 LYS A  69      22.686 -26.497   2.112  1.00  0.98           H   new
ATOM      0  HZ1 LYS A  69      23.220 -28.423   0.990  1.00  0.98           H   new
ATOM      0  HZ2 LYS A  69      21.831 -28.539   1.399  1.00  0.98           H   new
ATOM      0  HZ3 LYS A  69      22.158 -28.220   0.020  1.00  0.98           H   new
ATOM   1091  N   SER A  70      17.775 -23.448   4.023  1.00  0.99           N
ATOM   1092  CA  SER A  70      17.852 -22.965   5.397  1.00  0.99           C
ATOM   1093  C   SER A  70      17.116 -23.862   6.399  1.00  0.99           C
ATOM   1094  O   SER A  70      17.276 -23.689   7.611  1.00  0.99           O
ATOM   1095  CB  SER A  70      17.299 -21.552   5.515  1.00  0.99           C
ATOM   1096  OG  SER A  70      15.890 -21.502   5.419  1.00  0.99           O
ATOM      0  H   SER A  70      17.252 -22.994   3.513  1.00  0.99           H   new
ATOM      0  HA  SER A  70      18.796 -22.978   5.619  1.00  0.99           H   new
ATOM      0  HB2 SER A  70      17.574 -21.172   6.364  1.00  0.99           H   new
ATOM      0  HB3 SER A  70      17.686 -20.999   4.818  1.00  0.99           H   new
ATOM      0  HG  SER A  70      15.633 -22.004   4.796  1.00  0.99           H   new
ATOM   1102  N   VAL A  71      16.289 -24.797   5.914  1.00  0.99           N
ATOM   1103  CA  VAL A  71      15.544 -25.666   6.810  1.00  0.99           C
ATOM   1104  C   VAL A  71      15.885 -27.131   6.630  1.00  0.99           C
ATOM   1105  O   VAL A  71      15.456 -27.946   7.441  1.00  0.99           O
ATOM   1106  CB  VAL A  71      14.029 -25.468   6.673  1.00  0.99           C
ATOM   1107  CG1 VAL A  71      13.675 -24.052   7.051  1.00  0.99           C
ATOM   1108  CG2 VAL A  71      13.593 -25.782   5.272  1.00  0.99           C
ATOM      0  H   VAL A  71      16.151 -24.937   5.077  1.00  0.99           H   new
ATOM      0  HA  VAL A  71      15.815 -25.406   7.704  1.00  0.99           H   new
ATOM      0  HB  VAL A  71      13.563 -26.073   7.271  1.00  0.99           H   new
ATOM      0 HG11 VAL A  71      12.717 -23.924   6.965  1.00  0.99           H   new
ATOM      0 HG12 VAL A  71      13.942 -23.885   7.968  1.00  0.99           H   new
ATOM      0 HG13 VAL A  71      14.137 -23.435   6.463  1.00  0.99           H   new
ATOM      0 HG21 VAL A  71      12.635 -25.654   5.195  1.00  0.99           H   new
ATOM      0 HG22 VAL A  71      14.048 -25.192   4.651  1.00  0.99           H   new
ATOM      0 HG23 VAL A  71      13.814 -26.703   5.063  1.00  0.99           H   new
ATOM   1118  N   GLU A  72      16.711 -27.459   5.634  1.00  0.98           N
ATOM   1119  CA  GLU A  72      17.139 -28.836   5.396  1.00  0.98           C
ATOM   1120  C   GLU A  72      17.591 -29.525   6.678  1.00  0.98           C
ATOM   1121  O   GLU A  72      17.151 -30.631   6.991  1.00  0.98           O
ATOM   1122  CB  GLU A  72      18.334 -28.829   4.443  1.00  0.98           C
ATOM   1123  CG  GLU A  72      18.954 -30.185   4.162  1.00  0.98           C
ATOM   1124  CD  GLU A  72      20.234 -30.068   3.350  1.00  0.98           C
ATOM   1125  OE1 GLU A  72      20.454 -29.024   2.775  1.00  0.98           O
ATOM   1126  OE2 GLU A  72      21.020 -30.988   3.365  1.00  0.98           O1-
ATOM      0  H   GLU A  72      17.038 -26.889   5.079  1.00  0.98           H   new
ATOM      0  HA  GLU A  72      16.380 -29.314   5.028  1.00  0.98           H   new
ATOM      0  HB2 GLU A  72      18.054 -28.438   3.601  1.00  0.98           H   new
ATOM      0  HB3 GLU A  72      19.018 -28.248   4.811  1.00  0.98           H   new
ATOM      0  HG2 GLU A  72      19.144 -30.633   5.001  1.00  0.98           H   new
ATOM      0  HG3 GLU A  72      18.317 -30.738   3.683  1.00  0.98           H   new
ATOM   1133  N   GLY A  73      18.434 -28.840   7.450  1.00  0.98           N
ATOM   1134  CA  GLY A  73      18.964 -29.383   8.692  1.00  0.98           C
ATOM   1135  C   GLY A  73      17.840 -29.800   9.633  1.00  0.98           C
ATOM   1136  O   GLY A  73      17.829 -30.930  10.135  1.00  0.98           O
ATOM      0  H   GLY A  73      18.713 -28.048   7.265  1.00  0.98           H   new
ATOM      0  HA2 GLY A  73      19.529 -30.148   8.499  1.00  0.98           H   new
ATOM      0  HA3 GLY A  73      19.523 -28.720   9.126  1.00  0.98           H   new
ATOM   1140  N   GLU A  74      16.918 -28.871   9.894  1.00  0.97           N
ATOM   1141  CA  GLU A  74      15.810 -29.124  10.803  1.00  0.97           C
ATOM   1142  C   GLU A  74      14.850 -30.171  10.250  1.00  0.97           C
ATOM   1143  O   GLU A  74      14.357 -31.023  10.989  1.00  0.97           O
ATOM   1144  CB  GLU A  74      15.037 -27.826  11.058  1.00  0.97           C
ATOM   1145  CG  GLU A  74      15.764 -26.750  11.866  1.00  0.97           C
ATOM   1146  CD  GLU A  74      16.059 -27.142  13.293  1.00  0.97           C
ATOM   1147  OE1 GLU A  74      15.315 -27.901  13.847  1.00  0.97           O
ATOM   1148  OE2 GLU A  74      17.016 -26.625  13.850  1.00  0.97           O1-
ATOM      0  H   GLU A  74      16.921 -28.083   9.549  1.00  0.97           H   new
ATOM      0  HA  GLU A  74      16.186 -29.461  11.631  1.00  0.97           H   new
ATOM      0  HB2 GLU A  74      14.788 -27.447  10.201  1.00  0.97           H   new
ATOM      0  HB3 GLU A  74      14.213 -28.048  11.519  1.00  0.97           H   new
ATOM      0  HG2 GLU A  74      16.599 -26.534  11.421  1.00  0.97           H   new
ATOM      0  HG3 GLU A  74      15.227 -25.942  11.867  1.00  0.97           H   new
ATOM   1155  N   LEU A  75      14.611 -30.157   8.940  1.00  0.96           N
ATOM   1156  CA  LEU A  75      13.682 -31.121   8.374  1.00  0.96           C
ATOM   1157  C   LEU A  75      14.212 -32.522   8.543  1.00  0.96           C
ATOM   1158  O   LEU A  75      13.469 -33.438   8.903  1.00  0.96           O
ATOM   1159  CB  LEU A  75      13.484 -30.867   6.883  1.00  0.96           C
ATOM   1160  CG  LEU A  75      12.749 -29.621   6.508  1.00  0.96           C
ATOM   1161  CD1 LEU A  75      12.804 -29.475   5.013  1.00  0.96           C
ATOM   1162  CD2 LEU A  75      11.344 -29.709   6.990  1.00  0.96           C
ATOM      0  H   LEU A  75      14.967 -29.612   8.378  1.00  0.96           H   new
ATOM      0  HA  LEU A  75      12.837 -31.023   8.841  1.00  0.96           H   new
ATOM      0  HB2 LEU A  75      14.357 -30.842   6.461  1.00  0.96           H   new
ATOM      0  HB3 LEU A  75      13.008 -31.624   6.507  1.00  0.96           H   new
ATOM      0  HG  LEU A  75      13.156 -28.842   6.919  1.00  0.96           H   new
ATOM      0 HD11 LEU A  75      12.331 -28.670   4.749  1.00  0.96           H   new
ATOM      0 HD12 LEU A  75      13.729 -29.415   4.727  1.00  0.96           H   new
ATOM      0 HD13 LEU A  75      12.387 -30.246   4.597  1.00  0.96           H   new
ATOM      0 HD21 LEU A  75      10.867 -28.900   6.747  1.00  0.96           H   new
ATOM      0 HD22 LEU A  75      10.910 -30.475   6.583  1.00  0.96           H   new
ATOM      0 HD23 LEU A  75      11.338 -29.809   7.955  1.00  0.96           H   new
ATOM   1174  N   ASN A  76      15.515 -32.685   8.331  1.00  0.95           N
ATOM   1175  CA  ASN A  76      16.122 -33.990   8.457  1.00  0.95           C
ATOM   1176  C   ASN A  76      16.200 -34.410   9.910  1.00  0.95           C
ATOM   1177  O   ASN A  76      15.994 -35.583  10.232  1.00  0.95           O
ATOM   1178  CB  ASN A  76      17.471 -33.986   7.793  1.00  0.95           C
ATOM   1179  CG  ASN A  76      17.325 -33.946   6.374  1.00  0.95           C
ATOM   1180  ND2 ASN A  76      18.307 -33.448   5.683  1.00  0.95           N
ATOM   1181  OD1 ASN A  76      16.281 -34.388   5.882  1.00  0.95           O
ATOM      0  H   ASN A  76      16.056 -32.053   8.115  1.00  0.95           H   new
ATOM      0  HA  ASN A  76      15.569 -34.648   8.007  1.00  0.95           H   new
ATOM      0  HB2 ASN A  76      17.984 -33.219   8.093  1.00  0.95           H   new
ATOM      0  HB3 ASN A  76      17.968 -34.778   8.051  1.00  0.95           H   new
ATOM      0 HD21 ASN A  76      18.254 -33.411   4.825  1.00  0.95           H   new
ATOM      0 HD22 ASN A  76      19.010 -33.155   6.083  1.00  0.95           H   new
ATOM   1188  N   ALA A  77      16.444 -33.454  10.816  1.00  0.95           N
ATOM   1189  CA  ALA A  77      16.474 -33.804  12.225  1.00  0.95           C
ATOM   1190  C   ALA A  77      15.110 -34.348  12.623  1.00  0.95           C
ATOM   1191  O   ALA A  77      15.017 -35.415  13.226  1.00  0.95           O
ATOM   1192  CB  ALA A  77      16.844 -32.589  13.067  1.00  0.95           C
ATOM      0  H   ALA A  77      16.589 -32.626  10.636  1.00  0.95           H   new
ATOM      0  HA  ALA A  77      17.148 -34.484  12.381  1.00  0.95           H   new
ATOM      0  HB1 ALA A  77      16.860 -32.837  14.004  1.00  0.95           H   new
ATOM      0  HB2 ALA A  77      17.720 -32.267  12.803  1.00  0.95           H   new
ATOM      0  HB3 ALA A  77      16.188 -31.888  12.930  1.00  0.95           H   new
ATOM   1198  N   ILE A  78      14.044 -33.687  12.167  1.00  0.94           N
ATOM   1199  CA  ILE A  78      12.691 -34.120  12.477  1.00  0.94           C
ATOM   1200  C   ILE A  78      12.376 -35.483  11.882  1.00  0.94           C
ATOM   1201  O   ILE A  78      11.864 -36.365  12.577  1.00  0.94           O
ATOM   1202  CB  ILE A  78      11.659 -33.081  11.992  1.00  0.94           C
ATOM   1203  CG1 ILE A  78      11.774 -31.824  12.802  1.00  0.94           C
ATOM   1204  CG2 ILE A  78      10.249 -33.615  12.058  1.00  0.94           C
ATOM   1205  CD1 ILE A  78      11.016 -30.701  12.210  1.00  0.94           C
ATOM      0  H   ILE A  78      14.089 -32.983  11.675  1.00  0.94           H   new
ATOM      0  HA  ILE A  78      12.634 -34.198  13.442  1.00  0.94           H   new
ATOM      0  HB  ILE A  78      11.854 -32.885  11.062  1.00  0.94           H   new
ATOM      0 HG12 ILE A  78      11.451 -31.991  13.701  1.00  0.94           H   new
ATOM      0 HG13 ILE A  78      12.709 -31.576  12.878  1.00  0.94           H   new
ATOM      0 HG21 ILE A  78       9.631 -32.936  11.746  1.00  0.94           H   new
ATOM      0 HG22 ILE A  78      10.174 -34.402  11.496  1.00  0.94           H   new
ATOM      0 HG23 ILE A  78      10.035 -33.851  12.974  1.00  0.94           H   new
ATOM      0 HD11 ILE A  78      11.119 -29.912  12.765  1.00  0.94           H   new
ATOM      0 HD12 ILE A  78      11.354 -30.516  11.320  1.00  0.94           H   new
ATOM      0 HD13 ILE A  78      10.077 -30.937  12.156  1.00  0.94           H   new
ATOM   1217  N   LEU A  79      12.713 -35.696  10.615  1.00  0.94           N
ATOM   1218  CA  LEU A  79      12.399 -36.983  10.028  1.00  0.94           C
ATOM   1219  C   LEU A  79      13.120 -38.112  10.784  1.00  0.94           C
ATOM   1220  O   LEU A  79      12.491 -39.110  11.159  1.00  0.94           O
ATOM   1221  CB  LEU A  79      12.797 -36.961   8.538  1.00  0.94           C
ATOM   1222  CG  LEU A  79      11.911 -36.050   7.613  1.00  0.94           C
ATOM   1223  CD1 LEU A  79      12.560 -35.948   6.215  1.00  0.94           C
ATOM   1224  CD2 LEU A  79      10.495 -36.634   7.521  1.00  0.94           C
ATOM      0  H   LEU A  79      13.108 -35.132  10.099  1.00  0.94           H   new
ATOM      0  HA  LEU A  79      11.447 -37.153  10.098  1.00  0.94           H   new
ATOM      0  HB2 LEU A  79      13.718 -36.665   8.470  1.00  0.94           H   new
ATOM      0  HB3 LEU A  79      12.765 -37.869   8.198  1.00  0.94           H   new
ATOM      0  HG  LEU A  79      11.850 -35.158   7.989  1.00  0.94           H   new
ATOM      0 HD11 LEU A  79      12.013 -35.386   5.644  1.00  0.94           H   new
ATOM      0 HD12 LEU A  79      13.446 -35.561   6.297  1.00  0.94           H   new
ATOM      0 HD13 LEU A  79      12.629 -36.833   5.825  1.00  0.94           H   new
ATOM      0 HD21 LEU A  79       9.949 -36.071   6.950  1.00  0.94           H   new
ATOM      0 HD22 LEU A  79      10.537 -37.528   7.148  1.00  0.94           H   new
ATOM      0 HD23 LEU A  79      10.102 -36.672   8.407  1.00  0.94           H   new
ATOM   1236  N   GLU A  80      14.399 -37.916  11.135  1.00  0.92           N
ATOM   1237  CA  GLU A  80      15.123 -38.955  11.871  1.00  0.92           C
ATOM   1238  C   GLU A  80      14.527 -39.199  13.260  1.00  0.92           C
ATOM   1239  O   GLU A  80      14.335 -40.349  13.667  1.00  0.92           O
ATOM   1240  CB  GLU A  80      16.616 -38.619  11.979  1.00  0.92           C
ATOM   1241  CG  GLU A  80      17.463 -39.709  12.680  1.00  0.92           C
ATOM   1242  CD  GLU A  80      18.963 -39.475  12.592  1.00  0.92           C
ATOM   1243  OE1 GLU A  80      19.477 -39.499  11.497  1.00  0.92           O
ATOM   1244  OE2 GLU A  80      19.585 -39.277  13.604  1.00  0.92           O1-
ATOM      0  H   GLU A  80      14.853 -37.207  10.961  1.00  0.92           H   new
ATOM      0  HA  GLU A  80      15.027 -39.776  11.364  1.00  0.92           H   new
ATOM      0  HB2 GLU A  80      16.969 -38.473  11.088  1.00  0.92           H   new
ATOM      0  HB3 GLU A  80      16.715 -37.785  12.464  1.00  0.92           H   new
ATOM      0  HG2 GLU A  80      17.206 -39.755  13.614  1.00  0.92           H   new
ATOM      0  HG3 GLU A  80      17.255 -40.571  12.286  1.00  0.92           H   new
ATOM   1251  N   GLU A  81      14.185 -38.119  13.970  1.00  0.90           N
ATOM   1252  CA  GLU A  81      13.628 -38.192  15.322  1.00  0.90           C
ATOM   1253  C   GLU A  81      12.269 -38.906  15.356  1.00  0.90           C
ATOM   1254  O   GLU A  81      11.875 -39.460  16.392  1.00  0.90           O
ATOM   1255  CB  GLU A  81      13.519 -36.787  15.922  1.00  0.90           C
ATOM   1256  CG  GLU A  81      14.839 -36.110  16.280  1.00  0.90           C
ATOM   1257  CD  GLU A  81      14.651 -34.654  16.648  1.00  0.90           C
ATOM   1258  OE1 GLU A  81      13.733 -34.041  16.155  1.00  0.90           O
ATOM   1259  OE2 GLU A  81      15.435 -34.149  17.421  1.00  0.90           O1-
ATOM      0  H   GLU A  81      14.272 -37.316  13.675  1.00  0.90           H   new
ATOM      0  HA  GLU A  81      14.236 -38.722  15.860  1.00  0.90           H   new
ATOM      0  HB2 GLU A  81      13.046 -36.221  15.292  1.00  0.90           H   new
ATOM      0  HB3 GLU A  81      12.974 -36.838  16.723  1.00  0.90           H   new
ATOM      0  HG2 GLU A  81      15.251 -36.579  17.022  1.00  0.90           H   new
ATOM      0  HG3 GLU A  81      15.449 -36.176  15.529  1.00  0.90           H   new
ATOM   1266  N   ASN A  82      11.552 -38.897  14.225  1.00  0.86           N
ATOM   1267  CA  ASN A  82      10.261 -39.573  14.122  1.00  0.86           C
ATOM   1268  C   ASN A  82      10.402 -40.998  13.589  1.00  0.86           C
ATOM   1269  O   ASN A  82       9.398 -41.670  13.345  1.00  0.86           O
ATOM   1270  CB  ASN A  82       9.327 -38.824  13.187  1.00  0.86           C
ATOM   1271  CG  ASN A  82       8.852 -37.577  13.713  1.00  0.86           C
ATOM   1272  ND2 ASN A  82       9.390 -36.539  13.211  1.00  0.86           N
ATOM   1273  OD1 ASN A  82       8.004 -37.523  14.597  1.00  0.86           O
ATOM      0  H   ASN A  82      11.802 -38.501  13.504  1.00  0.86           H   new
ATOM      0  HA  ASN A  82       9.898 -39.596  15.021  1.00  0.86           H   new
ATOM      0  HB2 ASN A  82       9.788 -38.657  12.350  1.00  0.86           H   new
ATOM      0  HB3 ASN A  82       8.566 -39.390  12.984  1.00  0.86           H   new
ATOM      0 HD21 ASN A  82       9.162 -35.758  13.491  1.00  0.86           H   new
ATOM      0 HD22 ASN A  82       9.982 -36.618  12.592  1.00  0.86           H   new
ATOM   1280  N   GLY A  83      11.638 -41.471  13.404  1.00  0.82           N
ATOM   1281  CA  GLY A  83      11.867 -42.818  12.907  1.00  0.82           C
ATOM   1282  C   GLY A  83      11.624 -42.945  11.404  1.00  0.82           C
ATOM   1283  O   GLY A  83      11.450 -44.054  10.892  1.00  0.82           O
ATOM      0  H   GLY A  83      12.354 -41.022  13.562  1.00  0.82           H   new
ATOM      0  HA2 GLY A  83      12.779 -43.081  13.106  1.00  0.82           H   new
ATOM      0  HA3 GLY A  83      11.285 -43.435  13.378  1.00  0.82           H   new
ATOM   1287  N   VAL A  84      11.612 -41.823  10.690  1.00  0.78           N
ATOM   1288  CA  VAL A  84      11.325 -41.855   9.273  1.00  0.78           C
ATOM   1289  C   VAL A  84      12.612 -41.891   8.484  1.00  0.78           C
ATOM   1290  O   VAL A  84      13.387 -40.934   8.481  1.00  0.78           O
ATOM   1291  CB  VAL A  84      10.529 -40.602   8.885  1.00  0.78           C
ATOM   1292  CG1 VAL A  84      10.226 -40.618   7.435  1.00  0.78           C
ATOM   1293  CG2 VAL A  84       9.296 -40.508   9.745  1.00  0.78           C
ATOM      0  H   VAL A  84      11.767 -41.040  11.010  1.00  0.78           H   new
ATOM      0  HA  VAL A  84      10.806 -42.650   9.074  1.00  0.78           H   new
ATOM      0  HB  VAL A  84      11.055 -39.803   9.047  1.00  0.78           H   new
ATOM      0 HG11 VAL A  84       9.723 -39.822   7.201  1.00  0.78           H   new
ATOM      0 HG12 VAL A  84      11.055 -40.636   6.931  1.00  0.78           H   new
ATOM      0 HG13 VAL A  84       9.701 -41.406   7.222  1.00  0.78           H   new
ATOM      0 HG21 VAL A  84       8.791 -39.716   9.502  1.00  0.78           H   new
ATOM      0 HG22 VAL A  84       8.746 -41.296   9.610  1.00  0.78           H   new
ATOM      0 HG23 VAL A  84       9.555 -40.451  10.678  1.00  0.78           H   new
ATOM   1303  N   GLN A  85      12.838 -42.974   7.751  1.00  0.74           N
ATOM   1304  CA  GLN A  85      14.098 -43.100   7.032  1.00  0.74           C
ATOM   1305  C   GLN A  85      14.074 -42.392   5.694  1.00  0.74           C
ATOM   1306  O   GLN A  85      14.123 -43.025   4.639  1.00  0.74           O
ATOM   1307  CB  GLN A  85      14.464 -44.570   6.841  1.00  0.74           C
ATOM   1308  CG  GLN A  85      14.679 -45.312   8.152  1.00  0.74           C
ATOM   1309  CD  GLN A  85      15.873 -44.753   8.930  1.00  0.74           C
ATOM   1310  NE2 GLN A  85      15.608 -44.198  10.111  1.00  0.74           N
ATOM   1311  OE1 GLN A  85      17.018 -44.826   8.471  1.00  0.74           O
ATOM      0  H   GLN A  85      12.291 -43.631   7.658  1.00  0.74           H   new
ATOM      0  HA  GLN A  85      14.775 -42.669   7.576  1.00  0.74           H   new
ATOM      0  HB2 GLN A  85      13.760 -45.010   6.340  1.00  0.74           H   new
ATOM      0  HB3 GLN A  85      15.272 -44.629   6.307  1.00  0.74           H   new
ATOM      0  HG2 GLN A  85      13.879 -45.247   8.696  1.00  0.74           H   new
ATOM      0  HG3 GLN A  85      14.823 -46.254   7.971  1.00  0.74           H   new
ATOM      0 HE21 GLN A  85      14.798 -44.165  10.399  1.00  0.74           H   new
ATOM      0 HE22 GLN A  85      16.247 -43.873  10.586  1.00  0.74           H   new
ATOM   1320  N   LEU A  86      13.968 -41.068   5.767  1.00  0.72           N
ATOM   1321  CA  LEU A  86      13.954 -40.195   4.601  1.00  0.72           C
ATOM   1322  C   LEU A  86      14.873 -38.997   4.828  1.00  0.72           C
ATOM   1323  O   LEU A  86      14.948 -38.480   5.945  1.00  0.72           O
ATOM   1324  CB  LEU A  86      12.549 -39.686   4.298  1.00  0.72           C
ATOM   1325  CG  LEU A  86      11.488 -40.714   3.943  1.00  0.72           C
ATOM   1326  CD1 LEU A  86      10.116 -40.057   3.881  1.00  0.72           C
ATOM   1327  CD2 LEU A  86      11.843 -41.298   2.658  1.00  0.72           C
ATOM      0  H   LEU A  86      13.901 -40.645   6.513  1.00  0.72           H   new
ATOM      0  HA  LEU A  86      14.266 -40.718   3.846  1.00  0.72           H   new
ATOM      0  HB2 LEU A  86      12.238 -39.190   5.071  1.00  0.72           H   new
ATOM      0  HB3 LEU A  86      12.612 -39.056   3.563  1.00  0.72           H   new
ATOM      0  HG  LEU A  86      11.448 -41.408   4.620  1.00  0.72           H   new
ATOM      0 HD11 LEU A  86       9.448 -40.723   3.654  1.00  0.72           H   new
ATOM      0 HD12 LEU A  86       9.904 -39.668   4.744  1.00  0.72           H   new
ATOM      0 HD13 LEU A  86      10.121 -39.361   3.206  1.00  0.72           H   new
ATOM      0 HD21 LEU A  86      11.179 -41.960   2.408  1.00  0.72           H   new
ATOM      0 HD22 LEU A  86      11.874 -40.602   1.983  1.00  0.72           H   new
ATOM      0 HD23 LEU A  86      12.713 -41.723   2.724  1.00  0.72           H   new
ATOM   1339  N   THR A  87      15.551 -38.538   3.777  1.00  0.71           N
ATOM   1340  CA  THR A  87      16.433 -37.366   3.936  1.00  0.71           C
ATOM   1341  C   THR A  87      16.247 -36.298   2.860  1.00  0.71           C
ATOM   1342  O   THR A  87      16.274 -36.610   1.683  1.00  0.71           O
ATOM   1343  CB  THR A  87      17.911 -37.811   3.912  1.00  0.71           C
ATOM   1344  CG2 THR A  87      18.848 -36.627   4.106  1.00  0.71           C
ATOM   1345  OG1 THR A  87      18.141 -38.777   4.954  1.00  0.71           O
ATOM      0  H   THR A  87      15.522 -38.873   2.986  1.00  0.71           H   new
ATOM      0  HA  THR A  87      16.188 -36.972   4.788  1.00  0.71           H   new
ATOM      0  HB  THR A  87      18.093 -38.206   3.045  1.00  0.71           H   new
ATOM      0  HG1 THR A  87      18.726 -38.486   5.482  1.00  0.71           H   new
ATOM      0 HG21 THR A  87      19.768 -36.935   4.087  1.00  0.71           H   new
ATOM      0 HG22 THR A  87      18.708 -35.983   3.394  1.00  0.71           H   new
ATOM      0 HG23 THR A  87      18.666 -36.207   4.961  1.00  0.71           H   new
ATOM   1353  N   VAL A  88      16.140 -35.040   3.253  1.00  0.72           N
ATOM   1354  CA  VAL A  88      16.077 -33.927   2.310  1.00  0.72           C
ATOM   1355  C   VAL A  88      17.503 -33.504   1.942  1.00  0.72           C
ATOM   1356  O   VAL A  88      18.328 -33.309   2.830  1.00  0.72           O
ATOM   1357  CB  VAL A  88      15.295 -32.753   2.940  1.00  0.72           C
ATOM   1358  CG1 VAL A  88      15.297 -31.555   2.020  1.00  0.72           C
ATOM   1359  CG2 VAL A  88      13.865 -33.206   3.238  1.00  0.72           C
ATOM      0  H   VAL A  88      16.101 -34.802   4.078  1.00  0.72           H   new
ATOM      0  HA  VAL A  88      15.613 -34.199   1.503  1.00  0.72           H   new
ATOM      0  HB  VAL A  88      15.726 -32.488   3.768  1.00  0.72           H   new
ATOM      0 HG11 VAL A  88      14.802 -30.830   2.432  1.00  0.72           H   new
ATOM      0 HG12 VAL A  88      16.211 -31.272   1.859  1.00  0.72           H   new
ATOM      0 HG13 VAL A  88      14.879 -31.793   1.177  1.00  0.72           H   new
ATOM      0 HG21 VAL A  88      13.369 -32.473   3.634  1.00  0.72           H   new
ATOM      0 HG22 VAL A  88      13.434 -33.480   2.413  1.00  0.72           H   new
ATOM      0 HG23 VAL A  88      13.884 -33.954   3.856  1.00  0.72           H   new
ATOM   1369  N   VAL A  89      17.809 -33.393   0.647  1.00  0.74           N
ATOM   1370  CA  VAL A  89      19.168 -33.033   0.216  1.00  0.74           C
ATOM   1371  C   VAL A  89      19.379 -31.578  -0.228  1.00  0.74           C
ATOM   1372  O   VAL A  89      20.367 -30.953   0.134  1.00  0.74           O
ATOM   1373  CB  VAL A  89      19.573 -33.959  -0.937  1.00  0.74           C
ATOM   1374  CG1 VAL A  89      20.936 -33.569  -1.478  1.00  0.74           C
ATOM   1375  CG2 VAL A  89      19.545 -35.373  -0.430  1.00  0.74           C
ATOM      0  H   VAL A  89      17.251 -33.520   0.005  1.00  0.74           H   new
ATOM      0  HA  VAL A  89      19.720 -33.137   1.007  1.00  0.74           H   new
ATOM      0  HB  VAL A  89      18.951 -33.878  -1.677  1.00  0.74           H   new
ATOM      0 HG11 VAL A  89      21.178 -34.163  -2.206  1.00  0.74           H   new
ATOM      0 HG12 VAL A  89      20.906 -32.656  -1.803  1.00  0.74           H   new
ATOM      0 HG13 VAL A  89      21.597 -33.639  -0.771  1.00  0.74           H   new
ATOM      0 HG21 VAL A  89      19.799 -35.978  -1.144  1.00  0.74           H   new
ATOM      0 HG22 VAL A  89      20.168 -35.465   0.308  1.00  0.74           H   new
ATOM      0 HG23 VAL A  89      18.650 -35.590  -0.125  1.00  0.74           H   new
ATOM   1385  N   VAL A  90      18.485 -31.086  -1.079  1.00  0.79           N
ATOM   1386  CA  VAL A  90      18.522 -29.745  -1.695  1.00  0.79           C
ATOM   1387  C   VAL A  90      19.776 -29.495  -2.537  1.00  0.79           C
ATOM   1388  O   VAL A  90      20.881 -29.322  -2.016  1.00  0.79           O
ATOM   1389  CB  VAL A  90      18.431 -28.596  -0.643  1.00  0.79           C
ATOM   1390  CG1 VAL A  90      18.444 -27.248  -1.369  1.00  0.79           C
ATOM   1391  CG2 VAL A  90      17.198 -28.735   0.232  1.00  0.79           C
ATOM      0  H   VAL A  90      17.801 -31.543  -1.331  1.00  0.79           H   new
ATOM      0  HA  VAL A  90      17.741 -29.736  -2.270  1.00  0.79           H   new
ATOM      0  HB  VAL A  90      19.199 -28.650  -0.053  1.00  0.79           H   new
ATOM      0 HG11 VAL A  90      18.388 -26.530  -0.719  1.00  0.79           H   new
ATOM      0 HG12 VAL A  90      19.266 -27.161  -1.876  1.00  0.79           H   new
ATOM      0 HG13 VAL A  90      17.686 -27.198  -1.972  1.00  0.79           H   new
ATOM      0 HG21 VAL A  90      17.172 -28.007   0.873  1.00  0.79           H   new
ATOM      0 HG22 VAL A  90      16.403 -28.706  -0.322  1.00  0.79           H   new
ATOM      0 HG23 VAL A  90      17.231 -29.581   0.705  1.00  0.79           H   new
ATOM   1401  N   GLY A  91      19.593 -29.468  -3.849  1.00  0.84           N
ATOM   1402  CA  GLY A  91      20.681 -29.172  -4.763  1.00  0.84           C
ATOM   1403  C   GLY A  91      20.641 -27.699  -5.133  1.00  0.84           C
ATOM   1404  O   GLY A  91      19.848 -26.939  -4.573  1.00  0.84           O
ATOM      0  H   GLY A  91      18.838 -29.620  -4.232  1.00  0.84           H   new
ATOM      0  HA2 GLY A  91      21.532 -29.389  -4.351  1.00  0.84           H   new
ATOM      0  HA3 GLY A  91      20.605 -29.719  -5.561  1.00  0.84           H   new
ATOM   1408  N   SER A  92      21.481 -27.309  -6.089  1.00  0.90           N
ATOM   1409  CA  SER A  92      21.562 -25.928  -6.549  1.00  0.90           C
ATOM   1410  C   SER A  92      20.450 -25.599  -7.544  1.00  0.90           C
ATOM   1411  O   SER A  92      19.726 -26.481  -8.014  1.00  0.90           O
ATOM   1412  CB  SER A  92      22.914 -25.673  -7.185  1.00  0.90           C
ATOM   1413  OG  SER A  92      23.027 -26.372  -8.383  1.00  0.90           O
ATOM      0  H   SER A  92      22.023 -27.843  -6.490  1.00  0.90           H   new
ATOM      0  HA  SER A  92      21.451 -25.352  -5.777  1.00  0.90           H   new
ATOM      0  HB2 SER A  92      23.028 -24.723  -7.346  1.00  0.90           H   new
ATOM      0  HB3 SER A  92      23.620 -25.945  -6.578  1.00  0.90           H   new
ATOM      0  HG  SER A  92      23.779 -26.221  -8.726  1.00  0.90           H   new
ATOM   1419  N   VAL A  93      20.310 -24.321  -7.860  1.00  0.94           N
ATOM   1420  CA  VAL A  93      19.327 -23.900  -8.844  1.00  0.94           C
ATOM   1421  C   VAL A  93      19.867 -23.948 -10.260  1.00  0.94           C
ATOM   1422  O   VAL A  93      20.924 -23.382 -10.544  1.00  0.94           O
ATOM   1423  CB  VAL A  93      18.860 -22.472  -8.545  1.00  0.94           C
ATOM   1424  CG1 VAL A  93      17.921 -21.985  -9.625  1.00  0.94           C
ATOM   1425  CG2 VAL A  93      18.157 -22.460  -7.229  1.00  0.94           C
ATOM      0  H   VAL A  93      20.773 -23.683  -7.517  1.00  0.94           H   new
ATOM      0  HA  VAL A  93      18.586 -24.522  -8.781  1.00  0.94           H   new
ATOM      0  HB  VAL A  93      19.630 -21.883  -8.518  1.00  0.94           H   new
ATOM      0 HG11 VAL A  93      17.635 -21.081  -9.422  1.00  0.94           H   new
ATOM      0 HG12 VAL A  93      18.379 -21.994 -10.480  1.00  0.94           H   new
ATOM      0 HG13 VAL A  93      17.146 -22.567  -9.667  1.00  0.94           H   new
ATOM      0 HG21 VAL A  93      17.857 -21.559  -7.030  1.00  0.94           H   new
ATOM      0 HG22 VAL A  93      17.391 -23.055  -7.265  1.00  0.94           H   new
ATOM      0 HG23 VAL A  93      18.765 -22.758  -6.534  1.00  0.94           H   new
ATOM   1435  N   LYS A  94      19.139 -24.616 -11.146  1.00  0.98           N
ATOM   1436  CA  LYS A  94      19.537 -24.672 -12.539  1.00  0.98           C
ATOM   1437  C   LYS A  94      18.569 -23.838 -13.349  1.00  0.98           C
ATOM   1438  O   LYS A  94      17.405 -23.690 -12.981  1.00  0.98           O
ATOM   1439  CB  LYS A  94      19.637 -26.110 -13.051  1.00  0.98           C
ATOM   1440  CG  LYS A  94      20.674 -26.972 -12.307  1.00  0.98           C
ATOM   1441  CD  LYS A  94      22.097 -26.421 -12.549  1.00  0.98           C
ATOM   1442  CE  LYS A  94      23.172 -27.260 -11.869  1.00  0.98           C
ATOM   1443  NZ  LYS A  94      23.433 -28.508 -12.606  1.00  0.98           N1+
ATOM      0  H   LYS A  94      18.415 -25.041 -10.959  1.00  0.98           H   new
ATOM      0  HA  LYS A  94      20.429 -24.304 -12.634  1.00  0.98           H   new
ATOM      0  HB2 LYS A  94      18.767 -26.531 -12.975  1.00  0.98           H   new
ATOM      0  HB3 LYS A  94      19.862 -26.092 -13.994  1.00  0.98           H   new
ATOM      0  HG2 LYS A  94      20.479 -26.977 -11.357  1.00  0.98           H   new
ATOM      0  HG3 LYS A  94      20.619 -27.891 -12.612  1.00  0.98           H   new
ATOM      0  HD2 LYS A  94      22.271 -26.390 -13.503  1.00  0.98           H   new
ATOM      0  HD3 LYS A  94      22.147 -25.509 -12.222  1.00  0.98           H   new
ATOM      0  HE2 LYS A  94      23.991 -26.745 -11.803  1.00  0.98           H   new
ATOM      0  HE3 LYS A  94      22.895 -27.470 -10.963  1.00  0.98           H   new
ATOM      0  HZ1 LYS A  94      24.268 -28.774 -12.453  1.00  0.98           H   new
ATOM      0  HZ2 LYS A  94      22.866 -29.138 -12.334  1.00  0.98           H   new
ATOM      0  HZ3 LYS A  94      23.322 -28.367 -13.478  1.00  0.98           H   new
ATOM   1457  N   ASN A  95      19.070 -23.279 -14.434  1.00  1.02           N
ATOM   1458  CA  ASN A  95      18.313 -22.396 -15.304  1.00  1.02           C
ATOM   1459  C   ASN A  95      17.971 -23.015 -16.670  1.00  1.02           C
ATOM   1460  O   ASN A  95      18.833 -23.629 -17.299  1.00  1.02           O
ATOM   1461  CB  ASN A  95      19.059 -21.089 -15.418  1.00  1.02           C
ATOM   1462  CG  ASN A  95      19.067 -20.387 -14.083  1.00  1.02           C
ATOM   1463  ND2 ASN A  95      20.138 -20.576 -13.352  1.00  1.02           N
ATOM   1464  OD1 ASN A  95      18.109 -19.705 -13.678  1.00  1.02           O
ATOM      0  H   ASN A  95      19.880 -23.404 -14.694  1.00  1.02           H   new
ATOM      0  HA  ASN A  95      17.443 -22.238 -14.904  1.00  1.02           H   new
ATOM      0  HB2 ASN A  95      19.969 -21.251 -15.713  1.00  1.02           H   new
ATOM      0  HB3 ASN A  95      18.640 -20.525 -16.087  1.00  1.02           H   new
ATOM      0 HD21 ASN A  95      20.192 -20.224 -12.569  1.00  1.02           H   new
ATOM      0 HD22 ASN A  95      20.787 -21.052 -13.655  1.00  1.02           H   new
ATOM   1471  N   PRO A  96      16.696 -22.968 -17.080  1.00  1.05           N
ATOM   1472  CA  PRO A  96      15.499 -22.518 -16.388  1.00  1.05           C
ATOM   1473  C   PRO A  96      15.034 -23.500 -15.324  1.00  1.05           C
ATOM   1474  O   PRO A  96      15.263 -24.713 -15.410  1.00  1.05           O
ATOM   1475  CB  PRO A  96      14.500 -22.361 -17.536  1.00  1.05           C
ATOM   1476  CG  PRO A  96      14.933 -23.342 -18.559  1.00  1.05           C
ATOM   1477  CD  PRO A  96      16.452 -23.379 -18.462  1.00  1.05           C
ATOM      0  HA  PRO A  96      15.629 -21.700 -15.883  1.00  1.05           H   new
ATOM      0  HB2 PRO A  96      13.594 -22.540 -17.240  1.00  1.05           H   new
ATOM      0  HB3 PRO A  96      14.510 -21.458 -17.889  1.00  1.05           H   new
ATOM      0  HG2 PRO A  96      14.550 -24.217 -18.389  1.00  1.05           H   new
ATOM      0  HG3 PRO A  96      14.645 -23.073 -19.446  1.00  1.05           H   new
ATOM      0  HD2 PRO A  96      16.803 -24.265 -18.642  1.00  1.05           H   new
ATOM      0  HD3 PRO A  96      16.868 -22.775 -19.096  1.00  1.05           H   new
ATOM   1485  N   MET A  97      14.295 -22.989 -14.360  1.00  1.10           N
ATOM   1486  CA  MET A  97      13.754 -23.836 -13.318  1.00  1.10           C
ATOM   1487  C   MET A  97      12.560 -24.612 -13.854  1.00  1.10           C
ATOM   1488  O   MET A  97      11.400 -24.168 -13.781  1.00  1.10           O
ATOM   1489  CB  MET A  97      13.426 -22.997 -12.086  1.00  1.10           C
ATOM   1490  CG  MET A  97      14.671 -22.333 -11.511  1.00  1.10           C
ATOM   1491  SD  MET A  97      14.362 -21.276 -10.107  1.00  1.10           S
ATOM   1492  CE  MET A  97      14.052 -22.517  -8.890  1.00  1.10           C
ATOM      0  H   MET A  97      14.095 -22.156 -14.290  1.00  1.10           H   new
ATOM      0  HA  MET A  97      14.412 -24.492 -13.040  1.00  1.10           H   new
ATOM      0  HB2 MET A  97      12.775 -22.317 -12.321  1.00  1.10           H   new
ATOM      0  HB3 MET A  97      13.017 -23.560 -11.410  1.00  1.10           H   new
ATOM      0  HG2 MET A  97      15.301 -23.023 -11.250  1.00  1.10           H   new
ATOM      0  HG3 MET A  97      15.096 -21.810 -12.208  1.00  1.10           H   new
ATOM      0  HE1 MET A  97      13.860 -22.094  -8.038  1.00  1.10           H   new
ATOM      0  HE2 MET A  97      13.292 -23.055  -9.162  1.00  1.10           H   new
ATOM      0  HE3 MET A  97      14.833 -23.085  -8.800  1.00  1.10           H   new
ATOM   1502  N   TRP A  98      12.888 -25.750 -14.479  1.00  1.14           N
ATOM   1503  CA  TRP A  98      11.916 -26.602 -15.152  1.00  1.14           C
ATOM   1504  C   TRP A  98      10.957 -27.267 -14.209  1.00  1.14           C
ATOM   1505  O   TRP A  98      11.344 -28.016 -13.312  1.00  1.14           O
ATOM   1506  CB  TRP A  98      12.597 -27.735 -15.924  1.00  1.14           C
ATOM   1507  CG  TRP A  98      13.331 -27.339 -17.173  1.00  1.14           C
ATOM   1508  CD1 TRP A  98      14.678 -27.227 -17.339  1.00  1.14           C
ATOM   1509  CD2 TRP A  98      12.742 -27.026 -18.457  1.00  1.14           C
ATOM   1510  CE2 TRP A  98      13.792 -26.739 -19.332  1.00  1.14           C
ATOM   1511  CE3 TRP A  98      11.427 -26.971 -18.927  1.00  1.14           C
ATOM   1512  NE1 TRP A  98      14.967 -26.873 -18.637  1.00  1.14           N
ATOM   1513  CZ2 TRP A  98      13.568 -26.391 -20.651  1.00  1.14           C
ATOM   1514  CZ3 TRP A  98      11.204 -26.619 -20.246  1.00  1.14           C
ATOM   1515  CH2 TRP A  98      12.245 -26.339 -21.082  1.00  1.14           C
ATOM      0  H   TRP A  98      13.694 -26.047 -14.521  1.00  1.14           H   new
ATOM      0  HA  TRP A  98      11.439 -25.998 -15.743  1.00  1.14           H   new
ATOM      0  HB2 TRP A  98      13.224 -28.176 -15.329  1.00  1.14           H   new
ATOM      0  HB3 TRP A  98      11.923 -28.390 -16.162  1.00  1.14           H   new
ATOM      0  HD1 TRP A  98      15.311 -27.369 -16.672  1.00  1.14           H   new
ATOM      0  HE1 TRP A  98      15.755 -26.755 -18.960  1.00  1.14           H   new
ATOM      0  HE3 TRP A  98      10.714 -27.168 -18.363  1.00  1.14           H   new
ATOM      0  HZ2 TRP A  98      14.272 -26.199 -21.227  1.00  1.14           H   new
ATOM      0  HZ3 TRP A  98      10.332 -26.573 -20.567  1.00  1.14           H   new
ATOM      0  HH2 TRP A  98      12.066 -26.107 -21.965  1.00  1.14           H   new
ATOM   1526  N   ARG A  99       9.689 -27.055 -14.484  1.00  1.16           N
ATOM   1527  CA  ARG A  99       8.637 -27.632 -13.680  1.00  1.16           C
ATOM   1528  C   ARG A  99       8.501 -29.140 -13.776  1.00  1.16           C
ATOM   1529  O   ARG A  99       8.685 -29.727 -14.843  1.00  1.16           O
ATOM   1530  CB  ARG A  99       7.313 -27.034 -14.118  1.00  1.16           C
ATOM   1531  CG  ARG A  99       6.834 -27.433 -15.491  1.00  1.16           C
ATOM   1532  CD  ARG A  99       5.612 -26.680 -15.839  1.00  1.16           C
ATOM   1533  NE  ARG A  99       5.106 -26.985 -17.181  1.00  1.16           N
ATOM   1534  CZ  ARG A  99       4.203 -27.951 -17.493  1.00  1.16           C
ATOM   1535  NH1 ARG A  99       3.651 -28.712 -16.561  1.00  1.16           N1+
ATOM   1536  NH2 ARG A  99       3.862 -28.130 -18.757  1.00  1.16           N
ATOM      0  H   ARG A  99       9.413 -26.573 -15.141  1.00  1.16           H   new
ATOM      0  HA  ARG A  99       8.873 -27.429 -12.761  1.00  1.16           H   new
ATOM      0  HB2 ARG A  99       6.635 -27.285 -13.472  1.00  1.16           H   new
ATOM      0  HB3 ARG A  99       7.389 -26.067 -14.089  1.00  1.16           H   new
ATOM      0  HG2 ARG A  99       7.527 -27.259 -16.147  1.00  1.16           H   new
ATOM      0  HG3 ARG A  99       6.653 -28.386 -15.514  1.00  1.16           H   new
ATOM      0  HD2 ARG A  99       4.921 -26.877 -15.187  1.00  1.16           H   new
ATOM      0  HD3 ARG A  99       5.797 -25.730 -15.778  1.00  1.16           H   new
ATOM      0  HE  ARG A  99       5.409 -26.509 -17.830  1.00  1.16           H   new
ATOM      0 HH11 ARG A  99       3.862 -28.601 -15.735  1.00  1.16           H   new
ATOM      0 HH12 ARG A  99       3.082 -29.317 -16.782  1.00  1.16           H   new
ATOM      0 HH21 ARG A  99       4.211 -27.638 -19.370  1.00  1.16           H   new
ATOM      0 HH22 ARG A  99       3.291 -28.738 -18.966  1.00  1.16           H   new
ATOM   1550  N   GLY A 100       8.095 -29.747 -12.661  1.00  1.16           N
ATOM   1551  CA  GLY A 100       7.683 -31.146 -12.630  1.00  1.16           C
ATOM   1552  C   GLY A 100       6.169 -31.067 -12.792  1.00  1.16           C
ATOM   1553  O   GLY A 100       5.647 -29.955 -12.716  1.00  1.16           O
ATOM      0  H   GLY A 100       8.051 -29.354 -11.897  1.00  1.16           H   new
ATOM      0  HA2 GLY A 100       8.094 -31.656 -13.345  1.00  1.16           H   new
ATOM      0  HA3 GLY A 100       7.932 -31.575 -11.796  1.00  1.16           H   new
ATOM   1557  N   PRO A 101       5.448 -32.180 -12.998  1.00  1.12           N
ATOM   1558  CA  PRO A 101       4.001 -32.267 -13.120  1.00  1.12           C
ATOM   1559  C   PRO A 101       3.200 -32.452 -11.826  1.00  1.12           C
ATOM   1560  O   PRO A 101       1.970 -32.464 -11.883  1.00  1.12           O
ATOM   1561  CB  PRO A 101       3.858 -33.504 -13.999  1.00  1.12           C
ATOM   1562  CG  PRO A 101       4.986 -34.397 -13.557  1.00  1.12           C
ATOM   1563  CD  PRO A 101       6.129 -33.457 -13.183  1.00  1.12           C
ATOM      0  HA  PRO A 101       3.639 -31.432 -13.456  1.00  1.12           H   new
ATOM      0  HB2 PRO A 101       2.996 -33.931 -13.873  1.00  1.12           H   new
ATOM      0  HB3 PRO A 101       3.929 -33.281 -14.940  1.00  1.12           H   new
ATOM      0  HG2 PRO A 101       4.722 -34.944 -12.801  1.00  1.12           H   new
ATOM      0  HG3 PRO A 101       5.250 -35.003 -14.267  1.00  1.12           H   new
ATOM      0  HD2 PRO A 101       6.582 -33.744 -12.375  1.00  1.12           H   new
ATOM      0  HD3 PRO A 101       6.800 -33.410 -13.882  1.00  1.12           H   new
ATOM   1571  N   GLN A 102       3.854 -32.651 -10.675  1.00  1.04           N
ATOM   1572  CA  GLN A 102       3.083 -32.997  -9.480  1.00  1.04           C
ATOM   1573  C   GLN A 102       3.082 -31.846  -8.485  1.00  1.04           C
ATOM   1574  O   GLN A 102       3.770 -30.845  -8.690  1.00  1.04           O
ATOM   1575  CB  GLN A 102       3.619 -34.286  -8.819  1.00  1.04           C
ATOM   1576  CG  GLN A 102       3.578 -35.511  -9.734  1.00  1.04           C
ATOM   1577  CD  GLN A 102       3.832 -36.825  -9.006  1.00  1.04           C
ATOM   1578  NE2 GLN A 102       4.644 -37.710  -9.574  1.00  1.04           N
ATOM   1579  OE1 GLN A 102       3.282 -37.031  -7.923  1.00  1.04           O
ATOM      0  H   GLN A 102       4.705 -32.593 -10.568  1.00  1.04           H   new
ATOM      0  HA  GLN A 102       2.169 -33.163  -9.758  1.00  1.04           H   new
ATOM      0  HB2 GLN A 102       4.534 -34.137  -8.533  1.00  1.04           H   new
ATOM      0  HB3 GLN A 102       3.099 -34.471  -8.021  1.00  1.04           H   new
ATOM      0  HG2 GLN A 102       2.711 -35.553 -10.168  1.00  1.04           H   new
ATOM      0  HG3 GLN A 102       4.241 -35.405 -10.434  1.00  1.04           H   new
ATOM      0 HE21 GLN A 102       5.011 -37.533 -10.331  1.00  1.04           H   new
ATOM      0 HE22 GLN A 102       4.803 -38.460  -9.184  1.00  1.04           H   new
ATOM   1588  N   ARG A 103       2.323 -31.986  -7.405  1.00  0.97           N
ATOM   1589  CA  ARG A 103       2.332 -30.978  -6.349  1.00  0.97           C
ATOM   1590  C   ARG A 103       2.565 -31.662  -5.013  1.00  0.97           C
ATOM   1591  O   ARG A 103       2.222 -32.828  -4.838  1.00  0.97           O
ATOM   1592  CB  ARG A 103       1.008 -30.243  -6.282  1.00  0.97           C
ATOM   1593  CG  ARG A 103      -0.158 -31.130  -5.898  1.00  0.97           C
ATOM   1594  CD  ARG A 103      -1.426 -30.391  -5.861  1.00  0.97           C
ATOM   1595  NE  ARG A 103      -2.548 -31.266  -5.597  1.00  0.97           N
ATOM   1596  CZ  ARG A 103      -2.978 -31.605  -4.374  1.00  0.97           C
ATOM   1597  NH1 ARG A 103      -2.386 -31.122  -3.310  1.00  0.97           N1+
ATOM   1598  NH2 ARG A 103      -4.009 -32.424  -4.247  1.00  0.97           N
ATOM      0  H   ARG A 103       1.798 -32.652  -7.263  1.00  0.97           H   new
ATOM      0  HA  ARG A 103       3.037 -30.341  -6.544  1.00  0.97           H   new
ATOM      0  HB2 ARG A 103       1.080 -29.520  -5.639  1.00  0.97           H   new
ATOM      0  HB3 ARG A 103       0.827 -29.839  -7.145  1.00  0.97           H   new
ATOM      0  HG2 ARG A 103      -0.229 -31.861  -6.532  1.00  0.97           H   new
ATOM      0  HG3 ARG A 103       0.010 -31.525  -5.028  1.00  0.97           H   new
ATOM      0  HD2 ARG A 103      -1.382 -29.706  -5.176  1.00  0.97           H   new
ATOM      0  HD3 ARG A 103      -1.561 -29.937  -6.708  1.00  0.97           H   new
ATOM      0  HE  ARG A 103      -2.969 -31.591  -6.273  1.00  0.97           H   new
ATOM      0 HH11 ARG A 103      -1.719 -30.586  -3.395  1.00  0.97           H   new
ATOM      0 HH12 ARG A 103      -2.664 -31.341  -2.526  1.00  0.97           H   new
ATOM      0 HH21 ARG A 103      -4.399 -32.736  -4.947  1.00  0.97           H   new
ATOM      0 HH22 ARG A 103      -4.289 -32.645  -3.464  1.00  0.97           H   new
ATOM   1612  N   LEU A 104       3.115 -30.927  -4.062  1.00  0.90           N
ATOM   1613  CA  LEU A 104       3.328 -31.440  -2.721  1.00  0.90           C
ATOM   1614  C   LEU A 104       1.987 -31.467  -1.979  1.00  0.90           C
ATOM   1615  O   LEU A 104       1.308 -30.445  -1.938  1.00  0.90           O
ATOM   1616  CB  LEU A 104       4.283 -30.508  -1.990  1.00  0.90           C
ATOM   1617  CG  LEU A 104       4.728 -30.889  -0.653  1.00  0.90           C
ATOM   1618  CD1 LEU A 104       5.510 -32.099  -0.787  1.00  0.90           C
ATOM   1619  CD2 LEU A 104       5.561 -29.754  -0.052  1.00  0.90           C
ATOM      0  H   LEU A 104       3.376 -30.115  -4.175  1.00  0.90           H   new
ATOM      0  HA  LEU A 104       3.700 -32.335  -2.759  1.00  0.90           H   new
ATOM      0  HB2 LEU A 104       5.071 -30.397  -2.544  1.00  0.90           H   new
ATOM      0  HB3 LEU A 104       3.857 -29.639  -1.924  1.00  0.90           H   new
ATOM      0  HG  LEU A 104       3.977 -31.049  -0.060  1.00  0.90           H   new
ATOM      0 HD11 LEU A 104       5.823 -32.381   0.087  1.00  0.90           H   new
ATOM      0 HD12 LEU A 104       4.961 -32.798  -1.174  1.00  0.90           H   new
ATOM      0 HD13 LEU A 104       6.272 -31.930  -1.363  1.00  0.90           H   new
ATOM      0 HD21 LEU A 104       5.858 -30.006   0.837  1.00  0.90           H   new
ATOM      0 HD22 LEU A 104       6.333 -29.586  -0.615  1.00  0.90           H   new
ATOM      0 HD23 LEU A 104       5.021 -28.950   0.003  1.00  0.90           H   new
ATOM   1631  N   PRO A 105       1.522 -32.606  -1.456  1.00  0.87           N
ATOM   1632  CA  PRO A 105       0.294 -32.705  -0.704  1.00  0.87           C
ATOM   1633  C   PRO A 105       0.350 -31.857   0.554  1.00  0.87           C
ATOM   1634  O   PRO A 105       1.408 -31.716   1.170  1.00  0.87           O
ATOM   1635  CB  PRO A 105       0.226 -34.194  -0.349  1.00  0.87           C
ATOM   1636  CG  PRO A 105       1.099 -34.880  -1.374  1.00  0.87           C
ATOM   1637  CD  PRO A 105       2.202 -33.906  -1.662  1.00  0.87           C
ATOM      0  HA  PRO A 105      -0.479 -32.389  -1.198  1.00  0.87           H   new
ATOM      0  HB2 PRO A 105       0.548 -34.356   0.552  1.00  0.87           H   new
ATOM      0  HB3 PRO A 105      -0.686 -34.523  -0.387  1.00  0.87           H   new
ATOM      0  HG2 PRO A 105       1.450 -35.717  -1.032  1.00  0.87           H   new
ATOM      0  HG3 PRO A 105       0.598 -35.090  -2.177  1.00  0.87           H   new
ATOM      0  HD2 PRO A 105       2.955 -34.022  -1.062  1.00  0.87           H   new
ATOM      0  HD3 PRO A 105       2.543 -33.999  -2.565  1.00  0.87           H   new
ATOM   1645  N   VAL A 106      -0.794 -31.350   0.972  1.00  0.86           N
ATOM   1646  CA  VAL A 106      -0.885 -30.664   2.242  1.00  0.86           C
ATOM   1647  C   VAL A 106      -0.790 -31.770   3.289  1.00  0.86           C
ATOM   1648  O   VAL A 106      -1.446 -32.796   3.124  1.00  0.86           O
ATOM   1649  CB  VAL A 106      -2.194 -29.865   2.335  1.00  0.86           C
ATOM   1650  CG1 VAL A 106      -2.377 -29.276   3.710  1.00  0.86           C
ATOM   1651  CG2 VAL A 106      -2.124 -28.734   1.326  1.00  0.86           C
ATOM      0  H   VAL A 106      -1.532 -31.393   0.533  1.00  0.86           H   new
ATOM      0  HA  VAL A 106      -0.182 -30.007   2.369  1.00  0.86           H   new
ATOM      0  HB  VAL A 106      -2.941 -30.457   2.155  1.00  0.86           H   new
ATOM      0 HG11 VAL A 106      -3.209 -28.778   3.741  1.00  0.86           H   new
ATOM      0 HG12 VAL A 106      -2.403 -29.989   4.367  1.00  0.86           H   new
ATOM      0 HG13 VAL A 106      -1.637 -28.681   3.908  1.00  0.86           H   new
ATOM      0 HG21 VAL A 106      -2.942 -28.214   1.366  1.00  0.86           H   new
ATOM      0 HG22 VAL A 106      -1.367 -28.163   1.532  1.00  0.86           H   new
ATOM      0 HG23 VAL A 106      -2.018 -29.101   0.435  1.00  0.86           H   new
ATOM   1661  N   PRO A 107       0.054 -31.656   4.324  1.00  0.87           N
ATOM   1662  CA  PRO A 107       0.270 -32.667   5.340  1.00  0.87           C
ATOM   1663  C   PRO A 107      -0.935 -33.325   5.979  1.00  0.87           C
ATOM   1664  O   PRO A 107      -0.898 -34.526   6.245  1.00  0.87           O
ATOM   1665  CB  PRO A 107       0.948 -31.848   6.431  1.00  0.87           C
ATOM   1666  CG  PRO A 107       1.701 -30.815   5.713  1.00  0.87           C
ATOM   1667  CD  PRO A 107       0.847 -30.423   4.544  1.00  0.87           C
ATOM      0  HA  PRO A 107       0.736 -33.414   4.932  1.00  0.87           H   new
ATOM      0  HB2 PRO A 107       0.296 -31.454   7.032  1.00  0.87           H   new
ATOM      0  HB3 PRO A 107       1.535 -32.400   6.971  1.00  0.87           H   new
ATOM      0  HG2 PRO A 107       1.878 -30.052   6.286  1.00  0.87           H   new
ATOM      0  HG3 PRO A 107       2.561 -31.153   5.418  1.00  0.87           H   new
ATOM      0  HD2 PRO A 107       0.284 -29.659   4.744  1.00  0.87           H   new
ATOM      0  HD3 PRO A 107       1.378 -30.188   3.767  1.00  0.87           H   new
ATOM   1675  N   VAL A 108      -2.009 -32.558   6.223  1.00  0.88           N
ATOM   1676  CA  VAL A 108      -3.205 -33.030   6.954  1.00  0.88           C
ATOM   1677  C   VAL A 108      -2.830 -33.368   8.417  1.00  0.88           C
ATOM   1678  O   VAL A 108      -3.280 -32.704   9.349  1.00  0.88           O
ATOM   1679  CB  VAL A 108      -3.890 -34.227   6.259  1.00  0.88           C
ATOM   1680  CG1 VAL A 108      -5.016 -34.769   7.136  1.00  0.88           C
ATOM   1681  CG2 VAL A 108      -4.428 -33.761   4.911  1.00  0.88           C
ATOM      0  H   VAL A 108      -2.066 -31.739   5.966  1.00  0.88           H   new
ATOM      0  HA  VAL A 108      -3.854 -32.309   6.953  1.00  0.88           H   new
ATOM      0  HB  VAL A 108      -3.251 -34.944   6.121  1.00  0.88           H   new
ATOM      0 HG11 VAL A 108      -5.440 -35.520   6.691  1.00  0.88           H   new
ATOM      0 HG12 VAL A 108      -4.652 -35.061   7.987  1.00  0.88           H   new
ATOM      0 HG13 VAL A 108      -5.672 -34.071   7.288  1.00  0.88           H   new
ATOM      0 HG21 VAL A 108      -4.862 -34.503   4.462  1.00  0.88           H   new
ATOM      0 HG22 VAL A 108      -5.070 -33.047   5.048  1.00  0.88           H   new
ATOM      0 HG23 VAL A 108      -3.695 -33.436   4.365  1.00  0.88           H   new
ATOM   1691  N   ASN A 109      -1.993 -34.387   8.593  1.00  0.89           N
ATOM   1692  CA  ASN A 109      -1.414 -34.775   9.870  1.00  0.89           C
ATOM   1693  C   ASN A 109      -0.061 -34.069   9.997  1.00  0.89           C
ATOM   1694  O   ASN A 109       0.513 -33.645   8.996  1.00  0.89           O
ATOM   1695  CB  ASN A 109      -1.267 -36.279   9.954  1.00  0.89           C
ATOM   1696  CG  ASN A 109      -2.606 -36.982   9.945  1.00  0.89           C
ATOM   1697  ND2 ASN A 109      -2.694 -38.065   9.213  1.00  0.89           N
ATOM   1698  OD1 ASN A 109      -3.558 -36.544  10.601  1.00  0.89           O
ATOM      0  H   ASN A 109      -1.738 -34.890   7.944  1.00  0.89           H   new
ATOM      0  HA  ASN A 109      -1.992 -34.511  10.603  1.00  0.89           H   new
ATOM      0  HB2 ASN A 109      -0.733 -36.593   9.207  1.00  0.89           H   new
ATOM      0  HB3 ASN A 109      -0.786 -36.511  10.764  1.00  0.89           H   new
ATOM      0 HD21 ASN A 109      -3.435 -38.500   9.176  1.00  0.89           H   new
ATOM      0 HD22 ASN A 109      -2.011 -38.341   8.769  1.00  0.89           H   new
ATOM   1705  N   GLU A 110       0.461 -33.942  11.209  1.00  0.93           N
ATOM   1706  CA  GLU A 110       1.755 -33.280  11.382  1.00  0.93           C
ATOM   1707  C   GLU A 110       2.660 -34.179  12.214  1.00  0.93           C
ATOM   1708  O   GLU A 110       2.164 -35.030  12.952  1.00  0.93           O
ATOM   1709  CB  GLU A 110       1.544 -31.922  12.055  1.00  0.93           C
ATOM   1710  CG  GLU A 110       0.539 -31.025  11.318  1.00  0.93           C
ATOM   1711  CD  GLU A 110       0.361 -29.673  11.937  1.00  0.93           C
ATOM   1712  OE1 GLU A 110       1.078 -29.354  12.843  1.00  0.93           O
ATOM   1713  OE2 GLU A 110      -0.492 -28.939  11.494  1.00  0.93           O1-
ATOM      0  H   GLU A 110       0.094 -34.225  11.934  1.00  0.93           H   new
ATOM      0  HA  GLU A 110       2.178 -33.126  10.523  1.00  0.93           H   new
ATOM      0  HB2 GLU A 110       1.235 -32.063  12.964  1.00  0.93           H   new
ATOM      0  HB3 GLU A 110       2.396 -31.462  12.113  1.00  0.93           H   new
ATOM      0  HG2 GLU A 110       0.831 -30.914  10.400  1.00  0.93           H   new
ATOM      0  HG3 GLU A 110      -0.321 -31.473  11.290  1.00  0.93           H   new
ATOM   1720  N   LEU A 111       3.975 -34.024  12.106  1.00  1.02           N
ATOM   1721  CA  LEU A 111       4.839 -34.861  12.932  1.00  1.02           C
ATOM   1722  C   LEU A 111       4.857 -34.300  14.367  1.00  1.02           C
ATOM   1723  O   LEU A 111       4.704 -33.107  14.539  1.00  1.02           O
ATOM   1724  CB  LEU A 111       6.227 -34.921  12.279  1.00  1.02           C
ATOM   1725  CG  LEU A 111       6.230 -35.618  10.873  1.00  1.02           C
ATOM   1726  CD1 LEU A 111       7.587 -35.525  10.218  1.00  1.02           C
ATOM   1727  CD2 LEU A 111       5.835 -37.070  11.037  1.00  1.02           C
ATOM      0  H   LEU A 111       4.374 -33.467  11.586  1.00  1.02           H   new
ATOM      0  HA  LEU A 111       4.511 -35.772  12.993  1.00  1.02           H   new
ATOM      0  HB2 LEU A 111       6.571 -34.019  12.185  1.00  1.02           H   new
ATOM      0  HB3 LEU A 111       6.833 -35.396  12.869  1.00  1.02           H   new
ATOM      0  HG  LEU A 111       5.592 -35.163  10.301  1.00  1.02           H   new
ATOM      0 HD11 LEU A 111       7.560 -35.963   9.353  1.00  1.02           H   new
ATOM      0 HD12 LEU A 111       7.827 -34.592  10.100  1.00  1.02           H   new
ATOM      0 HD13 LEU A 111       8.248 -35.960  10.779  1.00  1.02           H   new
ATOM      0 HD21 LEU A 111       5.835 -37.506  10.170  1.00  1.02           H   new
ATOM      0 HD22 LEU A 111       6.469 -37.514  11.622  1.00  1.02           H   new
ATOM      0 HD23 LEU A 111       4.947 -37.122  11.424  1.00  1.02           H   new
ATOM   1739  N   PRO A 112       4.963 -35.114  15.431  1.00  1.19           N
ATOM   1740  CA  PRO A 112       5.013 -34.669  16.829  1.00  1.19           C
ATOM   1741  C   PRO A 112       6.229 -33.825  17.248  1.00  1.19           C
ATOM   1742  O   PRO A 112       6.154 -33.034  18.195  1.00  1.19           O
ATOM   1743  CB  PRO A 112       4.990 -36.003  17.590  1.00  1.19           C
ATOM   1744  CG  PRO A 112       5.496 -37.030  16.604  1.00  1.19           C
ATOM   1745  CD  PRO A 112       4.984 -36.561  15.255  1.00  1.19           C
ATOM      0  HA  PRO A 112       4.283 -34.056  17.011  1.00  1.19           H   new
ATOM      0  HB2 PRO A 112       5.554 -35.966  18.378  1.00  1.19           H   new
ATOM      0  HB3 PRO A 112       4.094 -36.219  17.892  1.00  1.19           H   new
ATOM      0  HG2 PRO A 112       6.465 -37.080  16.614  1.00  1.19           H   new
ATOM      0  HG3 PRO A 112       5.164 -37.916  16.818  1.00  1.19           H   new
ATOM      0  HD2 PRO A 112       5.569 -36.831  14.530  1.00  1.19           H   new
ATOM      0  HD3 PRO A 112       4.104 -36.916  15.056  1.00  1.19           H   new
ATOM   1753  N   HIS A 113       7.334 -33.921  16.525  1.00  1.47           N
ATOM   1754  CA  HIS A 113       8.522 -33.172  16.933  1.00  1.47           C
ATOM   1755  C   HIS A 113       8.513 -31.767  16.367  1.00  1.47           C
ATOM   1756  O   HIS A 113       9.092 -31.496  15.316  1.00  1.47           O
ATOM   1757  CB  HIS A 113       9.807 -33.880  16.542  1.00  1.47           C
ATOM   1758  CG  HIS A 113      10.004 -35.195  17.230  1.00  1.47           C
ATOM   1759  CD2 HIS A 113      10.289 -36.388  16.727  1.00  1.47           C
ATOM   1760  ND1 HIS A 113       9.964 -35.354  18.607  1.00  1.47           N
ATOM   1761  CE1 HIS A 113      10.219 -36.626  18.897  1.00  1.47           C
ATOM   1762  NE2 HIS A 113      10.426 -37.267  17.766  1.00  1.47           N
ATOM      0  H   HIS A 113       7.422 -34.398  15.815  1.00  1.47           H   new
ATOM      0  HA  HIS A 113       8.492 -33.118  17.901  1.00  1.47           H   new
ATOM      0  HB2 HIS A 113       9.809 -34.023  15.583  1.00  1.47           H   new
ATOM      0  HB3 HIS A 113      10.559 -33.302  16.744  1.00  1.47           H   new
ATOM      0  HD2 HIS A 113      10.380 -36.592  15.824  1.00  1.47           H   new
ATOM      0  HE1 HIS A 113      10.246 -36.998  19.749  1.00  1.47           H   new
ATOM      0  HE2 HIS A 113      10.616 -38.102  17.692  1.00  1.47           H   new
ATOM   1770  N   GLY A 114       7.798 -30.900  17.063  1.00  1.88           N
ATOM   1771  CA  GLY A 114       7.556 -29.543  16.602  1.00  1.88           C
ATOM   1772  C   GLY A 114       8.634 -28.503  16.876  1.00  1.88           C
ATOM   1773  O   GLY A 114       9.733 -28.809  17.348  1.00  1.88           O
ATOM      0  H   GLY A 114       7.436 -31.082  17.822  1.00  1.88           H   new
ATOM      0  HA2 GLY A 114       7.408 -29.575  15.644  1.00  1.88           H   new
ATOM      0  HA3 GLY A 114       6.731 -29.232  17.007  1.00  1.88           H   new
ATOM   1777  N   TRP A 115       8.248 -27.247  16.616  1.00  2.43           N
ATOM   1778  CA  TRP A 115       9.067 -26.030  16.675  1.00  2.43           C
ATOM   1779  C   TRP A 115       9.910 -25.829  17.922  1.00  2.43           C
ATOM   1780  O   TRP A 115      10.925 -25.141  17.870  1.00  2.43           O
ATOM   1781  CB  TRP A 115       8.157 -24.814  16.502  1.00  2.43           C
ATOM   1782  CG  TRP A 115       7.150 -24.635  17.621  1.00  2.43           C
ATOM   1783  CD1 TRP A 115       5.876 -25.125  17.650  1.00  2.43           C
ATOM   1784  CD2 TRP A 115       7.325 -23.902  18.862  1.00  2.43           C
ATOM   1785  CE2 TRP A 115       6.124 -24.005  19.570  1.00  2.43           C
ATOM   1786  CE3 TRP A 115       8.387 -23.179  19.419  1.00  2.43           C
ATOM   1787  NE1 TRP A 115       5.252 -24.753  18.820  1.00  2.43           N
ATOM   1788  CZ2 TRP A 115       5.952 -23.411  20.808  1.00  2.43           C
ATOM   1789  CZ3 TRP A 115       8.214 -22.586  20.661  1.00  2.43           C
ATOM   1790  CH2 TRP A 115       7.026 -22.700  21.338  1.00  2.43           C
ATOM      0  H   TRP A 115       7.439 -27.073  16.383  1.00  2.43           H   new
ATOM      0  HA  TRP A 115       9.710 -26.136  15.957  1.00  2.43           H   new
ATOM      0  HB2 TRP A 115       8.706 -24.016  16.442  1.00  2.43           H   new
ATOM      0  HB3 TRP A 115       7.681 -24.894  15.661  1.00  2.43           H   new
ATOM      0  HD1 TRP A 115       5.486 -25.636  16.978  1.00  2.43           H   new
ATOM      0  HE1 TRP A 115       4.447 -24.956  19.044  1.00  2.43           H   new
ATOM      0  HE3 TRP A 115       9.194 -23.098  18.964  1.00  2.43           H   new
ATOM      0  HZ2 TRP A 115       5.148 -23.484  21.270  1.00  2.43           H   new
ATOM      0  HZ3 TRP A 115       8.913 -22.104  21.040  1.00  2.43           H   new
ATOM      0  HH2 TRP A 115       6.936 -22.293  22.170  1.00  2.43           H   new
ATOM   1801  N   LYS A 116       9.526 -26.432  19.033  1.00  3.03           N
ATOM   1802  CA  LYS A 116      10.264 -26.274  20.276  1.00  3.03           C
ATOM   1803  C   LYS A 116      11.684 -26.823  20.135  1.00  3.03           C
ATOM   1804  O   LYS A 116      12.588 -26.433  20.872  1.00  3.03           O
ATOM   1805  CB  LYS A 116       9.525 -26.967  21.413  1.00  3.03           C
ATOM   1806  CG  LYS A 116       8.225 -26.279  21.787  1.00  3.03           C
ATOM   1807  CD  LYS A 116       7.499 -26.989  22.907  1.00  3.03           C
ATOM   1808  CE  LYS A 116       6.202 -26.272  23.253  1.00  3.03           C
ATOM   1809  NZ  LYS A 116       5.452 -26.972  24.336  1.00  3.03           N1+
ATOM      0  H   LYS A 116       8.835 -26.941  19.090  1.00  3.03           H   new
ATOM      0  HA  LYS A 116      10.330 -25.328  20.481  1.00  3.03           H   new
ATOM      0  HB2 LYS A 116       9.337 -27.884  21.158  1.00  3.03           H   new
ATOM      0  HB3 LYS A 116      10.102 -27.002  22.192  1.00  3.03           H   new
ATOM      0  HG2 LYS A 116       8.411 -25.365  22.054  1.00  3.03           H   new
ATOM      0  HG3 LYS A 116       7.649 -26.236  21.008  1.00  3.03           H   new
ATOM      0  HD2 LYS A 116       7.308 -27.903  22.645  1.00  3.03           H   new
ATOM      0  HD3 LYS A 116       8.069 -27.032  23.691  1.00  3.03           H   new
ATOM      0  HE2 LYS A 116       6.399 -25.364  23.531  1.00  3.03           H   new
ATOM      0  HE3 LYS A 116       5.645 -26.212  22.461  1.00  3.03           H   new
ATOM      0  HZ1 LYS A 116       4.701 -26.528  24.513  1.00  3.03           H   new
ATOM      0  HZ2 LYS A 116       5.252 -27.798  24.073  1.00  3.03           H   new
ATOM      0  HZ3 LYS A 116       5.955 -27.008  25.070  1.00  3.03           H   new
ATOM   1823  N   ALA A 117      11.867 -27.755  19.193  1.00  3.58           N
ATOM   1824  CA  ALA A 117      13.156 -28.368  18.918  1.00  3.58           C
ATOM   1825  C   ALA A 117      14.013 -27.518  17.969  1.00  3.58           C
ATOM   1826  O   ALA A 117      15.168 -27.868  17.692  1.00  3.58           O
ATOM   1827  CB  ALA A 117      12.943 -29.744  18.311  1.00  3.58           C
ATOM      0  H   ALA A 117      11.232 -28.048  18.693  1.00  3.58           H   new
ATOM      0  HA  ALA A 117      13.632 -28.439  19.760  1.00  3.58           H   new
ATOM      0  HB1 ALA A 117      13.803 -30.153  18.127  1.00  3.58           H   new
ATOM      0  HB2 ALA A 117      12.447 -30.299  18.933  1.00  3.58           H   new
ATOM      0  HB3 ALA A 117      12.443 -29.659  17.484  1.00  3.58           H   new
ATOM   1833  N   TRP A 118      13.458 -26.423  17.446  1.00  3.96           N
ATOM   1834  CA  TRP A 118      14.180 -25.636  16.462  1.00  3.96           C
ATOM   1835  C   TRP A 118      15.461 -25.099  17.051  1.00  3.96           C
ATOM   1836  O   TRP A 118      15.497 -24.622  18.187  1.00  3.96           O
ATOM   1837  CB  TRP A 118      13.337 -24.463  15.950  1.00  3.96           C
ATOM   1838  CG  TRP A 118      14.021 -23.670  14.850  1.00  3.96           C
ATOM   1839  CD1 TRP A 118      13.922 -23.896  13.510  1.00  3.96           C
ATOM   1840  CD2 TRP A 118      14.929 -22.543  14.998  1.00  3.96           C
ATOM   1841  CE2 TRP A 118      15.321 -22.160  13.711  1.00  3.96           C
ATOM   1842  CE3 TRP A 118      15.435 -21.846  16.103  1.00  3.96           C
ATOM   1843  NE1 TRP A 118      14.697 -22.990  12.814  1.00  3.96           N
ATOM   1844  CZ2 TRP A 118      16.197 -21.110  13.496  1.00  3.96           C
ATOM   1845  CZ3 TRP A 118      16.314 -20.795  15.885  1.00  3.96           C
ATOM   1846  CH2 TRP A 118      16.682 -20.436  14.615  1.00  3.96           C
ATOM      0  H   TRP A 118      12.676 -26.127  17.647  1.00  3.96           H   new
ATOM      0  HA  TRP A 118      14.381 -26.224  15.717  1.00  3.96           H   new
ATOM      0  HB2 TRP A 118      12.490 -24.801  15.618  1.00  3.96           H   new
ATOM      0  HB3 TRP A 118      13.135 -23.870  16.691  1.00  3.96           H   new
ATOM      0  HD1 TRP A 118      13.406 -24.565  13.120  1.00  3.96           H   new
ATOM      0  HE1 TRP A 118      14.776 -22.952  11.958  1.00  3.96           H   new
ATOM      0  HE3 TRP A 118      15.186 -22.084  16.967  1.00  3.96           H   new
ATOM      0  HZ2 TRP A 118      16.452 -20.863  12.636  1.00  3.96           H   new
ATOM      0  HZ3 TRP A 118      16.658 -20.327  16.611  1.00  3.96           H   new
ATOM      0  HH2 TRP A 118      17.270 -19.725  14.497  1.00  3.96           H   new
ATOM   1857  N   GLY A 119      16.515 -25.144  16.252  1.00  4.11           N
ATOM   1858  CA  GLY A 119      17.820 -24.665  16.635  1.00  4.11           C
ATOM   1859  C   GLY A 119      18.717 -25.863  16.876  1.00  4.11           C
ATOM   1860  O   GLY A 119      19.943 -25.760  16.843  1.00  4.11           O
ATOM      0  H   GLY A 119      16.486 -25.462  15.454  1.00  4.11           H   new
ATOM      0  HA2 GLY A 119      18.190 -24.101  15.938  1.00  4.11           H   new
ATOM      0  HA3 GLY A 119      17.759 -24.123  17.437  1.00  4.11           H   new
ATOM   1864  N   LYS A 120      18.108 -27.038  17.041  1.00  4.03           N
ATOM   1865  CA  LYS A 120      18.873 -28.256  17.217  1.00  4.03           C
ATOM   1866  C   LYS A 120      19.822 -28.488  16.049  1.00  4.03           C
ATOM   1867  O   LYS A 120      20.920 -29.003  16.256  1.00  4.03           O
ATOM   1868  CB  LYS A 120      17.970 -29.464  17.446  1.00  4.03           C
ATOM   1869  CG  LYS A 120      18.744 -30.760  17.687  1.00  4.03           C
ATOM   1870  CD  LYS A 120      17.837 -31.886  18.148  1.00  4.03           C
ATOM   1871  CE  LYS A 120      18.616 -33.186  18.346  1.00  4.03           C
ATOM   1872  NZ  LYS A 120      17.750 -34.253  18.918  1.00  4.03           N1+
ATOM      0  H   LYS A 120      17.255 -27.144  17.053  1.00  4.03           H   new
ATOM      0  HA  LYS A 120      19.411 -28.144  18.016  1.00  4.03           H   new
ATOM      0  HB2 LYS A 120      17.396 -29.291  18.208  1.00  4.03           H   new
ATOM      0  HB3 LYS A 120      17.392 -29.578  16.676  1.00  4.03           H   new
ATOM      0  HG2 LYS A 120      19.195 -31.023  16.870  1.00  4.03           H   new
ATOM      0  HG3 LYS A 120      19.432 -30.606  18.354  1.00  4.03           H   new
ATOM      0  HD2 LYS A 120      17.406 -31.636  18.980  1.00  4.03           H   new
ATOM      0  HD3 LYS A 120      17.134 -32.025  17.495  1.00  4.03           H   new
ATOM      0  HE2 LYS A 120      18.978 -33.481  17.496  1.00  4.03           H   new
ATOM      0  HE3 LYS A 120      19.370 -33.027  18.936  1.00  4.03           H   new
ATOM      0  HZ1 LYS A 120      18.156 -35.041  18.836  1.00  4.03           H   new
ATOM      0  HZ2 LYS A 120      17.601 -34.085  19.779  1.00  4.03           H   new
ATOM      0  HZ3 LYS A 120      16.975 -34.272  18.481  1.00  4.03           H   new
ATOM   1886  N   SER A 121      19.435 -28.081  14.826  1.00  3.75           N
ATOM   1887  CA  SER A 121      20.276 -28.286  13.644  1.00  3.75           C
ATOM   1888  C   SER A 121      21.599 -27.507  13.691  1.00  3.75           C
ATOM   1889  O   SER A 121      22.489 -27.745  12.870  1.00  3.75           O
ATOM   1890  CB  SER A 121      19.540 -27.938  12.373  1.00  3.75           C
ATOM   1891  OG  SER A 121      19.277 -26.564  12.287  1.00  3.75           O
ATOM      0  H   SER A 121      18.688 -27.685  14.666  1.00  3.75           H   new
ATOM      0  HA  SER A 121      20.492 -29.232  13.649  1.00  3.75           H   new
ATOM      0  HB2 SER A 121      20.067 -28.216  11.607  1.00  3.75           H   new
ATOM      0  HB3 SER A 121      18.705 -28.431  12.337  1.00  3.75           H   new
ATOM      0  HG  SER A 121      18.584 -26.383  12.726  1.00  3.75           H   new
ATOM   1897  N   TYR A 122      21.753 -26.564  14.629  1.00  3.29           N
ATOM   1898  CA  TYR A 122      23.014 -25.844  14.730  1.00  3.29           C
ATOM   1899  C   TYR A 122      24.009 -26.654  15.562  1.00  3.29           C
ATOM   1900  O   TYR A 122      25.184 -26.292  15.664  1.00  3.29           O
ATOM   1901  CB  TYR A 122      22.830 -24.467  15.374  1.00  3.29           C
ATOM   1902  CG  TYR A 122      22.030 -23.484  14.556  1.00  3.29           C
ATOM   1903  CD1 TYR A 122      20.802 -23.059  15.015  1.00  3.29           C
ATOM   1904  CD2 TYR A 122      22.517 -23.013  13.344  1.00  3.29           C
ATOM   1905  CE1 TYR A 122      20.050 -22.166  14.281  1.00  3.29           C
ATOM   1906  CE2 TYR A 122      21.767 -22.114  12.603  1.00  3.29           C
ATOM   1907  CZ  TYR A 122      20.536 -21.691  13.069  1.00  3.29           C
ATOM   1908  OH  TYR A 122      19.792 -20.797  12.331  1.00  3.29           O
ATOM      0  H   TYR A 122      21.152 -26.335  15.200  1.00  3.29           H   new
ATOM      0  HA  TYR A 122      23.352 -25.718  13.829  1.00  3.29           H   new
ATOM      0  HB2 TYR A 122      22.395 -24.582  16.233  1.00  3.29           H   new
ATOM      0  HB3 TYR A 122      23.705 -24.086  15.548  1.00  3.29           H   new
ATOM      0  HD1 TYR A 122      20.478 -23.377  15.827  1.00  3.29           H   new
ATOM      0  HD2 TYR A 122      23.344 -23.300  13.031  1.00  3.29           H   new
ATOM      0  HE1 TYR A 122      19.222 -21.883  14.596  1.00  3.29           H   new
ATOM      0  HE2 TYR A 122      22.092 -21.795  11.792  1.00  3.29           H   new
ATOM      0  HH  TYR A 122      20.208 -20.599  11.629  1.00  3.29           H   new
ATOM   1918  N   PHE A 123      23.530 -27.744  16.167  1.00  2.74           N
ATOM   1919  CA  PHE A 123      24.350 -28.579  17.024  1.00  2.74           C
ATOM   1920  C   PHE A 123      24.406 -30.036  16.544  1.00  2.74           C
ATOM   1921  O   PHE A 123      25.450 -30.688  16.627  1.00  2.74           O
ATOM   1922  CB  PHE A 123      23.737 -28.525  18.414  1.00  2.74           C
ATOM   1923  CG  PHE A 123      23.630 -27.114  18.898  1.00  2.74           C
ATOM   1924  CD1 PHE A 123      22.399 -26.481  18.878  1.00  2.74           C
ATOM   1925  CD2 PHE A 123      24.731 -26.408  19.343  1.00  2.74           C
ATOM   1926  CE1 PHE A 123      22.261 -25.178  19.291  1.00  2.74           C
ATOM   1927  CE2 PHE A 123      24.600 -25.096  19.762  1.00  2.74           C
ATOM   1928  CZ  PHE A 123      23.361 -24.481  19.734  1.00  2.74           C
ATOM      0  H   PHE A 123      22.718 -28.014  16.087  1.00  2.74           H   new
ATOM      0  HA  PHE A 123      25.262 -28.248  17.013  1.00  2.74           H   new
ATOM      0  HB2 PHE A 123      22.857 -28.933  18.399  1.00  2.74           H   new
ATOM      0  HB3 PHE A 123      24.279 -29.042  19.031  1.00  2.74           H   new
ATOM      0  HD1 PHE A 123      21.651 -26.947  18.579  1.00  2.74           H   new
ATOM      0  HD2 PHE A 123      25.566 -26.817  19.361  1.00  2.74           H   new
ATOM      0  HE1 PHE A 123      21.426 -24.768  19.271  1.00  2.74           H   new
ATOM      0  HE2 PHE A 123      25.345 -24.627  20.063  1.00  2.74           H   new
ATOM      0  HZ  PHE A 123      23.272 -23.599  20.014  1.00  2.74           H   new
ATOM   1938  N   VAL A 124      23.267 -30.544  16.063  1.00  2.19           N
ATOM   1939  CA  VAL A 124      23.122 -31.943  15.663  1.00  2.19           C
ATOM   1940  C   VAL A 124      22.526 -32.122  14.270  1.00  2.19           C
ATOM   1941  O   VAL A 124      21.472 -31.569  13.961  1.00  2.19           O
ATOM   1942  CB  VAL A 124      22.207 -32.683  16.662  1.00  2.19           C
ATOM   1943  CG1 VAL A 124      22.021 -34.137  16.232  1.00  2.19           C
ATOM   1944  CG2 VAL A 124      22.803 -32.617  18.060  1.00  2.19           C
ATOM      0  H   VAL A 124      22.551 -30.079  15.960  1.00  2.19           H   new
ATOM      0  HA  VAL A 124      24.020 -32.309  15.655  1.00  2.19           H   new
ATOM      0  HB  VAL A 124      21.338 -32.251  16.672  1.00  2.19           H   new
ATOM      0 HG11 VAL A 124      21.445 -34.591  16.867  1.00  2.19           H   new
ATOM      0 HG12 VAL A 124      21.616 -34.165  15.351  1.00  2.19           H   new
ATOM      0 HG13 VAL A 124      22.884 -34.580  16.205  1.00  2.19           H   new
ATOM      0 HG21 VAL A 124      22.223 -33.084  18.682  1.00  2.19           H   new
ATOM      0 HG22 VAL A 124      23.678 -33.035  18.059  1.00  2.19           H   new
ATOM      0 HG23 VAL A 124      22.888 -31.690  18.332  1.00  2.19           H   new
ATOM   1954  N   ARG A 125      23.166 -32.938  13.439  1.00  1.72           N
ATOM   1955  CA  ARG A 125      22.613 -33.221  12.120  1.00  1.72           C
ATOM   1956  C   ARG A 125      22.265 -34.689  11.980  1.00  1.72           C
ATOM   1957  O   ARG A 125      22.931 -35.556  12.545  1.00  1.72           O
ATOM   1958  CB  ARG A 125      23.554 -32.800  11.006  1.00  1.72           C
ATOM   1959  CG  ARG A 125      23.855 -31.316  10.965  1.00  1.72           C
ATOM   1960  CD  ARG A 125      22.639 -30.550  10.560  1.00  1.72           C
ATOM   1961  NE  ARG A 125      22.879 -29.135  10.514  1.00  1.72           N
ATOM   1962  CZ  ARG A 125      23.322 -28.456   9.436  1.00  1.72           C
ATOM   1963  NH1 ARG A 125      23.570 -29.088   8.306  1.00  1.72           N1+
ATOM   1964  NH2 ARG A 125      23.508 -27.152   9.517  1.00  1.72           N
ATOM      0  H   ARG A 125      23.910 -33.332  13.615  1.00  1.72           H   new
ATOM      0  HA  ARG A 125      21.801 -32.696  12.037  1.00  1.72           H   new
ATOM      0  HB2 ARG A 125      24.388 -33.285  11.102  1.00  1.72           H   new
ATOM      0  HB3 ARG A 125      23.169 -33.064  10.156  1.00  1.72           H   new
ATOM      0  HG2 ARG A 125      24.157 -31.017  11.837  1.00  1.72           H   new
ATOM      0  HG3 ARG A 125      24.576 -31.143  10.340  1.00  1.72           H   new
ATOM      0  HD2 ARG A 125      22.343 -30.855   9.688  1.00  1.72           H   new
ATOM      0  HD3 ARG A 125      21.920 -30.734  11.184  1.00  1.72           H   new
ATOM      0  HE  ARG A 125      22.728 -28.685  11.231  1.00  1.72           H   new
ATOM      0 HH11 ARG A 125      23.449 -29.938   8.253  1.00  1.72           H   new
ATOM      0 HH12 ARG A 125      23.852 -28.650   7.622  1.00  1.72           H   new
ATOM      0 HH21 ARG A 125      23.347 -26.740  10.254  1.00  1.72           H   new
ATOM      0 HH22 ARG A 125      23.790 -26.715   8.832  1.00  1.72           H   new
ATOM   1978  N   ALA A 126      21.205 -34.946  11.225  1.00  1.35           N
ATOM   1979  CA  ALA A 126      20.710 -36.288  10.934  1.00  1.35           C
ATOM   1980  C   ALA A 126      21.599 -37.031   9.957  1.00  1.35           C
ATOM   1981  O   ALA A 126      22.289 -36.418   9.138  1.00  1.35           O
ATOM   1982  CB  ALA A 126      19.326 -36.207  10.356  1.00  1.35           C
ATOM      0  H   ALA A 126      20.738 -34.326  10.855  1.00  1.35           H   new
ATOM      0  HA  ALA A 126      20.706 -36.776  11.772  1.00  1.35           H   new
ATOM      0  HB1 ALA A 126      19.002 -37.101  10.165  1.00  1.35           H   new
ATOM      0  HB2 ALA A 126      18.733 -35.779  10.993  1.00  1.35           H   new
ATOM      0  HB3 ALA A 126      19.347 -35.689   9.536  1.00  1.35           H   new
ATOM   1988  N   ALA A 127      21.573 -38.354  10.035  1.00  1.10           N
ATOM   1989  CA  ALA A 127      22.282 -39.188   9.076  1.00  1.10           C
ATOM   1990  C   ALA A 127      21.626 -39.098   7.704  1.00  1.10           C
ATOM   1991  O   ALA A 127      20.405 -38.962   7.601  1.00  1.10           O
ATOM   1992  CB  ALA A 127      22.296 -40.631   9.536  1.00  1.10           C
ATOM      0  H   ALA A 127      21.147 -38.792  10.641  1.00  1.10           H   new
ATOM      0  HA  ALA A 127      23.195 -38.866   9.014  1.00  1.10           H   new
ATOM      0  HB1 ALA A 127      22.771 -41.173   8.887  1.00  1.10           H   new
ATOM      0  HB2 ALA A 127      22.741 -40.692  10.396  1.00  1.10           H   new
ATOM      0  HB3 ALA A 127      21.385 -40.953   9.620  1.00  1.10           H   new
ATOM   1998  N   LYS A 128      22.421 -39.222   6.645  1.00  0.93           N
ATOM   1999  CA  LYS A 128      21.840 -39.271   5.307  1.00  0.93           C
ATOM   2000  C   LYS A 128      21.459 -40.695   4.940  1.00  0.93           C
ATOM   2001  O   LYS A 128      22.301 -41.596   4.967  1.00  0.93           O
ATOM   2002  CB  LYS A 128      22.798 -38.710   4.250  1.00  0.93           C
ATOM   2003  CG  LYS A 128      22.209 -38.702   2.824  1.00  0.93           C
ATOM   2004  CD  LYS A 128      23.157 -38.081   1.810  1.00  0.93           C
ATOM   2005  CE  LYS A 128      22.559 -38.130   0.409  1.00  0.93           C
ATOM   2006  NZ  LYS A 128      23.477 -37.541  -0.607  1.00  0.93           N1+
ATOM      0  H   LYS A 128      23.279 -39.278   6.676  1.00  0.93           H   new
ATOM      0  HA  LYS A 128      21.044 -38.717   5.322  1.00  0.93           H   new
ATOM      0  HB2 LYS A 128      23.044 -37.804   4.495  1.00  0.93           H   new
ATOM      0  HB3 LYS A 128      23.613 -39.235   4.252  1.00  0.93           H   new
ATOM      0  HG2 LYS A 128      22.003 -39.611   2.556  1.00  0.93           H   new
ATOM      0  HG3 LYS A 128      21.373 -38.211   2.825  1.00  0.93           H   new
ATOM      0  HD2 LYS A 128      23.342 -37.161   2.055  1.00  0.93           H   new
ATOM      0  HD3 LYS A 128      24.004 -38.553   1.821  1.00  0.93           H   new
ATOM      0  HE2 LYS A 128      22.363 -39.050   0.173  1.00  0.93           H   new
ATOM      0  HE3 LYS A 128      21.716 -37.650   0.400  1.00  0.93           H   new
ATOM      0  HZ1 LYS A 128      23.098 -37.586  -1.411  1.00  0.93           H   new
ATOM      0  HZ2 LYS A 128      23.639 -36.690  -0.403  1.00  0.93           H   new
ATOM      0  HZ3 LYS A 128      24.242 -37.995  -0.615  1.00  0.93           H   new
ATOM   2020  N   THR A 129      20.193 -40.889   4.600  1.00  0.82           N
ATOM   2021  CA  THR A 129      19.679 -42.193   4.217  1.00  0.82           C
ATOM   2022  C   THR A 129      19.639 -42.336   2.696  1.00  0.82           C
ATOM   2023  O   THR A 129      19.763 -41.350   1.969  1.00  0.82           O
ATOM   2024  CB  THR A 129      18.273 -42.387   4.802  1.00  0.82           C
ATOM   2025  CG2 THR A 129      18.292 -42.212   6.322  1.00  0.82           C
ATOM   2026  OG1 THR A 129      17.398 -41.406   4.232  1.00  0.82           O
ATOM      0  H   THR A 129      19.604 -40.263   4.585  1.00  0.82           H   new
ATOM      0  HA  THR A 129      20.271 -42.875   4.570  1.00  0.82           H   new
ATOM      0  HB  THR A 129      17.965 -43.283   4.594  1.00  0.82           H   new
ATOM      0  HG1 THR A 129      17.604 -40.645   4.521  1.00  0.82           H   new
ATOM      0 HG21 THR A 129      17.397 -42.338   6.674  1.00  0.82           H   new
ATOM      0 HG22 THR A 129      18.889 -42.867   6.716  1.00  0.82           H   new
ATOM      0 HG23 THR A 129      18.603 -41.320   6.541  1.00  0.82           H   new
ATOM   2034  N   ASN A 130      19.428 -43.561   2.208  1.00  0.75           N
ATOM   2035  CA  ASN A 130      19.324 -43.794   0.764  1.00  0.75           C
ATOM   2036  C   ASN A 130      18.037 -43.219   0.163  1.00  0.75           C
ATOM   2037  O   ASN A 130      18.005 -42.775  -0.988  1.00  0.75           O
ATOM   2038  CB  ASN A 130      19.415 -45.277   0.467  1.00  0.75           C
ATOM   2039  CG  ASN A 130      20.807 -45.819   0.660  1.00  0.75           C
ATOM   2040  ND2 ASN A 130      20.900 -47.097   0.920  1.00  0.75           N
ATOM   2041  OD1 ASN A 130      21.798 -45.084   0.578  1.00  0.75           O
ATOM      0  H   ASN A 130      19.343 -44.266   2.692  1.00  0.75           H   new
ATOM      0  HA  ASN A 130      20.067 -43.328   0.349  1.00  0.75           H   new
ATOM      0  HB2 ASN A 130      18.801 -45.758   1.044  1.00  0.75           H   new
ATOM      0  HB3 ASN A 130      19.132 -45.439  -0.446  1.00  0.75           H   new
ATOM      0 HD21 ASN A 130      21.672 -47.456   1.041  1.00  0.75           H   new
ATOM      0 HD22 ASN A 130      20.189 -47.579   0.970  1.00  0.75           H   new
ATOM   2048  N   ASN A 131      16.974 -43.173   0.960  1.00  0.71           N
ATOM   2049  CA  ASN A 131      15.664 -42.715   0.496  1.00  0.71           C
ATOM   2050  C   ASN A 131      15.590 -41.195   0.569  1.00  0.71           C
ATOM   2051  O   ASN A 131      14.830 -40.607   1.345  1.00  0.71           O
ATOM   2052  CB  ASN A 131      14.586 -43.297   1.355  1.00  0.71           C
ATOM   2053  CG  ASN A 131      14.510 -44.766   1.348  1.00  0.71           C
ATOM   2054  ND2 ASN A 131      14.298 -45.292   2.531  1.00  0.71           N
ATOM   2055  OD1 ASN A 131      14.642 -45.448   0.320  1.00  0.71           O
ATOM      0  H   ASN A 131      16.990 -43.407   1.787  1.00  0.71           H   new
ATOM      0  HA  ASN A 131      15.541 -43.004  -0.422  1.00  0.71           H   new
ATOM      0  HB2 ASN A 131      14.722 -42.998   2.268  1.00  0.71           H   new
ATOM      0  HB3 ASN A 131      13.732 -42.941   1.064  1.00  0.71           H   new
ATOM      0 HD21 ASN A 131      14.245 -46.146   2.619  1.00  0.71           H   new
ATOM      0 HD22 ASN A 131      14.212 -44.783   3.219  1.00  0.71           H   new
ATOM   2062  N   SER A 132      16.418 -40.565  -0.221  1.00  0.68           N
ATOM   2063  CA  SER A 132      16.515 -39.131  -0.187  1.00  0.68           C
ATOM   2064  C   SER A 132      15.486 -38.414  -1.045  1.00  0.68           C
ATOM   2065  O   SER A 132      14.984 -38.970  -2.021  1.00  0.68           O
ATOM   2066  CB  SER A 132      17.905 -38.750  -0.610  1.00  0.68           C
ATOM   2067  OG  SER A 132      18.148 -39.097  -1.953  1.00  0.68           O
ATOM      0  H   SER A 132      16.937 -40.950  -0.789  1.00  0.68           H   new
ATOM      0  HA  SER A 132      16.326 -38.847   0.721  1.00  0.68           H   new
ATOM      0  HB2 SER A 132      18.030 -37.795  -0.493  1.00  0.68           H   new
ATOM      0  HB3 SER A 132      18.551 -39.192  -0.038  1.00  0.68           H   new
ATOM      0  HG  SER A 132      18.929 -38.872  -2.164  1.00  0.68           H   new
ATOM   2073  N   PHE A 133      15.273 -37.137  -0.743  1.00  0.68           N
ATOM   2074  CA  PHE A 133      14.461 -36.272  -1.566  1.00  0.68           C
ATOM   2075  C   PHE A 133      15.362 -35.254  -2.192  1.00  0.68           C
ATOM   2076  O   PHE A 133      16.228 -34.653  -1.537  1.00  0.68           O
ATOM   2077  CB  PHE A 133      13.425 -35.453  -0.808  1.00  0.68           C
ATOM   2078  CG  PHE A 133      12.393 -36.123  -0.182  1.00  0.68           C
ATOM   2079  CD1 PHE A 133      12.581 -36.581   1.078  1.00  0.68           C
ATOM   2080  CD2 PHE A 133      11.175 -36.272  -0.818  1.00  0.68           C
ATOM   2081  CE1 PHE A 133      11.578 -37.163   1.711  1.00  0.68           C
ATOM   2082  CE2 PHE A 133      10.165 -36.871  -0.171  1.00  0.68           C
ATOM   2083  CZ  PHE A 133      10.383 -37.307   1.108  1.00  0.68           C
ATOM      0  H   PHE A 133      15.601 -36.752  -0.048  1.00  0.68           H   new
ATOM      0  HA  PHE A 133      14.000 -36.861  -2.184  1.00  0.68           H   new
ATOM      0  HB2 PHE A 133      13.893 -34.934  -0.135  1.00  0.68           H   new
ATOM      0  HB3 PHE A 133      13.033 -34.821  -1.431  1.00  0.68           H   new
ATOM      0  HD1 PHE A 133      13.408 -36.487   1.494  1.00  0.68           H   new
ATOM      0  HD2 PHE A 133      11.057 -35.960  -1.686  1.00  0.68           H   new
ATOM      0  HE1 PHE A 133      11.698 -37.475   2.579  1.00  0.68           H   new
ATOM      0  HE2 PHE A 133       9.338 -36.987  -0.580  1.00  0.68           H   new
ATOM      0  HZ  PHE A 133       9.687 -37.713   1.573  1.00  0.68           H   new
ATOM   2093  N   VAL A 134      15.083 -34.957  -3.424  1.00  0.71           N
ATOM   2094  CA  VAL A 134      15.865 -33.959  -4.094  1.00  0.71           C
ATOM   2095  C   VAL A 134      15.066 -32.692  -4.271  1.00  0.71           C
ATOM   2096  O   VAL A 134      13.904 -32.734  -4.667  1.00  0.71           O
ATOM   2097  CB  VAL A 134      16.339 -34.516  -5.435  1.00  0.71           C
ATOM   2098  CG1 VAL A 134      17.116 -33.467  -6.204  1.00  0.71           C
ATOM   2099  CG2 VAL A 134      17.186 -35.754  -5.183  1.00  0.71           C
ATOM      0  H   VAL A 134      14.454 -35.313  -3.891  1.00  0.71           H   new
ATOM      0  HA  VAL A 134      16.642 -33.735  -3.558  1.00  0.71           H   new
ATOM      0  HB  VAL A 134      15.572 -34.761  -5.976  1.00  0.71           H   new
ATOM      0 HG11 VAL A 134      17.409 -33.837  -7.051  1.00  0.71           H   new
ATOM      0 HG12 VAL A 134      16.548 -32.698  -6.367  1.00  0.71           H   new
ATOM      0 HG13 VAL A 134      17.890 -33.193  -5.687  1.00  0.71           H   new
ATOM      0 HG21 VAL A 134      17.492 -36.115  -6.030  1.00  0.71           H   new
ATOM      0 HG22 VAL A 134      17.952 -35.517  -4.638  1.00  0.71           H   new
ATOM      0 HG23 VAL A 134      16.655 -36.421  -4.721  1.00  0.71           H   new
ATOM   2109  N   VAL A 135      15.668 -31.572  -3.917  1.00  0.78           N
ATOM   2110  CA  VAL A 135      15.016 -30.301  -4.145  1.00  0.78           C
ATOM   2111  C   VAL A 135      15.846 -29.613  -5.210  1.00  0.78           C
ATOM   2112  O   VAL A 135      17.068 -29.505  -5.094  1.00  0.78           O
ATOM   2113  CB  VAL A 135      14.834 -29.463  -2.857  1.00  0.78           C
ATOM   2114  CG1 VAL A 135      14.192 -28.120  -3.165  1.00  0.78           C
ATOM   2115  CG2 VAL A 135      13.984 -30.248  -1.854  1.00  0.78           C
ATOM      0  H   VAL A 135      16.444 -31.526  -3.548  1.00  0.78           H   new
ATOM      0  HA  VAL A 135      14.101 -30.422  -4.443  1.00  0.78           H   new
ATOM      0  HB  VAL A 135      15.707 -29.290  -2.471  1.00  0.78           H   new
ATOM      0 HG11 VAL A 135      14.089 -27.614  -2.344  1.00  0.78           H   new
ATOM      0 HG12 VAL A 135      14.756 -27.625  -3.780  1.00  0.78           H   new
ATOM      0 HG13 VAL A 135      13.321 -28.262  -3.568  1.00  0.78           H   new
ATOM      0 HG21 VAL A 135      13.869 -29.723  -1.046  1.00  0.78           H   new
ATOM      0 HG22 VAL A 135      13.115 -30.436  -2.243  1.00  0.78           H   new
ATOM      0 HG23 VAL A 135      14.428 -31.083  -1.637  1.00  0.78           H   new
ATOM   2125  N   ASP A 136      15.190 -29.237  -6.292  1.00  0.91           N
ATOM   2126  CA  ASP A 136      15.877 -28.679  -7.467  1.00  0.91           C
ATOM   2127  C   ASP A 136      17.070 -29.558  -7.896  1.00  0.91           C
ATOM   2128  O   ASP A 136      16.890 -30.765  -8.056  1.00  0.91           O
ATOM   2129  CB  ASP A 136      16.292 -27.242  -7.190  1.00  0.91           C
ATOM   2130  CG  ASP A 136      15.083 -26.407  -6.975  1.00  0.91           C
ATOM   2131  OD1 ASP A 136      14.101 -26.614  -7.675  1.00  0.91           O
ATOM   2132  OD2 ASP A 136      15.084 -25.587  -6.093  1.00  0.91           O1-
ATOM      0  H   ASP A 136      14.336 -29.293  -6.377  1.00  0.91           H   new
ATOM      0  HA  ASP A 136      15.260 -28.674  -8.216  1.00  0.91           H   new
ATOM      0  HB2 ASP A 136      16.864 -27.206  -6.408  1.00  0.91           H   new
ATOM      0  HB3 ASP A 136      16.808 -26.895  -7.935  1.00  0.91           H   new
ATOM   2137  N   GLY A 137      18.268 -28.993  -8.100  1.00  1.10           N
ATOM   2138  CA  GLY A 137      19.398 -29.809  -8.517  1.00  1.10           C
ATOM   2139  C   GLY A 137      19.210 -30.324  -9.942  1.00  1.10           C
ATOM   2140  O   GLY A 137      18.360 -29.831 -10.687  1.00  1.10           O
ATOM      0  H   GLY A 137      18.438 -28.156  -8.003  1.00  1.10           H   new
ATOM      0  HA2 GLY A 137      20.214 -29.287  -8.464  1.00  1.10           H   new
ATOM      0  HA3 GLY A 137      19.500 -30.559  -7.910  1.00  1.10           H   new
ATOM   2144  N   ASP A 138      20.016 -31.312 -10.322  1.00  1.32           N
ATOM   2145  CA  ASP A 138      19.948 -31.896 -11.657  1.00  1.32           C
ATOM   2146  C   ASP A 138      18.770 -32.840 -11.774  1.00  1.32           C
ATOM   2147  O   ASP A 138      18.345 -33.408 -10.764  1.00  1.32           O
ATOM   2148  CB  ASP A 138      21.218 -32.678 -11.971  1.00  1.32           C
ATOM   2149  CG  ASP A 138      22.423 -31.788 -12.133  1.00  1.32           C
ATOM   2150  OD1 ASP A 138      22.246 -30.590 -12.263  1.00  1.32           O
ATOM   2151  OD2 ASP A 138      23.514 -32.281 -12.123  1.00  1.32           O1-
ATOM      0  H   ASP A 138      20.616 -31.661  -9.814  1.00  1.32           H   new
ATOM      0  HA  ASP A 138      19.847 -31.164 -12.285  1.00  1.32           H   new
ATOM      0  HB2 ASP A 138      21.385 -33.316 -11.260  1.00  1.32           H   new
ATOM      0  HB3 ASP A 138      21.086 -33.189 -12.785  1.00  1.32           H   new
ATOM   2156  N   THR A 139      18.282 -33.049 -12.999  1.00  1.51           N
ATOM   2157  CA  THR A 139      17.275 -34.076 -13.230  1.00  1.51           C
ATOM   2158  C   THR A 139      18.015 -35.408 -13.203  1.00  1.51           C
ATOM   2159  O   THR A 139      19.061 -35.540 -13.840  1.00  1.51           O
ATOM   2160  CB  THR A 139      16.547 -33.906 -14.571  1.00  1.51           C
ATOM   2161  CG2 THR A 139      15.480 -34.982 -14.701  1.00  1.51           C
ATOM   2162  OG1 THR A 139      15.917 -32.619 -14.622  1.00  1.51           O
ATOM      0  H   THR A 139      18.520 -32.611 -13.700  1.00  1.51           H   new
ATOM      0  HA  THR A 139      16.588 -34.019 -12.548  1.00  1.51           H   new
ATOM      0  HB  THR A 139      17.188 -33.982 -15.295  1.00  1.51           H   new
ATOM      0  HG1 THR A 139      15.521 -32.529 -15.358  1.00  1.51           H   new
ATOM      0 HG21 THR A 139      15.017 -34.878 -15.547  1.00  1.51           H   new
ATOM      0 HG22 THR A 139      15.897 -35.857 -14.666  1.00  1.51           H   new
ATOM      0 HG23 THR A 139      14.845 -34.898 -13.973  1.00  1.51           H   new
ATOM   2170  N   LEU A 140      17.514 -36.357 -12.425  1.00  1.59           N
ATOM   2171  CA  LEU A 140      18.155 -37.653 -12.255  1.00  1.59           C
ATOM   2172  C   LEU A 140      17.262 -38.685 -13.007  1.00  1.59           C
ATOM   2173  O   LEU A 140      16.228 -38.252 -13.495  1.00  1.59           O
ATOM   2174  CB  LEU A 140      18.370 -37.806 -10.743  1.00  1.59           C
ATOM   2175  CG  LEU A 140      19.158 -36.704 -10.096  1.00  1.59           C
ATOM   2176  CD1 LEU A 140      19.190 -36.943  -8.608  1.00  1.59           C
ATOM   2177  CD2 LEU A 140      20.553 -36.663 -10.684  1.00  1.59           C
ATOM      0  H   LEU A 140      16.786 -36.267 -11.977  1.00  1.59           H   new
ATOM      0  HA  LEU A 140      19.034 -37.782 -12.643  1.00  1.59           H   new
ATOM      0  HB2 LEU A 140      17.503 -37.861 -10.311  1.00  1.59           H   new
ATOM      0  HB3 LEU A 140      18.823 -38.648 -10.579  1.00  1.59           H   new
ATOM      0  HG  LEU A 140      18.743 -35.843 -10.263  1.00  1.59           H   new
ATOM      0 HD11 LEU A 140      19.697 -36.237  -8.177  1.00  1.59           H   new
ATOM      0 HD12 LEU A 140      18.284 -36.948  -8.261  1.00  1.59           H   new
ATOM      0 HD13 LEU A 140      19.610 -37.798  -8.426  1.00  1.59           H   new
ATOM      0 HD21 LEU A 140      21.060 -35.950 -10.265  1.00  1.59           H   new
ATOM      0 HD22 LEU A 140      20.996 -37.511 -10.526  1.00  1.59           H   new
ATOM      0 HD23 LEU A 140      20.497 -36.501 -11.639  1.00  1.59           H   new
ATOM   2189  N   LYS A 141      17.603 -39.990 -13.251  1.00  1.54           N
ATOM   2190  CA  LYS A 141      18.645 -40.950 -12.796  1.00  1.54           C
ATOM   2191  C   LYS A 141      18.240 -41.666 -11.491  1.00  1.54           C
ATOM   2192  O   LYS A 141      18.391 -42.880 -11.382  1.00  1.54           O
ATOM   2193  CB  LYS A 141      20.057 -40.349 -12.669  1.00  1.54           C
ATOM   2194  CG  LYS A 141      20.687 -39.916 -13.979  1.00  1.54           C
ATOM   2195  CD  LYS A 141      22.058 -39.308 -13.743  1.00  1.54           C
ATOM   2196  CE  LYS A 141      22.687 -38.843 -15.043  1.00  1.54           C
ATOM   2197  NZ  LYS A 141      24.013 -38.212 -14.818  1.00  1.54           N1+
ATOM      0  H   LYS A 141      17.106 -40.408 -13.815  1.00  1.54           H   new
ATOM      0  HA  LYS A 141      18.697 -41.605 -13.510  1.00  1.54           H   new
ATOM      0  HB2 LYS A 141      20.016 -39.582 -12.076  1.00  1.54           H   new
ATOM      0  HB3 LYS A 141      20.636 -41.003 -12.247  1.00  1.54           H   new
ATOM      0  HG2 LYS A 141      20.765 -40.679 -14.573  1.00  1.54           H   new
ATOM      0  HG3 LYS A 141      20.114 -39.270 -14.420  1.00  1.54           H   new
ATOM      0  HD2 LYS A 141      21.981 -38.558 -13.132  1.00  1.54           H   new
ATOM      0  HD3 LYS A 141      22.635 -39.962 -13.318  1.00  1.54           H   new
ATOM      0  HE2 LYS A 141      22.786 -39.599 -15.643  1.00  1.54           H   new
ATOM      0  HE3 LYS A 141      22.097 -38.209 -15.480  1.00  1.54           H   new
ATOM      0  HZ1 LYS A 141      24.354 -37.951 -15.598  1.00  1.54           H   new
ATOM      0  HZ2 LYS A 141      23.919 -37.506 -14.284  1.00  1.54           H   new
ATOM      0  HZ3 LYS A 141      24.561 -38.801 -14.437  1.00  1.54           H   new
ATOM   2211  N   GLU A 142      17.760 -40.918 -10.508  1.00  1.39           N
ATOM   2212  CA  GLU A 142      17.311 -41.420  -9.222  1.00  1.39           C
ATOM   2213  C   GLU A 142      15.937 -40.825  -8.987  1.00  1.39           C
ATOM   2214  O   GLU A 142      15.072 -41.387  -8.319  1.00  1.39           O
ATOM   2215  CB  GLU A 142      18.261 -40.951  -8.113  1.00  1.39           C
ATOM   2216  CG  GLU A 142      19.705 -41.420  -8.272  1.00  1.39           C
ATOM   2217  CD  GLU A 142      20.626 -40.899  -7.191  1.00  1.39           C
ATOM   2218  OE1 GLU A 142      20.176 -40.140  -6.366  1.00  1.39           O
ATOM   2219  OE2 GLU A 142      21.779 -41.260  -7.197  1.00  1.39           O1-
ATOM      0  H   GLU A 142      17.684 -40.064 -10.577  1.00  1.39           H   new
ATOM      0  HA  GLU A 142      17.290 -42.390  -9.215  1.00  1.39           H   new
ATOM      0  HB2 GLU A 142      18.250 -39.982  -8.083  1.00  1.39           H   new
ATOM      0  HB3 GLU A 142      17.923 -41.266  -7.260  1.00  1.39           H   new
ATOM      0  HG2 GLU A 142      19.726 -42.390  -8.266  1.00  1.39           H   new
ATOM      0  HG3 GLU A 142      20.038 -41.134  -9.137  1.00  1.39           H   new
ATOM   2226  N   CYS A 143      15.817 -39.622  -9.518  1.00  1.20           N
ATOM   2227  CA  CYS A 143      14.681 -38.722  -9.337  1.00  1.20           C
ATOM   2228  C   CYS A 143      14.320 -37.862 -10.570  1.00  1.20           C
ATOM   2229  O   CYS A 143      14.744 -36.697 -10.641  1.00  1.20           O
ATOM   2230  CB  CYS A 143      14.949 -37.811  -8.136  1.00  1.20           C
ATOM   2231  SG  CYS A 143      13.616 -36.714  -7.676  1.00  1.20           S
ATOM      0  H   CYS A 143      16.427 -39.285 -10.022  1.00  1.20           H   new
ATOM      0  HA  CYS A 143      13.912 -39.294  -9.190  1.00  1.20           H   new
ATOM      0  HB2 CYS A 143      15.165 -38.368  -7.372  1.00  1.20           H   new
ATOM      0  HB3 CYS A 143      15.734 -37.275  -8.328  1.00  1.20           H   new
ATOM   2236  N   PRO A 144      13.630 -38.434 -11.578  1.00  1.03           N
ATOM   2237  CA  PRO A 144      13.149 -37.810 -12.813  1.00  1.03           C
ATOM   2238  C   PRO A 144      12.189 -36.673 -12.529  1.00  1.03           C
ATOM   2239  O   PRO A 144      11.464 -36.714 -11.536  1.00  1.03           O
ATOM   2240  CB  PRO A 144      12.420 -38.954 -13.528  1.00  1.03           C
ATOM   2241  CG  PRO A 144      13.004 -40.210 -12.943  1.00  1.03           C
ATOM   2242  CD  PRO A 144      13.289 -39.876 -11.499  1.00  1.03           C
ATOM      0  HA  PRO A 144      13.869 -37.421 -13.334  1.00  1.03           H   new
ATOM      0  HB2 PRO A 144      11.463 -38.909 -13.379  1.00  1.03           H   new
ATOM      0  HB3 PRO A 144      12.560 -38.915 -14.487  1.00  1.03           H   new
ATOM      0  HG2 PRO A 144      12.384 -40.952 -13.016  1.00  1.03           H   new
ATOM      0  HG3 PRO A 144      13.814 -40.471 -13.409  1.00  1.03           H   new
ATOM      0  HD2 PRO A 144      12.520 -40.037 -10.930  1.00  1.03           H   new
ATOM      0  HD3 PRO A 144      14.021 -40.403 -11.142  1.00  1.03           H   new
ATOM   2250  N   LEU A 145      12.066 -35.711 -13.450  1.00  0.90           N
ATOM   2251  CA  LEU A 145      11.112 -34.612 -13.238  1.00  0.90           C
ATOM   2252  C   LEU A 145       9.674 -35.120 -13.092  1.00  0.90           C
ATOM   2253  O   LEU A 145       8.859 -34.498 -12.415  1.00  0.90           O
ATOM   2254  CB  LEU A 145      11.118 -33.586 -14.389  1.00  0.90           C
ATOM   2255  CG  LEU A 145      12.364 -32.705 -14.564  1.00  0.90           C
ATOM   2256  CD1 LEU A 145      12.169 -31.802 -15.784  1.00  0.90           C
ATOM   2257  CD2 LEU A 145      12.603 -31.895 -13.315  1.00  0.90           C
ATOM      0  H   LEU A 145      12.511 -35.674 -14.185  1.00  0.90           H   new
ATOM      0  HA  LEU A 145      11.407 -34.186 -12.418  1.00  0.90           H   new
ATOM      0  HB2 LEU A 145      10.977 -34.069 -15.218  1.00  0.90           H   new
ATOM      0  HB3 LEU A 145      10.354 -33.000 -14.269  1.00  0.90           H   new
ATOM      0  HG  LEU A 145      13.146 -33.260 -14.709  1.00  0.90           H   new
ATOM      0 HD11 LEU A 145      12.952 -31.242 -15.901  1.00  0.90           H   new
ATOM      0 HD12 LEU A 145      12.042 -32.349 -16.575  1.00  0.90           H   new
ATOM      0 HD13 LEU A 145      11.389 -31.241 -15.651  1.00  0.90           H   new
ATOM      0 HD21 LEU A 145      13.391 -31.342 -13.434  1.00  0.90           H   new
ATOM      0 HD22 LEU A 145      11.834 -31.329 -13.144  1.00  0.90           H   new
ATOM      0 HD23 LEU A 145      12.738 -32.492 -12.563  1.00  0.90           H   new
ATOM   2269  N   GLU A 146       9.373 -36.266 -13.698  1.00  0.82           N
ATOM   2270  CA  GLU A 146       8.039 -36.868 -13.677  1.00  0.82           C
ATOM   2271  C   GLU A 146       7.572 -37.227 -12.260  1.00  0.82           C
ATOM   2272  O   GLU A 146       6.366 -37.340 -12.001  1.00  0.82           O
ATOM   2273  CB  GLU A 146       8.022 -38.118 -14.556  1.00  0.82           C
ATOM   2274  CG  GLU A 146       8.166 -37.827 -16.049  1.00  0.82           C
ATOM   2275  CD  GLU A 146       8.179 -39.069 -16.917  1.00  0.82           C
ATOM   2276  OE1 GLU A 146       8.209 -40.150 -16.381  1.00  0.82           O
ATOM   2277  OE2 GLU A 146       8.155 -38.928 -18.118  1.00  0.82           O1-
ATOM      0  H   GLU A 146       9.949 -36.725 -14.142  1.00  0.82           H   new
ATOM      0  HA  GLU A 146       7.422 -36.204 -14.023  1.00  0.82           H   new
ATOM      0  HB2 GLU A 146       8.741 -38.707 -14.279  1.00  0.82           H   new
ATOM      0  HB3 GLU A 146       7.191 -38.596 -14.407  1.00  0.82           H   new
ATOM      0  HG2 GLU A 146       7.435 -37.254 -16.330  1.00  0.82           H   new
ATOM      0  HG3 GLU A 146       8.987 -37.332 -16.196  1.00  0.82           H   new
ATOM   2284  N   HIS A 147       8.537 -37.440 -11.365  1.00  0.78           N
ATOM   2285  CA  HIS A 147       8.308 -37.789  -9.976  1.00  0.78           C
ATOM   2286  C   HIS A 147       8.569 -36.608  -9.053  1.00  0.78           C
ATOM   2287  O   HIS A 147       8.716 -36.784  -7.841  1.00  0.78           O
ATOM   2288  CB  HIS A 147       9.171 -38.978  -9.585  1.00  0.78           C
ATOM   2289  CG  HIS A 147       8.771 -40.247 -10.206  1.00  0.78           C
ATOM   2290  CD2 HIS A 147       9.231 -40.895 -11.297  1.00  0.78           C
ATOM   2291  ND1 HIS A 147       7.741 -41.017  -9.702  1.00  0.78           N
ATOM   2292  CE1 HIS A 147       7.595 -42.094 -10.451  1.00  0.78           C
ATOM   2293  NE2 HIS A 147       8.487 -42.045 -11.430  1.00  0.78           N
ATOM      0  H   HIS A 147       9.372 -37.381 -11.564  1.00  0.78           H   new
ATOM      0  HA  HIS A 147       7.374 -38.033  -9.878  1.00  0.78           H   new
ATOM      0  HB2 HIS A 147      10.092 -38.789  -9.825  1.00  0.78           H   new
ATOM      0  HB3 HIS A 147       9.145 -39.080  -8.621  1.00  0.78           H   new
ATOM      0  HD1 HIS A 147       7.269 -40.825  -9.009  1.00  0.78           H   new
ATOM      0  HD2 HIS A 147       9.921 -40.616 -11.854  1.00  0.78           H   new
ATOM      0  HE1 HIS A 147       6.973 -42.771 -10.315  1.00  0.78           H   new
ATOM   2301  N   ARG A 148       8.625 -35.396  -9.610  1.00  0.76           N
ATOM   2302  CA  ARG A 148       8.851 -34.243  -8.761  1.00  0.76           C
ATOM   2303  C   ARG A 148       7.659 -33.311  -8.711  1.00  0.76           C
ATOM   2304  O   ARG A 148       6.930 -33.127  -9.700  1.00  0.76           O
ATOM   2305  CB  ARG A 148      10.053 -33.441  -9.208  1.00  0.76           C
ATOM   2306  CG  ARG A 148      11.337 -34.168  -9.118  1.00  0.76           C
ATOM   2307  CD  ARG A 148      12.456 -33.310  -9.468  1.00  0.76           C
ATOM   2308  NE  ARG A 148      13.656 -34.061  -9.583  1.00  0.76           N
ATOM   2309  CZ  ARG A 148      14.868 -33.569  -9.818  1.00  0.76           C
ATOM   2310  NH1 ARG A 148      15.064 -32.288  -9.982  1.00  0.76           N1+
ATOM   2311  NH2 ARG A 148      15.864 -34.402  -9.885  1.00  0.76           N
ATOM      0  H   ARG A 148       8.537 -35.230 -10.449  1.00  0.76           H   new
ATOM      0  HA  ARG A 148       9.006 -34.609  -7.876  1.00  0.76           H   new
ATOM      0  HB2 ARG A 148       9.917 -33.159 -10.126  1.00  0.76           H   new
ATOM      0  HB3 ARG A 148      10.110 -32.636  -8.669  1.00  0.76           H   new
ATOM      0  HG2 ARG A 148      11.456 -34.507  -8.217  1.00  0.76           H   new
ATOM      0  HG3 ARG A 148      11.318 -34.936  -9.710  1.00  0.76           H   new
ATOM      0  HD2 ARG A 148      12.272 -32.858 -10.306  1.00  0.76           H   new
ATOM      0  HD3 ARG A 148      12.564 -32.622  -8.793  1.00  0.76           H   new
ATOM      0  HE  ARG A 148      13.592 -34.914  -9.492  1.00  0.76           H   new
ATOM      0 HH11 ARG A 148      14.401 -31.742  -9.939  1.00  0.76           H   new
ATOM      0 HH12 ARG A 148      15.856 -31.990 -10.133  1.00  0.76           H   new
ATOM      0 HH21 ARG A 148      15.728 -35.244  -9.778  1.00  0.76           H   new
ATOM      0 HH22 ARG A 148      16.659 -34.111 -10.036  1.00  0.76           H   new
ATOM   2325  N   ALA A 149       7.491 -32.725  -7.538  1.00  0.74           N
ATOM   2326  CA  ALA A 149       6.477 -31.734  -7.289  1.00  0.74           C
ATOM   2327  C   ALA A 149       6.961 -30.382  -7.776  1.00  0.74           C
ATOM   2328  O   ALA A 149       8.167 -30.198  -7.920  1.00  0.74           O
ATOM   2329  CB  ALA A 149       6.132 -31.691  -5.822  1.00  0.74           C
ATOM      0  H   ALA A 149       7.978 -32.900  -6.851  1.00  0.74           H   new
ATOM      0  HA  ALA A 149       5.671 -31.969  -7.775  1.00  0.74           H   new
ATOM      0  HB1 ALA A 149       5.449 -31.020  -5.670  1.00  0.74           H   new
ATOM      0  HB2 ALA A 149       5.801 -32.559  -5.542  1.00  0.74           H   new
ATOM      0  HB3 ALA A 149       6.924 -31.467  -5.309  1.00  0.74           H   new
ATOM   2335  N   TRP A 150       6.054 -29.441  -8.029  1.00  0.73           N
ATOM   2336  CA  TRP A 150       6.460 -28.077  -8.395  1.00  0.73           C
ATOM   2337  C   TRP A 150       5.371 -27.039  -8.130  1.00  0.73           C
ATOM   2338  O   TRP A 150       4.186 -27.362  -8.117  1.00  0.73           O
ATOM   2339  CB  TRP A 150       6.953 -28.038  -9.834  1.00  0.73           C
ATOM   2340  CG  TRP A 150       7.445 -26.722 -10.295  1.00  0.73           C
ATOM   2341  CD1 TRP A 150       8.698 -26.225 -10.153  1.00  0.73           C
ATOM   2342  CD2 TRP A 150       6.727 -25.762 -11.058  1.00  0.73           C
ATOM   2343  CE2 TRP A 150       7.609 -24.715 -11.320  1.00  0.73           C
ATOM   2344  CE3 TRP A 150       5.435 -25.708 -11.548  1.00  0.73           C
ATOM   2345  NE1 TRP A 150       8.801 -25.022 -10.745  1.00  0.73           N
ATOM   2346  CZ2 TRP A 150       7.234 -23.621 -12.050  1.00  0.73           C
ATOM   2347  CZ3 TRP A 150       5.063 -24.618 -12.272  1.00  0.73           C
ATOM   2348  CH2 TRP A 150       5.924 -23.594 -12.523  1.00  0.73           C
ATOM      0  H   TRP A 150       5.204 -29.566  -7.996  1.00  0.73           H   new
ATOM      0  HA  TRP A 150       7.197 -27.830  -7.815  1.00  0.73           H   new
ATOM      0  HB2 TRP A 150       7.667 -28.687  -9.934  1.00  0.73           H   new
ATOM      0  HB3 TRP A 150       6.230 -28.319 -10.416  1.00  0.73           H   new
ATOM      0  HD1 TRP A 150       9.391 -26.657  -9.708  1.00  0.73           H   new
ATOM      0  HE1 TRP A 150       9.505 -24.528 -10.758  1.00  0.73           H   new
ATOM      0  HE3 TRP A 150       4.835 -26.400 -11.387  1.00  0.73           H   new
ATOM      0  HZ2 TRP A 150       7.827 -22.926 -12.223  1.00  0.73           H   new
ATOM      0  HZ3 TRP A 150       4.196 -24.571 -12.605  1.00  0.73           H   new
ATOM      0  HH2 TRP A 150       5.633 -22.863 -13.019  1.00  0.73           H   new
ATOM   2359  N   ASN A 151       5.795 -25.803  -7.811  1.00  0.73           N
ATOM   2360  CA  ASN A 151       4.888 -24.683  -7.488  1.00  0.73           C
ATOM   2361  C   ASN A 151       3.962 -25.117  -6.378  1.00  0.73           C
ATOM   2362  O   ASN A 151       2.762 -24.862  -6.361  1.00  0.73           O
ATOM   2363  CB  ASN A 151       4.171 -24.169  -8.722  1.00  0.73           C
ATOM   2364  CG  ASN A 151       3.534 -22.799  -8.580  1.00  0.73           C
ATOM   2365  ND2 ASN A 151       2.621 -22.517  -9.462  1.00  0.73           N
ATOM   2366  OD1 ASN A 151       3.910 -21.983  -7.728  1.00  0.73           O
ATOM      0  H   ASN A 151       6.627 -25.590  -7.776  1.00  0.73           H   new
ATOM      0  HA  ASN A 151       5.397 -23.921  -7.168  1.00  0.73           H   new
ATOM      0  HB2 ASN A 151       4.804 -24.140  -9.457  1.00  0.73           H   new
ATOM      0  HB3 ASN A 151       3.481 -24.806  -8.966  1.00  0.73           H   new
ATOM      0 HD21 ASN A 151       2.254 -21.739  -9.468  1.00  0.73           H   new
ATOM      0 HD22 ASN A 151       2.384 -23.108 -10.040  1.00  0.73           H   new
ATOM   2373  N   SER A 152       4.586 -25.751  -5.405  1.00  0.74           N
ATOM   2374  CA  SER A 152       3.932 -26.287  -4.245  1.00  0.74           C
ATOM   2375  C   SER A 152       3.827 -25.333  -3.093  1.00  0.74           C
ATOM   2376  O   SER A 152       3.273 -25.694  -2.065  1.00  0.74           O
ATOM   2377  CB  SER A 152       4.670 -27.502  -3.794  1.00  0.74           C
ATOM   2378  OG  SER A 152       4.571 -28.520  -4.741  1.00  0.74           O
ATOM      0  H   SER A 152       5.436 -25.883  -5.407  1.00  0.74           H   new
ATOM      0  HA  SER A 152       3.023 -26.488  -4.516  1.00  0.74           H   new
ATOM      0  HB2 SER A 152       5.603 -27.282  -3.645  1.00  0.74           H   new
ATOM      0  HB3 SER A 152       4.312 -27.807  -2.946  1.00  0.74           H   new
ATOM      0  HG  SER A 152       5.310 -28.913  -4.808  1.00  0.74           H   new
ATOM   2384  N   PHE A 153       4.381 -24.140  -3.222  1.00  0.75           N
ATOM   2385  CA  PHE A 153       4.314 -23.210  -2.116  1.00  0.75           C
ATOM   2386  C   PHE A 153       3.714 -21.869  -2.490  1.00  0.75           C
ATOM   2387  O   PHE A 153       3.911 -21.363  -3.595  1.00  0.75           O
ATOM   2388  CB  PHE A 153       5.694 -23.015  -1.501  1.00  0.75           C
ATOM   2389  CG  PHE A 153       6.226 -24.231  -0.891  1.00  0.75           C
ATOM   2390  CD1 PHE A 153       6.932 -25.150  -1.637  1.00  0.75           C
ATOM   2391  CD2 PHE A 153       6.001 -24.476   0.443  1.00  0.75           C
ATOM   2392  CE1 PHE A 153       7.396 -26.293  -1.060  1.00  0.75           C
ATOM   2393  CE2 PHE A 153       6.467 -25.613   1.025  1.00  0.75           C
ATOM   2394  CZ  PHE A 153       7.165 -26.527   0.268  1.00  0.75           C
ATOM      0  H   PHE A 153       4.790 -23.856  -3.923  1.00  0.75           H   new
ATOM      0  HA  PHE A 153       3.716 -23.607  -1.463  1.00  0.75           H   new
ATOM      0  HB2 PHE A 153       6.308 -22.709  -2.187  1.00  0.75           H   new
ATOM      0  HB3 PHE A 153       5.647 -22.316  -0.830  1.00  0.75           H   new
ATOM      0  HD1 PHE A 153       7.092 -24.989  -2.539  1.00  0.75           H   new
ATOM      0  HD2 PHE A 153       5.526 -23.859   0.952  1.00  0.75           H   new
ATOM      0  HE1 PHE A 153       7.869 -26.913  -1.567  1.00  0.75           H   new
ATOM      0  HE2 PHE A 153       6.315 -25.772   1.929  1.00  0.75           H   new
ATOM      0  HZ  PHE A 153       7.481 -27.308   0.662  1.00  0.75           H   new
ATOM   2404  N   LEU A 154       3.003 -21.300  -1.527  1.00  0.79           N
ATOM   2405  CA  LEU A 154       2.405 -19.977  -1.618  1.00  0.79           C
ATOM   2406  C   LEU A 154       2.770 -19.101  -0.456  1.00  0.79           C
ATOM   2407  O   LEU A 154       2.916 -19.565   0.670  1.00  0.79           O
ATOM   2408  CB  LEU A 154       0.888 -20.058  -1.656  1.00  0.79           C
ATOM   2409  CG  LEU A 154       0.303 -20.726  -2.823  1.00  0.79           C
ATOM   2410  CD1 LEU A 154      -1.177 -20.922  -2.561  1.00  0.79           C
ATOM   2411  CD2 LEU A 154       0.574 -19.854  -4.055  1.00  0.79           C
ATOM      0  H   LEU A 154       2.850 -21.688  -0.775  1.00  0.79           H   new
ATOM      0  HA  LEU A 154       2.753 -19.594  -2.439  1.00  0.79           H   new
ATOM      0  HB2 LEU A 154       0.588 -20.520  -0.858  1.00  0.79           H   new
ATOM      0  HB3 LEU A 154       0.534 -19.156  -1.612  1.00  0.79           H   new
ATOM      0  HG  LEU A 154       0.694 -21.599  -2.984  1.00  0.79           H   new
ATOM      0 HD11 LEU A 154      -1.585 -21.363  -3.322  1.00  0.79           H   new
ATOM      0 HD12 LEU A 154      -1.296 -21.469  -1.769  1.00  0.79           H   new
ATOM      0 HD13 LEU A 154      -1.599 -20.059  -2.424  1.00  0.79           H   new
ATOM      0 HD21 LEU A 154       0.195 -20.277  -4.841  1.00  0.79           H   new
ATOM      0 HD22 LEU A 154       0.168 -18.982  -3.930  1.00  0.79           H   new
ATOM      0 HD23 LEU A 154       1.531 -19.750  -4.174  1.00  0.79           H   new
ATOM   2423  N   VAL A 155       2.847 -17.820  -0.708  1.00  0.86           N
ATOM   2424  CA  VAL A 155       3.074 -16.860   0.335  1.00  0.86           C
ATOM   2425  C   VAL A 155       1.796 -16.508   1.087  1.00  0.86           C
ATOM   2426  O   VAL A 155       0.773 -16.154   0.498  1.00  0.86           O
ATOM   2427  CB  VAL A 155       3.708 -15.618  -0.275  1.00  0.86           C
ATOM   2428  CG1 VAL A 155       3.828 -14.543   0.770  1.00  0.86           C
ATOM   2429  CG2 VAL A 155       5.089 -15.970  -0.845  1.00  0.86           C
ATOM      0  H   VAL A 155       2.769 -17.479  -1.494  1.00  0.86           H   new
ATOM      0  HA  VAL A 155       3.673 -17.251   0.990  1.00  0.86           H   new
ATOM      0  HB  VAL A 155       3.148 -15.289  -0.995  1.00  0.86           H   new
ATOM      0 HG11 VAL A 155       4.232 -13.754   0.377  1.00  0.86           H   new
ATOM      0 HG12 VAL A 155       2.947 -14.320   1.108  1.00  0.86           H   new
ATOM      0 HG13 VAL A 155       4.383 -14.861   1.499  1.00  0.86           H   new
ATOM      0 HG21 VAL A 155       5.491 -15.177  -1.233  1.00  0.86           H   new
ATOM      0 HG22 VAL A 155       5.657 -16.305  -0.134  1.00  0.86           H   new
ATOM      0 HG23 VAL A 155       4.993 -16.651  -1.529  1.00  0.86           H   new
ATOM   2439  N   GLU A 156       1.870 -16.663   2.398  1.00  0.99           N
ATOM   2440  CA  GLU A 156       0.803 -16.364   3.334  1.00  0.99           C
ATOM   2441  C   GLU A 156       0.893 -14.919   3.806  1.00  0.99           C
ATOM   2442  O   GLU A 156      -0.123 -14.240   3.956  1.00  0.99           O
ATOM   2443  CB  GLU A 156       0.858 -17.308   4.533  1.00  0.99           C
ATOM   2444  CG  GLU A 156      -0.254 -17.086   5.594  1.00  0.99           C
ATOM   2445  CD  GLU A 156      -1.663 -17.385   5.093  1.00  0.99           C
ATOM   2446  OE1 GLU A 156      -1.782 -18.052   4.092  1.00  0.99           O
ATOM   2447  OE2 GLU A 156      -2.606 -16.958   5.713  1.00  0.99           O1-
ATOM      0  H   GLU A 156       2.578 -16.960   2.785  1.00  0.99           H   new
ATOM      0  HA  GLU A 156      -0.043 -16.491   2.876  1.00  0.99           H   new
ATOM      0  HB2 GLU A 156       0.802 -18.221   4.211  1.00  0.99           H   new
ATOM      0  HB3 GLU A 156       1.722 -17.212   4.964  1.00  0.99           H   new
ATOM      0  HG2 GLU A 156      -0.069 -17.647   6.364  1.00  0.99           H   new
ATOM      0  HG3 GLU A 156      -0.218 -16.166   5.898  1.00  0.99           H   new
ATOM   2454  N   ASP A 157       2.123 -14.455   4.061  1.00  1.18           N
ATOM   2455  CA  ASP A 157       2.290 -13.099   4.590  1.00  1.18           C
ATOM   2456  C   ASP A 157       3.659 -12.492   4.277  1.00  1.18           C
ATOM   2457  O   ASP A 157       4.611 -13.188   3.924  1.00  1.18           O
ATOM   2458  CB  ASP A 157       2.046 -13.098   6.111  1.00  1.18           C
ATOM   2459  CG  ASP A 157       1.613 -11.725   6.704  1.00  1.18           C
ATOM   2460  OD1 ASP A 157       1.602 -10.749   5.981  1.00  1.18           O
ATOM   2461  OD2 ASP A 157       1.305 -11.682   7.875  1.00  1.18           O1-
ATOM      0  H   ASP A 157       2.852 -14.895   3.939  1.00  1.18           H   new
ATOM      0  HA  ASP A 157       1.633 -12.541   4.145  1.00  1.18           H   new
ATOM      0  HB2 ASP A 157       1.362 -13.754   6.316  1.00  1.18           H   new
ATOM      0  HB3 ASP A 157       2.858 -13.386   6.556  1.00  1.18           H   new
ATOM   2466  N   HIS A 158       3.754 -11.175   4.470  1.00  1.44           N
ATOM   2467  CA  HIS A 158       4.982 -10.407   4.236  1.00  1.44           C
ATOM   2468  C   HIS A 158       5.159  -9.224   5.219  1.00  1.44           C
ATOM   2469  O   HIS A 158       4.348  -8.294   5.235  1.00  1.44           O
ATOM   2470  CB  HIS A 158       4.979  -9.899   2.779  1.00  1.44           C
ATOM   2471  CG  HIS A 158       6.212  -9.166   2.348  1.00  1.44           C
ATOM   2472  CD2 HIS A 158       7.412  -9.024   2.932  1.00  1.44           C
ATOM   2473  ND1 HIS A 158       6.280  -8.458   1.163  1.00  1.44           N
ATOM   2474  CE1 HIS A 158       7.472  -7.907   1.064  1.00  1.44           C
ATOM   2475  NE2 HIS A 158       8.166  -8.244   2.130  1.00  1.44           N
ATOM      0  H   HIS A 158       3.096 -10.694   4.745  1.00  1.44           H   new
ATOM      0  HA  HIS A 158       5.735 -10.999   4.392  1.00  1.44           H   new
ATOM      0  HB2 HIS A 158       4.850 -10.658   2.189  1.00  1.44           H   new
ATOM      0  HB3 HIS A 158       4.215  -9.313   2.659  1.00  1.44           H   new
ATOM      0  HD2 HIS A 158       7.676  -9.396   3.743  1.00  1.44           H   new
ATOM      0  HE1 HIS A 158       7.771  -7.373   0.363  1.00  1.44           H   new
ATOM      0  HE2 HIS A 158       8.976  -8.004   2.291  1.00  1.44           H   new
ATOM   2483  N   GLY A 159       6.219  -9.272   6.044  1.00  1.76           N
ATOM   2484  CA  GLY A 159       6.503  -8.214   7.019  1.00  1.76           C
ATOM   2485  C   GLY A 159       7.841  -7.533   6.715  1.00  1.76           C
ATOM   2486  O   GLY A 159       8.606  -8.005   5.868  1.00  1.76           O
ATOM      0  H   GLY A 159       6.788  -9.917   6.051  1.00  1.76           H   new
ATOM      0  HA2 GLY A 159       5.790  -7.556   7.004  1.00  1.76           H   new
ATOM      0  HA3 GLY A 159       6.523  -8.590   7.913  1.00  1.76           H   new
ATOM   2490  N   PHE A 160       8.169  -6.463   7.447  1.00  2.08           N
ATOM   2491  CA  PHE A 160       9.403  -5.732   7.147  1.00  2.08           C
ATOM   2492  C   PHE A 160      10.268  -5.377   8.350  1.00  2.08           C
ATOM   2493  O   PHE A 160       9.756  -5.052   9.424  1.00  2.08           O
ATOM   2494  CB  PHE A 160       9.036  -4.425   6.438  1.00  2.08           C
ATOM   2495  CG  PHE A 160       8.294  -4.628   5.142  1.00  2.08           C
ATOM   2496  CD1 PHE A 160       6.907  -4.755   5.136  1.00  2.08           C
ATOM   2497  CD2 PHE A 160       8.966  -4.693   3.939  1.00  2.08           C
ATOM   2498  CE1 PHE A 160       6.219  -4.950   3.962  1.00  2.08           C
ATOM   2499  CE2 PHE A 160       8.278  -4.881   2.761  1.00  2.08           C
ATOM   2500  CZ  PHE A 160       6.901  -5.011   2.776  1.00  2.08           C
ATOM      0  H   PHE A 160       7.706  -6.152   8.102  1.00  2.08           H   new
ATOM      0  HA  PHE A 160       9.931  -6.335   6.601  1.00  2.08           H   new
ATOM      0  HB2 PHE A 160       8.491  -3.886   7.032  1.00  2.08           H   new
ATOM      0  HB3 PHE A 160       9.847  -3.923   6.262  1.00  2.08           H   new
ATOM      0  HD1 PHE A 160       6.439  -4.707   5.938  1.00  2.08           H   new
ATOM      0  HD2 PHE A 160       9.892  -4.609   3.923  1.00  2.08           H   new
ATOM      0  HE1 PHE A 160       5.293  -5.040   3.973  1.00  2.08           H   new
ATOM      0  HE2 PHE A 160       8.740  -4.921   1.955  1.00  2.08           H   new
ATOM      0  HZ  PHE A 160       6.438  -5.140   1.980  1.00  2.08           H   new
ATOM   2510  N   GLY A 161      11.584  -5.379   8.130  1.00  2.30           N
ATOM   2511  CA  GLY A 161      12.573  -4.893   9.078  1.00  2.30           C
ATOM   2512  C   GLY A 161      13.241  -3.667   8.461  1.00  2.30           C
ATOM   2513  O   GLY A 161      12.619  -2.951   7.674  1.00  2.30           O
ATOM      0  H   GLY A 161      11.931  -5.674   7.400  1.00  2.30           H   new
ATOM      0  HA2 GLY A 161      12.152  -4.664   9.921  1.00  2.30           H   new
ATOM      0  HA3 GLY A 161      13.231  -5.581   9.267  1.00  2.30           H   new
ATOM   2517  N   VAL A 162      14.513  -3.442   8.796  1.00  2.36           N
ATOM   2518  CA  VAL A 162      15.246  -2.285   8.277  1.00  2.36           C
ATOM   2519  C   VAL A 162      16.123  -2.666   7.086  1.00  2.36           C
ATOM   2520  O   VAL A 162      16.050  -2.048   6.015  1.00  2.36           O
ATOM   2521  CB  VAL A 162      16.138  -1.671   9.367  1.00  2.36           C
ATOM   2522  CG1 VAL A 162      16.951  -0.530   8.781  1.00  2.36           C
ATOM   2523  CG2 VAL A 162      15.278  -1.190  10.510  1.00  2.36           C
ATOM      0  H   VAL A 162      14.969  -3.947   9.322  1.00  2.36           H   new
ATOM      0  HA  VAL A 162      14.584  -1.637   7.990  1.00  2.36           H   new
ATOM      0  HB  VAL A 162      16.753  -2.341   9.705  1.00  2.36           H   new
ATOM      0 HG11 VAL A 162      17.513  -0.145   9.472  1.00  2.36           H   new
ATOM      0 HG12 VAL A 162      17.508  -0.866   8.061  1.00  2.36           H   new
ATOM      0 HG13 VAL A 162      16.352   0.150   8.435  1.00  2.36           H   new
ATOM      0 HG21 VAL A 162      15.841  -0.802  11.198  1.00  2.36           H   new
ATOM      0 HG22 VAL A 162      14.655  -0.520  10.187  1.00  2.36           H   new
ATOM      0 HG23 VAL A 162      14.784  -1.938  10.881  1.00  2.36           H   new
ATOM   2533  N   PHE A 163      16.923  -3.717   7.267  1.00  2.24           N
ATOM   2534  CA  PHE A 163      17.858  -4.162   6.243  1.00  2.24           C
ATOM   2535  C   PHE A 163      17.366  -5.428   5.552  1.00  2.24           C
ATOM   2536  O   PHE A 163      17.904  -5.825   4.511  1.00  2.24           O
ATOM   2537  CB  PHE A 163      19.210  -4.415   6.888  1.00  2.24           C
ATOM   2538  CG  PHE A 163      19.746  -3.190   7.536  1.00  2.24           C
ATOM   2539  CD1 PHE A 163      19.742  -3.081   8.917  1.00  2.24           C
ATOM   2540  CD2 PHE A 163      20.228  -2.135   6.785  1.00  2.24           C
ATOM   2541  CE1 PHE A 163      20.215  -1.945   9.536  1.00  2.24           C
ATOM   2542  CE2 PHE A 163      20.704  -0.994   7.401  1.00  2.24           C
ATOM   2543  CZ  PHE A 163      20.697  -0.900   8.779  1.00  2.24           C
ATOM      0  H   PHE A 163      16.937  -4.189   7.986  1.00  2.24           H   new
ATOM      0  HA  PHE A 163      17.933  -3.469   5.568  1.00  2.24           H   new
ATOM      0  HB2 PHE A 163      19.127  -5.121   7.548  1.00  2.24           H   new
ATOM      0  HB3 PHE A 163      19.836  -4.727   6.216  1.00  2.24           H   new
ATOM      0  HD1 PHE A 163      19.416  -3.783   9.432  1.00  2.24           H   new
ATOM      0  HD2 PHE A 163      20.232  -2.194   5.857  1.00  2.24           H   new
ATOM      0  HE1 PHE A 163      20.209  -1.884  10.464  1.00  2.24           H   new
ATOM      0  HE2 PHE A 163      21.029  -0.289   6.888  1.00  2.24           H   new
ATOM      0  HZ  PHE A 163      21.017  -0.132   9.195  1.00  2.24           H   new
ATOM   2553  N   HIS A 164      16.333  -6.039   6.132  1.00  1.98           N
ATOM   2554  CA  HIS A 164      15.755  -7.284   5.640  1.00  1.98           C
ATOM   2555  C   HIS A 164      14.235  -7.248   5.685  1.00  1.98           C
ATOM   2556  O   HIS A 164      13.635  -6.421   6.388  1.00  1.98           O
ATOM   2557  CB  HIS A 164      16.234  -8.509   6.429  1.00  1.98           C
ATOM   2558  CG  HIS A 164      17.711  -8.730   6.382  1.00  1.98           C
ATOM   2559  CD2 HIS A 164      18.467  -9.483   5.556  1.00  1.98           C
ATOM   2560  ND1 HIS A 164      18.589  -8.103   7.246  1.00  1.98           N
ATOM   2561  CE1 HIS A 164      19.825  -8.470   6.953  1.00  1.98           C
ATOM   2562  NE2 HIS A 164      19.779  -9.310   5.932  1.00  1.98           N
ATOM      0  H   HIS A 164      15.943  -5.734   6.835  1.00  1.98           H   new
ATOM      0  HA  HIS A 164      16.058  -7.366   4.722  1.00  1.98           H   new
ATOM      0  HB2 HIS A 164      15.961  -8.412   7.355  1.00  1.98           H   new
ATOM      0  HB3 HIS A 164      15.788  -9.298   6.083  1.00  1.98           H   new
ATOM      0  HD2 HIS A 164      18.158 -10.019   4.862  1.00  1.98           H   new
ATOM      0  HE1 HIS A 164      20.595  -8.186   7.390  1.00  1.98           H   new
ATOM      0  HE2 HIS A 164      20.459  -9.687   5.563  1.00  1.98           H   new
ATOM   2570  N   THR A 165      13.630  -8.176   4.966  1.00  1.67           N
ATOM   2571  CA  THR A 165      12.183  -8.351   4.958  1.00  1.67           C
ATOM   2572  C   THR A 165      11.870  -9.851   4.937  1.00  1.67           C
ATOM   2573  O   THR A 165      12.680 -10.647   4.449  1.00  1.67           O
ATOM   2574  CB  THR A 165      11.584  -7.586   3.768  1.00  1.67           C
ATOM   2575  CG2 THR A 165      12.035  -8.127   2.527  1.00  1.67           C
ATOM   2576  OG1 THR A 165      10.177  -7.653   3.793  1.00  1.67           O
ATOM      0  H   THR A 165      14.050  -8.731   4.461  1.00  1.67           H   new
ATOM      0  HA  THR A 165      11.776  -7.982   5.758  1.00  1.67           H   new
ATOM      0  HB  THR A 165      11.876  -6.664   3.845  1.00  1.67           H   new
ATOM      0  HG1 THR A 165       9.916  -7.773   4.582  1.00  1.67           H   new
ATOM      0 HG21 THR A 165      11.643  -7.627   1.794  1.00  1.67           H   new
ATOM      0 HG22 THR A 165      13.002  -8.065   2.479  1.00  1.67           H   new
ATOM      0 HG23 THR A 165      11.767  -9.057   2.463  1.00  1.67           H   new
ATOM   2584  N   SER A 166      10.727 -10.224   5.521  1.00  1.39           N
ATOM   2585  CA  SER A 166      10.358 -11.636   5.667  1.00  1.39           C
ATOM   2586  C   SER A 166       9.035 -12.025   5.047  1.00  1.39           C
ATOM   2587  O   SER A 166       7.988 -11.428   5.304  1.00  1.39           O
ATOM   2588  CB  SER A 166      10.310 -11.999   7.138  1.00  1.39           C
ATOM   2589  OG  SER A 166      11.587 -11.970   7.727  1.00  1.39           O
ATOM      0  H   SER A 166      10.150  -9.672   5.840  1.00  1.39           H   new
ATOM      0  HA  SER A 166      11.044 -12.124   5.185  1.00  1.39           H   new
ATOM      0  HB2 SER A 166       9.725 -11.382   7.604  1.00  1.39           H   new
ATOM      0  HB3 SER A 166       9.927 -12.884   7.240  1.00  1.39           H   new
ATOM      0  HG  SER A 166      11.905 -12.747   7.745  1.00  1.39           H   new
ATOM   2595  N   VAL A 167       9.091 -13.089   4.268  1.00  1.17           N
ATOM   2596  CA  VAL A 167       7.940 -13.635   3.582  1.00  1.17           C
ATOM   2597  C   VAL A 167       7.662 -15.043   4.111  1.00  1.17           C
ATOM   2598  O   VAL A 167       8.592 -15.846   4.201  1.00  1.17           O
ATOM   2599  CB  VAL A 167       8.257 -13.680   2.082  1.00  1.17           C
ATOM   2600  CG1 VAL A 167       7.150 -14.242   1.356  1.00  1.17           C
ATOM   2601  CG2 VAL A 167       8.586 -12.280   1.558  1.00  1.17           C
ATOM      0  H   VAL A 167       9.818 -13.524   4.120  1.00  1.17           H   new
ATOM      0  HA  VAL A 167       7.154 -13.087   3.733  1.00  1.17           H   new
ATOM      0  HB  VAL A 167       9.034 -14.245   1.948  1.00  1.17           H   new
ATOM      0 HG11 VAL A 167       7.362 -14.265   0.410  1.00  1.17           H   new
ATOM      0 HG12 VAL A 167       6.980 -15.144   1.671  1.00  1.17           H   new
ATOM      0 HG13 VAL A 167       6.360 -13.697   1.497  1.00  1.17           H   new
ATOM      0 HG21 VAL A 167       8.784 -12.327   0.610  1.00  1.17           H   new
ATOM      0 HG22 VAL A 167       7.826 -11.694   1.701  1.00  1.17           H   new
ATOM      0 HG23 VAL A 167       9.357 -11.930   2.031  1.00  1.17           H   new
ATOM   2611  N   TRP A 168       6.413 -15.337   4.481  1.00  1.01           N
ATOM   2612  CA  TRP A 168       6.096 -16.664   5.019  1.00  1.01           C
ATOM   2613  C   TRP A 168       5.312 -17.498   4.033  1.00  1.01           C
ATOM   2614  O   TRP A 168       4.372 -16.985   3.421  1.00  1.01           O
ATOM   2615  CB  TRP A 168       5.320 -16.581   6.325  1.00  1.01           C
ATOM   2616  CG  TRP A 168       6.141 -16.080   7.457  1.00  1.01           C
ATOM   2617  CD1 TRP A 168       6.769 -16.838   8.399  1.00  1.01           C
ATOM   2618  CD2 TRP A 168       6.417 -14.711   7.794  1.00  1.01           C
ATOM   2619  CE2 TRP A 168       7.224 -14.726   8.935  1.00  1.01           C
ATOM   2620  CE3 TRP A 168       6.050 -13.498   7.236  1.00  1.01           C
ATOM   2621  NE1 TRP A 168       7.430 -16.030   9.289  1.00  1.01           N
ATOM   2622  CZ2 TRP A 168       7.673 -13.561   9.525  1.00  1.01           C
ATOM   2623  CZ3 TRP A 168       6.485 -12.341   7.830  1.00  1.01           C
ATOM   2624  CH2 TRP A 168       7.277 -12.361   8.943  1.00  1.01           C
ATOM      0  H   TRP A 168       5.747 -14.795   4.431  1.00  1.01           H   new
ATOM      0  HA  TRP A 168       6.950 -17.092   5.188  1.00  1.01           H   new
ATOM      0  HB2 TRP A 168       4.555 -15.998   6.204  1.00  1.01           H   new
ATOM      0  HB3 TRP A 168       4.975 -17.460   6.547  1.00  1.01           H   new
ATOM      0  HD1 TRP A 168       6.752 -17.767   8.434  1.00  1.01           H   new
ATOM      0  HE1 TRP A 168       7.897 -16.299   9.959  1.00  1.01           H   new
ATOM      0  HE3 TRP A 168       5.519 -13.469   6.473  1.00  1.01           H   new
ATOM      0  HZ2 TRP A 168       8.217 -13.578  10.279  1.00  1.01           H   new
ATOM      0  HZ3 TRP A 168       6.235 -11.523   7.466  1.00  1.01           H   new
ATOM      0  HH2 TRP A 168       7.557 -11.557   9.319  1.00  1.01           H   new
ATOM   2635  N   LEU A 169       5.693 -18.788   3.928  1.00  0.91           N
ATOM   2636  CA  LEU A 169       5.114 -19.721   2.953  1.00  0.91           C
ATOM   2637  C   LEU A 169       4.429 -21.004   3.470  1.00  0.91           C
ATOM   2638  O   LEU A 169       4.852 -21.623   4.451  1.00  0.91           O
ATOM   2639  CB  LEU A 169       6.201 -20.115   1.947  1.00  0.91           C
ATOM   2640  CG  LEU A 169       6.615 -18.982   1.020  1.00  0.91           C
ATOM   2641  CD1 LEU A 169       7.760 -18.199   1.645  1.00  0.91           C
ATOM   2642  CD2 LEU A 169       6.983 -19.527  -0.345  1.00  0.91           C
ATOM      0  H   LEU A 169       6.298 -19.141   4.426  1.00  0.91           H   new
ATOM      0  HA  LEU A 169       4.379 -19.216   2.571  1.00  0.91           H   new
ATOM      0  HB2 LEU A 169       6.981 -20.427   2.431  1.00  0.91           H   new
ATOM      0  HB3 LEU A 169       5.882 -20.859   1.413  1.00  0.91           H   new
ATOM      0  HG  LEU A 169       5.869 -18.374   0.897  1.00  0.91           H   new
ATOM      0 HD11 LEU A 169       8.021 -17.478   1.051  1.00  0.91           H   new
ATOM      0 HD12 LEU A 169       7.474 -17.830   2.495  1.00  0.91           H   new
ATOM      0 HD13 LEU A 169       8.516 -18.790   1.788  1.00  0.91           H   new
ATOM      0 HD21 LEU A 169       7.245 -18.796  -0.926  1.00  0.91           H   new
ATOM      0 HD22 LEU A 169       7.722 -20.149  -0.257  1.00  0.91           H   new
ATOM      0 HD23 LEU A 169       6.218 -19.985  -0.728  1.00  0.91           H   new
ATOM   2654  N   LYS A 170       3.393 -21.423   2.729  1.00  0.86           N
ATOM   2655  CA  LYS A 170       2.563 -22.603   3.003  1.00  0.86           C
ATOM   2656  C   LYS A 170       2.435 -23.512   1.784  1.00  0.86           C
ATOM   2657  O   LYS A 170       2.676 -23.084   0.660  1.00  0.86           O
ATOM   2658  CB  LYS A 170       1.162 -22.162   3.410  1.00  0.86           C
ATOM   2659  CG  LYS A 170       0.414 -21.422   2.305  1.00  0.86           C
ATOM   2660  CD  LYS A 170      -0.934 -20.945   2.774  1.00  0.86           C
ATOM   2661  CE  LYS A 170      -1.697 -20.220   1.666  1.00  0.86           C
ATOM   2662  NZ  LYS A 170      -2.986 -19.669   2.172  1.00  0.86           N1+
ATOM      0  H   LYS A 170       3.145 -21.005   2.019  1.00  0.86           H   new
ATOM      0  HA  LYS A 170       2.998 -23.097   3.716  1.00  0.86           H   new
ATOM      0  HB2 LYS A 170       0.648 -22.942   3.673  1.00  0.86           H   new
ATOM      0  HB3 LYS A 170       1.225 -21.588   4.189  1.00  0.86           H   new
ATOM      0  HG2 LYS A 170       0.941 -20.664   2.008  1.00  0.86           H   new
ATOM      0  HG3 LYS A 170       0.303 -22.008   1.540  1.00  0.86           H   new
ATOM      0  HD2 LYS A 170      -1.455 -21.702   3.084  1.00  0.86           H   new
ATOM      0  HD3 LYS A 170      -0.821 -20.350   3.532  1.00  0.86           H   new
ATOM      0  HE2 LYS A 170      -1.152 -19.500   1.311  1.00  0.86           H   new
ATOM      0  HE3 LYS A 170      -1.869 -20.833   0.934  1.00  0.86           H   new
ATOM      0  HZ1 LYS A 170      -3.411 -19.252   1.510  1.00  0.86           H   new
ATOM      0  HZ2 LYS A 170      -3.493 -20.333   2.478  1.00  0.86           H   new
ATOM      0  HZ3 LYS A 170      -2.824 -19.092   2.830  1.00  0.86           H   new
ATOM   2676  N   VAL A 171       2.036 -24.765   2.003  1.00  0.85           N
ATOM   2677  CA  VAL A 171       1.865 -25.726   0.905  1.00  0.85           C
ATOM   2678  C   VAL A 171       0.554 -25.504   0.116  1.00  0.85           C
ATOM   2679  O   VAL A 171      -0.514 -25.330   0.706  1.00  0.85           O
ATOM   2680  CB  VAL A 171       1.937 -27.166   1.454  1.00  0.85           C
ATOM   2681  CG1 VAL A 171       1.679 -28.188   0.340  1.00  0.85           C
ATOM   2682  CG2 VAL A 171       3.312 -27.390   2.071  1.00  0.85           C
ATOM      0  H   VAL A 171       1.858 -25.082   2.782  1.00  0.85           H   new
ATOM      0  HA  VAL A 171       2.590 -25.582   0.277  1.00  0.85           H   new
ATOM      0  HB  VAL A 171       1.251 -27.286   2.130  1.00  0.85           H   new
ATOM      0 HG11 VAL A 171       1.729 -29.085   0.706  1.00  0.85           H   new
ATOM      0 HG12 VAL A 171       0.797 -28.041  -0.036  1.00  0.85           H   new
ATOM      0 HG13 VAL A 171       2.348 -28.085  -0.355  1.00  0.85           H   new
ATOM      0 HG21 VAL A 171       3.367 -28.294   2.419  1.00  0.85           H   new
ATOM      0 HG22 VAL A 171       3.995 -27.262   1.394  1.00  0.85           H   new
ATOM      0 HG23 VAL A 171       3.450 -26.757   2.793  1.00  0.85           H   new
ATOM   2692  N   ARG A 172       0.663 -25.477  -1.217  1.00  0.86           N
ATOM   2693  CA  ARG A 172      -0.444 -25.255  -2.152  1.00  0.86           C
ATOM   2694  C   ARG A 172      -1.258 -26.530  -2.461  1.00  0.86           C
ATOM   2695  O   ARG A 172      -0.697 -27.586  -2.750  1.00  0.86           O
ATOM   2696  CB  ARG A 172       0.085 -24.669  -3.461  1.00  0.86           C
ATOM   2697  CG  ARG A 172      -1.002 -24.269  -4.436  1.00  0.86           C
ATOM   2698  CD  ARG A 172      -0.532 -23.551  -5.647  1.00  0.86           C
ATOM   2699  NE  ARG A 172      -1.642 -23.401  -6.589  1.00  0.86           N
ATOM   2700  CZ  ARG A 172      -2.472 -22.335  -6.731  1.00  0.86           C
ATOM   2701  NH1 ARG A 172      -2.303 -21.246  -6.029  1.00  0.86           N1+
ATOM   2702  NH2 ARG A 172      -3.471 -22.392  -7.595  1.00  0.86           N
ATOM      0  H   ARG A 172       1.416 -25.593  -1.616  1.00  0.86           H   new
ATOM      0  HA  ARG A 172      -1.045 -24.633  -1.713  1.00  0.86           H   new
ATOM      0  HB2 ARG A 172       0.630 -23.892  -3.261  1.00  0.86           H   new
ATOM      0  HB3 ARG A 172       0.665 -25.320  -3.886  1.00  0.86           H   new
ATOM      0  HG2 ARG A 172      -1.476 -25.068  -4.715  1.00  0.86           H   new
ATOM      0  HG3 ARG A 172      -1.642 -23.707  -3.972  1.00  0.86           H   new
ATOM      0  HD2 ARG A 172      -0.183 -22.680  -5.403  1.00  0.86           H   new
ATOM      0  HD3 ARG A 172       0.194 -24.041  -6.064  1.00  0.86           H   new
ATOM      0  HE  ARG A 172      -1.786 -24.066  -7.115  1.00  0.86           H   new
ATOM      0 HH11 ARG A 172      -1.657 -21.195  -5.464  1.00  0.86           H   new
ATOM      0 HH12 ARG A 172      -2.838 -20.581  -6.132  1.00  0.86           H   new
ATOM      0 HH21 ARG A 172      -3.593 -23.102  -8.065  1.00  0.86           H   new
ATOM      0 HH22 ARG A 172      -3.998 -21.719  -7.688  1.00  0.86           H   new
ATOM   2716  N   GLU A 173      -2.595 -26.398  -2.460  1.00  0.88           N
ATOM   2717  CA  GLU A 173      -3.531 -27.510  -2.730  1.00  0.88           C
ATOM   2718  C   GLU A 173      -3.843 -27.833  -4.208  1.00  0.88           C
ATOM   2719  O   GLU A 173      -4.514 -28.828  -4.480  1.00  0.88           O
ATOM   2720  CB  GLU A 173      -4.876 -27.233  -2.045  1.00  0.88           C
ATOM   2721  CG  GLU A 173      -4.843 -27.236  -0.537  1.00  0.88           C
ATOM   2722  CD  GLU A 173      -6.173 -26.903   0.122  1.00  0.88           C
ATOM   2723  OE1 GLU A 173      -7.129 -26.673  -0.575  1.00  0.88           O
ATOM   2724  OE2 GLU A 173      -6.220 -26.876   1.330  1.00  0.88           O1-
ATOM      0  H   GLU A 173      -2.990 -25.651  -2.301  1.00  0.88           H   new
ATOM      0  HA  GLU A 173      -3.057 -28.281  -2.381  1.00  0.88           H   new
ATOM      0  HB2 GLU A 173      -5.204 -26.371  -2.345  1.00  0.88           H   new
ATOM      0  HB3 GLU A 173      -5.516 -27.899  -2.341  1.00  0.88           H   new
ATOM      0  HG2 GLU A 173      -4.554 -28.110  -0.233  1.00  0.88           H   new
ATOM      0  HG3 GLU A 173      -4.177 -26.597  -0.238  1.00  0.88           H   new
ATOM   2731  N   ASP A 174      -3.397 -26.989  -5.138  1.00  0.89           N
ATOM   2732  CA  ASP A 174      -3.706 -27.131  -6.570  1.00  0.89           C
ATOM   2733  C   ASP A 174      -2.500 -26.939  -7.491  1.00  0.89           C
ATOM   2734  O   ASP A 174      -1.803 -25.930  -7.421  1.00  0.89           O
ATOM   2735  CB  ASP A 174      -4.743 -26.089  -6.997  1.00  0.89           C
ATOM   2736  CG  ASP A 174      -6.137 -26.267  -6.404  1.00  0.89           C
ATOM   2737  OD1 ASP A 174      -6.829 -27.180  -6.786  1.00  0.89           O
ATOM   2738  OD2 ASP A 174      -6.497 -25.463  -5.579  1.00  0.89           O1-
ATOM      0  H   ASP A 174      -2.901 -26.310  -4.958  1.00  0.89           H   new
ATOM      0  HA  ASP A 174      -4.030 -28.041  -6.663  1.00  0.89           H   new
ATOM      0  HB2 ASP A 174      -4.414 -25.210  -6.752  1.00  0.89           H   new
ATOM      0  HB3 ASP A 174      -4.816 -26.106  -7.964  1.00  0.89           H   new
ATOM   2743  N   TYR A 175      -2.256 -27.881  -8.392  1.00  0.90           N
ATOM   2744  CA  TYR A 175      -1.153 -27.702  -9.334  1.00  0.90           C
ATOM   2745  C   TYR A 175      -1.460 -26.489 -10.207  1.00  0.90           C
ATOM   2746  O   TYR A 175      -2.598 -26.317 -10.648  1.00  0.90           O
ATOM   2747  CB  TYR A 175      -0.917 -28.935 -10.202  1.00  0.90           C
ATOM   2748  CG  TYR A 175       0.304 -28.800 -11.118  1.00  0.90           C
ATOM   2749  CD1 TYR A 175       1.579 -28.984 -10.593  1.00  0.90           C
ATOM   2750  CD2 TYR A 175       0.154 -28.491 -12.467  1.00  0.90           C
ATOM   2751  CE1 TYR A 175       2.684 -28.867 -11.403  1.00  0.90           C
ATOM   2752  CE2 TYR A 175       1.270 -28.373 -13.278  1.00  0.90           C
ATOM   2753  CZ  TYR A 175       2.532 -28.564 -12.746  1.00  0.90           C
ATOM   2754  OH  TYR A 175       3.655 -28.456 -13.534  1.00  0.90           O
ATOM      0  H   TYR A 175      -2.701 -28.612  -8.477  1.00  0.90           H   new
ATOM      0  HA  TYR A 175      -0.337 -27.564  -8.828  1.00  0.90           H   new
ATOM      0  HB2 TYR A 175      -0.801 -29.710  -9.630  1.00  0.90           H   new
ATOM      0  HB3 TYR A 175      -1.705 -29.098 -10.744  1.00  0.90           H   new
ATOM      0  HD1 TYR A 175       1.684 -29.187  -9.692  1.00  0.90           H   new
ATOM      0  HD2 TYR A 175      -0.696 -28.364 -12.823  1.00  0.90           H   new
ATOM      0  HE1 TYR A 175       3.535 -28.992 -11.049  1.00  0.90           H   new
ATOM      0  HE2 TYR A 175       1.171 -28.166 -14.179  1.00  0.90           H   new
ATOM      0  HH  TYR A 175       4.216 -29.038 -13.304  1.00  0.90           H   new
ATOM   2764  N   SER A 176      -0.458 -25.655 -10.442  1.00  0.89           N
ATOM   2765  CA  SER A 176      -0.623 -24.453 -11.249  1.00  0.89           C
ATOM   2766  C   SER A 176       0.652 -24.053 -11.945  1.00  0.89           C
ATOM   2767  O   SER A 176       1.745 -24.316 -11.456  1.00  0.89           O
ATOM   2768  CB  SER A 176      -1.074 -23.280 -10.406  1.00  0.89           C
ATOM   2769  OG  SER A 176      -1.194 -22.117 -11.204  1.00  0.89           O
ATOM      0  H   SER A 176       0.339 -25.769 -10.138  1.00  0.89           H   new
ATOM      0  HA  SER A 176      -1.297 -24.673 -11.911  1.00  0.89           H   new
ATOM      0  HB2 SER A 176      -1.926 -23.482  -9.989  1.00  0.89           H   new
ATOM      0  HB3 SER A 176      -0.438 -23.124  -9.691  1.00  0.89           H   new
ATOM      0  HG  SER A 176      -1.446 -21.474 -10.726  1.00  0.89           H   new
ATOM   2775  N   LEU A 177       0.508 -23.407 -13.091  1.00  0.88           N
ATOM   2776  CA  LEU A 177       1.665 -22.909 -13.809  1.00  0.88           C
ATOM   2777  C   LEU A 177       1.918 -21.429 -13.559  1.00  0.88           C
ATOM   2778  O   LEU A 177       2.822 -20.853 -14.168  1.00  0.88           O
ATOM   2779  CB  LEU A 177       1.504 -23.154 -15.302  1.00  0.88           C
ATOM   2780  CG  LEU A 177       1.331 -24.622 -15.679  1.00  0.88           C
ATOM   2781  CD1 LEU A 177       1.195 -24.751 -17.181  1.00  0.88           C
ATOM   2782  CD2 LEU A 177       2.482 -25.384 -15.157  1.00  0.88           C
ATOM      0  H   LEU A 177      -0.248 -23.247 -13.468  1.00  0.88           H   new
ATOM      0  HA  LEU A 177       2.434 -23.396 -13.474  1.00  0.88           H   new
ATOM      0  HB2 LEU A 177       0.735 -22.656 -15.620  1.00  0.88           H   new
ATOM      0  HB3 LEU A 177       2.281 -22.801 -15.763  1.00  0.88           H   new
ATOM      0  HG  LEU A 177       0.522 -24.985 -15.285  1.00  0.88           H   new
ATOM      0 HD11 LEU A 177       1.085 -25.685 -17.417  1.00  0.88           H   new
ATOM      0 HD12 LEU A 177       0.421 -24.249 -17.480  1.00  0.88           H   new
ATOM      0 HD13 LEU A 177       1.992 -24.401 -17.609  1.00  0.88           H   new
ATOM      0 HD21 LEU A 177       2.383 -26.320 -15.391  1.00  0.88           H   new
ATOM      0 HD22 LEU A 177       3.301 -25.039 -15.545  1.00  0.88           H   new
ATOM      0 HD23 LEU A 177       2.519 -25.294 -14.192  1.00  0.88           H   new
ATOM   2794  N   GLU A 178       1.116 -20.810 -12.685  1.00  0.87           N
ATOM   2795  CA  GLU A 178       1.283 -19.380 -12.433  1.00  0.87           C
ATOM   2796  C   GLU A 178       2.092 -19.051 -11.185  1.00  0.87           C
ATOM   2797  O   GLU A 178       2.067 -19.765 -10.176  1.00  0.87           O
ATOM   2798  CB  GLU A 178      -0.060 -18.663 -12.372  1.00  0.87           C
ATOM   2799  CG  GLU A 178      -0.816 -18.649 -13.702  1.00  0.87           C
ATOM   2800  CD  GLU A 178      -2.104 -17.842 -13.666  1.00  0.87           C
ATOM   2801  OE1 GLU A 178      -2.417 -17.290 -12.637  1.00  0.87           O
ATOM   2802  OE2 GLU A 178      -2.776 -17.790 -14.673  1.00  0.87           O1-
ATOM      0  H   GLU A 178       0.486 -21.191 -12.240  1.00  0.87           H   new
ATOM      0  HA  GLU A 178       1.796 -19.058 -13.191  1.00  0.87           H   new
ATOM      0  HB2 GLU A 178      -0.614 -19.089 -11.700  1.00  0.87           H   new
ATOM      0  HB3 GLU A 178       0.084 -17.749 -12.082  1.00  0.87           H   new
ATOM      0  HG2 GLU A 178      -0.236 -18.287 -14.390  1.00  0.87           H   new
ATOM      0  HG3 GLU A 178      -1.023 -19.562 -13.957  1.00  0.87           H   new
ATOM   2809  N   CYS A 179       2.792 -17.930 -11.262  1.00  0.87           N
ATOM   2810  CA  CYS A 179       3.645 -17.449 -10.187  1.00  0.87           C
ATOM   2811  C   CYS A 179       2.839 -16.773  -9.092  1.00  0.87           C
ATOM   2812  O   CYS A 179       1.791 -16.188  -9.348  1.00  0.87           O
ATOM   2813  CB  CYS A 179       4.688 -16.476 -10.733  1.00  0.87           C
ATOM   2814  SG  CYS A 179       5.837 -17.193 -11.969  1.00  0.87           S
ATOM      0  H   CYS A 179       2.785 -17.418 -11.953  1.00  0.87           H   new
ATOM      0  HA  CYS A 179       4.091 -18.220  -9.802  1.00  0.87           H   new
ATOM      0  HB2 CYS A 179       4.229 -15.722 -11.136  1.00  0.87           H   new
ATOM      0  HB3 CYS A 179       5.207 -16.128  -9.991  1.00  0.87           H   new
ATOM   2819  N   ASP A 180       3.343 -16.877  -7.867  1.00  0.89           N
ATOM   2820  CA  ASP A 180       2.669 -16.339  -6.696  1.00  0.89           C
ATOM   2821  C   ASP A 180       2.555 -14.807  -6.733  1.00  0.89           C
ATOM   2822  O   ASP A 180       3.567 -14.122  -6.579  1.00  0.89           O
ATOM   2823  CB  ASP A 180       3.434 -16.762  -5.443  1.00  0.89           C
ATOM   2824  CG  ASP A 180       2.742 -16.448  -4.160  1.00  0.89           C
ATOM   2825  OD1 ASP A 180       1.959 -15.522  -4.052  1.00  0.89           O
ATOM   2826  OD2 ASP A 180       3.015 -17.182  -3.260  1.00  0.89           O1-
ATOM      0  H   ASP A 180       4.091 -17.265  -7.693  1.00  0.89           H   new
ATOM      0  HA  ASP A 180       1.766 -16.694  -6.687  1.00  0.89           H   new
ATOM      0  HB2 ASP A 180       3.596 -17.717  -5.484  1.00  0.89           H   new
ATOM      0  HB3 ASP A 180       4.301 -16.327  -5.445  1.00  0.89           H   new
ATOM   2831  N   PRO A 181       1.334 -14.238  -6.820  1.00  0.92           N
ATOM   2832  CA  PRO A 181       1.055 -12.823  -6.955  1.00  0.92           C
ATOM   2833  C   PRO A 181       1.493 -12.031  -5.731  1.00  0.92           C
ATOM   2834  O   PRO A 181       1.679 -10.818  -5.795  1.00  0.92           O
ATOM   2835  CB  PRO A 181      -0.468 -12.800  -7.122  1.00  0.92           C
ATOM   2836  CG  PRO A 181      -0.958 -14.047  -6.454  1.00  0.92           C
ATOM   2837  CD  PRO A 181       0.113 -15.069  -6.694  1.00  0.92           C
ATOM      0  HA  PRO A 181       1.534 -12.411  -7.691  1.00  0.92           H   new
ATOM      0  HB2 PRO A 181      -0.853 -12.009  -6.713  1.00  0.92           H   new
ATOM      0  HB3 PRO A 181      -0.717 -12.784  -8.059  1.00  0.92           H   new
ATOM      0  HG2 PRO A 181      -1.099 -13.904  -5.505  1.00  0.92           H   new
ATOM      0  HG3 PRO A 181      -1.806 -14.334  -6.827  1.00  0.92           H   new
ATOM      0  HD2 PRO A 181       0.180 -15.700  -5.960  1.00  0.92           H   new
ATOM      0  HD3 PRO A 181      -0.056 -15.586  -7.497  1.00  0.92           H   new
ATOM   2845  N   ALA A 182       1.689 -12.712  -4.605  1.00  0.95           N
ATOM   2846  CA  ALA A 182       2.073 -12.046  -3.372  1.00  0.95           C
ATOM   2847  C   ALA A 182       3.387 -11.304  -3.493  1.00  0.95           C
ATOM   2848  O   ALA A 182       3.641 -10.359  -2.747  1.00  0.95           O
ATOM   2849  CB  ALA A 182       2.203 -13.043  -2.271  1.00  0.95           C
ATOM      0  H   ALA A 182       1.603 -13.565  -4.537  1.00  0.95           H   new
ATOM      0  HA  ALA A 182       1.374 -11.402  -3.180  1.00  0.95           H   new
ATOM      0  HB1 ALA A 182       2.459 -12.590  -1.453  1.00  0.95           H   new
ATOM      0  HB2 ALA A 182       1.353 -13.492  -2.139  1.00  0.95           H   new
ATOM      0  HB3 ALA A 182       2.881 -13.696  -2.504  1.00  0.95           H   new
ATOM   2855  N   VAL A 183       4.255 -11.779  -4.380  1.00  0.97           N
ATOM   2856  CA  VAL A 183       5.570 -11.188  -4.539  1.00  0.97           C
ATOM   2857  C   VAL A 183       5.759 -10.600  -5.934  1.00  0.97           C
ATOM   2858  O   VAL A 183       6.895 -10.445  -6.390  1.00  0.97           O
ATOM   2859  CB  VAL A 183       6.655 -12.240  -4.219  1.00  0.97           C
ATOM   2860  CG1 VAL A 183       6.570 -12.641  -2.719  1.00  0.97           C
ATOM   2861  CG2 VAL A 183       6.437 -13.459  -5.096  1.00  0.97           C
ATOM      0  H   VAL A 183       4.097 -12.446  -4.900  1.00  0.97           H   new
ATOM      0  HA  VAL A 183       5.654 -10.452  -3.913  1.00  0.97           H   new
ATOM      0  HB  VAL A 183       7.534 -11.869  -4.394  1.00  0.97           H   new
ATOM      0 HG11 VAL A 183       7.252 -13.301  -2.521  1.00  0.97           H   new
ATOM      0 HG12 VAL A 183       6.710 -11.857  -2.166  1.00  0.97           H   new
ATOM      0 HG13 VAL A 183       5.695 -13.015  -2.533  1.00  0.97           H   new
ATOM      0 HG21 VAL A 183       7.115 -14.124  -4.900  1.00  0.97           H   new
ATOM      0 HG22 VAL A 183       5.559 -13.832  -4.920  1.00  0.97           H   new
ATOM      0 HG23 VAL A 183       6.497 -13.201  -6.029  1.00  0.97           H   new
ATOM   2871  N   ILE A 184       4.643 -10.283  -6.608  1.00  1.00           N
ATOM   2872  CA  ILE A 184       4.682  -9.720  -7.956  1.00  1.00           C
ATOM   2873  C   ILE A 184       3.934  -8.384  -8.003  1.00  1.00           C
ATOM   2874  O   ILE A 184       2.858  -8.249  -7.421  1.00  1.00           O
ATOM   2875  CB  ILE A 184       4.030 -10.660  -8.984  1.00  1.00           C
ATOM   2876  CG1 ILE A 184       4.678 -12.008  -8.964  1.00  1.00           C
ATOM   2877  CG2 ILE A 184       4.209 -10.096 -10.409  1.00  1.00           C
ATOM   2878  CD1 ILE A 184       3.953 -13.030  -9.774  1.00  1.00           C
ATOM      0  H   ILE A 184       3.850 -10.390  -6.294  1.00  1.00           H   new
ATOM      0  HA  ILE A 184       5.618  -9.596  -8.179  1.00  1.00           H   new
ATOM      0  HB  ILE A 184       3.091 -10.733  -8.751  1.00  1.00           H   new
ATOM      0 HG12 ILE A 184       5.586 -11.927  -9.296  1.00  1.00           H   new
ATOM      0 HG13 ILE A 184       4.738 -12.316  -8.046  1.00  1.00           H   new
ATOM      0 HG21 ILE A 184       3.795 -10.696 -11.049  1.00  1.00           H   new
ATOM      0 HG22 ILE A 184       3.790  -9.223 -10.467  1.00  1.00           H   new
ATOM      0 HG23 ILE A 184       5.155 -10.014 -10.608  1.00  1.00           H   new
ATOM      0 HD11 ILE A 184       4.421 -13.878  -9.720  1.00  1.00           H   new
ATOM      0 HD12 ILE A 184       3.052 -13.136  -9.430  1.00  1.00           H   new
ATOM      0 HD13 ILE A 184       3.913 -12.741 -10.699  1.00  1.00           H   new
ATOM   2890  N   GLY A 185       4.490  -7.385  -8.676  1.00  1.04           N
ATOM   2891  CA  GLY A 185       3.756  -6.125  -8.777  1.00  1.04           C
ATOM   2892  C   GLY A 185       4.179  -5.284  -9.966  1.00  1.04           C
ATOM   2893  O   GLY A 185       5.158  -5.595 -10.651  1.00  1.04           O
ATOM      0  H   GLY A 185       5.256  -7.408  -9.066  1.00  1.04           H   new
ATOM      0  HA2 GLY A 185       2.807  -6.314  -8.843  1.00  1.04           H   new
ATOM      0  HA3 GLY A 185       3.888  -5.614  -7.963  1.00  1.04           H   new
ATOM   2897  N   THR A 186       3.423  -4.214 -10.222  1.00  1.09           N
ATOM   2898  CA  THR A 186       3.713  -3.368 -11.374  1.00  1.09           C
ATOM   2899  C   THR A 186       3.194  -1.926 -11.236  1.00  1.09           C
ATOM   2900  O   THR A 186       2.241  -1.671 -10.498  1.00  1.09           O
ATOM   2901  CB  THR A 186       3.168  -4.037 -12.636  1.00  1.09           C
ATOM   2902  CG2 THR A 186       1.656  -4.161 -12.627  1.00  1.09           C
ATOM   2903  OG1 THR A 186       3.590  -3.290 -13.730  1.00  1.09           O
ATOM      0  H   THR A 186       2.749  -3.966  -9.748  1.00  1.09           H   new
ATOM      0  HA  THR A 186       4.677  -3.281 -11.432  1.00  1.09           H   new
ATOM      0  HB  THR A 186       3.510  -4.944 -12.681  1.00  1.09           H   new
ATOM      0  HG1 THR A 186       4.361  -2.991 -13.585  1.00  1.09           H   new
ATOM      0 HG21 THR A 186       1.361  -4.590 -13.446  1.00  1.09           H   new
ATOM      0 HG22 THR A 186       1.379  -4.694 -11.865  1.00  1.09           H   new
ATOM      0 HG23 THR A 186       1.259  -3.278 -12.564  1.00  1.09           H   new
ATOM   2911  N   ALA A 187       3.823  -0.981 -11.959  1.00  1.15           N
ATOM   2912  CA  ALA A 187       3.401   0.426 -11.897  1.00  1.15           C
ATOM   2913  C   ALA A 187       3.769   1.273 -13.132  1.00  1.15           C
ATOM   2914  O   ALA A 187       4.730   0.978 -13.849  1.00  1.15           O
ATOM   2915  CB  ALA A 187       4.038   1.076 -10.680  1.00  1.15           C
ATOM      0  H   ALA A 187       4.487  -1.134 -12.484  1.00  1.15           H   new
ATOM      0  HA  ALA A 187       2.432   0.406 -11.854  1.00  1.15           H   new
ATOM      0  HB1 ALA A 187       3.766   2.006 -10.630  1.00  1.15           H   new
ATOM      0  HB2 ALA A 187       3.752   0.612  -9.878  1.00  1.15           H   new
ATOM      0  HB3 ALA A 187       5.004   1.026 -10.755  1.00  1.15           H   new
ATOM   2921  N   VAL A 188       3.014   2.371 -13.338  1.00  1.21           N
ATOM   2922  CA  VAL A 188       3.314   3.362 -14.392  1.00  1.21           C
ATOM   2923  C   VAL A 188       3.438   4.777 -13.818  1.00  1.21           C
ATOM   2924  O   VAL A 188       2.518   5.248 -13.144  1.00  1.21           O
ATOM   2925  CB  VAL A 188       2.195   3.422 -15.448  1.00  1.21           C
ATOM   2926  CG1 VAL A 188       2.556   4.467 -16.503  1.00  1.21           C
ATOM   2927  CG2 VAL A 188       2.002   2.095 -16.075  1.00  1.21           C
ATOM      0  H   VAL A 188       2.317   2.560 -12.871  1.00  1.21           H   new
ATOM      0  HA  VAL A 188       4.151   3.074 -14.789  1.00  1.21           H   new
ATOM      0  HB  VAL A 188       1.362   3.674 -15.020  1.00  1.21           H   new
ATOM      0 HG11 VAL A 188       1.854   4.509 -17.171  1.00  1.21           H   new
ATOM      0 HG12 VAL A 188       2.651   5.335 -16.080  1.00  1.21           H   new
ATOM      0 HG13 VAL A 188       3.392   4.222 -16.929  1.00  1.21           H   new
ATOM      0 HG21 VAL A 188       1.295   2.149 -16.737  1.00  1.21           H   new
ATOM      0 HG22 VAL A 188       2.826   1.817 -16.505  1.00  1.21           H   new
ATOM      0 HG23 VAL A 188       1.758   1.448 -15.395  1.00  1.21           H   new
ATOM   2937  N   LYS A 189       4.578   5.442 -14.058  1.00  1.24           N
ATOM   2938  CA  LYS A 189       4.795   6.815 -13.578  1.00  1.24           C
ATOM   2939  C   LYS A 189       5.672   7.661 -14.513  1.00  1.24           C
ATOM   2940  O   LYS A 189       6.781   7.262 -14.850  1.00  1.24           O
ATOM   2941  CB  LYS A 189       5.449   6.791 -12.189  1.00  1.24           C
ATOM   2942  CG  LYS A 189       4.582   6.188 -11.098  1.00  1.24           C
ATOM   2943  CD  LYS A 189       5.229   6.228  -9.766  1.00  1.24           C
ATOM   2944  CE  LYS A 189       4.298   5.642  -8.743  1.00  1.24           C
ATOM   2945  NZ  LYS A 189       4.918   5.542  -7.452  1.00  1.24           N1+
ATOM      0  H   LYS A 189       5.239   5.113 -14.499  1.00  1.24           H   new
ATOM      0  HA  LYS A 189       3.917   7.227 -13.546  1.00  1.24           H   new
ATOM      0  HB2 LYS A 189       6.278   6.290 -12.242  1.00  1.24           H   new
ATOM      0  HB3 LYS A 189       5.682   7.698 -11.937  1.00  1.24           H   new
ATOM      0  HG2 LYS A 189       3.739   6.666 -11.058  1.00  1.24           H   new
ATOM      0  HG3 LYS A 189       4.376   5.268 -11.326  1.00  1.24           H   new
ATOM      0  HD2 LYS A 189       6.061   5.730  -9.784  1.00  1.24           H   new
ATOM      0  HD3 LYS A 189       5.451   7.142  -9.530  1.00  1.24           H   new
ATOM      0  HE2 LYS A 189       3.502   6.192  -8.678  1.00  1.24           H   new
ATOM      0  HE3 LYS A 189       4.011   4.762  -9.033  1.00  1.24           H   new
ATOM      0  HZ1 LYS A 189       4.341   5.192  -6.872  1.00  1.24           H   new
ATOM      0  HZ2 LYS A 189       5.636   5.020  -7.507  1.00  1.24           H   new
ATOM      0  HZ3 LYS A 189       5.161   6.352  -7.176  1.00  1.24           H   new
ATOM   2959  N   GLY A 190       5.227   8.860 -14.897  1.00  1.23           N
ATOM   2960  CA  GLY A 190       6.118   9.745 -15.666  1.00  1.23           C
ATOM   2961  C   GLY A 190       6.476   9.218 -17.058  1.00  1.23           C
ATOM   2962  O   GLY A 190       7.577   9.471 -17.545  1.00  1.23           O
ATOM      0  H   GLY A 190       4.444   9.174 -14.732  1.00  1.23           H   new
ATOM      0  HA2 GLY A 190       5.694  10.613 -15.759  1.00  1.23           H   new
ATOM      0  HA3 GLY A 190       6.936   9.881 -15.162  1.00  1.23           H   new
ATOM   2966  N   ARG A 191       5.559   8.464 -17.670  1.00  1.18           N
ATOM   2967  CA  ARG A 191       5.726   7.792 -18.972  1.00  1.18           C
ATOM   2968  C   ARG A 191       6.714   6.621 -18.919  1.00  1.18           C
ATOM   2969  O   ARG A 191       7.031   6.010 -19.944  1.00  1.18           O
ATOM   2970  CB  ARG A 191       6.190   8.754 -20.063  1.00  1.18           C
ATOM   2971  CG  ARG A 191       5.265   9.944 -20.328  1.00  1.18           C
ATOM   2972  CD  ARG A 191       5.750  10.765 -21.475  1.00  1.18           C
ATOM   2973  NE  ARG A 191       4.886  11.912 -21.732  1.00  1.18           N
ATOM   2974  CZ  ARG A 191       5.113  12.851 -22.674  1.00  1.18           C
ATOM   2975  NH1 ARG A 191       6.175  12.768 -23.447  1.00  1.18           N1+
ATOM   2976  NH2 ARG A 191       4.268  13.857 -22.821  1.00  1.18           N
ATOM      0  H   ARG A 191       4.785   8.321 -17.324  1.00  1.18           H   new
ATOM      0  HA  ARG A 191       4.843   7.452 -19.186  1.00  1.18           H   new
ATOM      0  HB2 ARG A 191       7.067   9.093 -19.822  1.00  1.18           H   new
ATOM      0  HB3 ARG A 191       6.295   8.256 -20.889  1.00  1.18           H   new
ATOM      0  HG2 ARG A 191       4.368   9.624 -20.513  1.00  1.18           H   new
ATOM      0  HG3 ARG A 191       5.210  10.497 -19.533  1.00  1.18           H   new
ATOM      0  HD2 ARG A 191       6.651  11.075 -21.292  1.00  1.18           H   new
ATOM      0  HD3 ARG A 191       5.797  10.212 -22.270  1.00  1.18           H   new
ATOM      0  HE  ARG A 191       4.180  11.996 -21.248  1.00  1.18           H   new
ATOM      0 HH11 ARG A 191       6.726  12.114 -23.352  1.00  1.18           H   new
ATOM      0 HH12 ARG A 191       6.318  13.367 -24.047  1.00  1.18           H   new
ATOM      0 HH21 ARG A 191       3.574  13.913 -22.316  1.00  1.18           H   new
ATOM      0 HH22 ARG A 191       4.412  14.456 -23.421  1.00  1.18           H   new
ATOM   2990  N   GLU A 192       7.151   6.252 -17.719  1.00  1.10           N
ATOM   2991  CA  GLU A 192       7.978   5.073 -17.547  1.00  1.10           C
ATOM   2992  C   GLU A 192       7.142   4.011 -16.882  1.00  1.10           C
ATOM   2993  O   GLU A 192       6.181   4.307 -16.166  1.00  1.10           O
ATOM   2994  CB  GLU A 192       9.220   5.348 -16.701  1.00  1.10           C
ATOM   2995  CG  GLU A 192      10.209   6.337 -17.315  1.00  1.10           C
ATOM   2996  CD  GLU A 192      11.459   6.526 -16.470  1.00  1.10           C
ATOM   2997  OE1 GLU A 192      11.561   5.899 -15.449  1.00  1.10           O
ATOM   2998  OE2 GLU A 192      12.306   7.300 -16.850  1.00  1.10           O1-
ATOM      0  H   GLU A 192       6.977   6.676 -16.991  1.00  1.10           H   new
ATOM      0  HA  GLU A 192       8.289   4.786 -18.420  1.00  1.10           H   new
ATOM      0  HB2 GLU A 192       8.938   5.686 -15.837  1.00  1.10           H   new
ATOM      0  HB3 GLU A 192       9.679   4.509 -16.541  1.00  1.10           H   new
ATOM      0  HG2 GLU A 192      10.465   6.026 -18.197  1.00  1.10           H   new
ATOM      0  HG3 GLU A 192       9.771   7.194 -17.433  1.00  1.10           H   new
ATOM   3005  N   ALA A 193       7.504   2.771 -17.071  1.00  1.02           N
ATOM   3006  CA  ALA A 193       6.752   1.746 -16.385  1.00  1.02           C
ATOM   3007  C   ALA A 193       7.614   0.575 -16.033  1.00  1.02           C
ATOM   3008  O   ALA A 193       8.648   0.320 -16.655  1.00  1.02           O
ATOM   3009  CB  ALA A 193       5.601   1.297 -17.233  1.00  1.02           C
ATOM      0  H   ALA A 193       8.152   2.502 -17.568  1.00  1.02           H   new
ATOM      0  HA  ALA A 193       6.415   2.128 -15.559  1.00  1.02           H   new
ATOM      0  HB1 ALA A 193       5.103   0.609 -16.764  1.00  1.02           H   new
ATOM      0  HB2 ALA A 193       5.019   2.051 -17.414  1.00  1.02           H   new
ATOM      0  HB3 ALA A 193       5.936   0.939 -18.070  1.00  1.02           H   new
ATOM   3015  N   ALA A 194       7.183  -0.160 -15.022  1.00  0.95           N
ATOM   3016  CA  ALA A 194       7.949  -1.321 -14.648  1.00  0.95           C
ATOM   3017  C   ALA A 194       7.117  -2.419 -14.027  1.00  0.95           C
ATOM   3018  O   ALA A 194       6.041  -2.201 -13.455  1.00  0.95           O
ATOM   3019  CB  ALA A 194       9.051  -0.919 -13.681  1.00  0.95           C
ATOM      0  H   ALA A 194       6.475  -0.009 -14.557  1.00  0.95           H   new
ATOM      0  HA  ALA A 194       8.322  -1.679 -15.469  1.00  0.95           H   new
ATOM      0  HB1 ALA A 194       9.565  -1.703 -13.431  1.00  0.95           H   new
ATOM      0  HB2 ALA A 194       9.635  -0.272 -14.107  1.00  0.95           H   new
ATOM      0  HB3 ALA A 194       8.657  -0.525 -12.887  1.00  0.95           H   new
ATOM   3025  N   HIS A 195       7.656  -3.621 -14.125  1.00  0.91           N
ATOM   3026  CA  HIS A 195       7.044  -4.786 -13.511  1.00  0.91           C
ATOM   3027  C   HIS A 195       8.123  -5.544 -12.758  1.00  0.91           C
ATOM   3028  O   HIS A 195       9.291  -5.538 -13.172  1.00  0.91           O
ATOM   3029  CB  HIS A 195       6.505  -5.772 -14.538  1.00  0.91           C
ATOM   3030  CG  HIS A 195       5.543  -5.328 -15.594  1.00  0.91           C
ATOM   3031  CD2 HIS A 195       4.249  -5.596 -15.748  1.00  0.91           C
ATOM   3032  ND1 HIS A 195       5.916  -4.595 -16.695  1.00  0.91           N
ATOM   3033  CE1 HIS A 195       4.865  -4.421 -17.473  1.00  0.91           C
ATOM   3034  NE2 HIS A 195       3.835  -5.026 -16.929  1.00  0.91           N
ATOM      0  H   HIS A 195       8.386  -3.786 -14.549  1.00  0.91           H   new
ATOM      0  HA  HIS A 195       6.320  -4.465 -12.951  1.00  0.91           H   new
ATOM      0  HB2 HIS A 195       7.270  -6.156 -14.993  1.00  0.91           H   new
ATOM      0  HB3 HIS A 195       6.077  -6.490 -14.046  1.00  0.91           H   new
ATOM      0  HD1 HIS A 195       6.708  -4.297 -16.852  1.00  0.91           H   new
ATOM      0  HD2 HIS A 195       3.718  -6.083 -15.160  1.00  0.91           H   new
ATOM      0  HE1 HIS A 195       4.855  -3.948 -18.274  1.00  0.91           H   new
ATOM   3042  N   SER A 196       7.760  -6.260 -11.697  1.00  0.90           N
ATOM   3043  CA  SER A 196       8.798  -7.067 -11.070  1.00  0.90           C
ATOM   3044  C   SER A 196       8.353  -8.202 -10.153  1.00  0.90           C
ATOM   3045  O   SER A 196       7.231  -8.234  -9.634  1.00  0.90           O
ATOM   3046  CB  SER A 196       9.684  -6.179 -10.222  1.00  0.90           C
ATOM   3047  OG  SER A 196       8.997  -5.746  -9.088  1.00  0.90           O
ATOM      0  H   SER A 196       6.976  -6.294 -11.345  1.00  0.90           H   new
ATOM      0  HA  SER A 196       9.235  -7.480 -11.831  1.00  0.90           H   new
ATOM      0  HB2 SER A 196      10.481  -6.665  -9.958  1.00  0.90           H   new
ATOM      0  HB3 SER A 196       9.977  -5.414 -10.741  1.00  0.90           H   new
ATOM      0  HG  SER A 196       9.499  -5.256  -8.626  1.00  0.90           H   new
ATOM   3053  N   ASP A 197       9.320  -9.077  -9.871  1.00  0.89           N
ATOM   3054  CA  ASP A 197       9.212 -10.068  -8.808  1.00  0.89           C
ATOM   3055  C   ASP A 197      10.637 -10.221  -8.267  1.00  0.89           C
ATOM   3056  O   ASP A 197      11.553  -9.567  -8.759  1.00  0.89           O
ATOM   3057  CB  ASP A 197       8.605 -11.417  -9.258  1.00  0.89           C
ATOM   3058  CG  ASP A 197       9.425 -12.373 -10.158  1.00  0.89           C
ATOM   3059  OD1 ASP A 197      10.626 -12.461 -10.009  1.00  0.89           O
ATOM   3060  OD2 ASP A 197       8.827 -13.080 -10.975  1.00  0.89           O1-
ATOM      0  H   ASP A 197      10.065  -9.109 -10.299  1.00  0.89           H   new
ATOM      0  HA  ASP A 197       8.588  -9.770  -8.128  1.00  0.89           H   new
ATOM      0  HB2 ASP A 197       8.368 -11.908  -8.456  1.00  0.89           H   new
ATOM      0  HB3 ASP A 197       7.778 -11.220  -9.725  1.00  0.89           H   new
ATOM   3065  N   LEU A 198      10.873 -11.108  -7.320  1.00  0.89           N
ATOM   3066  CA  LEU A 198      12.202 -11.172  -6.710  1.00  0.89           C
ATOM   3067  C   LEU A 198      13.366 -11.553  -7.635  1.00  0.89           C
ATOM   3068  O   LEU A 198      14.519 -11.258  -7.315  1.00  0.89           O
ATOM   3069  CB  LEU A 198      12.178 -12.137  -5.525  1.00  0.89           C
ATOM   3070  CG  LEU A 198      11.320 -11.660  -4.373  1.00  0.89           C
ATOM   3071  CD1 LEU A 198      11.300 -12.701  -3.258  1.00  0.89           C
ATOM   3072  CD2 LEU A 198      11.847 -10.348  -3.909  1.00  0.89           C
ATOM      0  H   LEU A 198      10.299 -11.672  -7.017  1.00  0.89           H   new
ATOM      0  HA  LEU A 198      12.383 -10.257  -6.443  1.00  0.89           H   new
ATOM      0  HB2 LEU A 198      11.852 -12.999  -5.826  1.00  0.89           H   new
ATOM      0  HB3 LEU A 198      13.085 -12.272  -5.209  1.00  0.89           H   new
ATOM      0  HG  LEU A 198      10.400 -11.543  -4.658  1.00  0.89           H   new
ATOM      0 HD11 LEU A 198      10.747 -12.382  -2.527  1.00  0.89           H   new
ATOM      0 HD12 LEU A 198      10.937 -13.533  -3.599  1.00  0.89           H   new
ATOM      0 HD13 LEU A 198      12.203 -12.850  -2.938  1.00  0.89           H   new
ATOM      0 HD21 LEU A 198      11.308 -10.026  -3.169  1.00  0.89           H   new
ATOM      0 HD22 LEU A 198      12.766 -10.453  -3.617  1.00  0.89           H   new
ATOM      0 HD23 LEU A 198      11.810  -9.708  -4.637  1.00  0.89           H   new
ATOM   3084  N   GLY A 199      13.092 -12.270  -8.721  1.00  0.88           N
ATOM   3085  CA  GLY A 199      14.158 -12.713  -9.612  1.00  0.88           C
ATOM   3086  C   GLY A 199      14.060 -12.125 -11.020  1.00  0.88           C
ATOM   3087  O   GLY A 199      14.792 -12.539 -11.940  1.00  0.88           O
ATOM      0  H   GLY A 199      12.301 -12.509  -8.958  1.00  0.88           H   new
ATOM      0  HA2 GLY A 199      15.014 -12.469  -9.226  1.00  0.88           H   new
ATOM      0  HA3 GLY A 199      14.139 -13.681  -9.671  1.00  0.88           H   new
ATOM   3091  N   TYR A 200      13.154 -11.156 -11.188  1.00  0.86           N
ATOM   3092  CA  TYR A 200      12.894 -10.543 -12.487  1.00  0.86           C
ATOM   3093  C   TYR A 200      12.357  -9.116 -12.437  1.00  0.86           C
ATOM   3094  O   TYR A 200      11.359  -8.819 -11.785  1.00  0.86           O
ATOM   3095  CB  TYR A 200      11.949 -11.431 -13.290  1.00  0.86           C
ATOM   3096  CG  TYR A 200      11.474 -10.870 -14.592  1.00  0.86           C
ATOM   3097  CD1 TYR A 200      12.293 -10.184 -15.483  1.00  0.86           C
ATOM   3098  CD2 TYR A 200      10.192 -11.079 -14.898  1.00  0.86           C
ATOM   3099  CE1 TYR A 200      11.772  -9.729 -16.652  1.00  0.86           C
ATOM   3100  CE2 TYR A 200       9.681 -10.621 -16.040  1.00  0.86           C
ATOM   3101  CZ  TYR A 200      10.448  -9.959 -16.919  1.00  0.86           C
ATOM   3102  OH  TYR A 200       9.910  -9.531 -18.064  1.00  0.86           O
ATOM      0  H   TYR A 200      12.675 -10.838 -10.549  1.00  0.86           H   new
ATOM      0  HA  TYR A 200      13.759 -10.470 -12.919  1.00  0.86           H   new
ATOM      0  HB2 TYR A 200      12.396 -12.274 -13.465  1.00  0.86           H   new
ATOM      0  HB3 TYR A 200      11.174 -11.629 -12.741  1.00  0.86           H   new
ATOM      0  HD1 TYR A 200      13.189 -10.038 -15.280  1.00  0.86           H   new
ATOM      0  HD2 TYR A 200       9.649 -11.550 -14.307  1.00  0.86           H   new
ATOM      0  HE1 TYR A 200      12.305  -9.269 -17.260  1.00  0.86           H   new
ATOM      0  HE2 TYR A 200       8.782 -10.762 -16.230  1.00  0.86           H   new
ATOM      0  HH  TYR A 200       9.925 -10.151 -18.630  1.00  0.86           H   new
ATOM   3112  N   TRP A 201      13.006  -8.231 -13.173  1.00  0.85           N
ATOM   3113  CA  TRP A 201      12.587  -6.846 -13.271  1.00  0.85           C
ATOM   3114  C   TRP A 201      12.590  -6.391 -14.719  1.00  0.85           C
ATOM   3115  O   TRP A 201      13.485  -6.723 -15.496  1.00  0.85           O
ATOM   3116  CB  TRP A 201      13.522  -5.990 -12.426  1.00  0.85           C
ATOM   3117  CG  TRP A 201      13.319  -4.513 -12.469  1.00  0.85           C
ATOM   3118  CD1 TRP A 201      12.528  -3.736 -11.664  1.00  0.85           C
ATOM   3119  CD2 TRP A 201      13.981  -3.615 -13.367  1.00  0.85           C
ATOM   3120  CE2 TRP A 201      13.559  -2.324 -13.043  1.00  0.85           C
ATOM   3121  CE3 TRP A 201      14.897  -3.800 -14.407  1.00  0.85           C
ATOM   3122  NE1 TRP A 201      12.669  -2.413 -12.007  1.00  0.85           N
ATOM   3123  CZ2 TRP A 201      14.032  -1.223 -13.711  1.00  0.85           C
ATOM   3124  CZ3 TRP A 201      15.357  -2.700 -15.080  1.00  0.85           C
ATOM   3125  CH2 TRP A 201      14.947  -1.443 -14.744  1.00  0.85           C
ATOM      0  H   TRP A 201      13.708  -8.418 -13.634  1.00  0.85           H   new
ATOM      0  HA  TRP A 201      11.681  -6.752 -12.939  1.00  0.85           H   new
ATOM      0  HB2 TRP A 201      13.441  -6.278 -11.503  1.00  0.85           H   new
ATOM      0  HB3 TRP A 201      14.433  -6.176 -12.703  1.00  0.85           H   new
ATOM      0  HD1 TRP A 201      11.978  -4.056 -10.986  1.00  0.85           H   new
ATOM      0  HE1 TRP A 201      12.266  -1.752 -11.633  1.00  0.85           H   new
ATOM      0  HE3 TRP A 201      15.188  -4.653 -14.637  1.00  0.85           H   new
ATOM      0  HZ2 TRP A 201      13.755  -0.364 -13.485  1.00  0.85           H   new
ATOM      0  HZ3 TRP A 201      15.960  -2.812 -15.779  1.00  0.85           H   new
ATOM      0  HH2 TRP A 201      15.285  -0.715 -15.214  1.00  0.85           H   new
ATOM   3136  N   ILE A 202      11.586  -5.622 -15.089  1.00  0.84           N
ATOM   3137  CA  ILE A 202      11.515  -5.099 -16.445  1.00  0.84           C
ATOM   3138  C   ILE A 202      11.051  -3.654 -16.486  1.00  0.84           C
ATOM   3139  O   ILE A 202      10.128  -3.270 -15.764  1.00  0.84           O
ATOM   3140  CB  ILE A 202      10.646  -6.052 -17.284  1.00  0.84           C
ATOM   3141  CG1 ILE A 202      10.576  -5.668 -18.699  1.00  0.84           C
ATOM   3142  CG2 ILE A 202       9.310  -6.176 -16.691  1.00  0.84           C
ATOM   3143  CD1 ILE A 202      10.036  -6.805 -19.577  1.00  0.84           C
ATOM      0  H   ILE A 202      10.936  -5.389 -14.576  1.00  0.84           H   new
ATOM      0  HA  ILE A 202      12.403  -5.070 -16.834  1.00  0.84           H   new
ATOM      0  HB  ILE A 202      11.076  -6.921 -17.268  1.00  0.84           H   new
ATOM      0 HG12 ILE A 202      10.006  -4.889 -18.794  1.00  0.84           H   new
ATOM      0 HG13 ILE A 202      11.459  -5.413 -19.008  1.00  0.84           H   new
ATOM      0 HG21 ILE A 202       8.772  -6.779 -17.228  1.00  0.84           H   new
ATOM      0 HG22 ILE A 202       9.387  -6.528 -15.790  1.00  0.84           H   new
ATOM      0 HG23 ILE A 202       8.886  -5.304 -16.662  1.00  0.84           H   new
ATOM      0 HD11 ILE A 202      10.005  -6.513 -20.502  1.00  0.84           H   new
ATOM      0 HD12 ILE A 202      10.618  -7.577 -19.501  1.00  0.84           H   new
ATOM      0 HD13 ILE A 202       9.143  -7.044 -19.284  1.00  0.84           H   new
ATOM   3155  N   GLU A 203      11.679  -2.873 -17.373  1.00  0.86           N
ATOM   3156  CA  GLU A 203      11.383  -1.454 -17.552  1.00  0.86           C
ATOM   3157  C   GLU A 203      11.168  -1.048 -19.002  1.00  0.86           C
ATOM   3158  O   GLU A 203      11.933  -1.425 -19.909  1.00  0.86           O
ATOM   3159  CB  GLU A 203      12.497  -0.610 -16.961  1.00  0.86           C
ATOM   3160  CG  GLU A 203      12.318   0.896 -17.032  1.00  0.86           C
ATOM   3161  CD  GLU A 203      13.464   1.631 -16.382  1.00  0.86           C
ATOM   3162  OE1 GLU A 203      14.514   1.712 -16.987  1.00  0.86           O
ATOM   3163  OE2 GLU A 203      13.306   2.089 -15.276  1.00  0.86           O1-
ATOM      0  H   GLU A 203      12.299  -3.162 -17.894  1.00  0.86           H   new
ATOM      0  HA  GLU A 203      10.546  -1.298 -17.088  1.00  0.86           H   new
ATOM      0  HB2 GLU A 203      12.605  -0.859 -16.030  1.00  0.86           H   new
ATOM      0  HB3 GLU A 203      13.324  -0.839 -17.414  1.00  0.86           H   new
ATOM      0  HG2 GLU A 203      12.244   1.169 -17.960  1.00  0.86           H   new
ATOM      0  HG3 GLU A 203      11.487   1.143 -16.597  1.00  0.86           H   new
ATOM   3170  N   SER A 204      10.141  -0.226 -19.178  1.00  0.89           N
ATOM   3171  CA  SER A 204       9.716   0.301 -20.466  1.00  0.89           C
ATOM   3172  C   SER A 204       9.494   1.808 -20.405  1.00  0.89           C
ATOM   3173  O   SER A 204       9.412   2.396 -19.320  1.00  0.89           O
ATOM   3174  CB  SER A 204       8.415  -0.360 -20.843  1.00  0.89           C
ATOM   3175  OG  SER A 204       7.445   0.006 -19.896  1.00  0.89           O
ATOM      0  H   SER A 204       9.654   0.050 -18.525  1.00  0.89           H   new
ATOM      0  HA  SER A 204      10.410   0.119 -21.119  1.00  0.89           H   new
ATOM      0  HB2 SER A 204       8.141  -0.084 -21.732  1.00  0.89           H   new
ATOM      0  HB3 SER A 204       8.519  -1.324 -20.865  1.00  0.89           H   new
ATOM      0  HG  SER A 204       6.783  -0.506 -19.961  1.00  0.89           H   new
ATOM   3181  N   GLU A 205       9.362   2.417 -21.582  1.00  0.94           N
ATOM   3182  CA  GLU A 205       9.075   3.853 -21.693  1.00  0.94           C
ATOM   3183  C   GLU A 205       8.214   4.150 -22.906  1.00  0.94           C
ATOM   3184  O   GLU A 205       8.364   3.507 -23.953  1.00  0.94           O
ATOM   3185  CB  GLU A 205      10.365   4.664 -21.750  1.00  0.94           C
ATOM   3186  CG  GLU A 205      10.203   6.207 -21.780  1.00  0.94           C
ATOM   3187  CD  GLU A 205      11.547   6.953 -21.718  1.00  0.94           C
ATOM   3188  OE1 GLU A 205      12.572   6.293 -21.636  1.00  0.94           O
ATOM   3189  OE2 GLU A 205      11.548   8.162 -21.752  1.00  0.94           O1-
ATOM      0  H   GLU A 205       9.435   2.014 -22.338  1.00  0.94           H   new
ATOM      0  HA  GLU A 205       8.581   4.114 -20.900  1.00  0.94           H   new
ATOM      0  HB2 GLU A 205      10.907   4.429 -20.981  1.00  0.94           H   new
ATOM      0  HB3 GLU A 205      10.860   4.394 -22.539  1.00  0.94           H   new
ATOM      0  HG2 GLU A 205       9.734   6.462 -22.590  1.00  0.94           H   new
ATOM      0  HG3 GLU A 205       9.650   6.484 -21.033  1.00  0.94           H   new
ATOM   3196  N   LYS A 206       7.283   5.091 -22.745  1.00  0.98           N
ATOM   3197  CA  LYS A 206       6.412   5.481 -23.839  1.00  0.98           C
ATOM   3198  C   LYS A 206       7.009   6.580 -24.727  1.00  0.98           C
ATOM   3199  O   LYS A 206       7.387   7.654 -24.260  1.00  0.98           O
ATOM   3200  CB  LYS A 206       5.053   5.918 -23.310  1.00  0.98           C
ATOM   3201  CG  LYS A 206       4.026   6.208 -24.391  1.00  0.98           C
ATOM   3202  CD  LYS A 206       2.670   6.563 -23.802  1.00  0.98           C
ATOM   3203  CE  LYS A 206       1.659   6.869 -24.904  1.00  0.98           C
ATOM   3204  NZ  LYS A 206       0.323   7.247 -24.354  1.00  0.98           N1+
ATOM      0  H   LYS A 206       7.144   5.512 -22.008  1.00  0.98           H   new
ATOM      0  HA  LYS A 206       6.309   4.695 -24.398  1.00  0.98           H   new
ATOM      0  HB2 LYS A 206       4.706   5.225 -22.727  1.00  0.98           H   new
ATOM      0  HB3 LYS A 206       5.169   6.713 -22.767  1.00  0.98           H   new
ATOM      0  HG2 LYS A 206       4.339   6.939 -24.946  1.00  0.98           H   new
ATOM      0  HG3 LYS A 206       3.935   5.433 -24.967  1.00  0.98           H   new
ATOM      0  HD2 LYS A 206       2.348   5.828 -23.257  1.00  0.98           H   new
ATOM      0  HD3 LYS A 206       2.759   7.332 -23.217  1.00  0.98           H   new
ATOM      0  HE2 LYS A 206       1.995   7.591 -25.458  1.00  0.98           H   new
ATOM      0  HE3 LYS A 206       1.563   6.093 -25.478  1.00  0.98           H   new
ATOM      0  HZ1 LYS A 206      -0.237   7.417 -25.025  1.00  0.98           H   new
ATOM      0  HZ2 LYS A 206       0.003   6.577 -23.864  1.00  0.98           H   new
ATOM      0  HZ3 LYS A 206       0.406   7.973 -23.845  1.00  0.98           H   new
ATOM   3218  N   ASN A 207       7.034   6.299 -26.025  1.00  0.99           N
ATOM   3219  CA  ASN A 207       7.525   7.180 -27.085  1.00  0.99           C
ATOM   3220  C   ASN A 207       6.449   7.213 -28.159  1.00  0.99           C
ATOM   3221  O   ASN A 207       6.656   6.786 -29.292  1.00  0.99           O
ATOM   3222  CB  ASN A 207       8.845   6.681 -27.652  1.00  0.99           C
ATOM   3223  CG  ASN A 207       9.979   6.662 -26.645  1.00  0.99           C
ATOM   3224  ND2 ASN A 207      10.281   5.512 -26.097  1.00  0.99           N
ATOM   3225  OD1 ASN A 207      10.585   7.707 -26.386  1.00  0.99           O
ATOM      0  H   ASN A 207       6.749   5.547 -26.330  1.00  0.99           H   new
ATOM      0  HA  ASN A 207       7.697   8.069 -26.738  1.00  0.99           H   new
ATOM      0  HB2 ASN A 207       8.719   5.785 -28.001  1.00  0.99           H   new
ATOM      0  HB3 ASN A 207       9.098   7.243 -28.401  1.00  0.99           H   new
ATOM      0 HD21 ASN A 207      10.926   5.462 -25.530  1.00  0.99           H   new
ATOM      0 HD22 ASN A 207       9.835   4.807 -26.304  1.00  0.99           H   new
ATOM   3232  N   ASP A 208       5.248   7.602 -27.714  1.00  0.98           N
ATOM   3233  CA  ASP A 208       3.962   7.563 -28.439  1.00  0.98           C
ATOM   3234  C   ASP A 208       3.472   6.120 -28.658  1.00  0.98           C
ATOM   3235  O   ASP A 208       2.444   5.876 -29.288  1.00  0.98           O
ATOM   3236  CB  ASP A 208       4.057   8.302 -29.780  1.00  0.98           C
ATOM   3237  CG  ASP A 208       4.382   9.787 -29.598  1.00  0.98           C
ATOM   3238  OD1 ASP A 208       3.813  10.392 -28.718  1.00  0.98           O
ATOM   3239  OD2 ASP A 208       5.200  10.295 -30.324  1.00  0.98           O1-
ATOM      0  H   ASP A 208       5.154   7.920 -26.921  1.00  0.98           H   new
ATOM      0  HA  ASP A 208       3.311   8.018 -27.882  1.00  0.98           H   new
ATOM      0  HB2 ASP A 208       4.741   7.887 -30.329  1.00  0.98           H   new
ATOM      0  HB3 ASP A 208       3.217   8.212 -30.258  1.00  0.98           H   new
ATOM   3244  N   THR A 209       4.206   5.193 -28.065  1.00  0.93           N
ATOM   3245  CA  THR A 209       3.964   3.763 -28.019  1.00  0.93           C
ATOM   3246  C   THR A 209       4.874   3.198 -26.936  1.00  0.93           C
ATOM   3247  O   THR A 209       5.951   3.740 -26.688  1.00  0.93           O
ATOM   3248  CB  THR A 209       4.287   3.101 -29.365  1.00  0.93           C
ATOM   3249  CG2 THR A 209       5.767   3.300 -29.670  1.00  0.93           C
ATOM   3250  OG1 THR A 209       3.968   1.692 -29.300  1.00  0.93           O
ATOM      0  H   THR A 209       4.924   5.405 -27.641  1.00  0.93           H   new
ATOM      0  HA  THR A 209       3.029   3.587 -27.829  1.00  0.93           H   new
ATOM      0  HB  THR A 209       3.759   3.504 -30.071  1.00  0.93           H   new
ATOM      0  HG1 THR A 209       3.744   1.420 -30.063  1.00  0.93           H   new
ATOM      0 HG21 THR A 209       5.981   2.884 -30.520  1.00  0.93           H   new
ATOM      0 HG22 THR A 209       5.963   4.249 -29.716  1.00  0.93           H   new
ATOM      0 HG23 THR A 209       6.300   2.894 -28.969  1.00  0.93           H   new
ATOM   3258  N   TRP A 210       4.486   2.115 -26.288  1.00  0.88           N
ATOM   3259  CA  TRP A 210       5.395   1.547 -25.291  1.00  0.88           C
ATOM   3260  C   TRP A 210       6.452   0.630 -25.892  1.00  0.88           C
ATOM   3261  O   TRP A 210       6.137  -0.201 -26.751  1.00  0.88           O
ATOM   3262  CB  TRP A 210       4.605   0.781 -24.242  1.00  0.88           C
ATOM   3263  CG  TRP A 210       3.804   1.655 -23.320  1.00  0.88           C
ATOM   3264  CD1 TRP A 210       2.474   1.958 -23.406  1.00  0.88           C
ATOM   3265  CD2 TRP A 210       4.286   2.312 -22.124  1.00  0.88           C
ATOM   3266  CE2 TRP A 210       3.200   2.989 -21.563  1.00  0.88           C
ATOM   3267  CE3 TRP A 210       5.526   2.372 -21.492  1.00  0.88           C
ATOM   3268  NE1 TRP A 210       2.107   2.765 -22.359  1.00  0.88           N
ATOM   3269  CZ2 TRP A 210       3.323   3.726 -20.394  1.00  0.88           C
ATOM   3270  CZ3 TRP A 210       5.644   3.103 -20.331  1.00  0.88           C
ATOM   3271  CH2 TRP A 210       4.580   3.766 -19.798  1.00  0.88           C
ATOM      0  H   TRP A 210       3.738   1.704 -26.397  1.00  0.88           H   new
ATOM      0  HA  TRP A 210       5.861   2.296 -24.888  1.00  0.88           H   new
ATOM      0  HB2 TRP A 210       4.005   0.164 -24.689  1.00  0.88           H   new
ATOM      0  HB3 TRP A 210       5.219   0.247 -23.714  1.00  0.88           H   new
ATOM      0  HD1 TRP A 210       1.902   1.661 -24.076  1.00  0.88           H   new
ATOM      0  HE1 TRP A 210       1.318   3.080 -22.224  1.00  0.88           H   new
ATOM      0  HE3 TRP A 210       6.261   1.926 -21.848  1.00  0.88           H   new
ATOM      0  HZ2 TRP A 210       2.597   4.174 -20.025  1.00  0.88           H   new
ATOM      0  HZ3 TRP A 210       6.468   3.145 -19.902  1.00  0.88           H   new
ATOM      0  HH2 TRP A 210       4.696   4.257 -19.017  1.00  0.88           H   new
ATOM   3282  N   ARG A 211       7.691   0.749 -25.395  1.00  0.82           N
ATOM   3283  CA  ARG A 211       8.783  -0.157 -25.786  1.00  0.82           C
ATOM   3284  C   ARG A 211       9.662  -0.586 -24.619  1.00  0.82           C
ATOM   3285  O   ARG A 211       9.947   0.199 -23.706  1.00  0.82           O
ATOM   3286  CB  ARG A 211       9.718   0.484 -26.806  1.00  0.82           C
ATOM   3287  CG  ARG A 211       9.124   0.800 -28.180  1.00  0.82           C
ATOM   3288  CD  ARG A 211       8.855  -0.452 -28.952  1.00  0.82           C
ATOM   3289  NE  ARG A 211       8.390  -0.177 -30.299  1.00  0.82           N
ATOM   3290  CZ  ARG A 211       7.113   0.056 -30.612  1.00  0.82           C
ATOM   3291  NH1 ARG A 211       6.201   0.030 -29.666  1.00  0.82           N1+
ATOM   3292  NH2 ARG A 211       6.768   0.327 -31.866  1.00  0.82           N
ATOM      0  H   ARG A 211       7.921   1.352 -24.826  1.00  0.82           H   new
ATOM      0  HA  ARG A 211       8.325  -0.927 -26.157  1.00  0.82           H   new
ATOM      0  HB2 ARG A 211      10.060   1.309 -26.427  1.00  0.82           H   new
ATOM      0  HB3 ARG A 211      10.478  -0.106 -26.933  1.00  0.82           H   new
ATOM      0  HG2 ARG A 211       8.300   1.300 -28.072  1.00  0.82           H   new
ATOM      0  HG3 ARG A 211       9.735   1.365 -28.678  1.00  0.82           H   new
ATOM      0  HD2 ARG A 211       9.665  -0.985 -28.994  1.00  0.82           H   new
ATOM      0  HD3 ARG A 211       8.191  -0.982 -28.484  1.00  0.82           H   new
ATOM      0  HE  ARG A 211       8.971  -0.163 -30.933  1.00  0.82           H   new
ATOM      0 HH11 ARG A 211       6.429  -0.136 -28.854  1.00  0.82           H   new
ATOM      0 HH12 ARG A 211       5.376   0.179 -29.859  1.00  0.82           H   new
ATOM      0 HH21 ARG A 211       7.368   0.353 -32.481  1.00  0.82           H   new
ATOM      0 HH22 ARG A 211       5.944   0.476 -32.063  1.00  0.82           H   new
ATOM   3306  N   LEU A 212      10.131  -1.835 -24.668  1.00  0.77           N
ATOM   3307  CA  LEU A 212      11.089  -2.335 -23.684  1.00  0.77           C
ATOM   3308  C   LEU A 212      12.421  -1.622 -23.768  1.00  0.77           C
ATOM   3309  O   LEU A 212      12.970  -1.455 -24.863  1.00  0.77           O
ATOM   3310  CB  LEU A 212      11.317  -3.845 -23.852  1.00  0.77           C
ATOM   3311  CG  LEU A 212      12.313  -4.488 -22.885  1.00  0.77           C
ATOM   3312  CD1 LEU A 212      11.803  -4.347 -21.560  1.00  0.77           C
ATOM   3313  CD2 LEU A 212      12.489  -6.001 -23.238  1.00  0.77           C
ATOM      0  H   LEU A 212       9.905  -2.409 -25.267  1.00  0.77           H   new
ATOM      0  HA  LEU A 212      10.701  -2.159 -22.813  1.00  0.77           H   new
ATOM      0  HB2 LEU A 212      10.463  -4.295 -23.755  1.00  0.77           H   new
ATOM      0  HB3 LEU A 212      11.622  -4.009 -24.758  1.00  0.77           H   new
ATOM      0  HG  LEU A 212      13.178  -4.055 -22.953  1.00  0.77           H   new
ATOM      0 HD11 LEU A 212      12.422  -4.749 -20.930  1.00  0.77           H   new
ATOM      0 HD12 LEU A 212      11.698  -3.405 -21.352  1.00  0.77           H   new
ATOM      0 HD13 LEU A 212      10.943  -4.790 -21.495  1.00  0.77           H   new
ATOM      0 HD21 LEU A 212      13.121  -6.406 -22.623  1.00  0.77           H   new
ATOM      0 HD22 LEU A 212      11.633  -6.452 -23.165  1.00  0.77           H   new
ATOM      0 HD23 LEU A 212      12.822  -6.085 -24.145  1.00  0.77           H   new
ATOM   3325  N   LYS A 213      12.934  -1.186 -22.618  1.00  0.75           N
ATOM   3326  CA  LYS A 213      14.256  -0.582 -22.557  1.00  0.75           C
ATOM   3327  C   LYS A 213      15.261  -1.519 -21.908  1.00  0.75           C
ATOM   3328  O   LYS A 213      16.399  -1.641 -22.373  1.00  0.75           O
ATOM   3329  CB  LYS A 213      14.233   0.709 -21.745  1.00  0.75           C
ATOM   3330  CG  LYS A 213      13.544   1.848 -22.382  1.00  0.75           C
ATOM   3331  CD  LYS A 213      13.448   2.999 -21.421  1.00  0.75           C
ATOM   3332  CE  LYS A 213      14.783   3.597 -21.038  1.00  0.75           C
ATOM   3333  NZ  LYS A 213      14.582   4.818 -20.199  1.00  0.75           N1+
ATOM      0  H   LYS A 213      12.528  -1.233 -21.861  1.00  0.75           H   new
ATOM      0  HA  LYS A 213      14.518  -0.397 -23.472  1.00  0.75           H   new
ATOM      0  HB2 LYS A 213      13.807   0.529 -20.893  1.00  0.75           H   new
ATOM      0  HB3 LYS A 213      15.148   0.970 -21.555  1.00  0.75           H   new
ATOM      0  HG2 LYS A 213      14.026   2.122 -23.178  1.00  0.75           H   new
ATOM      0  HG3 LYS A 213      12.656   1.580 -22.666  1.00  0.75           H   new
ATOM      0  HD2 LYS A 213      12.895   3.692 -21.815  1.00  0.75           H   new
ATOM      0  HD3 LYS A 213      12.996   2.699 -20.617  1.00  0.75           H   new
ATOM      0  HE2 LYS A 213      15.309   2.944 -20.550  1.00  0.75           H   new
ATOM      0  HE3 LYS A 213      15.284   3.825 -21.837  1.00  0.75           H   new
ATOM      0  HZ1 LYS A 213      15.349   5.265 -20.137  1.00  0.75           H   new
ATOM      0  HZ2 LYS A 213      13.965   5.338 -20.575  1.00  0.75           H   new
ATOM      0  HZ3 LYS A 213      14.312   4.578 -19.386  1.00  0.75           H   new
ATOM   3347  N   ARG A 214      14.839  -2.169 -20.822  1.00  0.74           N
ATOM   3348  CA  ARG A 214      15.749  -3.020 -20.070  1.00  0.74           C
ATOM   3349  C   ARG A 214      15.068  -4.105 -19.257  1.00  0.74           C
ATOM   3350  O   ARG A 214      14.006  -3.901 -18.661  1.00  0.74           O
ATOM   3351  CB  ARG A 214      16.612  -2.173 -19.144  1.00  0.74           C
ATOM   3352  CG  ARG A 214      17.680  -2.924 -18.329  1.00  0.74           C
ATOM   3353  CD  ARG A 214      18.570  -1.955 -17.613  1.00  0.74           C
ATOM   3354  NE  ARG A 214      19.596  -2.610 -16.800  1.00  0.74           N
ATOM   3355  CZ  ARG A 214      19.580  -2.753 -15.456  1.00  0.74           C
ATOM   3356  NH1 ARG A 214      18.619  -2.264 -14.721  1.00  0.74           N1+
ATOM   3357  NH2 ARG A 214      20.574  -3.388 -14.889  1.00  0.74           N
ATOM      0  H   ARG A 214      14.039  -2.129 -20.510  1.00  0.74           H   new
ATOM      0  HA  ARG A 214      16.289  -3.473 -20.737  1.00  0.74           H   new
ATOM      0  HB2 ARG A 214      17.057  -1.496 -19.677  1.00  0.74           H   new
ATOM      0  HB3 ARG A 214      16.028  -1.708 -18.525  1.00  0.74           H   new
ATOM      0  HG2 ARG A 214      17.251  -3.512 -17.688  1.00  0.74           H   new
ATOM      0  HG3 ARG A 214      18.210  -3.484 -18.918  1.00  0.74           H   new
ATOM      0  HD2 ARG A 214      19.000  -1.378 -18.263  1.00  0.74           H   new
ATOM      0  HD3 ARG A 214      18.028  -1.386 -17.044  1.00  0.74           H   new
ATOM      0  HE  ARG A 214      20.274  -2.935 -17.217  1.00  0.74           H   new
ATOM      0 HH11 ARG A 214      17.971  -1.836 -15.090  1.00  0.74           H   new
ATOM      0 HH12 ARG A 214      18.634  -2.370 -13.868  1.00  0.74           H   new
ATOM      0 HH21 ARG A 214      21.214  -3.701 -15.370  1.00  0.74           H   new
ATOM      0 HH22 ARG A 214      20.587  -3.492 -14.035  1.00  0.74           H   new
ATOM   3371  N   ALA A 215      15.700  -5.265 -19.195  1.00  0.75           N
ATOM   3372  CA  ALA A 215      15.176  -6.295 -18.308  1.00  0.75           C
ATOM   3373  C   ALA A 215      16.314  -6.983 -17.566  1.00  0.75           C
ATOM   3374  O   ALA A 215      17.418  -7.138 -18.075  1.00  0.75           O
ATOM   3375  CB  ALA A 215      14.342  -7.302 -19.078  1.00  0.75           C
ATOM      0  H   ALA A 215      16.407  -5.474 -19.638  1.00  0.75           H   new
ATOM      0  HA  ALA A 215      14.597  -5.871 -17.655  1.00  0.75           H   new
ATOM      0  HB1 ALA A 215      14.004  -7.977 -18.468  1.00  0.75           H   new
ATOM      0  HB2 ALA A 215      13.597  -6.848 -19.502  1.00  0.75           H   new
ATOM      0  HB3 ALA A 215      14.891  -7.726 -19.756  1.00  0.75           H   new
ATOM   3381  N   HIS A 216      16.040  -7.399 -16.344  1.00  0.77           N
ATOM   3382  CA  HIS A 216      17.030  -8.090 -15.537  1.00  0.77           C
ATOM   3383  C   HIS A 216      16.453  -9.319 -14.876  1.00  0.77           C
ATOM   3384  O   HIS A 216      15.472  -9.262 -14.136  1.00  0.77           O
ATOM   3385  CB  HIS A 216      17.633  -7.173 -14.479  1.00  0.77           C
ATOM   3386  CG  HIS A 216      18.713  -7.830 -13.680  1.00  0.77           C
ATOM   3387  CD2 HIS A 216      19.741  -8.637 -14.045  1.00  0.77           C
ATOM   3388  ND1 HIS A 216      18.812  -7.675 -12.329  1.00  0.77           N
ATOM   3389  CE1 HIS A 216      19.856  -8.364 -11.884  1.00  0.77           C
ATOM   3390  NE2 HIS A 216      20.433  -8.948 -12.904  1.00  0.77           N
ATOM      0  H   HIS A 216      15.279  -7.291 -15.958  1.00  0.77           H   new
ATOM      0  HA  HIS A 216      17.734  -8.368 -16.144  1.00  0.77           H   new
ATOM      0  HB2 HIS A 216      17.993  -6.383 -14.911  1.00  0.77           H   new
ATOM      0  HB3 HIS A 216      16.931  -6.874 -13.880  1.00  0.77           H   new
ATOM      0  HD1 HIS A 216      18.282  -7.205 -11.842  1.00  0.77           H   new
ATOM      0  HD2 HIS A 216      19.939  -8.925 -14.907  1.00  0.77           H   new
ATOM      0  HE1 HIS A 216      20.131  -8.422 -10.997  1.00  0.77           H   new
ATOM   3398  N   LEU A 217      17.064 -10.436 -15.189  1.00  0.80           N
ATOM   3399  CA  LEU A 217      16.694 -11.752 -14.731  1.00  0.80           C
ATOM   3400  C   LEU A 217      17.816 -12.309 -13.856  1.00  0.80           C
ATOM   3401  O   LEU A 217      18.969 -12.384 -14.285  1.00  0.80           O
ATOM   3402  CB  LEU A 217      16.481 -12.568 -16.013  1.00  0.80           C
ATOM   3403  CG  LEU A 217      15.298 -12.085 -16.902  1.00  0.80           C
ATOM   3404  CD1 LEU A 217      15.438 -12.541 -18.331  1.00  0.80           C
ATOM   3405  CD2 LEU A 217      14.062 -12.733 -16.342  1.00  0.80           C
ATOM      0  H   LEU A 217      17.750 -10.449 -15.708  1.00  0.80           H   new
ATOM      0  HA  LEU A 217      15.892 -11.768 -14.185  1.00  0.80           H   new
ATOM      0  HB2 LEU A 217      17.296 -12.541 -16.538  1.00  0.80           H   new
ATOM      0  HB3 LEU A 217      16.330 -13.495 -15.771  1.00  0.80           H   new
ATOM      0  HG  LEU A 217      15.269 -11.115 -16.897  1.00  0.80           H   new
ATOM      0 HD11 LEU A 217      14.683 -12.220 -18.849  1.00  0.80           H   new
ATOM      0 HD12 LEU A 217      16.260 -12.187 -18.705  1.00  0.80           H   new
ATOM      0 HD13 LEU A 217      15.461 -13.510 -18.361  1.00  0.80           H   new
ATOM      0 HD21 LEU A 217      13.290 -12.463 -16.864  1.00  0.80           H   new
ATOM      0 HD22 LEU A 217      14.156 -13.698 -16.380  1.00  0.80           H   new
ATOM      0 HD23 LEU A 217      13.941 -12.457 -15.420  1.00  0.80           H   new
ATOM   3417  N   ILE A 218      17.520 -12.664 -12.607  1.00  0.82           N
ATOM   3418  CA  ILE A 218      18.583 -13.231 -11.780  1.00  0.82           C
ATOM   3419  C   ILE A 218      18.481 -14.734 -11.956  1.00  0.82           C
ATOM   3420  O   ILE A 218      19.413 -15.484 -11.677  1.00  0.82           O
ATOM   3421  CB  ILE A 218      18.461 -12.892 -10.288  1.00  0.82           C
ATOM   3422  CG1 ILE A 218      19.816 -12.971  -9.635  1.00  0.82           C
ATOM   3423  CG2 ILE A 218      17.559 -13.879  -9.602  1.00  0.82           C
ATOM   3424  CD1 ILE A 218      20.750 -11.895 -10.141  1.00  0.82           C
ATOM      0  H   ILE A 218      16.749 -12.590 -12.233  1.00  0.82           H   new
ATOM      0  HA  ILE A 218      19.433 -12.859 -12.062  1.00  0.82           H   new
ATOM      0  HB  ILE A 218      18.096 -11.997 -10.209  1.00  0.82           H   new
ATOM      0 HG12 ILE A 218      19.717 -12.887  -8.674  1.00  0.82           H   new
ATOM      0 HG13 ILE A 218      20.206 -13.843  -9.804  1.00  0.82           H   new
ATOM      0 HG21 ILE A 218      17.490 -13.655  -8.661  1.00  0.82           H   new
ATOM      0 HG22 ILE A 218      16.678 -13.848 -10.007  1.00  0.82           H   new
ATOM      0 HG23 ILE A 218      17.926 -14.772  -9.695  1.00  0.82           H   new
ATOM      0 HD11 ILE A 218      21.609 -11.978  -9.699  1.00  0.82           H   new
ATOM      0 HD12 ILE A 218      20.869 -11.993 -11.099  1.00  0.82           H   new
ATOM      0 HD13 ILE A 218      20.372 -11.022  -9.950  1.00  0.82           H   new
ATOM   3436  N   GLU A 219      17.293 -15.149 -12.403  1.00  0.83           N
ATOM   3437  CA  GLU A 219      16.981 -16.548 -12.639  1.00  0.83           C
ATOM   3438  C   GLU A 219      15.949 -16.709 -13.738  1.00  0.83           C
ATOM   3439  O   GLU A 219      15.104 -15.829 -13.936  1.00  0.83           O
ATOM   3440  CB  GLU A 219      16.385 -17.137 -11.371  1.00  0.83           C
ATOM   3441  CG  GLU A 219      15.047 -16.469 -11.026  1.00  0.83           C
ATOM   3442  CD  GLU A 219      14.508 -16.906  -9.752  1.00  0.83           C
ATOM   3443  OE1 GLU A 219      15.152 -17.696  -9.155  1.00  0.83           O
ATOM   3444  OE2 GLU A 219      13.460 -16.455  -9.336  1.00  0.83           O1-
ATOM      0  H   GLU A 219      16.642 -14.615 -12.578  1.00  0.83           H   new
ATOM      0  HA  GLU A 219      17.801 -16.996 -12.899  1.00  0.83           H   new
ATOM      0  HB2 GLU A 219      16.253 -18.091 -11.485  1.00  0.83           H   new
ATOM      0  HB3 GLU A 219      17.006 -17.022 -10.635  1.00  0.83           H   new
ATOM      0  HG2 GLU A 219      15.167 -15.507 -11.008  1.00  0.83           H   new
ATOM      0  HG3 GLU A 219      14.405 -16.662 -11.727  1.00  0.83           H   new
ATOM   3451  N   MET A 220      15.968 -17.860 -14.408  1.00  0.84           N
ATOM   3452  CA  MET A 220      14.912 -18.155 -15.355  1.00  0.84           C
ATOM   3453  C   MET A 220      13.983 -19.189 -14.751  1.00  0.84           C
ATOM   3454  O   MET A 220      14.446 -20.173 -14.175  1.00  0.84           O
ATOM   3455  CB  MET A 220      15.471 -18.635 -16.673  1.00  0.84           C
ATOM   3456  CG  MET A 220      16.426 -17.721 -17.321  1.00  0.84           C
ATOM   3457  SD  MET A 220      15.783 -16.127 -17.487  1.00  0.84           S
ATOM   3458  CE  MET A 220      14.294 -16.453 -18.372  1.00  0.84           C
ATOM      0  H   MET A 220      16.571 -18.467 -14.328  1.00  0.84           H   new
ATOM      0  HA  MET A 220      14.416 -17.342 -15.538  1.00  0.84           H   new
ATOM      0  HB2 MET A 220      15.909 -19.489 -16.530  1.00  0.84           H   new
ATOM      0  HB3 MET A 220      14.733 -18.793 -17.282  1.00  0.84           H   new
ATOM      0  HG2 MET A 220      17.244 -17.687 -16.801  1.00  0.84           H   new
ATOM      0  HG3 MET A 220      16.661 -18.067 -18.196  1.00  0.84           H   new
ATOM      0  HE1 MET A 220      13.825 -15.620 -18.534  1.00  0.84           H   new
ATOM      0  HE2 MET A 220      14.507 -16.874 -19.220  1.00  0.84           H   new
ATOM      0  HE3 MET A 220      13.730 -17.045 -17.850  1.00  0.84           H   new
ATOM   3468  N   LYS A 221      12.685 -18.996 -14.905  1.00  0.82           N
ATOM   3469  CA  LYS A 221      11.703 -19.901 -14.318  1.00  0.82           C
ATOM   3470  C   LYS A 221      10.771 -20.398 -15.386  1.00  0.82           C
ATOM   3471  O   LYS A 221      10.476 -19.647 -16.288  1.00  0.82           O
ATOM   3472  CB  LYS A 221      10.881 -19.138 -13.277  1.00  0.82           C
ATOM   3473  CG  LYS A 221      11.692 -18.512 -12.188  1.00  0.82           C
ATOM   3474  CD  LYS A 221      10.798 -17.748 -11.246  1.00  0.82           C
ATOM   3475  CE  LYS A 221      10.368 -16.435 -11.842  1.00  0.82           C
ATOM   3476  NZ  LYS A 221       9.603 -15.637 -10.882  1.00  0.82           N1+
ATOM      0  H   LYS A 221      12.346 -18.342 -15.349  1.00  0.82           H   new
ATOM      0  HA  LYS A 221      12.163 -20.649 -13.907  1.00  0.82           H   new
ATOM      0  HB2 LYS A 221      10.373 -18.445 -13.727  1.00  0.82           H   new
ATOM      0  HB3 LYS A 221      10.239 -19.746 -12.878  1.00  0.82           H   new
ATOM      0  HG2 LYS A 221      12.175 -19.198 -11.701  1.00  0.82           H   new
ATOM      0  HG3 LYS A 221      12.354 -17.916 -12.571  1.00  0.82           H   new
ATOM      0  HD2 LYS A 221      10.016 -18.281 -11.036  1.00  0.82           H   new
ATOM      0  HD3 LYS A 221      11.266 -17.589 -10.411  1.00  0.82           H   new
ATOM      0  HE2 LYS A 221      11.149 -15.937 -12.129  1.00  0.82           H   new
ATOM      0  HE3 LYS A 221       9.829 -16.598 -12.632  1.00  0.82           H   new
ATOM      0  HZ1 LYS A 221       9.512 -14.807 -11.191  1.00  0.82           H   new
ATOM      0  HZ2 LYS A 221       8.799 -16.001 -10.767  1.00  0.82           H   new
ATOM      0  HZ3 LYS A 221      10.033 -15.617 -10.103  1.00  0.82           H   new
ATOM   3490  N   THR A 222      10.200 -21.597 -15.252  1.00  0.80           N
ATOM   3491  CA  THR A 222       9.212 -22.043 -16.249  1.00  0.80           C
ATOM   3492  C   THR A 222       7.770 -21.755 -15.799  1.00  0.80           C
ATOM   3493  O   THR A 222       6.824 -22.453 -16.169  1.00  0.80           O
ATOM   3494  CB  THR A 222       9.392 -23.519 -16.614  1.00  0.80           C
ATOM   3495  CG2 THR A 222      10.778 -23.689 -17.241  1.00  0.80           C
ATOM   3496  OG1 THR A 222       9.274 -24.348 -15.432  1.00  0.80           O
ATOM      0  H   THR A 222      10.361 -22.153 -14.616  1.00  0.80           H   new
ATOM      0  HA  THR A 222       9.376 -21.523 -17.051  1.00  0.80           H   new
ATOM      0  HB  THR A 222       8.705 -23.792 -17.241  1.00  0.80           H   new
ATOM      0  HG1 THR A 222       9.959 -24.256 -14.955  1.00  0.80           H   new
ATOM      0 HG21 THR A 222      10.913 -24.619 -17.480  1.00  0.80           H   new
ATOM      0 HG22 THR A 222      10.843 -23.138 -18.037  1.00  0.80           H   new
ATOM      0 HG23 THR A 222      11.457 -23.418 -16.604  1.00  0.80           H   new
ATOM   3504  N   CYS A 223       7.665 -20.747 -14.944  1.00  0.77           N
ATOM   3505  CA  CYS A 223       6.466 -20.206 -14.313  1.00  0.77           C
ATOM   3506  C   CYS A 223       5.934 -18.957 -15.018  1.00  0.77           C
ATOM   3507  O   CYS A 223       6.712 -18.105 -15.442  1.00  0.77           O
ATOM   3508  CB  CYS A 223       6.827 -19.880 -12.888  1.00  0.77           C
ATOM   3509  SG  CYS A 223       5.583 -19.251 -11.913  1.00  0.77           S
ATOM      0  H   CYS A 223       8.366 -20.318 -14.692  1.00  0.77           H   new
ATOM      0  HA  CYS A 223       5.756 -20.865 -14.366  1.00  0.77           H   new
ATOM      0  HB2 CYS A 223       7.163 -20.687 -12.468  1.00  0.77           H   new
ATOM      0  HB3 CYS A 223       7.557 -19.241 -12.899  1.00  0.77           H   new
ATOM   3514  N   GLU A 224       4.615 -18.855 -15.175  1.00  0.75           N
ATOM   3515  CA  GLU A 224       4.043 -17.694 -15.853  1.00  0.75           C
ATOM   3516  C   GLU A 224       3.504 -16.634 -14.885  1.00  0.75           C
ATOM   3517  O   GLU A 224       2.904 -16.952 -13.864  1.00  0.75           O
ATOM   3518  CB  GLU A 224       2.884 -18.158 -16.755  1.00  0.75           C
ATOM   3519  CG  GLU A 224       3.290 -19.124 -17.868  1.00  0.75           C
ATOM   3520  CD  GLU A 224       2.153 -19.534 -18.777  1.00  0.75           C
ATOM   3521  OE1 GLU A 224       1.040 -19.089 -18.551  1.00  0.75           O
ATOM   3522  OE2 GLU A 224       2.387 -20.277 -19.702  1.00  0.75           O1-
ATOM      0  H   GLU A 224       4.043 -19.436 -14.902  1.00  0.75           H   new
ATOM      0  HA  GLU A 224       4.759 -17.287 -16.365  1.00  0.75           H   new
ATOM      0  HB2 GLU A 224       2.211 -18.585 -16.202  1.00  0.75           H   new
ATOM      0  HB3 GLU A 224       2.469 -17.378 -17.155  1.00  0.75           H   new
ATOM      0  HG2 GLU A 224       3.986 -18.711 -18.403  1.00  0.75           H   new
ATOM      0  HG3 GLU A 224       3.674 -19.920 -17.468  1.00  0.75           H   new
ATOM   3529  N   TRP A 225       3.661 -15.364 -15.217  1.00  0.72           N
ATOM   3530  CA  TRP A 225       3.000 -14.335 -14.426  1.00  0.72           C
ATOM   3531  C   TRP A 225       1.490 -14.299 -14.674  1.00  0.72           C
ATOM   3532  O   TRP A 225       1.071 -14.487 -15.819  1.00  0.72           O
ATOM   3533  CB  TRP A 225       3.584 -12.961 -14.707  1.00  0.72           C
ATOM   3534  CG  TRP A 225       4.847 -12.660 -14.000  1.00  0.72           C
ATOM   3535  CD1 TRP A 225       5.572 -13.442 -13.162  1.00  0.72           C
ATOM   3536  CD2 TRP A 225       5.524 -11.414 -14.068  1.00  0.72           C
ATOM   3537  CE2 TRP A 225       6.628 -11.493 -13.230  1.00  0.72           C
ATOM   3538  CE3 TRP A 225       5.281 -10.263 -14.749  1.00  0.72           C
ATOM   3539  NE1 TRP A 225       6.645 -12.731 -12.681  1.00  0.72           N
ATOM   3540  CZ2 TRP A 225       7.493 -10.427 -13.059  1.00  0.72           C
ATOM   3541  CZ3 TRP A 225       6.140  -9.212 -14.612  1.00  0.72           C
ATOM   3542  CH2 TRP A 225       7.226  -9.279 -13.783  1.00  0.72           C
ATOM      0  H   TRP A 225       4.132 -15.079 -15.878  1.00  0.72           H   new
ATOM      0  HA  TRP A 225       3.155 -14.566 -13.497  1.00  0.72           H   new
ATOM      0  HB2 TRP A 225       3.736 -12.879 -15.661  1.00  0.72           H   new
ATOM      0  HB3 TRP A 225       2.927 -12.290 -14.466  1.00  0.72           H   new
ATOM      0  HD1 TRP A 225       5.373 -14.324 -12.946  1.00  0.72           H   new
ATOM      0  HE1 TRP A 225       7.231 -13.024 -12.123  1.00  0.72           H   new
ATOM      0  HE3 TRP A 225       4.537 -10.193 -15.303  1.00  0.72           H   new
ATOM      0  HZ2 TRP A 225       8.221 -10.480 -12.483  1.00  0.72           H   new
ATOM      0  HZ3 TRP A 225       5.984  -8.432 -15.093  1.00  0.72           H   new
ATOM      0  HH2 TRP A 225       7.791  -8.545 -13.705  1.00  0.72           H   new
ATOM   3553  N   PRO A 226       0.649 -14.087 -13.640  1.00  0.71           N
ATOM   3554  CA  PRO A 226      -0.778 -13.833 -13.751  1.00  0.71           C
ATOM   3555  C   PRO A 226      -1.043 -12.582 -14.577  1.00  0.71           C
ATOM   3556  O   PRO A 226      -0.318 -11.589 -14.447  1.00  0.71           O
ATOM   3557  CB  PRO A 226      -1.214 -13.633 -12.298  1.00  0.71           C
ATOM   3558  CG  PRO A 226      -0.162 -14.356 -11.473  1.00  0.71           C
ATOM   3559  CD  PRO A 226       1.130 -14.192 -12.237  1.00  0.71           C
ATOM      0  HA  PRO A 226      -1.259 -14.549 -14.196  1.00  0.71           H   new
ATOM      0  HB2 PRO A 226      -1.255 -12.691 -12.069  1.00  0.71           H   new
ATOM      0  HB3 PRO A 226      -2.098 -14.001 -12.142  1.00  0.71           H   new
ATOM      0  HG2 PRO A 226      -0.093 -13.975 -10.584  1.00  0.71           H   new
ATOM      0  HG3 PRO A 226      -0.387 -15.293 -11.364  1.00  0.71           H   new
ATOM      0  HD2 PRO A 226       1.617 -13.400 -11.960  1.00  0.71           H   new
ATOM      0  HD3 PRO A 226       1.724 -14.949 -12.113  1.00  0.71           H   new
ATOM   3567  N   LYS A 227      -2.132 -12.568 -15.341  1.00  0.70           N
ATOM   3568  CA  LYS A 227      -2.516 -11.388 -16.130  1.00  0.70           C
ATOM   3569  C   LYS A 227      -2.708 -10.144 -15.261  1.00  0.70           C
ATOM   3570  O   LYS A 227      -2.437  -9.020 -15.688  1.00  0.70           O
ATOM   3571  CB  LYS A 227      -3.792 -11.637 -16.926  1.00  0.70           C
ATOM   3572  CG  LYS A 227      -4.171 -10.484 -17.850  1.00  0.70           C
ATOM   3573  CD  LYS A 227      -5.428 -10.792 -18.662  1.00  0.70           C
ATOM   3574  CE  LYS A 227      -5.804  -9.616 -19.564  1.00  0.70           C
ATOM   3575  NZ  LYS A 227      -7.052  -9.879 -20.334  1.00  0.70           N1+
ATOM      0  H   LYS A 227      -2.669 -13.235 -15.420  1.00  0.70           H   new
ATOM      0  HA  LYS A 227      -1.780 -11.228 -16.741  1.00  0.70           H   new
ATOM      0  HB2 LYS A 227      -3.682 -12.443 -17.455  1.00  0.70           H   new
ATOM      0  HB3 LYS A 227      -4.522 -11.800 -16.309  1.00  0.70           H   new
ATOM      0  HG2 LYS A 227      -4.315  -9.682 -17.323  1.00  0.70           H   new
ATOM      0  HG3 LYS A 227      -3.434 -10.298 -18.453  1.00  0.70           H   new
ATOM      0  HD2 LYS A 227      -5.281 -11.584 -19.203  1.00  0.70           H   new
ATOM      0  HD3 LYS A 227      -6.164 -10.991 -18.062  1.00  0.70           H   new
ATOM      0  HE2 LYS A 227      -5.921  -8.819 -19.023  1.00  0.70           H   new
ATOM      0  HE3 LYS A 227      -5.077  -9.437 -20.180  1.00  0.70           H   new
ATOM      0  HZ1 LYS A 227      -7.239  -9.175 -20.846  1.00  0.70           H   new
ATOM      0  HZ2 LYS A 227      -6.939 -10.597 -20.847  1.00  0.70           H   new
ATOM      0  HZ3 LYS A 227      -7.725 -10.022 -19.769  1.00  0.70           H   new
ATOM   3589  N   SER A 228      -3.175 -10.347 -14.030  1.00  0.70           N
ATOM   3590  CA  SER A 228      -3.462  -9.252 -13.107  1.00  0.70           C
ATOM   3591  C   SER A 228      -2.230  -8.412 -12.753  1.00  0.70           C
ATOM   3592  O   SER A 228      -2.369  -7.310 -12.221  1.00  0.70           O
ATOM   3593  CB  SER A 228      -4.113  -9.791 -11.846  1.00  0.70           C
ATOM   3594  OG  SER A 228      -3.238 -10.604 -11.117  1.00  0.70           O
ATOM      0  H   SER A 228      -3.335 -11.128 -13.706  1.00  0.70           H   new
ATOM      0  HA  SER A 228      -4.074  -8.656 -13.567  1.00  0.70           H   new
ATOM      0  HB2 SER A 228      -4.405  -9.051 -11.291  1.00  0.70           H   new
ATOM      0  HB3 SER A 228      -4.905 -10.299 -12.082  1.00  0.70           H   new
ATOM      0  HG  SER A 228      -3.626 -10.885 -10.427  1.00  0.70           H   new
ATOM   3600  N   HIS A 229      -1.030  -8.925 -13.031  1.00  0.71           N
ATOM   3601  CA  HIS A 229       0.186  -8.182 -12.759  1.00  0.71           C
ATOM   3602  C   HIS A 229       0.860  -7.659 -14.002  1.00  0.71           C
ATOM   3603  O   HIS A 229       2.038  -7.321 -13.952  1.00  0.71           O
ATOM   3604  CB  HIS A 229       1.175  -9.022 -11.998  1.00  0.71           C
ATOM   3605  CG  HIS A 229       0.673  -9.340 -10.672  1.00  0.71           C
ATOM   3606  CD2 HIS A 229       0.162 -10.464 -10.167  1.00  0.71           C
ATOM   3607  ND1 HIS A 229       0.627  -8.408  -9.660  1.00  0.71           N
ATOM   3608  CE1 HIS A 229       0.106  -8.957  -8.597  1.00  0.71           C
ATOM   3609  NE2 HIS A 229      -0.196 -10.194  -8.885  1.00  0.71           N
ATOM      0  H   HIS A 229      -0.905  -9.702 -13.377  1.00  0.71           H   new
ATOM      0  HA  HIS A 229      -0.094  -7.421 -12.227  1.00  0.71           H   new
ATOM      0  HB2 HIS A 229       1.352  -9.841 -12.486  1.00  0.71           H   new
ATOM      0  HB3 HIS A 229       2.018  -8.548 -11.924  1.00  0.71           H   new
ATOM      0  HD1 HIS A 229       0.898  -7.594  -9.719  1.00  0.71           H   new
ATOM      0  HD2 HIS A 229       0.069 -11.277 -10.608  1.00  0.71           H   new
ATOM      0  HE1 HIS A 229      -0.027  -8.540  -7.777  1.00  0.71           H   new
ATOM   3617  N   THR A 230       0.127  -7.575 -15.104  1.00  0.72           N
ATOM   3618  CA  THR A 230       0.693  -7.042 -16.329  1.00  0.72           C
ATOM   3619  C   THR A 230       0.065  -5.677 -16.615  1.00  0.72           C
ATOM   3620  O   THR A 230      -1.122  -5.479 -16.362  1.00  0.72           O
ATOM   3621  CB  THR A 230       0.414  -8.014 -17.471  1.00  0.72           C
ATOM   3622  CG2 THR A 230       0.982  -9.389 -17.146  1.00  0.72           C
ATOM   3623  OG1 THR A 230      -0.977  -8.131 -17.644  1.00  0.72           O
ATOM      0  H   THR A 230      -0.695  -7.820 -15.162  1.00  0.72           H   new
ATOM      0  HA  THR A 230       1.653  -6.933 -16.240  1.00  0.72           H   new
ATOM      0  HB  THR A 230       0.831  -7.678 -18.280  1.00  0.72           H   new
ATOM      0  HG1 THR A 230      -1.294  -8.623 -17.041  1.00  0.72           H   new
ATOM      0 HG21 THR A 230       0.798  -9.997 -17.879  1.00  0.72           H   new
ATOM      0 HG22 THR A 230       1.941  -9.321 -17.016  1.00  0.72           H   new
ATOM      0 HG23 THR A 230       0.569  -9.726 -16.336  1.00  0.72           H   new
ATOM   3631  N   LEU A 231       0.823  -4.749 -17.202  1.00  0.74           N
ATOM   3632  CA  LEU A 231       0.245  -3.427 -17.461  1.00  0.74           C
ATOM   3633  C   LEU A 231      -0.568  -3.242 -18.755  1.00  0.74           C
ATOM   3634  O   LEU A 231      -1.728  -2.836 -18.680  1.00  0.74           O
ATOM   3635  CB  LEU A 231       1.372  -2.399 -17.412  1.00  0.74           C
ATOM   3636  CG  LEU A 231       1.995  -2.236 -16.067  1.00  0.74           C
ATOM   3637  CD1 LEU A 231       3.212  -1.370 -16.172  1.00  0.74           C
ATOM   3638  CD2 LEU A 231       0.987  -1.612 -15.132  1.00  0.74           C
ATOM      0  H   LEU A 231       1.640  -4.855 -17.449  1.00  0.74           H   new
ATOM      0  HA  LEU A 231      -0.421  -3.308 -16.765  1.00  0.74           H   new
ATOM      0  HB2 LEU A 231       2.059  -2.657 -18.046  1.00  0.74           H   new
ATOM      0  HB3 LEU A 231       1.026  -1.541 -17.703  1.00  0.74           H   new
ATOM      0  HG  LEU A 231       2.263  -3.102 -15.721  1.00  0.74           H   new
ATOM      0 HD11 LEU A 231       3.613  -1.267 -15.295  1.00  0.74           H   new
ATOM      0 HD12 LEU A 231       3.852  -1.782 -16.773  1.00  0.74           H   new
ATOM      0 HD13 LEU A 231       2.961  -0.499 -16.516  1.00  0.74           H   new
ATOM      0 HD21 LEU A 231       1.384  -1.502 -14.254  1.00  0.74           H   new
ATOM      0 HD22 LEU A 231       0.719  -0.745 -15.476  1.00  0.74           H   new
ATOM      0 HD23 LEU A 231       0.209  -2.187 -15.065  1.00  0.74           H   new
ATOM   3650  N   TRP A 232       0.010  -3.484 -19.935  1.00  0.75           N
ATOM   3651  CA  TRP A 232      -0.762  -3.297 -21.170  1.00  0.75           C
ATOM   3652  C   TRP A 232      -0.899  -4.597 -21.945  1.00  0.75           C
ATOM   3653  O   TRP A 232       0.016  -4.973 -22.678  1.00  0.75           O
ATOM   3654  CB  TRP A 232      -0.139  -2.200 -22.030  1.00  0.75           C
ATOM   3655  CG  TRP A 232      -0.351  -0.794 -21.505  1.00  0.75           C
ATOM   3656  CD1 TRP A 232       0.173  -0.223 -20.390  1.00  0.75           C
ATOM   3657  CD2 TRP A 232      -1.145   0.232 -22.135  1.00  0.75           C
ATOM   3658  CE2 TRP A 232      -1.050   1.371 -21.332  1.00  0.75           C
ATOM   3659  CE3 TRP A 232      -1.916   0.277 -23.302  1.00  0.75           C
ATOM   3660  NE1 TRP A 232      -0.245   1.072 -20.274  1.00  0.75           N
ATOM   3661  CZ2 TRP A 232      -1.701   2.550 -21.652  1.00  0.75           C
ATOM   3662  CZ3 TRP A 232      -2.569   1.459 -23.624  1.00  0.75           C
ATOM   3663  CH2 TRP A 232      -2.465   2.566 -22.820  1.00  0.75           C
ATOM      0  H   TRP A 232       0.821  -3.749 -20.043  1.00  0.75           H   new
ATOM      0  HA  TRP A 232      -1.657  -3.017 -20.924  1.00  0.75           H   new
ATOM      0  HB2 TRP A 232       0.814  -2.365 -22.104  1.00  0.75           H   new
ATOM      0  HB3 TRP A 232      -0.508  -2.258 -22.925  1.00  0.75           H   new
ATOM      0  HD1 TRP A 232       0.738  -0.654 -19.789  1.00  0.75           H   new
ATOM      0  HE1 TRP A 232      -0.035   1.611 -19.637  1.00  0.75           H   new
ATOM      0  HE3 TRP A 232      -1.989  -0.470 -23.851  1.00  0.75           H   new
ATOM      0  HZ2 TRP A 232      -1.632   3.302 -21.110  1.00  0.75           H   new
ATOM      0  HZ3 TRP A 232      -3.085   1.501 -24.397  1.00  0.75           H   new
ATOM      0  HH2 TRP A 232      -2.914   3.345 -23.059  1.00  0.75           H   new
ATOM   3674  N   THR A 233      -2.056  -5.252 -21.816  1.00  0.75           N
ATOM   3675  CA  THR A 233      -2.269  -6.594 -22.371  1.00  0.75           C
ATOM   3676  C   THR A 233      -3.078  -6.630 -23.657  1.00  0.75           C
ATOM   3677  O   THR A 233      -3.062  -7.606 -24.419  1.00  0.75           O
ATOM   3678  CB  THR A 233      -3.068  -7.419 -21.353  1.00  0.75           C
ATOM   3679  CG2 THR A 233      -2.368  -7.423 -20.047  1.00  0.75           C
ATOM   3680  OG1 THR A 233      -4.384  -6.811 -21.154  1.00  0.75           O
ATOM      0  H   THR A 233      -2.740  -4.931 -21.404  1.00  0.75           H   new
ATOM      0  HA  THR A 233      -1.383  -6.939 -22.562  1.00  0.75           H   new
ATOM      0  HB  THR A 233      -3.157  -8.324 -21.690  1.00  0.75           H   new
ATOM      0  HG1 THR A 233      -4.767  -7.179 -20.503  1.00  0.75           H   new
ATOM      0 HG21 THR A 233      -2.878  -7.946 -19.408  1.00  0.75           H   new
ATOM      0 HG22 THR A 233      -1.486  -7.813 -20.153  1.00  0.75           H   new
ATOM      0 HG23 THR A 233      -2.281  -6.513 -19.723  1.00  0.75           H   new
ATOM   3688  N   ASP A 234      -3.807  -5.574 -23.897  1.00  0.75           N
ATOM   3689  CA  ASP A 234      -4.732  -5.582 -25.003  1.00  0.75           C
ATOM   3690  C   ASP A 234      -4.009  -5.418 -26.324  1.00  0.75           C
ATOM   3691  O   ASP A 234      -3.300  -4.435 -26.532  1.00  0.75           O
ATOM   3692  CB  ASP A 234      -5.763  -4.510 -24.760  1.00  0.75           C
ATOM   3693  CG  ASP A 234      -6.512  -4.860 -23.490  1.00  0.75           C
ATOM   3694  OD1 ASP A 234      -6.310  -5.972 -23.005  1.00  0.75           O
ATOM   3695  OD2 ASP A 234      -7.248  -4.048 -22.999  1.00  0.75           O1-
ATOM      0  H   ASP A 234      -3.786  -4.846 -23.439  1.00  0.75           H   new
ATOM      0  HA  ASP A 234      -5.183  -6.439 -25.061  1.00  0.75           H   new
ATOM      0  HB2 ASP A 234      -5.337  -3.643 -24.674  1.00  0.75           H   new
ATOM      0  HB3 ASP A 234      -6.375  -4.452 -25.510  1.00  0.75           H   new
ATOM   3700  N   GLY A 235      -4.204  -6.388 -27.214  1.00  0.74           N
ATOM   3701  CA  GLY A 235      -3.547  -6.414 -28.515  1.00  0.74           C
ATOM   3702  C   GLY A 235      -2.188  -7.123 -28.496  1.00  0.74           C
ATOM   3703  O   GLY A 235      -1.498  -7.162 -29.515  1.00  0.74           O
ATOM      0  H   GLY A 235      -4.728  -7.056 -27.076  1.00  0.74           H   new
ATOM      0  HA2 GLY A 235      -4.127  -6.857 -29.154  1.00  0.74           H   new
ATOM      0  HA3 GLY A 235      -3.425  -5.504 -28.827  1.00  0.74           H   new
ATOM   3707  N   VAL A 236      -1.802  -7.688 -27.354  1.00  0.74           N
ATOM   3708  CA  VAL A 236      -0.516  -8.370 -27.269  1.00  0.74           C
ATOM   3709  C   VAL A 236      -0.550  -9.802 -27.773  1.00  0.74           C
ATOM   3710  O   VAL A 236      -1.353 -10.618 -27.318  1.00  0.74           O
ATOM   3711  CB  VAL A 236      -0.052  -8.416 -25.813  1.00  0.74           C
ATOM   3712  CG1 VAL A 236       1.230  -9.204 -25.659  1.00  0.74           C
ATOM   3713  CG2 VAL A 236       0.146  -7.060 -25.330  1.00  0.74           C
ATOM      0  H   VAL A 236      -2.263  -7.688 -26.628  1.00  0.74           H   new
ATOM      0  HA  VAL A 236       0.088  -7.862 -27.834  1.00  0.74           H   new
ATOM      0  HB  VAL A 236      -0.737  -8.862 -25.291  1.00  0.74           H   new
ATOM      0 HG11 VAL A 236       1.495  -9.213 -24.726  1.00  0.74           H   new
ATOM      0 HG12 VAL A 236       1.089 -10.114 -25.963  1.00  0.74           H   new
ATOM      0 HG13 VAL A 236       1.930  -8.791 -26.189  1.00  0.74           H   new
ATOM      0 HG21 VAL A 236       0.441  -7.085 -24.406  1.00  0.74           H   new
ATOM      0 HG22 VAL A 236       0.819  -6.618 -25.872  1.00  0.74           H   new
ATOM      0 HG23 VAL A 236      -0.689  -6.570 -25.389  1.00  0.74           H   new
ATOM   3723  N   GLU A 237       0.350 -10.116 -28.696  1.00  0.73           N
ATOM   3724  CA  GLU A 237       0.480 -11.476 -29.187  1.00  0.73           C
ATOM   3725  C   GLU A 237       1.748 -12.042 -28.576  1.00  0.73           C
ATOM   3726  O   GLU A 237       2.747 -11.333 -28.445  1.00  0.73           O
ATOM   3727  CB  GLU A 237       0.511 -11.534 -30.718  1.00  0.73           C
ATOM   3728  CG  GLU A 237      -0.801 -11.068 -31.372  1.00  0.73           C
ATOM   3729  CD  GLU A 237      -0.831 -11.208 -32.887  1.00  0.73           C
ATOM   3730  OE1 GLU A 237       0.138 -11.644 -33.453  1.00  0.73           O
ATOM   3731  OE2 GLU A 237      -1.839 -10.877 -33.469  1.00  0.73           O1-
ATOM      0  H   GLU A 237       0.895  -9.553 -29.050  1.00  0.73           H   new
ATOM      0  HA  GLU A 237      -0.291 -12.005 -28.927  1.00  0.73           H   new
ATOM      0  HB2 GLU A 237       1.240 -10.982 -31.041  1.00  0.73           H   new
ATOM      0  HB3 GLU A 237       0.699 -12.444 -30.997  1.00  0.73           H   new
ATOM      0  HG2 GLU A 237      -1.536 -11.577 -30.996  1.00  0.73           H   new
ATOM      0  HG3 GLU A 237      -0.953 -10.138 -31.141  1.00  0.73           H   new
ATOM   3738  N   GLU A 238       1.735 -13.325 -28.252  1.00  0.72           N
ATOM   3739  CA  GLU A 238       2.895 -13.947 -27.627  1.00  0.72           C
ATOM   3740  C   GLU A 238       4.168 -13.809 -28.448  1.00  0.72           C
ATOM   3741  O   GLU A 238       5.233 -13.532 -27.904  1.00  0.72           O
ATOM   3742  CB  GLU A 238       2.615 -15.434 -27.390  1.00  0.72           C
ATOM   3743  CG  GLU A 238       3.741 -16.218 -26.692  1.00  0.72           C
ATOM   3744  CD  GLU A 238       3.972 -15.821 -25.255  1.00  0.72           C
ATOM   3745  OE1 GLU A 238       3.089 -15.253 -24.662  1.00  0.72           O
ATOM   3746  OE2 GLU A 238       5.041 -16.110 -24.744  1.00  0.72           O1-
ATOM      0  H   GLU A 238       1.069 -13.853 -28.384  1.00  0.72           H   new
ATOM      0  HA  GLU A 238       3.041 -13.480 -26.789  1.00  0.72           H   new
ATOM      0  HB2 GLU A 238       1.808 -15.514 -26.857  1.00  0.72           H   new
ATOM      0  HB3 GLU A 238       2.433 -15.853 -28.246  1.00  0.72           H   new
ATOM      0  HG2 GLU A 238       3.531 -17.164 -26.726  1.00  0.72           H   new
ATOM      0  HG3 GLU A 238       4.565 -16.092 -27.188  1.00  0.72           H   new
ATOM   3753  N   SER A 239       4.051 -13.939 -29.769  1.00  0.71           N
ATOM   3754  CA  SER A 239       5.218 -13.893 -30.646  1.00  0.71           C
ATOM   3755  C   SER A 239       5.950 -12.553 -30.681  1.00  0.71           C
ATOM   3756  O   SER A 239       7.095 -12.507 -31.151  1.00  0.71           O
ATOM   3757  CB  SER A 239       4.833 -14.292 -32.057  1.00  0.71           C
ATOM   3758  OG  SER A 239       3.964 -13.362 -32.637  1.00  0.71           O
ATOM      0  H   SER A 239       3.303 -14.055 -30.177  1.00  0.71           H   new
ATOM      0  HA  SER A 239       5.843 -14.528 -30.261  1.00  0.71           H   new
ATOM      0  HB2 SER A 239       5.632 -14.372 -32.601  1.00  0.71           H   new
ATOM      0  HB3 SER A 239       4.411 -15.165 -32.043  1.00  0.71           H   new
ATOM      0  HG  SER A 239       3.770 -13.608 -33.416  1.00  0.71           H   new
ATOM   3764  N   ASP A 240       5.302 -11.464 -30.233  1.00  0.70           N
ATOM   3765  CA  ASP A 240       5.961 -10.163 -30.230  1.00  0.70           C
ATOM   3766  C   ASP A 240       6.651  -9.844 -28.894  1.00  0.70           C
ATOM   3767  O   ASP A 240       7.326  -8.821 -28.768  1.00  0.70           O
ATOM   3768  CB  ASP A 240       4.977  -9.047 -30.574  1.00  0.70           C
ATOM   3769  CG  ASP A 240       4.444  -9.112 -32.017  1.00  0.70           C
ATOM   3770  OD1 ASP A 240       5.082  -9.711 -32.854  1.00  0.70           O
ATOM   3771  OD2 ASP A 240       3.423  -8.525 -32.268  1.00  0.70           O1-
ATOM      0  H   ASP A 240       4.496 -11.464 -29.934  1.00  0.70           H   new
ATOM      0  HA  ASP A 240       6.649 -10.212 -30.912  1.00  0.70           H   new
ATOM      0  HB2 ASP A 240       4.228  -9.087 -29.959  1.00  0.70           H   new
ATOM      0  HB3 ASP A 240       5.411  -8.191 -30.437  1.00  0.70           H   new
ATOM   3776  N   LEU A 241       6.483 -10.707 -27.891  1.00  0.69           N
ATOM   3777  CA  LEU A 241       7.092 -10.476 -26.581  1.00  0.69           C
ATOM   3778  C   LEU A 241       8.546 -10.863 -26.683  1.00  0.69           C
ATOM   3779  O   LEU A 241       8.827 -11.849 -27.324  1.00  0.69           O
ATOM   3780  CB  LEU A 241       6.390 -11.351 -25.533  1.00  0.69           C
ATOM   3781  CG  LEU A 241       4.896 -11.041 -25.280  1.00  0.69           C
ATOM   3782  CD1 LEU A 241       4.315 -12.068 -24.315  1.00  0.69           C
ATOM   3783  CD2 LEU A 241       4.775  -9.667 -24.690  1.00  0.69           C
ATOM      0  H   LEU A 241       6.021 -11.430 -27.949  1.00  0.69           H   new
ATOM      0  HA  LEU A 241       7.006  -9.547 -26.316  1.00  0.69           H   new
ATOM      0  HB2 LEU A 241       6.467 -12.278 -25.808  1.00  0.69           H   new
ATOM      0  HB3 LEU A 241       6.867 -11.263 -24.693  1.00  0.69           H   new
ATOM      0  HG  LEU A 241       4.407 -11.081 -26.117  1.00  0.69           H   new
ATOM      0 HD11 LEU A 241       3.378 -11.871 -24.158  1.00  0.69           H   new
ATOM      0 HD12 LEU A 241       4.399 -12.955 -24.697  1.00  0.69           H   new
ATOM      0 HD13 LEU A 241       4.798 -12.032 -23.474  1.00  0.69           H   new
ATOM      0 HD21 LEU A 241       3.840  -9.465 -24.528  1.00  0.69           H   new
ATOM      0 HD22 LEU A 241       5.263  -9.630 -23.852  1.00  0.69           H   new
ATOM      0 HD23 LEU A 241       5.144  -9.016 -25.307  1.00  0.69           H   new
ATOM   3795  N   ILE A 242       9.472 -10.155 -26.039  1.00  0.69           N
ATOM   3796  CA  ILE A 242      10.880 -10.557 -26.119  1.00  0.69           C
ATOM   3797  C   ILE A 242      11.157 -11.720 -25.179  1.00  0.69           C
ATOM   3798  O   ILE A 242      11.678 -12.761 -25.597  1.00  0.69           O
ATOM   3799  CB  ILE A 242      11.813  -9.375 -25.760  1.00  0.69           C
ATOM   3800  CG1 ILE A 242      11.592  -8.226 -26.733  1.00  0.69           C
ATOM   3801  CG2 ILE A 242      13.290  -9.816 -25.743  1.00  0.69           C
ATOM   3802  CD1 ILE A 242      11.846  -8.576 -28.160  1.00  0.69           C
ATOM      0  H   ILE A 242       9.315  -9.457 -25.562  1.00  0.69           H   new
ATOM      0  HA  ILE A 242      11.057 -10.833 -27.032  1.00  0.69           H   new
ATOM      0  HB  ILE A 242      11.595  -9.069 -24.866  1.00  0.69           H   new
ATOM      0 HG12 ILE A 242      10.678  -7.912 -26.645  1.00  0.69           H   new
ATOM      0 HG13 ILE A 242      12.170  -7.488 -26.483  1.00  0.69           H   new
ATOM      0 HG21 ILE A 242      13.852  -9.058 -25.516  1.00  0.69           H   new
ATOM      0 HG22 ILE A 242      13.411 -10.517 -25.083  1.00  0.69           H   new
ATOM      0 HG23 ILE A 242      13.538 -10.151 -26.619  1.00  0.69           H   new
ATOM      0 HD11 ILE A 242      11.686  -7.799 -28.718  1.00  0.69           H   new
ATOM      0 HD12 ILE A 242      12.767  -8.864 -28.264  1.00  0.69           H   new
ATOM      0 HD13 ILE A 242      11.251  -9.294 -28.428  1.00  0.69           H   new
ATOM   3814  N   ILE A 243      10.732 -11.587 -23.933  1.00  0.69           N
ATOM   3815  CA  ILE A 243      10.892 -12.658 -22.963  1.00  0.69           C
ATOM   3816  C   ILE A 243       9.592 -13.465 -22.995  1.00  0.69           C
ATOM   3817  O   ILE A 243       8.532 -12.886 -22.751  1.00  0.69           O
ATOM   3818  CB  ILE A 243      11.077 -12.100 -21.554  1.00  0.69           C
ATOM   3819  CG1 ILE A 243      12.305 -11.205 -21.493  1.00  0.69           C
ATOM   3820  CG2 ILE A 243      11.230 -13.284 -20.534  1.00  0.69           C
ATOM   3821  CD1 ILE A 243      12.366 -10.421 -20.223  1.00  0.69           C
ATOM      0  H   ILE A 243      10.347 -10.882 -23.627  1.00  0.69           H   new
ATOM      0  HA  ILE A 243      11.671 -13.193 -23.181  1.00  0.69           H   new
ATOM      0  HB  ILE A 243      10.297 -11.572 -21.322  1.00  0.69           H   new
ATOM      0 HG12 ILE A 243      13.104 -11.748 -21.575  1.00  0.69           H   new
ATOM      0 HG13 ILE A 243      12.298 -10.596 -22.248  1.00  0.69           H   new
ATOM      0 HG21 ILE A 243      11.347 -12.928 -19.640  1.00  0.69           H   new
ATOM      0 HG22 ILE A 243      10.434 -13.838 -20.559  1.00  0.69           H   new
ATOM      0 HG23 ILE A 243      12.003 -13.819 -20.773  1.00  0.69           H   new
ATOM      0 HD11 ILE A 243      13.161  -9.865 -20.224  1.00  0.69           H   new
ATOM      0 HD12 ILE A 243      11.579  -9.859 -20.151  1.00  0.69           H   new
ATOM      0 HD13 ILE A 243      12.398 -11.029 -19.468  1.00  0.69           H   new
ATOM   3833  N   PRO A 244       9.600 -14.768 -23.298  1.00  0.71           N
ATOM   3834  CA  PRO A 244       8.408 -15.591 -23.404  1.00  0.71           C
ATOM   3835  C   PRO A 244       7.601 -15.574 -22.107  1.00  0.71           C
ATOM   3836  O   PRO A 244       8.183 -15.542 -21.013  1.00  0.71           O
ATOM   3837  CB  PRO A 244       8.986 -16.992 -23.646  1.00  0.71           C
ATOM   3838  CG  PRO A 244      10.356 -16.773 -24.236  1.00  0.71           C
ATOM   3839  CD  PRO A 244      10.865 -15.491 -23.603  1.00  0.71           C
ATOM      0  HA  PRO A 244       7.801 -15.287 -24.097  1.00  0.71           H   new
ATOM      0  HB2 PRO A 244       9.040 -17.494 -22.818  1.00  0.71           H   new
ATOM      0  HB3 PRO A 244       8.424 -17.501 -24.251  1.00  0.71           H   new
ATOM      0  HG2 PRO A 244      10.945 -17.518 -24.039  1.00  0.71           H   new
ATOM      0  HG3 PRO A 244      10.312 -16.693 -25.202  1.00  0.71           H   new
ATOM      0  HD2 PRO A 244      11.386 -15.664 -22.803  1.00  0.71           H   new
ATOM      0  HD3 PRO A 244      11.433 -14.989 -24.208  1.00  0.71           H   new
ATOM   3847  N   LYS A 245       6.273 -15.670 -22.213  1.00  0.72           N
ATOM   3848  CA  LYS A 245       5.400 -15.737 -21.036  1.00  0.72           C
ATOM   3849  C   LYS A 245       5.806 -16.938 -20.176  1.00  0.72           C
ATOM   3850  O   LYS A 245       5.824 -16.875 -18.944  1.00  0.72           O
ATOM   3851  CB  LYS A 245       3.936 -15.799 -21.476  1.00  0.72           C
ATOM   3852  CG  LYS A 245       2.875 -15.824 -20.368  1.00  0.72           C
ATOM   3853  CD  LYS A 245       1.478 -15.690 -21.000  1.00  0.72           C
ATOM   3854  CE  LYS A 245       0.337 -15.642 -19.968  1.00  0.72           C
ATOM   3855  NZ  LYS A 245       0.032 -16.980 -19.394  1.00  0.72           N1+
ATOM      0  H   LYS A 245       5.855 -15.698 -22.964  1.00  0.72           H   new
ATOM      0  HA  LYS A 245       5.499 -14.939 -20.494  1.00  0.72           H   new
ATOM      0  HB2 LYS A 245       3.760 -15.033 -22.045  1.00  0.72           H   new
ATOM      0  HB3 LYS A 245       3.819 -16.591 -22.023  1.00  0.72           H   new
ATOM      0  HG2 LYS A 245       2.936 -16.651 -19.865  1.00  0.72           H   new
ATOM      0  HG3 LYS A 245       3.029 -15.100 -19.742  1.00  0.72           H   new
ATOM      0  HD2 LYS A 245       1.451 -14.884 -21.539  1.00  0.72           H   new
ATOM      0  HD3 LYS A 245       1.330 -16.437 -21.600  1.00  0.72           H   new
ATOM      0  HE2 LYS A 245       0.578 -15.033 -19.252  1.00  0.72           H   new
ATOM      0  HE3 LYS A 245      -0.461 -15.284 -20.388  1.00  0.72           H   new
ATOM      0  HZ1 LYS A 245      -0.352 -16.881 -18.597  1.00  0.72           H   new
ATOM      0  HZ2 LYS A 245      -0.521 -17.417 -19.937  1.00  0.72           H   new
ATOM      0  HZ3 LYS A 245       0.786 -17.444 -19.304  1.00  0.72           H   new
ATOM   3869  N   SER A 246       6.183 -18.023 -20.855  1.00  0.74           N
ATOM   3870  CA  SER A 246       6.607 -19.278 -20.241  1.00  0.74           C
ATOM   3871  C   SER A 246       7.877 -19.143 -19.405  1.00  0.74           C
ATOM   3872  O   SER A 246       8.217 -20.064 -18.674  1.00  0.74           O
ATOM   3873  CB  SER A 246       6.816 -20.330 -21.305  1.00  0.74           C
ATOM   3874  OG  SER A 246       7.860 -19.948 -22.163  1.00  0.74           O
ATOM      0  H   SER A 246       6.199 -18.047 -21.715  1.00  0.74           H   new
ATOM      0  HA  SER A 246       5.895 -19.541 -19.637  1.00  0.74           H   new
ATOM      0  HB2 SER A 246       7.024 -21.182 -20.891  1.00  0.74           H   new
ATOM      0  HB3 SER A 246       5.999 -20.453 -21.813  1.00  0.74           H   new
ATOM      0  HG  SER A 246       8.350 -20.612 -22.322  1.00  0.74           H   new
ATOM   3880  N   LEU A 247       8.601 -18.026 -19.559  1.00  0.74           N
ATOM   3881  CA  LEU A 247       9.810 -17.739 -18.810  1.00  0.74           C
ATOM   3882  C   LEU A 247       9.624 -16.547 -17.886  1.00  0.74           C
ATOM   3883  O   LEU A 247      10.580 -15.845 -17.533  1.00  0.74           O
ATOM   3884  CB  LEU A 247      11.008 -17.567 -19.713  1.00  0.74           C
ATOM   3885  CG  LEU A 247      11.445 -18.838 -20.401  1.00  0.74           C
ATOM   3886  CD1 LEU A 247      12.510 -18.539 -21.349  1.00  0.74           C
ATOM   3887  CD2 LEU A 247      11.943 -19.819 -19.334  1.00  0.74           C
ATOM      0  H   LEU A 247       8.390 -17.406 -20.117  1.00  0.74           H   new
ATOM      0  HA  LEU A 247       9.989 -18.512 -18.252  1.00  0.74           H   new
ATOM      0  HB2 LEU A 247      10.801 -16.900 -20.386  1.00  0.74           H   new
ATOM      0  HB3 LEU A 247      11.749 -17.222 -19.190  1.00  0.74           H   new
ATOM      0  HG  LEU A 247      10.703 -19.232 -20.886  1.00  0.74           H   new
ATOM      0 HD11 LEU A 247      12.790 -19.356 -21.790  1.00  0.74           H   new
ATOM      0 HD12 LEU A 247      12.186 -17.909 -22.012  1.00  0.74           H   new
ATOM      0 HD13 LEU A 247      13.264 -18.152 -20.877  1.00  0.74           H   new
ATOM      0 HD21 LEU A 247      12.228 -20.643 -19.759  1.00  0.74           H   new
ATOM      0 HD22 LEU A 247      12.691 -19.426 -18.857  1.00  0.74           H   new
ATOM      0 HD23 LEU A 247      11.226 -20.010 -18.710  1.00  0.74           H   new
ATOM   3899  N   ALA A 248       8.369 -16.365 -17.485  1.00  0.74           N
ATOM   3900  CA  ALA A 248       7.861 -15.345 -16.578  1.00  0.74           C
ATOM   3901  C   ALA A 248       7.900 -13.936 -17.135  1.00  0.74           C
ATOM   3902  O   ALA A 248       7.854 -12.987 -16.362  1.00  0.74           O
ATOM   3903  CB  ALA A 248       8.636 -15.372 -15.256  1.00  0.74           C
ATOM      0  H   ALA A 248       7.740 -16.881 -17.762  1.00  0.74           H   new
ATOM      0  HA  ALA A 248       6.927 -15.570 -16.442  1.00  0.74           H   new
ATOM      0  HB1 ALA A 248       8.288 -14.689 -14.662  1.00  0.74           H   new
ATOM      0  HB2 ALA A 248       8.536 -16.243 -14.840  1.00  0.74           H   new
ATOM      0  HB3 ALA A 248       9.575 -15.202 -15.428  1.00  0.74           H   new
ATOM   3909  N   GLY A 249       7.916 -13.761 -18.461  1.00  0.73           N
ATOM   3910  CA  GLY A 249       7.814 -12.399 -18.952  1.00  0.73           C
ATOM   3911  C   GLY A 249       6.336 -12.050 -18.824  1.00  0.73           C
ATOM   3912  O   GLY A 249       5.501 -12.956 -18.818  1.00  0.73           O
ATOM      0  H   GLY A 249       7.981 -14.380 -19.055  1.00  0.73           H   new
ATOM      0  HA2 GLY A 249       8.365 -11.794 -18.431  1.00  0.73           H   new
ATOM      0  HA3 GLY A 249       8.113 -12.333 -19.872  1.00  0.73           H   new
ATOM   3916  N   PRO A 250       5.949 -10.783 -18.690  1.00  0.71           N
ATOM   3917  CA  PRO A 250       4.569 -10.381 -18.646  1.00  0.71           C
ATOM   3918  C   PRO A 250       3.932 -10.454 -20.014  1.00  0.71           C
ATOM   3919  O   PRO A 250       4.567 -10.138 -21.025  1.00  0.71           O
ATOM   3920  CB  PRO A 250       4.663  -8.938 -18.167  1.00  0.71           C
ATOM   3921  CG  PRO A 250       6.012  -8.464 -18.648  1.00  0.71           C
ATOM   3922  CD  PRO A 250       6.908  -9.693 -18.557  1.00  0.71           C
ATOM      0  HA  PRO A 250       4.022 -10.946 -18.079  1.00  0.71           H   new
ATOM      0  HB2 PRO A 250       3.947  -8.397 -18.535  1.00  0.71           H   new
ATOM      0  HB3 PRO A 250       4.593  -8.882 -17.201  1.00  0.71           H   new
ATOM      0  HG2 PRO A 250       5.964  -8.129 -19.557  1.00  0.71           H   new
ATOM      0  HG3 PRO A 250       6.349  -7.741 -18.096  1.00  0.71           H   new
ATOM      0  HD2 PRO A 250       7.574  -9.709 -19.262  1.00  0.71           H   new
ATOM      0  HD3 PRO A 250       7.386  -9.732 -17.714  1.00  0.71           H   new
ATOM   3930  N   LEU A 251       2.639 -10.707 -20.051  1.00  0.69           N
ATOM   3931  CA  LEU A 251       1.923 -10.605 -21.309  1.00  0.69           C
ATOM   3932  C   LEU A 251       1.578  -9.157 -21.543  1.00  0.69           C
ATOM   3933  O   LEU A 251       0.452  -8.734 -21.325  1.00  0.69           O
ATOM   3934  CB  LEU A 251       0.654 -11.459 -21.297  1.00  0.69           C
ATOM   3935  CG  LEU A 251      -0.083 -11.575 -22.634  1.00  0.69           C
ATOM   3936  CD1 LEU A 251      -0.957 -12.811 -22.636  1.00  0.69           C
ATOM   3937  CD2 LEU A 251      -0.945 -10.339 -22.817  1.00  0.69           C
ATOM      0  H   LEU A 251       2.162 -10.936 -19.373  1.00  0.69           H   new
ATOM      0  HA  LEU A 251       2.486 -10.936 -22.026  1.00  0.69           H   new
ATOM      0  HB2 LEU A 251       0.888 -12.351 -20.997  1.00  0.69           H   new
ATOM      0  HB3 LEU A 251       0.042 -11.090 -20.641  1.00  0.69           H   new
ATOM      0  HG  LEU A 251       0.558 -11.646 -23.359  1.00  0.69           H   new
ATOM      0 HD11 LEU A 251      -1.421 -12.878 -23.485  1.00  0.69           H   new
ATOM      0 HD12 LEU A 251      -0.405 -13.598 -22.506  1.00  0.69           H   new
ATOM      0 HD13 LEU A 251      -1.606 -12.750 -21.918  1.00  0.69           H   new
ATOM      0 HD21 LEU A 251      -1.419 -10.397 -23.661  1.00  0.69           H   new
ATOM      0 HD22 LEU A 251      -1.585 -10.280 -22.090  1.00  0.69           H   new
ATOM      0 HD23 LEU A 251      -0.382  -9.549 -22.817  1.00  0.69           H   new
ATOM   3949  N   SER A 252       2.559  -8.398 -21.983  1.00  0.68           N
ATOM   3950  CA  SER A 252       2.375  -6.969 -22.127  1.00  0.68           C
ATOM   3951  C   SER A 252       3.169  -6.359 -23.259  1.00  0.68           C
ATOM   3952  O   SER A 252       4.281  -6.780 -23.570  1.00  0.68           O
ATOM   3953  CB  SER A 252       2.716  -6.218 -20.847  1.00  0.68           C
ATOM   3954  OG  SER A 252       2.534  -4.820 -21.041  1.00  0.68           O
ATOM      0  H   SER A 252       3.338  -8.688 -22.204  1.00  0.68           H   new
ATOM      0  HA  SER A 252       1.432  -6.872 -22.333  1.00  0.68           H   new
ATOM      0  HB2 SER A 252       2.152  -6.528 -20.121  1.00  0.68           H   new
ATOM      0  HB3 SER A 252       3.634  -6.400 -20.591  1.00  0.68           H   new
ATOM      0  HG  SER A 252       1.836  -4.688 -21.489  1.00  0.68           H   new
ATOM   3960  N   HIS A 253       2.642  -5.264 -23.800  1.00  0.68           N
ATOM   3961  CA  HIS A 253       3.328  -4.518 -24.850  1.00  0.68           C
ATOM   3962  C   HIS A 253       4.665  -3.976 -24.341  1.00  0.68           C
ATOM   3963  O   HIS A 253       5.588  -3.733 -25.116  1.00  0.68           O
ATOM   3964  CB  HIS A 253       2.480  -3.340 -25.349  1.00  0.68           C
ATOM   3965  CG  HIS A 253       1.305  -3.703 -26.194  1.00  0.68           C
ATOM   3966  CD2 HIS A 253      -0.017  -3.700 -25.926  1.00  0.68           C
ATOM   3967  ND1 HIS A 253       1.429  -4.117 -27.510  1.00  0.68           N
ATOM   3968  CE1 HIS A 253       0.223  -4.357 -28.003  1.00  0.68           C
ATOM   3969  NE2 HIS A 253      -0.660  -4.106 -27.061  1.00  0.68           N
ATOM      0  H   HIS A 253       1.882  -4.934 -23.570  1.00  0.68           H   new
ATOM      0  HA  HIS A 253       3.478  -5.134 -25.584  1.00  0.68           H   new
ATOM      0  HB2 HIS A 253       2.163  -2.842 -24.579  1.00  0.68           H   new
ATOM      0  HB3 HIS A 253       3.052  -2.743 -25.857  1.00  0.68           H   new
ATOM      0  HD2 HIS A 253      -0.416  -3.465 -25.119  1.00  0.68           H   new
ATOM      0  HE1 HIS A 253       0.034  -4.652 -28.865  1.00  0.68           H   new
ATOM      0  HE2 HIS A 253      -1.512  -4.185 -27.146  1.00  0.68           H   new
ATOM   3977  N   HIS A 254       4.806  -3.858 -23.021  1.00  0.68           N
ATOM   3978  CA  HIS A 254       6.023  -3.335 -22.425  1.00  0.68           C
ATOM   3979  C   HIS A 254       7.205  -4.287 -22.554  1.00  0.68           C
ATOM   3980  O   HIS A 254       8.345  -3.898 -22.328  1.00  0.68           O
ATOM   3981  CB  HIS A 254       5.786  -3.057 -20.970  1.00  0.68           C
ATOM   3982  CG  HIS A 254       4.832  -1.974 -20.769  1.00  0.68           C
ATOM   3983  CD2 HIS A 254       3.834  -1.523 -21.547  1.00  0.68           C
ATOM   3984  ND1 HIS A 254       4.807  -1.225 -19.643  1.00  0.68           N
ATOM   3985  CE1 HIS A 254       3.821  -0.347 -19.733  1.00  0.68           C
ATOM   3986  NE2 HIS A 254       3.234  -0.517 -20.877  1.00  0.68           N
ATOM      0  H   HIS A 254       4.200  -4.079 -22.453  1.00  0.68           H   new
ATOM      0  HA  HIS A 254       6.246  -2.523 -22.907  1.00  0.68           H   new
ATOM      0  HB2 HIS A 254       5.457  -3.861 -20.537  1.00  0.68           H   new
ATOM      0  HB3 HIS A 254       6.627  -2.829 -20.544  1.00  0.68           H   new
ATOM      0  HD2 HIS A 254       3.601  -1.844 -22.388  1.00  0.68           H   new
ATOM      0  HE1 HIS A 254       3.589   0.282 -19.088  1.00  0.68           H   new
ATOM      0  HE2 HIS A 254       2.565  -0.059 -21.164  1.00  0.68           H   new
ATOM   3994  N   ASN A 255       6.917  -5.536 -22.888  1.00  0.69           N
ATOM   3995  CA  ASN A 255       7.908  -6.567 -23.108  1.00  0.69           C
ATOM   3996  C   ASN A 255       8.188  -6.790 -24.572  1.00  0.69           C
ATOM   3997  O   ASN A 255       8.875  -7.745 -24.910  1.00  0.69           O
ATOM   3998  CB  ASN A 255       7.482  -7.841 -22.396  1.00  0.69           C
ATOM   3999  CG  ASN A 255       8.382  -9.062 -22.555  1.00  0.69           C
ATOM   4000  ND2 ASN A 255       7.760 -10.186 -22.285  1.00  0.69           N
ATOM   4001  OD1 ASN A 255       9.579  -9.042 -22.887  1.00  0.69           O
ATOM      0  H   ASN A 255       6.110  -5.813 -22.996  1.00  0.69           H   new
ATOM      0  HA  ASN A 255       8.750  -6.272 -22.729  1.00  0.69           H   new
ATOM      0  HB2 ASN A 255       7.406  -7.645 -21.449  1.00  0.69           H   new
ATOM      0  HB3 ASN A 255       6.595  -8.078 -22.709  1.00  0.69           H   new
ATOM      0 HD21 ASN A 255       8.182 -10.934 -22.336  1.00  0.69           H   new
ATOM      0 HD22 ASN A 255       6.931 -10.175 -22.057  1.00  0.69           H   new
ATOM   4008  N   THR A 256       7.698  -5.902 -25.446  1.00  0.70           N
ATOM   4009  CA  THR A 256       7.946  -6.053 -26.873  1.00  0.70           C
ATOM   4010  C   THR A 256       9.003  -5.061 -27.351  1.00  0.70           C
ATOM   4011  O   THR A 256       9.320  -4.076 -26.667  1.00  0.70           O
ATOM   4012  CB  THR A 256       6.665  -5.797 -27.688  1.00  0.70           C
ATOM   4013  CG2 THR A 256       5.524  -6.652 -27.146  1.00  0.70           C
ATOM   4014  OG1 THR A 256       6.302  -4.410 -27.589  1.00  0.70           O
ATOM      0  H   THR A 256       7.226  -5.216 -25.231  1.00  0.70           H   new
ATOM      0  HA  THR A 256       8.253  -6.963 -27.009  1.00  0.70           H   new
ATOM      0  HB  THR A 256       6.829  -6.029 -28.615  1.00  0.70           H   new
ATOM      0  HG1 THR A 256       6.095  -4.230 -26.795  1.00  0.70           H   new
ATOM      0 HG21 THR A 256       4.721  -6.486 -27.664  1.00  0.70           H   new
ATOM      0 HG22 THR A 256       5.763  -7.590 -27.212  1.00  0.70           H   new
ATOM      0 HG23 THR A 256       5.362  -6.425 -26.217  1.00  0.70           H   new
ATOM   4022  N   ARG A 257       9.493  -5.283 -28.567  1.00  0.71           N
ATOM   4023  CA  ARG A 257      10.388  -4.343 -29.228  1.00  0.71           C
ATOM   4024  C   ARG A 257      10.243  -4.508 -30.740  1.00  0.71           C
ATOM   4025  O   ARG A 257      10.390  -5.613 -31.266  1.00  0.71           O
ATOM   4026  CB  ARG A 257      11.838  -4.558 -28.840  1.00  0.71           C
ATOM   4027  CG  ARG A 257      12.796  -3.496 -29.391  1.00  0.71           C
ATOM   4028  CD  ARG A 257      12.949  -2.311 -28.479  1.00  0.71           C
ATOM   4029  NE  ARG A 257      13.942  -1.395 -29.006  1.00  0.71           N
ATOM   4030  CZ  ARG A 257      14.541  -0.388 -28.332  1.00  0.71           C
ATOM   4031  NH1 ARG A 257      14.292  -0.143 -27.056  1.00  0.71           N1+
ATOM   4032  NH2 ARG A 257      15.409   0.364 -28.982  1.00  0.71           N
ATOM      0  H   ARG A 257       9.315  -5.984 -29.032  1.00  0.71           H   new
ATOM      0  HA  ARG A 257      10.141  -3.448 -28.948  1.00  0.71           H   new
ATOM      0  HB2 ARG A 257      11.906  -4.570 -27.872  1.00  0.71           H   new
ATOM      0  HB3 ARG A 257      12.121  -5.430 -29.155  1.00  0.71           H   new
ATOM      0  HG2 ARG A 257      13.666  -3.898 -29.539  1.00  0.71           H   new
ATOM      0  HG3 ARG A 257      12.473  -3.194 -30.254  1.00  0.71           H   new
ATOM      0  HD2 ARG A 257      12.098  -1.856 -28.385  1.00  0.71           H   new
ATOM      0  HD3 ARG A 257      13.212  -2.608 -27.594  1.00  0.71           H   new
ATOM      0  HE  ARG A 257      14.172  -1.503 -29.828  1.00  0.71           H   new
ATOM      0 HH11 ARG A 257      13.731  -0.633 -26.626  1.00  0.71           H   new
ATOM      0 HH12 ARG A 257      14.691   0.506 -26.657  1.00  0.71           H   new
ATOM      0 HH21 ARG A 257      15.579   0.207 -29.810  1.00  0.71           H   new
ATOM      0 HH22 ARG A 257      15.805   1.012 -28.577  1.00  0.71           H   new
ATOM   4046  N   GLU A 258       9.960  -3.413 -31.431  1.00  0.71           N
ATOM   4047  CA  GLU A 258       9.764  -3.448 -32.873  1.00  0.71           C
ATOM   4048  C   GLU A 258      10.968  -4.024 -33.614  1.00  0.71           C
ATOM   4049  O   GLU A 258      12.112  -3.605 -33.407  1.00  0.71           O
ATOM   4050  CB  GLU A 258       9.431  -2.039 -33.374  1.00  0.71           C
ATOM   4051  CG  GLU A 258       9.110  -1.936 -34.858  1.00  0.71           C
ATOM   4052  CD  GLU A 258       8.702  -0.532 -35.287  1.00  0.71           C
ATOM   4053  OE1 GLU A 258       8.449   0.304 -34.433  1.00  0.71           O
ATOM   4054  OE2 GLU A 258       8.646  -0.299 -36.471  1.00  0.71           O1-
ATOM      0  H   GLU A 258       9.876  -2.632 -31.080  1.00  0.71           H   new
ATOM      0  HA  GLU A 258       9.022  -4.044 -33.060  1.00  0.71           H   new
ATOM      0  HB2 GLU A 258       8.673  -1.703 -32.870  1.00  0.71           H   new
ATOM      0  HB3 GLU A 258      10.182  -1.457 -33.179  1.00  0.71           H   new
ATOM      0  HG2 GLU A 258       9.886  -2.212 -35.371  1.00  0.71           H   new
ATOM      0  HG3 GLU A 258       8.394  -2.554 -35.072  1.00  0.71           H   new
ATOM   4061  N   GLY A 259      10.689  -4.972 -34.506  1.00  0.71           N
ATOM   4062  CA  GLY A 259      11.728  -5.633 -35.284  1.00  0.71           C
ATOM   4063  C   GLY A 259      12.226  -6.940 -34.654  1.00  0.71           C
ATOM   4064  O   GLY A 259      13.001  -7.664 -35.276  1.00  0.71           O
ATOM      0  H   GLY A 259       9.892  -5.248 -34.675  1.00  0.71           H   new
ATOM      0  HA2 GLY A 259      11.387  -5.820 -36.173  1.00  0.71           H   new
ATOM      0  HA3 GLY A 259      12.478  -5.027 -35.390  1.00  0.71           H   new
ATOM   4068  N   TYR A 260      11.776  -7.263 -33.435  1.00  0.70           N
ATOM   4069  CA  TYR A 260      12.238  -8.492 -32.794  1.00  0.70           C
ATOM   4070  C   TYR A 260      11.085  -9.424 -32.465  1.00  0.70           C
ATOM   4071  O   TYR A 260       9.989  -8.982 -32.134  1.00  0.70           O
ATOM   4072  CB  TYR A 260      12.977  -8.147 -31.511  1.00  0.70           C
ATOM   4073  CG  TYR A 260      14.132  -7.290 -31.751  1.00  0.70           C
ATOM   4074  CD1 TYR A 260      13.919  -5.934 -31.827  1.00  0.70           C
ATOM   4075  CD2 TYR A 260      15.387  -7.811 -31.911  1.00  0.70           C
ATOM   4076  CE1 TYR A 260      14.944  -5.091 -32.078  1.00  0.70           C
ATOM   4077  CE2 TYR A 260      16.422  -6.958 -32.155  1.00  0.70           C
ATOM   4078  CZ  TYR A 260      16.189  -5.601 -32.243  1.00  0.70           C
ATOM   4079  OH  TYR A 260      17.201  -4.774 -32.500  1.00  0.70           O
ATOM      0  H   TYR A 260      11.218  -6.796 -32.976  1.00  0.70           H   new
ATOM      0  HA  TYR A 260      12.827  -8.946 -33.416  1.00  0.70           H   new
ATOM      0  HB2 TYR A 260      12.369  -7.703 -30.899  1.00  0.70           H   new
ATOM      0  HB3 TYR A 260      13.268  -8.965 -31.078  1.00  0.70           H   new
ATOM      0  HD1 TYR A 260      13.062  -5.594 -31.705  1.00  0.70           H   new
ATOM      0  HD2 TYR A 260      15.531  -8.728 -31.854  1.00  0.70           H   new
ATOM      0  HE1 TYR A 260      14.798  -4.174 -32.137  1.00  0.70           H   new
ATOM      0  HE2 TYR A 260      17.284  -7.290 -32.262  1.00  0.70           H   new
ATOM      0  HH  TYR A 260      16.905  -4.068 -32.846  1.00  0.70           H   new
ATOM   4089  N   ARG A 261      11.351 -10.721 -32.524  1.00  0.70           N
ATOM   4090  CA  ARG A 261      10.374 -11.743 -32.161  1.00  0.70           C
ATOM   4091  C   ARG A 261      10.747 -12.398 -30.846  1.00  0.70           C
ATOM   4092  O   ARG A 261      11.855 -12.201 -30.333  1.00  0.70           O
ATOM   4093  CB  ARG A 261      10.265 -12.800 -33.238  1.00  0.70           C
ATOM   4094  CG  ARG A 261       9.735 -12.302 -34.557  1.00  0.70           C
ATOM   4095  CD  ARG A 261       9.666 -13.387 -35.560  1.00  0.70           C
ATOM   4096  NE  ARG A 261       9.069 -12.929 -36.790  1.00  0.70           N
ATOM   4097  CZ  ARG A 261       9.754 -12.302 -37.762  1.00  0.70           C
ATOM   4098  NH1 ARG A 261      11.038 -12.074 -37.633  1.00  0.70           N1+
ATOM   4099  NH2 ARG A 261       9.155 -11.893 -38.862  1.00  0.70           N
ATOM      0  H   ARG A 261      12.109 -11.038 -32.778  1.00  0.70           H   new
ATOM      0  HA  ARG A 261       9.514 -11.304 -32.066  1.00  0.70           H   new
ATOM      0  HB2 ARG A 261      11.142 -13.189 -33.382  1.00  0.70           H   new
ATOM      0  HB3 ARG A 261       9.688 -13.511 -32.919  1.00  0.70           H   new
ATOM      0  HG2 ARG A 261       8.852 -11.922 -34.429  1.00  0.70           H   new
ATOM      0  HG3 ARG A 261      10.305 -11.590 -34.888  1.00  0.70           H   new
ATOM      0  HD2 ARG A 261      10.558 -13.723 -35.737  1.00  0.70           H   new
ATOM      0  HD3 ARG A 261       9.150 -14.127 -35.204  1.00  0.70           H   new
ATOM      0  HE  ARG A 261       8.228 -13.064 -36.908  1.00  0.70           H   new
ATOM      0 HH11 ARG A 261      11.450 -12.326 -36.922  1.00  0.70           H   new
ATOM      0 HH12 ARG A 261      11.468 -11.672 -38.260  1.00  0.70           H   new
ATOM      0 HH21 ARG A 261       8.312 -12.026 -38.967  1.00  0.70           H   new
ATOM      0 HH22 ARG A 261       9.607 -11.493 -39.475  1.00  0.70           H   new
ATOM   4113  N   THR A 262       9.836 -13.196 -30.309  1.00  0.69           N
ATOM   4114  CA  THR A 262      10.102 -13.872 -29.047  1.00  0.69           C
ATOM   4115  C   THR A 262      11.345 -14.713 -29.057  1.00  0.69           C
ATOM   4116  O   THR A 262      11.545 -15.595 -29.899  1.00  0.69           O
ATOM   4117  CB  THR A 262       8.909 -14.737 -28.626  1.00  0.69           C
ATOM   4118  CG2 THR A 262       9.155 -15.299 -27.269  1.00  0.69           C
ATOM   4119  OG1 THR A 262       7.763 -13.939 -28.560  1.00  0.69           O
ATOM      0  H   THR A 262       9.065 -13.359 -30.654  1.00  0.69           H   new
ATOM      0  HA  THR A 262      10.245 -13.161 -28.403  1.00  0.69           H   new
ATOM      0  HB  THR A 262       8.792 -15.452 -29.271  1.00  0.69           H   new
ATOM      0  HG1 THR A 262       7.957 -13.198 -28.216  1.00  0.69           H   new
ATOM      0 HG21 THR A 262       8.399 -15.846 -27.003  1.00  0.69           H   new
ATOM      0 HG22 THR A 262       9.958 -15.843 -27.284  1.00  0.69           H   new
ATOM      0 HG23 THR A 262       9.268 -14.574 -26.634  1.00  0.69           H   new
ATOM   4127  N   GLN A 263      12.164 -14.480 -28.040  1.00  0.69           N
ATOM   4128  CA  GLN A 263      13.435 -15.142 -27.894  1.00  0.69           C
ATOM   4129  C   GLN A 263      13.292 -16.497 -27.209  1.00  0.69           C
ATOM   4130  O   GLN A 263      13.819 -16.733 -26.121  1.00  0.69           O
ATOM   4131  CB  GLN A 263      14.327 -14.217 -27.093  1.00  0.69           C
ATOM   4132  CG  GLN A 263      14.500 -12.864 -27.746  1.00  0.69           C
ATOM   4133  CD  GLN A 263      15.257 -12.905 -29.021  1.00  0.69           C
ATOM   4134  NE2 GLN A 263      14.620 -12.497 -30.116  1.00  0.69           N
ATOM   4135  OE1 GLN A 263      16.433 -13.277 -29.016  1.00  0.69           O
ATOM      0  H   GLN A 263      11.988 -13.923 -27.409  1.00  0.69           H   new
ATOM      0  HA  GLN A 263      13.820 -15.323 -28.766  1.00  0.69           H   new
ATOM      0  HB2 GLN A 263      13.951 -14.099 -26.207  1.00  0.69           H   new
ATOM      0  HB3 GLN A 263      15.197 -14.631 -26.979  1.00  0.69           H   new
ATOM      0  HG2 GLN A 263      13.625 -12.480 -27.912  1.00  0.69           H   new
ATOM      0  HG3 GLN A 263      14.957 -12.272 -27.128  1.00  0.69           H   new
ATOM      0 HE21 GLN A 263      13.799 -12.247 -30.068  1.00  0.69           H   new
ATOM      0 HE22 GLN A 263      15.030 -12.483 -30.872  1.00  0.69           H   new
ATOM   4144  N   VAL A 264      12.629 -17.417 -27.894  1.00  0.70           N
ATOM   4145  CA  VAL A 264      12.344 -18.747 -27.349  1.00  0.70           C
ATOM   4146  C   VAL A 264      13.611 -19.576 -27.118  1.00  0.70           C
ATOM   4147  O   VAL A 264      13.622 -20.504 -26.309  1.00  0.70           O
ATOM   4148  CB  VAL A 264      11.360 -19.487 -28.272  1.00  0.70           C
ATOM   4149  CG1 VAL A 264      10.055 -18.730 -28.332  1.00  0.70           C
ATOM   4150  CG2 VAL A 264      11.926 -19.577 -29.667  1.00  0.70           C
ATOM      0  H   VAL A 264      12.329 -17.293 -28.690  1.00  0.70           H   new
ATOM      0  HA  VAL A 264      11.938 -18.625 -26.477  1.00  0.70           H   new
ATOM      0  HB  VAL A 264      11.215 -20.379 -27.919  1.00  0.70           H   new
ATOM      0 HG11 VAL A 264       9.436 -19.198 -28.914  1.00  0.70           H   new
ATOM      0 HG12 VAL A 264       9.676 -18.667 -27.441  1.00  0.70           H   new
ATOM      0 HG13 VAL A 264      10.214 -17.838 -28.679  1.00  0.70           H   new
ATOM      0 HG21 VAL A 264      11.299 -20.045 -30.241  1.00  0.70           H   new
ATOM      0 HG22 VAL A 264      12.077 -18.684 -30.014  1.00  0.70           H   new
ATOM      0 HG23 VAL A 264      12.766 -20.061 -29.645  1.00  0.70           H   new
ATOM   4160  N   LYS A 265      14.678 -19.212 -27.835  1.00  0.71           N
ATOM   4161  CA  LYS A 265      16.003 -19.819 -27.747  1.00  0.71           C
ATOM   4162  C   LYS A 265      17.055 -18.806 -27.314  1.00  0.71           C
ATOM   4163  O   LYS A 265      18.192 -18.843 -27.802  1.00  0.71           O
ATOM   4164  CB  LYS A 265      16.435 -20.454 -29.064  1.00  0.71           C
ATOM   4165  CG  LYS A 265      15.604 -21.633 -29.519  1.00  0.71           C
ATOM   4166  CD  LYS A 265      16.088 -22.209 -30.849  1.00  0.71           C
ATOM   4167  CE  LYS A 265      15.204 -23.377 -31.298  1.00  0.71           C
ATOM   4168  NZ  LYS A 265      15.607 -23.920 -32.626  1.00  0.71           N1+
ATOM      0  H   LYS A 265      14.644 -18.575 -28.412  1.00  0.71           H   new
ATOM      0  HA  LYS A 265      15.933 -20.516 -27.076  1.00  0.71           H   new
ATOM      0  HB2 LYS A 265      16.411 -19.775 -29.756  1.00  0.71           H   new
ATOM      0  HB3 LYS A 265      17.358 -20.741 -28.980  1.00  0.71           H   new
ATOM      0  HG2 LYS A 265      15.631 -22.326 -28.840  1.00  0.71           H   new
ATOM      0  HG3 LYS A 265      14.678 -21.358 -29.607  1.00  0.71           H   new
ATOM      0  HD2 LYS A 265      16.081 -21.515 -31.527  1.00  0.71           H   new
ATOM      0  HD3 LYS A 265      17.006 -22.510 -30.760  1.00  0.71           H   new
ATOM      0  HE2 LYS A 265      15.247 -24.085 -30.636  1.00  0.71           H   new
ATOM      0  HE3 LYS A 265      14.281 -23.083 -31.339  1.00  0.71           H   new
ATOM      0  HZ1 LYS A 265      15.069 -24.594 -32.847  1.00  0.71           H   new
ATOM      0  HZ2 LYS A 265      15.546 -23.279 -33.240  1.00  0.71           H   new
ATOM      0  HZ3 LYS A 265      16.447 -24.212 -32.585  1.00  0.71           H   new
ATOM   4182  N   GLY A 266      16.684 -17.885 -26.422  1.00  0.74           N
ATOM   4183  CA  GLY A 266      17.656 -16.941 -25.892  1.00  0.74           C
ATOM   4184  C   GLY A 266      18.567 -17.720 -24.936  1.00  0.74           C
ATOM   4185  O   GLY A 266      18.390 -18.930 -24.756  1.00  0.74           O
ATOM      0  H   GLY A 266      15.885 -17.794 -26.117  1.00  0.74           H   new
ATOM      0  HA2 GLY A 266      18.173 -16.542 -26.609  1.00  0.74           H   new
ATOM      0  HA3 GLY A 266      17.211 -16.216 -25.426  1.00  0.74           H   new
ATOM   4189  N   PRO A 267      19.552 -17.087 -24.283  1.00  0.79           N
ATOM   4190  CA  PRO A 267      20.511 -17.724 -23.383  1.00  0.79           C
ATOM   4191  C   PRO A 267      19.877 -17.954 -22.027  1.00  0.79           C
ATOM   4192  O   PRO A 267      20.345 -17.457 -21.000  1.00  0.79           O
ATOM   4193  CB  PRO A 267      21.624 -16.689 -23.321  1.00  0.79           C
ATOM   4194  CG  PRO A 267      20.895 -15.371 -23.477  1.00  0.79           C
ATOM   4195  CD  PRO A 267      19.740 -15.650 -24.448  1.00  0.79           C
ATOM      0  HA  PRO A 267      20.821 -18.596 -23.673  1.00  0.79           H   new
ATOM      0  HB2 PRO A 267      22.105 -16.733 -22.480  1.00  0.79           H   new
ATOM      0  HB3 PRO A 267      22.275 -16.822 -24.028  1.00  0.79           H   new
ATOM      0  HG2 PRO A 267      20.563 -15.053 -22.623  1.00  0.79           H   new
ATOM      0  HG3 PRO A 267      21.486 -14.685 -23.825  1.00  0.79           H   new
ATOM      0  HD2 PRO A 267      18.942 -15.150 -24.217  1.00  0.79           H   new
ATOM      0  HD3 PRO A 267      19.968 -15.415 -25.361  1.00  0.79           H   new
ATOM   4203  N   TRP A 268      18.845 -18.783 -22.025  1.00  0.85           N
ATOM   4204  CA  TRP A 268      18.010 -18.964 -20.856  1.00  0.85           C
ATOM   4205  C   TRP A 268      18.601 -19.962 -19.879  1.00  0.85           C
ATOM   4206  O   TRP A 268      18.068 -20.182 -18.795  1.00  0.85           O
ATOM   4207  CB  TRP A 268      16.636 -19.440 -21.285  1.00  0.85           C
ATOM   4208  CG  TRP A 268      15.887 -18.487 -22.190  1.00  0.85           C
ATOM   4209  CD1 TRP A 268      15.223 -18.840 -23.320  1.00  0.85           C
ATOM   4210  CD2 TRP A 268      15.718 -17.040 -22.076  1.00  0.85           C
ATOM   4211  CE2 TRP A 268      14.914 -16.644 -23.133  1.00  0.85           C
ATOM   4212  CE3 TRP A 268      16.158 -16.081 -21.180  1.00  0.85           C
ATOM   4213  NE1 TRP A 268      14.628 -17.737 -23.876  1.00  0.85           N
ATOM   4214  CZ2 TRP A 268      14.525 -15.333 -23.308  1.00  0.85           C
ATOM   4215  CZ3 TRP A 268      15.753 -14.757 -21.367  1.00  0.85           C
ATOM   4216  CH2 TRP A 268      14.957 -14.407 -22.399  1.00  0.85           C
ATOM      0  H   TRP A 268      18.610 -19.256 -22.704  1.00  0.85           H   new
ATOM      0  HA  TRP A 268      17.949 -18.107 -20.405  1.00  0.85           H   new
ATOM      0  HB2 TRP A 268      16.730 -20.291 -21.740  1.00  0.85           H   new
ATOM      0  HB3 TRP A 268      16.101 -19.600 -20.492  1.00  0.85           H   new
ATOM      0  HD1 TRP A 268      15.178 -19.702 -23.666  1.00  0.85           H   new
ATOM      0  HE1 TRP A 268      14.146 -17.740 -24.589  1.00  0.85           H   new
ATOM      0  HE3 TRP A 268      16.711 -16.313 -20.469  1.00  0.85           H   new
ATOM      0  HZ2 TRP A 268      13.985 -15.086 -24.023  1.00  0.85           H   new
ATOM      0  HZ3 TRP A 268      16.037 -14.104 -20.769  1.00  0.85           H   new
ATOM      0  HH2 TRP A 268      14.697 -13.519 -22.494  1.00  0.85           H   new
ATOM   4227  N   HIS A 269      19.699 -20.581 -20.275  1.00  0.90           N
ATOM   4228  CA  HIS A 269      20.399 -21.502 -19.409  1.00  0.90           C
ATOM   4229  C   HIS A 269      21.349 -20.762 -18.476  1.00  0.90           C
ATOM   4230  O   HIS A 269      21.938 -21.357 -17.571  1.00  0.90           O
ATOM   4231  CB  HIS A 269      21.163 -22.540 -20.213  1.00  0.90           C
ATOM   4232  CG  HIS A 269      22.205 -21.957 -21.132  1.00  0.90           C
ATOM   4233  CD2 HIS A 269      23.555 -21.935 -21.052  1.00  0.90           C
ATOM   4234  ND1 HIS A 269      21.878 -21.286 -22.295  1.00  0.90           N
ATOM   4235  CE1 HIS A 269      22.990 -20.872 -22.888  1.00  0.90           C
ATOM   4236  NE2 HIS A 269      24.019 -21.259 -22.155  1.00  0.90           N
ATOM      0  H   HIS A 269      20.057 -20.478 -21.050  1.00  0.90           H   new
ATOM      0  HA  HIS A 269      19.732 -21.959 -18.873  1.00  0.90           H   new
ATOM      0  HB2 HIS A 269      21.594 -23.157 -19.601  1.00  0.90           H   new
ATOM      0  HB3 HIS A 269      20.533 -23.056 -20.740  1.00  0.90           H   new
ATOM      0  HD2 HIS A 269      24.073 -22.308 -20.376  1.00  0.90           H   new
ATOM      0  HE1 HIS A 269      23.037 -20.392 -23.683  1.00  0.90           H   new
ATOM      0  HE2 HIS A 269      24.846 -21.112 -22.339  1.00  0.90           H   new
ATOM   4244  N   SER A 270      21.547 -19.466 -18.719  1.00  0.94           N
ATOM   4245  CA  SER A 270      22.442 -18.707 -17.874  1.00  0.94           C
ATOM   4246  C   SER A 270      21.702 -18.340 -16.594  1.00  0.94           C
ATOM   4247  O   SER A 270      20.479 -18.446 -16.545  1.00  0.94           O
ATOM   4248  CB  SER A 270      22.941 -17.491 -18.621  1.00  0.94           C
ATOM   4249  OG  SER A 270      21.897 -16.591 -18.891  1.00  0.94           O
ATOM      0  H   SER A 270      21.178 -19.022 -19.356  1.00  0.94           H   new
ATOM      0  HA  SER A 270      23.222 -19.231 -17.634  1.00  0.94           H   new
ATOM      0  HB2 SER A 270      23.626 -17.047 -18.098  1.00  0.94           H   new
ATOM      0  HB3 SER A 270      23.355 -17.768 -19.453  1.00  0.94           H   new
ATOM      0  HG  SER A 270      21.441 -16.876 -19.536  1.00  0.94           H   new
ATOM   4255  N   GLU A 271      22.429 -17.910 -15.564  1.00  0.94           N
ATOM   4256  CA  GLU A 271      21.776 -17.499 -14.320  1.00  0.94           C
ATOM   4257  C   GLU A 271      21.465 -16.009 -14.309  1.00  0.94           C
ATOM   4258  O   GLU A 271      20.315 -15.600 -14.443  1.00  0.94           O
ATOM   4259  CB  GLU A 271      22.682 -17.870 -13.142  1.00  0.94           C
ATOM   4260  CG  GLU A 271      22.134 -17.566 -11.751  1.00  0.94           C
ATOM   4261  CD  GLU A 271      23.062 -18.037 -10.642  1.00  0.94           C
ATOM   4262  OE1 GLU A 271      24.101 -18.574 -10.953  1.00  0.94           O
ATOM   4263  OE2 GLU A 271      22.727 -17.867  -9.492  1.00  0.94           O1-
ATOM      0  H   GLU A 271      23.287 -17.849 -15.563  1.00  0.94           H   new
ATOM      0  HA  GLU A 271      20.928 -17.963 -14.245  1.00  0.94           H   new
ATOM      0  HB2 GLU A 271      22.876 -18.819 -13.193  1.00  0.94           H   new
ATOM      0  HB3 GLU A 271      23.525 -17.402 -13.247  1.00  0.94           H   new
ATOM      0  HG2 GLU A 271      21.991 -16.610 -11.665  1.00  0.94           H   new
ATOM      0  HG3 GLU A 271      21.269 -17.992 -11.647  1.00  0.94           H   new
ATOM   4270  N   GLU A 272      22.504 -15.187 -14.239  1.00  0.91           N
ATOM   4271  CA  GLU A 272      22.292 -13.753 -14.269  1.00  0.91           C
ATOM   4272  C   GLU A 272      22.224 -13.322 -15.714  1.00  0.91           C
ATOM   4273  O   GLU A 272      23.125 -13.645 -16.495  1.00  0.91           O
ATOM   4274  CB  GLU A 272      23.400 -13.010 -13.523  1.00  0.91           C
ATOM   4275  CG  GLU A 272      23.209 -11.500 -13.473  1.00  0.91           C
ATOM   4276  CD  GLU A 272      24.282 -10.782 -12.691  1.00  0.91           C
ATOM   4277  OE1 GLU A 272      25.119 -11.436 -12.116  1.00  0.91           O
ATOM   4278  OE2 GLU A 272      24.259  -9.573 -12.674  1.00  0.91           O1-
ATOM      0  H   GLU A 272      23.325 -15.436 -14.175  1.00  0.91           H   new
ATOM      0  HA  GLU A 272      21.461 -13.534 -13.818  1.00  0.91           H   new
ATOM      0  HB2 GLU A 272      23.451 -13.350 -12.616  1.00  0.91           H   new
ATOM      0  HB3 GLU A 272      24.250 -13.205 -13.947  1.00  0.91           H   new
ATOM      0  HG2 GLU A 272      23.192 -11.153 -14.379  1.00  0.91           H   new
ATOM      0  HG3 GLU A 272      22.345 -11.304 -13.078  1.00  0.91           H   new
ATOM   4285  N   LEU A 273      21.151 -12.624 -16.067  1.00  0.85           N
ATOM   4286  CA  LEU A 273      20.952 -12.211 -17.437  1.00  0.85           C
ATOM   4287  C   LEU A 273      20.323 -10.817 -17.564  1.00  0.85           C
ATOM   4288  O   LEU A 273      19.229 -10.550 -17.057  1.00  0.85           O
ATOM   4289  CB  LEU A 273      20.087 -13.280 -18.095  1.00  0.85           C
ATOM   4290  CG  LEU A 273      19.753 -13.111 -19.484  1.00  0.85           C
ATOM   4291  CD1 LEU A 273      21.008 -13.134 -20.233  1.00  0.85           C
ATOM   4292  CD2 LEU A 273      18.855 -14.257 -19.910  1.00  0.85           C
ATOM      0  H   LEU A 273      20.530 -12.382 -15.524  1.00  0.85           H   new
ATOM      0  HA  LEU A 273      21.811 -12.130 -17.881  1.00  0.85           H   new
ATOM      0  HB2 LEU A 273      20.541 -14.132 -17.999  1.00  0.85           H   new
ATOM      0  HB3 LEU A 273      19.258 -13.343 -17.595  1.00  0.85           H   new
ATOM      0  HG  LEU A 273      19.285 -12.277 -19.646  1.00  0.85           H   new
ATOM      0 HD11 LEU A 273      20.823 -13.022 -21.179  1.00  0.85           H   new
ATOM      0 HD12 LEU A 273      21.580 -12.412 -19.929  1.00  0.85           H   new
ATOM      0 HD13 LEU A 273      21.455 -13.983 -20.090  1.00  0.85           H   new
ATOM      0 HD21 LEU A 273      18.622 -14.155 -20.846  1.00  0.85           H   new
ATOM      0 HD22 LEU A 273      19.321 -15.098 -19.783  1.00  0.85           H   new
ATOM      0 HD23 LEU A 273      18.047 -14.252 -19.374  1.00  0.85           H   new
ATOM   4304  N   GLU A 274      21.028  -9.920 -18.242  1.00  0.79           N
ATOM   4305  CA  GLU A 274      20.551  -8.553 -18.426  1.00  0.79           C
ATOM   4306  C   GLU A 274      20.249  -8.312 -19.899  1.00  0.79           C
ATOM   4307  O   GLU A 274      21.075  -8.588 -20.766  1.00  0.79           O
ATOM   4308  CB  GLU A 274      21.591  -7.564 -17.910  1.00  0.79           C
ATOM   4309  CG  GLU A 274      21.198  -6.110 -17.968  1.00  0.79           C
ATOM   4310  CD  GLU A 274      22.302  -5.218 -17.476  1.00  0.79           C
ATOM   4311  OE1 GLU A 274      23.368  -5.715 -17.213  1.00  0.79           O
ATOM   4312  OE2 GLU A 274      22.079  -4.031 -17.342  1.00  0.79           O1-
ATOM      0  H   GLU A 274      21.790 -10.083 -18.606  1.00  0.79           H   new
ATOM      0  HA  GLU A 274      19.734  -8.422 -17.919  1.00  0.79           H   new
ATOM      0  HB2 GLU A 274      21.798  -7.789 -16.990  1.00  0.79           H   new
ATOM      0  HB3 GLU A 274      22.407  -7.682 -18.421  1.00  0.79           H   new
ATOM      0  HG2 GLU A 274      20.971  -5.872 -18.880  1.00  0.79           H   new
ATOM      0  HG3 GLU A 274      20.403  -5.968 -17.431  1.00  0.79           H   new
ATOM   4319  N   ILE A 275      19.062  -7.817 -20.191  1.00  0.73           N
ATOM   4320  CA  ILE A 275      18.660  -7.606 -21.568  1.00  0.73           C
ATOM   4321  C   ILE A 275      18.655  -6.126 -21.884  1.00  0.73           C
ATOM   4322  O   ILE A 275      17.998  -5.324 -21.207  1.00  0.73           O
ATOM   4323  CB  ILE A 275      17.286  -8.207 -21.810  1.00  0.73           C
ATOM   4324  CG1 ILE A 275      17.347  -9.672 -21.459  1.00  0.73           C
ATOM   4325  CG2 ILE A 275      16.911  -8.043 -23.239  1.00  0.73           C
ATOM   4326  CD1 ILE A 275      16.032 -10.377 -21.443  1.00  0.73           C
ATOM      0  H   ILE A 275      18.472  -7.596 -19.606  1.00  0.73           H   new
ATOM      0  HA  ILE A 275      19.295  -8.046 -22.154  1.00  0.73           H   new
ATOM      0  HB  ILE A 275      16.621  -7.760 -21.263  1.00  0.73           H   new
ATOM      0 HG12 ILE A 275      17.929 -10.118 -22.094  1.00  0.73           H   new
ATOM      0 HG13 ILE A 275      17.758  -9.764 -20.585  1.00  0.73           H   new
ATOM      0 HG21 ILE A 275      16.033  -8.428 -23.390  1.00  0.73           H   new
ATOM      0 HG22 ILE A 275      16.893  -7.099 -23.463  1.00  0.73           H   new
ATOM      0 HG23 ILE A 275      17.562  -8.495 -23.798  1.00  0.73           H   new
ATOM      0 HD11 ILE A 275      16.167 -11.309 -21.209  1.00  0.73           H   new
ATOM      0 HD12 ILE A 275      15.449  -9.961 -20.789  1.00  0.73           H   new
ATOM      0 HD13 ILE A 275      15.624 -10.321 -22.321  1.00  0.73           H   new
ATOM   4338  N   ARG A 276      19.434  -5.757 -22.893  1.00  0.68           N
ATOM   4339  CA  ARG A 276      19.593  -4.357 -23.255  1.00  0.68           C
ATOM   4340  C   ARG A 276      19.504  -4.137 -24.753  1.00  0.68           C
ATOM   4341  O   ARG A 276      19.983  -4.942 -25.552  1.00  0.68           O
ATOM   4342  CB  ARG A 276      20.961  -3.862 -22.799  1.00  0.68           C
ATOM   4343  CG  ARG A 276      21.226  -3.928 -21.292  1.00  0.68           C
ATOM   4344  CD  ARG A 276      22.624  -3.505 -20.950  1.00  0.68           C
ATOM   4345  NE  ARG A 276      22.853  -2.078 -21.106  1.00  0.68           N
ATOM   4346  CZ  ARG A 276      22.672  -1.142 -20.149  1.00  0.68           C
ATOM   4347  NH1 ARG A 276      22.282  -1.460 -18.930  1.00  0.68           N1+
ATOM   4348  NH2 ARG A 276      22.917   0.112 -20.463  1.00  0.68           N
ATOM      0  H   ARG A 276      19.881  -6.305 -23.382  1.00  0.68           H   new
ATOM      0  HA  ARG A 276      18.874  -3.871 -22.821  1.00  0.68           H   new
ATOM      0  HB2 ARG A 276      21.642  -4.382 -23.253  1.00  0.68           H   new
ATOM      0  HB3 ARG A 276      21.066  -2.942 -23.089  1.00  0.68           H   new
ATOM      0  HG2 ARG A 276      20.593  -3.358 -20.828  1.00  0.68           H   new
ATOM      0  HG3 ARG A 276      21.076  -4.833 -20.977  1.00  0.68           H   new
ATOM      0  HD2 ARG A 276      22.815  -3.758 -20.033  1.00  0.68           H   new
ATOM      0  HD3 ARG A 276      23.248  -3.989 -21.514  1.00  0.68           H   new
ATOM      0  HE  ARG A 276      23.128  -1.806 -21.874  1.00  0.68           H   new
ATOM      0 HH11 ARG A 276      22.136  -2.283 -18.726  1.00  0.68           H   new
ATOM      0 HH12 ARG A 276      22.174  -0.845 -18.339  1.00  0.68           H   new
ATOM      0 HH21 ARG A 276      23.183   0.313 -21.256  1.00  0.68           H   new
ATOM      0 HH22 ARG A 276      22.811   0.731 -19.875  1.00  0.68           H   new
ATOM   4362  N   PHE A 277      18.992  -2.989 -25.156  1.00  0.65           N
ATOM   4363  CA  PHE A 277      19.017  -2.664 -26.576  1.00  0.65           C
ATOM   4364  C   PHE A 277      20.261  -1.861 -26.926  1.00  0.65           C
ATOM   4365  O   PHE A 277      20.211  -0.653 -27.151  1.00  0.65           O
ATOM   4366  CB  PHE A 277      17.715  -2.022 -26.980  1.00  0.65           C
ATOM   4367  CG  PHE A 277      16.650  -3.055 -26.881  1.00  0.65           C
ATOM   4368  CD1 PHE A 277      15.875  -3.162 -25.750  1.00  0.65           C
ATOM   4369  CD2 PHE A 277      16.433  -3.945 -27.924  1.00  0.65           C
ATOM   4370  CE1 PHE A 277      14.917  -4.128 -25.654  1.00  0.65           C
ATOM   4371  CE2 PHE A 277      15.458  -4.910 -27.817  1.00  0.65           C
ATOM   4372  CZ  PHE A 277      14.700  -5.000 -26.678  1.00  0.65           C
ATOM      0  H   PHE A 277      18.634  -2.397 -24.645  1.00  0.65           H   new
ATOM      0  HA  PHE A 277      19.088  -3.474 -27.104  1.00  0.65           H   new
ATOM      0  HB2 PHE A 277      17.513  -1.269 -26.402  1.00  0.65           H   new
ATOM      0  HB3 PHE A 277      17.772  -1.678 -27.885  1.00  0.65           H   new
ATOM      0  HD1 PHE A 277      16.005  -2.570 -25.044  1.00  0.65           H   new
ATOM      0  HD2 PHE A 277      16.948  -3.889 -28.697  1.00  0.65           H   new
ATOM      0  HE1 PHE A 277      14.406  -4.192 -24.880  1.00  0.65           H   new
ATOM      0  HE2 PHE A 277      15.313  -5.503 -28.519  1.00  0.65           H   new
ATOM      0  HZ  PHE A 277      14.041  -5.653 -26.605  1.00  0.65           H   new
ATOM   4382  N   GLU A 278      21.390  -2.562 -26.827  1.00  0.63           N
ATOM   4383  CA  GLU A 278      22.742  -2.071 -27.097  1.00  0.63           C
ATOM   4384  C   GLU A 278      23.612  -3.160 -27.742  1.00  0.63           C
ATOM   4385  O   GLU A 278      23.423  -4.354 -27.489  1.00  0.63           O
ATOM   4386  CB  GLU A 278      23.424  -1.521 -25.829  1.00  0.63           C
ATOM   4387  CG  GLU A 278      22.781  -0.253 -25.252  1.00  0.63           C
ATOM   4388  CD  GLU A 278      23.551   0.362 -24.105  1.00  0.63           C
ATOM   4389  OE1 GLU A 278      23.853  -0.327 -23.160  1.00  0.63           O
ATOM   4390  OE2 GLU A 278      23.836   1.532 -24.170  1.00  0.63           O1-
ATOM      0  H   GLU A 278      21.387  -3.387 -26.586  1.00  0.63           H   new
ATOM      0  HA  GLU A 278      22.651  -1.337 -27.724  1.00  0.63           H   new
ATOM      0  HB2 GLU A 278      23.416  -2.211 -25.148  1.00  0.63           H   new
ATOM      0  HB3 GLU A 278      24.354  -1.333 -26.032  1.00  0.63           H   new
ATOM      0  HG2 GLU A 278      22.694   0.405 -25.960  1.00  0.63           H   new
ATOM      0  HG3 GLU A 278      21.884  -0.465 -24.950  1.00  0.63           H   new
ATOM   4397  N   GLU A 279      24.602  -2.736 -28.535  1.00  0.62           N
ATOM   4398  CA  GLU A 279      25.573  -3.644 -29.166  1.00  0.62           C
ATOM   4399  C   GLU A 279      26.514  -4.264 -28.126  1.00  0.62           C
ATOM   4400  O   GLU A 279      26.839  -3.631 -27.116  1.00  0.62           O
ATOM   4401  CB  GLU A 279      26.406  -2.870 -30.218  1.00  0.62           C
ATOM   4402  CG  GLU A 279      25.626  -2.398 -31.473  1.00  0.62           C
ATOM   4403  CD  GLU A 279      26.413  -1.516 -32.435  1.00  0.62           C
ATOM   4404  OE1 GLU A 279      26.745  -0.422 -32.046  1.00  0.62           O
ATOM   4405  OE2 GLU A 279      26.650  -1.916 -33.567  1.00  0.62           O1-
ATOM      0  H   GLU A 279      24.731  -1.907 -28.724  1.00  0.62           H   new
ATOM      0  HA  GLU A 279      25.079  -4.360 -29.596  1.00  0.62           H   new
ATOM      0  HB2 GLU A 279      26.798  -2.093 -29.789  1.00  0.62           H   new
ATOM      0  HB3 GLU A 279      27.140  -3.435 -30.506  1.00  0.62           H   new
ATOM      0  HG2 GLU A 279      25.315  -3.180 -31.955  1.00  0.62           H   new
ATOM      0  HG3 GLU A 279      24.838  -1.912 -31.182  1.00  0.62           H   new
ATOM   4412  N   CYS A 280      26.954  -5.496 -28.371  1.00  0.62           N
ATOM   4413  CA  CYS A 280      27.934  -6.134 -27.499  1.00  0.62           C
ATOM   4414  C   CYS A 280      29.298  -5.474 -27.679  1.00  0.62           C
ATOM   4415  O   CYS A 280      29.680  -5.184 -28.816  1.00  0.62           O
ATOM   4416  CB  CYS A 280      28.067  -7.628 -27.786  1.00  0.62           C
ATOM   4417  SG  CYS A 280      26.621  -8.647 -27.355  1.00  0.62           S
ATOM      0  H   CYS A 280      26.698  -5.978 -29.036  1.00  0.62           H   new
ATOM      0  HA  CYS A 280      27.622  -6.025 -26.587  1.00  0.62           H   new
ATOM      0  HB2 CYS A 280      28.253  -7.744 -28.731  1.00  0.62           H   new
ATOM      0  HB3 CYS A 280      28.836  -7.966 -27.302  1.00  0.62           H   new
ATOM   4422  N   PRO A 281      30.063  -5.204 -26.614  1.00  0.61           N
ATOM   4423  CA  PRO A 281      31.385  -4.623 -26.703  1.00  0.61           C
ATOM   4424  C   PRO A 281      32.245  -5.435 -27.649  1.00  0.61           C
ATOM   4425  O   PRO A 281      32.230  -6.664 -27.614  1.00  0.61           O
ATOM   4426  CB  PRO A 281      31.891  -4.737 -25.262  1.00  0.61           C
ATOM   4427  CG  PRO A 281      30.631  -4.684 -24.419  1.00  0.61           C
ATOM   4428  CD  PRO A 281      29.589  -5.438 -25.226  1.00  0.61           C
ATOM      0  HA  PRO A 281      31.399  -3.714 -27.042  1.00  0.61           H   new
ATOM      0  HB2 PRO A 281      32.377  -5.565 -25.122  1.00  0.61           H   new
ATOM      0  HB3 PRO A 281      32.496  -4.012 -25.041  1.00  0.61           H   new
ATOM      0  HG2 PRO A 281      30.770  -5.096 -23.552  1.00  0.61           H   new
ATOM      0  HG3 PRO A 281      30.355  -3.768 -24.256  1.00  0.61           H   new
ATOM      0  HD2 PRO A 281      29.567  -6.382 -25.002  1.00  0.61           H   new
ATOM      0  HD3 PRO A 281      28.695  -5.091 -25.082  1.00  0.61           H   new
ATOM   4436  N   GLY A 282      33.003  -4.744 -28.488  1.00  0.61           N
ATOM   4437  CA  GLY A 282      33.882  -5.394 -29.454  1.00  0.61           C
ATOM   4438  C   GLY A 282      33.188  -5.785 -30.764  1.00  0.61           C
ATOM   4439  O   GLY A 282      33.852  -6.251 -31.691  1.00  0.61           O
ATOM      0  H   GLY A 282      33.024  -3.885 -28.515  1.00  0.61           H   new
ATOM      0  HA2 GLY A 282      34.622  -4.800 -29.655  1.00  0.61           H   new
ATOM      0  HA3 GLY A 282      34.260  -6.190 -29.049  1.00  0.61           H   new
ATOM   4443  N   THR A 283      31.871  -5.567 -30.869  1.00  0.61           N
ATOM   4444  CA  THR A 283      31.161  -5.955 -32.088  1.00  0.61           C
ATOM   4445  C   THR A 283      30.358  -4.802 -32.690  1.00  0.61           C
ATOM   4446  O   THR A 283      30.061  -3.822 -32.005  1.00  0.61           O
ATOM   4447  CB  THR A 283      30.158  -7.087 -31.781  1.00  0.61           C
ATOM   4448  CG2 THR A 283      30.829  -8.208 -31.021  1.00  0.61           C
ATOM   4449  OG1 THR A 283      29.121  -6.567 -30.946  1.00  0.61           O
ATOM      0  H   THR A 283      31.383  -5.205 -30.260  1.00  0.61           H   new
ATOM      0  HA  THR A 283      31.842  -6.237 -32.718  1.00  0.61           H   new
ATOM      0  HB  THR A 283      29.809  -7.424 -32.621  1.00  0.61           H   new
ATOM      0  HG1 THR A 283      29.461  -6.219 -30.261  1.00  0.61           H   new
ATOM      0 HG21 THR A 283      30.183  -8.908 -30.838  1.00  0.61           H   new
ATOM      0 HG22 THR A 283      31.555  -8.570 -31.552  1.00  0.61           H   new
ATOM      0 HG23 THR A 283      31.180  -7.867 -30.184  1.00  0.61           H   new
ATOM   4457  N   LYS A 284      29.962  -4.968 -33.958  1.00  0.62           N
ATOM   4458  CA  LYS A 284      29.066  -4.038 -34.654  1.00  0.62           C
ATOM   4459  C   LYS A 284      27.893  -4.796 -35.299  1.00  0.62           C
ATOM   4460  O   LYS A 284      28.102  -5.880 -35.858  1.00  0.62           O
ATOM   4461  CB  LYS A 284      29.841  -3.279 -35.738  1.00  0.62           C
ATOM   4462  CG  LYS A 284      30.960  -2.382 -35.210  1.00  0.62           C
ATOM   4463  CD  LYS A 284      31.648  -1.623 -36.332  1.00  0.62           C
ATOM   4464  CE  LYS A 284      32.778  -0.749 -35.797  1.00  0.62           C
ATOM   4465  NZ  LYS A 284      33.466  -0.002 -36.884  1.00  0.62           N1+
ATOM      0  H   LYS A 284      30.210  -5.633 -34.443  1.00  0.62           H   new
ATOM      0  HA  LYS A 284      28.714  -3.409 -34.005  1.00  0.62           H   new
ATOM      0  HB2 LYS A 284      30.222  -3.922 -36.356  1.00  0.62           H   new
ATOM      0  HB3 LYS A 284      29.217  -2.735 -36.244  1.00  0.62           H   new
ATOM      0  HG2 LYS A 284      30.595  -1.752 -34.569  1.00  0.62           H   new
ATOM      0  HG3 LYS A 284      31.612  -2.922 -34.737  1.00  0.62           H   new
ATOM      0  HD2 LYS A 284      32.002  -2.251 -36.981  1.00  0.62           H   new
ATOM      0  HD3 LYS A 284      31.000  -1.070 -36.796  1.00  0.62           H   new
ATOM      0  HE2 LYS A 284      32.421  -0.121 -35.149  1.00  0.62           H   new
ATOM      0  HE3 LYS A 284      33.422  -1.304 -35.329  1.00  0.62           H   new
ATOM      0  HZ1 LYS A 284      34.117   0.496 -36.537  1.00  0.62           H   new
ATOM      0  HZ2 LYS A 284      33.812  -0.578 -37.467  1.00  0.62           H   new
ATOM      0  HZ3 LYS A 284      32.881   0.524 -37.299  1.00  0.62           H   new
ATOM   4479  N   VAL A 285      26.687  -4.202 -35.275  1.00  0.63           N
ATOM   4480  CA  VAL A 285      25.502  -4.810 -35.908  1.00  0.63           C
ATOM   4481  C   VAL A 285      24.917  -3.975 -37.048  1.00  0.63           C
ATOM   4482  O   VAL A 285      24.666  -2.778 -36.898  1.00  0.63           O
ATOM   4483  CB  VAL A 285      24.371  -5.042 -34.884  1.00  0.63           C
ATOM   4484  CG1 VAL A 285      23.127  -5.645 -35.590  1.00  0.63           C
ATOM   4485  CG2 VAL A 285      24.820  -5.985 -33.813  1.00  0.63           C
ATOM      0  H   VAL A 285      26.535  -3.445 -34.896  1.00  0.63           H   new
ATOM      0  HA  VAL A 285      25.826  -5.650 -36.269  1.00  0.63           H   new
ATOM      0  HB  VAL A 285      24.143  -4.187 -34.488  1.00  0.63           H   new
ATOM      0 HG11 VAL A 285      22.422  -5.787 -34.939  1.00  0.63           H   new
ATOM      0 HG12 VAL A 285      22.815  -5.033 -36.275  1.00  0.63           H   new
ATOM      0 HG13 VAL A 285      23.365  -6.492 -35.998  1.00  0.63           H   new
ATOM      0 HG21 VAL A 285      24.099  -6.121 -33.178  1.00  0.63           H   new
ATOM      0 HG22 VAL A 285      25.064  -6.835 -34.211  1.00  0.63           H   new
ATOM      0 HG23 VAL A 285      25.589  -5.612 -33.354  1.00  0.63           H   new
ATOM   4495  N   TYR A 286      24.655  -4.634 -38.175  1.00  0.65           N
ATOM   4496  CA  TYR A 286      24.082  -3.981 -39.348  1.00  0.65           C
ATOM   4497  C   TYR A 286      22.723  -4.592 -39.708  1.00  0.65           C
ATOM   4498  O   TYR A 286      22.490  -5.768 -39.449  1.00  0.65           O
ATOM   4499  CB  TYR A 286      25.053  -4.159 -40.513  1.00  0.65           C
ATOM   4500  CG  TYR A 286      26.416  -3.560 -40.236  1.00  0.65           C
ATOM   4501  CD1 TYR A 286      27.373  -4.314 -39.547  1.00  0.65           C
ATOM   4502  CD2 TYR A 286      26.715  -2.280 -40.650  1.00  0.65           C
ATOM   4503  CE1 TYR A 286      28.614  -3.780 -39.278  1.00  0.65           C
ATOM   4504  CE2 TYR A 286      27.960  -1.746 -40.383  1.00  0.65           C
ATOM   4505  CZ  TYR A 286      28.906  -2.488 -39.701  1.00  0.65           C
ATOM   4506  OH  TYR A 286      30.139  -1.942 -39.444  1.00  0.65           O
ATOM      0  H   TYR A 286      24.805  -5.474 -38.280  1.00  0.65           H   new
ATOM      0  HA  TYR A 286      23.943  -3.040 -39.158  1.00  0.65           H   new
ATOM      0  HB2 TYR A 286      25.153  -5.105 -40.704  1.00  0.65           H   new
ATOM      0  HB3 TYR A 286      24.678  -3.747 -41.307  1.00  0.65           H   new
ATOM      0  HD1 TYR A 286      27.170  -5.178 -39.270  1.00  0.65           H   new
ATOM      0  HD2 TYR A 286      26.080  -1.778 -41.108  1.00  0.65           H   new
ATOM      0  HE1 TYR A 286      29.250  -4.279 -38.818  1.00  0.65           H   new
ATOM      0  HE2 TYR A 286      28.163  -0.883 -40.663  1.00  0.65           H   new
ATOM      0  HH  TYR A 286      30.171  -1.163 -39.757  1.00  0.65           H   new
ATOM   4516  N   VAL A 287      21.835  -3.827 -40.332  1.00  0.68           N
ATOM   4517  CA  VAL A 287      20.586  -4.439 -40.780  1.00  0.68           C
ATOM   4518  C   VAL A 287      20.670  -4.604 -42.296  1.00  0.68           C
ATOM   4519  O   VAL A 287      20.953  -3.641 -43.013  1.00  0.68           O
ATOM   4520  CB  VAL A 287      19.356  -3.621 -40.335  1.00  0.68           C
ATOM   4521  CG1 VAL A 287      18.059  -4.287 -40.834  1.00  0.68           C
ATOM   4522  CG2 VAL A 287      19.349  -3.550 -38.817  1.00  0.68           C
ATOM      0  H   VAL A 287      21.926  -2.989 -40.501  1.00  0.68           H   new
ATOM      0  HA  VAL A 287      20.470  -5.310 -40.368  1.00  0.68           H   new
ATOM      0  HB  VAL A 287      19.404  -2.728 -40.712  1.00  0.68           H   new
ATOM      0 HG11 VAL A 287      17.295  -3.763 -40.547  1.00  0.68           H   new
ATOM      0 HG12 VAL A 287      18.072  -4.336 -41.803  1.00  0.68           H   new
ATOM      0 HG13 VAL A 287      17.993  -5.182 -40.466  1.00  0.68           H   new
ATOM      0 HG21 VAL A 287      18.580  -3.038 -38.520  1.00  0.68           H   new
ATOM      0 HG22 VAL A 287      19.300  -4.447 -38.451  1.00  0.68           H   new
ATOM      0 HG23 VAL A 287      20.162  -3.120 -38.509  1.00  0.68           H   new
ATOM   4532  N   GLU A 288      20.522  -5.847 -42.757  1.00  0.72           N
ATOM   4533  CA  GLU A 288      20.720  -6.197 -44.162  1.00  0.72           C
ATOM   4534  C   GLU A 288      19.863  -7.397 -44.606  1.00  0.72           C
ATOM   4535  O   GLU A 288      19.827  -8.441 -43.953  1.00  0.72           O
ATOM   4536  CB  GLU A 288      22.216  -6.473 -44.402  1.00  0.72           C
ATOM   4537  CG  GLU A 288      22.609  -6.748 -45.849  1.00  0.72           C
ATOM   4538  CD  GLU A 288      24.109  -6.938 -46.060  1.00  0.72           C
ATOM   4539  OE1 GLU A 288      24.857  -6.770 -45.126  1.00  0.72           O
ATOM   4540  OE2 GLU A 288      24.489  -7.311 -47.153  1.00  0.72           O1-
ATOM      0  H   GLU A 288      20.303  -6.513 -42.260  1.00  0.72           H   new
ATOM      0  HA  GLU A 288      20.428  -5.446 -44.702  1.00  0.72           H   new
ATOM      0  HB2 GLU A 288      22.725  -5.710 -44.085  1.00  0.72           H   new
ATOM      0  HB3 GLU A 288      22.479  -7.234 -43.862  1.00  0.72           H   new
ATOM      0  HG2 GLU A 288      22.146  -7.543 -46.155  1.00  0.72           H   new
ATOM      0  HG3 GLU A 288      22.305  -6.012 -46.403  1.00  0.72           H   new
ATOM   4547  N   GLU A 289      19.275  -7.281 -45.793  1.00  0.76           N
ATOM   4548  CA  GLU A 289      18.406  -8.303 -46.392  1.00  0.76           C
ATOM   4549  C   GLU A 289      19.088  -9.635 -46.727  1.00  0.76           C
ATOM   4550  O   GLU A 289      18.412 -10.644 -46.941  1.00  0.76           O
ATOM   4551  CB  GLU A 289      17.764  -7.745 -47.658  1.00  0.76           C
ATOM   4552  CG  GLU A 289      16.760  -6.623 -47.406  1.00  0.76           C
ATOM   4553  CD  GLU A 289      16.137  -6.076 -48.674  1.00  0.76           C
ATOM   4554  OE1 GLU A 289      16.517  -6.503 -49.739  1.00  0.76           O
ATOM   4555  OE2 GLU A 289      15.278  -5.231 -48.571  1.00  0.76           O1-
ATOM      0  H   GLU A 289      19.371  -6.586 -46.290  1.00  0.76           H   new
ATOM      0  HA  GLU A 289      17.749  -8.509 -45.708  1.00  0.76           H   new
ATOM      0  HB2 GLU A 289      18.462  -7.415 -48.245  1.00  0.76           H   new
ATOM      0  HB3 GLU A 289      17.317  -8.467 -48.127  1.00  0.76           H   new
ATOM      0  HG2 GLU A 289      16.057  -6.952 -46.824  1.00  0.76           H   new
ATOM      0  HG3 GLU A 289      17.204  -5.901 -46.934  1.00  0.76           H   new
ATOM   4562  N   THR A 290      20.412  -9.624 -46.838  1.00  0.79           N
ATOM   4563  CA  THR A 290      21.184 -10.809 -47.195  1.00  0.79           C
ATOM   4564  C   THR A 290      21.555 -11.618 -45.946  1.00  0.79           C
ATOM   4565  O   THR A 290      22.114 -12.710 -46.048  1.00  0.79           O
ATOM   4566  CB  THR A 290      22.480 -10.412 -47.920  1.00  0.79           C
ATOM   4567  CG2 THR A 290      22.142  -9.469 -49.060  1.00  0.79           C
ATOM   4568  OG1 THR A 290      23.338  -9.728 -47.007  1.00  0.79           O
ATOM      0  H   THR A 290      20.892  -8.922 -46.707  1.00  0.79           H   new
ATOM      0  HA  THR A 290      20.631 -11.350 -47.780  1.00  0.79           H   new
ATOM      0  HB  THR A 290      22.919 -11.207 -48.260  1.00  0.79           H   new
ATOM      0  HG1 THR A 290      23.738  -9.108 -47.409  1.00  0.79           H   new
ATOM      0 HG21 THR A 290      22.956  -9.214 -49.522  1.00  0.79           H   new
ATOM      0 HG22 THR A 290      21.544  -9.913 -49.681  1.00  0.79           H   new
ATOM      0 HG23 THR A 290      21.710  -8.676 -48.707  1.00  0.79           H   new
ATOM   4576  N   CYS A 291      21.288 -11.054 -44.771  1.00  0.81           N
ATOM   4577  CA  CYS A 291      21.607 -11.695 -43.497  1.00  0.81           C
ATOM   4578  C   CYS A 291      20.845 -13.007 -43.354  1.00  0.81           C
ATOM   4579  O   CYS A 291      19.724 -13.148 -43.843  1.00  0.81           O
ATOM   4580  CB  CYS A 291      21.283 -10.772 -42.332  1.00  0.81           C
ATOM   4581  SG  CYS A 291      21.768 -11.414 -40.725  1.00  0.81           S
ATOM      0  H   CYS A 291      20.914 -10.284 -44.690  1.00  0.81           H   new
ATOM      0  HA  CYS A 291      22.558 -11.883 -43.485  1.00  0.81           H   new
ATOM      0  HB2 CYS A 291      21.724  -9.920 -42.475  1.00  0.81           H   new
ATOM      0  HB3 CYS A 291      20.329 -10.599 -42.325  1.00  0.81           H   new
ATOM   4586  N   GLY A 292      21.482 -14.015 -42.758  1.00  0.80           N
ATOM   4587  CA  GLY A 292      20.815 -15.308 -42.601  1.00  0.80           C
ATOM   4588  C   GLY A 292      19.553 -15.181 -41.750  1.00  0.80           C
ATOM   4589  O   GLY A 292      19.352 -14.176 -41.065  1.00  0.80           O
ATOM      0  H   GLY A 292      22.282 -13.974 -42.444  1.00  0.80           H   new
ATOM      0  HA2 GLY A 292      20.585 -15.664 -43.474  1.00  0.80           H   new
ATOM      0  HA3 GLY A 292      21.424 -15.940 -42.188  1.00  0.80           H   new
ATOM   4593  N   THR A 293      18.706 -16.207 -41.790  1.00  0.78           N
ATOM   4594  CA  THR A 293      17.436 -16.164 -41.072  1.00  0.78           C
ATOM   4595  C   THR A 293      17.614 -16.420 -39.592  1.00  0.78           C
ATOM   4596  O   THR A 293      18.672 -16.868 -39.164  1.00  0.78           O
ATOM   4597  CB  THR A 293      16.445 -17.173 -41.664  1.00  0.78           C
ATOM   4598  CG2 THR A 293      16.247 -16.879 -43.146  1.00  0.78           C
ATOM   4599  OG1 THR A 293      16.957 -18.500 -41.496  1.00  0.78           O
ATOM      0  H   THR A 293      18.848 -16.935 -42.226  1.00  0.78           H   new
ATOM      0  HA  THR A 293      17.079 -15.268 -41.177  1.00  0.78           H   new
ATOM      0  HB  THR A 293      15.593 -17.099 -41.207  1.00  0.78           H   new
ATOM      0  HG1 THR A 293      16.414 -19.053 -41.819  1.00  0.78           H   new
ATOM      0 HG21 THR A 293      15.620 -17.517 -43.522  1.00  0.78           H   new
ATOM      0 HG22 THR A 293      15.897 -15.981 -43.254  1.00  0.78           H   new
ATOM      0 HG23 THR A 293      17.097 -16.952 -43.607  1.00  0.78           H   new
ATOM   4607  N   ARG A 294      16.558 -16.165 -38.827  1.00  0.74           N
ATOM   4608  CA  ARG A 294      16.578 -16.307 -37.375  1.00  0.74           C
ATOM   4609  C   ARG A 294      16.888 -17.728 -36.933  1.00  0.74           C
ATOM   4610  O   ARG A 294      16.599 -18.698 -37.641  1.00  0.74           O
ATOM   4611  CB  ARG A 294      15.249 -15.860 -36.781  1.00  0.74           C
ATOM   4612  CG  ARG A 294      14.053 -16.747 -37.080  1.00  0.74           C
ATOM   4613  CD  ARG A 294      12.774 -16.082 -36.666  1.00  0.74           C
ATOM   4614  NE  ARG A 294      12.740 -15.787 -35.245  1.00  0.74           N
ATOM   4615  CZ  ARG A 294      12.344 -16.644 -34.279  1.00  0.74           C
ATOM   4616  NH1 ARG A 294      11.938 -17.854 -34.604  1.00  0.74           N1+
ATOM   4617  NH2 ARG A 294      12.359 -16.281 -33.013  1.00  0.74           N
ATOM      0  H   ARG A 294      15.801 -15.902 -39.140  1.00  0.74           H   new
ATOM      0  HA  ARG A 294      17.292 -15.738 -37.046  1.00  0.74           H   new
ATOM      0  HB2 ARG A 294      15.350 -15.798 -35.818  1.00  0.74           H   new
ATOM      0  HB3 ARG A 294      15.055 -14.966 -37.104  1.00  0.74           H   new
ATOM      0  HG2 ARG A 294      14.025 -16.948 -38.028  1.00  0.74           H   new
ATOM      0  HG3 ARG A 294      14.148 -17.592 -36.613  1.00  0.74           H   new
ATOM      0  HD2 ARG A 294      12.663 -15.259 -37.168  1.00  0.74           H   new
ATOM      0  HD3 ARG A 294      12.026 -16.656 -36.893  1.00  0.74           H   new
ATOM      0  HE  ARG A 294      12.993 -15.003 -34.998  1.00  0.74           H   new
ATOM      0 HH11 ARG A 294      11.926 -18.096 -35.429  1.00  0.74           H   new
ATOM      0 HH12 ARG A 294      11.685 -18.402 -33.991  1.00  0.74           H   new
ATOM      0 HH21 ARG A 294      12.623 -15.492 -32.795  1.00  0.74           H   new
ATOM      0 HH22 ARG A 294      12.105 -16.833 -32.404  1.00  0.74           H   new
ATOM   4631  N   GLY A 295      17.456 -17.836 -35.740  1.00  0.70           N
ATOM   4632  CA  GLY A 295      17.848 -19.124 -35.183  1.00  0.70           C
ATOM   4633  C   GLY A 295      18.224 -18.944 -33.719  1.00  0.70           C
ATOM   4634  O   GLY A 295      17.864 -17.937 -33.140  1.00  0.70           O
ATOM      0  H   GLY A 295      17.626 -17.165 -35.230  1.00  0.70           H   new
ATOM      0  HA2 GLY A 295      17.119 -19.759 -35.265  1.00  0.70           H   new
ATOM      0  HA3 GLY A 295      18.599 -19.488 -35.678  1.00  0.70           H   new
ATOM   4638  N   PRO A 296      18.938 -19.875 -33.086  1.00  0.67           N
ATOM   4639  CA  PRO A 296      19.239 -19.852 -31.665  1.00  0.67           C
ATOM   4640  C   PRO A 296      20.114 -18.668 -31.319  1.00  0.67           C
ATOM   4641  O   PRO A 296      20.895 -18.224 -32.155  1.00  0.67           O
ATOM   4642  CB  PRO A 296      19.980 -21.175 -31.466  1.00  0.67           C
ATOM   4643  CG  PRO A 296      20.526 -21.543 -32.823  1.00  0.67           C
ATOM   4644  CD  PRO A 296      19.534 -20.997 -33.824  1.00  0.67           C
ATOM      0  HA  PRO A 296      18.456 -19.762 -31.099  1.00  0.67           H   new
ATOM      0  HB2 PRO A 296      20.694 -21.080 -30.817  1.00  0.67           H   new
ATOM      0  HB3 PRO A 296      19.383 -21.863 -31.132  1.00  0.67           H   new
ATOM      0  HG2 PRO A 296      21.406 -21.160 -32.960  1.00  0.67           H   new
ATOM      0  HG3 PRO A 296      20.618 -22.504 -32.913  1.00  0.67           H   new
ATOM      0  HD2 PRO A 296      19.967 -20.704 -34.641  1.00  0.67           H   new
ATOM      0  HD3 PRO A 296      18.871 -21.659 -34.076  1.00  0.67           H   new
ATOM   4652  N   SER A 297      20.004 -18.155 -30.090  1.00  0.64           N
ATOM   4653  CA  SER A 297      20.857 -17.035 -29.696  1.00  0.64           C
ATOM   4654  C   SER A 297      22.313 -17.402 -29.845  1.00  0.64           C
ATOM   4655  O   SER A 297      22.727 -18.525 -29.531  1.00  0.64           O
ATOM   4656  CB  SER A 297      20.537 -16.586 -28.296  1.00  0.64           C
ATOM   4657  OG  SER A 297      21.452 -15.645 -27.826  1.00  0.64           O
ATOM      0  H   SER A 297      19.458 -18.433 -29.487  1.00  0.64           H   new
ATOM      0  HA  SER A 297      20.679 -16.287 -30.288  1.00  0.64           H   new
ATOM      0  HB2 SER A 297      19.645 -16.206 -28.275  1.00  0.64           H   new
ATOM      0  HB3 SER A 297      20.532 -17.354 -27.704  1.00  0.64           H   new
ATOM      0  HG  SER A 297      21.418 -14.957 -28.306  1.00  0.64           H   new
ATOM   4663  N   LEU A 298      23.086 -16.448 -30.346  1.00  0.62           N
ATOM   4664  CA  LEU A 298      24.501 -16.674 -30.607  1.00  0.62           C
ATOM   4665  C   LEU A 298      25.366 -15.784 -29.736  1.00  0.62           C
ATOM   4666  O   LEU A 298      25.059 -14.611 -29.539  1.00  0.62           O
ATOM   4667  CB  LEU A 298      24.763 -16.392 -32.081  1.00  0.62           C
ATOM   4668  CG  LEU A 298      23.912 -17.223 -33.060  1.00  0.62           C
ATOM   4669  CD1 LEU A 298      24.152 -16.773 -34.434  1.00  0.62           C
ATOM   4670  CD2 LEU A 298      24.234 -18.678 -32.900  1.00  0.62           C
ATOM      0  H   LEU A 298      22.809 -15.658 -30.543  1.00  0.62           H   new
ATOM      0  HA  LEU A 298      24.728 -17.593 -30.395  1.00  0.62           H   new
ATOM      0  HB2 LEU A 298      24.601 -15.451 -32.251  1.00  0.62           H   new
ATOM      0  HB3 LEU A 298      25.701 -16.557 -32.267  1.00  0.62           H   new
ATOM      0  HG  LEU A 298      22.971 -17.097 -32.863  1.00  0.62           H   new
ATOM      0 HD11 LEU A 298      23.614 -17.299 -35.046  1.00  0.62           H   new
ATOM      0 HD12 LEU A 298      23.911 -15.837 -34.515  1.00  0.62           H   new
ATOM      0 HD13 LEU A 298      25.091 -16.884 -34.652  1.00  0.62           H   new
ATOM      0 HD21 LEU A 298      23.697 -19.198 -33.518  1.00  0.62           H   new
ATOM      0 HD22 LEU A 298      25.174 -18.824 -33.088  1.00  0.62           H   new
ATOM      0 HD23 LEU A 298      24.040 -18.955 -31.991  1.00  0.62           H   new
ATOM   4682  N   ARG A 299      26.463 -16.318 -29.242  1.00  0.62           N
ATOM   4683  CA  ARG A 299      27.347 -15.537 -28.384  1.00  0.62           C
ATOM   4684  C   ARG A 299      28.218 -14.592 -29.213  1.00  0.62           C
ATOM   4685  O   ARG A 299      28.595 -14.927 -30.334  1.00  0.62           O
ATOM   4686  CB  ARG A 299      28.205 -16.429 -27.507  1.00  0.62           C
ATOM   4687  CG  ARG A 299      28.841 -15.721 -26.328  1.00  0.62           C
ATOM   4688  CD  ARG A 299      29.500 -16.645 -25.380  1.00  0.62           C
ATOM   4689  NE  ARG A 299      30.711 -17.261 -25.924  1.00  0.62           N
ATOM   4690  CZ  ARG A 299      31.520 -18.063 -25.191  1.00  0.62           C
ATOM   4691  NH1 ARG A 299      31.225 -18.299 -23.930  1.00  0.62           N1+
ATOM   4692  NH2 ARG A 299      32.607 -18.601 -25.720  1.00  0.62           N
ATOM      0  H   ARG A 299      26.719 -17.126 -29.386  1.00  0.62           H   new
ATOM      0  HA  ARG A 299      26.787 -15.002 -27.800  1.00  0.62           H   new
ATOM      0  HB2 ARG A 299      27.660 -17.160 -27.176  1.00  0.62           H   new
ATOM      0  HB3 ARG A 299      28.906 -16.822 -28.051  1.00  0.62           H   new
ATOM      0  HG2 ARG A 299      29.494 -15.083 -26.655  1.00  0.62           H   new
ATOM      0  HG3 ARG A 299      28.161 -15.215 -25.857  1.00  0.62           H   new
ATOM      0  HD2 ARG A 299      29.726 -16.161 -24.570  1.00  0.62           H   new
ATOM      0  HD3 ARG A 299      28.874 -17.342 -25.129  1.00  0.62           H   new
ATOM      0  HE  ARG A 299      30.918 -17.107 -26.744  1.00  0.62           H   new
ATOM      0 HH11 ARG A 299      30.524 -17.945 -23.579  1.00  0.62           H   new
ATOM      0 HH12 ARG A 299      31.733 -18.807 -23.457  1.00  0.62           H   new
ATOM      0 HH21 ARG A 299      32.809 -18.443 -26.541  1.00  0.62           H   new
ATOM      0 HH22 ARG A 299      33.112 -19.108 -25.243  1.00  0.62           H   new
ATOM   4706  N   SER A 300      28.561 -13.415 -28.662  1.00  0.63           N
ATOM   4707  CA  SER A 300      29.468 -12.458 -29.319  1.00  0.63           C
ATOM   4708  C   SER A 300      30.875 -13.014 -29.557  1.00  0.63           C
ATOM   4709  O   SER A 300      31.645 -12.425 -30.314  1.00  0.63           O
ATOM   4710  CB  SER A 300      29.570 -11.179 -28.538  1.00  0.63           C
ATOM   4711  OG  SER A 300      30.150 -11.398 -27.291  1.00  0.63           O
ATOM      0  H   SER A 300      28.273 -13.151 -27.896  1.00  0.63           H   new
ATOM      0  HA  SER A 300      29.071 -12.285 -30.187  1.00  0.63           H   new
ATOM      0  HB2 SER A 300      30.098 -10.534 -29.035  1.00  0.63           H   new
ATOM      0  HB3 SER A 300      28.687 -10.795 -28.424  1.00  0.63           H   new
ATOM      0  HG  SER A 300      29.573 -11.703 -26.763  1.00  0.63           H   new
ATOM   4717  N   THR A 301      31.208 -14.108 -28.872  1.00  0.65           N
ATOM   4718  CA  THR A 301      32.485 -14.786 -29.012  1.00  0.65           C
ATOM   4719  C   THR A 301      32.298 -16.221 -29.487  1.00  0.65           C
ATOM   4720  O   THR A 301      31.358 -16.921 -29.090  1.00  0.65           O
ATOM   4721  CB  THR A 301      33.262 -14.808 -27.681  1.00  0.65           C
ATOM   4722  CG2 THR A 301      33.618 -13.437 -27.239  1.00  0.65           C
ATOM   4723  OG1 THR A 301      32.473 -15.459 -26.672  1.00  0.65           O
ATOM      0  H   THR A 301      30.683 -14.481 -28.302  1.00  0.65           H   new
ATOM      0  HA  THR A 301      32.992 -14.287 -29.672  1.00  0.65           H   new
ATOM      0  HB  THR A 301      34.087 -15.300 -27.819  1.00  0.65           H   new
ATOM      0  HG1 THR A 301      32.899 -15.471 -25.948  1.00  0.65           H   new
ATOM      0 HG21 THR A 301      34.105 -13.483 -26.401  1.00  0.65           H   new
ATOM      0 HG22 THR A 301      34.173 -13.014 -27.912  1.00  0.65           H   new
ATOM      0 HG23 THR A 301      32.809 -12.917 -27.114  1.00  0.65           H   new
ATOM   4731  N   THR A 302      33.289 -16.677 -30.233  1.00  0.68           N
ATOM   4732  CA  THR A 302      33.384 -18.014 -30.792  1.00  0.68           C
ATOM   4733  C   THR A 302      33.806 -19.038 -29.776  1.00  0.68           C
ATOM   4734  O   THR A 302      34.185 -18.706 -28.653  1.00  0.68           O
ATOM   4735  CB  THR A 302      34.400 -18.043 -31.940  1.00  0.68           C
ATOM   4736  CG2 THR A 302      34.002 -17.132 -33.028  1.00  0.68           C
ATOM   4737  OG1 THR A 302      35.674 -17.641 -31.430  1.00  0.68           O
ATOM      0  H   THR A 302      33.964 -16.186 -30.439  1.00  0.68           H   new
ATOM      0  HA  THR A 302      32.495 -18.237 -31.108  1.00  0.68           H   new
ATOM      0  HB  THR A 302      34.441 -18.943 -32.300  1.00  0.68           H   new
ATOM      0  HG1 THR A 302      35.678 -16.810 -31.309  1.00  0.68           H   new
ATOM      0 HG21 THR A 302      34.660 -17.170 -33.739  1.00  0.68           H   new
ATOM      0 HG22 THR A 302      33.137 -17.400 -33.375  1.00  0.68           H   new
ATOM      0 HG23 THR A 302      33.947 -16.225 -32.687  1.00  0.68           H   new
ATOM   4745  N   ALA A 303      33.783 -20.298 -30.192  1.00  0.70           N
ATOM   4746  CA  ALA A 303      34.205 -21.411 -29.352  1.00  0.70           C
ATOM   4747  C   ALA A 303      35.652 -21.220 -28.873  1.00  0.70           C
ATOM   4748  O   ALA A 303      36.029 -21.707 -27.806  1.00  0.70           O
ATOM   4749  CB  ALA A 303      34.057 -22.709 -30.121  1.00  0.70           C
ATOM      0  H   ALA A 303      33.520 -20.533 -30.976  1.00  0.70           H   new
ATOM      0  HA  ALA A 303      33.639 -21.444 -28.565  1.00  0.70           H   new
ATOM      0  HB1 ALA A 303      34.338 -23.450 -29.562  1.00  0.70           H   new
ATOM      0  HB2 ALA A 303      33.129 -22.830 -30.376  1.00  0.70           H   new
ATOM      0  HB3 ALA A 303      34.609 -22.678 -30.918  1.00  0.70           H   new
ATOM   4755  N   SER A 304      36.458 -20.516 -29.672  1.00  0.71           N
ATOM   4756  CA  SER A 304      37.863 -20.231 -29.384  1.00  0.71           C
ATOM   4757  C   SER A 304      38.047 -19.091 -28.380  1.00  0.71           C
ATOM   4758  O   SER A 304      39.168 -18.806 -27.958  1.00  0.71           O
ATOM   4759  CB  SER A 304      38.587 -19.816 -30.645  1.00  0.71           C
ATOM   4760  OG  SER A 304      38.174 -18.517 -31.077  1.00  0.71           O
ATOM      0  H   SER A 304      36.192 -20.182 -30.419  1.00  0.71           H   new
ATOM      0  HA  SER A 304      38.223 -21.051 -29.011  1.00  0.71           H   new
ATOM      0  HB2 SER A 304      39.544 -19.817 -30.486  1.00  0.71           H   new
ATOM      0  HB3 SER A 304      38.415 -20.463 -31.347  1.00  0.71           H   new
ATOM      0  HG  SER A 304      37.336 -18.491 -31.125  1.00  0.71           H   new
ATOM   4766  N   GLY A 305      36.966 -18.374 -28.075  1.00  0.71           N
ATOM   4767  CA  GLY A 305      37.011 -17.205 -27.210  1.00  0.71           C
ATOM   4768  C   GLY A 305      37.182 -15.895 -27.987  1.00  0.71           C
ATOM   4769  O   GLY A 305      37.022 -14.811 -27.420  1.00  0.71           O
ATOM      0  H   GLY A 305      36.179 -18.558 -28.370  1.00  0.71           H   new
ATOM      0  HA2 GLY A 305      36.194 -17.162 -26.689  1.00  0.71           H   new
ATOM      0  HA3 GLY A 305      37.744 -17.301 -26.582  1.00  0.71           H   new
ATOM   4773  N   ARG A 306      37.481 -15.974 -29.288  1.00  0.70           N
ATOM   4774  CA  ARG A 306      37.660 -14.749 -30.070  1.00  0.70           C
ATOM   4775  C   ARG A 306      36.337 -14.047 -30.371  1.00  0.70           C
ATOM   4776  O   ARG A 306      35.317 -14.696 -30.631  1.00  0.70           O
ATOM   4777  CB  ARG A 306      38.393 -15.050 -31.365  1.00  0.70           C
ATOM   4778  CG  ARG A 306      39.853 -15.478 -31.171  1.00  0.70           C
ATOM   4779  CD  ARG A 306      40.527 -15.824 -32.456  1.00  0.70           C
ATOM   4780  NE  ARG A 306      39.984 -17.038 -33.053  1.00  0.70           N
ATOM   4781  CZ  ARG A 306      40.284 -17.473 -34.302  1.00  0.70           C
ATOM   4782  NH1 ARG A 306      41.112 -16.778 -35.056  1.00  0.70           N1+
ATOM   4783  NH2 ARG A 306      39.754 -18.590 -34.776  1.00  0.70           N
ATOM      0  H   ARG A 306      37.582 -16.707 -29.726  1.00  0.70           H   new
ATOM      0  HA  ARG A 306      38.191 -14.145 -29.528  1.00  0.70           H   new
ATOM      0  HB2 ARG A 306      37.920 -15.753 -31.838  1.00  0.70           H   new
ATOM      0  HB3 ARG A 306      38.369 -14.262 -31.930  1.00  0.70           H   new
ATOM      0  HG2 ARG A 306      40.341 -14.761 -30.737  1.00  0.70           H   new
ATOM      0  HG3 ARG A 306      39.885 -16.244 -30.577  1.00  0.70           H   new
[truncated: 60,950 more chars]
