# Supplementary material for: Integrative proteome-wide structural analysis and high-throughput docking identify broad-spectrum antiviral scaffolds against Zika, Yellow Fever, West Nile, Saint Louis encephalitis, and Usutu viruses
Source: Front Cell Infect Microbiol. 2026 Apr 30;16:1723132. doi: 10.3389/fcimb.2026.1723132 (PMC13171538; doi:10.3389/fcimb.2026.1723132)
Supplement: Supplementary file 7 [file DataSheet7.zip › ZIKV/ZIKV_NS1/ZIKV_NS1.pdb]

ATOM      1  N   ASP A   1       0.141   0.354  -1.366  1.00  3.40           N  
ATOM      2  CA  ASP A   1       1.473   0.461  -0.782  1.00  3.40           C  
ATOM      3  C   ASP A   1       1.455   1.505   0.332  1.00  3.40           C  
ATOM      4  O   ASP A   1       0.412   2.085   0.643  1.00  3.40           O  
ATOM      5  CB  ASP A   1       2.510   0.865  -1.838  1.00  3.40           C  
ATOM      6  CG  ASP A   1       3.927   0.344  -1.627  1.00  3.40           C  
ATOM      7  OD1 ASP A   1       4.514   0.637  -0.589  1.00  3.40           O  
ATOM      8  OD2 ASP A   1       4.468  -0.224  -2.574  1.00  3.40           O1-
ATOM      9 1H   ASP A   1      -0.156  -0.609  -1.362  1.00  3.40           H  
ATOM     10 2H   ASP A   1      -0.512   0.908  -0.832  1.00  3.40           H  
ATOM     11 3H   ASP A   1       0.178   0.687  -2.328  1.00  3.40           H  
ATOM     12  HA  ASP A   1       1.749  -0.501  -0.353  1.00  3.40           H  
ATOM     13 1HB  ASP A   1       2.199   0.449  -2.768  1.00  3.40           H  
ATOM     14 2HB  ASP A   1       2.514   1.954  -1.946  1.00  3.40           H  
ATOM     15  N   VAL A   2       2.593   1.647   1.005  1.00  3.30           N  
ATOM     16  CA  VAL A   2       2.759   2.580   2.112  1.00  3.30           C  
ATOM     17  C   VAL A   2       4.066   3.354   1.987  1.00  3.30           C  
ATOM     18  O   VAL A   2       4.351   4.246   2.791  1.00  3.30           O  
ATOM     19  CB  VAL A   2       2.769   1.826   3.458  1.00  3.30           C  
ATOM     20  CG1 VAL A   2       1.440   1.110   3.703  1.00  3.30           C  
ATOM     21  CG2 VAL A   2       3.909   0.816   3.454  1.00  3.30           C  
ATOM     22  H   VAL A   2       3.418   1.147   0.682  1.00  3.30           H  
ATOM     23  HA  VAL A   2       1.932   3.291   2.098  1.00  3.30           H  
ATOM     24  HB  VAL A   2       2.910   2.546   4.265  1.00  3.30           H  
ATOM     25 1HG1 VAL A   2       1.475   0.603   4.668  1.00  3.30           H  
ATOM     26 2HG1 VAL A   2       0.630   1.842   3.708  1.00  3.30           H  
ATOM     27 3HG1 VAL A   2       1.260   0.378   2.924  1.00  3.30           H  
ATOM     28 1HG2 VAL A   2       3.932   0.291   4.407  1.00  3.30           H  
ATOM     29 2HG2 VAL A   2       3.758   0.099   2.645  1.00  3.30           H  
ATOM     30 3HG2 VAL A   2       4.856   1.332   3.306  1.00  3.30           H  
ATOM     31  N   GLY A   3       4.892   2.947   1.024  1.00  3.26           N  
ATOM     32  CA  GLY A   3       6.250   3.469   0.903  1.00  3.26           C  
ATOM     33  C   GLY A   3       6.456   4.748   0.093  1.00  3.26           C  
ATOM     34  O   GLY A   3       5.516   5.493  -0.230  1.00  3.26           O  
ATOM     35  H   GLY A   3       4.589   2.201   0.389  1.00  3.26           H  
ATOM     36 1HA  GLY A   3       6.649   3.623   1.904  1.00  3.26           H  
ATOM     37 2HA  GLY A   3       6.864   2.685   0.458  1.00  3.26           H  
ATOM     38  N   CYS A   4       7.746   4.992  -0.177  1.00  3.31           N  
ATOM     39  CA  CYS A   4       8.255   6.144  -0.913  1.00  3.31           C  
ATOM     40  C   CYS A   4       9.346   5.738  -1.892  1.00  3.31           C  
ATOM     41  O   CYS A   4       9.936   4.659  -1.772  1.00  3.31           O  
ATOM     42  CB  CYS A   4       8.839   7.183   0.050  1.00  3.31           C  
ATOM     43  SG  CYS A   4       7.697   7.752   1.334  1.00  3.31           S  
ATOM     44  H   CYS A   4       8.414   4.307   0.150  1.00  3.31           H  
ATOM     45  HA  CYS A   4       7.437   6.590  -1.471  1.00  3.31           H  
ATOM     46 1HB  CYS A   4       9.718   6.766   0.540  1.00  3.31           H  
ATOM     47 2HB  CYS A   4       9.167   8.054  -0.519  1.00  3.31           H  
ATOM     48  N   SER A   5       9.684   6.639  -2.807  1.00  3.47           N  
ATOM     49  CA  SER A   5      10.805   6.411  -3.719  1.00  3.47           C  
ATOM     50  C   SER A   5      11.396   7.709  -4.255  1.00  3.47           C  
ATOM     51  O   SER A   5      10.778   8.776  -4.172  1.00  3.47           O  
ATOM     52  CB  SER A   5      10.383   5.539  -4.879  1.00  3.47           C  
ATOM     53  OG  SER A   5       9.460   6.197  -5.693  1.00  3.47           O  
ATOM     54  H   SER A   5       9.130   7.495  -2.860  1.00  3.47           H  
ATOM     55  HA  SER A   5      11.590   5.891  -3.169  1.00  3.47           H  
ATOM     56 1HB  SER A   5      11.262   5.279  -5.467  1.00  3.47           H  
ATOM     57 2HB  SER A   5       9.964   4.609  -4.503  1.00  3.47           H  
ATOM     58  HG  SER A   5       9.874   7.035  -5.926  1.00  3.47           H  
ATOM     59  N   VAL A   6      12.600   7.611  -4.820  1.00  3.73           N  
ATOM     60  CA  VAL A   6      13.241   8.779  -5.413  1.00  3.73           C  
ATOM     61  C   VAL A   6      13.548   8.569  -6.885  1.00  3.73           C  
ATOM     62  O   VAL A   6      14.151   7.565  -7.273  1.00  3.73           O  
ATOM     63  CB  VAL A   6      14.550   9.122  -4.686  1.00  3.73           C  
ATOM     64  CG1 VAL A   6      15.198  10.345  -5.358  1.00  3.73           C  
ATOM     65  CG2 VAL A   6      14.269   9.398  -3.237  1.00  3.73           C  
ATOM     66  H   VAL A   6      13.070   6.718  -4.849  1.00  3.73           H  
ATOM     67  HA  VAL A   6      12.569   9.628  -5.326  1.00  3.73           H  
ATOM     68  HB  VAL A   6      15.238   8.292  -4.769  1.00  3.73           H  
ATOM     69 1HG1 VAL A   6      16.124  10.588  -4.851  1.00  3.73           H  
ATOM     70 2HG1 VAL A   6      15.408  10.126  -6.400  1.00  3.73           H  
ATOM     71 3HG1 VAL A   6      14.518  11.196  -5.296  1.00  3.73           H  
ATOM     72 1HG2 VAL A   6      15.196   9.645  -2.727  1.00  3.73           H  
ATOM     73 2HG2 VAL A   6      13.587  10.231  -3.173  1.00  3.73           H  
ATOM     74 3HG2 VAL A   6      13.823   8.526  -2.770  1.00  3.73           H  
ATOM     75  N   ASP A   7      13.080   9.503  -7.703  1.00  4.04           N  
ATOM     76  CA  ASP A   7      13.335   9.472  -9.130  1.00  4.04           C  
ATOM     77  C   ASP A   7      14.543  10.343  -9.429  1.00  4.04           C  
ATOM     78  O   ASP A   7      14.448  11.578  -9.488  1.00  4.04           O  
ATOM     79  CB  ASP A   7      12.115   9.897  -9.936  1.00  4.04           C  
ATOM     80  CG  ASP A   7      12.336   9.812 -11.481  1.00  4.04           C  
ATOM     81  OD1 ASP A   7      13.488   9.769 -11.929  1.00  4.04           O  
ATOM     82  OD2 ASP A   7      11.345   9.820 -12.213  1.00  4.04           O1-
ATOM     83  H   ASP A   7      12.586  10.296  -7.294  1.00  4.04           H  
ATOM     84  HA  ASP A   7      13.579   8.448  -9.416  1.00  4.04           H  
ATOM     85 1HB  ASP A   7      11.267   9.263  -9.669  1.00  4.04           H  
ATOM     86 2HB  ASP A   7      11.847  10.925  -9.673  1.00  4.04           H  
ATOM     87  N   PHE A   8      15.682   9.707  -9.632  1.00  4.34           N  
ATOM     88  CA  PHE A   8      16.937  10.422  -9.767  1.00  4.34           C  
ATOM     89  C   PHE A   8      17.120  11.077 -11.133  1.00  4.34           C  
ATOM     90  O   PHE A   8      18.093  11.815 -11.345  1.00  4.34           O  
ATOM     91  CB  PHE A   8      18.084   9.467  -9.466  1.00  4.34           C  
ATOM     92  CG  PHE A   8      18.146   9.113  -8.009  1.00  4.34           C  
ATOM     93  CD1 PHE A   8      17.608   7.921  -7.551  1.00  4.34           C  
ATOM     94  CD2 PHE A   8      18.739   9.969  -7.093  1.00  4.34           C  
ATOM     95  CE1 PHE A   8      17.659   7.591  -6.214  1.00  4.34           C  
ATOM     96  CE2 PHE A   8      18.794   9.639  -5.752  1.00  4.34           C  
ATOM     97  CZ  PHE A   8      18.252   8.447  -5.313  1.00  4.34           C  
ATOM     98  H   PHE A   8      15.680   8.694  -9.625  1.00  4.34           H  
ATOM     99  HA  PHE A   8      16.953  11.207  -9.011  1.00  4.34           H  
ATOM    100 1HB  PHE A   8      17.960   8.549 -10.040  1.00  4.34           H  
ATOM    101 2HB  PHE A   8      19.033   9.916  -9.755  1.00  4.34           H  
ATOM    102  HD1 PHE A   8      17.133   7.241  -8.259  1.00  4.34           H  
ATOM    103  HD2 PHE A   8      19.166  10.910  -7.439  1.00  4.34           H  
ATOM    104  HE1 PHE A   8      17.225   6.652  -5.872  1.00  4.34           H  
ATOM    105  HE2 PHE A   8      19.263  10.318  -5.040  1.00  4.34           H  
ATOM    106  HZ  PHE A   8      18.290   8.186  -4.257  1.00  4.34           H  
ATOM    107  N   SER A   9      16.191  10.831 -12.071  1.00  4.53           N  
ATOM    108  CA  SER A   9      16.298  11.490 -13.366  1.00  4.53           C  
ATOM    109  C   SER A   9      15.601  12.855 -13.299  1.00  4.53           C  
ATOM    110  O   SER A   9      15.739  13.679 -14.205  1.00  4.53           O  
ATOM    111  CB  SER A   9      15.721  10.635 -14.488  1.00  4.53           C  
ATOM    112  OG  SER A   9      14.323  10.518 -14.418  1.00  4.53           O  
ATOM    113  H   SER A   9      15.372  10.235 -11.883  1.00  4.53           H  
ATOM    114  HA  SER A   9      17.352  11.659 -13.586  1.00  4.53           H  
ATOM    115 1HB  SER A   9      16.001  11.064 -15.448  1.00  4.53           H  
ATOM    116 2HB  SER A   9      16.164   9.642 -14.437  1.00  4.53           H  
ATOM    117  HG  SER A   9      14.108  10.201 -13.509  1.00  4.53           H  
ATOM    118  N   LYS A  10      14.832  13.080 -12.220  1.00  4.57           N  
ATOM    119  CA  LYS A  10      14.073  14.310 -12.028  1.00  4.57           C  
ATOM    120  C   LYS A  10      14.526  14.997 -10.744  1.00  4.57           C  
ATOM    121  O   LYS A  10      14.334  16.198 -10.560  1.00  4.57           O  
ATOM    122  CB  LYS A  10      12.579  14.002 -11.944  1.00  4.57           C  
ATOM    123  CG  LYS A  10      11.994  13.325 -13.183  1.00  4.57           C  
ATOM    124  CD  LYS A  10      10.507  13.013 -12.997  1.00  4.57           C  
ATOM    125  CE  LYS A  10       9.943  12.267 -14.208  1.00  4.57           C  
ATOM    126  NZ  LYS A  10      10.527  10.879 -14.314  1.00  4.57           N1+
ATOM    127  H   LYS A  10      14.761  12.373 -11.492  1.00  4.57           H  
ATOM    128  HA  LYS A  10      14.262  14.984 -12.863  1.00  4.57           H  
ATOM    129 1HB  LYS A  10      12.394  13.344 -11.087  1.00  4.57           H  
ATOM    130 2HB  LYS A  10      12.023  14.923 -11.772  1.00  4.57           H  
ATOM    131 1HG  LYS A  10      12.129  13.965 -14.054  1.00  4.57           H  
ATOM    132 2HG  LYS A  10      12.521  12.383 -13.359  1.00  4.57           H  
ATOM    133 1HD  LYS A  10      10.388  12.381 -12.111  1.00  4.57           H  
ATOM    134 2HD  LYS A  10       9.948  13.937 -12.840  1.00  4.57           H  
ATOM    135 1HE  LYS A  10       8.860  12.187 -14.114  1.00  4.57           H  
ATOM    136 2HE  LYS A  10      10.181  12.820 -15.116  1.00  4.57           H  
ATOM    137 1HZ  LYS A  10      10.161  10.387 -15.109  1.00  4.57           H  
ATOM    138 2HZ  LYS A  10      11.535  10.927 -14.394  1.00  4.57           H  
ATOM    139 3HZ  LYS A  10      10.315  10.334 -13.461  1.00  4.57           H  
ATOM    140  N   LYS A  11      15.142  14.200  -9.863  1.00  4.42           N  
ATOM    141  CA  LYS A  11      15.550  14.580  -8.512  1.00  4.42           C  
ATOM    142  C   LYS A  11      14.334  14.913  -7.653  1.00  4.42           C  
ATOM    143  O   LYS A  11      14.310  15.912  -6.931  1.00  4.42           O  
ATOM    144  CB  LYS A  11      16.552  15.745  -8.529  1.00  4.42           C  
ATOM    145  CG  LYS A  11      17.824  15.481  -9.365  1.00  4.42           C  
ATOM    146  CD  LYS A  11      18.661  14.355  -8.753  1.00  4.42           C  
ATOM    147  CE  LYS A  11      20.027  14.207  -9.431  1.00  4.42           C  
ATOM    148  NZ  LYS A  11      19.901  13.859 -10.870  1.00  4.42           N1+
ATOM    149  H   LYS A  11      15.263  13.225 -10.109  1.00  4.42           H  
ATOM    150  HA  LYS A  11      16.043  13.720  -8.057  1.00  4.42           H  
ATOM    151 1HB  LYS A  11      16.078  16.651  -8.899  1.00  4.42           H  
ATOM    152 2HB  LYS A  11      16.872  15.950  -7.509  1.00  4.42           H  
ATOM    153 1HG  LYS A  11      17.544  15.193 -10.381  1.00  4.42           H  
ATOM    154 2HG  LYS A  11      18.425  16.387  -9.415  1.00  4.42           H  
ATOM    155 1HD  LYS A  11      18.811  14.549  -7.691  1.00  4.42           H  
ATOM    156 2HD  LYS A  11      18.120  13.415  -8.860  1.00  4.42           H  
ATOM    157 1HE  LYS A  11      20.588  15.135  -9.337  1.00  4.42           H  
ATOM    158 2HE  LYS A  11      20.574  13.409  -8.929  1.00  4.42           H  
ATOM    159 1HZ  LYS A  11      20.812  13.747 -11.282  1.00  4.42           H  
ATOM    160 2HZ  LYS A  11      19.366  12.980 -10.965  1.00  4.42           H  
ATOM    161 3HZ  LYS A  11      19.403  14.588 -11.353  1.00  4.42           H  
ATOM    162  N   GLU A  12      13.330  14.035  -7.733  1.00  4.11           N  
ATOM    163  CA  GLU A  12      12.101  14.181  -6.952  1.00  4.11           C  
ATOM    164  C   GLU A  12      11.876  13.025  -5.982  1.00  4.11           C  
ATOM    165  O   GLU A  12      12.110  11.859  -6.312  1.00  4.11           O  
ATOM    166  CB  GLU A  12      10.866  14.264  -7.866  1.00  4.11           C  
ATOM    167  CG  GLU A  12      10.776  15.489  -8.766  1.00  4.11           C  
ATOM    168  CD  GLU A  12       9.487  15.497  -9.595  1.00  4.11           C  
ATOM    169  OE1 GLU A  12       8.792  14.497  -9.597  1.00  4.11           O  
ATOM    170  OE2 GLU A  12       9.191  16.500 -10.201  1.00  4.11           O1-
ATOM    171  H   GLU A  12      13.458  13.237  -8.354  1.00  4.11           H  
ATOM    172  HA  GLU A  12      12.169  15.100  -6.370  1.00  4.11           H  
ATOM    173 1HB  GLU A  12      10.847  13.387  -8.515  1.00  4.11           H  
ATOM    174 2HB  GLU A  12       9.962  14.233  -7.254  1.00  4.11           H  
ATOM    175 1HG  GLU A  12      10.807  16.385  -8.148  1.00  4.11           H  
ATOM    176 2HG  GLU A  12      11.639  15.511  -9.427  1.00  4.11           H  
ATOM    177  N   THR A  13      11.340  13.348  -4.806  1.00  3.70           N  
ATOM    178  CA  THR A  13      10.990  12.317  -3.834  1.00  3.70           C  
ATOM    179  C   THR A  13       9.485  12.283  -3.674  1.00  3.70           C  
ATOM    180  O   THR A  13       8.858  13.322  -3.451  1.00  3.70           O  
ATOM    181  CB  THR A  13      11.619  12.575  -2.456  1.00  3.70           C  
ATOM    182  CG2 THR A  13      11.216  11.439  -1.491  1.00  3.70           C  
ATOM    183  OG1 THR A  13      13.048  12.611  -2.574  1.00  3.70           O  
ATOM    184  H   THR A  13      11.173  14.320  -4.586  1.00  3.70           H  
ATOM    185  HA  THR A  13      11.316  11.345  -4.197  1.00  3.70           H  
ATOM    186  HB  THR A  13      11.269  13.526  -2.061  1.00  3.70           H  
ATOM    187  HG1 THR A  13      13.438  12.675  -1.700  1.00  3.70           H  
ATOM    188 1HG2 THR A  13      11.665  11.614  -0.517  1.00  3.70           H  
ATOM    189 2HG2 THR A  13      10.132  11.406  -1.384  1.00  3.70           H  
ATOM    190 3HG2 THR A  13      11.564  10.484  -1.884  1.00  3.70           H  
ATOM    191  N   ARG A  14       8.906  11.097  -3.815  1.00  3.28           N  
ATOM    192  CA  ARG A  14       7.464  10.952  -3.707  1.00  3.28           C  
ATOM    193  C   ARG A  14       7.058   9.823  -2.777  1.00  3.28           C  
ATOM    194  O   ARG A  14       7.734   8.797  -2.687  1.00  3.28           O  
ATOM    195  CB  ARG A  14       6.863  10.730  -5.093  1.00  3.28           C  
ATOM    196  CG  ARG A  14       6.971  11.956  -6.038  1.00  3.28           C  
ATOM    197  CD  ARG A  14       6.459  11.688  -7.413  1.00  3.28           C  
ATOM    198  NE  ARG A  14       6.577  12.872  -8.276  1.00  3.28           N  
ATOM    199  CZ  ARG A  14       5.601  13.767  -8.501  1.00  3.28           C  
ATOM    200  NH1 ARG A  14       4.406  13.624  -7.964  1.00  3.28           N1+
ATOM    201  NH2 ARG A  14       5.871  14.790  -9.277  1.00  3.28           N  
ATOM    202  H   ARG A  14       9.496  10.282  -3.991  1.00  3.28           H  
ATOM    203  HA  ARG A  14       7.054  11.878  -3.306  1.00  3.28           H  
ATOM    204 1HB  ARG A  14       7.368   9.893  -5.573  1.00  3.28           H  
ATOM    205 2HB  ARG A  14       5.808  10.468  -4.994  1.00  3.28           H  
ATOM    206 1HG  ARG A  14       6.411  12.790  -5.615  1.00  3.28           H  
ATOM    207 2HG  ARG A  14       8.017  12.246  -6.141  1.00  3.28           H  
ATOM    208 1HD  ARG A  14       7.035  10.882  -7.864  1.00  3.28           H  
ATOM    209 2HD  ARG A  14       5.409  11.404  -7.364  1.00  3.28           H  
ATOM    210  HE  ARG A  14       7.486  13.085  -8.719  1.00  3.28           H  
ATOM    211 1HH1 ARG A  14       4.211  12.832  -7.370  1.00  3.28           H  
ATOM    212 2HH1 ARG A  14       3.686  14.308  -8.148  1.00  3.28           H  
ATOM    213 1HH2 ARG A  14       6.827  14.863  -9.666  1.00  3.28           H  
ATOM    214 2HH2 ARG A  14       5.176  15.487  -9.477  1.00  3.28           H  
ATOM    215  N   CYS A  15       5.927  10.019  -2.108  1.00  2.91           N  
ATOM    216  CA  CYS A  15       5.329   9.011  -1.241  1.00  2.91           C  
ATOM    217  C   CYS A  15       3.881   8.812  -1.621  1.00  2.91           C  
ATOM    218  O   CYS A  15       3.270   9.706  -2.208  1.00  2.91           O  
ATOM    219  CB  CYS A  15       5.434   9.426   0.216  1.00  2.91           C  
ATOM    220  SG  CYS A  15       7.137   9.632   0.779  1.00  2.91           S  
ATOM    221  H   CYS A  15       5.447  10.902  -2.217  1.00  2.91           H  
ATOM    222  HA  CYS A  15       5.844   8.068  -1.372  1.00  2.91           H  
ATOM    223 1HB  CYS A  15       4.902  10.362   0.373  1.00  2.91           H  
ATOM    224 2HB  CYS A  15       4.958   8.665   0.841  1.00  2.91           H  
ATOM    225  N   GLY A  16       3.310   7.668  -1.272  1.00  2.58           N  
ATOM    226  CA  GLY A  16       1.896   7.489  -1.587  1.00  2.58           C  
ATOM    227  C   GLY A  16       1.322   6.139  -1.206  1.00  2.58           C  
ATOM    228  O   GLY A  16       1.962   5.344  -0.526  1.00  2.58           O  
ATOM    229  H   GLY A  16       3.872   6.940  -0.815  1.00  2.58           H  
ATOM    230 1HA  GLY A  16       1.324   8.270  -1.085  1.00  2.58           H  
ATOM    231 2HA  GLY A  16       1.755   7.646  -2.655  1.00  2.58           H  
ATOM    232  N   THR A  17       0.093   5.906  -1.664  1.00  2.31           N  
ATOM    233  CA  THR A  17      -0.666   4.696  -1.368  1.00  2.31           C  
ATOM    234  C   THR A  17      -0.959   3.872  -2.623  1.00  2.31           C  
ATOM    235  O   THR A  17      -1.838   3.010  -2.625  1.00  2.31           O  
ATOM    236  CB  THR A  17      -1.974   5.048  -0.650  1.00  2.31           C  
ATOM    237  CG2 THR A  17      -1.666   5.710   0.682  1.00  2.31           C  
ATOM    238  OG1 THR A  17      -2.744   5.943  -1.468  1.00  2.31           O  
ATOM    239  H   THR A  17      -0.353   6.619  -2.223  1.00  2.31           H  
ATOM    240  HA  THR A  17      -0.073   4.080  -0.698  1.00  2.31           H  
ATOM    241  HB  THR A  17      -2.548   4.139  -0.479  1.00  2.31           H  
ATOM    242  HG1 THR A  17      -2.932   5.520  -2.312  1.00  2.31           H  
ATOM    243 1HG2 THR A  17      -2.597   5.955   1.191  1.00  2.31           H  
ATOM    244 2HG2 THR A  17      -1.081   5.021   1.298  1.00  2.31           H  
ATOM    245 3HG2 THR A  17      -1.096   6.620   0.516  1.00  2.31           H  
ATOM    246  N   GLY A  18      -0.209   4.157  -3.683  1.00  2.12           N  
ATOM    247  CA  GLY A  18      -0.310   3.471  -4.973  1.00  2.12           C  
ATOM    248  C   GLY A  18       0.614   2.261  -4.949  1.00  2.12           C  
ATOM    249  O   GLY A  18       0.548   1.458  -4.019  1.00  2.12           O  
ATOM    250  H   GLY A  18       0.485   4.881  -3.577  1.00  2.12           H  
ATOM    251 1HA  GLY A  18      -1.338   3.157  -5.152  1.00  2.12           H  
ATOM    252 2HA  GLY A  18      -0.024   4.147  -5.778  1.00  2.12           H  
ATOM    253  N   VAL A  19       1.419   2.079  -5.993  1.00  1.98           N  
ATOM    254  CA  VAL A  19       2.347   0.946  -6.034  1.00  1.98           C  
ATOM    255  C   VAL A  19       3.792   1.387  -6.246  1.00  1.98           C  
ATOM    256  O   VAL A  19       4.073   2.148  -7.180  1.00  1.98           O  
ATOM    257  CB  VAL A  19       1.961  -0.032  -7.161  1.00  1.98           C  
ATOM    258  CG1 VAL A  19       2.975  -1.179  -7.224  1.00  1.98           C  
ATOM    259  CG2 VAL A  19       0.569  -0.571  -6.922  1.00  1.98           C  
ATOM    260  H   VAL A  19       1.411   2.743  -6.752  1.00  1.98           H  
ATOM    261  HA  VAL A  19       2.296   0.413  -5.087  1.00  1.98           H  
ATOM    262  HB  VAL A  19       1.990   0.487  -8.118  1.00  1.98           H  
ATOM    263 1HG1 VAL A  19       2.705  -1.858  -8.024  1.00  1.98           H  
ATOM    264 2HG1 VAL A  19       3.966  -0.776  -7.414  1.00  1.98           H  
ATOM    265 3HG1 VAL A  19       2.979  -1.716  -6.278  1.00  1.98           H  
ATOM    266 1HG2 VAL A  19       0.309  -1.258  -7.727  1.00  1.98           H  
ATOM    267 2HG2 VAL A  19       0.547  -1.097  -5.968  1.00  1.98           H  
ATOM    268 3HG2 VAL A  19      -0.148   0.246  -6.902  1.00  1.98           H  
ATOM    269  N   PHE A  20       4.711   0.922  -5.388  1.00  1.89           N  
ATOM    270  CA  PHE A  20       6.118   1.245  -5.596  1.00  1.89           C  
ATOM    271  C   PHE A  20       6.901   0.008  -6.028  1.00  1.89           C  
ATOM    272  O   PHE A  20       6.840  -1.045  -5.393  1.00  1.89           O  
ATOM    273  CB  PHE A  20       6.737   1.870  -4.348  1.00  1.89           C  
ATOM    274  CG  PHE A  20       6.220   3.242  -4.026  1.00  1.89           C  
ATOM    275  CD1 PHE A  20       5.068   3.426  -3.308  1.00  1.89           C  
ATOM    276  CD2 PHE A  20       6.904   4.349  -4.453  1.00  1.89           C  
ATOM    277  CE1 PHE A  20       4.605   4.689  -3.027  1.00  1.89           C  
ATOM    278  CE2 PHE A  20       6.457   5.619  -4.181  1.00  1.89           C  
ATOM    279  CZ  PHE A  20       5.305   5.790  -3.472  1.00  1.89           C  
ATOM    280  H   PHE A  20       4.452   0.348  -4.569  1.00  1.89           H  
ATOM    281  HA  PHE A  20       6.192   1.977  -6.398  1.00  1.89           H  
ATOM    282 1HB  PHE A  20       6.564   1.224  -3.482  1.00  1.89           H  
ATOM    283 2HB  PHE A  20       7.805   1.950  -4.498  1.00  1.89           H  
ATOM    284  HD1 PHE A  20       4.531   2.565  -2.968  1.00  1.89           H  
ATOM    285  HD2 PHE A  20       7.815   4.204  -5.020  1.00  1.89           H  
ATOM    286  HE1 PHE A  20       3.689   4.813  -2.450  1.00  1.89           H  
ATOM    287  HE2 PHE A  20       7.023   6.488  -4.529  1.00  1.89           H  
ATOM    288  HZ  PHE A  20       4.955   6.786  -3.258  1.00  1.89           H  
ATOM    289  N   ILE A  21       7.618   0.147  -7.136  1.00  1.85           N  
ATOM    290  CA  ILE A  21       8.412  -0.932  -7.712  1.00  1.85           C  
ATOM    291  C   ILE A  21       9.884  -0.658  -7.496  1.00  1.85           C  
ATOM    292  O   ILE A  21      10.364   0.437  -7.786  1.00  1.85           O  
ATOM    293  CB  ILE A  21       8.126  -1.074  -9.222  1.00  1.85           C  
ATOM    294  CG1 ILE A  21       6.638  -1.259  -9.431  1.00  1.85           C  
ATOM    295  CG2 ILE A  21       8.896  -2.255  -9.837  1.00  1.85           C  
ATOM    296  CD1 ILE A  21       6.092  -2.473  -8.756  1.00  1.85           C  
ATOM    297  H   ILE A  21       7.611   1.042  -7.603  1.00  1.85           H  
ATOM    298  HA  ILE A  21       8.157  -1.867  -7.214  1.00  1.85           H  
ATOM    299  HB  ILE A  21       8.418  -0.156  -9.731  1.00  1.85           H  
ATOM    300 1HG1 ILE A  21       6.120  -0.391  -9.036  1.00  1.85           H  
ATOM    301 2HG1 ILE A  21       6.431  -1.332 -10.501  1.00  1.85           H  
ATOM    302 1HG2 ILE A  21       8.669  -2.329 -10.900  1.00  1.85           H  
ATOM    303 2HG2 ILE A  21       9.967  -2.112  -9.708  1.00  1.85           H  
ATOM    304 3HG2 ILE A  21       8.596  -3.177  -9.345  1.00  1.85           H  
ATOM    305 1HD1 ILE A  21       5.039  -2.525  -8.933  1.00  1.85           H  
ATOM    306 2HD1 ILE A  21       6.578  -3.370  -9.153  1.00  1.85           H  
ATOM    307 3HD1 ILE A  21       6.269  -2.412  -7.686  1.00  1.85           H  
ATOM    308  N   TYR A  22      10.600  -1.646  -6.983  1.00  1.84           N  
ATOM    309  CA  TYR A  22      12.017  -1.481  -6.725  1.00  1.84           C  
ATOM    310  C   TYR A  22      12.782  -2.591  -7.432  1.00  1.84           C  
ATOM    311  O   TYR A  22      12.313  -3.728  -7.516  1.00  1.84           O  
ATOM    312  CB  TYR A  22      12.283  -1.546  -5.222  1.00  1.84           C  
ATOM    313  CG  TYR A  22      11.500  -0.524  -4.400  1.00  1.84           C  
ATOM    314  CD1 TYR A  22      10.233  -0.867  -3.948  1.00  1.84           C  
ATOM    315  CD2 TYR A  22      12.023   0.730  -4.100  1.00  1.84           C  
ATOM    316  CE1 TYR A  22       9.503   0.012  -3.195  1.00  1.84           C  
ATOM    317  CE2 TYR A  22      11.273   1.627  -3.336  1.00  1.84           C  
ATOM    318  CZ  TYR A  22      10.020   1.260  -2.883  1.00  1.84           C  
ATOM    319  OH  TYR A  22       9.264   2.119  -2.118  1.00  1.84           O  
ATOM    320  H   TYR A  22      10.148  -2.523  -6.762  1.00  1.84           H  
ATOM    321  HA  TYR A  22      12.354  -0.524  -7.124  1.00  1.84           H  
ATOM    322 1HB  TYR A  22      12.033  -2.545  -4.851  1.00  1.84           H  
ATOM    323 2HB  TYR A  22      13.346  -1.396  -5.034  1.00  1.84           H  
ATOM    324  HD1 TYR A  22       9.819  -1.848  -4.187  1.00  1.84           H  
ATOM    325  HD2 TYR A  22      13.015   1.008  -4.456  1.00  1.84           H  
ATOM    326  HE1 TYR A  22       8.510  -0.275  -2.839  1.00  1.84           H  
ATOM    327  HE2 TYR A  22      11.672   2.613  -3.090  1.00  1.84           H  
ATOM    328  HH  TYR A  22       9.703   2.986  -2.038  1.00  1.84           H  
ATOM    329  N   ASN A  23      13.986  -2.297  -7.910  1.00  1.90           N  
ATOM    330  CA  ASN A  23      14.762  -3.336  -8.583  1.00  1.90           C  
ATOM    331  C   ASN A  23      15.527  -4.197  -7.575  1.00  1.90           C  
ATOM    332  O   ASN A  23      16.756  -4.202  -7.512  1.00  1.90           O  
ATOM    333  CB  ASN A  23      15.683  -2.722  -9.617  1.00  1.90           C  
ATOM    334  CG  ASN A  23      16.286  -3.749 -10.516  1.00  1.90           C  
ATOM    335  ND2 ASN A  23      17.231  -3.343 -11.315  1.00  1.90           N  
ATOM    336  OD1 ASN A  23      15.869  -4.909 -10.502  1.00  1.90           O  
ATOM    337  H   ASN A  23      14.356  -1.363  -7.818  1.00  1.90           H  
ATOM    338  HA  ASN A  23      14.072  -3.997  -9.108  1.00  1.90           H  
ATOM    339 1HB  ASN A  23      15.125  -2.008 -10.226  1.00  1.90           H  
ATOM    340 2HB  ASN A  23      16.484  -2.177  -9.120  1.00  1.90           H  
ATOM    341 1HD2 ASN A  23      17.662  -3.992 -11.946  1.00  1.90           H  
ATOM    342 2HD2 ASN A  23      17.534  -2.390 -11.291  1.00  1.90           H  
ATOM    343  N   ASP A  24      14.769  -5.010  -6.848  1.00  2.05           N  
ATOM    344  CA  ASP A  24      15.296  -5.829  -5.755  1.00  2.05           C  
ATOM    345  C   ASP A  24      16.035  -7.052  -6.262  1.00  2.05           C  
ATOM    346  O   ASP A  24      16.748  -7.718  -5.520  1.00  2.05           O  
ATOM    347  CB  ASP A  24      14.154  -6.257  -4.840  1.00  2.05           C  
ATOM    348  CG  ASP A  24      13.601  -5.111  -3.981  1.00  2.05           C  
ATOM    349  OD1 ASP A  24      14.321  -4.179  -3.707  1.00  2.05           O  
ATOM    350  OD2 ASP A  24      12.438  -5.172  -3.637  1.00  2.05           O1-
ATOM    351  H   ASP A  24      13.765  -4.958  -7.020  1.00  2.05           H  
ATOM    352  HA  ASP A  24      15.993  -5.224  -5.178  1.00  2.05           H  
ATOM    353 1HB  ASP A  24      13.339  -6.664  -5.444  1.00  2.05           H  
ATOM    354 2HB  ASP A  24      14.499  -7.056  -4.184  1.00  2.05           H  
ATOM    355  N   VAL A  25      15.920  -7.292  -7.548  1.00  2.30           N  
ATOM    356  CA  VAL A  25      16.520  -8.409  -8.244  1.00  2.30           C  
ATOM    357  C   VAL A  25      18.047  -8.300  -8.145  1.00  2.30           C  
ATOM    358  O   VAL A  25      18.757  -9.305  -8.147  1.00  2.30           O  
ATOM    359  CB  VAL A  25      16.063  -8.396  -9.696  1.00  2.30           C  
ATOM    360  CG1 VAL A  25      16.690  -9.529 -10.472  1.00  2.30           C  
ATOM    361  CG2 VAL A  25      14.587  -8.445  -9.722  1.00  2.30           C  
ATOM    362  H   VAL A  25      15.340  -6.664  -8.086  1.00  2.30           H  
ATOM    363  HA  VAL A  25      16.193  -9.337  -7.773  1.00  2.30           H  
ATOM    364  HB  VAL A  25      16.405  -7.472 -10.165  1.00  2.30           H  
ATOM    365 1HG1 VAL A  25      16.368  -9.490 -11.516  1.00  2.30           H  
ATOM    366 2HG1 VAL A  25      17.761  -9.452 -10.419  1.00  2.30           H  
ATOM    367 3HG1 VAL A  25      16.370 -10.459 -10.029  1.00  2.30           H  
ATOM    368 1HG2 VAL A  25      14.282  -8.409 -10.731  1.00  2.30           H  
ATOM    369 2HG2 VAL A  25      14.243  -9.359  -9.263  1.00  2.30           H  
ATOM    370 3HG2 VAL A  25      14.175  -7.592  -9.182  1.00  2.30           H  
ATOM    371  N   GLU A  26      18.554  -7.057  -8.098  1.00  2.61           N  
ATOM    372  CA  GLU A  26      19.990  -6.796  -8.008  1.00  2.61           C  
ATOM    373  C   GLU A  26      20.517  -6.881  -6.567  1.00  2.61           C  
ATOM    374  O   GLU A  26      21.721  -6.742  -6.323  1.00  2.61           O  
ATOM    375  CB  GLU A  26      20.342  -5.405  -8.574  1.00  2.61           C  
ATOM    376  CG  GLU A  26      20.149  -5.229 -10.081  1.00  2.61           C  
ATOM    377  CD  GLU A  26      20.526  -3.835 -10.603  1.00  2.61           C  
ATOM    378  OE1 GLU A  26      20.934  -3.011  -9.819  1.00  2.61           O  
ATOM    379  OE2 GLU A  26      20.399  -3.607 -11.797  1.00  2.61           O1-
ATOM    380  H   GLU A  26      17.919  -6.256  -8.075  1.00  2.61           H  
ATOM    381  HA  GLU A  26      20.510  -7.550  -8.597  1.00  2.61           H  
ATOM    382 1HB  GLU A  26      19.719  -4.656  -8.082  1.00  2.61           H  
ATOM    383 2HB  GLU A  26      21.380  -5.171  -8.341  1.00  2.61           H  
ATOM    384 1HG  GLU A  26      20.771  -5.957 -10.590  1.00  2.61           H  
ATOM    385 2HG  GLU A  26      19.108  -5.444 -10.328  1.00  2.61           H  
ATOM    386  N   ALA A  27      19.640  -7.113  -5.588  1.00  2.86           N  
ATOM    387  CA  ALA A  27      20.069  -7.150  -4.197  1.00  2.86           C  
ATOM    388  C   ALA A  27      20.711  -8.483  -3.866  1.00  2.86           C  
ATOM    389  O   ALA A  27      20.128  -9.302  -3.165  1.00  2.86           O  
ATOM    390  CB  ALA A  27      18.898  -6.906  -3.264  1.00  2.86           C  
ATOM    391  H   ALA A  27      18.656  -7.271  -5.788  1.00  2.86           H  
ATOM    392  HA  ALA A  27      20.812  -6.366  -4.050  1.00  2.86           H  
ATOM    393 1HB  ALA A  27      19.245  -6.913  -2.233  1.00  2.86           H  
ATOM    394 2HB  ALA A  27      18.446  -5.939  -3.493  1.00  2.86           H  
ATOM    395 3HB  ALA A  27      18.158  -7.691  -3.406  1.00  2.86           H  
ATOM    396  N   TRP A  28      21.940  -8.662  -4.333  1.00  2.93           N  
ATOM    397  CA  TRP A  28      22.735  -9.897  -4.243  1.00  2.93           C  
ATOM    398  C   TRP A  28      22.774 -10.582  -2.870  1.00  2.93           C  
ATOM    399  O   TRP A  28      23.047 -11.777  -2.779  1.00  2.93           O  
ATOM    400  CB  TRP A  28      24.169  -9.574  -4.655  1.00  2.93           C  
ATOM    401  CG  TRP A  28      24.835  -8.605  -3.709  1.00  2.93           C  
ATOM    402  CD1 TRP A  28      24.847  -7.248  -3.827  1.00  2.93           C  
ATOM    403  CD2 TRP A  28      25.587  -8.909  -2.505  1.00  2.93           C  
ATOM    404  CE2 TRP A  28      25.999  -7.690  -1.962  1.00  2.93           C  
ATOM    405  CE3 TRP A  28      25.932 -10.101  -1.853  1.00  2.93           C  
ATOM    406  NE1 TRP A  28      25.544  -6.687  -2.780  1.00  2.93           N  
ATOM    407  CZ2 TRP A  28      26.738  -7.621  -0.793  1.00  2.93           C  
ATOM    408  CZ3 TRP A  28      26.672 -10.032  -0.682  1.00  2.93           C  
ATOM    409  CH2 TRP A  28      27.063  -8.823  -0.164  1.00  2.93           C  
ATOM    410  H   TRP A  28      22.300  -7.886  -4.891  1.00  2.93           H  
ATOM    411  HA  TRP A  28      22.317 -10.606  -4.958  1.00  2.93           H  
ATOM    412 1HB  TRP A  28      24.758 -10.489  -4.688  1.00  2.93           H  
ATOM    413 2HB  TRP A  28      24.172  -9.138  -5.654  1.00  2.93           H  
ATOM    414  HD1 TRP A  28      24.368  -6.691  -4.634  1.00  2.93           H  
ATOM    415  HE1 TRP A  28      25.696  -5.698  -2.637  1.00  2.93           H  
ATOM    416  HE3 TRP A  28      25.621 -11.062  -2.259  1.00  2.93           H  
ATOM    417  HZ2 TRP A  28      27.060  -6.671  -0.366  1.00  2.93           H  
ATOM    418  HZ3 TRP A  28      26.933 -10.964  -0.182  1.00  2.93           H  
ATOM    419  HH2 TRP A  28      27.644  -8.805   0.758  1.00  2.93           H  
ATOM    420  N   ARG A  29      22.533  -9.821  -1.808  1.00  2.76           N  
ATOM    421  CA  ARG A  29      22.569 -10.324  -0.441  1.00  2.76           C  
ATOM    422  C   ARG A  29      21.217 -10.882   0.018  1.00  2.76           C  
ATOM    423  O   ARG A  29      21.085 -11.376   1.144  1.00  2.76           O  
ATOM    424  CB  ARG A  29      23.014  -9.222   0.494  1.00  2.76           C  
ATOM    425  CG  ARG A  29      22.028  -8.093   0.646  1.00  2.76           C  
ATOM    426  CD  ARG A  29      22.543  -7.054   1.571  1.00  2.76           C  
ATOM    427  NE  ARG A  29      21.655  -5.906   1.650  1.00  2.76           N  
ATOM    428  CZ  ARG A  29      20.579  -5.822   2.457  1.00  2.76           C  
ATOM    429  NH1 ARG A  29      20.230  -6.797   3.237  1.00  2.76           N1+
ATOM    430  NH2 ARG A  29      19.831  -4.752   2.485  1.00  2.76           N  
ATOM    431  H   ARG A  29      22.314  -8.850  -1.967  1.00  2.76           H  
ATOM    432  HA  ARG A  29      23.304 -11.128  -0.395  1.00  2.76           H  
ATOM    433 1HB  ARG A  29      23.213  -9.636   1.479  1.00  2.76           H  
ATOM    434 2HB  ARG A  29      23.938  -8.790   0.130  1.00  2.76           H  
ATOM    435 1HG  ARG A  29      21.852  -7.638  -0.331  1.00  2.76           H  
ATOM    436 2HG  ARG A  29      21.084  -8.482   1.041  1.00  2.76           H  
ATOM    437 1HD  ARG A  29      22.645  -7.477   2.570  1.00  2.76           H  
ATOM    438 2HD  ARG A  29      23.517  -6.711   1.220  1.00  2.76           H  
ATOM    439  HE  ARG A  29      21.868  -5.107   1.069  1.00  2.76           H  
ATOM    440 1HH1 ARG A  29      20.758  -7.655   3.268  1.00  2.76           H  
ATOM    441 2HH1 ARG A  29      19.385  -6.647   3.808  1.00  2.76           H  
ATOM    442 1HH2 ARG A  29      20.045  -3.954   1.904  1.00  2.76           H  
ATOM    443 2HH2 ARG A  29      19.027  -4.768   3.123  1.00  2.76           H  
ATOM    444  N   ASP A  30      20.224 -10.809  -0.867  1.00  2.39           N  
ATOM    445  CA  ASP A  30      18.867 -11.279  -0.621  1.00  2.39           C  
ATOM    446  C   ASP A  30      18.147 -10.642   0.558  1.00  2.39           C  
ATOM    447  O   ASP A  30      17.892 -11.289   1.571  1.00  2.39           O  
ATOM    448  CB  ASP A  30      18.815 -12.802  -0.531  1.00  2.39           C  
ATOM    449  CG  ASP A  30      19.096 -13.437  -1.899  1.00  2.39           C  
ATOM    450  OD1 ASP A  30      18.613 -12.904  -2.884  1.00  2.39           O  
ATOM    451  OD2 ASP A  30      19.761 -14.443  -1.970  1.00  2.39           O1-
ATOM    452  H   ASP A  30      20.414 -10.388  -1.769  1.00  2.39           H  
ATOM    453  HA  ASP A  30      18.289 -11.020  -1.509  1.00  2.39           H  
ATOM    454 1HB  ASP A  30      19.546 -13.161   0.181  1.00  2.39           H  
ATOM    455 2HB  ASP A  30      17.821 -13.115  -0.183  1.00  2.39           H  
ATOM    456  N   ARG A  31      17.806  -9.355   0.416  1.00  1.95           N  
ATOM    457  CA  ARG A  31      17.043  -8.623   1.437  1.00  1.95           C  
ATOM    458  C   ARG A  31      15.823  -9.444   1.878  1.00  1.95           C  
ATOM    459  O   ARG A  31      15.458  -9.473   3.057  1.00  1.95           O  
ATOM    460  CB  ARG A  31      16.535  -7.290   0.886  1.00  1.95           C  
ATOM    461  CG  ARG A  31      15.769  -6.451   1.889  1.00  1.95           C  
ATOM    462  CD  ARG A  31      15.192  -5.191   1.340  1.00  1.95           C  
ATOM    463  NE  ARG A  31      14.359  -4.518   2.359  1.00  1.95           N  
ATOM    464  CZ  ARG A  31      14.809  -3.633   3.286  1.00  1.95           C  
ATOM    465  NH1 ARG A  31      16.058  -3.272   3.330  1.00  1.95           N1+
ATOM    466  NH2 ARG A  31      14.006  -3.106   4.182  1.00  1.95           N  
ATOM    467  H   ARG A  31      18.073  -8.883  -0.436  1.00  1.95           H  
ATOM    468  HA  ARG A  31      17.685  -8.442   2.301  1.00  1.95           H  
ATOM    469 1HB  ARG A  31      17.380  -6.699   0.534  1.00  1.95           H  
ATOM    470 2HB  ARG A  31      15.882  -7.466   0.035  1.00  1.95           H  
ATOM    471 1HG  ARG A  31      14.986  -7.030   2.324  1.00  1.95           H  
ATOM    472 2HG  ARG A  31      16.450  -6.154   2.656  1.00  1.95           H  
ATOM    473 1HD  ARG A  31      15.992  -4.514   1.045  1.00  1.95           H  
ATOM    474 2HD  ARG A  31      14.563  -5.421   0.477  1.00  1.95           H  
ATOM    475  HE  ARG A  31      13.378  -4.753   2.383  1.00  1.95           H  
ATOM    476 1HH1 ARG A  31      16.723  -3.642   2.672  1.00  1.95           H  
ATOM    477 2HH1 ARG A  31      16.332  -2.597   4.063  1.00  1.95           H  
ATOM    478 1HH2 ARG A  31      13.028  -3.347   4.214  1.00  1.95           H  
ATOM    479 2HH2 ARG A  31      14.420  -2.465   4.875  1.00  1.95           H  
ATOM    480  N   TYR A  32      15.190 -10.100   0.907  1.00  1.57           N  
ATOM    481  CA  TYR A  32      14.005 -10.900   1.141  1.00  1.57           C  
ATOM    482  C   TYR A  32      14.356 -12.303   1.528  1.00  1.57           C  
ATOM    483  O   TYR A  32      15.006 -13.018   0.772  1.00  1.57           O  
ATOM    484  CB  TYR A  32      13.195 -10.978  -0.142  1.00  1.57           C  
ATOM    485  CG  TYR A  32      12.556  -9.740  -0.517  1.00  1.57           C  
ATOM    486  CD1 TYR A  32      13.315  -8.766  -1.114  1.00  1.57           C  
ATOM    487  CD2 TYR A  32      11.197  -9.574  -0.345  1.00  1.57           C  
ATOM    488  CE1 TYR A  32      12.737  -7.607  -1.509  1.00  1.57           C  
ATOM    489  CE2 TYR A  32      10.612  -8.406  -0.764  1.00  1.57           C  
ATOM    490  CZ  TYR A  32      11.380  -7.418  -1.341  1.00  1.57           C  
ATOM    491  OH  TYR A  32      10.799  -6.239  -1.762  1.00  1.57           O  
ATOM    492  H   TYR A  32      15.560 -10.042  -0.028  1.00  1.57           H  
ATOM    493  HA  TYR A  32      13.433 -10.472   1.953  1.00  1.57           H  
ATOM    494 1HB  TYR A  32      13.846 -11.271  -0.955  1.00  1.57           H  
ATOM    495 2HB  TYR A  32      12.427 -11.748  -0.042  1.00  1.57           H  
ATOM    496  HD1 TYR A  32      14.383  -8.920  -1.262  1.00  1.57           H  
ATOM    497  HD2 TYR A  32      10.596 -10.363   0.111  1.00  1.57           H  
ATOM    498  HE1 TYR A  32      13.340  -6.839  -1.962  1.00  1.57           H  
ATOM    499  HE2 TYR A  32       9.560  -8.268  -0.649  1.00  1.57           H  
ATOM    500  HH  TYR A  32      11.410  -5.780  -2.396  1.00  1.57           H  
ATOM    501  N   LYS A  33      13.873 -12.710   2.683  1.00  1.30           N  
ATOM    502  CA  LYS A  33      14.093 -14.057   3.144  1.00  1.30           C  
ATOM    503  C   LYS A  33      12.764 -14.784   3.135  1.00  1.30           C  
ATOM    504  O   LYS A  33      11.732 -14.191   3.467  1.00  1.30           O  
ATOM    505  CB  LYS A  33      14.681 -14.033   4.555  1.00  1.30           C  
ATOM    506  CG  LYS A  33      16.019 -13.262   4.685  1.00  1.30           C  
ATOM    507  CD  LYS A  33      17.160 -13.938   3.906  1.00  1.30           C  
ATOM    508  CE  LYS A  33      18.494 -13.217   4.133  1.00  1.30           C  
ATOM    509  NZ  LYS A  33      19.613 -13.833   3.364  1.00  1.30           N1+
ATOM    510  H   LYS A  33      13.371 -12.045   3.273  1.00  1.30           H  
ATOM    511  HA  LYS A  33      14.776 -14.569   2.466  1.00  1.30           H  
ATOM    512 1HB  LYS A  33      13.964 -13.561   5.233  1.00  1.30           H  
ATOM    513 2HB  LYS A  33      14.833 -15.056   4.905  1.00  1.30           H  
ATOM    514 1HG  LYS A  33      15.888 -12.242   4.301  1.00  1.30           H  
ATOM    515 2HG  LYS A  33      16.294 -13.197   5.735  1.00  1.30           H  
ATOM    516 1HD  LYS A  33      17.254 -14.981   4.207  1.00  1.30           H  
ATOM    517 2HD  LYS A  33      16.932 -13.900   2.835  1.00  1.30           H  
ATOM    518 1HE  LYS A  33      18.388 -12.191   3.819  1.00  1.30           H  
ATOM    519 2HE  LYS A  33      18.740 -13.236   5.193  1.00  1.30           H  
ATOM    520 1HZ  LYS A  33      20.463 -13.312   3.534  1.00  1.30           H  
ATOM    521 2HZ  LYS A  33      19.739 -14.788   3.651  1.00  1.30           H  
ATOM    522 3HZ  LYS A  33      19.401 -13.807   2.370  1.00  1.30           H  
ATOM    523  N   TYR A  34      12.790 -16.059   2.775  1.00  1.14           N  
ATOM    524  CA  TYR A  34      11.593 -16.880   2.846  1.00  1.14           C  
ATOM    525  C   TYR A  34      11.628 -17.788   4.060  1.00  1.14           C  
ATOM    526  O   TYR A  34      12.634 -18.438   4.346  1.00  1.14           O  
ATOM    527  CB  TYR A  34      11.387 -17.703   1.581  1.00  1.14           C  
ATOM    528  CG  TYR A  34      10.809 -17.018   0.364  1.00  1.14           C  
ATOM    529  CD1 TYR A  34      10.666 -15.654   0.284  1.00  1.14           C  
ATOM    530  CD2 TYR A  34      10.370 -17.809  -0.680  1.00  1.14           C  
ATOM    531  CE1 TYR A  34      10.085 -15.083  -0.826  1.00  1.14           C  
ATOM    532  CE2 TYR A  34       9.790 -17.236  -1.784  1.00  1.14           C  
ATOM    533  CZ  TYR A  34       9.645 -15.885  -1.859  1.00  1.14           C  
ATOM    534  OH  TYR A  34       9.064 -15.326  -2.964  1.00  1.14           O  
ATOM    535  H   TYR A  34      13.661 -16.476   2.475  1.00  1.14           H  
ATOM    536  HA  TYR A  34      10.729 -16.227   2.960  1.00  1.14           H  
ATOM    537 1HB  TYR A  34      12.359 -18.071   1.284  1.00  1.14           H  
ATOM    538 2HB  TYR A  34      10.786 -18.554   1.811  1.00  1.14           H  
ATOM    539  HD1 TYR A  34      11.001 -15.025   1.089  1.00  1.14           H  
ATOM    540  HD2 TYR A  34      10.472 -18.893  -0.617  1.00  1.14           H  
ATOM    541  HE1 TYR A  34       9.971 -14.006  -0.878  1.00  1.14           H  
ATOM    542  HE2 TYR A  34       9.437 -17.857  -2.598  1.00  1.14           H  
ATOM    543  HH  TYR A  34       8.950 -14.385  -2.819  1.00  1.14           H  
ATOM    544  N   HIS A  35      10.506 -17.829   4.746  1.00  1.08           N  
ATOM    545  CA  HIS A  35      10.285 -18.600   5.950  1.00  1.08           C  
ATOM    546  C   HIS A  35       9.137 -19.595   5.735  1.00  1.08           C  
ATOM    547  O   HIS A  35       7.984 -19.176   5.681  1.00  1.08           O  
ATOM    548  CB  HIS A  35       9.919 -17.654   7.092  1.00  1.08           C  
ATOM    549  CG  HIS A  35      10.957 -16.624   7.430  1.00  1.08           C  
ATOM    550  CD2 HIS A  35      11.238 -15.429   6.860  1.00  1.08           C  
ATOM    551  ND1 HIS A  35      11.837 -16.767   8.480  1.00  1.08           N  
ATOM    552  CE1 HIS A  35      12.618 -15.698   8.551  1.00  1.08           C  
ATOM    553  NE2 HIS A  35      12.276 -14.856   7.584  1.00  1.08           N  
ATOM    554  H   HIS A  35       9.747 -17.231   4.427  1.00  1.08           H  
ATOM    555  HA  HIS A  35      11.198 -19.118   6.221  1.00  1.08           H  
ATOM    556 1HB  HIS A  35       9.026 -17.111   6.802  1.00  1.08           H  
ATOM    557 2HB  HIS A  35       9.683 -18.226   7.987  1.00  1.08           H  
ATOM    558  HD1 HIS A  35      11.887 -17.545   9.109  1.00  1.08           H  
ATOM    559  HD2 HIS A  35      10.800 -14.903   6.008  1.00  1.08           H  
ATOM    560  HE1 HIS A  35      13.382 -15.622   9.325  1.00  1.08           H  
ATOM    561  N   PRO A  36       9.382 -20.890   5.574  1.00  1.05           N  
ATOM    562  CA  PRO A  36       8.356 -21.853   5.289  1.00  1.05           C  
ATOM    563  C   PRO A  36       7.586 -22.005   6.574  1.00  1.05           C  
ATOM    564  O   PRO A  36       8.111 -21.685   7.648  1.00  1.05           O  
ATOM    565  CB  PRO A  36       9.134 -23.122   4.943  1.00  1.05           C  
ATOM    566  CG  PRO A  36      10.394 -23.001   5.751  1.00  1.05           C  
ATOM    567  CD  PRO A  36      10.694 -21.484   5.872  1.00  1.05           C  
ATOM    568  HA  PRO A  36       7.714 -21.511   4.466  1.00  1.05           H  
ATOM    569 1HB  PRO A  36       8.537 -24.001   5.241  1.00  1.05           H  
ATOM    570 2HB  PRO A  36       9.296 -23.200   3.867  1.00  1.05           H  
ATOM    571 1HG  PRO A  36      10.247 -23.493   6.730  1.00  1.05           H  
ATOM    572 2HG  PRO A  36      11.194 -23.542   5.232  1.00  1.05           H  
ATOM    573 1HD  PRO A  36      10.963 -21.278   6.920  1.00  1.05           H  
ATOM    574 2HD  PRO A  36      11.473 -21.166   5.197  1.00  1.05           H  
ATOM    575  N   ASP A  37       6.397 -22.562   6.492  1.00  1.03           N  
ATOM    576  CA  ASP A  37       5.653 -22.872   7.689  1.00  1.03           C  
ATOM    577  C   ASP A  37       6.501 -23.844   8.480  1.00  1.03           C  
ATOM    578  O   ASP A  37       7.501 -24.364   7.977  1.00  1.03           O  
ATOM    579  CB  ASP A  37       4.278 -23.465   7.348  1.00  1.03           C  
ATOM    580  CG  ASP A  37       3.263 -23.438   8.523  1.00  1.03           C  
ATOM    581  OD1 ASP A  37       3.641 -23.089   9.627  1.00  1.03           O  
ATOM    582  OD2 ASP A  37       2.122 -23.793   8.310  1.00  1.03           O1-
ATOM    583  H   ASP A  37       5.974 -22.712   5.583  1.00  1.03           H  
ATOM    584  HA  ASP A  37       5.515 -21.962   8.275  1.00  1.03           H  
ATOM    585 1HB  ASP A  37       3.851 -22.913   6.508  1.00  1.03           H  
ATOM    586 2HB  ASP A  37       4.408 -24.499   7.024  1.00  1.03           H  
ATOM    587  N   SER A  38       6.119 -24.078   9.716  1.00  1.01           N  
ATOM    588  CA  SER A  38       6.948 -24.878  10.592  1.00  1.01           C  
ATOM    589  C   SER A  38       7.435 -26.161   9.931  1.00  1.01           C  
ATOM    590  O   SER A  38       6.635 -26.894   9.336  1.00  1.01           O  
ATOM    591  CB  SER A  38       6.179 -25.298  11.829  1.00  1.01           C  
ATOM    592  OG  SER A  38       6.949 -26.201  12.611  1.00  1.01           O  
ATOM    593  H   SER A  38       5.252 -23.642  10.035  1.00  1.01           H  
ATOM    594  HA  SER A  38       7.760 -24.238  10.905  1.00  1.01           H  
ATOM    595 1HB  SER A  38       5.929 -24.418  12.422  1.00  1.01           H  
ATOM    596 2HB  SER A  38       5.241 -25.771  11.532  1.00  1.01           H  
ATOM    597  HG  SER A  38       7.745 -25.715  12.845  1.00  1.01           H  
ATOM    598  N   PRO A  39       8.722 -26.530  10.133  1.00  0.96           N  
ATOM    599  CA  PRO A  39       9.343 -27.767   9.714  1.00  0.96           C  
ATOM    600  C   PRO A  39       8.502 -28.975  10.136  1.00  0.96           C  
ATOM    601  O   PRO A  39       8.574 -30.021   9.508  1.00  0.96           O  
ATOM    602  CB  PRO A  39      10.707 -27.700  10.416  1.00  0.96           C  
ATOM    603  CG  PRO A  39      11.020 -26.242  10.489  1.00  0.96           C  
ATOM    604  CD  PRO A  39       9.695 -25.576  10.751  1.00  0.96           C  
ATOM    605  HA  PRO A  39       9.476 -27.742   8.630  1.00  0.96           H  
ATOM    606 1HB  PRO A  39      10.631 -28.125  11.406  1.00  0.96           H  
ATOM    607 2HB  PRO A  39      11.466 -28.277   9.865  1.00  0.96           H  
ATOM    608 1HG  PRO A  39      11.759 -26.054  11.286  1.00  0.96           H  
ATOM    609 2HG  PRO A  39      11.482 -25.912   9.542  1.00  0.96           H  
ATOM    610 1HD  PRO A  39       9.528 -25.463  11.830  1.00  0.96           H  
ATOM    611 2HD  PRO A  39       9.712 -24.615  10.204  1.00  0.96           H  
ATOM    612  N   ARG A  40       7.710 -28.859  11.208  1.00  0.90           N  
ATOM    613  CA  ARG A  40       6.865 -29.966  11.659  1.00  0.90           C  
ATOM    614  C   ARG A  40       5.897 -30.385  10.535  1.00  0.90           C  
ATOM    615  O   ARG A  40       5.629 -31.577  10.290  1.00  0.90           O  
ATOM    616  CB  ARG A  40       6.055 -29.504  12.849  1.00  0.90           C  
ATOM    617  CG  ARG A  40       5.297 -30.557  13.555  1.00  0.90           C  
ATOM    618  CD  ARG A  40       4.484 -30.074  14.789  1.00  0.90           C  
ATOM    619  NE  ARG A  40       3.279 -29.313  14.502  1.00  0.90           N  
ATOM    620  CZ  ARG A  40       2.697 -28.453  15.372  1.00  0.90           C  
ATOM    621  NH1 ARG A  40       3.231 -28.229  16.553  1.00  0.90           N1+
ATOM    622  NH2 ARG A  40       1.583 -27.846  15.030  1.00  0.90           N  
ATOM    623  H   ARG A  40       7.638 -27.976  11.716  1.00  0.90           H  
ATOM    624  HA  ARG A  40       7.496 -30.812  11.938  1.00  0.90           H  
ATOM    625 1HB  ARG A  40       6.706 -29.001  13.542  1.00  0.90           H  
ATOM    626 2HB  ARG A  40       5.326 -28.765  12.513  1.00  0.90           H  
ATOM    627 1HG  ARG A  40       4.628 -31.058  12.865  1.00  0.90           H  
ATOM    628 2HG  ARG A  40       6.044 -31.264  13.913  1.00  0.90           H  
ATOM    629 1HD  ARG A  40       4.203 -30.919  15.406  1.00  0.90           H  
ATOM    630 2HD  ARG A  40       5.105 -29.431  15.357  1.00  0.90           H  
ATOM    631  HE  ARG A  40       2.782 -29.469  13.621  1.00  0.90           H  
ATOM    632 1HH1 ARG A  40       4.075 -28.708  16.820  1.00  0.90           H  
ATOM    633 2HH1 ARG A  40       2.780 -27.593  17.194  1.00  0.90           H  
ATOM    634 1HH2 ARG A  40       1.180 -28.069  14.116  1.00  0.90           H  
ATOM    635 2HH2 ARG A  40       1.125 -27.210  15.658  1.00  0.90           H  
ATOM    636  N   ARG A  41       5.352 -29.353   9.868  1.00  0.84           N  
ATOM    637  CA  ARG A  41       4.405 -29.480   8.775  1.00  0.84           C  
ATOM    638  C   ARG A  41       5.122 -29.732   7.475  1.00  0.84           C  
ATOM    639  O   ARG A  41       4.695 -30.561   6.675  1.00  0.84           O  
ATOM    640  CB  ARG A  41       3.562 -28.216   8.633  1.00  0.84           C  
ATOM    641  CG  ARG A  41       2.532 -28.009   9.685  1.00  0.84           C  
ATOM    642  CD  ARG A  41       1.816 -26.701   9.545  1.00  0.84           C  
ATOM    643  NE  ARG A  41       0.693 -26.656  10.449  1.00  0.84           N  
ATOM    644  CZ  ARG A  41      -0.043 -25.598  10.797  1.00  0.84           C  
ATOM    645  NH1 ARG A  41       0.196 -24.383  10.341  1.00  0.84           N1+
ATOM    646  NH2 ARG A  41      -1.034 -25.840  11.628  1.00  0.84           N  
ATOM    647  H   ARG A  41       5.667 -28.414  10.093  1.00  0.84           H  
ATOM    648  HA  ARG A  41       3.742 -30.322   8.984  1.00  0.84           H  
ATOM    649 1HB  ARG A  41       4.216 -27.342   8.647  1.00  0.84           H  
ATOM    650 2HB  ARG A  41       3.056 -28.220   7.673  1.00  0.84           H  
ATOM    651 1HG  ARG A  41       1.795 -28.797   9.603  1.00  0.84           H  
ATOM    652 2HG  ARG A  41       2.999 -28.047  10.673  1.00  0.84           H  
ATOM    653 1HD  ARG A  41       2.492 -25.891   9.806  1.00  0.84           H  
ATOM    654 2HD  ARG A  41       1.453 -26.566   8.528  1.00  0.84           H  
ATOM    655  HE  ARG A  41       0.394 -27.538  10.854  1.00  0.84           H  
ATOM    656 1HH1 ARG A  41       0.976 -24.209   9.677  1.00  0.84           H  
ATOM    657 2HH1 ARG A  41      -0.380 -23.612  10.626  1.00  0.84           H  
ATOM    658 1HH2 ARG A  41      -1.162 -26.822  11.926  1.00  0.84           H  
ATOM    659 2HH2 ARG A  41      -1.640 -25.102  11.941  1.00  0.84           H  
ATOM    660  N   LEU A  42       6.235 -29.038   7.265  1.00  0.78           N  
ATOM    661  CA  LEU A  42       6.936 -29.240   6.013  1.00  0.78           C  
ATOM    662  C   LEU A  42       7.482 -30.658   5.965  1.00  0.78           C  
ATOM    663  O   LEU A  42       7.300 -31.356   4.973  1.00  0.78           O  
ATOM    664  CB  LEU A  42       8.006 -28.171   5.778  1.00  0.78           C  
ATOM    665  CG  LEU A  42       8.806 -28.356   4.478  1.00  0.78           C  
ATOM    666  CD1 LEU A  42       7.837 -28.408   3.333  1.00  0.78           C  
ATOM    667  CD2 LEU A  42       9.765 -27.161   4.284  1.00  0.78           C  
ATOM    668  H   LEU A  42       6.554 -28.361   7.960  1.00  0.78           H  
ATOM    669  HA  LEU A  42       6.217 -29.138   5.203  1.00  0.78           H  
ATOM    670 1HB  LEU A  42       7.530 -27.191   5.752  1.00  0.78           H  
ATOM    671 2HB  LEU A  42       8.684 -28.188   6.598  1.00  0.78           H  
ATOM    672  HG  LEU A  42       9.371 -29.291   4.513  1.00  0.78           H  
ATOM    673 1HD1 LEU A  42       8.375 -28.534   2.419  1.00  0.78           H  
ATOM    674 2HD1 LEU A  42       7.157 -29.244   3.468  1.00  0.78           H  
ATOM    675 3HD1 LEU A  42       7.272 -27.487   3.303  1.00  0.78           H  
ATOM    676 1HD2 LEU A  42      10.322 -27.279   3.356  1.00  0.78           H  
ATOM    677 2HD2 LEU A  42       9.188 -26.240   4.240  1.00  0.78           H  
ATOM    678 3HD2 LEU A  42      10.458 -27.106   5.117  1.00  0.78           H  
ATOM    679  N   ALA A  43       8.112 -31.120   7.041  1.00  0.73           N  
ATOM    680  CA  ALA A  43       8.628 -32.475   7.065  1.00  0.73           C  
ATOM    681  C   ALA A  43       7.490 -33.464   6.845  1.00  0.73           C  
ATOM    682  O   ALA A  43       7.648 -34.425   6.093  1.00  0.73           O  
ATOM    683  CB  ALA A  43       9.313 -32.748   8.385  1.00  0.73           C  
ATOM    684  H   ALA A  43       8.244 -30.538   7.855  1.00  0.73           H  
ATOM    685  HA  ALA A  43       9.345 -32.590   6.254  1.00  0.73           H  
ATOM    686 1HB  ALA A  43       9.701 -33.761   8.399  1.00  0.73           H  
ATOM    687 2HB  ALA A  43      10.133 -32.048   8.531  1.00  0.73           H  
ATOM    688 3HB  ALA A  43       8.595 -32.619   9.185  1.00  0.73           H  
ATOM    689  N   ALA A  44       6.316 -33.211   7.444  1.00  0.70           N  
ATOM    690  CA  ALA A  44       5.171 -34.081   7.212  1.00  0.70           C  
ATOM    691  C   ALA A  44       4.749 -34.074   5.734  1.00  0.70           C  
ATOM    692  O   ALA A  44       4.419 -35.128   5.175  1.00  0.70           O  
ATOM    693  CB  ALA A  44       4.011 -33.636   8.076  1.00  0.70           C  
ATOM    694  H   ALA A  44       6.208 -32.434   8.097  1.00  0.70           H  
ATOM    695  HA  ALA A  44       5.455 -35.095   7.486  1.00  0.70           H  
ATOM    696 1HB  ALA A  44       3.157 -34.298   7.926  1.00  0.70           H  
ATOM    697 2HB  ALA A  44       4.298 -33.651   9.112  1.00  0.70           H  
ATOM    698 3HB  ALA A  44       3.735 -32.628   7.805  1.00  0.70           H  
ATOM    699  N   ALA A  45       4.785 -32.898   5.081  1.00  0.68           N  
ATOM    700  CA  ALA A  45       4.402 -32.791   3.666  1.00  0.68           C  
ATOM    701  C   ALA A  45       5.327 -33.628   2.812  1.00  0.68           C  
ATOM    702  O   ALA A  45       4.898 -34.358   1.916  1.00  0.68           O  
ATOM    703  CB  ALA A  45       4.480 -31.349   3.179  1.00  0.68           C  
ATOM    704  H   ALA A  45       5.053 -32.053   5.588  1.00  0.68           H  
ATOM    705  HA  ALA A  45       3.382 -33.163   3.558  1.00  0.68           H  
ATOM    706 1HB  ALA A  45       4.178 -31.317   2.157  1.00  0.68           H  
ATOM    707 2HB  ALA A  45       3.848 -30.709   3.744  1.00  0.68           H  
ATOM    708 3HB  ALA A  45       5.495 -30.997   3.271  1.00  0.68           H  
ATOM    709  N   VAL A  46       6.605 -33.544   3.150  1.00  0.67           N  
ATOM    710  CA  VAL A  46       7.672 -34.247   2.480  1.00  0.67           C  
ATOM    711  C   VAL A  46       7.531 -35.753   2.671  1.00  0.67           C  
ATOM    712  O   VAL A  46       7.571 -36.509   1.697  1.00  0.67           O  
ATOM    713  CB  VAL A  46       8.991 -33.668   3.024  1.00  0.67           C  
ATOM    714  CG1 VAL A  46      10.131 -34.399   2.619  1.00  0.67           C  
ATOM    715  CG2 VAL A  46       9.126 -32.256   2.516  1.00  0.67           C  
ATOM    716  H   VAL A  46       6.852 -32.917   3.917  1.00  0.67           H  
ATOM    717  HA  VAL A  46       7.616 -34.025   1.415  1.00  0.67           H  
ATOM    718  HB  VAL A  46       8.954 -33.673   4.102  1.00  0.67           H  
ATOM    719 1HG1 VAL A  46      11.020 -33.942   3.034  1.00  0.67           H  
ATOM    720 2HG1 VAL A  46      10.019 -35.392   3.009  1.00  0.67           H  
ATOM    721 3HG1 VAL A  46      10.195 -34.407   1.537  1.00  0.67           H  
ATOM    722 1HG2 VAL A  46      10.038 -31.815   2.915  1.00  0.67           H  
ATOM    723 2HG2 VAL A  46       9.170 -32.281   1.435  1.00  0.67           H  
ATOM    724 3HG2 VAL A  46       8.275 -31.664   2.824  1.00  0.67           H  
ATOM    725  N   LYS A  47       7.283 -36.188   3.905  1.00  0.67           N  
ATOM    726  CA  LYS A  47       7.091 -37.603   4.176  1.00  0.67           C  
ATOM    727  C   LYS A  47       5.945 -38.154   3.331  1.00  0.67           C  
ATOM    728  O   LYS A  47       6.098 -39.173   2.647  1.00  0.67           O  
ATOM    729  CB  LYS A  47       6.797 -37.830   5.660  1.00  0.67           C  
ATOM    730  CG  LYS A  47       6.580 -39.291   6.051  1.00  0.67           C  
ATOM    731  CD  LYS A  47       6.278 -39.417   7.531  1.00  0.67           C  
ATOM    732  CE  LYS A  47       6.140 -40.881   7.955  1.00  0.67           C  
ATOM    733  NZ  LYS A  47       4.935 -41.538   7.348  1.00  0.67           N1+
ATOM    734  H   LYS A  47       7.252 -35.521   4.674  1.00  0.67           H  
ATOM    735  HA  LYS A  47       8.000 -38.134   3.905  1.00  0.67           H  
ATOM    736 1HB  LYS A  47       7.620 -37.434   6.257  1.00  0.67           H  
ATOM    737 2HB  LYS A  47       5.902 -37.270   5.939  1.00  0.67           H  
ATOM    738 1HG  LYS A  47       5.736 -39.700   5.484  1.00  0.67           H  
ATOM    739 2HG  LYS A  47       7.467 -39.873   5.815  1.00  0.67           H  
ATOM    740 1HD  LYS A  47       7.068 -38.939   8.098  1.00  0.67           H  
ATOM    741 2HD  LYS A  47       5.344 -38.902   7.746  1.00  0.67           H  
ATOM    742 1HE  LYS A  47       7.029 -41.428   7.645  1.00  0.67           H  
ATOM    743 2HE  LYS A  47       6.057 -40.927   9.039  1.00  0.67           H  
ATOM    744 1HZ  LYS A  47       4.874 -42.499   7.639  1.00  0.67           H  
ATOM    745 2HZ  LYS A  47       4.096 -41.060   7.621  1.00  0.67           H  
ATOM    746 3HZ  LYS A  47       5.003 -41.524   6.317  1.00  0.67           H  
ATOM    747  N   GLN A  48       4.809 -37.448   3.337  1.00  0.67           N  
ATOM    748  CA  GLN A  48       3.645 -37.883   2.578  1.00  0.67           C  
ATOM    749  C   GLN A  48       3.956 -37.918   1.090  1.00  0.67           C  
ATOM    750  O   GLN A  48       3.553 -38.847   0.386  1.00  0.67           O  
ATOM    751  CB  GLN A  48       2.474 -36.927   2.845  1.00  0.67           C  
ATOM    752  CG  GLN A  48       1.130 -37.291   2.193  1.00  0.67           C  
ATOM    753  CD  GLN A  48       0.523 -38.583   2.715  1.00  0.67           C  
ATOM    754  NE2 GLN A  48      -0.274 -39.251   1.879  1.00  0.67           N  
ATOM    755  OE1 GLN A  48       0.746 -38.962   3.870  1.00  0.67           O  
ATOM    756  H   GLN A  48       4.743 -36.601   3.905  1.00  0.67           H  
ATOM    757  HA  GLN A  48       3.373 -38.889   2.899  1.00  0.67           H  
ATOM    758 1HB  GLN A  48       2.317 -36.845   3.922  1.00  0.67           H  
ATOM    759 2HB  GLN A  48       2.747 -35.927   2.491  1.00  0.67           H  
ATOM    760 1HG  GLN A  48       0.424 -36.482   2.381  1.00  0.67           H  
ATOM    761 2HG  GLN A  48       1.282 -37.403   1.115  1.00  0.67           H  
ATOM    762 1HE2 GLN A  48      -0.706 -40.101   2.174  1.00  0.67           H  
ATOM    763 2HE2 GLN A  48      -0.455 -38.893   0.928  1.00  0.67           H  
ATOM    764  N   ALA A  49       4.714 -36.937   0.610  1.00  0.69           N  
ATOM    765  CA  ALA A  49       5.052 -36.889  -0.793  1.00  0.69           C  
ATOM    766  C   ALA A  49       5.797 -38.149  -1.205  1.00  0.69           C  
ATOM    767  O   ALA A  49       5.495 -38.747  -2.242  1.00  0.69           O  
ATOM    768  CB  ALA A  49       5.888 -35.657  -1.044  1.00  0.69           C  
ATOM    769  H   ALA A  49       5.024 -36.179   1.219  1.00  0.69           H  
ATOM    770  HA  ALA A  49       4.127 -36.829  -1.365  1.00  0.69           H  
ATOM    771 1HB  ALA A  49       6.132 -35.547  -2.079  1.00  0.69           H  
ATOM    772 2HB  ALA A  49       5.316 -34.837  -0.719  1.00  0.69           H  
ATOM    773 3HB  ALA A  49       6.802 -35.707  -0.469  1.00  0.69           H  
ATOM    774  N   TRP A  50       6.707 -38.612  -0.343  1.00  0.70           N  
ATOM    775  CA  TRP A  50       7.447 -39.835  -0.627  1.00  0.70           C  
ATOM    776  C   TRP A  50       6.485 -40.983  -0.822  1.00  0.70           C  
ATOM    777  O   TRP A  50       6.543 -41.716  -1.816  1.00  0.70           O  
ATOM    778  CB  TRP A  50       8.387 -40.215   0.506  1.00  0.70           C  
ATOM    779  CG  TRP A  50       9.196 -41.399   0.212  1.00  0.70           C  
ATOM    780  CD1 TRP A  50       8.979 -42.689   0.599  1.00  0.70           C  
ATOM    781  CD2 TRP A  50      10.419 -41.402  -0.552  1.00  0.70           C  
ATOM    782  CE2 TRP A  50      10.879 -42.720  -0.586  1.00  0.70           C  
ATOM    783  CE3 TRP A  50      11.150 -40.402  -1.199  1.00  0.70           C  
ATOM    784  NE1 TRP A  50       9.991 -43.499   0.120  1.00  0.70           N  
ATOM    785  CZ2 TRP A  50      12.041 -43.065  -1.245  1.00  0.70           C  
ATOM    786  CZ3 TRP A  50      12.303 -40.744  -1.853  1.00  0.70           C  
ATOM    787  CH2 TRP A  50      12.744 -42.041  -1.879  1.00  0.70           C  
ATOM    788  H   TRP A  50       6.909 -38.074   0.504  1.00  0.70           H  
ATOM    789  HA  TRP A  50       8.022 -39.697  -1.538  1.00  0.70           H  
ATOM    790 1HB  TRP A  50       9.039 -39.460   0.664  1.00  0.70           H  
ATOM    791 2HB  TRP A  50       7.835 -40.384   1.425  1.00  0.70           H  
ATOM    792  HD1 TRP A  50       8.133 -43.026   1.198  1.00  0.70           H  
ATOM    793  HE1 TRP A  50      10.070 -44.497   0.264  1.00  0.70           H  
ATOM    794  HE3 TRP A  50      10.810 -39.374  -1.188  1.00  0.70           H  
ATOM    795  HZ2 TRP A  50      12.410 -44.093  -1.275  1.00  0.70           H  
ATOM    796  HZ3 TRP A  50      12.854 -39.953  -2.352  1.00  0.70           H  
ATOM    797  HH2 TRP A  50      13.669 -42.274  -2.408  1.00  0.70           H  
ATOM    798  N   GLU A  51       5.576 -41.124   0.142  1.00  0.71           N  
ATOM    799  CA  GLU A  51       4.635 -42.232   0.156  1.00  0.71           C  
ATOM    800  C   GLU A  51       3.725 -42.223  -1.079  1.00  0.71           C  
ATOM    801  O   GLU A  51       3.317 -43.286  -1.556  1.00  0.71           O  
ATOM    802  CB  GLU A  51       3.819 -42.204   1.459  1.00  0.71           C  
ATOM    803  CG  GLU A  51       4.658 -42.515   2.715  1.00  0.71           C  
ATOM    804  CD  GLU A  51       3.864 -42.535   4.022  1.00  0.71           C  
ATOM    805  OE1 GLU A  51       2.657 -42.535   3.981  1.00  0.71           O  
ATOM    806  OE2 GLU A  51       4.491 -42.533   5.075  1.00  0.71           O1-
ATOM    807  H   GLU A  51       5.573 -40.449   0.911  1.00  0.71           H  
ATOM    808  HA  GLU A  51       5.207 -43.157   0.141  1.00  0.71           H  
ATOM    809 1HB  GLU A  51       3.371 -41.218   1.588  1.00  0.71           H  
ATOM    810 2HB  GLU A  51       3.009 -42.928   1.398  1.00  0.71           H  
ATOM    811 1HG  GLU A  51       5.139 -43.483   2.581  1.00  0.71           H  
ATOM    812 2HG  GLU A  51       5.446 -41.763   2.789  1.00  0.71           H  
ATOM    813  N   GLU A  52       3.441 -41.037  -1.623  1.00  0.72           N  
ATOM    814  CA  GLU A  52       2.596 -40.933  -2.810  1.00  0.72           C  
ATOM    815  C   GLU A  52       3.342 -41.076  -4.151  1.00  0.72           C  
ATOM    816  O   GLU A  52       2.708 -40.999  -5.207  1.00  0.72           O  
ATOM    817  CB  GLU A  52       1.803 -39.623  -2.821  1.00  0.72           C  
ATOM    818  CG  GLU A  52       0.787 -39.514  -1.682  1.00  0.72           C  
ATOM    819  CD  GLU A  52      -0.151 -38.335  -1.789  1.00  0.72           C  
ATOM    820  OE1 GLU A  52      -0.092 -37.610  -2.762  1.00  0.72           O  
ATOM    821  OE2 GLU A  52      -0.911 -38.144  -0.860  1.00  0.72           O1-
ATOM    822  H   GLU A  52       3.783 -40.190  -1.163  1.00  0.72           H  
ATOM    823  HA  GLU A  52       1.871 -41.744  -2.761  1.00  0.72           H  
ATOM    824 1HB  GLU A  52       2.498 -38.783  -2.731  1.00  0.72           H  
ATOM    825 2HB  GLU A  52       1.276 -39.519  -3.768  1.00  0.72           H  
ATOM    826 1HG  GLU A  52       0.195 -40.428  -1.656  1.00  0.72           H  
ATOM    827 2HG  GLU A  52       1.331 -39.449  -0.743  1.00  0.72           H  
ATOM    828  N   GLY A  53       4.666 -41.287  -4.140  1.00  0.73           N  
ATOM    829  CA  GLY A  53       5.405 -41.427  -5.401  1.00  0.73           C  
ATOM    830  C   GLY A  53       6.233 -40.208  -5.841  1.00  0.73           C  
ATOM    831  O   GLY A  53       6.693 -40.146  -6.991  1.00  0.73           O  
ATOM    832  H   GLY A  53       5.171 -41.365  -3.254  1.00  0.73           H  
ATOM    833 1HA  GLY A  53       6.071 -42.284  -5.307  1.00  0.73           H  
ATOM    834 2HA  GLY A  53       4.702 -41.678  -6.193  1.00  0.73           H  
ATOM    835  N   ILE A  54       6.428 -39.246  -4.940  1.00  0.73           N  
ATOM    836  CA  ILE A  54       7.231 -38.066  -5.241  1.00  0.73           C  
ATOM    837  C   ILE A  54       8.641 -38.193  -4.645  1.00  0.73           C  
ATOM    838  O   ILE A  54       8.825 -38.442  -3.456  1.00  0.73           O  
ATOM    839  CB  ILE A  54       6.530 -36.798  -4.740  1.00  0.73           C  
ATOM    840  CG1 ILE A  54       5.220 -36.603  -5.451  1.00  0.73           C  
ATOM    841  CG2 ILE A  54       7.402 -35.586  -4.880  1.00  0.73           C  
ATOM    842  CD1 ILE A  54       4.348 -35.545  -4.820  1.00  0.73           C  
ATOM    843  H   ILE A  54       6.022 -39.317  -4.008  1.00  0.73           H  
ATOM    844  HA  ILE A  54       7.321 -37.987  -6.319  1.00  0.73           H  
ATOM    845  HB  ILE A  54       6.302 -36.939  -3.726  1.00  0.73           H  
ATOM    846 1HG1 ILE A  54       5.427 -36.310  -6.478  1.00  0.73           H  
ATOM    847 2HG1 ILE A  54       4.669 -37.546  -5.462  1.00  0.73           H  
ATOM    848 1HG2 ILE A  54       6.887 -34.712  -4.491  1.00  0.73           H  
ATOM    849 2HG2 ILE A  54       8.317 -35.736  -4.320  1.00  0.73           H  
ATOM    850 3HG2 ILE A  54       7.633 -35.431  -5.928  1.00  0.73           H  
ATOM    851 1HD1 ILE A  54       3.421 -35.449  -5.388  1.00  0.73           H  
ATOM    852 2HD1 ILE A  54       4.114 -35.834  -3.796  1.00  0.73           H  
ATOM    853 3HD1 ILE A  54       4.863 -34.600  -4.816  1.00  0.73           H  
ATOM    854  N   CYS A  55       9.637 -38.049  -5.511  1.00  0.74           N  
ATOM    855  CA  CYS A  55      11.049 -38.199  -5.160  1.00  0.74           C  
ATOM    856  C   CYS A  55      11.715 -36.869  -4.855  1.00  0.74           C  
ATOM    857  O   CYS A  55      12.880 -36.817  -4.445  1.00  0.74           O  
ATOM    858  CB  CYS A  55      11.806 -38.843  -6.314  1.00  0.74           C  
ATOM    859  SG  CYS A  55      11.896 -37.796  -7.805  1.00  0.74           S  
ATOM    860  H   CYS A  55       9.385 -37.819  -6.462  1.00  0.74           H  
ATOM    861  HA  CYS A  55      11.124 -38.841  -4.285  1.00  0.74           H  
ATOM    862 1HB  CYS A  55      12.822 -39.076  -5.996  1.00  0.74           H  
ATOM    863 2HB  CYS A  55      11.324 -39.780  -6.587  1.00  0.74           H  
ATOM    864  N   GLY A  56      11.003 -35.798  -5.090  1.00  0.75           N  
ATOM    865  CA  GLY A  56      11.585 -34.497  -4.907  1.00  0.75           C  
ATOM    866  C   GLY A  56      10.624 -33.373  -5.203  1.00  0.75           C  
ATOM    867  O   GLY A  56       9.478 -33.589  -5.608  1.00  0.75           O  
ATOM    868  H   GLY A  56      10.054 -35.903  -5.421  1.00  0.75           H  
ATOM    869 1HA  GLY A  56      11.961 -34.401  -3.889  1.00  0.75           H  
ATOM    870 2HA  GLY A  56      12.443 -34.414  -5.572  1.00  0.75           H  
ATOM    871  N   ILE A  57      11.083 -32.174  -4.905  1.00  0.77           N  
ATOM    872  CA  ILE A  57      10.293 -30.968  -5.063  1.00  0.77           C  
ATOM    873  C   ILE A  57      11.113 -29.938  -5.819  1.00  0.77           C  
ATOM    874  O   ILE A  57      12.181 -29.557  -5.364  1.00  0.77           O  
ATOM    875  CB  ILE A  57       9.934 -30.422  -3.656  1.00  0.77           C  
ATOM    876  CG1 ILE A  57       9.188 -31.526  -2.840  1.00  0.77           C  
ATOM    877  CG2 ILE A  57       9.058 -29.180  -3.779  1.00  0.77           C  
ATOM    878  CD1 ILE A  57       9.046 -31.210  -1.413  1.00  0.77           C  
ATOM    879  H   ILE A  57      12.054 -32.116  -4.601  1.00  0.77           H  
ATOM    880  HA  ILE A  57       9.393 -31.188  -5.632  1.00  0.77           H  
ATOM    881  HB  ILE A  57      10.843 -30.165  -3.120  1.00  0.77           H  
ATOM    882 1HG1 ILE A  57       8.200 -31.679  -3.264  1.00  0.77           H  
ATOM    883 2HG1 ILE A  57       9.734 -32.451  -2.885  1.00  0.77           H  
ATOM    884 1HG2 ILE A  57       8.819 -28.814  -2.790  1.00  0.77           H  
ATOM    885 2HG2 ILE A  57       9.593 -28.408  -4.336  1.00  0.77           H  
ATOM    886 3HG2 ILE A  57       8.138 -29.430  -4.307  1.00  0.77           H  
ATOM    887 1HD1 ILE A  57       8.538 -32.021  -0.904  1.00  0.77           H  
ATOM    888 2HD1 ILE A  57      10.036 -31.094  -0.994  1.00  0.77           H  
ATOM    889 3HD1 ILE A  57       8.484 -30.298  -1.298  1.00  0.77           H  
ATOM    890  N   SER A  58      10.642 -29.459  -6.942  1.00  0.81           N  
ATOM    891  CA  SER A  58      11.400 -28.418  -7.603  1.00  0.81           C  
ATOM    892  C   SER A  58      10.730 -27.106  -7.239  1.00  0.81           C  
ATOM    893  O   SER A  58       9.505 -27.040  -7.095  1.00  0.81           O  
ATOM    894  CB  SER A  58      11.509 -28.642  -9.093  1.00  0.81           C  
ATOM    895  OG  SER A  58      12.212 -27.586  -9.703  1.00  0.81           O  
ATOM    896  H   SER A  58       9.764 -29.787  -7.319  1.00  0.81           H  
ATOM    897  HA  SER A  58      12.413 -28.388  -7.208  1.00  0.81           H  
ATOM    898 1HB  SER A  58      12.041 -29.575  -9.266  1.00  0.81           H  
ATOM    899 2HB  SER A  58      10.520 -28.748  -9.536  1.00  0.81           H  
ATOM    900  HG  SER A  58      12.844 -27.233  -9.014  1.00  0.81           H  
ATOM    901  N   SER A  59      11.522 -26.087  -7.011  1.00  0.86           N  
ATOM    902  CA  SER A  59      10.993 -24.797  -6.660  1.00  0.86           C  
ATOM    903  C   SER A  59      10.646 -23.962  -7.881  1.00  0.86           C  
ATOM    904  O   SER A  59      10.993 -24.298  -9.016  1.00  0.86           O  
ATOM    905  CB  SER A  59      11.952 -24.078  -5.748  1.00  0.86           C  
ATOM    906  OG  SER A  59      13.134 -23.774  -6.376  1.00  0.86           O  
ATOM    907  H   SER A  59      12.528 -26.200  -7.128  1.00  0.86           H  
ATOM    908  HA  SER A  59      10.074 -24.950  -6.097  1.00  0.86           H  
ATOM    909 1HB  SER A  59      11.481 -23.187  -5.461  1.00  0.86           H  
ATOM    910 2HB  SER A  59      12.145 -24.664  -4.848  1.00  0.86           H  
ATOM    911  HG  SER A  59      13.723 -24.547  -6.258  1.00  0.86           H  
ATOM    912  N   VAL A  60       9.956 -22.862  -7.632  1.00  0.90           N  
ATOM    913  CA  VAL A  60       9.622 -21.908  -8.669  1.00  0.90           C  
ATOM    914  C   VAL A  60      10.679 -20.844  -8.793  1.00  0.90           C  
ATOM    915  O   VAL A  60      10.996 -20.412  -9.891  1.00  0.90           O  
ATOM    916  CB  VAL A  60       8.285 -21.251  -8.379  1.00  0.90           C  
ATOM    917  CG1 VAL A  60       8.005 -20.171  -9.377  1.00  0.90           C  
ATOM    918  CG2 VAL A  60       7.251 -22.275  -8.438  1.00  0.90           C  
ATOM    919  H   VAL A  60       9.666 -22.665  -6.670  1.00  0.90           H  
ATOM    920  HA  VAL A  60       9.551 -22.436  -9.619  1.00  0.90           H  
ATOM    921  HB  VAL A  60       8.306 -20.800  -7.381  1.00  0.90           H  
ATOM    922 1HG1 VAL A  60       7.039 -19.714  -9.165  1.00  0.90           H  
ATOM    923 2HG1 VAL A  60       8.784 -19.421  -9.317  1.00  0.90           H  
ATOM    924 3HG1 VAL A  60       7.995 -20.608 -10.354  1.00  0.90           H  
ATOM    925 1HG2 VAL A  60       6.306 -21.814  -8.222  1.00  0.90           H  
ATOM    926 2HG2 VAL A  60       7.228 -22.709  -9.413  1.00  0.90           H  
ATOM    927 3HG2 VAL A  60       7.480 -23.036  -7.700  1.00  0.90           H  
ATOM    928  N   SER A  61      11.174 -20.405  -7.644  1.00  0.94           N  
ATOM    929  CA  SER A  61      12.154 -19.330  -7.539  1.00  0.94           C  
ATOM    930  C   SER A  61      13.338 -19.707  -6.678  1.00  0.94           C  
ATOM    931  O   SER A  61      13.210 -20.434  -5.691  1.00  0.94           O  
ATOM    932  CB  SER A  61      11.545 -18.079  -6.941  1.00  0.94           C  
ATOM    933  OG  SER A  61      12.558 -17.103  -6.724  1.00  0.94           O  
ATOM    934  H   SER A  61      10.846 -20.844  -6.795  1.00  0.94           H  
ATOM    935  HA  SER A  61      12.527 -19.097  -8.540  1.00  0.94           H  
ATOM    936 1HB  SER A  61      10.789 -17.681  -7.615  1.00  0.94           H  
ATOM    937 2HB  SER A  61      11.058 -18.323  -5.996  1.00  0.94           H  
ATOM    938  HG  SER A  61      12.864 -16.832  -7.632  1.00  0.94           H  
ATOM    939  N   ARG A  62      14.475 -19.114  -6.989  1.00  0.97           N  
ATOM    940  CA  ARG A  62      15.693 -19.248  -6.219  1.00  0.97           C  
ATOM    941  C   ARG A  62      15.421 -18.957  -4.751  1.00  0.97           C  
ATOM    942  O   ARG A  62      16.035 -19.562  -3.873  1.00  0.97           O  
ATOM    943  CB  ARG A  62      16.755 -18.302  -6.773  1.00  0.97           C  
ATOM    944  CG  ARG A  62      18.125 -18.327  -6.121  1.00  0.97           C  
ATOM    945  CD  ARG A  62      19.055 -17.357  -6.816  1.00  0.97           C  
ATOM    946  NE  ARG A  62      18.610 -15.978  -6.659  1.00  0.97           N  
ATOM    947  CZ  ARG A  62      18.863 -15.223  -5.569  1.00  0.97           C  
ATOM    948  NH1 ARG A  62      19.577 -15.721  -4.594  1.00  0.97           N1+
ATOM    949  NH2 ARG A  62      18.400 -13.993  -5.469  1.00  0.97           N  
ATOM    950  H   ARG A  62      14.519 -18.531  -7.821  1.00  0.97           H  
ATOM    951  HA  ARG A  62      16.043 -20.273  -6.314  1.00  0.97           H  
ATOM    952 1HB  ARG A  62      16.929 -18.551  -7.818  1.00  0.97           H  
ATOM    953 2HB  ARG A  62      16.381 -17.278  -6.744  1.00  0.97           H  
ATOM    954 1HG  ARG A  62      18.035 -18.034  -5.073  1.00  0.97           H  
ATOM    955 2HG  ARG A  62      18.552 -19.323  -6.187  1.00  0.97           H  
ATOM    956 1HD  ARG A  62      20.055 -17.445  -6.394  1.00  0.97           H  
ATOM    957 2HD  ARG A  62      19.088 -17.584  -7.885  1.00  0.97           H  
ATOM    958  HE  ARG A  62      18.050 -15.573  -7.401  1.00  0.97           H  
ATOM    959 1HH1 ARG A  62      19.936 -16.657  -4.655  1.00  0.97           H  
ATOM    960 2HH1 ARG A  62      19.758 -15.158  -3.734  1.00  0.97           H  
ATOM    961 1HH2 ARG A  62      17.845 -13.586  -6.201  1.00  0.97           H  
ATOM    962 2HH2 ARG A  62      18.594 -13.455  -4.605  1.00  0.97           H  
ATOM    963  N   MET A  63      14.526 -18.009  -4.460  1.00  0.99           N  
ATOM    964  CA  MET A  63      14.299 -17.682  -3.061  1.00  0.99           C  
ATOM    965  C   MET A  63      13.701 -18.885  -2.300  1.00  0.99           C  
ATOM    966  O   MET A  63      13.933 -19.043  -1.098  1.00  0.99           O  
ATOM    967  CB  MET A  63      13.430 -16.450  -2.918  1.00  0.99           C  
ATOM    968  CG  MET A  63      13.539 -15.860  -1.563  1.00  0.99           C  
ATOM    969  SD  MET A  63      15.210 -15.339  -1.240  1.00  0.99           S  
ATOM    970  CE  MET A  63      15.266 -13.888  -2.289  1.00  0.99           C  
ATOM    971  H   MET A  63      13.992 -17.556  -5.210  1.00  0.99           H  
ATOM    972  HA  MET A  63      15.258 -17.460  -2.605  1.00  0.99           H  
ATOM    973 1HB  MET A  63      13.718 -15.698  -3.650  1.00  0.99           H  
ATOM    974 2HB  MET A  63      12.390 -16.712  -3.105  1.00  0.99           H  
ATOM    975 1HG  MET A  63      12.888 -15.000  -1.467  1.00  0.99           H  
ATOM    976 2HG  MET A  63      13.274 -16.600  -0.825  1.00  0.99           H  
ATOM    977 1HE  MET A  63      16.239 -13.417  -2.209  1.00  0.99           H  
ATOM    978 2HE  MET A  63      15.085 -14.172  -3.325  1.00  0.99           H  
ATOM    979 3HE  MET A  63      14.509 -13.192  -1.968  1.00  0.99           H  
ATOM    980  N   GLU A  64      12.925 -19.730  -2.992  1.00  1.00           N  
ATOM    981  CA  GLU A  64      12.346 -20.918  -2.374  1.00  1.00           C  
ATOM    982  C   GLU A  64      13.461 -21.947  -2.191  1.00  1.00           C  
ATOM    983  O   GLU A  64      13.506 -22.664  -1.196  1.00  1.00           O  
ATOM    984  CB  GLU A  64      11.196 -21.480  -3.212  1.00  1.00           C  
ATOM    985  CG  GLU A  64       9.946 -20.650  -3.261  1.00  1.00           C  
ATOM    986  CD  GLU A  64       8.872 -21.260  -4.136  1.00  1.00           C  
ATOM    987  OE1 GLU A  64       9.191 -22.106  -4.954  1.00  1.00           O  
ATOM    988  OE2 GLU A  64       7.739 -20.891  -3.990  1.00  1.00           O1-
ATOM    989  H   GLU A  64      12.787 -19.594  -3.986  1.00  1.00           H  
ATOM    990  HA  GLU A  64      11.955 -20.650  -1.397  1.00  1.00           H  
ATOM    991 1HB  GLU A  64      11.535 -21.517  -4.213  1.00  1.00           H  
ATOM    992 2HB  GLU A  64      10.951 -22.494  -2.890  1.00  1.00           H  
ATOM    993 1HG  GLU A  64       9.557 -20.525  -2.249  1.00  1.00           H  
ATOM    994 2HG  GLU A  64      10.212 -19.673  -3.655  1.00  1.00           H  
ATOM    995  N   ASN A  65      14.395 -22.013  -3.148  1.00  0.99           N  
ATOM    996  CA  ASN A  65      15.542 -22.925  -3.002  1.00  0.99           C  
ATOM    997  C   ASN A  65      16.286 -22.583  -1.714  1.00  0.99           C  
ATOM    998  O   ASN A  65      16.649 -23.468  -0.932  1.00  0.99           O  
ATOM    999  CB  ASN A  65      16.495 -22.841  -4.182  1.00  0.99           C  
ATOM   1000  CG  ASN A  65      17.695 -23.810  -4.090  1.00  0.99           C  
ATOM   1001  ND2 ASN A  65      17.521 -25.024  -4.519  1.00  0.99           N  
ATOM   1002  OD1 ASN A  65      18.795 -23.408  -3.668  1.00  0.99           O  
ATOM   1003  H   ASN A  65      14.285 -21.428  -3.981  1.00  0.99           H  
ATOM   1004  HA  ASN A  65      15.173 -23.949  -2.916  1.00  0.99           H  
ATOM   1005 1HB  ASN A  65      15.939 -23.051  -5.100  1.00  0.99           H  
ATOM   1006 2HB  ASN A  65      16.885 -21.837  -4.266  1.00  0.99           H  
ATOM   1007 1HD2 ASN A  65      18.302 -25.684  -4.517  1.00  0.99           H  
ATOM   1008 2HD2 ASN A  65      16.622 -25.299  -4.908  1.00  0.99           H  
ATOM   1009  N   ILE A  66      16.473 -21.279  -1.489  1.00  0.98           N  
ATOM   1010  CA  ILE A  66      17.125 -20.765  -0.294  1.00  0.98           C  
ATOM   1011  C   ILE A  66      16.324 -21.123   0.950  1.00  0.98           C  
ATOM   1012  O   ILE A  66      16.894 -21.573   1.949  1.00  0.98           O  
ATOM   1013  CB  ILE A  66      17.325 -19.250  -0.396  1.00  0.98           C  
ATOM   1014  CG1 ILE A  66      18.358 -18.949  -1.471  1.00  0.98           C  
ATOM   1015  CG2 ILE A  66      17.730 -18.671   0.947  1.00  0.98           C  
ATOM   1016  CD1 ILE A  66      18.429 -17.504  -1.864  1.00  0.98           C  
ATOM   1017  H   ILE A  66      16.161 -20.619  -2.204  1.00  0.98           H  
ATOM   1018  HA  ILE A  66      18.105 -21.230  -0.213  1.00  0.98           H  
ATOM   1019  HB  ILE A  66      16.397 -18.788  -0.709  1.00  0.98           H  
ATOM   1020 1HG1 ILE A  66      19.334 -19.250  -1.102  1.00  0.98           H  
ATOM   1021 2HG1 ILE A  66      18.127 -19.537  -2.360  1.00  0.98           H  
ATOM   1022 1HG2 ILE A  66      17.854 -17.593   0.848  1.00  0.98           H  
ATOM   1023 2HG2 ILE A  66      16.954 -18.884   1.684  1.00  0.98           H  
ATOM   1024 3HG2 ILE A  66      18.669 -19.120   1.267  1.00  0.98           H  
ATOM   1025 1HD1 ILE A  66      19.191 -17.392  -2.610  1.00  0.98           H  
ATOM   1026 2HD1 ILE A  66      17.481 -17.180  -2.266  1.00  0.98           H  
ATOM   1027 3HD1 ILE A  66      18.681 -16.893  -1.000  1.00  0.98           H  
ATOM   1028  N   MET A  67      15.002 -20.947   0.880  1.00  0.98           N  
ATOM   1029  CA  MET A  67      14.107 -21.283   1.979  1.00  0.98           C  
ATOM   1030  C   MET A  67      14.357 -22.721   2.401  1.00  0.98           C  
ATOM   1031  O   MET A  67      14.636 -23.009   3.566  1.00  0.98           O  
ATOM   1032  CB  MET A  67      12.668 -21.162   1.487  1.00  0.98           C  
ATOM   1033  CG  MET A  67      11.580 -21.423   2.430  1.00  0.98           C  
ATOM   1034  SD  MET A  67       9.949 -21.415   1.612  1.00  0.98           S  
ATOM   1035  CE  MET A  67       9.985 -22.908   0.609  1.00  0.98           C  
ATOM   1036  H   MET A  67      14.603 -20.534   0.036  1.00  0.98           H  
ATOM   1037  HA  MET A  67      14.296 -20.617   2.824  1.00  0.98           H  
ATOM   1038 1HB  MET A  67      12.525 -20.221   1.009  1.00  0.98           H  
ATOM   1039 2HB  MET A  67      12.505 -21.902   0.740  1.00  0.98           H  
ATOM   1040 1HG  MET A  67      11.733 -22.373   2.937  1.00  0.98           H  
ATOM   1041 2HG  MET A  67      11.588 -20.624   3.143  1.00  0.98           H  
ATOM   1042 1HE  MET A  67       9.045 -23.006   0.061  1.00  0.98           H  
ATOM   1043 2HE  MET A  67      10.813 -22.850  -0.105  1.00  0.98           H  
ATOM   1044 3HE  MET A  67      10.126 -23.782   1.253  1.00  0.98           H  
ATOM   1045  N   TRP A  68      14.363 -23.618   1.411  1.00  0.98           N  
ATOM   1046  CA  TRP A  68      14.600 -25.033   1.645  1.00  0.98           C  
ATOM   1047  C   TRP A  68      15.980 -25.313   2.214  1.00  0.98           C  
ATOM   1048  O   TRP A  68      16.109 -26.056   3.192  1.00  0.98           O  
ATOM   1049  CB  TRP A  68      14.459 -25.787   0.332  1.00  0.98           C  
ATOM   1050  CG  TRP A  68      13.091 -26.177  -0.018  1.00  0.98           C  
ATOM   1051  CD1 TRP A  68      12.249 -25.606  -0.931  1.00  0.98           C  
ATOM   1052  CD2 TRP A  68      12.409 -27.323   0.488  1.00  0.98           C  
ATOM   1053  CE2 TRP A  68      11.170 -27.362  -0.133  1.00  0.98           C  
ATOM   1054  CE3 TRP A  68      12.753 -28.323   1.401  1.00  0.98           C  
ATOM   1055  NE1 TRP A  68      11.087 -26.302  -0.988  1.00  0.98           N  
ATOM   1056  CZ2 TRP A  68      10.281 -28.338   0.130  1.00  0.98           C  
ATOM   1057  CZ3 TRP A  68      11.840 -29.317   1.649  1.00  0.98           C  
ATOM   1058  CH2 TRP A  68      10.643 -29.310   1.030  1.00  0.98           C  
ATOM   1059  H   TRP A  68      14.159 -23.301   0.462  1.00  0.98           H  
ATOM   1060  HA  TRP A  68      13.846 -25.393   2.339  1.00  0.98           H  
ATOM   1061 1HB  TRP A  68      14.843 -25.172  -0.478  1.00  0.98           H  
ATOM   1062 2HB  TRP A  68      15.066 -26.680   0.367  1.00  0.98           H  
ATOM   1063  HD1 TRP A  68      12.466 -24.730  -1.524  1.00  0.98           H  
ATOM   1064  HE1 TRP A  68      10.302 -26.079  -1.580  1.00  0.98           H  
ATOM   1065  HE3 TRP A  68      13.727 -28.317   1.895  1.00  0.98           H  
ATOM   1066  HZ2 TRP A  68       9.319 -28.378  -0.349  1.00  0.98           H  
ATOM   1067  HZ3 TRP A  68      12.097 -30.105   2.344  1.00  0.98           H  
ATOM   1068  HH2 TRP A  68       9.942 -30.090   1.237  1.00  0.98           H  
ATOM   1069  N   LYS A  69      17.004 -24.659   1.677  1.00  0.98           N  
ATOM   1070  CA  LYS A  69      18.352 -24.912   2.146  1.00  0.98           C  
ATOM   1071  C   LYS A  69      18.476 -24.516   3.620  1.00  0.98           C  
ATOM   1072  O   LYS A  69      19.160 -25.180   4.399  1.00  0.98           O  
ATOM   1073  CB  LYS A  69      19.379 -24.158   1.291  1.00  0.98           C  
ATOM   1074  CG  LYS A  69      20.820 -24.608   1.539  1.00  0.98           C  
ATOM   1075  CD  LYS A  69      20.972 -26.065   1.055  1.00  0.98           C  
ATOM   1076  CE  LYS A  69      22.374 -26.631   1.204  1.00  0.98           C  
ATOM   1077  NZ  LYS A  69      22.398 -28.104   0.869  1.00  0.98           N1+
ATOM   1078  H   LYS A  69      16.852 -24.034   0.885  1.00  0.98           H  
ATOM   1079  HA  LYS A  69      18.553 -25.981   2.068  1.00  0.98           H  
ATOM   1080 1HB  LYS A  69      19.144 -24.290   0.234  1.00  0.98           H  
ATOM   1081 2HB  LYS A  69      19.308 -23.089   1.505  1.00  0.98           H  
ATOM   1082 1HG  LYS A  69      21.510 -23.966   0.994  1.00  0.98           H  
ATOM   1083 2HG  LYS A  69      21.048 -24.551   2.604  1.00  0.98           H  
ATOM   1084 1HD  LYS A  69      20.279 -26.710   1.606  1.00  0.98           H  
ATOM   1085 2HD  LYS A  69      20.717 -26.112   0.001  1.00  0.98           H  
ATOM   1086 1HE  LYS A  69      23.054 -26.103   0.540  1.00  0.98           H  
ATOM   1087 2HE  LYS A  69      22.706 -26.500   2.234  1.00  0.98           H  
ATOM   1088 1HZ  LYS A  69      23.320 -28.477   0.987  1.00  0.98           H  
ATOM   1089 2HZ  LYS A  69      21.745 -28.584   1.524  1.00  0.98           H  
ATOM   1090 3HZ  LYS A  69      22.089 -28.273  -0.094  1.00  0.98           H  
ATOM   1091  N   SER A  70      17.775 -23.448   4.023  1.00  0.99           N  
ATOM   1092  CA  SER A  70      17.852 -22.965   5.397  1.00  0.99           C  
ATOM   1093  C   SER A  70      17.116 -23.862   6.399  1.00  0.99           C  
ATOM   1094  O   SER A  70      17.276 -23.689   7.611  1.00  0.99           O  
ATOM   1095  CB  SER A  70      17.299 -21.552   5.515  1.00  0.99           C  
ATOM   1096  OG  SER A  70      15.890 -21.502   5.419  1.00  0.99           O  
ATOM   1097  H   SER A  70      17.218 -22.927   3.342  1.00  0.99           H  
ATOM   1098  HA  SER A  70      18.903 -22.940   5.681  1.00  0.99           H  
ATOM   1099 1HB  SER A  70      17.615 -21.117   6.458  1.00  0.99           H  
ATOM   1100 2HB  SER A  70      17.729 -20.947   4.717  1.00  0.99           H  
ATOM   1101  HG  SER A  70      15.610 -22.090   4.682  1.00  0.99           H  
ATOM   1102  N   VAL A  71      16.289 -24.797   5.914  1.00  0.99           N  
ATOM   1103  CA  VAL A  71      15.544 -25.666   6.810  1.00  0.99           C  
ATOM   1104  C   VAL A  71      15.885 -27.131   6.630  1.00  0.99           C  
ATOM   1105  O   VAL A  71      15.456 -27.946   7.441  1.00  0.99           O  
ATOM   1106  CB  VAL A  71      14.029 -25.468   6.673  1.00  0.99           C  
ATOM   1107  CG1 VAL A  71      13.675 -24.052   7.051  1.00  0.99           C  
ATOM   1108  CG2 VAL A  71      13.593 -25.782   5.272  1.00  0.99           C  
ATOM   1109  H   VAL A  71      16.191 -24.929   4.911  1.00  0.99           H  
ATOM   1110  HA  VAL A  71      15.802 -25.394   7.832  1.00  0.99           H  
ATOM   1111  HB  VAL A  71      13.524 -26.135   7.372  1.00  0.99           H  
ATOM   1112 1HG1 VAL A  71      12.620 -23.923   6.996  1.00  0.99           H  
ATOM   1113 2HG1 VAL A  71      14.007 -23.858   8.071  1.00  0.99           H  
ATOM   1114 3HG1 VAL A  71      14.166 -23.355   6.371  1.00  0.99           H  
ATOM   1115 1HG2 VAL A  71      12.522 -25.652   5.173  1.00  0.99           H  
ATOM   1116 2HG2 VAL A  71      14.100 -25.114   4.611  1.00  0.99           H  
ATOM   1117 3HG2 VAL A  71      13.862 -26.799   5.025  1.00  0.99           H  
ATOM   1118  N   GLU A  72      16.711 -27.459   5.634  1.00  0.98           N  
ATOM   1119  CA  GLU A  72      17.139 -28.836   5.396  1.00  0.98           C  
ATOM   1120  C   GLU A  72      17.591 -29.525   6.678  1.00  0.98           C  
ATOM   1121  O   GLU A  72      17.151 -30.631   6.991  1.00  0.98           O  
ATOM   1122  CB  GLU A  72      18.334 -28.829   4.443  1.00  0.98           C  
ATOM   1123  CG  GLU A  72      18.954 -30.185   4.162  1.00  0.98           C  
ATOM   1124  CD  GLU A  72      20.234 -30.068   3.350  1.00  0.98           C  
ATOM   1125  OE1 GLU A  72      20.454 -29.024   2.775  1.00  0.98           O  
ATOM   1126  OE2 GLU A  72      21.020 -30.988   3.365  1.00  0.98           O1-
ATOM   1127  H   GLU A  72      16.998 -26.737   4.975  1.00  0.98           H  
ATOM   1128  HA  GLU A  72      16.309 -29.395   4.963  1.00  0.98           H  
ATOM   1129 1HB  GLU A  72      18.024 -28.403   3.485  1.00  0.98           H  
ATOM   1130 2HB  GLU A  72      19.113 -28.178   4.841  1.00  0.98           H  
ATOM   1131 1HG  GLU A  72      19.174 -30.682   5.105  1.00  0.98           H  
ATOM   1132 2HG  GLU A  72      18.235 -30.795   3.618  1.00  0.98           H  
ATOM   1133  N   GLY A  73      18.434 -28.840   7.450  1.00  0.98           N  
ATOM   1134  CA  GLY A  73      18.964 -29.383   8.692  1.00  0.98           C  
ATOM   1135  C   GLY A  73      17.840 -29.800   9.633  1.00  0.98           C  
ATOM   1136  O   GLY A  73      17.829 -30.930  10.135  1.00  0.98           O  
ATOM   1137  H   GLY A  73      18.731 -27.926   7.137  1.00  0.98           H  
ATOM   1138 1HA  GLY A  73      19.597 -30.242   8.471  1.00  0.98           H  
ATOM   1139 2HA  GLY A  73      19.591 -28.634   9.174  1.00  0.98           H  
ATOM   1140  N   GLU A  74      16.918 -28.871   9.894  1.00  0.97           N  
ATOM   1141  CA  GLU A  74      15.810 -29.124  10.803  1.00  0.97           C  
ATOM   1142  C   GLU A  74      14.850 -30.171  10.250  1.00  0.97           C  
ATOM   1143  O   GLU A  74      14.357 -31.023  10.989  1.00  0.97           O  
ATOM   1144  CB  GLU A  74      15.037 -27.826  11.058  1.00  0.97           C  
ATOM   1145  CG  GLU A  74      15.764 -26.750  11.866  1.00  0.97           C  
ATOM   1146  CD  GLU A  74      16.059 -27.142  13.293  1.00  0.97           C  
ATOM   1147  OE1 GLU A  74      15.315 -27.901  13.847  1.00  0.97           O  
ATOM   1148  OE2 GLU A  74      17.016 -26.625  13.850  1.00  0.97           O1-
ATOM   1149  H   GLU A  74      16.980 -27.976   9.428  1.00  0.97           H  
ATOM   1150  HA  GLU A  74      16.214 -29.491  11.745  1.00  0.97           H  
ATOM   1151 1HB  GLU A  74      14.766 -27.382  10.096  1.00  0.97           H  
ATOM   1152 2HB  GLU A  74      14.105 -28.060  11.576  1.00  0.97           H  
ATOM   1153 1HG  GLU A  74      16.705 -26.527  11.365  1.00  0.97           H  
ATOM   1154 2HG  GLU A  74      15.167 -25.851  11.851  1.00  0.97           H  
ATOM   1155  N   LEU A  75      14.611 -30.157   8.940  1.00  0.96           N  
ATOM   1156  CA  LEU A  75      13.682 -31.121   8.374  1.00  0.96           C  
ATOM   1157  C   LEU A  75      14.212 -32.522   8.543  1.00  0.96           C  
ATOM   1158  O   LEU A  75      13.469 -33.438   8.903  1.00  0.96           O  
ATOM   1159  CB  LEU A  75      13.484 -30.867   6.883  1.00  0.96           C  
ATOM   1160  CG  LEU A  75      12.749 -29.621   6.508  1.00  0.96           C  
ATOM   1161  CD1 LEU A  75      12.804 -29.475   5.013  1.00  0.96           C  
ATOM   1162  CD2 LEU A  75      11.344 -29.709   6.990  1.00  0.96           C  
ATOM   1163  H   LEU A  75      15.046 -29.454   8.349  1.00  0.96           H  
ATOM   1164  HA  LEU A  75      12.728 -31.038   8.892  1.00  0.96           H  
ATOM   1165 1HB  LEU A  75      14.470 -30.813   6.416  1.00  0.96           H  
ATOM   1166 2HB  LEU A  75      12.952 -31.715   6.454  1.00  0.96           H  
ATOM   1167  HG  LEU A  75      13.225 -28.764   6.960  1.00  0.96           H  
ATOM   1168 1HD1 LEU A  75      12.285 -28.580   4.709  1.00  0.96           H  
ATOM   1169 2HD1 LEU A  75      13.842 -29.418   4.691  1.00  0.96           H  
ATOM   1170 3HD1 LEU A  75      12.328 -30.339   4.567  1.00  0.96           H  
ATOM   1171 1HD2 LEU A  75      10.831 -28.811   6.721  1.00  0.96           H  
ATOM   1172 2HD2 LEU A  75      10.862 -30.561   6.527  1.00  0.96           H  
ATOM   1173 3HD2 LEU A  75      11.329 -29.825   8.071  1.00  0.96           H  
ATOM   1174  N   ASN A  76      15.515 -32.685   8.331  1.00  0.95           N  
ATOM   1175  CA  ASN A  76      16.122 -33.990   8.457  1.00  0.95           C  
ATOM   1176  C   ASN A  76      16.200 -34.410   9.910  1.00  0.95           C  
ATOM   1177  O   ASN A  76      15.994 -35.583  10.232  1.00  0.95           O  
ATOM   1178  CB  ASN A  76      17.471 -33.986   7.793  1.00  0.95           C  
ATOM   1179  CG  ASN A  76      17.325 -33.946   6.374  1.00  0.95           C  
ATOM   1180  ND2 ASN A  76      18.307 -33.448   5.683  1.00  0.95           N  
ATOM   1181  OD1 ASN A  76      16.281 -34.388   5.882  1.00  0.95           O  
ATOM   1182  H   ASN A  76      16.089 -31.890   8.039  1.00  0.95           H  
ATOM   1183  HA  ASN A  76      15.491 -34.715   7.945  1.00  0.95           H  
ATOM   1184 1HB  ASN A  76      18.064 -33.131   8.137  1.00  0.95           H  
ATOM   1185 2HB  ASN A  76      17.989 -34.884   8.034  1.00  0.95           H  
ATOM   1186 1HD2 ASN A  76      18.266 -33.392   4.667  1.00  0.95           H  
ATOM   1187 2HD2 ASN A  76      19.119 -33.102   6.149  1.00  0.95           H  
ATOM   1188  N   ALA A  77      16.444 -33.454  10.816  1.00  0.95           N  
ATOM   1189  CA  ALA A  77      16.474 -33.804  12.225  1.00  0.95           C  
ATOM   1190  C   ALA A  77      15.110 -34.348  12.623  1.00  0.95           C  
ATOM   1191  O   ALA A  77      15.017 -35.415  13.226  1.00  0.95           O  
ATOM   1192  CB  ALA A  77      16.844 -32.589  13.067  1.00  0.95           C  
ATOM   1193  H   ALA A  77      16.642 -32.495  10.527  1.00  0.95           H  
ATOM   1194  HA  ALA A  77      17.211 -34.586  12.380  1.00  0.95           H  
ATOM   1195 1HB  ALA A  77      16.865 -32.866  14.122  1.00  0.95           H  
ATOM   1196 2HB  ALA A  77      17.825 -32.221  12.764  1.00  0.95           H  
ATOM   1197 3HB  ALA A  77      16.101 -31.805  12.914  1.00  0.95           H  
ATOM   1198  N   ILE A  78      14.044 -33.687  12.167  1.00  0.94           N  
ATOM   1199  CA  ILE A  78      12.691 -34.120  12.477  1.00  0.94           C  
ATOM   1200  C   ILE A  78      12.376 -35.483  11.882  1.00  0.94           C  
ATOM   1201  O   ILE A  78      11.864 -36.365  12.577  1.00  0.94           O  
ATOM   1202  CB  ILE A  78      11.659 -33.081  11.992  1.00  0.94           C  
ATOM   1203  CG1 ILE A  78      11.774 -31.824  12.802  1.00  0.94           C  
ATOM   1204  CG2 ILE A  78      10.249 -33.615  12.058  1.00  0.94           C  
ATOM   1205  CD1 ILE A  78      11.016 -30.701  12.210  1.00  0.94           C  
ATOM   1206  H   ILE A  78      14.177 -32.824  11.639  1.00  0.94           H  
ATOM   1207  HA  ILE A  78      12.605 -34.196  13.564  1.00  0.94           H  
ATOM   1208  HB  ILE A  78      11.889 -32.822  10.955  1.00  0.94           H  
ATOM   1209 1HG1 ILE A  78      11.389 -32.010  13.809  1.00  0.94           H  
ATOM   1210 2HG1 ILE A  78      12.821 -31.542  12.881  1.00  0.94           H  
ATOM   1211 1HG2 ILE A  78       9.555 -32.859  11.689  1.00  0.94           H  
ATOM   1212 2HG2 ILE A  78      10.178 -34.502  11.441  1.00  0.94           H  
ATOM   1213 3HG2 ILE A  78      10.009 -33.852  13.085  1.00  0.94           H  
ATOM   1214 1HD1 ILE A  78      11.136 -29.826  12.844  1.00  0.94           H  
ATOM   1215 2HD1 ILE A  78      11.405 -30.499  11.212  1.00  0.94           H  
ATOM   1216 3HD1 ILE A  78       9.964 -30.964  12.146  1.00  0.94           H  
ATOM   1217  N   LEU A  79      12.713 -35.696  10.615  1.00  0.94           N  
ATOM   1218  CA  LEU A  79      12.399 -36.983  10.028  1.00  0.94           C  
ATOM   1219  C   LEU A  79      13.120 -38.112  10.784  1.00  0.94           C  
ATOM   1220  O   LEU A  79      12.491 -39.110  11.159  1.00  0.94           O  
ATOM   1221  CB  LEU A  79      12.797 -36.961   8.538  1.00  0.94           C  
ATOM   1222  CG  LEU A  79      11.911 -36.050   7.613  1.00  0.94           C  
ATOM   1223  CD1 LEU A  79      12.560 -35.948   6.215  1.00  0.94           C  
ATOM   1224  CD2 LEU A  79      10.495 -36.634   7.521  1.00  0.94           C  
ATOM   1225  H   LEU A  79      13.145 -34.957  10.058  1.00  0.94           H  
ATOM   1226  HA  LEU A  79      11.325 -37.146  10.102  1.00  0.94           H  
ATOM   1227 1HB  LEU A  79      13.824 -36.601   8.465  1.00  0.94           H  
ATOM   1228 2HB  LEU A  79      12.769 -37.982   8.146  1.00  0.94           H  
ATOM   1229  HG  LEU A  79      11.855 -35.055   8.035  1.00  0.94           H  
ATOM   1230 1HD1 LEU A  79      11.955 -35.307   5.575  1.00  0.94           H  
ATOM   1231 2HD1 LEU A  79      13.561 -35.520   6.313  1.00  0.94           H  
ATOM   1232 3HD1 LEU A  79      12.635 -36.930   5.775  1.00  0.94           H  
ATOM   1233 1HD2 LEU A  79       9.875 -35.995   6.886  1.00  0.94           H  
ATOM   1234 2HD2 LEU A  79      10.550 -37.623   7.091  1.00  0.94           H  
ATOM   1235 3HD2 LEU A  79      10.056 -36.690   8.517  1.00  0.94           H  
ATOM   1236  N   GLU A  80      14.399 -37.916  11.135  1.00  0.92           N  
ATOM   1237  CA  GLU A  80      15.123 -38.955  11.871  1.00  0.92           C  
ATOM   1238  C   GLU A  80      14.527 -39.199  13.260  1.00  0.92           C  
ATOM   1239  O   GLU A  80      14.335 -40.349  13.667  1.00  0.92           O  
ATOM   1240  CB  GLU A  80      16.616 -38.619  11.979  1.00  0.92           C  
ATOM   1241  CG  GLU A  80      17.463 -39.709  12.680  1.00  0.92           C  
ATOM   1242  CD  GLU A  80      18.963 -39.475  12.592  1.00  0.92           C  
ATOM   1243  OE1 GLU A  80      19.477 -39.499  11.497  1.00  0.92           O  
ATOM   1244  OE2 GLU A  80      19.585 -39.277  13.604  1.00  0.92           O1-
ATOM   1245  H   GLU A  80      14.888 -37.066  10.848  1.00  0.92           H  
ATOM   1246  HA  GLU A  80      15.035 -39.883  11.306  1.00  0.92           H  
ATOM   1247 1HB  GLU A  80      17.020 -38.466  10.980  1.00  0.92           H  
ATOM   1248 2HB  GLU A  80      16.739 -37.681  12.527  1.00  0.92           H  
ATOM   1249 1HG  GLU A  80      17.174 -39.744  13.732  1.00  0.92           H  
ATOM   1250 2HG  GLU A  80      17.225 -40.674  12.236  1.00  0.92           H  
ATOM   1251  N   GLU A  81      14.185 -38.119  13.970  1.00  0.90           N  
ATOM   1252  CA  GLU A  81      13.628 -38.192  15.322  1.00  0.90           C  
ATOM   1253  C   GLU A  81      12.269 -38.906  15.356  1.00  0.90           C  
ATOM   1254  O   GLU A  81      11.875 -39.460  16.392  1.00  0.90           O  
ATOM   1255  CB  GLU A  81      13.519 -36.787  15.922  1.00  0.90           C  
ATOM   1256  CG  GLU A  81      14.839 -36.110  16.280  1.00  0.90           C  
ATOM   1257  CD  GLU A  81      14.651 -34.654  16.648  1.00  0.90           C  
ATOM   1258  OE1 GLU A  81      13.733 -34.041  16.155  1.00  0.90           O  
ATOM   1259  OE2 GLU A  81      15.435 -34.149  17.421  1.00  0.90           O1-
ATOM   1260  H   GLU A  81      14.353 -37.194  13.573  1.00  0.90           H  
ATOM   1261  HA  GLU A  81      14.320 -38.764  15.938  1.00  0.90           H  
ATOM   1262 1HB  GLU A  81      12.970 -36.137  15.238  1.00  0.90           H  
ATOM   1263 2HB  GLU A  81      12.974 -36.843  16.845  1.00  0.90           H  
ATOM   1264 1HG  GLU A  81      15.264 -36.629  17.137  1.00  0.90           H  
ATOM   1265 2HG  GLU A  81      15.541 -36.203  15.461  1.00  0.90           H  
ATOM   1266  N   ASN A  82      11.552 -38.897  14.225  1.00  0.86           N  
ATOM   1267  CA  ASN A  82      10.261 -39.573  14.122  1.00  0.86           C  
ATOM   1268  C   ASN A  82      10.402 -40.998  13.589  1.00  0.86           C  
ATOM   1269  O   ASN A  82       9.398 -41.670  13.345  1.00  0.86           O  
ATOM   1270  CB  ASN A  82       9.327 -38.824  13.187  1.00  0.86           C  
ATOM   1271  CG  ASN A  82       8.852 -37.577  13.713  1.00  0.86           C  
ATOM   1272  ND2 ASN A  82       9.390 -36.539  13.211  1.00  0.86           N  
ATOM   1273  OD1 ASN A  82       8.004 -37.523  14.597  1.00  0.86           O  
ATOM   1274  H   ASN A  82      11.901 -38.364  13.424  1.00  0.86           H  
ATOM   1275  HA  ASN A  82       9.816 -39.630  15.114  1.00  0.86           H  
ATOM   1276 1HB  ASN A  82       9.865 -38.609  12.258  1.00  0.86           H  
ATOM   1277 2HB  ASN A  82       8.475 -39.450  12.936  1.00  0.86           H  
ATOM   1278 1HD2 ASN A  82       9.157 -35.629  13.533  1.00  0.86           H  
ATOM   1279 2HD2 ASN A  82      10.106 -36.642  12.505  1.00  0.86           H  
ATOM   1280  N   GLY A  83      11.638 -41.471  13.404  1.00  0.82           N  
ATOM   1281  CA  GLY A  83      11.867 -42.818  12.907  1.00  0.82           C  
ATOM   1282  C   GLY A  83      11.624 -42.945  11.404  1.00  0.82           C  
ATOM   1283  O   GLY A  83      11.450 -44.054  10.892  1.00  0.82           O  
ATOM   1284  H   GLY A  83      12.455 -40.897  13.611  1.00  0.82           H  
ATOM   1285 1HA  GLY A  83      12.895 -43.101  13.131  1.00  0.82           H  
ATOM   1286 2HA  GLY A  83      11.222 -43.513  13.441  1.00  0.82           H  
ATOM   1287  N   VAL A  84      11.612 -41.823  10.690  1.00  0.78           N  
ATOM   1288  CA  VAL A  84      11.325 -41.855   9.273  1.00  0.78           C  
ATOM   1289  C   VAL A  84      12.612 -41.891   8.484  1.00  0.78           C  
ATOM   1290  O   VAL A  84      13.387 -40.934   8.481  1.00  0.78           O  
ATOM   1291  CB  VAL A  84      10.529 -40.602   8.885  1.00  0.78           C  
ATOM   1292  CG1 VAL A  84      10.226 -40.618   7.435  1.00  0.78           C  
ATOM   1293  CG2 VAL A  84       9.296 -40.508   9.745  1.00  0.78           C  
ATOM   1294  H   VAL A  84      11.808 -40.923  11.125  1.00  0.78           H  
ATOM   1295  HA  VAL A  84      10.738 -42.746   9.048  1.00  0.78           H  
ATOM   1296  HB  VAL A  84      11.141 -39.728   9.066  1.00  0.78           H  
ATOM   1297 1HG1 VAL A  84       9.684 -39.722   7.173  1.00  0.78           H  
ATOM   1298 2HG1 VAL A  84      11.157 -40.659   6.890  1.00  0.78           H  
ATOM   1299 3HG1 VAL A  84       9.621 -41.488   7.193  1.00  0.78           H  
ATOM   1300 1HG2 VAL A  84       8.750 -39.607   9.502  1.00  0.78           H  
ATOM   1301 2HG2 VAL A  84       8.673 -41.378   9.579  1.00  0.78           H  
ATOM   1302 3HG2 VAL A  84       9.596 -40.478  10.783  1.00  0.78           H  
ATOM   1303  N   GLN A  85      12.838 -42.974   7.751  1.00  0.74           N  
ATOM   1304  CA  GLN A  85      14.098 -43.100   7.032  1.00  0.74           C  
ATOM   1305  C   GLN A  85      14.074 -42.392   5.694  1.00  0.74           C  
ATOM   1306  O   GLN A  85      14.123 -43.025   4.639  1.00  0.74           O  
ATOM   1307  CB  GLN A  85      14.464 -44.570   6.841  1.00  0.74           C  
ATOM   1308  CG  GLN A  85      14.679 -45.312   8.152  1.00  0.74           C  
ATOM   1309  CD  GLN A  85      15.873 -44.753   8.930  1.00  0.74           C  
ATOM   1310  NE2 GLN A  85      15.608 -44.198  10.111  1.00  0.74           N  
ATOM   1311  OE1 GLN A  85      17.018 -44.826   8.471  1.00  0.74           O  
ATOM   1312  H   GLN A  85      12.164 -43.727   7.749  1.00  0.74           H  
ATOM   1313  HA  GLN A  85      14.880 -42.638   7.633  1.00  0.74           H  
ATOM   1314 1HB  GLN A  85      13.676 -45.076   6.284  1.00  0.74           H  
ATOM   1315 2HB  GLN A  85      15.382 -44.642   6.255  1.00  0.74           H  
ATOM   1316 1HG  GLN A  85      13.785 -45.203   8.771  1.00  0.74           H  
ATOM   1317 2HG  GLN A  85      14.866 -46.366   7.943  1.00  0.74           H  
ATOM   1318 1HE2 GLN A  85      16.349 -43.813  10.665  1.00  0.74           H  
ATOM   1319 2HE2 GLN A  85      14.667 -44.171  10.453  1.00  0.74           H  
ATOM   1320  N   LEU A  86      13.968 -41.068   5.767  1.00  0.72           N  
ATOM   1321  CA  LEU A  86      13.954 -40.195   4.601  1.00  0.72           C  
ATOM   1322  C   LEU A  86      14.873 -38.997   4.828  1.00  0.72           C  
ATOM   1323  O   LEU A  86      14.948 -38.480   5.945  1.00  0.72           O  
ATOM   1324  CB  LEU A  86      12.549 -39.686   4.298  1.00  0.72           C  
ATOM   1325  CG  LEU A  86      11.488 -40.714   3.943  1.00  0.72           C  
ATOM   1326  CD1 LEU A  86      10.116 -40.057   3.881  1.00  0.72           C  
ATOM   1327  CD2 LEU A  86      11.843 -41.298   2.658  1.00  0.72           C  
ATOM   1328  H   LEU A  86      13.917 -40.672   6.704  1.00  0.72           H  
ATOM   1329  HA  LEU A  86      14.324 -40.755   3.745  1.00  0.72           H  
ATOM   1330 1HB  LEU A  86      12.191 -39.092   5.130  1.00  0.72           H  
ATOM   1331 2HB  LEU A  86      12.669 -39.076   3.452  1.00  0.72           H  
ATOM   1332  HG  LEU A  86      11.464 -41.494   4.696  1.00  0.72           H  
ATOM   1333 1HD1 LEU A  86       9.362 -40.801   3.621  1.00  0.72           H  
ATOM   1334 2HD1 LEU A  86       9.870 -39.617   4.833  1.00  0.72           H  
ATOM   1335 3HD1 LEU A  86      10.128 -39.298   3.137  1.00  0.72           H  
ATOM   1336 1HD2 LEU A  86      11.121 -42.050   2.391  1.00  0.72           H  
ATOM   1337 2HD2 LEU A  86      11.879 -40.524   1.890  1.00  0.72           H  
ATOM   1338 3HD2 LEU A  86      12.808 -41.741   2.764  1.00  0.72           H  
ATOM   1339  N   THR A  87      15.551 -38.538   3.777  1.00  0.71           N  
ATOM   1340  CA  THR A  87      16.433 -37.366   3.936  1.00  0.71           C  
ATOM   1341  C   THR A  87      16.247 -36.298   2.860  1.00  0.71           C  
ATOM   1342  O   THR A  87      16.274 -36.610   1.683  1.00  0.71           O  
ATOM   1343  CB  THR A  87      17.911 -37.811   3.912  1.00  0.71           C  
ATOM   1344  CG2 THR A  87      18.848 -36.627   4.106  1.00  0.71           C  
ATOM   1345  OG1 THR A  87      18.141 -38.777   4.954  1.00  0.71           O  
ATOM   1346  H   THR A  87      15.441 -39.028   2.883  1.00  0.71           H  
ATOM   1347  HA  THR A  87      16.219 -36.901   4.899  1.00  0.71           H  
ATOM   1348  HB  THR A  87      18.127 -38.278   2.949  1.00  0.71           H  
ATOM   1349  HG1 THR A  87      18.035 -38.340   5.821  1.00  0.71           H  
ATOM   1350 1HG2 THR A  87      19.869 -36.956   4.087  1.00  0.71           H  
ATOM   1351 2HG2 THR A  87      18.702 -35.899   3.315  1.00  0.71           H  
ATOM   1352 3HG2 THR A  87      18.643 -36.171   5.062  1.00  0.71           H  
ATOM   1353  N   VAL A  88      16.140 -35.040   3.253  1.00  0.72           N  
ATOM   1354  CA  VAL A  88      16.077 -33.927   2.310  1.00  0.72           C  
ATOM   1355  C   VAL A  88      17.503 -33.504   1.942  1.00  0.72           C  
ATOM   1356  O   VAL A  88      18.328 -33.309   2.830  1.00  0.72           O  
ATOM   1357  CB  VAL A  88      15.295 -32.753   2.940  1.00  0.72           C  
ATOM   1358  CG1 VAL A  88      15.297 -31.555   2.020  1.00  0.72           C  
ATOM   1359  CG2 VAL A  88      13.865 -33.206   3.238  1.00  0.72           C  
ATOM   1360  H   VAL A  88      16.118 -34.834   4.242  1.00  0.72           H  
ATOM   1361  HA  VAL A  88      15.566 -34.251   1.405  1.00  0.72           H  
ATOM   1362  HB  VAL A  88      15.787 -32.453   3.870  1.00  0.72           H  
ATOM   1363 1HG1 VAL A  88      14.761 -30.727   2.485  1.00  0.72           H  
ATOM   1364 2HG1 VAL A  88      16.322 -31.274   1.854  1.00  0.72           H  
ATOM   1365 3HG1 VAL A  88      14.822 -31.809   1.073  1.00  0.72           H  
ATOM   1366 1HG2 VAL A  88      13.310 -32.391   3.695  1.00  0.72           H  
ATOM   1367 2HG2 VAL A  88      13.379 -33.500   2.306  1.00  0.72           H  
ATOM   1368 3HG2 VAL A  88      13.888 -34.057   3.922  1.00  0.72           H  
ATOM   1369  N   VAL A  89      17.809 -33.393   0.647  1.00  0.74           N  
ATOM   1370  CA  VAL A  89      19.168 -33.033   0.216  1.00  0.74           C  
ATOM   1371  C   VAL A  89      19.379 -31.578  -0.228  1.00  0.74           C  
ATOM   1372  O   VAL A  89      20.367 -30.953   0.134  1.00  0.74           O  
ATOM   1373  CB  VAL A  89      19.573 -33.959  -0.937  1.00  0.74           C  
ATOM   1374  CG1 VAL A  89      20.936 -33.569  -1.478  1.00  0.74           C  
ATOM   1375  CG2 VAL A  89      19.545 -35.373  -0.430  1.00  0.74           C  
ATOM   1376  H   VAL A  89      17.107 -33.626  -0.053  1.00  0.74           H  
ATOM   1377  HA  VAL A  89      19.840 -33.221   1.055  1.00  0.74           H  
ATOM   1378  HB  VAL A  89      18.855 -33.857  -1.752  1.00  0.74           H  
ATOM   1379 1HG1 VAL A  89      21.203 -34.230  -2.300  1.00  0.74           H  
ATOM   1380 2HG1 VAL A  89      20.906 -32.537  -1.837  1.00  0.74           H  
ATOM   1381 3HG1 VAL A  89      21.677 -33.653  -0.685  1.00  0.74           H  
ATOM   1382 1HG2 VAL A  89      19.804 -36.058  -1.235  1.00  0.74           H  
ATOM   1383 2HG2 VAL A  89      20.251 -35.481   0.390  1.00  0.74           H  
ATOM   1384 3HG2 VAL A  89      18.537 -35.583  -0.074  1.00  0.74           H  
ATOM   1385  N   VAL A  90      18.485 -31.086  -1.079  1.00  0.79           N  
ATOM   1386  CA  VAL A  90      18.522 -29.745  -1.695  1.00  0.79           C  
ATOM   1387  C   VAL A  90      19.776 -29.495  -2.537  1.00  0.79           C  
ATOM   1388  O   VAL A  90      20.881 -29.322  -2.016  1.00  0.79           O  
ATOM   1389  CB  VAL A  90      18.431 -28.596  -0.643  1.00  0.79           C  
ATOM   1390  CG1 VAL A  90      18.444 -27.248  -1.369  1.00  0.79           C  
ATOM   1391  CG2 VAL A  90      17.198 -28.735   0.232  1.00  0.79           C  
ATOM   1392  H   VAL A  90      17.712 -31.686  -1.309  1.00  0.79           H  
ATOM   1393  HA  VAL A  90      17.706 -29.667  -2.380  1.00  0.79           H  
ATOM   1394  HB  VAL A  90      19.313 -28.629  -0.005  1.00  0.79           H  
ATOM   1395 1HG1 VAL A  90      18.401 -26.443  -0.647  1.00  0.79           H  
ATOM   1396 2HG1 VAL A  90      19.349 -27.157  -1.966  1.00  0.79           H  
ATOM   1397 3HG1 VAL A  90      17.574 -27.182  -2.030  1.00  0.79           H  
ATOM   1398 1HG2 VAL A  90      17.181 -27.927   0.964  1.00  0.79           H  
ATOM   1399 2HG2 VAL A  90      16.303 -28.695  -0.360  1.00  0.79           H  
ATOM   1400 3HG2 VAL A  90      17.252 -29.670   0.742  1.00  0.79           H  
ATOM   1401  N   GLY A  91      19.593 -29.468  -3.849  1.00  0.84           N  
ATOM   1402  CA  GLY A  91      20.681 -29.172  -4.763  1.00  0.84           C  
ATOM   1403  C   GLY A  91      20.641 -27.699  -5.133  1.00  0.84           C  
ATOM   1404  O   GLY A  91      19.848 -26.939  -4.573  1.00  0.84           O  
ATOM   1405  H   GLY A  91      18.663 -29.610  -4.231  1.00  0.84           H  
ATOM   1406 1HA  GLY A  91      21.635 -29.419  -4.299  1.00  0.84           H  
ATOM   1407 2HA  GLY A  91      20.580 -29.783  -5.658  1.00  0.84           H  
ATOM   1408  N   SER A  92      21.481 -27.309  -6.089  1.00  0.90           N  
ATOM   1409  CA  SER A  92      21.562 -25.928  -6.549  1.00  0.90           C  
ATOM   1410  C   SER A  92      20.450 -25.599  -7.544  1.00  0.90           C  
ATOM   1411  O   SER A  92      19.726 -26.481  -8.014  1.00  0.90           O  
ATOM   1412  CB  SER A  92      22.914 -25.673  -7.185  1.00  0.90           C  
ATOM   1413  OG  SER A  92      23.027 -26.372  -8.383  1.00  0.90           O  
ATOM   1414  H   SER A  92      22.103 -27.992  -6.497  1.00  0.90           H  
ATOM   1415  HA  SER A  92      21.450 -25.270  -5.685  1.00  0.90           H  
ATOM   1416 1HB  SER A  92      23.036 -24.607  -7.372  1.00  0.90           H  
ATOM   1417 2HB  SER A  92      23.703 -25.981  -6.504  1.00  0.90           H  
ATOM   1418  HG  SER A  92      22.346 -25.988  -8.950  1.00  0.90           H  
ATOM   1419  N   VAL A  93      20.310 -24.321  -7.860  1.00  0.94           N  
ATOM   1420  CA  VAL A  93      19.327 -23.900  -8.844  1.00  0.94           C  
ATOM   1421  C   VAL A  93      19.867 -23.948 -10.260  1.00  0.94           C  
ATOM   1422  O   VAL A  93      20.924 -23.382 -10.544  1.00  0.94           O  
ATOM   1423  CB  VAL A  93      18.860 -22.472  -8.545  1.00  0.94           C  
ATOM   1424  CG1 VAL A  93      17.921 -21.985  -9.625  1.00  0.94           C  
ATOM   1425  CG2 VAL A  93      18.157 -22.460  -7.229  1.00  0.94           C  
ATOM   1426  H   VAL A  93      20.907 -23.631  -7.427  1.00  0.94           H  
ATOM   1427  HA  VAL A  93      18.466 -24.567  -8.777  1.00  0.94           H  
ATOM   1428  HB  VAL A  93      19.720 -21.803  -8.518  1.00  0.94           H  
ATOM   1429 1HG1 VAL A  93      17.588 -20.972  -9.399  1.00  0.94           H  
ATOM   1430 2HG1 VAL A  93      18.425 -21.988 -10.592  1.00  0.94           H  
ATOM   1431 3HG1 VAL A  93      17.073 -22.645  -9.664  1.00  0.94           H  
ATOM   1432 1HG2 VAL A  93      17.832 -21.461  -7.009  1.00  0.94           H  
ATOM   1433 2HG2 VAL A  93      17.291 -23.127  -7.266  1.00  0.94           H  
ATOM   1434 3HG2 VAL A  93      18.846 -22.796  -6.461  1.00  0.94           H  
ATOM   1435  N   LYS A  94      19.139 -24.616 -11.146  1.00  0.98           N  
ATOM   1436  CA  LYS A  94      19.537 -24.672 -12.539  1.00  0.98           C  
ATOM   1437  C   LYS A  94      18.569 -23.838 -13.349  1.00  0.98           C  
ATOM   1438  O   LYS A  94      17.405 -23.690 -12.981  1.00  0.98           O  
ATOM   1439  CB  LYS A  94      19.637 -26.110 -13.051  1.00  0.98           C  
ATOM   1440  CG  LYS A  94      20.674 -26.972 -12.307  1.00  0.98           C  
ATOM   1441  CD  LYS A  94      22.097 -26.421 -12.549  1.00  0.98           C  
ATOM   1442  CE  LYS A  94      23.172 -27.260 -11.869  1.00  0.98           C  
ATOM   1443  NZ  LYS A  94      23.433 -28.508 -12.606  1.00  0.98           N1+
ATOM   1444  H   LYS A  94      18.295 -25.083 -10.847  1.00  0.98           H  
ATOM   1445  HA  LYS A  94      20.522 -24.217 -12.646  1.00  0.98           H  
ATOM   1446 1HB  LYS A  94      18.667 -26.598 -12.952  1.00  0.98           H  
ATOM   1447 2HB  LYS A  94      19.892 -26.102 -14.110  1.00  0.98           H  
ATOM   1448 1HG  LYS A  94      20.463 -26.962 -11.234  1.00  0.98           H  
ATOM   1449 2HG  LYS A  94      20.626 -28.010 -12.654  1.00  0.98           H  
ATOM   1450 1HD  LYS A  94      22.297 -26.402 -13.620  1.00  0.98           H  
ATOM   1451 2HD  LYS A  94      22.158 -25.401 -12.166  1.00  0.98           H  
ATOM   1452 1HE  LYS A  94      24.092 -26.686 -11.800  1.00  0.98           H  
ATOM   1453 2HE  LYS A  94      22.835 -27.515 -10.864  1.00  0.98           H  
ATOM   1454 1HZ  LYS A  94      24.125 -29.068 -12.129  1.00  0.98           H  
ATOM   1455 2HZ  LYS A  94      22.575 -29.069 -12.660  1.00  0.98           H  
ATOM   1456 3HZ  LYS A  94      23.749 -28.317 -13.532  1.00  0.98           H  
ATOM   1457  N   ASN A  95      19.070 -23.279 -14.434  1.00  1.02           N  
ATOM   1458  CA  ASN A  95      18.313 -22.396 -15.304  1.00  1.02           C  
ATOM   1459  C   ASN A  95      17.971 -23.015 -16.670  1.00  1.02           C  
ATOM   1460  O   ASN A  95      18.833 -23.629 -17.299  1.00  1.02           O  
ATOM   1461  CB  ASN A  95      19.059 -21.089 -15.418  1.00  1.02           C  
ATOM   1462  CG  ASN A  95      19.067 -20.387 -14.083  1.00  1.02           C  
ATOM   1463  ND2 ASN A  95      20.138 -20.576 -13.352  1.00  1.02           N  
ATOM   1464  OD1 ASN A  95      18.109 -19.705 -13.678  1.00  1.02           O  
ATOM   1465  H   ASN A  95      20.037 -23.462 -14.662  1.00  1.02           H  
ATOM   1466  HA  ASN A  95      17.392 -22.170 -14.785  1.00  1.02           H  
ATOM   1467 1HB  ASN A  95      20.084 -21.264 -15.735  1.00  1.02           H  
ATOM   1468 2HB  ASN A  95      18.586 -20.447 -16.164  1.00  1.02           H  
ATOM   1469 1HD2 ASN A  95      20.203 -20.155 -12.443  1.00  1.02           H  
ATOM   1470 2HD2 ASN A  95      20.891 -21.139 -13.697  1.00  1.02           H  
ATOM   1471  N   PRO A  96      16.696 -22.968 -17.080  1.00  1.05           N  
ATOM   1472  CA  PRO A  96      15.499 -22.518 -16.388  1.00  1.05           C  
ATOM   1473  C   PRO A  96      15.034 -23.500 -15.324  1.00  1.05           C  
ATOM   1474  O   PRO A  96      15.263 -24.713 -15.410  1.00  1.05           O  
ATOM   1475  CB  PRO A  96      14.500 -22.361 -17.536  1.00  1.05           C  
ATOM   1476  CG  PRO A  96      14.933 -23.342 -18.559  1.00  1.05           C  
ATOM   1477  CD  PRO A  96      16.452 -23.379 -18.462  1.00  1.05           C  
ATOM   1478  HA  PRO A  96      15.679 -21.545 -15.931  1.00  1.05           H  
ATOM   1479 1HB  PRO A  96      13.493 -22.543 -17.171  1.00  1.05           H  
ATOM   1480 2HB  PRO A  96      14.517 -21.330 -17.909  1.00  1.05           H  
ATOM   1481 1HG  PRO A  96      14.460 -24.280 -18.331  1.00  1.05           H  
ATOM   1482 2HG  PRO A  96      14.582 -23.044 -19.552  1.00  1.05           H  
ATOM   1483 1HD  PRO A  96      16.832 -24.394 -18.627  1.00  1.05           H  
ATOM   1484 2HD  PRO A  96      16.909 -22.652 -19.155  1.00  1.05           H  
ATOM   1485  N   MET A  97      14.295 -22.989 -14.360  1.00  1.10           N  
ATOM   1486  CA  MET A  97      13.754 -23.836 -13.318  1.00  1.10           C  
ATOM   1487  C   MET A  97      12.560 -24.612 -13.854  1.00  1.10           C  
ATOM   1488  O   MET A  97      11.400 -24.168 -13.781  1.00  1.10           O  
ATOM   1489  CB  MET A  97      13.426 -22.997 -12.086  1.00  1.10           C  
ATOM   1490  CG  MET A  97      14.671 -22.333 -11.511  1.00  1.10           C  
ATOM   1491  SD  MET A  97      14.362 -21.276 -10.107  1.00  1.10           S  
ATOM   1492  CE  MET A  97      14.052 -22.517  -8.890  1.00  1.10           C  
ATOM   1493  H   MET A  97      14.156 -21.982 -14.313  1.00  1.10           H  
ATOM   1494  HA  MET A  97      14.520 -24.560 -13.035  1.00  1.10           H  
ATOM   1495 1HB  MET A  97      12.699 -22.241 -12.314  1.00  1.10           H  
ATOM   1496 2HB  MET A  97      13.000 -23.639 -11.305  1.00  1.10           H  
ATOM   1497 1HG  MET A  97      15.360 -23.114 -11.211  1.00  1.10           H  
ATOM   1498 2HG  MET A  97      15.162 -21.740 -12.285  1.00  1.10           H  
ATOM   1499 1HE  MET A  97      13.847 -22.050  -7.950  1.00  1.10           H  
ATOM   1500 2HE  MET A  97      13.198 -23.111  -9.191  1.00  1.10           H  
ATOM   1501 3HE  MET A  97      14.916 -23.168  -8.783  1.00  1.10           H  
ATOM   1502  N   TRP A  98      12.888 -25.750 -14.479  1.00  1.14           N  
ATOM   1503  CA  TRP A  98      11.916 -26.602 -15.152  1.00  1.14           C  
ATOM   1504  C   TRP A  98      10.957 -27.267 -14.209  1.00  1.14           C  
ATOM   1505  O   TRP A  98      11.344 -28.016 -13.312  1.00  1.14           O  
ATOM   1506  CB  TRP A  98      12.597 -27.735 -15.924  1.00  1.14           C  
ATOM   1507  CG  TRP A  98      13.331 -27.339 -17.173  1.00  1.14           C  
ATOM   1508  CD1 TRP A  98      14.678 -27.227 -17.339  1.00  1.14           C  
ATOM   1509  CD2 TRP A  98      12.742 -27.026 -18.457  1.00  1.14           C  
ATOM   1510  CE2 TRP A  98      13.792 -26.739 -19.332  1.00  1.14           C  
ATOM   1511  CE3 TRP A  98      11.427 -26.971 -18.927  1.00  1.14           C  
ATOM   1512  NE1 TRP A  98      14.967 -26.873 -18.637  1.00  1.14           N  
ATOM   1513  CZ2 TRP A  98      13.568 -26.391 -20.651  1.00  1.14           C  
ATOM   1514  CZ3 TRP A  98      11.204 -26.619 -20.246  1.00  1.14           C  
ATOM   1515  CH2 TRP A  98      12.245 -26.339 -21.082  1.00  1.14           C  
ATOM   1516  H   TRP A  98      13.881 -25.968 -14.526  1.00  1.14           H  
ATOM   1517  HA  TRP A  98      11.340 -26.002 -15.835  1.00  1.14           H  
ATOM   1518 1HB  TRP A  98      13.302 -28.241 -15.264  1.00  1.14           H  
ATOM   1519 2HB  TRP A  98      11.839 -28.470 -16.200  1.00  1.14           H  
ATOM   1520  HD1 TRP A  98      15.419 -27.398 -16.561  1.00  1.14           H  
ATOM   1521  HE1 TRP A  98      15.893 -26.730 -19.011  1.00  1.14           H  
ATOM   1522  HE3 TRP A  98      10.592 -27.195 -18.260  1.00  1.14           H  
ATOM   1523  HZ2 TRP A  98      14.380 -26.163 -21.345  1.00  1.14           H  
ATOM   1524  HZ3 TRP A  98      10.176 -26.573 -20.605  1.00  1.14           H  
ATOM   1525  HH2 TRP A  98      12.029 -26.069 -22.113  1.00  1.14           H  
ATOM   1526  N   ARG A  99       9.689 -27.055 -14.484  1.00  1.16           N  
ATOM   1527  CA  ARG A  99       8.637 -27.632 -13.680  1.00  1.16           C  
ATOM   1528  C   ARG A  99       8.501 -29.140 -13.776  1.00  1.16           C  
ATOM   1529  O   ARG A  99       8.685 -29.727 -14.843  1.00  1.16           O  
ATOM   1530  CB  ARG A  99       7.313 -27.034 -14.118  1.00  1.16           C  
ATOM   1531  CG  ARG A  99       6.834 -27.433 -15.491  1.00  1.16           C  
ATOM   1532  CD  ARG A  99       5.612 -26.680 -15.839  1.00  1.16           C  
ATOM   1533  NE  ARG A  99       5.106 -26.985 -17.181  1.00  1.16           N  
ATOM   1534  CZ  ARG A  99       4.203 -27.951 -17.493  1.00  1.16           C  
ATOM   1535  NH1 ARG A  99       3.651 -28.712 -16.561  1.00  1.16           N1+
ATOM   1536  NH2 ARG A  99       3.862 -28.130 -18.757  1.00  1.16           N  
ATOM   1537  H   ARG A  99       9.459 -26.368 -15.199  1.00  1.16           H  
ATOM   1538  HA  ARG A  99       8.836 -27.373 -12.650  1.00  1.16           H  
ATOM   1539 1HB  ARG A  99       6.542 -27.371 -13.439  1.00  1.16           H  
ATOM   1540 2HB  ARG A  99       7.361 -25.949 -14.082  1.00  1.16           H  
ATOM   1541 1HG  ARG A  99       7.609 -27.214 -16.228  1.00  1.16           H  
ATOM   1542 2HG  ARG A  99       6.603 -28.500 -15.495  1.00  1.16           H  
ATOM   1543 1HD  ARG A  99       4.849 -26.928 -15.122  1.00  1.16           H  
ATOM   1544 2HD  ARG A  99       5.824 -25.608 -15.786  1.00  1.16           H  
ATOM   1545  HE  ARG A  99       5.481 -26.437 -17.944  1.00  1.16           H  
ATOM   1546 1HH1 ARG A  99       3.873 -28.581 -15.575  1.00  1.16           H  
ATOM   1547 2HH1 ARG A  99       2.983 -29.419 -16.823  1.00  1.16           H  
ATOM   1548 1HH2 ARG A  99       4.274 -27.552 -19.478  1.00  1.16           H  
ATOM   1549 2HH2 ARG A  99       3.190 -28.841 -19.003  1.00  1.16           H  
ATOM   1550  N   GLY A 100       8.095 -29.747 -12.661  1.00  1.16           N  
ATOM   1551  CA  GLY A 100       7.683 -31.146 -12.630  1.00  1.16           C  
ATOM   1552  C   GLY A 100       6.169 -31.067 -12.792  1.00  1.16           C  
ATOM   1553  O   GLY A 100       5.647 -29.955 -12.716  1.00  1.16           O  
ATOM   1554  H   GLY A 100       8.038 -29.199 -11.817  1.00  1.16           H  
ATOM   1555 1HA  GLY A 100       8.155 -31.695 -13.443  1.00  1.16           H  
ATOM   1556 2HA  GLY A 100       7.955 -31.611 -11.681  1.00  1.16           H  
ATOM   1557  N   PRO A 101       5.448 -32.180 -12.998  1.00  1.12           N  
ATOM   1558  CA  PRO A 101       4.001 -32.267 -13.120  1.00  1.12           C  
ATOM   1559  C   PRO A 101       3.200 -32.452 -11.826  1.00  1.12           C  
ATOM   1560  O   PRO A 101       1.970 -32.464 -11.883  1.00  1.12           O  
ATOM   1561  CB  PRO A 101       3.858 -33.504 -13.999  1.00  1.12           C  
ATOM   1562  CG  PRO A 101       4.986 -34.397 -13.557  1.00  1.12           C  
ATOM   1563  CD  PRO A 101       6.129 -33.457 -13.183  1.00  1.12           C  
ATOM   1564  HA  PRO A 101       3.639 -31.376 -13.656  1.00  1.12           H  
ATOM   1565 1HB  PRO A 101       2.869 -33.961 -13.841  1.00  1.12           H  
ATOM   1566 2HB  PRO A 101       3.917 -33.222 -15.060  1.00  1.12           H  
ATOM   1567 1HG  PRO A 101       4.674 -35.029 -12.719  1.00  1.12           H  
ATOM   1568 2HG  PRO A 101       5.251 -35.081 -14.372  1.00  1.12           H  
ATOM   1569 1HD  PRO A 101       6.570 -33.776 -12.228  1.00  1.12           H  
ATOM   1570 2HD  PRO A 101       6.863 -33.422 -13.994  1.00  1.12           H  
ATOM   1571  N   GLN A 102       3.854 -32.651 -10.675  1.00  1.04           N  
ATOM   1572  CA  GLN A 102       3.083 -32.997  -9.480  1.00  1.04           C  
ATOM   1573  C   GLN A 102       3.082 -31.846  -8.485  1.00  1.04           C  
ATOM   1574  O   GLN A 102       3.770 -30.845  -8.690  1.00  1.04           O  
ATOM   1575  CB  GLN A 102       3.619 -34.286  -8.819  1.00  1.04           C  
ATOM   1576  CG  GLN A 102       3.578 -35.511  -9.734  1.00  1.04           C  
ATOM   1577  CD  GLN A 102       3.832 -36.825  -9.006  1.00  1.04           C  
ATOM   1578  NE2 GLN A 102       4.644 -37.710  -9.574  1.00  1.04           N  
ATOM   1579  OE1 GLN A 102       3.282 -37.031  -7.923  1.00  1.04           O  
ATOM   1580  H   GLN A 102       4.874 -32.631 -10.596  1.00  1.04           H  
ATOM   1581  HA  GLN A 102       2.050 -33.179  -9.769  1.00  1.04           H  
ATOM   1582 1HB  GLN A 102       4.656 -34.139  -8.522  1.00  1.04           H  
ATOM   1583 2HB  GLN A 102       3.052 -34.507  -7.916  1.00  1.04           H  
ATOM   1584 1HG  GLN A 102       2.610 -35.561 -10.229  1.00  1.04           H  
ATOM   1585 2HG  GLN A 102       4.371 -35.398 -10.470  1.00  1.04           H  
ATOM   1586 1HE2 GLN A 102       4.825 -38.581  -9.115  1.00  1.04           H  
ATOM   1587 2HE2 GLN A 102       5.094 -37.512 -10.475  1.00  1.04           H  
ATOM   1588  N   ARG A 103       2.323 -31.986  -7.405  1.00  0.97           N  
ATOM   1589  CA  ARG A 103       2.332 -30.978  -6.349  1.00  0.97           C  
ATOM   1590  C   ARG A 103       2.565 -31.662  -5.013  1.00  0.97           C  
ATOM   1591  O   ARG A 103       2.222 -32.828  -4.838  1.00  0.97           O  
ATOM   1592  CB  ARG A 103       1.008 -30.243  -6.282  1.00  0.97           C  
ATOM   1593  CG  ARG A 103      -0.158 -31.130  -5.898  1.00  0.97           C  
ATOM   1594  CD  ARG A 103      -1.426 -30.391  -5.861  1.00  0.97           C  
ATOM   1595  NE  ARG A 103      -2.548 -31.266  -5.597  1.00  0.97           N  
ATOM   1596  CZ  ARG A 103      -2.978 -31.605  -4.374  1.00  0.97           C  
ATOM   1597  NH1 ARG A 103      -2.386 -31.122  -3.310  1.00  0.97           N1+
ATOM   1598  NH2 ARG A 103      -4.009 -32.424  -4.247  1.00  0.97           N  
ATOM   1599  H   ARG A 103       1.748 -32.810  -7.299  1.00  0.97           H  
ATOM   1600  HA  ARG A 103       3.134 -30.262  -6.530  1.00  0.97           H  
ATOM   1601 1HB  ARG A 103       1.074 -29.441  -5.542  1.00  0.97           H  
ATOM   1602 2HB  ARG A 103       0.788 -29.784  -7.245  1.00  0.97           H  
ATOM   1603 1HG  ARG A 103      -0.251 -31.941  -6.618  1.00  0.97           H  
ATOM   1604 2HG  ARG A 103       0.025 -31.542  -4.900  1.00  0.97           H  
ATOM   1605 1HD  ARG A 103      -1.391 -29.626  -5.079  1.00  0.97           H  
ATOM   1606 2HD  ARG A 103      -1.585 -29.925  -6.813  1.00  0.97           H  
ATOM   1607  HE  ARG A 103      -3.035 -31.659  -6.388  1.00  0.97           H  
ATOM   1608 1HH1 ARG A 103      -1.600 -30.482  -3.416  1.00  0.97           H  
ATOM   1609 2HH1 ARG A 103      -2.724 -31.366  -2.398  1.00  0.97           H  
ATOM   1610 1HH2 ARG A 103      -4.465 -32.790  -5.072  1.00  0.97           H  
ATOM   1611 2HH2 ARG A 103      -4.345 -32.681  -3.333  1.00  0.97           H  
ATOM   1612  N   LEU A 104       3.115 -30.927  -4.062  1.00  0.90           N  
ATOM   1613  CA  LEU A 104       3.328 -31.440  -2.721  1.00  0.90           C  
ATOM   1614  C   LEU A 104       1.987 -31.467  -1.979  1.00  0.90           C  
ATOM   1615  O   LEU A 104       1.308 -30.445  -1.938  1.00  0.90           O  
ATOM   1616  CB  LEU A 104       4.283 -30.508  -1.990  1.00  0.90           C  
ATOM   1617  CG  LEU A 104       4.728 -30.889  -0.653  1.00  0.90           C  
ATOM   1618  CD1 LEU A 104       5.510 -32.099  -0.787  1.00  0.90           C  
ATOM   1619  CD2 LEU A 104       5.561 -29.754  -0.052  1.00  0.90           C  
ATOM   1620  H   LEU A 104       3.422 -29.984  -4.278  1.00  0.90           H  
ATOM   1621  HA  LEU A 104       3.787 -32.417  -2.792  1.00  0.90           H  
ATOM   1622 1HB  LEU A 104       5.160 -30.324  -2.610  1.00  0.90           H  
ATOM   1623 2HB  LEU A 104       3.755 -29.589  -1.848  1.00  0.90           H  
ATOM   1624  HG  LEU A 104       3.862 -31.102  -0.025  1.00  0.90           H  
ATOM   1625 1HD1 LEU A 104       5.857 -32.434   0.189  1.00  0.90           H  
ATOM   1626 2HD1 LEU A 104       4.886 -32.829  -1.232  1.00  0.90           H  
ATOM   1627 3HD1 LEU A 104       6.341 -31.911  -1.429  1.00  0.90           H  
ATOM   1628 1HD2 LEU A 104       5.914 -30.030   0.938  1.00  0.90           H  
ATOM   1629 2HD2 LEU A 104       6.408 -29.551  -0.693  1.00  0.90           H  
ATOM   1630 3HD2 LEU A 104       4.947 -28.870   0.012  1.00  0.90           H  
ATOM   1631  N   PRO A 105       1.522 -32.606  -1.456  1.00  0.87           N  
ATOM   1632  CA  PRO A 105       0.294 -32.705  -0.704  1.00  0.87           C  
ATOM   1633  C   PRO A 105       0.350 -31.857   0.554  1.00  0.87           C  
ATOM   1634  O   PRO A 105       1.408 -31.716   1.170  1.00  0.87           O  
ATOM   1635  CB  PRO A 105       0.226 -34.194  -0.349  1.00  0.87           C  
ATOM   1636  CG  PRO A 105       1.099 -34.880  -1.374  1.00  0.87           C  
ATOM   1637  CD  PRO A 105       2.202 -33.906  -1.662  1.00  0.87           C  
ATOM   1638  HA  PRO A 105      -0.548 -32.403  -1.342  1.00  0.87           H  
ATOM   1639 1HB  PRO A 105       0.575 -34.346   0.683  1.00  0.87           H  
ATOM   1640 2HB  PRO A 105      -0.817 -34.544  -0.384  1.00  0.87           H  
ATOM   1641 1HG  PRO A 105       1.471 -35.839  -0.976  1.00  0.87           H  
ATOM   1642 2HG  PRO A 105       0.506 -35.129  -2.271  1.00  0.87           H  
ATOM   1643 1HD  PRO A 105       3.012 -34.044  -0.941  1.00  0.87           H  
ATOM   1644 2HD  PRO A 105       2.504 -34.073  -2.698  1.00  0.87           H  
ATOM   1645  N   VAL A 106      -0.794 -31.350   0.972  1.00  0.86           N  
ATOM   1646  CA  VAL A 106      -0.885 -30.664   2.242  1.00  0.86           C  
ATOM   1647  C   VAL A 106      -0.790 -31.770   3.289  1.00  0.86           C  
ATOM   1648  O   VAL A 106      -1.446 -32.796   3.124  1.00  0.86           O  
ATOM   1649  CB  VAL A 106      -2.194 -29.865   2.335  1.00  0.86           C  
ATOM   1650  CG1 VAL A 106      -2.377 -29.276   3.710  1.00  0.86           C  
ATOM   1651  CG2 VAL A 106      -2.124 -28.734   1.326  1.00  0.86           C  
ATOM   1652  H   VAL A 106      -1.624 -31.464   0.411  1.00  0.86           H  
ATOM   1653  HA  VAL A 106      -0.066 -29.961   2.311  1.00  0.86           H  
ATOM   1654  HB  VAL A 106      -3.041 -30.520   2.130  1.00  0.86           H  
ATOM   1655 1HG1 VAL A 106      -3.311 -28.712   3.734  1.00  0.86           H  
ATOM   1656 2HG1 VAL A 106      -2.417 -30.071   4.446  1.00  0.86           H  
ATOM   1657 3HG1 VAL A 106      -1.556 -28.607   3.930  1.00  0.86           H  
ATOM   1658 1HG2 VAL A 106      -3.032 -28.156   1.390  1.00  0.86           H  
ATOM   1659 2HG2 VAL A 106      -1.276 -28.090   1.556  1.00  0.86           H  
ATOM   1660 3HG2 VAL A 106      -2.008 -29.131   0.317  1.00  0.86           H  
ATOM   1661  N   PRO A 107       0.054 -31.656   4.324  1.00  0.87           N  
ATOM   1662  CA  PRO A 107       0.270 -32.667   5.340  1.00  0.87           C  
ATOM   1663  C   PRO A 107      -0.935 -33.325   5.979  1.00  0.87           C  
ATOM   1664  O   PRO A 107      -0.898 -34.526   6.245  1.00  0.87           O  
ATOM   1665  CB  PRO A 107       0.948 -31.848   6.431  1.00  0.87           C  
ATOM   1666  CG  PRO A 107       1.701 -30.815   5.713  1.00  0.87           C  
ATOM   1667  CD  PRO A 107       0.847 -30.423   4.544  1.00  0.87           C  
ATOM   1668  HA  PRO A 107       0.959 -33.429   4.944  1.00  0.87           H  
ATOM   1669 1HB  PRO A 107       0.201 -31.446   7.134  1.00  0.87           H  
ATOM   1670 2HB  PRO A 107       1.589 -32.501   7.016  1.00  0.87           H  
ATOM   1671 1HG  PRO A 107       1.924 -29.976   6.383  1.00  0.87           H  
ATOM   1672 2HG  PRO A 107       2.638 -31.242   5.443  1.00  0.87           H  
ATOM   1673 1HD  PRO A 107       0.230 -29.576   4.816  1.00  0.87           H  
ATOM   1674 2HD  PRO A 107       1.511 -30.217   3.696  1.00  0.87           H  
ATOM   1675  N   VAL A 108      -2.009 -32.558   6.223  1.00  0.88           N  
ATOM   1676  CA  VAL A 108      -3.205 -33.030   6.954  1.00  0.88           C  
ATOM   1677  C   VAL A 108      -2.830 -33.368   8.417  1.00  0.88           C  
ATOM   1678  O   VAL A 108      -3.280 -32.704   9.349  1.00  0.88           O  
ATOM   1679  CB  VAL A 108      -3.890 -34.227   6.259  1.00  0.88           C  
ATOM   1680  CG1 VAL A 108      -5.016 -34.769   7.136  1.00  0.88           C  
ATOM   1681  CG2 VAL A 108      -4.428 -33.761   4.911  1.00  0.88           C  
ATOM   1682  H   VAL A 108      -1.988 -31.596   5.931  1.00  0.88           H  
ATOM   1683  HA  VAL A 108      -3.931 -32.215   6.974  1.00  0.88           H  
ATOM   1684  HB  VAL A 108      -3.190 -35.035   6.113  1.00  0.88           H  
ATOM   1685 1HG1 VAL A 108      -5.492 -35.611   6.636  1.00  0.88           H  
ATOM   1686 2HG1 VAL A 108      -4.615 -35.102   8.093  1.00  0.88           H  
ATOM   1687 3HG1 VAL A 108      -5.750 -33.985   7.308  1.00  0.88           H  
ATOM   1688 1HG2 VAL A 108      -4.914 -34.593   4.406  1.00  0.88           H  
ATOM   1689 2HG2 VAL A 108      -5.145 -32.958   5.065  1.00  0.88           H  
ATOM   1690 3HG2 VAL A 108      -3.606 -33.398   4.299  1.00  0.88           H  
ATOM   1691  N   ASN A 109      -1.993 -34.387   8.593  1.00  0.89           N  
ATOM   1692  CA  ASN A 109      -1.414 -34.775   9.870  1.00  0.89           C  
ATOM   1693  C   ASN A 109      -0.061 -34.069   9.997  1.00  0.89           C  
ATOM   1694  O   ASN A 109       0.513 -33.645   8.996  1.00  0.89           O  
ATOM   1695  CB  ASN A 109      -1.267 -36.279   9.954  1.00  0.89           C  
ATOM   1696  CG  ASN A 109      -2.606 -36.982   9.945  1.00  0.89           C  
ATOM   1697  ND2 ASN A 109      -2.694 -38.065   9.213  1.00  0.89           N  
ATOM   1698  OD1 ASN A 109      -3.558 -36.544  10.601  1.00  0.89           O  
ATOM   1699  H   ASN A 109      -1.699 -34.880   7.761  1.00  0.89           H  
ATOM   1700  HA  ASN A 109      -2.052 -34.425  10.682  1.00  0.89           H  
ATOM   1701 1HB  ASN A 109      -0.680 -36.629   9.105  1.00  0.89           H  
ATOM   1702 2HB  ASN A 109      -0.726 -36.546  10.862  1.00  0.89           H  
ATOM   1703 1HD2 ASN A 109      -3.556 -38.572   9.170  1.00  0.89           H  
ATOM   1704 2HD2 ASN A 109      -1.900 -38.384   8.695  1.00  0.89           H  
ATOM   1705  N   GLU A 110       0.461 -33.942  11.209  1.00  0.93           N  
ATOM   1706  CA  GLU A 110       1.755 -33.280  11.382  1.00  0.93           C  
ATOM   1707  C   GLU A 110       2.660 -34.179  12.214  1.00  0.93           C  
ATOM   1708  O   GLU A 110       2.164 -35.030  12.952  1.00  0.93           O  
ATOM   1709  CB  GLU A 110       1.544 -31.922  12.055  1.00  0.93           C  
ATOM   1710  CG  GLU A 110       0.539 -31.025  11.318  1.00  0.93           C  
ATOM   1711  CD  GLU A 110       0.361 -29.673  11.937  1.00  0.93           C  
ATOM   1712  OE1 GLU A 110       1.078 -29.354  12.843  1.00  0.93           O  
ATOM   1713  OE2 GLU A 110      -0.492 -28.939  11.494  1.00  0.93           O1-
ATOM   1714  H   GLU A 110      -0.035 -34.296  12.014  1.00  0.93           H  
ATOM   1715  HA  GLU A 110       2.221 -33.128  10.409  1.00  0.93           H  
ATOM   1716 1HB  GLU A 110       1.210 -32.063  13.082  1.00  0.93           H  
ATOM   1717 2HB  GLU A 110       2.488 -31.389  12.086  1.00  0.93           H  
ATOM   1718 1HG  GLU A 110       0.871 -30.908  10.285  1.00  0.93           H  
ATOM   1719 2HG  GLU A 110      -0.429 -31.523  11.297  1.00  0.93           H  
ATOM   1720  N   LEU A 111       3.975 -34.024  12.106  1.00  1.02           N  
ATOM   1721  CA  LEU A 111       4.839 -34.861  12.932  1.00  1.02           C  
ATOM   1722  C   LEU A 111       4.857 -34.300  14.367  1.00  1.02           C  
ATOM   1723  O   LEU A 111       4.704 -33.107  14.539  1.00  1.02           O  
ATOM   1724  CB  LEU A 111       6.227 -34.921  12.279  1.00  1.02           C  
ATOM   1725  CG  LEU A 111       6.230 -35.618  10.873  1.00  1.02           C  
ATOM   1726  CD1 LEU A 111       7.587 -35.525  10.218  1.00  1.02           C  
ATOM   1727  CD2 LEU A 111       5.835 -37.070  11.037  1.00  1.02           C  
ATOM   1728  H   LEU A 111       4.383 -33.320  11.484  1.00  1.02           H  
ATOM   1729  HA  LEU A 111       4.421 -35.865  12.930  1.00  1.02           H  
ATOM   1730 1HB  LEU A 111       6.601 -33.900  12.146  1.00  1.02           H  
ATOM   1731 2HB  LEU A 111       6.900 -35.451  12.929  1.00  1.02           H  
ATOM   1732  HG  LEU A 111       5.523 -35.123  10.239  1.00  1.02           H  
ATOM   1733 1HD1 LEU A 111       7.555 -35.998   9.234  1.00  1.02           H  
ATOM   1734 2HD1 LEU A 111       7.841 -34.490  10.112  1.00  1.02           H  
ATOM   1735 3HD1 LEU A 111       8.327 -36.019  10.823  1.00  1.02           H  
ATOM   1736 1HD2 LEU A 111       5.817 -37.551  10.061  1.00  1.02           H  
ATOM   1737 2HD2 LEU A 111       6.557 -37.576  11.679  1.00  1.02           H  
ATOM   1738 3HD2 LEU A 111       4.844 -37.129  11.491  1.00  1.02           H  
ATOM   1739  N   PRO A 112       4.963 -35.114  15.431  1.00  1.19           N  
ATOM   1740  CA  PRO A 112       5.013 -34.669  16.829  1.00  1.19           C  
ATOM   1741  C   PRO A 112       6.229 -33.825  17.248  1.00  1.19           C  
ATOM   1742  O   PRO A 112       6.154 -33.034  18.195  1.00  1.19           O  
ATOM   1743  CB  PRO A 112       4.990 -36.003  17.590  1.00  1.19           C  
ATOM   1744  CG  PRO A 112       5.496 -37.030  16.604  1.00  1.19           C  
ATOM   1745  CD  PRO A 112       4.984 -36.561  15.255  1.00  1.19           C  
ATOM   1746  HA  PRO A 112       4.089 -34.110  17.037  1.00  1.19           H  
ATOM   1747 1HB  PRO A 112       5.633 -35.929  18.481  1.00  1.19           H  
ATOM   1748 2HB  PRO A 112       3.972 -36.216  17.945  1.00  1.19           H  
ATOM   1749 1HG  PRO A 112       6.595 -37.072  16.656  1.00  1.19           H  
ATOM   1750 2HG  PRO A 112       5.131 -38.031  16.875  1.00  1.19           H  
ATOM   1751 1HD  PRO A 112       5.672 -36.863  14.475  1.00  1.19           H  
ATOM   1752 2HD  PRO A 112       3.964 -36.933  15.074  1.00  1.19           H  
ATOM   1753  N   HIS A 113       7.334 -33.921  16.525  1.00  1.47           N  
ATOM   1754  CA  HIS A 113       8.522 -33.172  16.933  1.00  1.47           C  
ATOM   1755  C   HIS A 113       8.513 -31.767  16.367  1.00  1.47           C  
ATOM   1756  O   HIS A 113       9.092 -31.496  15.316  1.00  1.47           O  
ATOM   1757  CB  HIS A 113       9.807 -33.880  16.542  1.00  1.47           C  
ATOM   1758  CG  HIS A 113      10.004 -35.195  17.230  1.00  1.47           C  
ATOM   1759  CD2 HIS A 113      10.289 -36.388  16.727  1.00  1.47           C  
ATOM   1760  ND1 HIS A 113       9.964 -35.354  18.607  1.00  1.47           N  
ATOM   1761  CE1 HIS A 113      10.219 -36.626  18.897  1.00  1.47           C  
ATOM   1762  NE2 HIS A 113      10.426 -37.267  17.766  1.00  1.47           N  
ATOM   1763  H   HIS A 113       7.375 -34.539  15.731  1.00  1.47           H  
ATOM   1764  HA  HIS A 113       8.529 -33.077  18.018  1.00  1.47           H  
ATOM   1765 1HB  HIS A 113       9.810 -34.062  15.471  1.00  1.47           H  
ATOM   1766 2HB  HIS A 113      10.665 -33.241  16.767  1.00  1.47           H  
ATOM   1767  HD2 HIS A 113      10.424 -36.611  15.692  1.00  1.47           H  
ATOM   1768  HE1 HIS A 113      10.269 -37.059  19.896  1.00  1.47           H  
ATOM   1769  HE2 HIS A 113      10.681 -38.255  17.619  1.00  1.47           H  
ATOM   1770  N   GLY A 114       7.798 -30.900  17.063  1.00  1.88           N  
ATOM   1771  CA  GLY A 114       7.556 -29.543  16.602  1.00  1.88           C  
ATOM   1772  C   GLY A 114       8.634 -28.503  16.876  1.00  1.88           C  
ATOM   1773  O   GLY A 114       9.733 -28.809  17.348  1.00  1.88           O  
ATOM   1774  H   GLY A 114       7.347 -31.267  17.902  1.00  1.88           H  
ATOM   1775 1HA  GLY A 114       7.401 -29.586  15.534  1.00  1.88           H  
ATOM   1776 2HA  GLY A 114       6.624 -29.197  17.041  1.00  1.88           H  
ATOM   1777  N   TRP A 115       8.248 -27.247  16.616  1.00  2.43           N  
ATOM   1778  CA  TRP A 115       9.067 -26.030  16.675  1.00  2.43           C  
ATOM   1779  C   TRP A 115       9.910 -25.829  17.922  1.00  2.43           C  
ATOM   1780  O   TRP A 115      10.925 -25.141  17.870  1.00  2.43           O  
ATOM   1781  CB  TRP A 115       8.157 -24.814  16.502  1.00  2.43           C  
ATOM   1782  CG  TRP A 115       7.150 -24.635  17.621  1.00  2.43           C  
ATOM   1783  CD1 TRP A 115       5.876 -25.125  17.650  1.00  2.43           C  
ATOM   1784  CD2 TRP A 115       7.325 -23.902  18.862  1.00  2.43           C  
ATOM   1785  CE2 TRP A 115       6.124 -24.005  19.570  1.00  2.43           C  
ATOM   1786  CE3 TRP A 115       8.387 -23.179  19.419  1.00  2.43           C  
ATOM   1787  NE1 TRP A 115       5.252 -24.753  18.820  1.00  2.43           N  
ATOM   1788  CZ2 TRP A 115       5.952 -23.411  20.808  1.00  2.43           C  
ATOM   1789  CZ3 TRP A 115       8.214 -22.586  20.661  1.00  2.43           C  
ATOM   1790  CH2 TRP A 115       7.026 -22.700  21.338  1.00  2.43           C  
ATOM   1791  H   TRP A 115       7.302 -27.129  16.285  1.00  2.43           H  
ATOM   1792  HA  TRP A 115       9.747 -26.060  15.824  1.00  2.43           H  
ATOM   1793 1HB  TRP A 115       8.768 -23.913  16.447  1.00  2.43           H  
ATOM   1794 2HB  TRP A 115       7.611 -24.898  15.563  1.00  2.43           H  
ATOM   1795  HD1 TRP A 115       5.419 -25.721  16.862  1.00  2.43           H  
ATOM   1796  HE1 TRP A 115       4.305 -24.984  19.085  1.00  2.43           H  
ATOM   1797  HE3 TRP A 115       9.332 -23.087  18.886  1.00  2.43           H  
ATOM   1798  HZ2 TRP A 115       5.016 -23.488  21.362  1.00  2.43           H  
ATOM   1799  HZ3 TRP A 115       9.047 -22.029  21.087  1.00  2.43           H  
ATOM   1800  HH2 TRP A 115       6.924 -22.221  22.312  1.00  2.43           H  
ATOM   1801  N   LYS A 116       9.526 -26.432  19.033  1.00  3.03           N  
ATOM   1802  CA  LYS A 116      10.264 -26.274  20.276  1.00  3.03           C  
ATOM   1803  C   LYS A 116      11.684 -26.823  20.135  1.00  3.03           C  
ATOM   1804  O   LYS A 116      12.588 -26.433  20.872  1.00  3.03           O  
ATOM   1805  CB  LYS A 116       9.525 -26.967  21.413  1.00  3.03           C  
ATOM   1806  CG  LYS A 116       8.225 -26.279  21.787  1.00  3.03           C  
ATOM   1807  CD  LYS A 116       7.499 -26.989  22.907  1.00  3.03           C  
ATOM   1808  CE  LYS A 116       6.202 -26.272  23.253  1.00  3.03           C  
ATOM   1809  NZ  LYS A 116       5.452 -26.972  24.336  1.00  3.03           N1+
ATOM   1810  H   LYS A 116       8.695 -27.002  19.015  1.00  3.03           H  
ATOM   1811  HA  LYS A 116      10.336 -25.212  20.506  1.00  3.03           H  
ATOM   1812 1HB  LYS A 116       9.299 -27.994  21.128  1.00  3.03           H  
ATOM   1813 2HB  LYS A 116      10.161 -27.000  22.296  1.00  3.03           H  
ATOM   1814 1HG  LYS A 116       8.438 -25.260  22.097  1.00  3.03           H  
ATOM   1815 2HG  LYS A 116       7.578 -26.247  20.913  1.00  3.03           H  
ATOM   1816 1HD  LYS A 116       7.271 -28.011  22.602  1.00  3.03           H  
ATOM   1817 2HD  LYS A 116       8.135 -27.023  23.791  1.00  3.03           H  
ATOM   1818 1HE  LYS A 116       6.433 -25.258  23.579  1.00  3.03           H  
ATOM   1819 2HE  LYS A 116       5.575 -26.221  22.362  1.00  3.03           H  
ATOM   1820 1HZ  LYS A 116       4.600 -26.467  24.536  1.00  3.03           H  
ATOM   1821 2HZ  LYS A 116       5.225 -27.910  24.037  1.00  3.03           H  
ATOM   1822 3HZ  LYS A 116       6.022 -27.013  25.169  1.00  3.03           H  
ATOM   1823  N   ALA A 117      11.867 -27.755  19.193  1.00  3.58           N  
ATOM   1824  CA  ALA A 117      13.156 -28.368  18.918  1.00  3.58           C  
ATOM   1825  C   ALA A 117      14.013 -27.518  17.969  1.00  3.58           C  
ATOM   1826  O   ALA A 117      15.168 -27.868  17.692  1.00  3.58           O  
ATOM   1827  CB  ALA A 117      12.943 -29.744  18.311  1.00  3.58           C  
ATOM   1828  H   ALA A 117      11.075 -28.038  18.614  1.00  3.58           H  
ATOM   1829  HA  ALA A 117      13.692 -28.465  19.862  1.00  3.58           H  
ATOM   1830 1HB  ALA A 117      13.908 -30.218  18.129  1.00  3.58           H  
ATOM   1831 2HB  ALA A 117      12.359 -30.359  18.993  1.00  3.58           H  
ATOM   1832 3HB  ALA A 117      12.403 -29.640  17.366  1.00  3.58           H  
ATOM   1833  N   TRP A 118      13.458 -26.423  17.446  1.00  3.96           N  
ATOM   1834  CA  TRP A 118      14.180 -25.636  16.462  1.00  3.96           C  
ATOM   1835  C   TRP A 118      15.461 -25.099  17.051  1.00  3.96           C  
ATOM   1836  O   TRP A 118      15.497 -24.622  18.187  1.00  3.96           O  
ATOM   1837  CB  TRP A 118      13.337 -24.463  15.950  1.00  3.96           C  
ATOM   1838  CG  TRP A 118      14.021 -23.670  14.850  1.00  3.96           C  
ATOM   1839  CD1 TRP A 118      13.922 -23.896  13.510  1.00  3.96           C  
ATOM   1840  CD2 TRP A 118      14.929 -22.543  14.998  1.00  3.96           C  
ATOM   1841  CE2 TRP A 118      15.321 -22.160  13.711  1.00  3.96           C  
ATOM   1842  CE3 TRP A 118      15.435 -21.846  16.103  1.00  3.96           C  
ATOM   1843  NE1 TRP A 118      14.697 -22.990  12.814  1.00  3.96           N  
ATOM   1844  CZ2 TRP A 118      16.197 -21.110  13.496  1.00  3.96           C  
ATOM   1845  CZ3 TRP A 118      16.314 -20.795  15.885  1.00  3.96           C  
ATOM   1846  CH2 TRP A 118      16.682 -20.436  14.615  1.00  3.96           C  
ATOM   1847  H   TRP A 118      12.526 -26.123  17.716  1.00  3.96           H  
ATOM   1848  HA  TRP A 118      14.429 -26.279  15.618  1.00  3.96           H  
ATOM   1849 1HB  TRP A 118      12.387 -24.839  15.570  1.00  3.96           H  
ATOM   1850 2HB  TRP A 118      13.112 -23.790  16.779  1.00  3.96           H  
ATOM   1851  HD1 TRP A 118      13.322 -24.682  13.056  1.00  3.96           H  
ATOM   1852  HE1 TRP A 118      14.798 -22.949  11.807  1.00  3.96           H  
ATOM   1853  HE3 TRP A 118      15.145 -22.131  17.114  1.00  3.96           H  
ATOM   1854  HZ2 TRP A 118      16.509 -20.809  12.495  1.00  3.96           H  
ATOM   1855  HZ3 TRP A 118      16.704 -20.261  16.750  1.00  3.96           H  
ATOM   1856  HH2 TRP A 118      17.377 -19.606  14.478  1.00  3.96           H  
ATOM   1857  N   GLY A 119      16.515 -25.144  16.252  1.00  4.11           N  
ATOM   1858  CA  GLY A 119      17.820 -24.665  16.635  1.00  4.11           C  
ATOM   1859  C   GLY A 119      18.717 -25.863  16.876  1.00  4.11           C  
ATOM   1860  O   GLY A 119      19.943 -25.760  16.843  1.00  4.11           O  
ATOM   1861  H   GLY A 119      16.438 -25.576  15.328  1.00  4.11           H  
ATOM   1862 1HA  GLY A 119      18.216 -24.046  15.835  1.00  4.11           H  
ATOM   1863 2HA  GLY A 119      17.749 -24.053  17.534  1.00  4.11           H  
ATOM   1864  N   LYS A 120      18.108 -27.038  17.041  1.00  4.03           N  
ATOM   1865  CA  LYS A 120      18.873 -28.256  17.217  1.00  4.03           C  
ATOM   1866  C   LYS A 120      19.822 -28.488  16.049  1.00  4.03           C  
ATOM   1867  O   LYS A 120      20.920 -29.003  16.256  1.00  4.03           O  
ATOM   1868  CB  LYS A 120      17.970 -29.464  17.446  1.00  4.03           C  
ATOM   1869  CG  LYS A 120      18.744 -30.760  17.687  1.00  4.03           C  
ATOM   1870  CD  LYS A 120      17.837 -31.886  18.148  1.00  4.03           C  
ATOM   1871  CE  LYS A 120      18.616 -33.186  18.346  1.00  4.03           C  
ATOM   1872  NZ  LYS A 120      17.750 -34.253  18.918  1.00  4.03           N1+
ATOM   1873  H   LYS A 120      17.086 -27.097  17.077  1.00  4.03           H  
ATOM   1874  HA  LYS A 120      19.482 -28.144  18.113  1.00  4.03           H  
ATOM   1875 1HB  LYS A 120      17.327 -29.280  18.308  1.00  4.03           H  
ATOM   1876 2HB  LYS A 120      17.317 -29.603  16.579  1.00  4.03           H  
ATOM   1877 1HG  LYS A 120      19.202 -31.060  16.745  1.00  4.03           H  
ATOM   1878 2HG  LYS A 120      19.531 -30.597  18.421  1.00  4.03           H  
ATOM   1879 1HD  LYS A 120      17.352 -31.609  19.086  1.00  4.03           H  
ATOM   1880 2HD  LYS A 120      17.058 -32.057  17.397  1.00  4.03           H  
ATOM   1881 1HE  LYS A 120      18.986 -33.519  17.378  1.00  4.03           H  
ATOM   1882 2HE  LYS A 120      19.462 -33.014  19.013  1.00  4.03           H  
ATOM   1883 1HZ  LYS A 120      18.274 -35.107  19.020  1.00  4.03           H  
ATOM   1884 2HZ  LYS A 120      17.402 -33.961  19.814  1.00  4.03           H  
ATOM   1885 3HZ  LYS A 120      16.958 -34.406  18.291  1.00  4.03           H  
ATOM   1886  N   SER A 121      19.435 -28.081  14.826  1.00  3.75           N  
ATOM   1887  CA  SER A 121      20.276 -28.286  13.644  1.00  3.75           C  
ATOM   1888  C   SER A 121      21.599 -27.507  13.691  1.00  3.75           C  
ATOM   1889  O   SER A 121      22.489 -27.745  12.870  1.00  3.75           O  
ATOM   1890  CB  SER A 121      19.540 -27.938  12.373  1.00  3.75           C  
ATOM   1891  OG  SER A 121      19.277 -26.564  12.287  1.00  3.75           O  
ATOM   1892  H   SER A 121      18.521 -27.632  14.690  1.00  3.75           H  
ATOM   1893  HA  SER A 121      20.515 -29.346  13.593  1.00  3.75           H  
ATOM   1894 1HB  SER A 121      20.141 -28.246  11.526  1.00  3.75           H  
ATOM   1895 2HB  SER A 121      18.610 -28.495  12.331  1.00  3.75           H  
ATOM   1896  HG  SER A 121      18.515 -26.407  12.886  1.00  3.75           H  
ATOM   1897  N   TYR A 122      21.753 -26.564  14.629  1.00  3.29           N  
ATOM   1898  CA  TYR A 122      23.014 -25.844  14.730  1.00  3.29           C  
ATOM   1899  C   TYR A 122      24.009 -26.654  15.562  1.00  3.29           C  
ATOM   1900  O   TYR A 122      25.184 -26.292  15.664  1.00  3.29           O  
ATOM   1901  CB  TYR A 122      22.830 -24.467  15.374  1.00  3.29           C  
ATOM   1902  CG  TYR A 122      22.030 -23.484  14.556  1.00  3.29           C  
ATOM   1903  CD1 TYR A 122      20.802 -23.059  15.015  1.00  3.29           C  
ATOM   1904  CD2 TYR A 122      22.517 -23.013  13.344  1.00  3.29           C  
ATOM   1905  CE1 TYR A 122      20.050 -22.166  14.281  1.00  3.29           C  
ATOM   1906  CE2 TYR A 122      21.767 -22.114  12.603  1.00  3.29           C  
ATOM   1907  CZ  TYR A 122      20.536 -21.691  13.069  1.00  3.29           C  
ATOM   1908  OH  TYR A 122      19.792 -20.797  12.331  1.00  3.29           O  
ATOM   1909  H   TYR A 122      21.013 -26.360  15.300  1.00  3.29           H  
ATOM   1910  HA  TYR A 122      23.431 -25.717  13.733  1.00  3.29           H  
ATOM   1911 1HB  TYR A 122      22.326 -24.593  16.332  1.00  3.29           H  
ATOM   1912 2HB  TYR A 122      23.805 -24.029  15.580  1.00  3.29           H  
ATOM   1913  HD1 TYR A 122      20.433 -23.430  15.965  1.00  3.29           H  
ATOM   1914  HD2 TYR A 122      23.487 -23.349  12.977  1.00  3.29           H  
ATOM   1915  HE1 TYR A 122      19.089 -21.839  14.655  1.00  3.29           H  
ATOM   1916  HE2 TYR A 122      22.147 -21.742  11.651  1.00  3.29           H  
ATOM   1917  HH  TYR A 122      20.273 -20.565  11.533  1.00  3.29           H  
ATOM   1918  N   PHE A 123      23.530 -27.744  16.167  1.00  2.74           N  
ATOM   1919  CA  PHE A 123      24.350 -28.579  17.024  1.00  2.74           C  
ATOM   1920  C   PHE A 123      24.406 -30.036  16.544  1.00  2.74           C  
ATOM   1921  O   PHE A 123      25.450 -30.688  16.627  1.00  2.74           O  
ATOM   1922  CB  PHE A 123      23.737 -28.525  18.414  1.00  2.74           C  
ATOM   1923  CG  PHE A 123      23.630 -27.114  18.898  1.00  2.74           C  
ATOM   1924  CD1 PHE A 123      22.399 -26.481  18.878  1.00  2.74           C  
ATOM   1925  CD2 PHE A 123      24.731 -26.408  19.343  1.00  2.74           C  
ATOM   1926  CE1 PHE A 123      22.261 -25.178  19.291  1.00  2.74           C  
ATOM   1927  CE2 PHE A 123      24.600 -25.096  19.762  1.00  2.74           C  
ATOM   1928  CZ  PHE A 123      23.361 -24.481  19.734  1.00  2.74           C  
ATOM   1929  H   PHE A 123      22.557 -28.004  16.042  1.00  2.74           H  
ATOM   1930  HA  PHE A 123      25.362 -28.177  17.046  1.00  2.74           H  
ATOM   1931 1HB  PHE A 123      22.735 -28.961  18.391  1.00  2.74           H  
ATOM   1932 2HB  PHE A 123      24.341 -29.095  19.114  1.00  2.74           H  
ATOM   1933  HD1 PHE A 123      21.531 -27.029  18.519  1.00  2.74           H  
ATOM   1934  HD2 PHE A 123      25.709 -26.893  19.357  1.00  2.74           H  
ATOM   1935  HE1 PHE A 123      21.280 -24.701  19.260  1.00  2.74           H  
ATOM   1936  HE2 PHE A 123      25.474 -24.546  20.109  1.00  2.74           H  
ATOM   1937  HZ  PHE A 123      23.256 -23.448  20.059  1.00  2.74           H  
ATOM   1938  N   VAL A 124      23.267 -30.544  16.063  1.00  2.19           N  
ATOM   1939  CA  VAL A 124      23.122 -31.943  15.663  1.00  2.19           C  
ATOM   1940  C   VAL A 124      22.526 -32.122  14.270  1.00  2.19           C  
ATOM   1941  O   VAL A 124      21.472 -31.569  13.961  1.00  2.19           O  
ATOM   1942  CB  VAL A 124      22.207 -32.683  16.662  1.00  2.19           C  
ATOM   1943  CG1 VAL A 124      22.021 -34.137  16.232  1.00  2.19           C  
ATOM   1944  CG2 VAL A 124      22.803 -32.617  18.060  1.00  2.19           C  
ATOM   1945  H   VAL A 124      22.451 -29.946  16.011  1.00  2.19           H  
ATOM   1946  HA  VAL A 124      24.108 -32.407  15.678  1.00  2.19           H  
ATOM   1947  HB  VAL A 124      21.234 -32.213  16.662  1.00  2.19           H  
ATOM   1948 1HG1 VAL A 124      21.367 -34.644  16.936  1.00  2.19           H  
ATOM   1949 2HG1 VAL A 124      21.575 -34.177  15.240  1.00  2.19           H  
ATOM   1950 3HG1 VAL A 124      22.989 -34.638  16.213  1.00  2.19           H  
ATOM   1951 1HG2 VAL A 124      22.148 -33.133  18.757  1.00  2.19           H  
ATOM   1952 2HG2 VAL A 124      23.784 -33.094  18.059  1.00  2.19           H  
ATOM   1953 3HG2 VAL A 124      22.906 -31.583  18.371  1.00  2.19           H  
ATOM   1954  N   ARG A 125      23.166 -32.938  13.439  1.00  1.72           N  
ATOM   1955  CA  ARG A 125      22.613 -33.221  12.120  1.00  1.72           C  
ATOM   1956  C   ARG A 125      22.265 -34.689  11.980  1.00  1.72           C  
ATOM   1957  O   ARG A 125      22.931 -35.556  12.545  1.00  1.72           O  
ATOM   1958  CB  ARG A 125      23.554 -32.800  11.006  1.00  1.72           C  
ATOM   1959  CG  ARG A 125      23.855 -31.316  10.965  1.00  1.72           C  
ATOM   1960  CD  ARG A 125      22.639 -30.550  10.560  1.00  1.72           C  
ATOM   1961  NE  ARG A 125      22.879 -29.135  10.514  1.00  1.72           N  
ATOM   1962  CZ  ARG A 125      23.322 -28.456   9.436  1.00  1.72           C  
ATOM   1963  NH1 ARG A 125      23.570 -29.088   8.306  1.00  1.72           N1+
ATOM   1964  NH2 ARG A 125      23.508 -27.152   9.517  1.00  1.72           N  
ATOM   1965  H   ARG A 125      24.034 -33.367  13.727  1.00  1.72           H  
ATOM   1966  HA  ARG A 125      21.693 -32.649  11.999  1.00  1.72           H  
ATOM   1967 1HB  ARG A 125      24.500 -33.329  11.110  1.00  1.72           H  
ATOM   1968 2HB  ARG A 125      23.126 -33.085  10.044  1.00  1.72           H  
ATOM   1969 1HG  ARG A 125      24.168 -30.968  11.950  1.00  1.72           H  
ATOM   1970 2HG  ARG A 125      24.644 -31.118  10.240  1.00  1.72           H  
ATOM   1971 1HD  ARG A 125      22.310 -30.873   9.575  1.00  1.72           H  
ATOM   1972 2HD  ARG A 125      21.841 -30.728  11.287  1.00  1.72           H  
ATOM   1973  HE  ARG A 125      22.706 -28.605  11.375  1.00  1.72           H  
ATOM   1974 1HH1 ARG A 125      23.429 -30.086   8.245  1.00  1.72           H  
ATOM   1975 2HH1 ARG A 125      23.904 -28.575   7.502  1.00  1.72           H  
ATOM   1976 1HH2 ARG A 125      23.317 -26.669  10.389  1.00  1.72           H  
ATOM   1977 2HH2 ARG A 125      23.839 -26.639   8.717  1.00  1.72           H  
ATOM   1978  N   ALA A 126      21.205 -34.946  11.225  1.00  1.35           N  
ATOM   1979  CA  ALA A 126      20.710 -36.288  10.934  1.00  1.35           C  
ATOM   1980  C   ALA A 126      21.599 -37.031   9.957  1.00  1.35           C  
ATOM   1981  O   ALA A 126      22.289 -36.418   9.138  1.00  1.35           O  
ATOM   1982  CB  ALA A 126      19.326 -36.207  10.356  1.00  1.35           C  
ATOM   1983  H   ALA A 126      20.710 -34.164  10.820  1.00  1.35           H  
ATOM   1984  HA  ALA A 126      20.680 -36.854  11.868  1.00  1.35           H  
ATOM   1985 1HB  ALA A 126      18.956 -37.216  10.159  1.00  1.35           H  
ATOM   1986 2HB  ALA A 126      18.667 -35.712  11.046  1.00  1.35           H  
ATOM   1987 3HB  ALA A 126      19.387 -35.659   9.446  1.00  1.35           H  
ATOM   1988  N   ALA A 127      21.573 -38.354  10.035  1.00  1.10           N  
ATOM   1989  CA  ALA A 127      22.282 -39.188   9.076  1.00  1.10           C  
ATOM   1990  C   ALA A 127      21.626 -39.098   7.704  1.00  1.10           C  
ATOM   1991  O   ALA A 127      20.405 -38.962   7.601  1.00  1.10           O  
ATOM   1992  CB  ALA A 127      22.296 -40.631   9.536  1.00  1.10           C  
ATOM   1993  H   ALA A 127      20.985 -38.798  10.747  1.00  1.10           H  
ATOM   1994  HA  ALA A 127      23.303 -38.821   8.992  1.00  1.10           H  
ATOM   1995 1HB  ALA A 127      22.839 -41.236   8.812  1.00  1.10           H  
ATOM   1996 2HB  ALA A 127      22.779 -40.699  10.510  1.00  1.10           H  
ATOM   1997 3HB  ALA A 127      21.268 -40.990   9.615  1.00  1.10           H  
ATOM   1998  N   LYS A 128      22.421 -39.222   6.645  1.00  0.93           N  
ATOM   1999  CA  LYS A 128      21.840 -39.271   5.307  1.00  0.93           C  
ATOM   2000  C   LYS A 128      21.459 -40.695   4.940  1.00  0.93           C  
ATOM   2001  O   LYS A 128      22.301 -41.596   4.967  1.00  0.93           O  
ATOM   2002  CB  LYS A 128      22.798 -38.710   4.250  1.00  0.93           C  
ATOM   2003  CG  LYS A 128      22.209 -38.702   2.824  1.00  0.93           C  
ATOM   2004  CD  LYS A 128      23.157 -38.081   1.810  1.00  0.93           C  
ATOM   2005  CE  LYS A 128      22.559 -38.130   0.409  1.00  0.93           C  
ATOM   2006  NZ  LYS A 128      23.477 -37.541  -0.607  1.00  0.93           N1+
ATOM   2007  H   LYS A 128      23.419 -39.300   6.767  1.00  0.93           H  
ATOM   2008  HA  LYS A 128      20.929 -38.677   5.301  1.00  0.93           H  
ATOM   2009 1HB  LYS A 128      23.070 -37.687   4.510  1.00  0.93           H  
ATOM   2010 2HB  LYS A 128      23.711 -39.303   4.232  1.00  0.93           H  
ATOM   2011 1HG  LYS A 128      22.001 -39.732   2.520  1.00  0.93           H  
ATOM   2012 2HG  LYS A 128      21.277 -38.160   2.806  1.00  0.93           H  
ATOM   2013 1HD  LYS A 128      23.353 -37.042   2.079  1.00  0.93           H  
ATOM   2014 2HD  LYS A 128      24.100 -38.626   1.813  1.00  0.93           H  
ATOM   2015 1HE  LYS A 128      22.356 -39.167   0.146  1.00  0.93           H  
ATOM   2016 2HE  LYS A 128      21.621 -37.578   0.403  1.00  0.93           H  
ATOM   2017 1HZ  LYS A 128      23.045 -37.592  -1.520  1.00  0.93           H  
ATOM   2018 2HZ  LYS A 128      23.661 -36.574  -0.376  1.00  0.93           H  
ATOM   2019 3HZ  LYS A 128      24.347 -38.057  -0.616  1.00  0.93           H  
ATOM   2020  N   THR A 129      20.193 -40.889   4.600  1.00  0.82           N  
ATOM   2021  CA  THR A 129      19.679 -42.193   4.217  1.00  0.82           C  
ATOM   2022  C   THR A 129      19.639 -42.336   2.696  1.00  0.82           C  
ATOM   2023  O   THR A 129      19.763 -41.350   1.969  1.00  0.82           O  
ATOM   2024  CB  THR A 129      18.273 -42.387   4.802  1.00  0.82           C  
ATOM   2025  CG2 THR A 129      18.292 -42.212   6.322  1.00  0.82           C  
ATOM   2026  OG1 THR A 129      17.398 -41.406   4.232  1.00  0.82           O  
ATOM   2027  H   THR A 129      19.549 -40.102   4.637  1.00  0.82           H  
ATOM   2028  HA  THR A 129      20.338 -42.963   4.617  1.00  0.82           H  
ATOM   2029  HB  THR A 129      17.905 -43.381   4.555  1.00  0.82           H  
ATOM   2030  HG1 THR A 129      17.689 -40.510   4.519  1.00  0.82           H  
ATOM   2031 1HG2 THR A 129      17.285 -42.342   6.717  1.00  0.82           H  
ATOM   2032 2HG2 THR A 129      18.954 -42.954   6.768  1.00  0.82           H  
ATOM   2033 3HG2 THR A 129      18.652 -41.209   6.569  1.00  0.82           H  
ATOM   2034  N   ASN A 130      19.428 -43.561   2.208  1.00  0.75           N  
ATOM   2035  CA  ASN A 130      19.324 -43.794   0.764  1.00  0.75           C  
ATOM   2036  C   ASN A 130      18.037 -43.219   0.163  1.00  0.75           C  
ATOM   2037  O   ASN A 130      18.005 -42.775  -0.988  1.00  0.75           O  
ATOM   2038  CB  ASN A 130      19.415 -45.277   0.467  1.00  0.75           C  
ATOM   2039  CG  ASN A 130      20.807 -45.819   0.660  1.00  0.75           C  
ATOM   2040  ND2 ASN A 130      20.900 -47.097   0.920  1.00  0.75           N  
ATOM   2041  OD1 ASN A 130      21.798 -45.084   0.578  1.00  0.75           O  
ATOM   2042  H   ASN A 130      19.348 -44.339   2.845  1.00  0.75           H  
ATOM   2043  HA  ASN A 130      20.159 -43.289   0.277  1.00  0.75           H  
ATOM   2044 1HB  ASN A 130      18.727 -45.822   1.115  1.00  0.75           H  
ATOM   2045 2HB  ASN A 130      19.105 -45.458  -0.562  1.00  0.75           H  
ATOM   2046 1HD2 ASN A 130      21.798 -47.515   1.059  1.00  0.75           H  
ATOM   2047 2HD2 ASN A 130      20.074 -47.657   0.979  1.00  0.75           H  
ATOM   2048  N   ASN A 131      16.974 -43.173   0.960  1.00  0.71           N  
ATOM   2049  CA  ASN A 131      15.664 -42.715   0.496  1.00  0.71           C  
ATOM   2050  C   ASN A 131      15.590 -41.195   0.569  1.00  0.71           C  
ATOM   2051  O   ASN A 131      14.830 -40.607   1.345  1.00  0.71           O  
ATOM   2052  CB  ASN A 131      14.586 -43.297   1.355  1.00  0.71           C  
ATOM   2053  CG  ASN A 131      14.510 -44.766   1.348  1.00  0.71           C  
ATOM   2054  ND2 ASN A 131      14.298 -45.292   2.531  1.00  0.71           N  
ATOM   2055  OD1 ASN A 131      14.642 -45.448   0.320  1.00  0.71           O  
ATOM   2056  H   ASN A 131      17.069 -43.498   1.910  1.00  0.71           H  
ATOM   2057  HA  ASN A 131      15.524 -43.011  -0.544  1.00  0.71           H  
ATOM   2058 1HB  ASN A 131      14.761 -42.969   2.358  1.00  0.71           H  
ATOM   2059 2HB  ASN A 131      13.639 -42.907   1.040  1.00  0.71           H  
ATOM   2060 1HD2 ASN A 131      14.235 -46.284   2.641  1.00  0.71           H  
ATOM   2061 2HD2 ASN A 131      14.205 -44.669   3.343  1.00  0.71           H  
ATOM   2062  N   SER A 132      16.418 -40.565  -0.221  1.00  0.68           N  
ATOM   2063  CA  SER A 132      16.515 -39.131  -0.187  1.00  0.68           C  
ATOM   2064  C   SER A 132      15.486 -38.414  -1.045  1.00  0.68           C  
ATOM   2065  O   SER A 132      14.984 -38.970  -2.021  1.00  0.68           O  
ATOM   2066  CB  SER A 132      17.905 -38.750  -0.610  1.00  0.68           C  
ATOM   2067  OG  SER A 132      18.148 -39.097  -1.953  1.00  0.68           O  
ATOM   2068  H   SER A 132      17.014 -41.127  -0.829  1.00  0.68           H  
ATOM   2069  HA  SER A 132      16.376 -38.823   0.842  1.00  0.68           H  
ATOM   2070 1HB  SER A 132      18.008 -37.700  -0.489  1.00  0.68           H  
ATOM   2071 2HB  SER A 132      18.636 -39.234   0.045  1.00  0.68           H  
ATOM   2072  HG  SER A 132      18.237 -40.060  -1.966  1.00  0.68           H  
ATOM   2073  N   PHE A 133      15.273 -37.137  -0.743  1.00  0.68           N  
ATOM   2074  CA  PHE A 133      14.461 -36.272  -1.566  1.00  0.68           C  
ATOM   2075  C   PHE A 133      15.362 -35.254  -2.192  1.00  0.68           C  
ATOM   2076  O   PHE A 133      16.228 -34.653  -1.537  1.00  0.68           O  
ATOM   2077  CB  PHE A 133      13.425 -35.453  -0.808  1.00  0.68           C  
ATOM   2078  CG  PHE A 133      12.393 -36.123  -0.182  1.00  0.68           C  
ATOM   2079  CD1 PHE A 133      12.581 -36.581   1.078  1.00  0.68           C  
ATOM   2080  CD2 PHE A 133      11.175 -36.272  -0.818  1.00  0.68           C  
ATOM   2081  CE1 PHE A 133      11.578 -37.163   1.711  1.00  0.68           C  
ATOM   2082  CE2 PHE A 133      10.165 -36.871  -0.171  1.00  0.68           C  
ATOM   2083  CZ  PHE A 133      10.383 -37.307   1.108  1.00  0.68           C  
ATOM   2084  H   PHE A 133      15.700 -36.768   0.088  1.00  0.68           H  
ATOM   2085  HA  PHE A 133      13.982 -36.860  -2.342  1.00  0.68           H  
ATOM   2086 1HB  PHE A 133      13.930 -34.867  -0.060  1.00  0.68           H  
ATOM   2087 2HB  PHE A 133      12.981 -34.744  -1.504  1.00  0.68           H  
ATOM   2088  HD1 PHE A 133      13.545 -36.440   1.569  1.00  0.68           H  
ATOM   2089  HD2 PHE A 133      11.040 -35.888  -1.835  1.00  0.68           H  
ATOM   2090  HE1 PHE A 133      11.696 -37.484   2.711  1.00  0.68           H  
ATOM   2091  HE2 PHE A 133       9.187 -36.989  -0.644  1.00  0.68           H  
ATOM   2092  HZ  PHE A 133       9.586 -37.753   1.663  1.00  0.68           H  
ATOM   2093  N   VAL A 134      15.083 -34.957  -3.424  1.00  0.71           N  
ATOM   2094  CA  VAL A 134      15.865 -33.959  -4.094  1.00  0.71           C  
ATOM   2095  C   VAL A 134      15.066 -32.692  -4.271  1.00  0.71           C  
ATOM   2096  O   VAL A 134      13.904 -32.734  -4.667  1.00  0.71           O  
ATOM   2097  CB  VAL A 134      16.339 -34.516  -5.435  1.00  0.71           C  
ATOM   2098  CG1 VAL A 134      17.116 -33.467  -6.204  1.00  0.71           C  
ATOM   2099  CG2 VAL A 134      17.186 -35.754  -5.183  1.00  0.71           C  
ATOM   2100  H   VAL A 134      14.344 -35.478  -3.906  1.00  0.71           H  
ATOM   2101  HA  VAL A 134      16.745 -33.733  -3.493  1.00  0.71           H  
ATOM   2102  HB  VAL A 134      15.470 -34.787  -6.038  1.00  0.71           H  
ATOM   2103 1HG1 VAL A 134      17.435 -33.874  -7.165  1.00  0.71           H  
ATOM   2104 2HG1 VAL A 134      16.480 -32.602  -6.381  1.00  0.71           H  
ATOM   2105 3HG1 VAL A 134      17.990 -33.160  -5.635  1.00  0.71           H  
ATOM   2106 1HG2 VAL A 134      17.511 -36.167  -6.128  1.00  0.71           H  
ATOM   2107 2HG2 VAL A 134      18.055 -35.487  -4.582  1.00  0.71           H  
ATOM   2108 3HG2 VAL A 134      16.594 -36.503  -4.650  1.00  0.71           H  
ATOM   2109  N   VAL A 135      15.668 -31.572  -3.917  1.00  0.78           N  
ATOM   2110  CA  VAL A 135      15.016 -30.301  -4.145  1.00  0.78           C  
ATOM   2111  C   VAL A 135      15.846 -29.613  -5.210  1.00  0.78           C  
ATOM   2112  O   VAL A 135      17.068 -29.505  -5.094  1.00  0.78           O  
ATOM   2113  CB  VAL A 135      14.834 -29.463  -2.857  1.00  0.78           C  
ATOM   2114  CG1 VAL A 135      14.192 -28.120  -3.165  1.00  0.78           C  
ATOM   2115  CG2 VAL A 135      13.984 -30.248  -1.854  1.00  0.78           C  
ATOM   2116  H   VAL A 135      16.605 -31.609  -3.552  1.00  0.78           H  
ATOM   2117  HA  VAL A 135      14.039 -30.493  -4.544  1.00  0.78           H  
ATOM   2118  HB  VAL A 135      15.740 -29.248  -2.455  1.00  0.78           H  
ATOM   2119 1HG1 VAL A 135      14.100 -27.557  -2.252  1.00  0.78           H  
ATOM   2120 2HG1 VAL A 135      14.816 -27.565  -3.871  1.00  0.78           H  
ATOM   2121 3HG1 VAL A 135      13.209 -28.267  -3.594  1.00  0.78           H  
ATOM   2122 1HG2 VAL A 135      13.863 -29.664  -0.949  1.00  0.78           H  
ATOM   2123 2HG2 VAL A 135      13.010 -30.448  -2.290  1.00  0.78           H  
ATOM   2124 3HG2 VAL A 135      14.471 -31.190  -1.614  1.00  0.78           H  
ATOM   2125  N   ASP A 136      15.190 -29.237  -6.292  1.00  0.91           N  
ATOM   2126  CA  ASP A 136      15.877 -28.679  -7.467  1.00  0.91           C  
ATOM   2127  C   ASP A 136      17.070 -29.558  -7.896  1.00  0.91           C  
ATOM   2128  O   ASP A 136      16.890 -30.765  -8.056  1.00  0.91           O  
ATOM   2129  CB  ASP A 136      16.292 -27.242  -7.190  1.00  0.91           C  
ATOM   2130  CG  ASP A 136      15.083 -26.407  -6.975  1.00  0.91           C  
ATOM   2131  OD1 ASP A 136      14.101 -26.614  -7.675  1.00  0.91           O  
ATOM   2132  OD2 ASP A 136      15.084 -25.587  -6.093  1.00  0.91           O1-
ATOM   2133  H   ASP A 136      14.175 -29.349  -6.269  1.00  0.91           H  
ATOM   2134  HA  ASP A 136      15.170 -28.662  -8.297  1.00  0.91           H  
ATOM   2135 1HB  ASP A 136      16.949 -27.197  -6.314  1.00  0.91           H  
ATOM   2136 2HB  ASP A 136      16.848 -26.841  -8.041  1.00  0.91           H  
ATOM   2137  N   GLY A 137      18.268 -28.993  -8.100  1.00  1.10           N  
ATOM   2138  CA  GLY A 137      19.398 -29.809  -8.517  1.00  1.10           C  
ATOM   2139  C   GLY A 137      19.210 -30.324  -9.942  1.00  1.10           C  
ATOM   2140  O   GLY A 137      18.360 -29.831 -10.687  1.00  1.10           O  
ATOM   2141  H   GLY A 137      18.447 -28.002  -7.963  1.00  1.10           H  
ATOM   2142 1HA  GLY A 137      20.309 -29.213  -8.457  1.00  1.10           H  
ATOM   2143 2HA  GLY A 137      19.511 -30.648  -7.833  1.00  1.10           H  
ATOM   2144  N   ASP A 138      20.016 -31.312 -10.322  1.00  1.32           N  
ATOM   2145  CA  ASP A 138      19.948 -31.896 -11.657  1.00  1.32           C  
ATOM   2146  C   ASP A 138      18.770 -32.840 -11.774  1.00  1.32           C  
ATOM   2147  O   ASP A 138      18.345 -33.408 -10.764  1.00  1.32           O  
ATOM   2148  CB  ASP A 138      21.218 -32.678 -11.971  1.00  1.32           C  
ATOM   2149  CG  ASP A 138      22.423 -31.788 -12.133  1.00  1.32           C  
ATOM   2150  OD1 ASP A 138      22.246 -30.590 -12.263  1.00  1.32           O  
ATOM   2151  OD2 ASP A 138      23.514 -32.281 -12.123  1.00  1.32           O1-
ATOM   2152  H   ASP A 138      20.688 -31.677  -9.663  1.00  1.32           H  
ATOM   2153  HA  ASP A 138      19.823 -31.096 -12.386  1.00  1.32           H  
ATOM   2154 1HB  ASP A 138      21.409 -33.391 -11.172  1.00  1.32           H  
ATOM   2155 2HB  ASP A 138      21.071 -33.256 -12.887  1.00  1.32           H  
ATOM   2156  N   THR A 139      18.282 -33.049 -12.999  1.00  1.51           N  
ATOM   2157  CA  THR A 139      17.275 -34.076 -13.230  1.00  1.51           C  
ATOM   2158  C   THR A 139      18.015 -35.408 -13.203  1.00  1.51           C  
ATOM   2159  O   THR A 139      19.061 -35.540 -13.840  1.00  1.51           O  
ATOM   2160  CB  THR A 139      16.547 -33.906 -14.571  1.00  1.51           C  
ATOM   2161  CG2 THR A 139      15.480 -34.982 -14.701  1.00  1.51           C  
ATOM   2162  OG1 THR A 139      15.917 -32.619 -14.622  1.00  1.51           O  
ATOM   2163  H   THR A 139      18.643 -32.515 -13.777  1.00  1.51           H  
ATOM   2164  HA  THR A 139      16.542 -34.061 -12.431  1.00  1.51           H  
ATOM   2165  HB  THR A 139      17.257 -33.993 -15.395  1.00  1.51           H  
ATOM   2166  HG1 THR A 139      15.587 -32.469 -15.515  1.00  1.51           H  
ATOM   2167 1HG2 THR A 139      14.953 -34.863 -15.644  1.00  1.51           H  
ATOM   2168 2HG2 THR A 139      15.944 -35.964 -14.672  1.00  1.51           H  
ATOM   2169 3HG2 THR A 139      14.784 -34.889 -13.873  1.00  1.51           H  
ATOM   2170  N   LEU A 140      17.514 -36.357 -12.425  1.00  1.59           N  
ATOM   2171  CA  LEU A 140      18.155 -37.653 -12.255  1.00  1.59           C  
ATOM   2172  C   LEU A 140      17.262 -38.685 -13.007  1.00  1.59           C  
ATOM   2173  O   LEU A 140      16.228 -38.252 -13.495  1.00  1.59           O  
ATOM   2174  CB  LEU A 140      18.370 -37.806 -10.743  1.00  1.59           C  
ATOM   2175  CG  LEU A 140      19.158 -36.704 -10.096  1.00  1.59           C  
ATOM   2176  CD1 LEU A 140      19.190 -36.943  -8.608  1.00  1.59           C  
ATOM   2177  CD2 LEU A 140      20.553 -36.663 -10.684  1.00  1.59           C  
ATOM   2178  H   LEU A 140      16.638 -36.199 -11.923  1.00  1.59           H  
ATOM   2179  HA  LEU A 140      19.129 -37.619 -12.734  1.00  1.59           H  
ATOM   2180 1HB  LEU A 140      17.428 -37.769 -10.266  1.00  1.59           H  
ATOM   2181 2HB  LEU A 140      18.894 -38.682 -10.489  1.00  1.59           H  
ATOM   2182  HG  LEU A 140      18.666 -35.763 -10.266  1.00  1.59           H  
ATOM   2183 1HD1 LEU A 140      19.744 -36.139  -8.122  1.00  1.59           H  
ATOM   2184 2HD1 LEU A 140      18.178 -36.964  -8.226  1.00  1.59           H  
ATOM   2185 3HD1 LEU A 140      19.678 -37.896  -8.398  1.00  1.59           H  
ATOM   2186 1HD2 LEU A 140      21.120 -35.858 -10.216  1.00  1.59           H  
ATOM   2187 2HD2 LEU A 140      21.051 -37.616 -10.502  1.00  1.59           H  
ATOM   2188 3HD2 LEU A 140      20.494 -36.484 -11.759  1.00  1.59           H  
ATOM   2189  N   LYS A 141      17.603 -39.990 -13.251  1.00  1.54           N  
ATOM   2190  CA  LYS A 141      18.645 -40.950 -12.796  1.00  1.54           C  
ATOM   2191  C   LYS A 141      18.240 -41.666 -11.491  1.00  1.54           C  
ATOM   2192  O   LYS A 141      18.391 -42.880 -11.382  1.00  1.54           O  
ATOM   2193  CB  LYS A 141      20.057 -40.349 -12.669  1.00  1.54           C  
ATOM   2194  CG  LYS A 141      20.687 -39.916 -13.979  1.00  1.54           C  
ATOM   2195  CD  LYS A 141      22.058 -39.308 -13.743  1.00  1.54           C  
ATOM   2196  CE  LYS A 141      22.687 -38.843 -15.043  1.00  1.54           C  
ATOM   2197  NZ  LYS A 141      24.013 -38.212 -14.818  1.00  1.54           N1+
ATOM   2198  H   LYS A 141      16.954 -40.432 -13.887  1.00  1.54           H  
ATOM   2199  HA  LYS A 141      18.729 -41.726 -13.557  1.00  1.54           H  
ATOM   2200 1HB  LYS A 141      20.116 -39.558 -11.991  1.00  1.54           H  
ATOM   2201 2HB  LYS A 141      20.712 -41.124 -12.268  1.00  1.54           H  
ATOM   2202 1HG  LYS A 141      20.791 -40.784 -14.634  1.00  1.54           H  
ATOM   2203 2HG  LYS A 141      20.055 -39.184 -14.477  1.00  1.54           H  
ATOM   2204 1HD  LYS A 141      21.966 -38.454 -13.070  1.00  1.54           H  
ATOM   2205 2HD  LYS A 141      22.711 -40.047 -13.278  1.00  1.54           H  
ATOM   2206 1HE  LYS A 141      22.809 -39.698 -15.705  1.00  1.54           H  
ATOM   2207 2HE  LYS A 141      22.027 -38.116 -15.519  1.00  1.54           H  
ATOM   2208 1HZ  LYS A 141      24.399 -37.916 -15.703  1.00  1.54           H  
ATOM   2209 2HZ  LYS A 141      23.904 -37.410 -14.213  1.00  1.54           H  
ATOM   2210 3HZ  LYS A 141      24.635 -38.880 -14.386  1.00  1.54           H  
ATOM   2211  N   GLU A 142      17.760 -40.918 -10.508  1.00  1.39           N  
ATOM   2212  CA  GLU A 142      17.311 -41.420  -9.222  1.00  1.39           C  
ATOM   2213  C   GLU A 142      15.937 -40.825  -8.987  1.00  1.39           C  
ATOM   2214  O   GLU A 142      15.072 -41.387  -8.319  1.00  1.39           O  
ATOM   2215  CB  GLU A 142      18.261 -40.951  -8.113  1.00  1.39           C  
ATOM   2216  CG  GLU A 142      19.705 -41.420  -8.272  1.00  1.39           C  
ATOM   2217  CD  GLU A 142      20.626 -40.899  -7.191  1.00  1.39           C  
ATOM   2218  OE1 GLU A 142      20.176 -40.140  -6.366  1.00  1.39           O  
ATOM   2219  OE2 GLU A 142      21.779 -41.260  -7.197  1.00  1.39           O1-
ATOM   2220  H   GLU A 142      17.637 -39.937 -10.668  1.00  1.39           H  
ATOM   2221  HA  GLU A 142      17.242 -42.508  -9.246  1.00  1.39           H  
ATOM   2222 1HB  GLU A 142      18.261 -39.865  -8.075  1.00  1.39           H  
ATOM   2223 2HB  GLU A 142      17.897 -41.310  -7.152  1.00  1.39           H  
ATOM   2224 1HG  GLU A 142      19.726 -42.510  -8.266  1.00  1.39           H  
ATOM   2225 2HG  GLU A 142      20.077 -41.082  -9.238  1.00  1.39           H  
ATOM   2226  N   CYS A 143      15.817 -39.622  -9.518  1.00  1.20           N  
ATOM   2227  CA  CYS A 143      14.681 -38.722  -9.337  1.00  1.20           C  
ATOM   2228  C   CYS A 143      14.320 -37.862 -10.570  1.00  1.20           C  
ATOM   2229  O   CYS A 143      14.744 -36.697 -10.641  1.00  1.20           O  
ATOM   2230  CB  CYS A 143      14.949 -37.811  -8.136  1.00  1.20           C  
ATOM   2231  SG  CYS A 143      13.616 -36.714  -7.676  1.00  1.20           S  
ATOM   2232  H   CYS A 143      16.599 -39.323 -10.076  1.00  1.20           H  
ATOM   2233  HA  CYS A 143      13.830 -39.349  -9.086  1.00  1.20           H  
ATOM   2234 1HB  CYS A 143      15.185 -38.426  -7.263  1.00  1.20           H  
ATOM   2235 2HB  CYS A 143      15.820 -37.197  -8.337  1.00  1.20           H  
ATOM   2236  N   PRO A 144      13.630 -38.434 -11.578  1.00  1.03           N  
ATOM   2237  CA  PRO A 144      13.149 -37.810 -12.813  1.00  1.03           C  
ATOM   2238  C   PRO A 144      12.189 -36.673 -12.529  1.00  1.03           C  
ATOM   2239  O   PRO A 144      11.464 -36.714 -11.536  1.00  1.03           O  
ATOM   2240  CB  PRO A 144      12.420 -38.954 -13.528  1.00  1.03           C  
ATOM   2241  CG  PRO A 144      13.004 -40.210 -12.943  1.00  1.03           C  
ATOM   2242  CD  PRO A 144      13.289 -39.876 -11.499  1.00  1.03           C  
ATOM   2243  HA  PRO A 144      14.001 -37.448 -13.405  1.00  1.03           H  
ATOM   2244 1HB  PRO A 144      11.336 -38.872 -13.358  1.00  1.03           H  
ATOM   2245 2HB  PRO A 144      12.579 -38.876 -14.614  1.00  1.03           H  
ATOM   2246 1HG  PRO A 144      12.306 -41.053 -13.060  1.00  1.03           H  
ATOM   2247 2HG  PRO A 144      13.918 -40.479 -13.493  1.00  1.03           H  
ATOM   2248 1HD  PRO A 144      12.398 -40.029 -10.870  1.00  1.03           H  
ATOM   2249 2HD  PRO A 144      14.121 -40.495 -11.193  1.00  1.03           H  
ATOM   2250  N   LEU A 145      12.066 -35.711 -13.450  1.00  0.90           N  
ATOM   2251  CA  LEU A 145      11.112 -34.612 -13.238  1.00  0.90           C  
ATOM   2252  C   LEU A 145       9.674 -35.120 -13.092  1.00  0.90           C  
ATOM   2253  O   LEU A 145       8.859 -34.498 -12.415  1.00  0.90           O  
ATOM   2254  CB  LEU A 145      11.118 -33.586 -14.389  1.00  0.90           C  
ATOM   2255  CG  LEU A 145      12.364 -32.705 -14.564  1.00  0.90           C  
ATOM   2256  CD1 LEU A 145      12.169 -31.802 -15.784  1.00  0.90           C  
ATOM   2257  CD2 LEU A 145      12.603 -31.895 -13.315  1.00  0.90           C  
ATOM   2258  H   LEU A 145      12.660 -35.716 -14.269  1.00  0.90           H  
ATOM   2259  HA  LEU A 145      11.389 -34.097 -12.321  1.00  0.90           H  
ATOM   2260 1HB  LEU A 145      10.966 -34.123 -15.323  1.00  0.90           H  
ATOM   2261 2HB  LEU A 145      10.270 -32.915 -14.249  1.00  0.90           H  
ATOM   2262  HG  LEU A 145      13.216 -33.325 -14.750  1.00  0.90           H  
ATOM   2263 1HD1 LEU A 145      13.056 -31.183 -15.924  1.00  0.90           H  
ATOM   2264 2HD1 LEU A 145      12.009 -32.414 -16.670  1.00  0.90           H  
ATOM   2265 3HD1 LEU A 145      11.298 -31.158 -15.620  1.00  0.90           H  
ATOM   2266 1HD2 LEU A 145      13.494 -31.278 -13.444  1.00  0.90           H  
ATOM   2267 2HD2 LEU A 145      11.740 -31.251 -13.116  1.00  0.90           H  
ATOM   2268 3HD2 LEU A 145      12.754 -32.572 -12.498  1.00  0.90           H  
ATOM   2269  N   GLU A 146       9.373 -36.266 -13.698  1.00  0.82           N  
ATOM   2270  CA  GLU A 146       8.039 -36.868 -13.677  1.00  0.82           C  
ATOM   2271  C   GLU A 146       7.572 -37.227 -12.260  1.00  0.82           C  
ATOM   2272  O   GLU A 146       6.366 -37.340 -12.001  1.00  0.82           O  
ATOM   2273  CB  GLU A 146       8.022 -38.118 -14.556  1.00  0.82           C  
ATOM   2274  CG  GLU A 146       8.166 -37.827 -16.049  1.00  0.82           C  
ATOM   2275  CD  GLU A 146       8.179 -39.069 -16.917  1.00  0.82           C  
ATOM   2276  OE1 GLU A 146       8.209 -40.150 -16.381  1.00  0.82           O  
ATOM   2277  OE2 GLU A 146       8.155 -38.928 -18.118  1.00  0.82           O1-
ATOM   2278  H   GLU A 146      10.104 -36.731 -14.215  1.00  0.82           H  
ATOM   2279  HA  GLU A 146       7.340 -36.149 -14.093  1.00  0.82           H  
ATOM   2280 1HB  GLU A 146       8.834 -38.783 -14.257  1.00  0.82           H  
ATOM   2281 2HB  GLU A 146       7.088 -38.658 -14.403  1.00  0.82           H  
ATOM   2282 1HG  GLU A 146       7.341 -37.188 -16.361  1.00  0.82           H  
ATOM   2283 2HG  GLU A 146       9.093 -37.273 -16.203  1.00  0.82           H  
ATOM   2284  N   HIS A 147       8.537 -37.440 -11.365  1.00  0.78           N  
ATOM   2285  CA  HIS A 147       8.308 -37.789  -9.976  1.00  0.78           C  
ATOM   2286  C   HIS A 147       8.569 -36.608  -9.053  1.00  0.78           C  
ATOM   2287  O   HIS A 147       8.716 -36.784  -7.841  1.00  0.78           O  
ATOM   2288  CB  HIS A 147       9.171 -38.978  -9.585  1.00  0.78           C  
ATOM   2289  CG  HIS A 147       8.771 -40.247 -10.206  1.00  0.78           C  
ATOM   2290  CD2 HIS A 147       9.231 -40.895 -11.297  1.00  0.78           C  
ATOM   2291  ND1 HIS A 147       7.741 -41.017  -9.702  1.00  0.78           N  
ATOM   2292  CE1 HIS A 147       7.595 -42.094 -10.451  1.00  0.78           C  
ATOM   2293  NE2 HIS A 147       8.487 -42.045 -11.430  1.00  0.78           N  
ATOM   2294  H   HIS A 147       9.508 -37.305 -11.645  1.00  0.78           H  
ATOM   2295  HA  HIS A 147       7.275 -38.084  -9.841  1.00  0.78           H  
ATOM   2296 1HB  HIS A 147      10.196 -38.781  -9.893  1.00  0.78           H  
ATOM   2297 2HB  HIS A 147       9.156 -39.105  -8.502  1.00  0.78           H  
ATOM   2298  HD1 HIS A 147       7.205 -40.805  -8.852  1.00  0.78           H  
ATOM   2299  HD2 HIS A 147      10.018 -40.667 -12.012  1.00  0.78           H  
ATOM   2300  HE1 HIS A 147       6.832 -42.835 -10.214  1.00  0.78           H  
ATOM   2301  N   ARG A 148       8.625 -35.396  -9.610  1.00  0.76           N  
ATOM   2302  CA  ARG A 148       8.851 -34.243  -8.761  1.00  0.76           C  
ATOM   2303  C   ARG A 148       7.659 -33.311  -8.711  1.00  0.76           C  
ATOM   2304  O   ARG A 148       6.930 -33.127  -9.700  1.00  0.76           O  
ATOM   2305  CB  ARG A 148      10.053 -33.441  -9.208  1.00  0.76           C  
ATOM   2306  CG  ARG A 148      11.337 -34.168  -9.118  1.00  0.76           C  
ATOM   2307  CD  ARG A 148      12.456 -33.310  -9.468  1.00  0.76           C  
ATOM   2308  NE  ARG A 148      13.656 -34.061  -9.583  1.00  0.76           N  
ATOM   2309  CZ  ARG A 148      14.868 -33.569  -9.818  1.00  0.76           C  
ATOM   2310  NH1 ARG A 148      15.064 -32.288  -9.982  1.00  0.76           N1+
ATOM   2311  NH2 ARG A 148      15.864 -34.402  -9.885  1.00  0.76           N  
ATOM   2312  H   ARG A 148       8.529 -35.264 -10.616  1.00  0.76           H  
ATOM   2313  HA  ARG A 148       9.048 -34.597  -7.758  1.00  0.76           H  
ATOM   2314 1HB  ARG A 148       9.917 -33.127 -10.242  1.00  0.76           H  
ATOM   2315 2HB  ARG A 148      10.134 -32.539  -8.593  1.00  0.76           H  
ATOM   2316 1HG  ARG A 148      11.473 -34.524  -8.098  1.00  0.76           H  
ATOM   2317 2HG  ARG A 148      11.328 -35.015  -9.790  1.00  0.76           H  
ATOM   2318 1HD  ARG A 148      12.259 -32.809 -10.389  1.00  0.76           H  
ATOM   2319 2HD  ARG A 148      12.595 -32.571  -8.677  1.00  0.76           H  
ATOM   2320  HE  ARG A 148      13.587 -35.075  -9.479  1.00  0.76           H  
ATOM   2321 1HH1 ARG A 148      14.297 -31.644  -9.927  1.00  0.76           H  
ATOM   2322 2HH1 ARG A 148      16.009 -31.949 -10.177  1.00  0.76           H  
ATOM   2323 1HH2 ARG A 148      15.670 -35.401  -9.770  1.00  0.76           H  
ATOM   2324 2HH2 ARG A 148      16.813 -34.053 -10.064  1.00  0.76           H  
ATOM   2325  N   ALA A 149       7.491 -32.725  -7.538  1.00  0.74           N  
ATOM   2326  CA  ALA A 149       6.477 -31.734  -7.289  1.00  0.74           C  
ATOM   2327  C   ALA A 149       6.961 -30.382  -7.776  1.00  0.74           C  
ATOM   2328  O   ALA A 149       8.167 -30.198  -7.920  1.00  0.74           O  
ATOM   2329  CB  ALA A 149       6.132 -31.691  -5.822  1.00  0.74           C  
ATOM   2330  H   ALA A 149       8.129 -32.975  -6.782  1.00  0.74           H  
ATOM   2331  HA  ALA A 149       5.611 -32.007  -7.850  1.00  0.74           H  
ATOM   2332 1HB  ALA A 149       5.370 -30.949  -5.665  1.00  0.74           H  
ATOM   2333 2HB  ALA A 149       5.774 -32.654  -5.502  1.00  0.74           H  
ATOM   2334 3HB  ALA A 149       7.006 -31.427  -5.254  1.00  0.74           H  
ATOM   2335  N   TRP A 150       6.054 -29.441  -8.029  1.00  0.73           N  
ATOM   2336  CA  TRP A 150       6.460 -28.077  -8.395  1.00  0.73           C  
ATOM   2337  C   TRP A 150       5.371 -27.039  -8.130  1.00  0.73           C  
ATOM   2338  O   TRP A 150       4.186 -27.362  -8.117  1.00  0.73           O  
ATOM   2339  CB  TRP A 150       6.953 -28.038  -9.834  1.00  0.73           C  
ATOM   2340  CG  TRP A 150       7.445 -26.722 -10.295  1.00  0.73           C  
ATOM   2341  CD1 TRP A 150       8.698 -26.225 -10.153  1.00  0.73           C  
ATOM   2342  CD2 TRP A 150       6.727 -25.762 -11.058  1.00  0.73           C  
ATOM   2343  CE2 TRP A 150       7.609 -24.715 -11.320  1.00  0.73           C  
ATOM   2344  CE3 TRP A 150       5.435 -25.708 -11.548  1.00  0.73           C  
ATOM   2345  NE1 TRP A 150       8.801 -25.022 -10.745  1.00  0.73           N  
ATOM   2346  CZ2 TRP A 150       7.234 -23.621 -12.050  1.00  0.73           C  
ATOM   2347  CZ3 TRP A 150       5.063 -24.618 -12.272  1.00  0.73           C  
ATOM   2348  CH2 TRP A 150       5.924 -23.594 -12.523  1.00  0.73           C  
ATOM   2349  H   TRP A 150       5.069 -29.694  -7.986  1.00  0.73           H  
ATOM   2350  HA  TRP A 150       7.309 -27.812  -7.769  1.00  0.73           H  
ATOM   2351 1HB  TRP A 150       7.769 -28.744  -9.946  1.00  0.73           H  
ATOM   2352 2HB  TRP A 150       6.150 -28.358 -10.500  1.00  0.73           H  
ATOM   2353  HD1 TRP A 150       9.502 -26.707  -9.642  1.00  0.73           H  
ATOM   2354  HE1 TRP A 150       9.675 -24.475 -10.734  1.00  0.73           H  
ATOM   2355  HE3 TRP A 150       4.729 -26.519 -11.358  1.00  0.73           H  
ATOM   2356  HZ2 TRP A 150       7.927 -22.815 -12.257  1.00  0.73           H  
ATOM   2357  HZ3 TRP A 150       4.065 -24.601 -12.631  1.00  0.73           H  
ATOM   2358  HH2 TRP A 150       5.574 -22.757 -13.105  1.00  0.73           H  
ATOM   2359  N   ASN A 151       5.795 -25.803  -7.811  1.00  0.73           N  
ATOM   2360  CA  ASN A 151       4.888 -24.683  -7.488  1.00  0.73           C  
ATOM   2361  C   ASN A 151       3.962 -25.117  -6.378  1.00  0.73           C  
ATOM   2362  O   ASN A 151       2.762 -24.862  -6.361  1.00  0.73           O  
ATOM   2363  CB  ASN A 151       4.171 -24.169  -8.722  1.00  0.73           C  
ATOM   2364  CG  ASN A 151       3.534 -22.799  -8.580  1.00  0.73           C  
ATOM   2365  ND2 ASN A 151       2.621 -22.517  -9.462  1.00  0.73           N  
ATOM   2366  OD1 ASN A 151       3.910 -21.983  -7.728  1.00  0.73           O  
ATOM   2367  H   ASN A 151       6.794 -25.629  -7.835  1.00  0.73           H  
ATOM   2368  HA  ASN A 151       5.470 -23.864  -7.077  1.00  0.73           H  
ATOM   2369 1HB  ASN A 151       4.898 -24.066  -9.492  1.00  0.73           H  
ATOM   2370 2HB  ASN A 151       3.422 -24.887  -9.062  1.00  0.73           H  
ATOM   2371 1HD2 ASN A 151       2.194 -21.597  -9.492  1.00  0.73           H  
ATOM   2372 2HD2 ASN A 151       2.374 -23.200 -10.160  1.00  0.73           H  
ATOM   2373  N   SER A 152       4.586 -25.751  -5.405  1.00  0.74           N  
ATOM   2374  CA  SER A 152       3.932 -26.287  -4.245  1.00  0.74           C  
ATOM   2375  C   SER A 152       3.827 -25.333  -3.093  1.00  0.74           C  
ATOM   2376  O   SER A 152       3.273 -25.694  -2.065  1.00  0.74           O  
ATOM   2377  CB  SER A 152       4.670 -27.502  -3.794  1.00  0.74           C  
ATOM   2378  OG  SER A 152       4.571 -28.520  -4.741  1.00  0.74           O  
ATOM   2379  H   SER A 152       5.580 -25.889  -5.507  1.00  0.74           H  
ATOM   2380  HA  SER A 152       2.921 -26.579  -4.533  1.00  0.74           H  
ATOM   2381 1HB  SER A 152       5.720 -27.250  -3.640  1.00  0.74           H  
ATOM   2382 2HB  SER A 152       4.272 -27.802  -2.856  1.00  0.74           H  
ATOM   2383  HG  SER A 152       4.901 -28.144  -5.569  1.00  0.74           H  
ATOM   2384  N   PHE A 153       4.381 -24.140  -3.222  1.00  0.75           N  
ATOM   2385  CA  PHE A 153       4.314 -23.210  -2.116  1.00  0.75           C  
ATOM   2386  C   PHE A 153       3.714 -21.869  -2.490  1.00  0.75           C  
ATOM   2387  O   PHE A 153       3.911 -21.363  -3.595  1.00  0.75           O  
ATOM   2388  CB  PHE A 153       5.694 -23.015  -1.501  1.00  0.75           C  
ATOM   2389  CG  PHE A 153       6.226 -24.231  -0.891  1.00  0.75           C  
ATOM   2390  CD1 PHE A 153       6.932 -25.150  -1.637  1.00  0.75           C  
ATOM   2391  CD2 PHE A 153       6.001 -24.476   0.443  1.00  0.75           C  
ATOM   2392  CE1 PHE A 153       7.396 -26.293  -1.060  1.00  0.75           C  
ATOM   2393  CE2 PHE A 153       6.467 -25.613   1.025  1.00  0.75           C  
ATOM   2394  CZ  PHE A 153       7.165 -26.527   0.268  1.00  0.75           C  
ATOM   2395  H   PHE A 153       4.832 -23.876  -4.084  1.00  0.75           H  
ATOM   2396  HA  PHE A 153       3.680 -23.649  -1.358  1.00  0.75           H  
ATOM   2397 1HB  PHE A 153       6.400 -22.656  -2.255  1.00  0.75           H  
ATOM   2398 2HB  PHE A 153       5.623 -22.266  -0.727  1.00  0.75           H  
ATOM   2399  HD1 PHE A 153       7.109 -24.954  -2.695  1.00  0.75           H  
ATOM   2400  HD2 PHE A 153       5.436 -23.745   1.030  1.00  0.75           H  
ATOM   2401  HE1 PHE A 153       7.943 -27.013  -1.654  1.00  0.75           H  
ATOM   2402  HE2 PHE A 153       6.279 -25.795   2.079  1.00  0.75           H  
ATOM   2403  HZ  PHE A 153       7.527 -27.431   0.716  1.00  0.75           H  
ATOM   2404  N   LEU A 154       3.003 -21.300  -1.527  1.00  0.79           N  
ATOM   2405  CA  LEU A 154       2.405 -19.977  -1.618  1.00  0.79           C  
ATOM   2406  C   LEU A 154       2.770 -19.101  -0.456  1.00  0.79           C  
ATOM   2407  O   LEU A 154       2.916 -19.565   0.670  1.00  0.79           O  
ATOM   2408  CB  LEU A 154       0.888 -20.058  -1.656  1.00  0.79           C  
ATOM   2409  CG  LEU A 154       0.303 -20.726  -2.823  1.00  0.79           C  
ATOM   2410  CD1 LEU A 154      -1.177 -20.922  -2.561  1.00  0.79           C  
ATOM   2411  CD2 LEU A 154       0.574 -19.854  -4.055  1.00  0.79           C  
ATOM   2412  H   LEU A 154       2.880 -21.833  -0.669  1.00  0.79           H  
ATOM   2413  HA  LEU A 154       2.761 -19.498  -2.530  1.00  0.79           H  
ATOM   2414 1HB  LEU A 154       0.554 -20.588  -0.768  1.00  0.79           H  
ATOM   2415 2HB  LEU A 154       0.493 -19.039  -1.617  1.00  0.79           H  
ATOM   2416  HG  LEU A 154       0.758 -21.682  -2.965  1.00  0.79           H  
ATOM   2417 1HD1 LEU A 154      -1.642 -21.409  -3.393  1.00  0.79           H  
ATOM   2418 2HD1 LEU A 154      -1.303 -21.540  -1.670  1.00  0.79           H  
ATOM   2419 3HD1 LEU A 154      -1.647 -19.952  -2.401  1.00  0.79           H  
ATOM   2420 1HD2 LEU A 154       0.165 -20.305  -4.942  1.00  0.79           H  
ATOM   2421 2HD2 LEU A 154       0.126 -18.869  -3.908  1.00  0.79           H  
ATOM   2422 3HD2 LEU A 154       1.657 -19.738  -4.181  1.00  0.79           H  
ATOM   2423  N   VAL A 155       2.847 -17.820  -0.708  1.00  0.86           N  
ATOM   2424  CA  VAL A 155       3.074 -16.860   0.335  1.00  0.86           C  
ATOM   2425  C   VAL A 155       1.796 -16.508   1.087  1.00  0.86           C  
ATOM   2426  O   VAL A 155       0.773 -16.154   0.498  1.00  0.86           O  
ATOM   2427  CB  VAL A 155       3.708 -15.618  -0.275  1.00  0.86           C  
ATOM   2428  CG1 VAL A 155       3.828 -14.543   0.770  1.00  0.86           C  
ATOM   2429  CG2 VAL A 155       5.089 -15.970  -0.845  1.00  0.86           C  
ATOM   2430  H   VAL A 155       2.746 -17.494  -1.667  1.00  0.86           H  
ATOM   2431  HA  VAL A 155       3.778 -17.283   1.042  1.00  0.86           H  
ATOM   2432  HB  VAL A 155       3.086 -15.277  -1.057  1.00  0.86           H  
ATOM   2433 1HG1 VAL A 155       4.269 -13.655   0.330  1.00  0.86           H  
ATOM   2434 2HG1 VAL A 155       2.838 -14.299   1.154  1.00  0.86           H  
ATOM   2435 3HG1 VAL A 155       4.443 -14.904   1.588  1.00  0.86           H  
ATOM   2436 1HG2 VAL A 155       5.529 -15.095  -1.296  1.00  0.86           H  
ATOM   2437 2HG2 VAL A 155       5.725 -16.322  -0.056  1.00  0.86           H  
ATOM   2438 3HG2 VAL A 155       4.978 -16.750  -1.603  1.00  0.86           H  
ATOM   2439  N   GLU A 156       1.870 -16.663   2.398  1.00  0.99           N  
ATOM   2440  CA  GLU A 156       0.803 -16.364   3.334  1.00  0.99           C  
ATOM   2441  C   GLU A 156       0.893 -14.919   3.806  1.00  0.99           C  
ATOM   2442  O   GLU A 156      -0.123 -14.240   3.956  1.00  0.99           O  
ATOM   2443  CB  GLU A 156       0.858 -17.308   4.533  1.00  0.99           C  
ATOM   2444  CG  GLU A 156      -0.254 -17.086   5.594  1.00  0.99           C  
ATOM   2445  CD  GLU A 156      -1.663 -17.385   5.093  1.00  0.99           C  
ATOM   2446  OE1 GLU A 156      -1.782 -18.052   4.092  1.00  0.99           O  
ATOM   2447  OE2 GLU A 156      -2.606 -16.958   5.713  1.00  0.99           O1-
ATOM   2448  H   GLU A 156       2.754 -16.984   2.766  1.00  0.99           H  
ATOM   2449  HA  GLU A 156      -0.151 -16.498   2.825  1.00  0.99           H  
ATOM   2450 1HB  GLU A 156       0.796 -18.340   4.184  1.00  0.99           H  
ATOM   2451 2HB  GLU A 156       1.823 -17.194   5.033  1.00  0.99           H  
ATOM   2452 1HG  GLU A 156      -0.047 -17.724   6.452  1.00  0.99           H  
ATOM   2453 2HG  GLU A 156      -0.209 -16.050   5.931  1.00  0.99           H  
ATOM   2454  N   ASP A 157       2.123 -14.455   4.061  1.00  1.18           N  
ATOM   2455  CA  ASP A 157       2.290 -13.099   4.590  1.00  1.18           C  
ATOM   2456  C   ASP A 157       3.659 -12.492   4.277  1.00  1.18           C  
ATOM   2457  O   ASP A 157       4.611 -13.188   3.924  1.00  1.18           O  
ATOM   2458  CB  ASP A 157       2.046 -13.098   6.111  1.00  1.18           C  
ATOM   2459  CG  ASP A 157       1.613 -11.725   6.704  1.00  1.18           C  
ATOM   2460  OD1 ASP A 157       1.602 -10.749   5.981  1.00  1.18           O  
ATOM   2461  OD2 ASP A 157       1.305 -11.682   7.875  1.00  1.18           O1-
ATOM   2462  H   ASP A 157       2.918 -15.072   3.898  1.00  1.18           H  
ATOM   2463  HA  ASP A 157       1.534 -12.463   4.128  1.00  1.18           H  
ATOM   2464 1HB  ASP A 157       1.271 -13.828   6.352  1.00  1.18           H  
ATOM   2465 2HB  ASP A 157       2.953 -13.420   6.619  1.00  1.18           H  
ATOM   2466  N   HIS A 158       3.754 -11.175   4.470  1.00  1.44           N  
ATOM   2467  CA  HIS A 158       4.982 -10.407   4.236  1.00  1.44           C  
ATOM   2468  C   HIS A 158       5.159  -9.224   5.219  1.00  1.44           C  
ATOM   2469  O   HIS A 158       4.348  -8.294   5.235  1.00  1.44           O  
ATOM   2470  CB  HIS A 158       4.979  -9.899   2.779  1.00  1.44           C  
ATOM   2471  CG  HIS A 158       6.212  -9.166   2.348  1.00  1.44           C  
ATOM   2472  CD2 HIS A 158       7.412  -9.024   2.932  1.00  1.44           C  
ATOM   2473  ND1 HIS A 158       6.280  -8.458   1.163  1.00  1.44           N  
ATOM   2474  CE1 HIS A 158       7.472  -7.907   1.064  1.00  1.44           C  
ATOM   2475  NE2 HIS A 158       8.166  -8.244   2.130  1.00  1.44           N  
ATOM   2476  H   HIS A 158       2.917 -10.700   4.812  1.00  1.44           H  
ATOM   2477  HA  HIS A 158       5.836 -11.061   4.358  1.00  1.44           H  
ATOM   2478 1HB  HIS A 158       4.848 -10.750   2.106  1.00  1.44           H  
ATOM   2479 2HB  HIS A 158       4.127  -9.236   2.634  1.00  1.44           H  
ATOM   2480  HD2 HIS A 158       7.736  -9.434   3.870  1.00  1.44           H  
ATOM   2481  HE1 HIS A 158       7.811  -7.272   0.251  1.00  1.44           H  
ATOM   2482  HE2 HIS A 158       9.108  -7.985   2.397  1.00  1.44           H  
ATOM   2483  N   GLY A 159       6.219  -9.272   6.044  1.00  1.76           N  
ATOM   2484  CA  GLY A 159       6.503  -8.214   7.019  1.00  1.76           C  
ATOM   2485  C   GLY A 159       7.841  -7.533   6.715  1.00  1.76           C  
ATOM   2486  O   GLY A 159       8.606  -8.005   5.868  1.00  1.76           O  
ATOM   2487  H   GLY A 159       6.856 -10.063   5.958  1.00  1.76           H  
ATOM   2488 1HA  GLY A 159       5.703  -7.474   7.001  1.00  1.76           H  
ATOM   2489 2HA  GLY A 159       6.526  -8.641   8.020  1.00  1.76           H  
ATOM   2490  N   PHE A 160       8.169  -6.463   7.447  1.00  2.08           N  
ATOM   2491  CA  PHE A 160       9.403  -5.732   7.147  1.00  2.08           C  
ATOM   2492  C   PHE A 160      10.268  -5.377   8.350  1.00  2.08           C  
ATOM   2493  O   PHE A 160       9.756  -5.052   9.424  1.00  2.08           O  
ATOM   2494  CB  PHE A 160       9.036  -4.425   6.438  1.00  2.08           C  
ATOM   2495  CG  PHE A 160       8.294  -4.628   5.142  1.00  2.08           C  
ATOM   2496  CD1 PHE A 160       6.907  -4.755   5.136  1.00  2.08           C  
ATOM   2497  CD2 PHE A 160       8.966  -4.693   3.939  1.00  2.08           C  
ATOM   2498  CE1 PHE A 160       6.219  -4.950   3.962  1.00  2.08           C  
ATOM   2499  CE2 PHE A 160       8.278  -4.881   2.761  1.00  2.08           C  
ATOM   2500  CZ  PHE A 160       6.901  -5.011   2.776  1.00  2.08           C  
ATOM   2501  H   PHE A 160       7.542  -6.127   8.165  1.00  2.08           H  
ATOM   2502  HA  PHE A 160      10.009  -6.337   6.477  1.00  2.08           H  
ATOM   2503 1HB  PHE A 160       8.422  -3.812   7.095  1.00  2.08           H  
ATOM   2504 2HB  PHE A 160       9.950  -3.863   6.229  1.00  2.08           H  
ATOM   2505  HD1 PHE A 160       6.362  -4.706   6.079  1.00  2.08           H  
ATOM   2506  HD2 PHE A 160      10.052  -4.598   3.931  1.00  2.08           H  
ATOM   2507  HE1 PHE A 160       5.134  -5.057   3.975  1.00  2.08           H  
ATOM   2508  HE2 PHE A 160       8.818  -4.936   1.818  1.00  2.08           H  
ATOM   2509  HZ  PHE A 160       6.357  -5.168   1.846  1.00  2.08           H  
ATOM   2510  N   GLY A 161      11.584  -5.379   8.130  1.00  2.30           N  
ATOM   2511  CA  GLY A 161      12.573  -4.893   9.078  1.00  2.30           C  
ATOM   2512  C   GLY A 161      13.241  -3.667   8.461  1.00  2.30           C  
ATOM   2513  O   GLY A 161      12.619  -2.951   7.674  1.00  2.30           O  
ATOM   2514  H   GLY A 161      11.958  -5.724   7.248  1.00  2.30           H  
ATOM   2515 1HA  GLY A 161      12.099  -4.635  10.025  1.00  2.30           H  
ATOM   2516 2HA  GLY A 161      13.315  -5.668   9.268  1.00  2.30           H  
ATOM   2517  N   VAL A 162      14.513  -3.442   8.796  1.00  2.36           N  
ATOM   2518  CA  VAL A 162      15.246  -2.285   8.277  1.00  2.36           C  
ATOM   2519  C   VAL A 162      16.123  -2.666   7.086  1.00  2.36           C  
ATOM   2520  O   VAL A 162      16.050  -2.048   6.015  1.00  2.36           O  
ATOM   2521  CB  VAL A 162      16.138  -1.671   9.367  1.00  2.36           C  
ATOM   2522  CG1 VAL A 162      16.951  -0.530   8.781  1.00  2.36           C  
ATOM   2523  CG2 VAL A 162      15.278  -1.190  10.510  1.00  2.36           C  
ATOM   2524  H   VAL A 162      14.962  -4.067   9.448  1.00  2.36           H  
ATOM   2525  HA  VAL A 162      14.524  -1.534   7.953  1.00  2.36           H  
ATOM   2526  HB  VAL A 162      16.837  -2.422   9.727  1.00  2.36           H  
ATOM   2527 1HG1 VAL A 162      17.593  -0.107   9.551  1.00  2.36           H  
ATOM   2528 2HG1 VAL A 162      17.566  -0.901   7.964  1.00  2.36           H  
ATOM   2529 3HG1 VAL A 162      16.281   0.240   8.405  1.00  2.36           H  
ATOM   2530 1HG2 VAL A 162      15.912  -0.760  11.285  1.00  2.36           H  
ATOM   2531 2HG2 VAL A 162      14.584  -0.432  10.145  1.00  2.36           H  
ATOM   2532 3HG2 VAL A 162      14.717  -2.026  10.923  1.00  2.36           H  
ATOM   2533  N   PHE A 163      16.923  -3.717   7.267  1.00  2.24           N  
ATOM   2534  CA  PHE A 163      17.858  -4.162   6.243  1.00  2.24           C  
ATOM   2535  C   PHE A 163      17.366  -5.428   5.552  1.00  2.24           C  
ATOM   2536  O   PHE A 163      17.904  -5.825   4.511  1.00  2.24           O  
ATOM   2537  CB  PHE A 163      19.210  -4.415   6.888  1.00  2.24           C  
ATOM   2538  CG  PHE A 163      19.746  -3.190   7.536  1.00  2.24           C  
ATOM   2539  CD1 PHE A 163      19.742  -3.081   8.917  1.00  2.24           C  
ATOM   2540  CD2 PHE A 163      20.228  -2.135   6.785  1.00  2.24           C  
ATOM   2541  CE1 PHE A 163      20.215  -1.945   9.536  1.00  2.24           C  
ATOM   2542  CE2 PHE A 163      20.704  -0.994   7.401  1.00  2.24           C  
ATOM   2543  CZ  PHE A 163      20.697  -0.900   8.779  1.00  2.24           C  
ATOM   2544  H   PHE A 163      16.919  -4.189   8.156  1.00  2.24           H  
ATOM   2545  HA  PHE A 163      17.964  -3.376   5.499  1.00  2.24           H  
ATOM   2546 1HB  PHE A 163      19.119  -5.198   7.640  1.00  2.24           H  
ATOM   2547 2HB  PHE A 163      19.922  -4.755   6.138  1.00  2.24           H  
ATOM   2548  HD1 PHE A 163      19.355  -3.908   9.513  1.00  2.24           H  
ATOM   2549  HD2 PHE A 163      20.228  -2.208   5.698  1.00  2.24           H  
ATOM   2550  HE1 PHE A 163      20.204  -1.873  10.623  1.00  2.24           H  
ATOM   2551  HE2 PHE A 163      21.082  -0.168   6.801  1.00  2.24           H  
ATOM   2552  HZ  PHE A 163      21.070  -0.001   9.266  1.00  2.24           H  
ATOM   2553  N   HIS A 164      16.333  -6.039   6.132  1.00  1.98           N  
ATOM   2554  CA  HIS A 164      15.755  -7.284   5.640  1.00  1.98           C  
ATOM   2555  C   HIS A 164      14.235  -7.248   5.685  1.00  1.98           C  
ATOM   2556  O   HIS A 164      13.635  -6.421   6.388  1.00  1.98           O  
ATOM   2557  CB  HIS A 164      16.234  -8.509   6.429  1.00  1.98           C  
ATOM   2558  CG  HIS A 164      17.711  -8.730   6.382  1.00  1.98           C  
ATOM   2559  CD2 HIS A 164      18.467  -9.483   5.556  1.00  1.98           C  
ATOM   2560  ND1 HIS A 164      18.589  -8.103   7.246  1.00  1.98           N  
ATOM   2561  CE1 HIS A 164      19.825  -8.470   6.953  1.00  1.98           C  
ATOM   2562  NE2 HIS A 164      19.779  -9.310   5.932  1.00  1.98           N  
ATOM   2563  H   HIS A 164      15.938  -5.623   6.959  1.00  1.98           H  
ATOM   2564  HA  HIS A 164      16.045  -7.439   4.605  1.00  1.98           H  
ATOM   2565 1HB  HIS A 164      15.933  -8.410   7.469  1.00  1.98           H  
ATOM   2566 2HB  HIS A 164      15.749  -9.404   6.030  1.00  1.98           H  
ATOM   2567  HD2 HIS A 164      18.095 -10.101   4.740  1.00  1.98           H  
ATOM   2568  HE1 HIS A 164      20.727  -8.136   7.465  1.00  1.98           H  
ATOM   2569  HE2 HIS A 164      20.573  -9.751   5.491  1.00  1.98           H  
ATOM   2570  N   THR A 165      13.630  -8.176   4.966  1.00  1.67           N  
ATOM   2571  CA  THR A 165      12.183  -8.351   4.958  1.00  1.67           C  
ATOM   2572  C   THR A 165      11.870  -9.851   4.937  1.00  1.67           C  
ATOM   2573  O   THR A 165      12.680 -10.647   4.449  1.00  1.67           O  
ATOM   2574  CB  THR A 165      11.584  -7.586   3.768  1.00  1.67           C  
ATOM   2575  CG2 THR A 165      12.035  -8.127   2.527  1.00  1.67           C  
ATOM   2576  OG1 THR A 165      10.177  -7.653   3.793  1.00  1.67           O  
ATOM   2577  H   THR A 165      14.211  -8.783   4.385  1.00  1.67           H  
ATOM   2578  HA  THR A 165      11.766  -7.939   5.877  1.00  1.67           H  
ATOM   2579  HB  THR A 165      11.891  -6.544   3.842  1.00  1.67           H  
ATOM   2580  HG1 THR A 165       9.838  -7.623   4.709  1.00  1.67           H  
ATOM   2581 1HG2 THR A 165      11.605  -7.550   1.726  1.00  1.67           H  
ATOM   2582 2HG2 THR A 165      13.101  -8.088   2.471  1.00  1.67           H  
ATOM   2583 3HG2 THR A 165      11.699  -9.154   2.472  1.00  1.67           H  
ATOM   2584  N   SER A 166      10.727 -10.224   5.521  1.00  1.39           N  
ATOM   2585  CA  SER A 166      10.358 -11.636   5.667  1.00  1.39           C  
ATOM   2586  C   SER A 166       9.035 -12.025   5.047  1.00  1.39           C  
ATOM   2587  O   SER A 166       7.988 -11.428   5.304  1.00  1.39           O  
ATOM   2588  CB  SER A 166      10.310 -11.999   7.138  1.00  1.39           C  
ATOM   2589  OG  SER A 166      11.587 -11.970   7.727  1.00  1.39           O  
ATOM   2590  H   SER A 166      10.085  -9.502   5.844  1.00  1.39           H  
ATOM   2591  HA  SER A 166      11.133 -12.239   5.192  1.00  1.39           H  
ATOM   2592 1HB  SER A 166       9.675 -11.278   7.641  1.00  1.39           H  
ATOM   2593 2HB  SER A 166       9.856 -12.975   7.270  1.00  1.39           H  
ATOM   2594  HG  SER A 166      11.950 -12.880   7.610  1.00  1.39           H  
ATOM   2595  N   VAL A 167       9.091 -13.089   4.268  1.00  1.17           N  
ATOM   2596  CA  VAL A 167       7.940 -13.635   3.582  1.00  1.17           C  
ATOM   2597  C   VAL A 167       7.662 -15.043   4.111  1.00  1.17           C  
ATOM   2598  O   VAL A 167       8.592 -15.846   4.201  1.00  1.17           O  
ATOM   2599  CB  VAL A 167       8.257 -13.680   2.082  1.00  1.17           C  
ATOM   2600  CG1 VAL A 167       7.150 -14.242   1.356  1.00  1.17           C  
ATOM   2601  CG2 VAL A 167       8.586 -12.280   1.558  1.00  1.17           C  
ATOM   2602  H   VAL A 167      10.002 -13.522   4.101  1.00  1.17           H  
ATOM   2603  HA  VAL A 167       7.076 -13.001   3.762  1.00  1.17           H  
ATOM   2604  HB  VAL A 167       9.087 -14.313   1.945  1.00  1.17           H  
ATOM   2605 1HG1 VAL A 167       7.389 -14.294   0.301  1.00  1.17           H  
ATOM   2606 2HG1 VAL A 167       6.934 -15.237   1.732  1.00  1.17           H  
ATOM   2607 3HG1 VAL A 167       6.307 -13.587   1.515  1.00  1.17           H  
ATOM   2608 1HG2 VAL A 167       8.825 -12.333   0.499  1.00  1.17           H  
ATOM   2609 2HG2 VAL A 167       7.725 -11.639   1.701  1.00  1.17           H  
ATOM   2610 3HG2 VAL A 167       9.439 -11.873   2.100  1.00  1.17           H  
ATOM   2611  N   TRP A 168       6.413 -15.337   4.481  1.00  1.01           N  
ATOM   2612  CA  TRP A 168       6.096 -16.664   5.019  1.00  1.01           C  
ATOM   2613  C   TRP A 168       5.312 -17.498   4.033  1.00  1.01           C  
ATOM   2614  O   TRP A 168       4.372 -16.985   3.421  1.00  1.01           O  
ATOM   2615  CB  TRP A 168       5.320 -16.581   6.325  1.00  1.01           C  
ATOM   2616  CG  TRP A 168       6.141 -16.080   7.457  1.00  1.01           C  
ATOM   2617  CD1 TRP A 168       6.769 -16.838   8.399  1.00  1.01           C  
ATOM   2618  CD2 TRP A 168       6.417 -14.711   7.794  1.00  1.01           C  
ATOM   2619  CE2 TRP A 168       7.224 -14.726   8.935  1.00  1.01           C  
ATOM   2620  CE3 TRP A 168       6.050 -13.498   7.236  1.00  1.01           C  
ATOM   2621  NE1 TRP A 168       7.430 -16.030   9.289  1.00  1.01           N  
ATOM   2622  CZ2 TRP A 168       7.673 -13.561   9.525  1.00  1.01           C  
ATOM   2623  CZ3 TRP A 168       6.485 -12.341   7.830  1.00  1.01           C  
ATOM   2624  CH2 TRP A 168       7.277 -12.361   8.943  1.00  1.01           C  
ATOM   2625  H   TRP A 168       5.691 -14.628   4.371  1.00  1.01           H  
ATOM   2626  HA  TRP A 168       7.027 -17.161   5.224  1.00  1.01           H  
ATOM   2627 1HB  TRP A 168       4.462 -15.918   6.199  1.00  1.01           H  
ATOM   2628 2HB  TRP A 168       4.940 -17.569   6.581  1.00  1.01           H  
ATOM   2629  HD1 TRP A 168       6.755 -17.929   8.431  1.00  1.01           H  
ATOM   2630  HE1 TRP A 168       7.975 -16.346  10.078  1.00  1.01           H  
ATOM   2631  HE3 TRP A 168       5.424 -13.462   6.352  1.00  1.01           H  
ATOM   2632  HZ2 TRP A 168       8.305 -13.564  10.414  1.00  1.01           H  
ATOM   2633  HZ3 TRP A 168       6.180 -11.414   7.391  1.00  1.01           H  
ATOM   2634  HH2 TRP A 168       7.603 -11.416   9.381  1.00  1.01           H  
ATOM   2635  N   LEU A 169       5.693 -18.788   3.928  1.00  0.91           N  
ATOM   2636  CA  LEU A 169       5.114 -19.721   2.953  1.00  0.91           C  
ATOM   2637  C   LEU A 169       4.429 -21.004   3.470  1.00  0.91           C  
ATOM   2638  O   LEU A 169       4.852 -21.623   4.451  1.00  0.91           O  
ATOM   2639  CB  LEU A 169       6.201 -20.115   1.947  1.00  0.91           C  
ATOM   2640  CG  LEU A 169       6.615 -18.982   1.020  1.00  0.91           C  
ATOM   2641  CD1 LEU A 169       7.760 -18.199   1.645  1.00  0.91           C  
ATOM   2642  CD2 LEU A 169       6.983 -19.527  -0.345  1.00  0.91           C  
ATOM   2643  H   LEU A 169       6.465 -19.096   4.522  1.00  0.91           H  
ATOM   2644  HA  LEU A 169       4.364 -19.158   2.419  1.00  0.91           H  
ATOM   2645 1HB  LEU A 169       7.082 -20.442   2.484  1.00  0.91           H  
ATOM   2646 2HB  LEU A 169       5.833 -20.939   1.338  1.00  0.91           H  
ATOM   2647  HG  LEU A 169       5.789 -18.317   0.914  1.00  0.91           H  
ATOM   2648 1HD1 LEU A 169       8.025 -17.378   0.991  1.00  0.91           H  
ATOM   2649 2HD1 LEU A 169       7.497 -17.807   2.596  1.00  0.91           H  
ATOM   2650 3HD1 LEU A 169       8.593 -18.849   1.767  1.00  0.91           H  
ATOM   2651 1HD2 LEU A 169       7.255 -18.704  -1.005  1.00  0.91           H  
ATOM   2652 2HD2 LEU A 169       7.822 -20.213  -0.262  1.00  0.91           H  
ATOM   2653 3HD2 LEU A 169       6.128 -20.047  -0.763  1.00  0.91           H  
ATOM   2654  N   LYS A 170       3.393 -21.423   2.729  1.00  0.86           N  
ATOM   2655  CA  LYS A 170       2.563 -22.603   3.003  1.00  0.86           C  
ATOM   2656  C   LYS A 170       2.435 -23.512   1.784  1.00  0.86           C  
ATOM   2657  O   LYS A 170       2.676 -23.084   0.660  1.00  0.86           O  
ATOM   2658  CB  LYS A 170       1.162 -22.162   3.410  1.00  0.86           C  
ATOM   2659  CG  LYS A 170       0.414 -21.422   2.305  1.00  0.86           C  
ATOM   2660  CD  LYS A 170      -0.934 -20.945   2.774  1.00  0.86           C  
ATOM   2661  CE  LYS A 170      -1.697 -20.220   1.666  1.00  0.86           C  
ATOM   2662  NZ  LYS A 170      -2.986 -19.669   2.172  1.00  0.86           N1+
ATOM   2663  H   LYS A 170       3.143 -20.843   1.933  1.00  0.86           H  
ATOM   2664  HA  LYS A 170       3.020 -23.175   3.811  1.00  0.86           H  
ATOM   2665 1HB  LYS A 170       0.570 -23.034   3.694  1.00  0.86           H  
ATOM   2666 2HB  LYS A 170       1.221 -21.504   4.279  1.00  0.86           H  
ATOM   2667 1HG  LYS A 170       0.996 -20.555   1.993  1.00  0.86           H  
ATOM   2668 2HG  LYS A 170       0.283 -22.083   1.445  1.00  0.86           H  
ATOM   2669 1HD  LYS A 170      -1.523 -21.798   3.111  1.00  0.86           H  
ATOM   2670 2HD  LYS A 170      -0.801 -20.266   3.613  1.00  0.86           H  
ATOM   2671 1HE  LYS A 170      -1.084 -19.398   1.288  1.00  0.86           H  
ATOM   2672 2HE  LYS A 170      -1.902 -20.915   0.852  1.00  0.86           H  
ATOM   2673 1HZ  LYS A 170      -3.470 -19.181   1.439  1.00  0.86           H  
ATOM   2674 2HZ  LYS A 170      -3.568 -20.405   2.532  1.00  0.86           H  
ATOM   2675 3HZ  LYS A 170      -2.750 -19.011   2.929  1.00  0.86           H  
ATOM   2676  N   VAL A 171       2.036 -24.765   2.003  1.00  0.85           N  
ATOM   2677  CA  VAL A 171       1.865 -25.726   0.905  1.00  0.85           C  
ATOM   2678  C   VAL A 171       0.554 -25.504   0.116  1.00  0.85           C  
ATOM   2679  O   VAL A 171      -0.514 -25.330   0.706  1.00  0.85           O  
ATOM   2680  CB  VAL A 171       1.937 -27.166   1.454  1.00  0.85           C  
ATOM   2681  CG1 VAL A 171       1.679 -28.188   0.340  1.00  0.85           C  
ATOM   2682  CG2 VAL A 171       3.312 -27.390   2.071  1.00  0.85           C  
ATOM   2683  H   VAL A 171       1.851 -25.065   2.949  1.00  0.85           H  
ATOM   2684  HA  VAL A 171       2.705 -25.598   0.227  1.00  0.85           H  
ATOM   2685  HB  VAL A 171       1.167 -27.305   2.211  1.00  0.85           H  
ATOM   2686 1HG1 VAL A 171       1.739 -29.193   0.743  1.00  0.85           H  
ATOM   2687 2HG1 VAL A 171       0.693 -28.039  -0.095  1.00  0.85           H  
ATOM   2688 3HG1 VAL A 171       2.431 -28.074  -0.440  1.00  0.85           H  
ATOM   2689 1HG2 VAL A 171       3.377 -28.404   2.468  1.00  0.85           H  
ATOM   2690 2HG2 VAL A 171       4.062 -27.249   1.304  1.00  0.85           H  
ATOM   2691 3HG2 VAL A 171       3.477 -26.674   2.872  1.00  0.85           H  
ATOM   2692  N   ARG A 172       0.663 -25.477  -1.217  1.00  0.86           N  
ATOM   2693  CA  ARG A 172      -0.444 -25.255  -2.152  1.00  0.86           C  
ATOM   2694  C   ARG A 172      -1.258 -26.530  -2.461  1.00  0.86           C  
ATOM   2695  O   ARG A 172      -0.697 -27.586  -2.750  1.00  0.86           O  
ATOM   2696  CB  ARG A 172       0.085 -24.669  -3.461  1.00  0.86           C  
ATOM   2697  CG  ARG A 172      -1.002 -24.269  -4.436  1.00  0.86           C  
ATOM   2698  CD  ARG A 172      -0.532 -23.551  -5.647  1.00  0.86           C  
ATOM   2699  NE  ARG A 172      -1.642 -23.401  -6.589  1.00  0.86           N  
ATOM   2700  CZ  ARG A 172      -2.472 -22.335  -6.731  1.00  0.86           C  
ATOM   2701  NH1 ARG A 172      -2.303 -21.246  -6.029  1.00  0.86           N1+
ATOM   2702  NH2 ARG A 172      -3.471 -22.392  -7.595  1.00  0.86           N  
ATOM   2703  H   ARG A 172       1.588 -25.623  -1.599  1.00  0.86           H  
ATOM   2704  HA  ARG A 172      -1.115 -24.522  -1.702  1.00  0.86           H  
ATOM   2705 1HB  ARG A 172       0.731 -23.833  -3.265  1.00  0.86           H  
ATOM   2706 2HB  ARG A 172       0.692 -25.420  -3.965  1.00  0.86           H  
ATOM   2707 1HG  ARG A 172      -1.429 -25.169  -4.809  1.00  0.86           H  
ATOM   2708 2HG  ARG A 172      -1.768 -23.684  -3.940  1.00  0.86           H  
ATOM   2709 1HD  ARG A 172      -0.153 -22.572  -5.391  1.00  0.86           H  
ATOM   2710 2HD  ARG A 172       0.252 -24.133  -6.132  1.00  0.86           H  
ATOM   2711  HE  ARG A 172      -1.838 -24.230  -7.141  1.00  0.86           H  
ATOM   2712 1HH1 ARG A 172      -1.544 -21.188  -5.368  1.00  0.86           H  
ATOM   2713 2HH1 ARG A 172      -2.931 -20.463  -6.147  1.00  0.86           H  
ATOM   2714 1HH2 ARG A 172      -3.627 -23.233  -8.142  1.00  0.86           H  
ATOM   2715 2HH2 ARG A 172      -4.092 -21.607  -7.700  1.00  0.86           H  
ATOM   2716  N   GLU A 173      -2.595 -26.398  -2.460  1.00  0.88           N  
ATOM   2717  CA  GLU A 173      -3.531 -27.510  -2.730  1.00  0.88           C  
ATOM   2718  C   GLU A 173      -3.843 -27.833  -4.208  1.00  0.88           C  
ATOM   2719  O   GLU A 173      -4.514 -28.828  -4.480  1.00  0.88           O  
ATOM   2720  CB  GLU A 173      -4.876 -27.233  -2.045  1.00  0.88           C  
ATOM   2721  CG  GLU A 173      -4.843 -27.236  -0.537  1.00  0.88           C  
ATOM   2722  CD  GLU A 173      -6.173 -26.903   0.122  1.00  0.88           C  
ATOM   2723  OE1 GLU A 173      -7.129 -26.673  -0.575  1.00  0.88           O  
ATOM   2724  OE2 GLU A 173      -6.220 -26.876   1.330  1.00  0.88           O1-
ATOM   2725  H   GLU A 173      -2.987 -25.496  -2.227  1.00  0.88           H  
ATOM   2726  HA  GLU A 173      -3.098 -28.407  -2.284  1.00  0.88           H  
ATOM   2727 1HB  GLU A 173      -5.257 -26.265  -2.374  1.00  0.88           H  
ATOM   2728 2HB  GLU A 173      -5.599 -27.986  -2.360  1.00  0.88           H  
ATOM   2729 1HG  GLU A 173      -4.568 -28.240  -0.237  1.00  0.88           H  
ATOM   2730 2HG  GLU A 173      -4.072 -26.545  -0.192  1.00  0.88           H  
ATOM   2731  N   ASP A 174      -3.397 -26.989  -5.138  1.00  0.89           N  
ATOM   2732  CA  ASP A 174      -3.706 -27.131  -6.570  1.00  0.89           C  
ATOM   2733  C   ASP A 174      -2.500 -26.939  -7.491  1.00  0.89           C  
ATOM   2734  O   ASP A 174      -1.803 -25.930  -7.421  1.00  0.89           O  
ATOM   2735  CB  ASP A 174      -4.743 -26.089  -6.997  1.00  0.89           C  
ATOM   2736  CG  ASP A 174      -6.137 -26.267  -6.404  1.00  0.89           C  
ATOM   2737  OD1 ASP A 174      -6.829 -27.180  -6.786  1.00  0.89           O  
ATOM   2738  OD2 ASP A 174      -6.497 -25.463  -5.579  1.00  0.89           O1-
ATOM   2739  H   ASP A 174      -2.842 -26.214  -4.830  1.00  0.89           H  
ATOM   2740  HA  ASP A 174      -4.106 -28.131  -6.737  1.00  0.89           H  
ATOM   2741 1HB  ASP A 174      -4.386 -25.105  -6.712  1.00  0.89           H  
ATOM   2742 2HB  ASP A 174      -4.825 -26.099  -8.088  1.00  0.89           H  
ATOM   2743  N   TYR A 175      -2.256 -27.881  -8.392  1.00  0.90           N  
ATOM   2744  CA  TYR A 175      -1.153 -27.702  -9.334  1.00  0.90           C  
ATOM   2745  C   TYR A 175      -1.460 -26.489 -10.207  1.00  0.90           C  
ATOM   2746  O   TYR A 175      -2.598 -26.317 -10.648  1.00  0.90           O  
ATOM   2747  CB  TYR A 175      -0.917 -28.935 -10.202  1.00  0.90           C  
ATOM   2748  CG  TYR A 175       0.304 -28.800 -11.118  1.00  0.90           C  
ATOM   2749  CD1 TYR A 175       1.579 -28.984 -10.593  1.00  0.90           C  
ATOM   2750  CD2 TYR A 175       0.154 -28.491 -12.467  1.00  0.90           C  
ATOM   2751  CE1 TYR A 175       2.684 -28.867 -11.403  1.00  0.90           C  
ATOM   2752  CE2 TYR A 175       1.270 -28.373 -13.278  1.00  0.90           C  
ATOM   2753  CZ  TYR A 175       2.532 -28.564 -12.746  1.00  0.90           C  
ATOM   2754  OH  TYR A 175       3.655 -28.456 -13.534  1.00  0.90           O  
ATOM   2755  H   TYR A 175      -2.838 -28.705  -8.439  1.00  0.90           H  
ATOM   2756  HA  TYR A 175      -0.239 -27.491  -8.776  1.00  0.90           H  
ATOM   2757 1HB  TYR A 175      -0.770 -29.810  -9.565  1.00  0.90           H  
ATOM   2758 2HB  TYR A 175      -1.791 -29.119 -10.823  1.00  0.90           H  
ATOM   2759  HD1 TYR A 175       1.710 -29.224  -9.538  1.00  0.90           H  
ATOM   2760  HD2 TYR A 175      -0.840 -28.342 -12.884  1.00  0.90           H  
ATOM   2761  HE1 TYR A 175       3.683 -29.018 -10.981  1.00  0.90           H  
ATOM   2762  HE2 TYR A 175       1.151 -28.133 -14.332  1.00  0.90           H  
ATOM   2763  HH  TYR A 175       4.393 -28.903 -13.086  1.00  0.90           H  
ATOM   2764  N   SER A 176      -0.458 -25.655 -10.442  1.00  0.89           N  
ATOM   2765  CA  SER A 176      -0.623 -24.453 -11.249  1.00  0.89           C  
ATOM   2766  C   SER A 176       0.652 -24.053 -11.945  1.00  0.89           C  
ATOM   2767  O   SER A 176       1.745 -24.316 -11.456  1.00  0.89           O  
ATOM   2768  CB  SER A 176      -1.074 -23.280 -10.406  1.00  0.89           C  
ATOM   2769  OG  SER A 176      -1.194 -22.117 -11.204  1.00  0.89           O  
ATOM   2770  H   SER A 176       0.445 -25.864 -10.041  1.00  0.89           H  
ATOM   2771  HA  SER A 176      -1.378 -24.655 -12.011  1.00  0.89           H  
ATOM   2772 1HB  SER A 176      -2.032 -23.513  -9.947  1.00  0.89           H  
ATOM   2773 2HB  SER A 176      -0.356 -23.107  -9.603  1.00  0.89           H  
ATOM   2774  HG  SER A 176      -1.441 -21.407 -10.597  1.00  0.89           H  
ATOM   2775  N   LEU A 177       0.508 -23.407 -13.091  1.00  0.88           N  
ATOM   2776  CA  LEU A 177       1.665 -22.909 -13.809  1.00  0.88           C  
ATOM   2777  C   LEU A 177       1.918 -21.429 -13.559  1.00  0.88           C  
ATOM   2778  O   LEU A 177       2.822 -20.853 -14.168  1.00  0.88           O  
ATOM   2779  CB  LEU A 177       1.504 -23.154 -15.302  1.00  0.88           C  
ATOM   2780  CG  LEU A 177       1.331 -24.622 -15.679  1.00  0.88           C  
ATOM   2781  CD1 LEU A 177       1.195 -24.751 -17.181  1.00  0.88           C  
ATOM   2782  CD2 LEU A 177       2.482 -25.384 -15.157  1.00  0.88           C  
ATOM   2783  H   LEU A 177      -0.422 -23.233 -13.448  1.00  0.88           H  
ATOM   2784  HA  LEU A 177       2.535 -23.451 -13.475  1.00  0.88           H  
ATOM   2785 1HB  LEU A 177       0.633 -22.603 -15.658  1.00  0.88           H  
ATOM   2786 2HB  LEU A 177       2.389 -22.773 -15.818  1.00  0.88           H  
ATOM   2787  HG  LEU A 177       0.415 -25.012 -15.232  1.00  0.88           H  
ATOM   2788 1HD1 LEU A 177       1.061 -25.800 -17.447  1.00  0.88           H  
ATOM   2789 2HD1 LEU A 177       0.332 -24.177 -17.518  1.00  0.88           H  
ATOM   2790 3HD1 LEU A 177       2.096 -24.366 -17.662  1.00  0.88           H  
ATOM   2791 1HD2 LEU A 177       2.370 -26.426 -15.416  1.00  0.88           H  
ATOM   2792 2HD2 LEU A 177       3.385 -24.985 -15.601  1.00  0.88           H  
ATOM   2793 3HD2 LEU A 177       2.528 -25.286 -14.080  1.00  0.88           H  
ATOM   2794  N   GLU A 178       1.116 -20.810 -12.685  1.00  0.87           N  
ATOM   2795  CA  GLU A 178       1.283 -19.380 -12.433  1.00  0.87           C  
ATOM   2796  C   GLU A 178       2.092 -19.051 -11.185  1.00  0.87           C  
ATOM   2797  O   GLU A 178       2.067 -19.765 -10.176  1.00  0.87           O  
ATOM   2798  CB  GLU A 178      -0.060 -18.663 -12.372  1.00  0.87           C  
ATOM   2799  CG  GLU A 178      -0.816 -18.649 -13.702  1.00  0.87           C  
ATOM   2800  CD  GLU A 178      -2.104 -17.842 -13.666  1.00  0.87           C  
ATOM   2801  OE1 GLU A 178      -2.417 -17.290 -12.637  1.00  0.87           O  
ATOM   2802  OE2 GLU A 178      -2.776 -17.790 -14.673  1.00  0.87           O1-
ATOM   2803  H   GLU A 178       0.386 -21.329 -12.203  1.00  0.87           H  
ATOM   2804  HA  GLU A 178       1.819 -18.968 -13.281  1.00  0.87           H  
ATOM   2805 1HB  GLU A 178      -0.693 -19.132 -11.620  1.00  0.87           H  
ATOM   2806 2HB  GLU A 178       0.103 -17.630 -12.071  1.00  0.87           H  
ATOM   2807 1HG  GLU A 178      -0.155 -18.219 -14.461  1.00  0.87           H  
ATOM   2808 2HG  GLU A 178      -1.037 -19.675 -13.991  1.00  0.87           H  
ATOM   2809  N   CYS A 179       2.792 -17.930 -11.262  1.00  0.87           N  
ATOM   2810  CA  CYS A 179       3.645 -17.449 -10.187  1.00  0.87           C  
ATOM   2811  C   CYS A 179       2.839 -16.773  -9.092  1.00  0.87           C  
ATOM   2812  O   CYS A 179       1.791 -16.188  -9.348  1.00  0.87           O  
ATOM   2813  CB  CYS A 179       4.688 -16.476 -10.733  1.00  0.87           C  
ATOM   2814  SG  CYS A 179       5.837 -17.193 -11.969  1.00  0.87           S  
ATOM   2815  H   CYS A 179       2.763 -17.425 -12.138  1.00  0.87           H  
ATOM   2816  HA  CYS A 179       4.158 -18.300  -9.739  1.00  0.87           H  
ATOM   2817 1HB  CYS A 179       4.176 -15.636 -11.203  1.00  0.87           H  
ATOM   2818 2HB  CYS A 179       5.284 -16.083  -9.909  1.00  0.87           H  
ATOM   2819  N   ASP A 180       3.343 -16.877  -7.867  1.00  0.89           N  
ATOM   2820  CA  ASP A 180       2.669 -16.339  -6.696  1.00  0.89           C  
ATOM   2821  C   ASP A 180       2.555 -14.807  -6.733  1.00  0.89           C  
ATOM   2822  O   ASP A 180       3.567 -14.122  -6.579  1.00  0.89           O  
ATOM   2823  CB  ASP A 180       3.434 -16.762  -5.443  1.00  0.89           C  
ATOM   2824  CG  ASP A 180       2.742 -16.448  -4.160  1.00  0.89           C  
ATOM   2825  OD1 ASP A 180       1.959 -15.522  -4.052  1.00  0.89           O  
ATOM   2826  OD2 ASP A 180       3.015 -17.182  -3.260  1.00  0.89           O1-
ATOM   2827  H   ASP A 180       4.216 -17.370  -7.746  1.00  0.89           H  
ATOM   2828  HA  ASP A 180       1.700 -16.818  -6.665  1.00  0.89           H  
ATOM   2829 1HB  ASP A 180       3.613 -17.843  -5.478  1.00  0.89           H  
ATOM   2830 2HB  ASP A 180       4.412 -16.274  -5.434  1.00  0.89           H  
ATOM   2831  N   PRO A 181       1.334 -14.238  -6.820  1.00  0.92           N  
ATOM   2832  CA  PRO A 181       1.055 -12.823  -6.955  1.00  0.92           C  
ATOM   2833  C   PRO A 181       1.493 -12.031  -5.731  1.00  0.92           C  
ATOM   2834  O   PRO A 181       1.679 -10.818  -5.795  1.00  0.92           O  
ATOM   2835  CB  PRO A 181      -0.468 -12.800  -7.122  1.00  0.92           C  
ATOM   2836  CG  PRO A 181      -0.958 -14.047  -6.454  1.00  0.92           C  
ATOM   2837  CD  PRO A 181       0.113 -15.069  -6.694  1.00  0.92           C  
ATOM   2838  HA  PRO A 181       1.538 -12.435  -7.855  1.00  0.92           H  
ATOM   2839 1HB  PRO A 181      -0.880 -11.882  -6.675  1.00  0.92           H  
ATOM   2840 2HB  PRO A 181      -0.725 -12.780  -8.189  1.00  0.92           H  
ATOM   2841 1HG  PRO A 181      -1.125 -13.856  -5.384  1.00  0.92           H  
ATOM   2842 2HG  PRO A 181      -1.926 -14.345  -6.880  1.00  0.92           H  
ATOM   2843 1HD  PRO A 181       0.145 -15.699  -5.791  1.00  0.92           H  
ATOM   2844 2HD  PRO A 181      -0.075 -15.641  -7.619  1.00  0.92           H  
ATOM   2845  N   ALA A 182       1.689 -12.712  -4.605  1.00  0.95           N  
ATOM   2846  CA  ALA A 182       2.073 -12.046  -3.372  1.00  0.95           C  
ATOM   2847  C   ALA A 182       3.387 -11.304  -3.493  1.00  0.95           C  
ATOM   2848  O   ALA A 182       3.641 -10.359  -2.747  1.00  0.95           O  
ATOM   2849  CB  ALA A 182       2.203 -13.043  -2.271  1.00  0.95           C  
ATOM   2850  H   ALA A 182       1.592 -13.735  -4.574  1.00  0.95           H  
ATOM   2851  HA  ALA A 182       1.293 -11.327  -3.125  1.00  0.95           H  
ATOM   2852 1HB  ALA A 182       2.467 -12.541  -1.344  1.00  0.95           H  
ATOM   2853 2HB  ALA A 182       1.268 -13.589  -2.143  1.00  0.95           H  
ATOM   2854 3HB  ALA A 182       2.990 -13.727  -2.562  1.00  0.95           H  
ATOM   2855  N   VAL A 183       4.255 -11.779  -4.380  1.00  0.97           N  
ATOM   2856  CA  VAL A 183       5.570 -11.188  -4.539  1.00  0.97           C  
ATOM   2857  C   VAL A 183       5.759 -10.600  -5.934  1.00  0.97           C  
ATOM   2858  O   VAL A 183       6.895 -10.445  -6.390  1.00  0.97           O  
ATOM   2859  CB  VAL A 183       6.655 -12.240  -4.219  1.00  0.97           C  
ATOM   2860  CG1 VAL A 183       6.570 -12.641  -2.719  1.00  0.97           C  
ATOM   2861  CG2 VAL A 183       6.437 -13.459  -5.096  1.00  0.97           C  
ATOM   2862  H   VAL A 183       3.983 -12.559  -4.988  1.00  0.97           H  
ATOM   2863  HA  VAL A 183       5.670 -10.378  -3.818  1.00  0.97           H  
ATOM   2864  HB  VAL A 183       7.641 -11.814  -4.405  1.00  0.97           H  
ATOM   2865 1HG1 VAL A 183       7.328 -13.375  -2.487  1.00  0.97           H  
ATOM   2866 2HG1 VAL A 183       6.721 -11.758  -2.094  1.00  0.97           H  
ATOM   2867 3HG1 VAL A 183       5.589 -13.062  -2.513  1.00  0.97           H  
ATOM   2868 1HG2 VAL A 183       7.197 -14.207  -4.881  1.00  0.97           H  
ATOM   2869 2HG2 VAL A 183       5.447 -13.876  -4.894  1.00  0.97           H  
ATOM   2870 3HG2 VAL A 183       6.497 -13.168  -6.147  1.00  0.97           H  
ATOM   2871  N   ILE A 184       4.643 -10.283  -6.608  1.00  1.00           N  
ATOM   2872  CA  ILE A 184       4.682  -9.720  -7.956  1.00  1.00           C  
ATOM   2873  C   ILE A 184       3.934  -8.384  -8.003  1.00  1.00           C  
ATOM   2874  O   ILE A 184       2.858  -8.249  -7.421  1.00  1.00           O  
ATOM   2875  CB  ILE A 184       4.030 -10.660  -8.984  1.00  1.00           C  
ATOM   2876  CG1 ILE A 184       4.678 -12.008  -8.964  1.00  1.00           C  
ATOM   2877  CG2 ILE A 184       4.209 -10.096 -10.409  1.00  1.00           C  
ATOM   2878  CD1 ILE A 184       3.953 -13.030  -9.774  1.00  1.00           C  
ATOM   2879  H   ILE A 184       3.728 -10.431  -6.178  1.00  1.00           H  
ATOM   2880  HA  ILE A 184       5.717  -9.549  -8.237  1.00  1.00           H  
ATOM   2881  HB  ILE A 184       2.974 -10.772  -8.756  1.00  1.00           H  
ATOM   2882 1HG1 ILE A 184       5.677 -11.927  -9.346  1.00  1.00           H  
ATOM   2883 2HG1 ILE A 184       4.722 -12.364  -7.944  1.00  1.00           H  
ATOM   2884 1HG2 ILE A 184       3.750 -10.768 -11.130  1.00  1.00           H  
ATOM   2885 2HG2 ILE A 184       3.748  -9.130 -10.482  1.00  1.00           H  
ATOM   2886 3HG2 ILE A 184       5.275 -10.001 -10.630  1.00  1.00           H  
ATOM   2887 1HD1 ILE A 184       4.489 -13.944  -9.687  1.00  1.00           H  
ATOM   2888 2HD1 ILE A 184       2.944 -13.171  -9.411  1.00  1.00           H  
ATOM   2889 3HD1 ILE A 184       3.920 -12.715 -10.811  1.00  1.00           H  
ATOM   2890  N   GLY A 185       4.490  -7.385  -8.676  1.00  1.04           N  
ATOM   2891  CA  GLY A 185       3.756  -6.125  -8.777  1.00  1.04           C  
ATOM   2892  C   GLY A 185       4.179  -5.284  -9.966  1.00  1.04           C  
ATOM   2893  O   GLY A 185       5.158  -5.595 -10.651  1.00  1.04           O  
ATOM   2894  H   GLY A 185       5.403  -7.525  -9.113  1.00  1.04           H  
ATOM   2895 1HA  GLY A 185       2.689  -6.333  -8.846  1.00  1.04           H  
ATOM   2896 2HA  GLY A 185       3.904  -5.554  -7.861  1.00  1.04           H  
ATOM   2897  N   THR A 186       3.423  -4.214 -10.222  1.00  1.09           N  
ATOM   2898  CA  THR A 186       3.713  -3.368 -11.374  1.00  1.09           C  
ATOM   2899  C   THR A 186       3.194  -1.926 -11.236  1.00  1.09           C  
ATOM   2900  O   THR A 186       2.241  -1.671 -10.498  1.00  1.09           O  
ATOM   2901  CB  THR A 186       3.168  -4.037 -12.636  1.00  1.09           C  
ATOM   2902  CG2 THR A 186       1.656  -4.161 -12.627  1.00  1.09           C  
ATOM   2903  OG1 THR A 186       3.590  -3.290 -13.730  1.00  1.09           O  
ATOM   2904  H   THR A 186       2.639  -3.996  -9.622  1.00  1.09           H  
ATOM   2905  HA  THR A 186       4.794  -3.300 -11.476  1.00  1.09           H  
ATOM   2906  HB  THR A 186       3.597  -5.035 -12.722  1.00  1.09           H  
ATOM   2907  HG1 THR A 186       4.508  -2.993 -13.586  1.00  1.09           H  
ATOM   2908 1HG2 THR A 186       1.326  -4.638 -13.554  1.00  1.09           H  
ATOM   2909 2HG2 THR A 186       1.344  -4.768 -11.779  1.00  1.09           H  
ATOM   2910 3HG2 THR A 186       1.209  -3.178 -12.549  1.00  1.09           H  
ATOM   2911  N   ALA A 187       3.823  -0.981 -11.959  1.00  1.15           N  
ATOM   2912  CA  ALA A 187       3.401   0.426 -11.897  1.00  1.15           C  
ATOM   2913  C   ALA A 187       3.769   1.273 -13.132  1.00  1.15           C  
ATOM   2914  O   ALA A 187       4.730   0.978 -13.849  1.00  1.15           O  
ATOM   2915  CB  ALA A 187       4.038   1.076 -10.680  1.00  1.15           C  
ATOM   2916  H   ALA A 187       4.605  -1.263 -12.546  1.00  1.15           H  
ATOM   2917  HA  ALA A 187       2.316   0.439 -11.794  1.00  1.15           H  
ATOM   2918 1HB  ALA A 187       3.695   2.108 -10.592  1.00  1.15           H  
ATOM   2919 2HB  ALA A 187       3.760   0.529  -9.781  1.00  1.15           H  
ATOM   2920 3HB  ALA A 187       5.118   1.065 -10.789  1.00  1.15           H  
ATOM   2921  N   VAL A 188       3.014   2.371 -13.338  1.00  1.21           N  
ATOM   2922  CA  VAL A 188       3.314   3.362 -14.392  1.00  1.21           C  
ATOM   2923  C   VAL A 188       3.438   4.777 -13.818  1.00  1.21           C  
ATOM   2924  O   VAL A 188       2.518   5.248 -13.144  1.00  1.21           O  
ATOM   2925  CB  VAL A 188       2.195   3.422 -15.448  1.00  1.21           C  
ATOM   2926  CG1 VAL A 188       2.556   4.467 -16.503  1.00  1.21           C  
ATOM   2927  CG2 VAL A 188       2.002   2.095 -16.075  1.00  1.21           C  
ATOM   2928  H   VAL A 188       2.223   2.537 -12.732  1.00  1.21           H  
ATOM   2929  HA  VAL A 188       4.253   3.097 -14.874  1.00  1.21           H  
ATOM   2930  HB  VAL A 188       1.268   3.734 -14.970  1.00  1.21           H  
ATOM   2931 1HG1 VAL A 188       1.767   4.523 -17.247  1.00  1.21           H  
ATOM   2932 2HG1 VAL A 188       2.678   5.440 -16.034  1.00  1.21           H  
ATOM   2933 3HG1 VAL A 188       3.488   4.179 -16.977  1.00  1.21           H  
ATOM   2934 1HG2 VAL A 188       1.206   2.148 -16.815  1.00  1.21           H  
ATOM   2935 2HG2 VAL A 188       2.912   1.804 -16.550  1.00  1.21           H  
ATOM   2936 3HG2 VAL A 188       1.739   1.381 -15.309  1.00  1.21           H  
ATOM   2937  N   LYS A 189       4.578   5.442 -14.058  1.00  1.24           N  
ATOM   2938  CA  LYS A 189       4.795   6.815 -13.578  1.00  1.24           C  
ATOM   2939  C   LYS A 189       5.672   7.661 -14.513  1.00  1.24           C  
ATOM   2940  O   LYS A 189       6.781   7.262 -14.850  1.00  1.24           O  
ATOM   2941  CB  LYS A 189       5.449   6.791 -12.189  1.00  1.24           C  
ATOM   2942  CG  LYS A 189       4.582   6.188 -11.098  1.00  1.24           C  
ATOM   2943  CD  LYS A 189       5.229   6.228  -9.766  1.00  1.24           C  
ATOM   2944  CE  LYS A 189       4.298   5.642  -8.743  1.00  1.24           C  
ATOM   2945  NZ  LYS A 189       4.918   5.542  -7.452  1.00  1.24           N1+
ATOM   2946  H   LYS A 189       5.283   4.996 -14.641  1.00  1.24           H  
ATOM   2947  HA  LYS A 189       3.824   7.305 -13.502  1.00  1.24           H  
ATOM   2948 1HB  LYS A 189       6.374   6.219 -12.235  1.00  1.24           H  
ATOM   2949 2HB  LYS A 189       5.706   7.808 -11.892  1.00  1.24           H  
ATOM   2950 1HG  LYS A 189       3.624   6.709 -11.056  1.00  1.24           H  
ATOM   2951 2HG  LYS A 189       4.396   5.140 -11.304  1.00  1.24           H  
ATOM   2952 1HD  LYS A 189       6.155   5.653  -9.782  1.00  1.24           H  
ATOM   2953 2HD  LYS A 189       5.459   7.259  -9.497  1.00  1.24           H  
ATOM   2954 1HE  LYS A 189       3.420   6.280  -8.664  1.00  1.24           H  
ATOM   2955 2HE  LYS A 189       3.983   4.644  -9.062  1.00  1.24           H  
ATOM   2956 1HZ  LYS A 189       4.244   5.153  -6.816  1.00  1.24           H  
ATOM   2957 2HZ  LYS A 189       5.718   4.928  -7.543  1.00  1.24           H  
ATOM   2958 3HZ  LYS A 189       5.212   6.448  -7.126  1.00  1.24           H  
ATOM   2959  N   GLY A 190       5.227   8.860 -14.897  1.00  1.23           N  
ATOM   2960  CA  GLY A 190       6.118   9.745 -15.666  1.00  1.23           C  
ATOM   2961  C   GLY A 190       6.476   9.218 -17.058  1.00  1.23           C  
ATOM   2962  O   GLY A 190       7.577   9.471 -17.545  1.00  1.23           O  
ATOM   2963  H   GLY A 190       4.302   9.168 -14.631  1.00  1.23           H  
ATOM   2964 1HA  GLY A 190       5.644  10.722 -15.766  1.00  1.23           H  
ATOM   2965 2HA  GLY A 190       7.033   9.904 -15.098  1.00  1.23           H  
ATOM   2966  N   ARG A 191       5.559   8.464 -17.670  1.00  1.18           N  
ATOM   2967  CA  ARG A 191       5.726   7.792 -18.972  1.00  1.18           C  
ATOM   2968  C   ARG A 191       6.714   6.621 -18.919  1.00  1.18           C  
ATOM   2969  O   ARG A 191       7.031   6.010 -19.944  1.00  1.18           O  
ATOM   2970  CB  ARG A 191       6.190   8.754 -20.063  1.00  1.18           C  
ATOM   2971  CG  ARG A 191       5.265   9.944 -20.328  1.00  1.18           C  
ATOM   2972  CD  ARG A 191       5.750  10.765 -21.475  1.00  1.18           C  
ATOM   2973  NE  ARG A 191       4.886  11.912 -21.732  1.00  1.18           N  
ATOM   2974  CZ  ARG A 191       5.113  12.851 -22.674  1.00  1.18           C  
ATOM   2975  NH1 ARG A 191       6.175  12.768 -23.447  1.00  1.18           N1+
ATOM   2976  NH2 ARG A 191       4.268  13.857 -22.821  1.00  1.18           N  
ATOM   2977  H   ARG A 191       4.683   8.334 -17.189  1.00  1.18           H  
ATOM   2978  HA  ARG A 191       4.757   7.394 -19.272  1.00  1.18           H  
ATOM   2979 1HB  ARG A 191       7.190   9.122 -19.869  1.00  1.18           H  
ATOM   2980 2HB  ARG A 191       6.251   8.202 -21.001  1.00  1.18           H  
ATOM   2981 1HG  ARG A 191       4.265   9.582 -20.563  1.00  1.18           H  
ATOM   2982 2HG  ARG A 191       5.225  10.583 -19.446  1.00  1.18           H  
ATOM   2983 1HD  ARG A 191       6.753  11.133 -21.259  1.00  1.18           H  
ATOM   2984 2HD  ARG A 191       5.777  10.147 -22.375  1.00  1.18           H  
ATOM   2985  HE  ARG A 191       4.059  12.014 -21.158  1.00  1.18           H  
ATOM   2986 1HH1 ARG A 191       6.821  11.997 -23.337  1.00  1.18           H  
ATOM   2987 2HH1 ARG A 191       6.343  13.472 -24.151  1.00  1.18           H  
ATOM   2988 1HH2 ARG A 191       3.452  13.923 -22.228  1.00  1.18           H  
ATOM   2989 2HH2 ARG A 191       4.438  14.560 -23.526  1.00  1.18           H  
ATOM   2990  N   GLU A 192       7.151   6.252 -17.719  1.00  1.10           N  
ATOM   2991  CA  GLU A 192       7.978   5.073 -17.547  1.00  1.10           C  
ATOM   2992  C   GLU A 192       7.142   4.011 -16.882  1.00  1.10           C  
ATOM   2993  O   GLU A 192       6.181   4.307 -16.166  1.00  1.10           O  
ATOM   2994  CB  GLU A 192       9.220   5.348 -16.701  1.00  1.10           C  
ATOM   2995  CG  GLU A 192      10.209   6.337 -17.315  1.00  1.10           C  
ATOM   2996  CD  GLU A 192      11.459   6.526 -16.470  1.00  1.10           C  
ATOM   2997  OE1 GLU A 192      11.561   5.899 -15.449  1.00  1.10           O  
ATOM   2998  OE2 GLU A 192      12.306   7.300 -16.850  1.00  1.10           O1-
ATOM   2999  H   GLU A 192       6.915   6.787 -16.884  1.00  1.10           H  
ATOM   3000  HA  GLU A 192       8.295   4.701 -18.519  1.00  1.10           H  
ATOM   3001 1HB  GLU A 192       8.914   5.739 -15.731  1.00  1.10           H  
ATOM   3002 2HB  GLU A 192       9.750   4.410 -16.526  1.00  1.10           H  
ATOM   3003 1HG  GLU A 192      10.498   5.976 -18.306  1.00  1.10           H  
ATOM   3004 2HG  GLU A 192       9.708   7.298 -17.443  1.00  1.10           H  
ATOM   3005  N   ALA A 193       7.504   2.771 -17.071  1.00  1.02           N  
ATOM   3006  CA  ALA A 193       6.752   1.746 -16.385  1.00  1.02           C  
ATOM   3007  C   ALA A 193       7.614   0.575 -16.033  1.00  1.02           C  
ATOM   3008  O   ALA A 193       8.648   0.320 -16.655  1.00  1.02           O  
ATOM   3009  CB  ALA A 193       5.601   1.297 -17.233  1.00  1.02           C  
ATOM   3010  H   ALA A 193       8.278   2.548 -17.700  1.00  1.02           H  
ATOM   3011  HA  ALA A 193       6.373   2.163 -15.455  1.00  1.02           H  
ATOM   3012 1HB  ALA A 193       5.052   0.557 -16.692  1.00  1.02           H  
ATOM   3013 2HB  ALA A 193       4.970   2.140 -17.451  1.00  1.02           H  
ATOM   3014 3HB  ALA A 193       5.978   0.881 -18.145  1.00  1.02           H  
ATOM   3015  N   ALA A 194       7.183  -0.160 -15.022  1.00  0.95           N  
ATOM   3016  CA  ALA A 194       7.949  -1.321 -14.648  1.00  0.95           C  
ATOM   3017  C   ALA A 194       7.117  -2.419 -14.027  1.00  0.95           C  
ATOM   3018  O   ALA A 194       6.041  -2.201 -13.455  1.00  0.95           O  
ATOM   3019  CB  ALA A 194       9.051  -0.919 -13.681  1.00  0.95           C  
ATOM   3020  H   ALA A 194       6.330   0.105 -14.529  1.00  0.95           H  
ATOM   3021  HA  ALA A 194       8.389  -1.720 -15.555  1.00  0.95           H  
ATOM   3022 1HB  ALA A 194       9.658  -1.798 -13.439  1.00  0.95           H  
ATOM   3023 2HB  ALA A 194       9.686  -0.162 -14.145  1.00  0.95           H  
ATOM   3024 3HB  ALA A 194       8.610  -0.519 -12.770  1.00  0.95           H  
ATOM   3025  N   HIS A 195       7.656  -3.621 -14.125  1.00  0.91           N  
ATOM   3026  CA  HIS A 195       7.044  -4.786 -13.511  1.00  0.91           C  
ATOM   3027  C   HIS A 195       8.123  -5.544 -12.758  1.00  0.91           C  
ATOM   3028  O   HIS A 195       9.291  -5.538 -13.172  1.00  0.91           O  
ATOM   3029  CB  HIS A 195       6.505  -5.772 -14.538  1.00  0.91           C  
ATOM   3030  CG  HIS A 195       5.543  -5.328 -15.594  1.00  0.91           C  
ATOM   3031  CD2 HIS A 195       4.249  -5.596 -15.748  1.00  0.91           C  
ATOM   3032  ND1 HIS A 195       5.916  -4.595 -16.695  1.00  0.91           N  
ATOM   3033  CE1 HIS A 195       4.865  -4.421 -17.473  1.00  0.91           C  
ATOM   3034  NE2 HIS A 195       3.835  -5.026 -16.929  1.00  0.91           N  
ATOM   3035  H   HIS A 195       8.534  -3.705 -14.642  1.00  0.91           H  
ATOM   3036  HA  HIS A 195       6.265  -4.506 -12.810  1.00  0.91           H  
ATOM   3037 1HB  HIS A 195       7.296  -6.305 -14.986  1.00  0.91           H  
ATOM   3038 2HB  HIS A 195       5.946  -6.492 -13.955  1.00  0.91           H  
ATOM   3039  HD1 HIS A 195       6.835  -4.267 -16.916  1.00  0.91           H  
ATOM   3040  HD2 HIS A 195       3.581  -6.145 -15.148  1.00  0.91           H  
ATOM   3041  HE1 HIS A 195       4.940  -3.856 -18.374  1.00  0.91           H  
ATOM   3042  N   SER A 196       7.760  -6.260 -11.697  1.00  0.90           N  
ATOM   3043  CA  SER A 196       8.798  -7.067 -11.070  1.00  0.90           C  
ATOM   3044  C   SER A 196       8.353  -8.202 -10.153  1.00  0.90           C  
ATOM   3045  O   SER A 196       7.231  -8.234  -9.634  1.00  0.90           O  
ATOM   3046  CB  SER A 196       9.684  -6.179 -10.222  1.00  0.90           C  
ATOM   3047  OG  SER A 196       8.997  -5.746  -9.088  1.00  0.90           O  
ATOM   3048  H   SER A 196       6.806  -6.219 -11.337  1.00  0.90           H  
ATOM   3049  HA  SER A 196       9.385  -7.507 -11.872  1.00  0.90           H  
ATOM   3050 1HB  SER A 196      10.580  -6.731  -9.927  1.00  0.90           H  
ATOM   3051 2HB  SER A 196      10.004  -5.325 -10.794  1.00  0.90           H  
ATOM   3052  HG  SER A 196       8.835  -6.545  -8.573  1.00  0.90           H  
ATOM   3053  N   ASP A 197       9.320  -9.077  -9.871  1.00  0.89           N  
ATOM   3054  CA  ASP A 197       9.212 -10.068  -8.808  1.00  0.89           C  
ATOM   3055  C   ASP A 197      10.637 -10.221  -8.267  1.00  0.89           C  
ATOM   3056  O   ASP A 197      11.553  -9.567  -8.759  1.00  0.89           O  
ATOM   3057  CB  ASP A 197       8.605 -11.417  -9.258  1.00  0.89           C  
ATOM   3058  CG  ASP A 197       9.425 -12.373 -10.158  1.00  0.89           C  
ATOM   3059  OD1 ASP A 197      10.626 -12.461 -10.009  1.00  0.89           O  
ATOM   3060  OD2 ASP A 197       8.827 -13.080 -10.975  1.00  0.89           O1-
ATOM   3061  H   ASP A 197      10.177  -9.018 -10.416  1.00  0.89           H  
ATOM   3062  HA  ASP A 197       8.588  -9.672  -8.009  1.00  0.89           H  
ATOM   3063 1HB  ASP A 197       8.278 -11.965  -8.371  1.00  0.89           H  
ATOM   3064 2HB  ASP A 197       7.706 -11.178  -9.814  1.00  0.89           H  
ATOM   3065  N   LEU A 198      10.873 -11.108  -7.320  1.00  0.89           N  
ATOM   3066  CA  LEU A 198      12.202 -11.172  -6.710  1.00  0.89           C  
ATOM   3067  C   LEU A 198      13.366 -11.553  -7.635  1.00  0.89           C  
ATOM   3068  O   LEU A 198      14.519 -11.258  -7.315  1.00  0.89           O  
ATOM   3069  CB  LEU A 198      12.178 -12.137  -5.525  1.00  0.89           C  
ATOM   3070  CG  LEU A 198      11.320 -11.660  -4.373  1.00  0.89           C  
ATOM   3071  CD1 LEU A 198      11.300 -12.701  -3.258  1.00  0.89           C  
ATOM   3072  CD2 LEU A 198      11.847 -10.348  -3.909  1.00  0.89           C  
ATOM   3073  H   LEU A 198      10.125 -11.687  -6.971  1.00  0.89           H  
ATOM   3074  HA  LEU A 198      12.422 -10.179  -6.322  1.00  0.89           H  
ATOM   3075 1HB  LEU A 198      11.797 -13.101  -5.861  1.00  0.89           H  
ATOM   3076 2HB  LEU A 198      13.195 -12.272  -5.158  1.00  0.89           H  
ATOM   3077  HG  LEU A 198      10.294 -11.528  -4.721  1.00  0.89           H  
ATOM   3078 1HD1 LEU A 198      10.670 -12.348  -2.444  1.00  0.89           H  
ATOM   3079 2HD1 LEU A 198      10.908 -13.635  -3.650  1.00  0.89           H  
ATOM   3080 3HD1 LEU A 198      12.308 -12.861  -2.891  1.00  0.89           H  
ATOM   3081 1HD2 LEU A 198      11.226  -9.989  -3.112  1.00  0.89           H  
ATOM   3082 2HD2 LEU A 198      12.871 -10.466  -3.558  1.00  0.89           H  
ATOM   3083 3HD2 LEU A 198      11.827  -9.629  -4.726  1.00  0.89           H  
ATOM   3084  N   GLY A 199      13.092 -12.270  -8.721  1.00  0.88           N  
ATOM   3085  CA  GLY A 199      14.158 -12.713  -9.612  1.00  0.88           C  
ATOM   3086  C   GLY A 199      14.060 -12.125 -11.020  1.00  0.88           C  
ATOM   3087  O   GLY A 199      14.792 -12.539 -11.940  1.00  0.88           O  
ATOM   3088  H   GLY A 199      12.119 -12.458  -8.978  1.00  0.88           H  
ATOM   3089 1HA  GLY A 199      15.110 -12.433  -9.173  1.00  0.88           H  
ATOM   3090 2HA  GLY A 199      14.133 -13.798  -9.669  1.00  0.88           H  
ATOM   3091  N   TYR A 200      13.154 -11.156 -11.188  1.00  0.86           N  
ATOM   3092  CA  TYR A 200      12.894 -10.543 -12.487  1.00  0.86           C  
ATOM   3093  C   TYR A 200      12.357  -9.116 -12.437  1.00  0.86           C  
ATOM   3094  O   TYR A 200      11.359  -8.819 -11.785  1.00  0.86           O  
ATOM   3095  CB  TYR A 200      11.949 -11.431 -13.290  1.00  0.86           C  
ATOM   3096  CG  TYR A 200      11.474 -10.870 -14.592  1.00  0.86           C  
ATOM   3097  CD1 TYR A 200      12.293 -10.184 -15.483  1.00  0.86           C  
ATOM   3098  CD2 TYR A 200      10.192 -11.079 -14.898  1.00  0.86           C  
ATOM   3099  CE1 TYR A 200      11.772  -9.729 -16.652  1.00  0.86           C  
ATOM   3100  CE2 TYR A 200       9.681 -10.621 -16.040  1.00  0.86           C  
ATOM   3101  CZ  TYR A 200      10.448  -9.959 -16.919  1.00  0.86           C  
ATOM   3102  OH  TYR A 200       9.910  -9.531 -18.064  1.00  0.86           O  
ATOM   3103  H   TYR A 200      12.616 -10.833 -10.381  1.00  0.86           H  
ATOM   3104  HA  TYR A 200      13.835 -10.510 -13.019  1.00  0.86           H  
ATOM   3105 1HB  TYR A 200      12.436 -12.386 -13.489  1.00  0.86           H  
ATOM   3106 2HB  TYR A 200      11.068 -11.649 -12.681  1.00  0.86           H  
ATOM   3107  HD1 TYR A 200      13.341 -10.013 -15.255  1.00  0.86           H  
ATOM   3108  HD2 TYR A 200       9.565 -11.629 -14.208  1.00  0.86           H  
ATOM   3109  HE1 TYR A 200      12.394  -9.198 -17.355  1.00  0.86           H  
ATOM   3110  HE2 TYR A 200       8.645 -10.803 -16.245  1.00  0.86           H  
ATOM   3111  HH  TYR A 200      10.604  -9.166 -18.604  1.00  0.86           H  
ATOM   3112  N   TRP A 201      13.006  -8.231 -13.173  1.00  0.85           N  
ATOM   3113  CA  TRP A 201      12.587  -6.846 -13.271  1.00  0.85           C  
ATOM   3114  C   TRP A 201      12.590  -6.391 -14.719  1.00  0.85           C  
ATOM   3115  O   TRP A 201      13.485  -6.723 -15.496  1.00  0.85           O  
ATOM   3116  CB  TRP A 201      13.522  -5.990 -12.426  1.00  0.85           C  
ATOM   3117  CG  TRP A 201      13.319  -4.513 -12.469  1.00  0.85           C  
ATOM   3118  CD1 TRP A 201      12.528  -3.736 -11.664  1.00  0.85           C  
ATOM   3119  CD2 TRP A 201      13.981  -3.615 -13.367  1.00  0.85           C  
ATOM   3120  CE2 TRP A 201      13.559  -2.324 -13.043  1.00  0.85           C  
ATOM   3121  CE3 TRP A 201      14.897  -3.800 -14.407  1.00  0.85           C  
ATOM   3122  NE1 TRP A 201      12.669  -2.413 -12.007  1.00  0.85           N  
ATOM   3123  CZ2 TRP A 201      14.032  -1.223 -13.711  1.00  0.85           C  
ATOM   3124  CZ3 TRP A 201      15.357  -2.700 -15.080  1.00  0.85           C  
ATOM   3125  CH2 TRP A 201      14.947  -1.443 -14.744  1.00  0.85           C  
ATOM   3126  H   TRP A 201      13.848  -8.535 -13.656  1.00  0.85           H  
ATOM   3127  HA  TRP A 201      11.573  -6.754 -12.886  1.00  0.85           H  
ATOM   3128 1HB  TRP A 201      13.409  -6.284 -11.386  1.00  0.85           H  
ATOM   3129 2HB  TRP A 201      14.555  -6.201 -12.706  1.00  0.85           H  
ATOM   3130  HD1 TRP A 201      11.897  -4.104 -10.864  1.00  0.85           H  
ATOM   3131  HE1 TRP A 201      12.207  -1.631 -11.568  1.00  0.85           H  
ATOM   3132  HE3 TRP A 201      15.233  -4.801 -14.677  1.00  0.85           H  
ATOM   3133  HZ2 TRP A 201      13.712  -0.205 -13.468  1.00  0.85           H  
ATOM   3134  HZ3 TRP A 201      16.053  -2.855 -15.882  1.00  0.85           H  
ATOM   3135  HH2 TRP A 201      15.333  -0.586 -15.303  1.00  0.85           H  
ATOM   3136  N   ILE A 202      11.586  -5.622 -15.089  1.00  0.84           N  
ATOM   3137  CA  ILE A 202      11.515  -5.099 -16.445  1.00  0.84           C  
ATOM   3138  C   ILE A 202      11.051  -3.654 -16.486  1.00  0.84           C  
ATOM   3139  O   ILE A 202      10.128  -3.270 -15.764  1.00  0.84           O  
ATOM   3140  CB  ILE A 202      10.646  -6.052 -17.284  1.00  0.84           C  
ATOM   3141  CG1 ILE A 202      10.576  -5.668 -18.699  1.00  0.84           C  
ATOM   3142  CG2 ILE A 202       9.310  -6.176 -16.691  1.00  0.84           C  
ATOM   3143  CD1 ILE A 202      10.036  -6.805 -19.577  1.00  0.84           C  
ATOM   3144  H   ILE A 202      10.846  -5.415 -14.416  1.00  0.84           H  
ATOM   3145  HA  ILE A 202      12.512  -5.116 -16.869  1.00  0.84           H  
ATOM   3146  HB  ILE A 202      11.113  -7.023 -17.267  1.00  0.84           H  
ATOM   3147 1HG1 ILE A 202       9.914  -4.807 -18.803  1.00  0.84           H  
ATOM   3148 2HG1 ILE A 202      11.556  -5.386 -19.017  1.00  0.84           H  
ATOM   3149 1HG2 ILE A 202       8.717  -6.893 -17.256  1.00  0.84           H  
ATOM   3150 2HG2 ILE A 202       9.428  -6.523 -15.666  1.00  0.84           H  
ATOM   3151 3HG2 ILE A 202       8.822  -5.207 -16.702  1.00  0.84           H  
ATOM   3152 1HD1 ILE A 202       9.978  -6.518 -20.599  1.00  0.84           H  
ATOM   3153 2HD1 ILE A 202      10.703  -7.637 -19.497  1.00  0.84           H  
ATOM   3154 3HD1 ILE A 202       9.039  -7.086 -19.238  1.00  0.84           H  
ATOM   3155  N   GLU A 203      11.679  -2.873 -17.373  1.00  0.86           N  
ATOM   3156  CA  GLU A 203      11.383  -1.454 -17.552  1.00  0.86           C  
ATOM   3157  C   GLU A 203      11.168  -1.048 -19.002  1.00  0.86           C  
ATOM   3158  O   GLU A 203      11.933  -1.425 -19.909  1.00  0.86           O  
ATOM   3159  CB  GLU A 203      12.497  -0.610 -16.961  1.00  0.86           C  
ATOM   3160  CG  GLU A 203      12.318   0.896 -17.032  1.00  0.86           C  
ATOM   3161  CD  GLU A 203      13.464   1.631 -16.382  1.00  0.86           C  
ATOM   3162  OE1 GLU A 203      14.514   1.712 -16.987  1.00  0.86           O  
ATOM   3163  OE2 GLU A 203      13.306   2.089 -15.276  1.00  0.86           O1-
ATOM   3164  H   GLU A 203      12.436  -3.278 -17.919  1.00  0.86           H  
ATOM   3165  HA  GLU A 203      10.469  -1.236 -17.009  1.00  0.86           H  
ATOM   3166 1HB  GLU A 203      12.543  -0.847 -15.925  1.00  0.86           H  
ATOM   3167 2HB  GLU A 203      13.451  -0.880 -17.416  1.00  0.86           H  
ATOM   3168 1HG  GLU A 203      12.256   1.206 -18.077  1.00  0.86           H  
ATOM   3169 2HG  GLU A 203      11.380   1.167 -16.542  1.00  0.86           H  
ATOM   3170  N   SER A 204      10.141  -0.226 -19.178  1.00  0.89           N  
ATOM   3171  CA  SER A 204       9.716   0.301 -20.466  1.00  0.89           C  
ATOM   3172  C   SER A 204       9.494   1.808 -20.405  1.00  0.89           C  
ATOM   3173  O   SER A 204       9.412   2.396 -19.320  1.00  0.89           O  
ATOM   3174  CB  SER A 204       8.415  -0.360 -20.843  1.00  0.89           C  
ATOM   3175  OG  SER A 204       7.445   0.006 -19.896  1.00  0.89           O  
ATOM   3176  H   SER A 204       9.601   0.026 -18.346  1.00  0.89           H  
ATOM   3177  HA  SER A 204      10.483   0.087 -21.210  1.00  0.89           H  
ATOM   3178 1HB  SER A 204       8.101  -0.051 -21.838  1.00  0.89           H  
ATOM   3179 2HB  SER A 204       8.546  -1.440 -20.856  1.00  0.89           H  
ATOM   3180  HG  SER A 204       6.644  -0.531 -20.030  1.00  0.89           H  
ATOM   3181  N   GLU A 205       9.362   2.417 -21.582  1.00  0.94           N  
ATOM   3182  CA  GLU A 205       9.075   3.853 -21.693  1.00  0.94           C  
ATOM   3183  C   GLU A 205       8.214   4.150 -22.906  1.00  0.94           C  
ATOM   3184  O   GLU A 205       8.364   3.507 -23.953  1.00  0.94           O  
ATOM   3185  CB  GLU A 205      10.365   4.664 -21.750  1.00  0.94           C  
ATOM   3186  CG  GLU A 205      10.203   6.207 -21.780  1.00  0.94           C  
ATOM   3187  CD  GLU A 205      11.547   6.953 -21.718  1.00  0.94           C  
ATOM   3188  OE1 GLU A 205      12.572   6.293 -21.636  1.00  0.94           O  
ATOM   3189  OE2 GLU A 205      11.548   8.162 -21.752  1.00  0.94           O1-
ATOM   3190  H   GLU A 205       9.476   1.845 -22.420  1.00  0.94           H  
ATOM   3191  HA  GLU A 205       8.522   4.163 -20.812  1.00  0.94           H  
ATOM   3192 1HB  GLU A 205      10.966   4.426 -20.875  1.00  0.94           H  
ATOM   3193 2HB  GLU A 205      10.913   4.381 -22.644  1.00  0.94           H  
ATOM   3194 1HG  GLU A 205       9.694   6.496 -22.701  1.00  0.94           H  
ATOM   3195 2HG  GLU A 205       9.577   6.514 -20.939  1.00  0.94           H  
ATOM   3196  N   LYS A 206       7.283   5.091 -22.745  1.00  0.98           N  
ATOM   3197  CA  LYS A 206       6.412   5.481 -23.839  1.00  0.98           C  
ATOM   3198  C   LYS A 206       7.009   6.580 -24.727  1.00  0.98           C  
ATOM   3199  O   LYS A 206       7.387   7.654 -24.260  1.00  0.98           O  
ATOM   3200  CB  LYS A 206       5.053   5.918 -23.310  1.00  0.98           C  
ATOM   3201  CG  LYS A 206       4.026   6.208 -24.391  1.00  0.98           C  
ATOM   3202  CD  LYS A 206       2.670   6.563 -23.802  1.00  0.98           C  
ATOM   3203  CE  LYS A 206       1.659   6.869 -24.904  1.00  0.98           C  
ATOM   3204  NZ  LYS A 206       0.323   7.247 -24.354  1.00  0.98           N1+
ATOM   3205  H   LYS A 206       7.195   5.549 -21.836  1.00  0.98           H  
ATOM   3206  HA  LYS A 206       6.256   4.610 -24.460  1.00  0.98           H  
ATOM   3207 1HB  LYS A 206       4.655   5.156 -22.670  1.00  0.98           H  
ATOM   3208 2HB  LYS A 206       5.170   6.814 -22.709  1.00  0.98           H  
ATOM   3209 1HG  LYS A 206       4.368   7.033 -25.008  1.00  0.98           H  
ATOM   3210 2HG  LYS A 206       3.918   5.328 -25.019  1.00  0.98           H  
ATOM   3211 1HD  LYS A 206       2.306   5.721 -23.206  1.00  0.98           H  
ATOM   3212 2HD  LYS A 206       2.769   7.431 -23.151  1.00  0.98           H  
ATOM   3213 1HE  LYS A 206       2.036   7.689 -25.514  1.00  0.98           H  
ATOM   3214 2HE  LYS A 206       1.546   5.984 -25.536  1.00  0.98           H  
ATOM   3215 1HZ  LYS A 206      -0.314   7.438 -25.116  1.00  0.98           H  
ATOM   3216 2HZ  LYS A 206      -0.039   6.487 -23.797  1.00  0.98           H  
ATOM   3217 3HZ  LYS A 206       0.415   8.072 -23.778  1.00  0.98           H  
ATOM   3218  N   ASN A 207       7.034   6.299 -26.025  1.00  0.99           N  
ATOM   3219  CA  ASN A 207       7.525   7.180 -27.085  1.00  0.99           C  
ATOM   3220  C   ASN A 207       6.449   7.213 -28.159  1.00  0.99           C  
ATOM   3221  O   ASN A 207       6.656   6.786 -29.292  1.00  0.99           O  
ATOM   3222  CB  ASN A 207       8.845   6.681 -27.652  1.00  0.99           C  
ATOM   3223  CG  ASN A 207       9.979   6.662 -26.645  1.00  0.99           C  
ATOM   3224  ND2 ASN A 207      10.281   5.512 -26.097  1.00  0.99           N  
ATOM   3225  OD1 ASN A 207      10.585   7.707 -26.386  1.00  0.99           O  
ATOM   3226  H   ASN A 207       6.703   5.378 -26.299  1.00  0.99           H  
ATOM   3227  HA  ASN A 207       7.646   8.191 -26.697  1.00  0.99           H  
ATOM   3228 1HB  ASN A 207       8.707   5.668 -28.038  1.00  0.99           H  
ATOM   3229 2HB  ASN A 207       9.135   7.311 -28.492  1.00  0.99           H  
ATOM   3230 1HD2 ASN A 207      11.037   5.454 -25.442  1.00  0.99           H  
ATOM   3231 2HD2 ASN A 207       9.767   4.690 -26.345  1.00  0.99           H  
ATOM   3232  N   ASP A 208       5.248   7.602 -27.714  1.00  0.98           N  
ATOM   3233  CA  ASP A 208       3.962   7.563 -28.439  1.00  0.98           C  
ATOM   3234  C   ASP A 208       3.472   6.120 -28.658  1.00  0.98           C  
ATOM   3235  O   ASP A 208       2.444   5.876 -29.288  1.00  0.98           O  
ATOM   3236  CB  ASP A 208       4.057   8.302 -29.780  1.00  0.98           C  
ATOM   3237  CG  ASP A 208       4.382   9.787 -29.598  1.00  0.98           C  
ATOM   3238  OD1 ASP A 208       3.813  10.392 -28.718  1.00  0.98           O  
ATOM   3239  OD2 ASP A 208       5.200  10.295 -30.324  1.00  0.98           O1-
ATOM   3240  H   ASP A 208       5.228   7.960 -26.768  1.00  0.98           H  
ATOM   3241  HA  ASP A 208       3.217   8.079 -27.834  1.00  0.98           H  
ATOM   3242 1HB  ASP A 208       4.800   7.842 -30.427  1.00  0.98           H  
ATOM   3243 2HB  ASP A 208       3.099   8.225 -30.294  1.00  0.98           H  
ATOM   3244  N   THR A 209       4.206   5.193 -28.065  1.00  0.93           N  
ATOM   3245  CA  THR A 209       3.964   3.763 -28.019  1.00  0.93           C  
ATOM   3246  C   THR A 209       4.874   3.198 -26.936  1.00  0.93           C  
ATOM   3247  O   THR A 209       5.951   3.740 -26.688  1.00  0.93           O  
ATOM   3248  CB  THR A 209       4.287   3.101 -29.365  1.00  0.93           C  
ATOM   3249  CG2 THR A 209       5.767   3.300 -29.670  1.00  0.93           C  
ATOM   3250  OG1 THR A 209       3.968   1.692 -29.300  1.00  0.93           O  
ATOM   3251  H   THR A 209       5.025   5.527 -27.597  1.00  0.93           H  
ATOM   3252  HA  THR A 209       2.926   3.573 -27.748  1.00  0.93           H  
ATOM   3253  HB  THR A 209       3.693   3.562 -30.155  1.00  0.93           H  
ATOM   3254  HG1 THR A 209       4.323   1.333 -28.474  1.00  0.93           H  
ATOM   3255 1HG2 THR A 209       6.007   2.843 -30.622  1.00  0.93           H  
ATOM   3256 2HG2 THR A 209       5.988   4.362 -29.719  1.00  0.93           H  
ATOM   3257 3HG2 THR A 209       6.364   2.845 -28.883  1.00  0.93           H  
ATOM   3258  N   TRP A 210       4.486   2.115 -26.288  1.00  0.88           N  
ATOM   3259  CA  TRP A 210       5.395   1.547 -25.291  1.00  0.88           C  
ATOM   3260  C   TRP A 210       6.452   0.630 -25.892  1.00  0.88           C  
ATOM   3261  O   TRP A 210       6.137  -0.201 -26.751  1.00  0.88           O  
ATOM   3262  CB  TRP A 210       4.605   0.781 -24.242  1.00  0.88           C  
ATOM   3263  CG  TRP A 210       3.804   1.655 -23.320  1.00  0.88           C  
ATOM   3264  CD1 TRP A 210       2.474   1.958 -23.406  1.00  0.88           C  
ATOM   3265  CD2 TRP A 210       4.286   2.312 -22.124  1.00  0.88           C  
ATOM   3266  CE2 TRP A 210       3.200   2.989 -21.563  1.00  0.88           C  
ATOM   3267  CE3 TRP A 210       5.526   2.372 -21.492  1.00  0.88           C  
ATOM   3268  NE1 TRP A 210       2.107   2.765 -22.359  1.00  0.88           N  
ATOM   3269  CZ2 TRP A 210       3.323   3.726 -20.394  1.00  0.88           C  
ATOM   3270  CZ3 TRP A 210       5.644   3.103 -20.331  1.00  0.88           C  
ATOM   3271  CH2 TRP A 210       4.580   3.766 -19.798  1.00  0.88           C  
ATOM   3272  H   TRP A 210       3.589   1.688 -26.477  1.00  0.88           H  
ATOM   3273  HA  TRP A 210       5.914   2.362 -24.791  1.00  0.88           H  
ATOM   3274 1HB  TRP A 210       3.930   0.077 -24.730  1.00  0.88           H  
ATOM   3275 2HB  TRP A 210       5.301   0.196 -23.634  1.00  0.88           H  
ATOM   3276  HD1 TRP A 210       1.801   1.611 -24.187  1.00  0.88           H  
ATOM   3277  HE1 TRP A 210       1.176   3.126 -22.199  1.00  0.88           H  
ATOM   3278  HE3 TRP A 210       6.385   1.848 -21.906  1.00  0.88           H  
ATOM   3279  HZ2 TRP A 210       2.482   4.258 -19.950  1.00  0.88           H  
ATOM   3280  HZ3 TRP A 210       6.619   3.139 -19.847  1.00  0.88           H  
ATOM   3281  HH2 TRP A 210       4.727   4.333 -18.881  1.00  0.88           H  
ATOM   3282  N   ARG A 211       7.691   0.749 -25.395  1.00  0.82           N  
ATOM   3283  CA  ARG A 211       8.783  -0.157 -25.786  1.00  0.82           C  
ATOM   3284  C   ARG A 211       9.662  -0.586 -24.619  1.00  0.82           C  
ATOM   3285  O   ARG A 211       9.947   0.199 -23.706  1.00  0.82           O  
ATOM   3286  CB  ARG A 211       9.718   0.484 -26.806  1.00  0.82           C  
ATOM   3287  CG  ARG A 211       9.124   0.800 -28.180  1.00  0.82           C  
ATOM   3288  CD  ARG A 211       8.855  -0.452 -28.952  1.00  0.82           C  
ATOM   3289  NE  ARG A 211       8.390  -0.177 -30.299  1.00  0.82           N  
ATOM   3290  CZ  ARG A 211       7.113   0.056 -30.612  1.00  0.82           C  
ATOM   3291  NH1 ARG A 211       6.201   0.030 -29.666  1.00  0.82           N1+
ATOM   3292  NH2 ARG A 211       6.768   0.327 -31.866  1.00  0.82           N  
ATOM   3293  H   ARG A 211       7.888   1.517 -24.751  1.00  0.82           H  
ATOM   3294  HA  ARG A 211       8.344  -1.055 -26.226  1.00  0.82           H  
ATOM   3295 1HB  ARG A 211      10.096   1.420 -26.397  1.00  0.82           H  
ATOM   3296 2HB  ARG A 211      10.579  -0.171 -26.959  1.00  0.82           H  
ATOM   3297 1HG  ARG A 211       8.191   1.347 -28.066  1.00  0.82           H  
ATOM   3298 2HG  ARG A 211       9.828   1.409 -28.745  1.00  0.82           H  
ATOM   3299 1HD  ARG A 211       9.770  -1.023 -29.021  1.00  0.82           H  
ATOM   3300 2HD  ARG A 211       8.093  -1.044 -28.438  1.00  0.82           H  
ATOM   3301  HE  ARG A 211       9.070  -0.130 -31.048  1.00  0.82           H  
ATOM   3302 1HH1 ARG A 211       6.449  -0.179 -28.684  1.00  0.82           H  
ATOM   3303 2HH1 ARG A 211       5.246   0.269 -29.871  1.00  0.82           H  
ATOM   3304 1HH2 ARG A 211       7.479   0.340 -32.620  1.00  0.82           H  
ATOM   3305 2HH2 ARG A 211       5.803   0.509 -32.094  1.00  0.82           H  
ATOM   3306  N   LEU A 212      10.131  -1.835 -24.668  1.00  0.77           N  
ATOM   3307  CA  LEU A 212      11.089  -2.335 -23.684  1.00  0.77           C  
ATOM   3308  C   LEU A 212      12.421  -1.622 -23.768  1.00  0.77           C  
ATOM   3309  O   LEU A 212      12.970  -1.455 -24.863  1.00  0.77           O  
ATOM   3310  CB  LEU A 212      11.317  -3.845 -23.852  1.00  0.77           C  
ATOM   3311  CG  LEU A 212      12.313  -4.488 -22.885  1.00  0.77           C  
ATOM   3312  CD1 LEU A 212      11.803  -4.347 -21.560  1.00  0.77           C  
ATOM   3313  CD2 LEU A 212      12.489  -6.001 -23.238  1.00  0.77           C  
ATOM   3314  H   LEU A 212       9.826  -2.476 -25.408  1.00  0.77           H  
ATOM   3315  HA  LEU A 212      10.673  -2.167 -22.690  1.00  0.77           H  
ATOM   3316 1HB  LEU A 212      10.366  -4.355 -23.740  1.00  0.77           H  
ATOM   3317 2HB  LEU A 212      11.672  -4.027 -24.869  1.00  0.77           H  
ATOM   3318  HG  LEU A 212      13.266  -3.979 -22.925  1.00  0.77           H  
ATOM   3319 1HD1 LEU A 212      12.506  -4.797 -20.876  1.00  0.77           H  
ATOM   3320 2HD1 LEU A 212      11.682  -3.315 -21.328  1.00  0.77           H  
ATOM   3321 3HD1 LEU A 212      10.858  -4.819 -21.514  1.00  0.77           H  
ATOM   3322 1HD2 LEU A 212      13.186  -6.461 -22.534  1.00  0.77           H  
ATOM   3323 2HD2 LEU A 212      11.520  -6.510 -23.174  1.00  0.77           H  
ATOM   3324 3HD2 LEU A 212      12.877  -6.101 -24.248  1.00  0.77           H  
ATOM   3325  N   LYS A 213      12.934  -1.186 -22.618  1.00  0.75           N  
ATOM   3326  CA  LYS A 213      14.256  -0.582 -22.557  1.00  0.75           C  
ATOM   3327  C   LYS A 213      15.261  -1.519 -21.908  1.00  0.75           C  
ATOM   3328  O   LYS A 213      16.399  -1.641 -22.373  1.00  0.75           O  
ATOM   3329  CB  LYS A 213      14.233   0.709 -21.745  1.00  0.75           C  
ATOM   3330  CG  LYS A 213      13.544   1.848 -22.382  1.00  0.75           C  
ATOM   3331  CD  LYS A 213      13.448   2.999 -21.421  1.00  0.75           C  
ATOM   3332  CE  LYS A 213      14.783   3.597 -21.038  1.00  0.75           C  
ATOM   3333  NZ  LYS A 213      14.582   4.818 -20.199  1.00  0.75           N1+
ATOM   3334  H   LYS A 213      12.410  -1.305 -21.751  1.00  0.75           H  
ATOM   3335  HA  LYS A 213      14.594  -0.368 -23.570  1.00  0.75           H  
ATOM   3336 1HB  LYS A 213      13.734   0.520 -20.788  1.00  0.75           H  
ATOM   3337 2HB  LYS A 213      15.254   1.014 -21.522  1.00  0.75           H  
ATOM   3338 1HG  LYS A 213      14.086   2.163 -23.271  1.00  0.75           H  
ATOM   3339 2HG  LYS A 213      12.533   1.548 -22.676  1.00  0.75           H  
ATOM   3340 1HD  LYS A 213      12.926   3.783 -21.917  1.00  0.75           H  
ATOM   3341 2HD  LYS A 213      12.893   2.708 -20.526  1.00  0.75           H  
ATOM   3342 1HE  LYS A 213      15.370   2.869 -20.478  1.00  0.75           H  
ATOM   3343 2HE  LYS A 213      15.324   3.874 -21.942  1.00  0.75           H  
ATOM   3344 1HZ  LYS A 213      15.464   5.229 -19.953  1.00  0.75           H  
ATOM   3345 2HZ  LYS A 213      14.015   5.496 -20.743  1.00  0.75           H  
ATOM   3346 3HZ  LYS A 213      14.075   4.578 -19.353  1.00  0.75           H  
ATOM   3347  N   ARG A 214      14.839  -2.169 -20.822  1.00  0.74           N  
ATOM   3348  CA  ARG A 214      15.749  -3.020 -20.070  1.00  0.74           C  
ATOM   3349  C   ARG A 214      15.068  -4.105 -19.257  1.00  0.74           C  
ATOM   3350  O   ARG A 214      14.006  -3.901 -18.661  1.00  0.74           O  
ATOM   3351  CB  ARG A 214      16.612  -2.173 -19.144  1.00  0.74           C  
ATOM   3352  CG  ARG A 214      17.680  -2.924 -18.329  1.00  0.74           C  
ATOM   3353  CD  ARG A 214      18.570  -1.955 -17.613  1.00  0.74           C  
ATOM   3354  NE  ARG A 214      19.596  -2.610 -16.800  1.00  0.74           N  
ATOM   3355  CZ  ARG A 214      19.580  -2.753 -15.456  1.00  0.74           C  
ATOM   3356  NH1 ARG A 214      18.619  -2.264 -14.721  1.00  0.74           N1+
ATOM   3357  NH2 ARG A 214      20.574  -3.388 -14.889  1.00  0.74           N  
ATOM   3358  H   ARG A 214      13.885  -2.031 -20.492  1.00  0.74           H  
ATOM   3359  HA  ARG A 214      16.407  -3.508 -20.785  1.00  0.74           H  
ATOM   3360 1HB  ARG A 214      17.132  -1.416 -19.729  1.00  0.74           H  
ATOM   3361 2HB  ARG A 214      15.969  -1.650 -18.434  1.00  0.74           H  
ATOM   3362 1HG  ARG A 214      17.223  -3.586 -17.604  1.00  0.74           H  
ATOM   3363 2HG  ARG A 214      18.300  -3.519 -19.010  1.00  0.74           H  
ATOM   3364 1HD  ARG A 214      19.073  -1.329 -18.349  1.00  0.74           H  
ATOM   3365 2HD  ARG A 214      17.965  -1.329 -16.958  1.00  0.74           H  
ATOM   3366  HE  ARG A 214      20.394  -3.045 -17.279  1.00  0.74           H  
ATOM   3367 1HH1 ARG A 214      17.857  -1.763 -15.150  1.00  0.74           H  
ATOM   3368 2HH1 ARG A 214      18.657  -2.385 -13.714  1.00  0.74           H  
ATOM   3369 1HH2 ARG A 214      21.318  -3.748 -15.498  1.00  0.74           H  
ATOM   3370 2HH2 ARG A 214      20.599  -3.514 -13.864  1.00  0.74           H  
ATOM   3371  N   ALA A 215      15.700  -5.265 -19.195  1.00  0.75           N  
ATOM   3372  CA  ALA A 215      15.176  -6.295 -18.308  1.00  0.75           C  
ATOM   3373  C   ALA A 215      16.314  -6.983 -17.566  1.00  0.75           C  
ATOM   3374  O   ALA A 215      17.418  -7.138 -18.075  1.00  0.75           O  
ATOM   3375  CB  ALA A 215      14.342  -7.302 -19.078  1.00  0.75           C  
ATOM   3376  H   ALA A 215      16.545  -5.408 -19.753  1.00  0.75           H  
ATOM   3377  HA  ALA A 215      14.550  -5.816 -17.564  1.00  0.75           H  
ATOM   3378 1HB  ALA A 215      13.957  -8.031 -18.379  1.00  0.75           H  
ATOM   3379 2HB  ALA A 215      13.516  -6.794 -19.571  1.00  0.75           H  
ATOM   3380 3HB  ALA A 215      14.928  -7.794 -19.803  1.00  0.75           H  
ATOM   3381  N   HIS A 216      16.040  -7.399 -16.344  1.00  0.77           N  
ATOM   3382  CA  HIS A 216      17.030  -8.090 -15.537  1.00  0.77           C  
ATOM   3383  C   HIS A 216      16.453  -9.319 -14.876  1.00  0.77           C  
ATOM   3384  O   HIS A 216      15.472  -9.262 -14.136  1.00  0.77           O  
ATOM   3385  CB  HIS A 216      17.633  -7.173 -14.479  1.00  0.77           C  
ATOM   3386  CG  HIS A 216      18.713  -7.830 -13.680  1.00  0.77           C  
ATOM   3387  CD2 HIS A 216      19.741  -8.637 -14.045  1.00  0.77           C  
ATOM   3388  ND1 HIS A 216      18.812  -7.675 -12.329  1.00  0.77           N  
ATOM   3389  CE1 HIS A 216      19.856  -8.364 -11.884  1.00  0.77           C  
ATOM   3390  NE2 HIS A 216      20.433  -8.948 -12.904  1.00  0.77           N  
ATOM   3391  H   HIS A 216      15.117  -7.230 -15.964  1.00  0.77           H  
ATOM   3392  HA  HIS A 216      17.843  -8.432 -16.175  1.00  0.77           H  
ATOM   3393 1HB  HIS A 216      18.054  -6.287 -14.961  1.00  0.77           H  
ATOM   3394 2HB  HIS A 216      16.853  -6.837 -13.794  1.00  0.77           H  
ATOM   3395  HD2 HIS A 216      19.975  -8.974 -15.054  1.00  0.77           H  
ATOM   3396  HE1 HIS A 216      20.180  -8.431 -10.848  1.00  0.77           H  
ATOM   3397  HE2 HIS A 216      21.257  -9.536 -12.860  1.00  0.73           H  
ATOM   3398  N   LEU A 217      17.064 -10.436 -15.189  1.00  0.80           N  
ATOM   3399  CA  LEU A 217      16.694 -11.752 -14.731  1.00  0.80           C  
ATOM   3400  C   LEU A 217      17.816 -12.309 -13.856  1.00  0.80           C  
ATOM   3401  O   LEU A 217      18.969 -12.384 -14.285  1.00  0.80           O  
ATOM   3402  CB  LEU A 217      16.481 -12.568 -16.013  1.00  0.80           C  
ATOM   3403  CG  LEU A 217      15.298 -12.085 -16.902  1.00  0.80           C  
ATOM   3404  CD1 LEU A 217      15.438 -12.541 -18.331  1.00  0.80           C  
ATOM   3405  CD2 LEU A 217      14.062 -12.733 -16.342  1.00  0.80           C  
ATOM   3406  H   LEU A 217      17.863 -10.386 -15.820  1.00  0.80           H  
ATOM   3407  HA  LEU A 217      15.773 -11.694 -14.153  1.00  0.80           H  
ATOM   3408 1HB  LEU A 217      17.374 -12.502 -16.605  1.00  0.80           H  
ATOM   3409 2HB  LEU A 217      16.312 -13.611 -15.740  1.00  0.80           H  
ATOM   3410  HG  LEU A 217      15.220 -11.000 -16.877  1.00  0.80           H  
ATOM   3411 1HD1 LEU A 217      14.575 -12.214 -18.906  1.00  0.80           H  
ATOM   3412 2HD1 LEU A 217      16.346 -12.107 -18.756  1.00  0.80           H  
ATOM   3413 3HD1 LEU A 217      15.500 -13.583 -18.376  1.00  0.80           H  
ATOM   3414 1HD2 LEU A 217      13.189 -12.441 -16.922  1.00  0.80           H  
ATOM   3415 2HD2 LEU A 217      14.165 -13.816 -16.378  1.00  0.80           H  
ATOM   3416 3HD2 LEU A 217      13.948 -12.430 -15.312  1.00  0.80           H  
ATOM   3417  N   ILE A 218      17.520 -12.664 -12.607  1.00  0.82           N  
ATOM   3418  CA  ILE A 218      18.583 -13.231 -11.780  1.00  0.82           C  
ATOM   3419  C   ILE A 218      18.481 -14.734 -11.956  1.00  0.82           C  
ATOM   3420  O   ILE A 218      19.413 -15.484 -11.677  1.00  0.82           O  
ATOM   3421  CB  ILE A 218      18.461 -12.892 -10.288  1.00  0.82           C  
ATOM   3422  CG1 ILE A 218      19.816 -12.971  -9.635  1.00  0.82           C  
ATOM   3423  CG2 ILE A 218      17.559 -13.879  -9.602  1.00  0.82           C  
ATOM   3424  CD1 ILE A 218      20.750 -11.895 -10.141  1.00  0.82           C  
ATOM   3425  H   ILE A 218      16.569 -12.572 -12.260  1.00  0.82           H  
ATOM   3426  HA  ILE A 218      19.553 -12.899 -12.142  1.00  0.82           H  
ATOM   3427  HB  ILE A 218      18.086 -11.903 -10.174  1.00  0.82           H  
ATOM   3428 1HG1 ILE A 218      19.707 -12.864  -8.556  1.00  0.82           H  
ATOM   3429 2HG1 ILE A 218      20.262 -13.944  -9.849  1.00  0.82           H  
ATOM   3430 1HG2 ILE A 218      17.475 -13.631  -8.549  1.00  0.82           H  
ATOM   3431 2HG2 ILE A 218      16.602 -13.848 -10.058  1.00  0.82           H  
ATOM   3432 3HG2 ILE A 218      17.970 -14.881  -9.705  1.00  0.82           H  
ATOM   3433 1HD1 ILE A 218      21.720 -11.985  -9.651  1.00  0.82           H  
ATOM   3434 2HD1 ILE A 218      20.877 -12.001 -11.216  1.00  0.82           H  
ATOM   3435 3HD1 ILE A 218      20.323 -10.914  -9.919  1.00  0.82           H  
ATOM   3436  N   GLU A 219      17.293 -15.149 -12.403  1.00  0.83           N  
ATOM   3437  CA  GLU A 219      16.981 -16.548 -12.639  1.00  0.83           C  
ATOM   3438  C   GLU A 219      15.949 -16.709 -13.738  1.00  0.83           C  
ATOM   3439  O   GLU A 219      15.104 -15.829 -13.936  1.00  0.83           O  
ATOM   3440  CB  GLU A 219      16.385 -17.137 -11.371  1.00  0.83           C  
ATOM   3441  CG  GLU A 219      15.047 -16.469 -11.026  1.00  0.83           C  
ATOM   3442  CD  GLU A 219      14.508 -16.906  -9.752  1.00  0.83           C  
ATOM   3443  OE1 GLU A 219      15.152 -17.696  -9.155  1.00  0.83           O  
ATOM   3444  OE2 GLU A 219      13.460 -16.455  -9.336  1.00  0.83           O1-
ATOM   3445  H   GLU A 219      16.572 -14.443 -12.545  1.00  0.83           H  
ATOM   3446  HA  GLU A 219      17.894 -17.072 -12.928  1.00  0.83           H  
ATOM   3447 1HB  GLU A 219      16.209 -18.207 -11.510  1.00  0.83           H  
ATOM   3448 2HB  GLU A 219      17.075 -17.015 -10.537  1.00  0.83           H  
ATOM   3449 1HG  GLU A 219      15.180 -15.398 -11.022  1.00  0.83           H  
ATOM   3450 2HG  GLU A 219      14.340 -16.708 -11.813  1.00  0.83           H  
ATOM   3451  N   MET A 220      15.968 -17.860 -14.408  1.00  0.84           N  
ATOM   3452  CA  MET A 220      14.912 -18.155 -15.355  1.00  0.84           C  
ATOM   3453  C   MET A 220      13.983 -19.189 -14.751  1.00  0.84           C  
ATOM   3454  O   MET A 220      14.446 -20.173 -14.175  1.00  0.84           O  
ATOM   3455  CB  MET A 220      15.471 -18.635 -16.673  1.00  0.84           C  
ATOM   3456  CG  MET A 220      16.426 -17.721 -17.321  1.00  0.84           C  
ATOM   3457  SD  MET A 220      15.783 -16.127 -17.487  1.00  0.84           S  
ATOM   3458  CE  MET A 220      14.294 -16.453 -18.372  1.00  0.84           C  
ATOM   3459  H   MET A 220      16.708 -18.541 -14.234  1.00  0.84           H  
ATOM   3460  HA  MET A 220      14.328 -17.252 -15.535  1.00  0.84           H  
ATOM   3461 1HB  MET A 220      16.034 -19.531 -16.521  1.00  0.84           H  
ATOM   3462 2HB  MET A 220      14.664 -18.853 -17.369  1.00  0.84           H  
ATOM   3463 1HG  MET A 220      17.362 -17.676 -16.752  1.00  0.84           H  
ATOM   3464 2HG  MET A 220      16.651 -18.097 -18.304  1.00  0.84           H  
ATOM   3465 1HE  MET A 220      13.772 -15.516 -18.579  1.00  0.84           H  
ATOM   3466 2HE  MET A 220      14.515 -16.959 -19.284  1.00  0.84           H  
ATOM   3467 3HE  MET A 220      13.657 -17.089 -17.758  1.00  0.84           H  
ATOM   3468  N   LYS A 221      12.685 -18.996 -14.905  1.00  0.82           N  
ATOM   3469  CA  LYS A 221      11.703 -19.901 -14.318  1.00  0.82           C  
ATOM   3470  C   LYS A 221      10.771 -20.398 -15.386  1.00  0.82           C  
ATOM   3471  O   LYS A 221      10.476 -19.647 -16.288  1.00  0.82           O  
ATOM   3472  CB  LYS A 221      10.881 -19.138 -13.277  1.00  0.82           C  
ATOM   3473  CG  LYS A 221      11.692 -18.512 -12.188  1.00  0.82           C  
ATOM   3474  CD  LYS A 221      10.798 -17.748 -11.246  1.00  0.82           C  
ATOM   3475  CE  LYS A 221      10.368 -16.435 -11.842  1.00  0.82           C  
ATOM   3476  NZ  LYS A 221       9.603 -15.637 -10.882  1.00  0.82           N1+
ATOM   3477  H   LYS A 221      12.366 -18.177 -15.407  1.00  0.82           H  
ATOM   3478  HA  LYS A 221      12.207 -20.752 -13.873  1.00  0.82           H  
ATOM   3479 1HB  LYS A 221      10.297 -18.355 -13.764  1.00  0.82           H  
ATOM   3480 2HB  LYS A 221      10.179 -19.824 -12.796  1.00  0.82           H  
ATOM   3481 1HG  LYS A 221      12.261 -19.269 -11.648  1.00  0.82           H  
ATOM   3482 2HG  LYS A 221      12.398 -17.810 -12.625  1.00  0.82           H  
ATOM   3483 1HD  LYS A 221       9.910 -18.337 -11.046  1.00  0.82           H  
ATOM   3484 2HD  LYS A 221      11.317 -17.565 -10.306  1.00  0.82           H  
ATOM   3485 1HE  LYS A 221      11.254 -15.872 -12.139  1.00  0.82           H  
ATOM   3486 2HE  LYS A 221       9.752 -16.620 -12.717  1.00  0.82           H  
ATOM   3487 1HZ  LYS A 221       9.330 -14.744 -11.290  1.00  0.82           H  
ATOM   3488 2HZ  LYS A 221       8.776 -16.133 -10.607  1.00  0.82           H  
ATOM   3489 3HZ  LYS A 221      10.164 -15.445 -10.067  1.00  0.82           H  
ATOM   3490  N   THR A 222      10.200 -21.597 -15.252  1.00  0.80           N  
ATOM   3491  CA  THR A 222       9.212 -22.043 -16.249  1.00  0.80           C  
ATOM   3492  C   THR A 222       7.770 -21.755 -15.799  1.00  0.80           C  
ATOM   3493  O   THR A 222       6.824 -22.453 -16.169  1.00  0.80           O  
ATOM   3494  CB  THR A 222       9.392 -23.519 -16.614  1.00  0.80           C  
ATOM   3495  CG2 THR A 222      10.778 -23.689 -17.241  1.00  0.80           C  
ATOM   3496  OG1 THR A 222       9.274 -24.348 -15.432  1.00  0.80           O  
ATOM   3497  H   THR A 222      10.482 -22.240 -14.505  1.00  0.80           H  
ATOM   3498  HA  THR A 222       9.389 -21.484 -17.163  1.00  0.80           H  
ATOM   3499  HB  THR A 222       8.630 -23.812 -17.334  1.00  0.80           H  
ATOM   3500  HG1 THR A 222       9.944 -24.069 -14.761  1.00  0.80           H  
ATOM   3501 1HG2 THR A 222      10.930 -24.698 -17.527  1.00  0.80           H  
ATOM   3502 2HG2 THR A 222      10.859 -23.053 -18.126  1.00  0.80           H  
ATOM   3503 3HG2 THR A 222      11.526 -23.398 -16.515  1.00  0.80           H  
ATOM   3504  N   CYS A 223       7.665 -20.747 -14.944  1.00  0.77           N  
ATOM   3505  CA  CYS A 223       6.466 -20.206 -14.313  1.00  0.77           C  
ATOM   3506  C   CYS A 223       5.934 -18.957 -15.018  1.00  0.77           C  
ATOM   3507  O   CYS A 223       6.712 -18.105 -15.442  1.00  0.77           O  
ATOM   3508  CB  CYS A 223       6.827 -19.880 -12.888  1.00  0.77           C  
ATOM   3509  SG  CYS A 223       5.583 -19.251 -11.913  1.00  0.77           S  
ATOM   3510  H   CYS A 223       8.531 -20.283 -14.732  1.00  0.77           H  
ATOM   3511  HA  CYS A 223       5.683 -20.962 -14.340  1.00  0.77           H  
ATOM   3512 1HB  CYS A 223       7.182 -20.762 -12.422  1.00  0.77           H  
ATOM   3513 2HB  CYS A 223       7.647 -19.166 -12.884  1.00  0.77           H  
ATOM   3514  N   GLU A 224       4.615 -18.855 -15.175  1.00  0.75           N  
ATOM   3515  CA  GLU A 224       4.043 -17.694 -15.853  1.00  0.75           C  
ATOM   3516  C   GLU A 224       3.504 -16.634 -14.885  1.00  0.75           C  
ATOM   3517  O   GLU A 224       2.904 -16.952 -13.864  1.00  0.75           O  
ATOM   3518  CB  GLU A 224       2.884 -18.158 -16.755  1.00  0.75           C  
ATOM   3519  CG  GLU A 224       3.290 -19.124 -17.868  1.00  0.75           C  
ATOM   3520  CD  GLU A 224       2.153 -19.534 -18.777  1.00  0.75           C  
ATOM   3521  OE1 GLU A 224       1.040 -19.089 -18.551  1.00  0.75           O  
ATOM   3522  OE2 GLU A 224       2.387 -20.277 -19.702  1.00  0.75           O1-
ATOM   3523  H   GLU A 224       4.001 -19.580 -14.805  1.00  0.75           H  
ATOM   3524  HA  GLU A 224       4.815 -17.234 -16.472  1.00  0.75           H  
ATOM   3525 1HB  GLU A 224       2.128 -18.653 -16.142  1.00  0.75           H  
ATOM   3526 2HB  GLU A 224       2.416 -17.286 -17.212  1.00  0.75           H  
ATOM   3527 1HG  GLU A 224       4.048 -18.645 -18.460  1.00  0.75           H  
ATOM   3528 2HG  GLU A 224       3.730 -20.015 -17.416  1.00  0.75           H  
ATOM   3529  N   TRP A 225       3.661 -15.364 -15.217  1.00  0.72           N  
ATOM   3530  CA  TRP A 225       3.000 -14.335 -14.426  1.00  0.72           C  
ATOM   3531  C   TRP A 225       1.490 -14.299 -14.674  1.00  0.72           C  
ATOM   3532  O   TRP A 225       1.071 -14.487 -15.819  1.00  0.72           O  
ATOM   3533  CB  TRP A 225       3.584 -12.961 -14.707  1.00  0.72           C  
ATOM   3534  CG  TRP A 225       4.847 -12.660 -14.000  1.00  0.72           C  
ATOM   3535  CD1 TRP A 225       5.572 -13.442 -13.162  1.00  0.72           C  
ATOM   3536  CD2 TRP A 225       5.524 -11.414 -14.068  1.00  0.72           C  
ATOM   3537  CE2 TRP A 225       6.628 -11.493 -13.230  1.00  0.72           C  
ATOM   3538  CE3 TRP A 225       5.281 -10.263 -14.749  1.00  0.72           C  
ATOM   3539  NE1 TRP A 225       6.645 -12.731 -12.681  1.00  0.72           N  
ATOM   3540  CZ2 TRP A 225       7.493 -10.427 -13.059  1.00  0.72           C  
ATOM   3541  CZ3 TRP A 225       6.140  -9.212 -14.612  1.00  0.72           C  
ATOM   3542  CH2 TRP A 225       7.226  -9.279 -13.783  1.00  0.72           C  
ATOM   3543  H   TRP A 225       4.201 -15.113 -16.037  1.00  0.72           H  
ATOM   3544  HA  TRP A 225       3.222 -14.552 -13.391  1.00  0.72           H  
ATOM   3545 1HB  TRP A 225       3.770 -12.863 -15.780  1.00  0.72           H  
ATOM   3546 2HB  TRP A 225       2.849 -12.197 -14.435  1.00  0.72           H  
ATOM   3547  HD1 TRP A 225       5.326 -14.458 -12.892  1.00  0.72           H  
ATOM   3548  HE1 TRP A 225       7.367 -13.038 -12.010  1.00  0.72           H  
ATOM   3549  HE3 TRP A 225       4.417 -10.203 -15.397  1.00  0.72           H  
ATOM   3550  HZ2 TRP A 225       8.364 -10.483 -12.399  1.00  0.72           H  
ATOM   3551  HZ3 TRP A 225       5.923  -8.330 -15.188  1.00  0.72           H  
ATOM   3552  HH2 TRP A 225       7.892  -8.424 -13.696  1.00  0.72           H  
ATOM   3553  N   PRO A 226       0.649 -14.087 -13.640  1.00  0.71           N  
ATOM   3554  CA  PRO A 226      -0.778 -13.833 -13.751  1.00  0.71           C  
ATOM   3555  C   PRO A 226      -1.043 -12.582 -14.577  1.00  0.71           C  
ATOM   3556  O   PRO A 226      -0.318 -11.589 -14.447  1.00  0.71           O  
ATOM   3557  CB  PRO A 226      -1.214 -13.633 -12.298  1.00  0.71           C  
ATOM   3558  CG  PRO A 226      -0.162 -14.356 -11.473  1.00  0.71           C  
ATOM   3559  CD  PRO A 226       1.130 -14.192 -12.237  1.00  0.71           C  
ATOM   3560  HA  PRO A 226      -1.269 -14.719 -14.198  1.00  0.71           H  
ATOM   3561 1HB  PRO A 226      -1.307 -12.563 -12.079  1.00  0.71           H  
ATOM   3562 2HB  PRO A 226      -2.213 -14.071 -12.154  1.00  0.71           H  
ATOM   3563 1HG  PRO A 226      -0.105 -13.951 -10.451  1.00  0.71           H  
ATOM   3564 2HG  PRO A 226      -0.446 -15.417 -11.364  1.00  0.71           H  
ATOM   3565 1HD  PRO A 226       1.676 -13.289 -11.926  1.00  0.71           H  
ATOM   3566 2HD  PRO A 226       1.696 -15.126 -12.065  1.00  0.71           H  
ATOM   3567  N   LYS A 227      -2.132 -12.568 -15.341  1.00  0.70           N  
ATOM   3568  CA  LYS A 227      -2.516 -11.388 -16.130  1.00  0.70           C  
ATOM   3569  C   LYS A 227      -2.708 -10.144 -15.261  1.00  0.70           C  
ATOM   3570  O   LYS A 227      -2.437  -9.020 -15.688  1.00  0.70           O  
ATOM   3571  CB  LYS A 227      -3.792 -11.637 -16.926  1.00  0.70           C  
ATOM   3572  CG  LYS A 227      -4.171 -10.484 -17.850  1.00  0.70           C  
ATOM   3573  CD  LYS A 227      -5.428 -10.792 -18.662  1.00  0.70           C  
ATOM   3574  CE  LYS A 227      -5.804  -9.616 -19.564  1.00  0.70           C  
ATOM   3575  NZ  LYS A 227      -7.052  -9.879 -20.334  1.00  0.70           N1+
ATOM   3576  H   LYS A 227      -2.695 -13.408 -15.403  1.00  0.70           H  
ATOM   3577  HA  LYS A 227      -1.713 -11.174 -16.837  1.00  0.70           H  
ATOM   3578 1HB  LYS A 227      -3.677 -12.533 -17.534  1.00  0.70           H  
ATOM   3579 2HB  LYS A 227      -4.624 -11.805 -16.241  1.00  0.70           H  
ATOM   3580 1HG  LYS A 227      -4.339  -9.582 -17.259  1.00  0.70           H  
ATOM   3581 2HG  LYS A 227      -3.344 -10.294 -18.538  1.00  0.70           H  
ATOM   3582 1HD  LYS A 227      -5.254 -11.673 -19.281  1.00  0.70           H  
ATOM   3583 2HD  LYS A 227      -6.256 -11.000 -17.986  1.00  0.70           H  
ATOM   3584 1HE  LYS A 227      -5.944  -8.725 -18.954  1.00  0.70           H  
ATOM   3585 2HE  LYS A 227      -4.994  -9.435 -20.267  1.00  0.70           H  
ATOM   3586 1HZ  LYS A 227      -7.260  -9.075 -20.917  1.00  0.70           H  
ATOM   3587 2HZ  LYS A 227      -6.927 -10.692 -20.916  1.00  0.70           H  
ATOM   3588 3HZ  LYS A 227      -7.817 -10.035 -19.695  1.00  0.70           H  
ATOM   3589  N   SER A 228      -3.175 -10.347 -14.030  1.00  0.70           N  
ATOM   3590  CA  SER A 228      -3.462  -9.252 -13.107  1.00  0.70           C  
ATOM   3591  C   SER A 228      -2.230  -8.412 -12.753  1.00  0.70           C  
ATOM   3592  O   SER A 228      -2.369  -7.310 -12.221  1.00  0.70           O  
ATOM   3593  CB  SER A 228      -4.113  -9.791 -11.846  1.00  0.70           C  
ATOM   3594  OG  SER A 228      -3.238 -10.604 -11.117  1.00  0.70           O  
ATOM   3595  H   SER A 228      -3.353 -11.296 -13.735  1.00  0.70           H  
ATOM   3596  HA  SER A 228      -4.179  -8.592 -13.594  1.00  0.70           H  
ATOM   3597 1HB  SER A 228      -4.442  -8.960 -11.223  1.00  0.70           H  
ATOM   3598 2HB  SER A 228      -4.998 -10.364 -12.120  1.00  0.70           H  
ATOM   3599  HG  SER A 228      -2.587 -10.010 -10.721  1.00  0.70           H  
ATOM   3600  N   HIS A 229      -1.030  -8.925 -13.031  1.00  0.71           N  
ATOM   3601  CA  HIS A 229       0.186  -8.182 -12.759  1.00  0.71           C  
ATOM   3602  C   HIS A 229       0.860  -7.659 -14.002  1.00  0.71           C  
ATOM   3603  O   HIS A 229       2.038  -7.321 -13.952  1.00  0.71           O  
ATOM   3604  CB  HIS A 229       1.175  -9.022 -11.998  1.00  0.71           C  
ATOM   3605  CG  HIS A 229       0.673  -9.340 -10.672  1.00  0.71           C  
ATOM   3606  CD2 HIS A 229       0.162 -10.464 -10.167  1.00  0.71           C  
ATOM   3607  ND1 HIS A 229       0.627  -8.408  -9.660  1.00  0.71           N  
ATOM   3608  CE1 HIS A 229       0.106  -8.957  -8.597  1.00  0.71           C  
ATOM   3609  NE2 HIS A 229      -0.196 -10.194  -8.885  1.00  0.71           N  
ATOM   3610  H   HIS A 229      -0.949  -9.841 -13.473  1.00  0.71           H  
ATOM   3611  HA  HIS A 229      -0.055  -7.320 -12.142  1.00  0.71           H  
ATOM   3612 1HB  HIS A 229       1.368  -9.955 -12.539  1.00  0.71           H  
ATOM   3613 2HB  HIS A 229       2.109  -8.480 -11.909  1.00  0.71           H  
ATOM   3614  HD1 HIS A 229       0.919  -7.457  -9.704  1.00  0.71           H  
ATOM   3615  HD2 HIS A 229      -0.008 -11.445 -10.579  1.00  0.71           H  
ATOM   3616  HE1 HIS A 229      -0.013  -8.384  -7.678  1.00  0.71           H  
ATOM   3617  N   THR A 230       0.127  -7.575 -15.104  1.00  0.72           N  
ATOM   3618  CA  THR A 230       0.693  -7.042 -16.329  1.00  0.72           C  
ATOM   3619  C   THR A 230       0.065  -5.677 -16.615  1.00  0.72           C  
ATOM   3620  O   THR A 230      -1.122  -5.479 -16.362  1.00  0.72           O  
ATOM   3621  CB  THR A 230       0.414  -8.014 -17.471  1.00  0.72           C  
ATOM   3622  CG2 THR A 230       0.982  -9.389 -17.146  1.00  0.72           C  
ATOM   3623  OG1 THR A 230      -0.977  -8.131 -17.644  1.00  0.72           O  
ATOM   3624  H   THR A 230      -0.838  -7.908 -15.108  1.00  0.72           H  
ATOM   3625  HA  THR A 230       1.762  -6.924 -16.216  1.00  0.72           H  
ATOM   3626  HB  THR A 230       0.859  -7.644 -18.388  1.00  0.72           H  
ATOM   3627  HG1 THR A 230      -1.399  -8.369 -16.799  1.00  0.72           H  
ATOM   3628 1HG2 THR A 230       0.762 -10.067 -17.964  1.00  0.72           H  
ATOM   3629 2HG2 THR A 230       2.052  -9.317 -17.004  1.00  0.72           H  
ATOM   3630 3HG2 THR A 230       0.522  -9.768 -16.233  1.00  0.72           H  
ATOM   3631  N   LEU A 231       0.823  -4.749 -17.202  1.00  0.74           N  
ATOM   3632  CA  LEU A 231       0.245  -3.427 -17.461  1.00  0.74           C  
ATOM   3633  C   LEU A 231      -0.568  -3.242 -18.755  1.00  0.74           C  
ATOM   3634  O   LEU A 231      -1.728  -2.836 -18.680  1.00  0.74           O  
ATOM   3635  CB  LEU A 231       1.372  -2.399 -17.412  1.00  0.74           C  
ATOM   3636  CG  LEU A 231       1.995  -2.236 -16.067  1.00  0.74           C  
ATOM   3637  CD1 LEU A 231       3.212  -1.370 -16.172  1.00  0.74           C  
ATOM   3638  CD2 LEU A 231       0.987  -1.612 -15.132  1.00  0.74           C  
ATOM   3639  H   LEU A 231       1.818  -4.926 -17.360  1.00  0.74           H  
ATOM   3640  HA  LEU A 231      -0.424  -3.209 -16.631  1.00  0.74           H  
ATOM   3641 1HB  LEU A 231       2.150  -2.674 -18.126  1.00  0.74           H  
ATOM   3642 2HB  LEU A 231       0.969  -1.437 -17.680  1.00  0.74           H  
ATOM   3643  HG  LEU A 231       2.282  -3.195 -15.691  1.00  0.74           H  
ATOM   3644 1HD1 LEU A 231       3.670  -1.239 -15.193  1.00  0.74           H  
ATOM   3645 2HD1 LEU A 231       3.930  -1.825 -16.841  1.00  0.74           H  
ATOM   3646 3HD1 LEU A 231       2.919  -0.432 -16.558  1.00  0.74           H  
ATOM   3647 1HD2 LEU A 231       1.441  -1.484 -14.148  1.00  0.74           H  
ATOM   3648 2HD2 LEU A 231       0.684  -0.649 -15.517  1.00  0.74           H  
ATOM   3649 3HD2 LEU A 231       0.116  -2.260 -15.054  1.00  0.74           H  
ATOM   3650  N   TRP A 232       0.010  -3.484 -19.935  1.00  0.75           N  
ATOM   3651  CA  TRP A 232      -0.762  -3.297 -21.170  1.00  0.75           C  
ATOM   3652  C   TRP A 232      -0.899  -4.597 -21.945  1.00  0.75           C  
ATOM   3653  O   TRP A 232       0.016  -4.973 -22.678  1.00  0.75           O  
ATOM   3654  CB  TRP A 232      -0.139  -2.200 -22.030  1.00  0.75           C  
ATOM   3655  CG  TRP A 232      -0.351  -0.794 -21.505  1.00  0.75           C  
ATOM   3656  CD1 TRP A 232       0.173  -0.223 -20.390  1.00  0.75           C  
ATOM   3657  CD2 TRP A 232      -1.145   0.232 -22.135  1.00  0.75           C  
ATOM   3658  CE2 TRP A 232      -1.050   1.371 -21.332  1.00  0.75           C  
ATOM   3659  CE3 TRP A 232      -1.916   0.277 -23.302  1.00  0.75           C  
ATOM   3660  NE1 TRP A 232      -0.245   1.072 -20.274  1.00  0.75           N  
ATOM   3661  CZ2 TRP A 232      -1.701   2.550 -21.652  1.00  0.75           C  
ATOM   3662  CZ3 TRP A 232      -2.569   1.459 -23.624  1.00  0.75           C  
ATOM   3663  CH2 TRP A 232      -2.465   2.566 -22.820  1.00  0.75           C  
ATOM   3664  H   TRP A 232       0.964  -3.835 -20.008  1.00  0.75           H  
ATOM   3665  HA  TRP A 232      -1.765  -2.969 -20.904  1.00  0.75           H  
ATOM   3666 1HB  TRP A 232       0.931  -2.372 -22.118  1.00  0.75           H  
ATOM   3667 2HB  TRP A 232      -0.561  -2.244 -23.025  1.00  0.75           H  
ATOM   3668  HD1 TRP A 232       0.823  -0.720 -19.702  1.00  0.75           H  
ATOM   3669  HE1 TRP A 232       0.002   1.710 -19.530  1.00  0.75           H  
ATOM   3670  HE3 TRP A 232      -2.002  -0.602 -23.944  1.00  0.75           H  
ATOM   3671  HZ2 TRP A 232      -1.631   3.440 -21.026  1.00  0.75           H  
ATOM   3672  HZ3 TRP A 232      -3.169   1.485 -24.533  1.00  0.75           H  
ATOM   3673  HH2 TRP A 232      -2.992   3.477 -23.101  1.00  0.75           H  
ATOM   3674  N   THR A 233      -2.056  -5.252 -21.816  1.00  0.75           N  
ATOM   3675  CA  THR A 233      -2.269  -6.594 -22.371  1.00  0.75           C  
ATOM   3676  C   THR A 233      -3.078  -6.630 -23.657  1.00  0.75           C  
ATOM   3677  O   THR A 233      -3.062  -7.606 -24.419  1.00  0.75           O  
ATOM   3678  CB  THR A 233      -3.068  -7.419 -21.353  1.00  0.75           C  
ATOM   3679  CG2 THR A 233      -2.368  -7.423 -20.047  1.00  0.75           C  
ATOM   3680  OG1 THR A 233      -4.384  -6.811 -21.154  1.00  0.75           O  
ATOM   3681  H   THR A 233      -2.779  -4.849 -21.233  1.00  0.75           H  
ATOM   3682  HA  THR A 233      -1.299  -7.057 -22.550  1.00  0.75           H  
ATOM   3683  HB  THR A 233      -3.187  -8.432 -21.719  1.00  0.75           H  
ATOM   3684  HG1 THR A 233      -4.859  -6.618 -22.019  1.00  0.75           H  
ATOM   3685 1HG2 THR A 233      -2.943  -7.997 -19.330  1.00  0.75           H  
ATOM   3686 2HG2 THR A 233      -1.398  -7.863 -20.155  1.00  0.75           H  
ATOM   3687 3HG2 THR A 233      -2.257  -6.402 -19.679  1.00  0.75           H  
ATOM   3688  N   ASP A 234      -3.807  -5.574 -23.897  1.00  0.75           N  
ATOM   3689  CA  ASP A 234      -4.732  -5.582 -25.003  1.00  0.75           C  
ATOM   3690  C   ASP A 234      -4.009  -5.418 -26.324  1.00  0.75           C  
ATOM   3691  O   ASP A 234      -3.300  -4.435 -26.532  1.00  0.75           O  
ATOM   3692  CB  ASP A 234      -5.763  -4.510 -24.760  1.00  0.75           C  
ATOM   3693  CG  ASP A 234      -6.512  -4.860 -23.490  1.00  0.75           C  
ATOM   3694  OD1 ASP A 234      -6.310  -5.972 -23.005  1.00  0.75           O  
ATOM   3695  OD2 ASP A 234      -7.248  -4.048 -22.999  1.00  0.75           O1-
ATOM   3696  H   ASP A 234      -3.745  -4.776 -23.283  1.00  0.75           H  
ATOM   3697  HA  ASP A 234      -5.244  -6.544 -25.015  1.00  0.75           H  
ATOM   3698 1HB  ASP A 234      -5.284  -3.537 -24.650  1.00  0.75           H  
ATOM   3699 2HB  ASP A 234      -6.461  -4.459 -25.598  1.00  0.75           H  
ATOM   3700  N   GLY A 235      -4.204  -6.388 -27.214  1.00  0.74           N  
ATOM   3701  CA  GLY A 235      -3.547  -6.414 -28.515  1.00  0.74           C  
ATOM   3702  C   GLY A 235      -2.188  -7.123 -28.496  1.00  0.74           C  
ATOM   3703  O   GLY A 235      -1.498  -7.162 -29.515  1.00  0.74           O  
ATOM   3704  H   GLY A 235      -4.813  -7.156 -26.965  1.00  0.74           H  
ATOM   3705 1HA  GLY A 235      -4.201  -6.908 -29.233  1.00  0.74           H  
ATOM   3706 2HA  GLY A 235      -3.413  -5.391 -28.865  1.00  0.74           H  
ATOM   3707  N   VAL A 236      -1.802  -7.688 -27.354  1.00  0.74           N  
ATOM   3708  CA  VAL A 236      -0.516  -8.370 -27.269  1.00  0.74           C  
ATOM   3709  C   VAL A 236      -0.550  -9.802 -27.773  1.00  0.74           C  
ATOM   3710  O   VAL A 236      -1.353 -10.618 -27.318  1.00  0.74           O  
ATOM   3711  CB  VAL A 236      -0.052  -8.416 -25.813  1.00  0.74           C  
ATOM   3712  CG1 VAL A 236       1.230  -9.204 -25.659  1.00  0.74           C  
ATOM   3713  CG2 VAL A 236       0.146  -7.060 -25.330  1.00  0.74           C  
ATOM   3714  H   VAL A 236      -2.385  -7.632 -26.517  1.00  0.74           H  
ATOM   3715  HA  VAL A 236       0.210  -7.807 -27.856  1.00  0.74           H  
ATOM   3716  HB  VAL A 236      -0.816  -8.885 -25.232  1.00  0.74           H  
ATOM   3717 1HG1 VAL A 236       1.501  -9.211 -24.611  1.00  0.74           H  
ATOM   3718 2HG1 VAL A 236       1.083 -10.226 -26.000  1.00  0.74           H  
ATOM   3719 3HG1 VAL A 236       2.024  -8.737 -26.243  1.00  0.74           H  
ATOM   3720 1HG2 VAL A 236       0.433  -7.099 -24.309  1.00  0.74           H  
ATOM   3721 2HG2 VAL A 236       0.921  -6.588 -25.918  1.00  0.74           H  
ATOM   3722 3HG2 VAL A 236      -0.779  -6.503 -25.425  1.00  0.74           H  
ATOM   3723  N   GLU A 237       0.350 -10.116 -28.696  1.00  0.73           N  
ATOM   3724  CA  GLU A 237       0.480 -11.476 -29.187  1.00  0.73           C  
ATOM   3725  C   GLU A 237       1.748 -12.042 -28.576  1.00  0.73           C  
ATOM   3726  O   GLU A 237       2.747 -11.333 -28.445  1.00  0.73           O  
ATOM   3727  CB  GLU A 237       0.511 -11.534 -30.718  1.00  0.73           C  
ATOM   3728  CG  GLU A 237      -0.801 -11.068 -31.372  1.00  0.73           C  
ATOM   3729  CD  GLU A 237      -0.831 -11.208 -32.887  1.00  0.73           C  
ATOM   3730  OE1 GLU A 237       0.138 -11.644 -33.453  1.00  0.73           O  
ATOM   3731  OE2 GLU A 237      -1.839 -10.877 -33.469  1.00  0.73           O1-
ATOM   3732  H   GLU A 237       0.960  -9.394 -29.054  1.00  0.73           H  
ATOM   3733  HA  GLU A 237      -0.366 -12.069 -28.837  1.00  0.73           H  
ATOM   3734 1HB  GLU A 237       1.322 -10.903 -31.092  1.00  0.73           H  
ATOM   3735 2HB  GLU A 237       0.714 -12.555 -31.042  1.00  0.73           H  
ATOM   3736 1HG  GLU A 237      -1.623 -11.646 -30.949  1.00  0.73           H  
ATOM   3737 2HG  GLU A 237      -0.962 -10.021 -31.109  1.00  0.73           H  
ATOM   3738  N   GLU A 238       1.735 -13.325 -28.252  1.00  0.72           N  
ATOM   3739  CA  GLU A 238       2.895 -13.947 -27.627  1.00  0.72           C  
ATOM   3740  C   GLU A 238       4.168 -13.809 -28.448  1.00  0.72           C  
ATOM   3741  O   GLU A 238       5.233 -13.532 -27.904  1.00  0.72           O  
ATOM   3742  CB  GLU A 238       2.615 -15.434 -27.390  1.00  0.72           C  
ATOM   3743  CG  GLU A 238       3.741 -16.218 -26.692  1.00  0.72           C  
ATOM   3744  CD  GLU A 238       3.972 -15.821 -25.255  1.00  0.72           C  
ATOM   3745  OE1 GLU A 238       3.089 -15.253 -24.662  1.00  0.72           O  
ATOM   3746  OE2 GLU A 238       5.041 -16.110 -24.744  1.00  0.72           O1-
ATOM   3747  H   GLU A 238       0.895 -13.865 -28.404  1.00  0.72           H  
ATOM   3748  HA  GLU A 238       3.059 -13.461 -26.667  1.00  0.72           H  
ATOM   3749 1HB  GLU A 238       1.714 -15.539 -26.785  1.00  0.72           H  
ATOM   3750 2HB  GLU A 238       2.423 -15.920 -28.346  1.00  0.72           H  
ATOM   3751 1HG  GLU A 238       3.501 -17.280 -26.728  1.00  0.72           H  
ATOM   3752 2HG  GLU A 238       4.664 -16.065 -27.253  1.00  0.72           H  
ATOM   3753  N   SER A 239       4.051 -13.939 -29.769  1.00  0.71           N  
ATOM   3754  CA  SER A 239       5.218 -13.893 -30.646  1.00  0.71           C  
ATOM   3755  C   SER A 239       5.950 -12.553 -30.681  1.00  0.71           C  
ATOM   3756  O   SER A 239       7.095 -12.507 -31.151  1.00  0.71           O  
ATOM   3757  CB  SER A 239       4.833 -14.292 -32.057  1.00  0.71           C  
ATOM   3758  OG  SER A 239       3.964 -13.362 -32.637  1.00  0.71           O  
ATOM   3759  H   SER A 239       3.140 -14.115 -30.165  1.00  0.71           H  
ATOM   3760  HA  SER A 239       5.924 -14.638 -30.278  1.00  0.71           H  
ATOM   3761 1HB  SER A 239       5.737 -14.368 -32.661  1.00  0.71           H  
ATOM   3762 2HB  SER A 239       4.365 -15.274 -32.044  1.00  0.71           H  
ATOM   3763  HG  SER A 239       4.372 -12.486 -32.512  1.00  0.71           H  
ATOM   3764  N   ASP A 240       5.302 -11.464 -30.233  1.00  0.70           N  
ATOM   3765  CA  ASP A 240       5.961 -10.163 -30.230  1.00  0.70           C  
ATOM   3766  C   ASP A 240       6.651  -9.844 -28.894  1.00  0.70           C  
ATOM   3767  O   ASP A 240       7.326  -8.821 -28.768  1.00  0.70           O  
ATOM   3768  CB  ASP A 240       4.977  -9.047 -30.574  1.00  0.70           C  
ATOM   3769  CG  ASP A 240       4.444  -9.112 -32.017  1.00  0.70           C  
ATOM   3770  OD1 ASP A 240       5.082  -9.711 -32.854  1.00  0.70           O  
ATOM   3771  OD2 ASP A 240       3.423  -8.525 -32.268  1.00  0.70           O1-
ATOM   3772  H   ASP A 240       4.368 -11.546 -29.826  1.00  0.70           H  
ATOM   3773  HA  ASP A 240       6.732 -10.174 -31.001  1.00  0.70           H  
ATOM   3774 1HB  ASP A 240       4.128  -9.104 -29.886  1.00  0.70           H  
ATOM   3775 2HB  ASP A 240       5.459  -8.081 -30.420  1.00  0.70           H  
ATOM   3776  N   LEU A 241       6.483 -10.707 -27.891  1.00  0.69           N  
ATOM   3777  CA  LEU A 241       7.092 -10.476 -26.581  1.00  0.69           C  
ATOM   3778  C   LEU A 241       8.546 -10.863 -26.683  1.00  0.69           C  
ATOM   3779  O   LEU A 241       8.827 -11.849 -27.324  1.00  0.69           O  
ATOM   3780  CB  LEU A 241       6.390 -11.351 -25.533  1.00  0.69           C  
ATOM   3781  CG  LEU A 241       4.896 -11.041 -25.280  1.00  0.69           C  
ATOM   3782  CD1 LEU A 241       4.315 -12.068 -24.315  1.00  0.69           C  
ATOM   3783  CD2 LEU A 241       4.775  -9.667 -24.690  1.00  0.69           C  
ATOM   3784  H   LEU A 241       5.941 -11.563 -28.031  1.00  0.69           H  
ATOM   3785  HA  LEU A 241       7.017  -9.427 -26.310  1.00  0.69           H  
ATOM   3786 1HB  LEU A 241       6.452 -12.391 -25.862  1.00  0.69           H  
ATOM   3787 2HB  LEU A 241       6.924 -11.267 -24.597  1.00  0.69           H  
ATOM   3788  HG  LEU A 241       4.346 -11.099 -26.224  1.00  0.69           H  
ATOM   3789 1HD1 LEU A 241       3.264 -11.857 -24.148  1.00  0.69           H  
ATOM   3790 2HD1 LEU A 241       4.421 -13.058 -24.744  1.00  0.69           H  
ATOM   3791 3HD1 LEU A 241       4.853 -12.028 -23.364  1.00  0.69           H  
ATOM   3792 1HD2 LEU A 241       3.750  -9.435 -24.499  1.00  0.69           H  
ATOM   3793 2HD2 LEU A 241       5.315  -9.647 -23.760  1.00  0.69           H  
ATOM   3794 3HD2 LEU A 241       5.188  -8.935 -25.362  1.00  0.69           H  
ATOM   3795  N   ILE A 242       9.472 -10.155 -26.039  1.00  0.69           N  
ATOM   3796  CA  ILE A 242      10.880 -10.557 -26.119  1.00  0.69           C  
ATOM   3797  C   ILE A 242      11.157 -11.720 -25.179  1.00  0.69           C  
ATOM   3798  O   ILE A 242      11.678 -12.761 -25.597  1.00  0.69           O  
ATOM   3799  CB  ILE A 242      11.813  -9.375 -25.760  1.00  0.69           C  
ATOM   3800  CG1 ILE A 242      11.592  -8.226 -26.733  1.00  0.69           C  
ATOM   3801  CG2 ILE A 242      13.290  -9.816 -25.743  1.00  0.69           C  
ATOM   3802  CD1 ILE A 242      11.846  -8.576 -28.160  1.00  0.69           C  
ATOM   3803  H   ILE A 242       9.214  -9.328 -25.521  1.00  0.69           H  
ATOM   3804  HA  ILE A 242      11.098 -10.871 -27.138  1.00  0.69           H  
ATOM   3805  HB  ILE A 242      11.543  -9.004 -24.768  1.00  0.69           H  
ATOM   3806 1HG1 ILE A 242      10.568  -7.902 -26.654  1.00  0.69           H  
ATOM   3807 2HG1 ILE A 242      12.236  -7.400 -26.458  1.00  0.69           H  
ATOM   3808 1HG2 ILE A 242      13.919  -8.970 -25.472  1.00  0.69           H  
ATOM   3809 2HG2 ILE A 242      13.426 -10.618 -25.016  1.00  0.69           H  
ATOM   3810 3HG2 ILE A 242      13.561 -10.171 -26.731  1.00  0.69           H  
ATOM   3811 1HD1 ILE A 242      11.643  -7.708 -28.760  1.00  0.69           H  
ATOM   3812 2HD1 ILE A 242      12.877  -8.885 -28.290  1.00  0.69           H  
ATOM   3813 3HD1 ILE A 242      11.183  -9.389 -28.467  1.00  0.69           H  
ATOM   3814  N   ILE A 243      10.732 -11.587 -23.933  1.00  0.69           N  
ATOM   3815  CA  ILE A 243      10.892 -12.658 -22.963  1.00  0.69           C  
ATOM   3816  C   ILE A 243       9.592 -13.465 -22.995  1.00  0.69           C  
ATOM   3817  O   ILE A 243       8.532 -12.886 -22.751  1.00  0.69           O  
ATOM   3818  CB  ILE A 243      11.077 -12.100 -21.554  1.00  0.69           C  
ATOM   3819  CG1 ILE A 243      12.305 -11.205 -21.493  1.00  0.69           C  
ATOM   3820  CG2 ILE A 243      11.230 -13.284 -20.534  1.00  0.69           C  
ATOM   3821  CD1 ILE A 243      12.366 -10.421 -20.223  1.00  0.69           C  
ATOM   3822  H   ILE A 243      10.314 -10.703 -23.638  1.00  0.69           H  
ATOM   3823  HA  ILE A 243      11.759 -13.250 -23.224  1.00  0.69           H  
ATOM   3824  HB  ILE A 243      10.216 -11.497 -21.284  1.00  0.69           H  
ATOM   3825 1HG1 ILE A 243      13.199 -11.812 -21.572  1.00  0.69           H  
ATOM   3826 2HG1 ILE A 243      12.281 -10.503 -22.331  1.00  0.69           H  
ATOM   3827 1HG2 ILE A 243      11.354 -12.890 -19.523  1.00  0.69           H  
ATOM   3828 2HG2 ILE A 243      10.338 -13.916 -20.566  1.00  0.69           H  
ATOM   3829 3HG2 ILE A 243      12.103 -13.884 -20.797  1.00  0.69           H  
ATOM   3830 1HD1 ILE A 243      13.236  -9.793 -20.215  1.00  0.69           H  
ATOM   3831 2HD1 ILE A 243      11.481  -9.805 -20.165  1.00  0.69           H  
ATOM   3832 3HD1 ILE A 243      12.400 -11.101 -19.373  1.00  0.69           H  
ATOM   3833  N   PRO A 244       9.600 -14.768 -23.298  1.00  0.71           N  
ATOM   3834  CA  PRO A 244       8.408 -15.591 -23.404  1.00  0.71           C  
ATOM   3835  C   PRO A 244       7.601 -15.574 -22.107  1.00  0.71           C  
ATOM   3836  O   PRO A 244       8.183 -15.542 -21.013  1.00  0.71           O  
ATOM   3837  CB  PRO A 244       8.986 -16.992 -23.646  1.00  0.71           C  
ATOM   3838  CG  PRO A 244      10.356 -16.773 -24.236  1.00  0.71           C  
ATOM   3839  CD  PRO A 244      10.865 -15.491 -23.603  1.00  0.71           C  
ATOM   3840  HA  PRO A 244       7.791 -15.248 -24.257  1.00  0.71           H  
ATOM   3841 1HB  PRO A 244       9.025 -17.555 -22.697  1.00  0.71           H  
ATOM   3842 2HB  PRO A 244       8.324 -17.559 -24.315  1.00  0.71           H  
ATOM   3843 1HG  PRO A 244      10.987 -17.642 -23.999  1.00  0.71           H  
ATOM   3844 2HG  PRO A 244      10.316 -16.743 -25.302  1.00  0.71           H  
ATOM   3845 1HD  PRO A 244      11.449 -15.681 -22.691  1.00  0.71           H  
ATOM   3846 2HD  PRO A 244      11.446 -14.983 -24.383  1.00  0.71           H  
ATOM   3847  N   LYS A 245       6.273 -15.670 -22.213  1.00  0.72           N  
ATOM   3848  CA  LYS A 245       5.400 -15.737 -21.036  1.00  0.72           C  
ATOM   3849  C   LYS A 245       5.806 -16.938 -20.176  1.00  0.72           C  
ATOM   3850  O   LYS A 245       5.824 -16.875 -18.944  1.00  0.72           O  
ATOM   3851  CB  LYS A 245       3.936 -15.799 -21.476  1.00  0.72           C  
ATOM   3852  CG  LYS A 245       2.875 -15.824 -20.368  1.00  0.72           C  
ATOM   3853  CD  LYS A 245       1.478 -15.690 -21.000  1.00  0.72           C  
ATOM   3854  CE  LYS A 245       0.337 -15.642 -19.968  1.00  0.72           C  
ATOM   3855  NZ  LYS A 245       0.032 -16.980 -19.394  1.00  0.72           N1+
ATOM   3856  H   LYS A 245       5.835 -15.702 -23.142  1.00  0.72           H  
ATOM   3857  HA  LYS A 245       5.541 -14.833 -20.445  1.00  0.72           H  
ATOM   3858 1HB  LYS A 245       3.723 -14.933 -22.113  1.00  0.72           H  
ATOM   3859 2HB  LYS A 245       3.786 -16.685 -22.094  1.00  0.72           H  
ATOM   3860 1HG  LYS A 245       2.935 -16.761 -19.819  1.00  0.72           H  
ATOM   3861 2HG  LYS A 245       3.045 -14.998 -19.675  1.00  0.72           H  
ATOM   3862 1HD  LYS A 245       1.463 -14.791 -21.608  1.00  0.72           H  
ATOM   3863 2HD  LYS A 245       1.310 -16.544 -21.658  1.00  0.72           H  
ATOM   3864 1HE  LYS A 245       0.623 -14.968 -19.157  1.00  0.72           H  
ATOM   3865 2HE  LYS A 245      -0.559 -15.255 -20.449  1.00  0.72           H  
ATOM   3866 1HZ  LYS A 245      -0.711 -16.913 -18.721  1.00  0.72           H  
ATOM   3867 2HZ  LYS A 245      -0.239 -17.627 -20.116  1.00  0.72           H  
ATOM   3868 3HZ  LYS A 245       0.851 -17.377 -18.918  1.00  0.72           H  
ATOM   3869  N   SER A 246       6.183 -18.023 -20.855  1.00  0.74           N  
ATOM   3870  CA  SER A 246       6.607 -19.278 -20.241  1.00  0.74           C  
ATOM   3871  C   SER A 246       7.877 -19.143 -19.405  1.00  0.74           C  
ATOM   3872  O   SER A 246       8.217 -20.064 -18.674  1.00  0.74           O  
ATOM   3873  CB  SER A 246       6.816 -20.330 -21.305  1.00  0.74           C  
ATOM   3874  OG  SER A 246       7.860 -19.948 -22.163  1.00  0.74           O  
ATOM   3875  H   SER A 246       6.147 -17.973 -21.863  1.00  0.74           H  
ATOM   3876  HA  SER A 246       5.811 -19.621 -19.581  1.00  0.74           H  
ATOM   3877 1HB  SER A 246       7.076 -21.273 -20.824  1.00  0.74           H  
ATOM   3878 2HB  SER A 246       5.901 -20.489 -21.872  1.00  0.74           H  
ATOM   3879  HG  SER A 246       8.365 -20.769 -22.405  1.00  0.74           H  
ATOM   3880  N   LEU A 247       8.601 -18.026 -19.559  1.00  0.74           N  
ATOM   3881  CA  LEU A 247       9.810 -17.739 -18.810  1.00  0.74           C  
ATOM   3882  C   LEU A 247       9.624 -16.547 -17.886  1.00  0.74           C  
ATOM   3883  O   LEU A 247      10.580 -15.845 -17.533  1.00  0.74           O  
ATOM   3884  CB  LEU A 247      11.008 -17.567 -19.713  1.00  0.74           C  
ATOM   3885  CG  LEU A 247      11.445 -18.838 -20.401  1.00  0.74           C  
ATOM   3886  CD1 LEU A 247      12.510 -18.539 -21.349  1.00  0.74           C  
ATOM   3887  CD2 LEU A 247      11.943 -19.819 -19.334  1.00  0.74           C  
ATOM   3888  H   LEU A 247       8.281 -17.299 -20.189  1.00  0.74           H  
ATOM   3889  HA  LEU A 247      10.015 -18.600 -18.209  1.00  0.74           H  
ATOM   3890 1HB  LEU A 247      10.753 -16.841 -20.487  1.00  0.74           H  
ATOM   3891 2HB  LEU A 247      11.815 -17.186 -19.144  1.00  0.74           H  
ATOM   3892  HG  LEU A 247      10.605 -19.274 -20.955  1.00  0.74           H  
ATOM   3893 1HD1 LEU A 247      12.816 -19.457 -21.841  1.00  0.74           H  
ATOM   3894 2HD1 LEU A 247      12.162 -17.846 -22.083  1.00  0.74           H  
ATOM   3895 3HD1 LEU A 247      13.339 -18.115 -20.821  1.00  0.74           H  
ATOM   3896 1HD2 LEU A 247      12.262 -20.729 -19.798  1.00  0.74           H  
ATOM   3897 2HD2 LEU A 247      12.773 -19.380 -18.791  1.00  0.74           H  
ATOM   3898 3HD2 LEU A 247      11.131 -20.035 -18.644  1.00  0.74           H  
ATOM   3899  N   ALA A 248       8.369 -16.365 -17.485  1.00  0.74           N  
ATOM   3900  CA  ALA A 248       7.861 -15.345 -16.578  1.00  0.74           C  
ATOM   3901  C   ALA A 248       7.900 -13.936 -17.135  1.00  0.74           C  
ATOM   3902  O   ALA A 248       7.854 -12.987 -16.362  1.00  0.74           O  
ATOM   3903  CB  ALA A 248       8.636 -15.372 -15.256  1.00  0.74           C  
ATOM   3904  H   ALA A 248       7.657 -16.985 -17.868  1.00  0.74           H  
ATOM   3905  HA  ALA A 248       6.817 -15.592 -16.376  1.00  0.74           H  
ATOM   3906 1HB  ALA A 248       8.202 -14.645 -14.572  1.00  0.74           H  
ATOM   3907 2HB  ALA A 248       8.557 -16.369 -14.826  1.00  0.74           H  
ATOM   3908 3HB  ALA A 248       9.678 -15.127 -15.411  1.00  0.74           H  
ATOM   3909  N   GLY A 249       7.916 -13.761 -18.461  1.00  0.73           N  
ATOM   3910  CA  GLY A 249       7.814 -12.399 -18.952  1.00  0.73           C  
ATOM   3911  C   GLY A 249       6.336 -12.050 -18.824  1.00  0.73           C  
ATOM   3912  O   GLY A 249       5.501 -12.956 -18.818  1.00  0.73           O  
ATOM   3913  H   GLY A 249       7.977 -14.538 -19.120  1.00  0.73           H  
ATOM   3914 1HA  GLY A 249       8.446 -11.740 -18.370  1.00  0.73           H  
ATOM   3915 2HA  GLY A 249       8.133 -12.352 -19.995  1.00  0.73           H  
ATOM   3916  N   PRO A 250       5.949 -10.783 -18.690  1.00  0.71           N  
ATOM   3917  CA  PRO A 250       4.569 -10.381 -18.646  1.00  0.71           C  
ATOM   3918  C   PRO A 250       3.932 -10.454 -20.014  1.00  0.71           C  
ATOM   3919  O   PRO A 250       4.567 -10.138 -21.025  1.00  0.71           O  
ATOM   3920  CB  PRO A 250       4.663  -8.938 -18.167  1.00  0.71           C  
ATOM   3921  CG  PRO A 250       6.012  -8.464 -18.648  1.00  0.71           C  
ATOM   3922  CD  PRO A 250       6.908  -9.693 -18.557  1.00  0.71           C  
ATOM   3923  HA  PRO A 250       4.027 -11.013 -17.924  1.00  0.71           H  
ATOM   3924 1HB  PRO A 250       3.840  -8.350 -18.604  1.00  0.71           H  
ATOM   3925 2HB  PRO A 250       4.544  -8.864 -17.101  1.00  0.71           H  
ATOM   3926 1HG  PRO A 250       5.916  -8.068 -19.663  1.00  0.71           H  
ATOM   3927 2HG  PRO A 250       6.365  -7.634 -18.017  1.00  0.71           H  
ATOM   3928 1HD  PRO A 250       7.647  -9.707 -19.368  1.00  0.71           H  
ATOM   3929 2HD  PRO A 250       7.363  -9.713 -17.574  1.00  0.71           H  
ATOM   3930  N   LEU A 251       2.639 -10.707 -20.051  1.00  0.69           N  
ATOM   3931  CA  LEU A 251       1.923 -10.605 -21.309  1.00  0.69           C  
ATOM   3932  C   LEU A 251       1.578  -9.157 -21.543  1.00  0.69           C  
ATOM   3933  O   LEU A 251       0.452  -8.734 -21.325  1.00  0.69           O  
ATOM   3934  CB  LEU A 251       0.654 -11.459 -21.297  1.00  0.69           C  
ATOM   3935  CG  LEU A 251      -0.083 -11.575 -22.634  1.00  0.69           C  
ATOM   3936  CD1 LEU A 251      -0.957 -12.811 -22.636  1.00  0.69           C  
ATOM   3937  CD2 LEU A 251      -0.945 -10.339 -22.817  1.00  0.69           C  
ATOM   3938  H   LEU A 251       2.149 -10.977 -19.210  1.00  0.69           H  
ATOM   3939  HA  LEU A 251       2.569 -10.944 -22.113  1.00  0.69           H  
ATOM   3940 1HB  LEU A 251       0.919 -12.461 -20.978  1.00  0.69           H  
ATOM   3941 2HB  LEU A 251      -0.043 -11.038 -20.570  1.00  0.69           H  
ATOM   3942  HG  LEU A 251       0.633 -11.655 -23.455  1.00  0.69           H  
ATOM   3943 1HD1 LEU A 251      -1.485 -12.878 -23.589  1.00  0.69           H  
ATOM   3944 2HD1 LEU A 251      -0.345 -13.691 -22.509  1.00  0.69           H  
ATOM   3945 3HD1 LEU A 251      -1.681 -12.749 -21.825  1.00  0.69           H  
ATOM   3946 1HD2 LEU A 251      -1.486 -10.417 -23.757  1.00  0.69           H  
ATOM   3947 2HD2 LEU A 251      -1.654 -10.273 -21.997  1.00  0.69           H  
ATOM   3948 3HD2 LEU A 251      -0.323  -9.453 -22.829  1.00  0.69           H  
ATOM   3949  N   SER A 252       2.559  -8.398 -21.983  1.00  0.68           N  
ATOM   3950  CA  SER A 252       2.375  -6.969 -22.127  1.00  0.68           C  
ATOM   3951  C   SER A 252       3.169  -6.359 -23.259  1.00  0.68           C  
ATOM   3952  O   SER A 252       4.281  -6.780 -23.570  1.00  0.68           O  
ATOM   3953  CB  SER A 252       2.716  -6.218 -20.847  1.00  0.68           C  
ATOM   3954  OG  SER A 252       2.534  -4.820 -21.041  1.00  0.68           O  
ATOM   3955  H   SER A 252       3.464  -8.841 -22.133  1.00  0.68           H  
ATOM   3956  HA  SER A 252       1.327  -6.815 -22.321  1.00  0.68           H  
ATOM   3957 1HB  SER A 252       2.058  -6.557 -20.056  1.00  0.68           H  
ATOM   3958 2HB  SER A 252       3.741  -6.428 -20.539  1.00  0.68           H  
ATOM   3959  HG  SER A 252       1.807  -4.754 -21.692  1.00  0.68           H  
ATOM   3960  N   HIS A 253       2.642  -5.264 -23.800  1.00  0.68           N  
ATOM   3961  CA  HIS A 253       3.328  -4.518 -24.850  1.00  0.68           C  
ATOM   3962  C   HIS A 253       4.665  -3.976 -24.341  1.00  0.68           C  
ATOM   3963  O   HIS A 253       5.588  -3.733 -25.116  1.00  0.68           O  
ATOM   3964  CB  HIS A 253       2.480  -3.340 -25.349  1.00  0.68           C  
ATOM   3965  CG  HIS A 253       1.305  -3.703 -26.194  1.00  0.68           C  
ATOM   3966  CD2 HIS A 253      -0.017  -3.700 -25.926  1.00  0.68           C  
ATOM   3967  ND1 HIS A 253       1.429  -4.117 -27.510  1.00  0.68           N  
ATOM   3968  CE1 HIS A 253       0.223  -4.357 -28.003  1.00  0.68           C  
ATOM   3969  NE2 HIS A 253      -0.660  -4.106 -27.061  1.00  0.68           N  
ATOM   3970  H   HIS A 253       1.717  -4.975 -23.489  1.00  0.68           H  
ATOM   3971  HA  HIS A 253       3.513  -5.170 -25.695  1.00  0.68           H  
ATOM   3972 1HB  HIS A 253       2.106  -2.784 -24.487  1.00  0.68           H  
ATOM   3973 2HB  HIS A 253       3.112  -2.661 -25.919  1.00  0.68           H  
ATOM   3974  HD2 HIS A 253      -0.495  -3.433 -24.991  1.00  0.68           H  
ATOM   3975  HE1 HIS A 253      -0.006  -4.703 -29.012  1.00  0.68           H  
ATOM   3976  HE2 HIS A 253      -1.675  -4.196 -27.120  1.00  0.68           H  
ATOM   3977  N   HIS A 254       4.806  -3.858 -23.021  1.00  0.68           N  
ATOM   3978  CA  HIS A 254       6.023  -3.335 -22.425  1.00  0.68           C  
ATOM   3979  C   HIS A 254       7.205  -4.287 -22.554  1.00  0.68           C  
ATOM   3980  O   HIS A 254       8.345  -3.898 -22.328  1.00  0.68           O  
ATOM   3981  CB  HIS A 254       5.786  -3.057 -20.970  1.00  0.68           C  
ATOM   3982  CG  HIS A 254       4.832  -1.974 -20.769  1.00  0.68           C  
ATOM   3983  CD2 HIS A 254       3.834  -1.523 -21.547  1.00  0.68           C  
ATOM   3984  ND1 HIS A 254       4.807  -1.225 -19.643  1.00  0.68           N  
ATOM   3985  CE1 HIS A 254       3.821  -0.347 -19.733  1.00  0.68           C  
ATOM   3986  NE2 HIS A 254       3.234  -0.517 -20.877  1.00  0.68           N  
ATOM   3987  H   HIS A 254       4.028  -4.117 -22.409  1.00  0.68           H  
ATOM   3988  HA  HIS A 254       6.295  -2.401 -22.918  1.00  0.68           H  
ATOM   3989 1HB  HIS A 254       5.378  -3.959 -20.531  1.00  0.68           H  
ATOM   3990 2HB  HIS A 254       6.713  -2.831 -20.463  1.00  0.68           H  
ATOM   3991  HD2 HIS A 254       3.552  -1.892 -22.527  1.00  0.68           H  
ATOM   3992  HE1 HIS A 254       3.539   0.397 -18.992  1.00  0.68           H  
ATOM   3993  HE2 HIS A 254       2.444   0.023 -21.215  1.00  0.68           H  
ATOM   3994  N   ASN A 255       6.917  -5.536 -22.888  1.00  0.69           N  
ATOM   3995  CA  ASN A 255       7.908  -6.567 -23.108  1.00  0.69           C  
ATOM   3996  C   ASN A 255       8.188  -6.790 -24.572  1.00  0.69           C  
ATOM   3997  O   ASN A 255       8.875  -7.745 -24.910  1.00  0.69           O  
ATOM   3998  CB  ASN A 255       7.482  -7.841 -22.396  1.00  0.69           C  
ATOM   3999  CG  ASN A 255       8.382  -9.062 -22.555  1.00  0.69           C  
ATOM   4000  ND2 ASN A 255       7.760 -10.186 -22.285  1.00  0.69           N  
ATOM   4001  OD1 ASN A 255       9.579  -9.042 -22.887  1.00  0.69           O  
ATOM   4002  H   ASN A 255       5.944  -5.801 -23.049  1.00  0.69           H  
ATOM   4003  HA  ASN A 255       8.844  -6.232 -22.664  1.00  0.69           H  
ATOM   4004 1HB  ASN A 255       7.432  -7.616 -21.338  1.00  0.69           H  
ATOM   4005 2HB  ASN A 255       6.479  -8.091 -22.699  1.00  0.69           H  
ATOM   4006 1HD2 ASN A 255       8.220 -11.089 -22.373  1.00  0.69           H  
ATOM   4007 2HD2 ASN A 255       6.792 -10.169 -21.987  1.00  0.69           H  
ATOM   4008  N   THR A 256       7.698  -5.902 -25.446  1.00  0.70           N  
ATOM   4009  CA  THR A 256       7.946  -6.053 -26.873  1.00  0.70           C  
ATOM   4010  C   THR A 256       9.003  -5.061 -27.351  1.00  0.70           C  
ATOM   4011  O   THR A 256       9.320  -4.076 -26.667  1.00  0.70           O  
ATOM   4012  CB  THR A 256       6.665  -5.797 -27.688  1.00  0.70           C  
ATOM   4013  CG2 THR A 256       5.524  -6.652 -27.146  1.00  0.70           C  
ATOM   4014  OG1 THR A 256       6.302  -4.410 -27.589  1.00  0.70           O  
ATOM   4015  H   THR A 256       7.116  -5.122 -25.137  1.00  0.70           H  
ATOM   4016  HA  THR A 256       8.299  -7.066 -27.070  1.00  0.70           H  
ATOM   4017  HB  THR A 256       6.838  -6.046 -28.733  1.00  0.70           H  
ATOM   4018  HG1 THR A 256       6.123  -4.176 -26.658  1.00  0.70           H  
ATOM   4019 1HG2 THR A 256       4.619  -6.464 -27.720  1.00  0.70           H  
ATOM   4020 2HG2 THR A 256       5.779  -7.684 -27.223  1.00  0.70           H  
ATOM   4021 3HG2 THR A 256       5.356  -6.407 -26.107  1.00  0.70           H  
ATOM   4022  N   ARG A 257       9.493  -5.283 -28.567  1.00  0.71           N  
ATOM   4023  CA  ARG A 257      10.388  -4.343 -29.228  1.00  0.71           C  
ATOM   4024  C   ARG A 257      10.243  -4.508 -30.740  1.00  0.71           C  
ATOM   4025  O   ARG A 257      10.390  -5.613 -31.266  1.00  0.71           O  
ATOM   4026  CB  ARG A 257      11.838  -4.558 -28.840  1.00  0.71           C  
ATOM   4027  CG  ARG A 257      12.796  -3.496 -29.391  1.00  0.71           C  
ATOM   4028  CD  ARG A 257      12.949  -2.311 -28.479  1.00  0.71           C  
ATOM   4029  NE  ARG A 257      13.942  -1.395 -29.006  1.00  0.71           N  
ATOM   4030  CZ  ARG A 257      14.541  -0.388 -28.332  1.00  0.71           C  
ATOM   4031  NH1 ARG A 257      14.292  -0.143 -27.056  1.00  0.71           N1+
ATOM   4032  NH2 ARG A 257      15.409   0.364 -28.982  1.00  0.71           N  
ATOM   4033  H   ARG A 257       9.208  -6.122 -29.057  1.00  0.71           H  
ATOM   4034  HA  ARG A 257      10.100  -3.332 -28.955  1.00  0.71           H  
ATOM   4035 1HB  ARG A 257      11.929  -4.566 -27.754  1.00  0.71           H  
ATOM   4036 2HB  ARG A 257      12.182  -5.515 -29.210  1.00  0.71           H  
ATOM   4037 1HG  ARG A 257      13.756  -3.914 -29.584  1.00  0.71           H  
ATOM   4038 2HG  ARG A 257      12.407  -3.124 -30.333  1.00  0.71           H  
ATOM   4039 1HD  ARG A 257      12.005  -1.785 -28.411  1.00  0.71           H  
ATOM   4040 2HD  ARG A 257      13.253  -2.617 -27.487  1.00  0.71           H  
ATOM   4041  HE  ARG A 257      14.200  -1.515 -29.980  1.00  0.71           H  
ATOM   4042 1HH1 ARG A 257      13.643  -0.724 -26.505  1.00  0.71           H  
ATOM   4043 2HH1 ARG A 257      14.763   0.614 -26.592  1.00  0.71           H  
ATOM   4044 1HH2 ARG A 257      15.595   0.170 -29.959  1.00  0.71           H  
ATOM   4045 2HH2 ARG A 257      15.884   1.119 -28.512  1.00  0.71           H  
ATOM   4046  N   GLU A 258       9.960  -3.413 -31.431  1.00  0.71           N  
ATOM   4047  CA  GLU A 258       9.764  -3.448 -32.873  1.00  0.71           C  
ATOM   4048  C   GLU A 258      10.968  -4.024 -33.614  1.00  0.71           C  
ATOM   4049  O   GLU A 258      12.112  -3.605 -33.407  1.00  0.71           O  
ATOM   4050  CB  GLU A 258       9.431  -2.039 -33.374  1.00  0.71           C  
ATOM   4051  CG  GLU A 258       9.110  -1.936 -34.858  1.00  0.71           C  
ATOM   4052  CD  GLU A 258       8.702  -0.532 -35.287  1.00  0.71           C  
ATOM   4053  OE1 GLU A 258       8.449   0.304 -34.433  1.00  0.71           O  
ATOM   4054  OE2 GLU A 258       8.646  -0.299 -36.471  1.00  0.71           O1-
ATOM   4055  H   GLU A 258       9.859  -2.539 -30.940  1.00  0.71           H  
ATOM   4056  HA  GLU A 258       8.907  -4.091 -33.079  1.00  0.71           H  
ATOM   4057 1HB  GLU A 258       8.570  -1.670 -32.834  1.00  0.71           H  
ATOM   4058 2HB  GLU A 258      10.265  -1.371 -33.163  1.00  0.71           H  
ATOM   4059 1HG  GLU A 258       9.979  -2.243 -35.434  1.00  0.71           H  
ATOM   4060 2HG  GLU A 258       8.300  -2.627 -35.087  1.00  0.71           H  
ATOM   4061  N   GLY A 259      10.689  -4.972 -34.506  1.00  0.71           N  
ATOM   4062  CA  GLY A 259      11.728  -5.633 -35.284  1.00  0.71           C  
ATOM   4063  C   GLY A 259      12.226  -6.940 -34.654  1.00  0.71           C  
ATOM   4064  O   GLY A 259      13.001  -7.664 -35.276  1.00  0.71           O  
ATOM   4065  H   GLY A 259       9.730  -5.257 -34.634  1.00  0.71           H  
ATOM   4066 1HA  GLY A 259      11.347  -5.840 -36.285  1.00  0.71           H  
ATOM   4067 2HA  GLY A 259      12.565  -4.953 -35.412  1.00  0.71           H  
ATOM   4068  N   TYR A 260      11.776  -7.263 -33.435  1.00  0.70           N  
ATOM   4069  CA  TYR A 260      12.238  -8.492 -32.794  1.00  0.70           C  
ATOM   4070  C   TYR A 260      11.085  -9.424 -32.465  1.00  0.70           C  
ATOM   4071  O   TYR A 260       9.989  -8.982 -32.134  1.00  0.70           O  
ATOM   4072  CB  TYR A 260      12.977  -8.147 -31.511  1.00  0.70           C  
ATOM   4073  CG  TYR A 260      14.132  -7.290 -31.751  1.00  0.70           C  
ATOM   4074  CD1 TYR A 260      13.919  -5.934 -31.827  1.00  0.70           C  
ATOM   4075  CD2 TYR A 260      15.387  -7.811 -31.911  1.00  0.70           C  
ATOM   4076  CE1 TYR A 260      14.944  -5.091 -32.078  1.00  0.70           C  
ATOM   4077  CE2 TYR A 260      16.422  -6.958 -32.155  1.00  0.70           C  
ATOM   4078  CZ  TYR A 260      16.189  -5.601 -32.243  1.00  0.70           C  
ATOM   4079  OH  TYR A 260      17.201  -4.774 -32.500  1.00  0.70           O  
ATOM   4080  H   TYR A 260      11.147  -6.644 -32.919  1.00  0.70           H  
ATOM   4081  HA  TYR A 260      12.907  -9.014 -33.471  1.00  0.70           H  
ATOM   4082 1HB  TYR A 260      12.301  -7.610 -30.867  1.00  0.70           H  
ATOM   4083 2HB  TYR A 260      13.302  -9.053 -31.000  1.00  0.70           H  
ATOM   4084  HD1 TYR A 260      12.915  -5.535 -31.702  1.00  0.70           H  
ATOM   4085  HD2 TYR A 260      15.557  -8.887 -31.853  1.00  0.70           H  
ATOM   4086  HE1 TYR A 260      14.770  -4.013 -32.151  1.00  0.70           H  
ATOM   4087  HE2 TYR A 260      17.422  -7.352 -32.294  1.00  0.70           H  
ATOM   4088  HH  TYR A 260      16.871  -3.863 -32.693  1.00  0.70           H  
ATOM   4089  N   ARG A 261      11.351 -10.721 -32.524  1.00  0.70           N  
ATOM   4090  CA  ARG A 261      10.374 -11.743 -32.161  1.00  0.70           C  
ATOM   4091  C   ARG A 261      10.747 -12.398 -30.846  1.00  0.70           C  
ATOM   4092  O   ARG A 261      11.855 -12.201 -30.333  1.00  0.70           O  
ATOM   4093  CB  ARG A 261      10.265 -12.800 -33.238  1.00  0.70           C  
ATOM   4094  CG  ARG A 261       9.735 -12.302 -34.557  1.00  0.70           C  
ATOM   4095  CD  ARG A 261       9.666 -13.387 -35.560  1.00  0.70           C  
ATOM   4096  NE  ARG A 261       9.069 -12.929 -36.790  1.00  0.70           N  
ATOM   4097  CZ  ARG A 261       9.754 -12.302 -37.762  1.00  0.70           C  
ATOM   4098  NH1 ARG A 261      11.038 -12.074 -37.633  1.00  0.70           N1+
ATOM   4099  NH2 ARG A 261       9.155 -11.893 -38.862  1.00  0.70           N  
ATOM   4100  H   ARG A 261      12.267 -11.014 -32.842  1.00  0.70           H  
ATOM   4101  HA  ARG A 261       9.395 -11.273 -32.041  1.00  0.70           H  
ATOM   4102 1HB  ARG A 261      11.249 -13.231 -33.421  1.00  0.70           H  
ATOM   4103 2HB  ARG A 261       9.613 -13.605 -32.901  1.00  0.70           H  
ATOM   4104 1HG  ARG A 261       8.734 -11.889 -34.414  1.00  0.70           H  
ATOM   4105 2HG  ARG A 261      10.401 -11.527 -34.941  1.00  0.70           H  
ATOM   4106 1HD  ARG A 261      10.676 -13.736 -35.779  1.00  0.70           H  
ATOM   4107 2HD  ARG A 261       9.070 -14.210 -35.170  1.00  0.70           H  
ATOM   4108  HE  ARG A 261       8.080 -13.082 -36.928  1.00  0.70           H  
ATOM   4109 1HH1 ARG A 261      11.559 -12.377 -36.787  1.00  0.70           H  
ATOM   4110 2HH1 ARG A 261      11.514 -11.571 -38.398  1.00  0.70           H  
ATOM   4111 1HH2 ARG A 261       8.169 -12.044 -39.001  1.00  0.70           H  
ATOM   4112 2HH2 ARG A 261       9.724 -11.404 -39.571  1.00  0.70           H  
ATOM   4113  N   THR A 262       9.836 -13.196 -30.309  1.00  0.69           N  
ATOM   4114  CA  THR A 262      10.102 -13.872 -29.047  1.00  0.69           C  
ATOM   4115  C   THR A 262      11.345 -14.713 -29.057  1.00  0.69           C  
ATOM   4116  O   THR A 262      11.545 -15.595 -29.899  1.00  0.69           O  
ATOM   4117  CB  THR A 262       8.909 -14.737 -28.626  1.00  0.69           C  
ATOM   4118  CG2 THR A 262       9.155 -15.299 -27.269  1.00  0.69           C  
ATOM   4119  OG1 THR A 262       7.763 -13.939 -28.560  1.00  0.69           O  
ATOM   4120  H   THR A 262       8.916 -13.271 -30.745  1.00  0.69           H  
ATOM   4121  HA  THR A 262      10.305 -13.132 -28.297  1.00  0.69           H  
ATOM   4122  HB  THR A 262       8.753 -15.537 -29.344  1.00  0.69           H  
ATOM   4123  HG1 THR A 262       7.977 -13.141 -28.041  1.00  0.69           H  
ATOM   4124 1HG2 THR A 262       8.302 -15.899 -26.961  1.00  0.69           H  
ATOM   4125 2HG2 THR A 262      10.033 -15.910 -27.303  1.00  0.69           H  
ATOM   4126 3HG2 THR A 262       9.302 -14.480 -26.559  1.00  0.69           H  
ATOM   4127  N   GLN A 263      12.164 -14.480 -28.040  1.00  0.69           N  
ATOM   4128  CA  GLN A 263      13.435 -15.142 -27.894  1.00  0.69           C  
ATOM   4129  C   GLN A 263      13.292 -16.497 -27.209  1.00  0.69           C  
ATOM   4130  O   GLN A 263      13.819 -16.733 -26.121  1.00  0.69           O  
ATOM   4131  CB  GLN A 263      14.327 -14.217 -27.093  1.00  0.69           C  
ATOM   4132  CG  GLN A 263      14.500 -12.864 -27.746  1.00  0.69           C  
ATOM   4133  CD  GLN A 263      15.257 -12.905 -29.021  1.00  0.69           C  
ATOM   4134  NE2 GLN A 263      14.620 -12.497 -30.116  1.00  0.69           N  
ATOM   4135  OE1 GLN A 263      16.433 -13.277 -29.016  1.00  0.69           O  
ATOM   4136  H   GLN A 263      11.913 -13.769 -27.350  1.00  0.69           H  
ATOM   4137  HA  GLN A 263      13.860 -15.284 -28.884  1.00  0.69           H  
ATOM   4138 1HB  GLN A 263      13.889 -14.047 -26.118  1.00  0.69           H  
ATOM   4139 2HB  GLN A 263      15.305 -14.673 -26.950  1.00  0.69           H  
ATOM   4140 1HG  GLN A 263      13.499 -12.470 -27.965  1.00  0.69           H  
ATOM   4141 2HG  GLN A 263      14.988 -12.202 -27.083  1.00  0.69           H  
ATOM   4142 1HE2 GLN A 263      15.054 -12.457 -31.009  1.00  0.69           H  
ATOM   4143 2HE2 GLN A 263      13.644 -12.210 -30.063  1.00  0.69           H  
ATOM   4144  N   VAL A 264      12.629 -17.417 -27.894  1.00  0.70           N  
ATOM   4145  CA  VAL A 264      12.344 -18.747 -27.349  1.00  0.70           C  
ATOM   4146  C   VAL A 264      13.611 -19.576 -27.118  1.00  0.70           C  
ATOM   4147  O   VAL A 264      13.622 -20.504 -26.309  1.00  0.70           O  
ATOM   4148  CB  VAL A 264      11.360 -19.487 -28.272  1.00  0.70           C  
ATOM   4149  CG1 VAL A 264      10.055 -18.730 -28.332  1.00  0.70           C  
ATOM   4150  CG2 VAL A 264      11.926 -19.577 -29.667  1.00  0.70           C  
ATOM   4151  H   VAL A 264      12.256 -17.129 -28.802  1.00  0.70           H  
ATOM   4152  HA  VAL A 264      11.850 -18.616 -26.384  1.00  0.70           H  
ATOM   4153  HB  VAL A 264      11.168 -20.478 -27.871  1.00  0.70           H  
ATOM   4154 1HG1 VAL A 264       9.355 -19.258 -28.979  1.00  0.70           H  
ATOM   4155 2HG1 VAL A 264       9.633 -18.648 -27.329  1.00  0.70           H  
ATOM   4156 3HG1 VAL A 264      10.241 -17.739 -28.735  1.00  0.70           H  
ATOM   4157 1HG2 VAL A 264      11.221 -20.092 -30.314  1.00  0.70           H  
ATOM   4158 2HG2 VAL A 264      12.096 -18.569 -30.048  1.00  0.70           H  
ATOM   4159 3HG2 VAL A 264      12.843 -20.109 -29.656  1.00  0.70           H  
ATOM   4160  N   LYS A 265      14.678 -19.212 -27.835  1.00  0.71           N  
ATOM   4161  CA  LYS A 265      16.003 -19.819 -27.747  1.00  0.71           C  
ATOM   4162  C   LYS A 265      17.055 -18.806 -27.314  1.00  0.71           C  
ATOM   4163  O   LYS A 265      18.192 -18.843 -27.802  1.00  0.71           O  
ATOM   4164  CB  LYS A 265      16.435 -20.454 -29.064  1.00  0.71           C  
ATOM   4165  CG  LYS A 265      15.604 -21.633 -29.519  1.00  0.71           C  
ATOM   4166  CD  LYS A 265      16.088 -22.209 -30.849  1.00  0.71           C  
ATOM   4167  CE  LYS A 265      15.204 -23.377 -31.298  1.00  0.71           C  
ATOM   4168  NZ  LYS A 265      15.607 -23.920 -32.626  1.00  0.71           N1+
ATOM   4169  H   LYS A 265      14.553 -18.439 -28.469  1.00  0.71           H  
ATOM   4170  HA  LYS A 265      15.975 -20.599 -26.987  1.00  0.71           H  
ATOM   4171 1HB  LYS A 265      16.421 -19.712 -29.831  1.00  0.71           H  
ATOM   4172 2HB  LYS A 265      17.468 -20.803 -28.965  1.00  0.71           H  
ATOM   4173 1HG  LYS A 265      15.715 -22.403 -28.763  1.00  0.71           H  
ATOM   4174 2HG  LYS A 265      14.574 -21.378 -29.594  1.00  0.71           H  
ATOM   4175 1HD  LYS A 265      16.092 -21.440 -31.617  1.00  0.71           H  
ATOM   4176 2HD  LYS A 265      17.101 -22.580 -30.724  1.00  0.71           H  
ATOM   4177 1HE  LYS A 265      15.278 -24.175 -30.559  1.00  0.71           H  
ATOM   4178 2HE  LYS A 265      14.168 -23.041 -31.352  1.00  0.71           H  
ATOM   4179 1HZ  LYS A 265      14.998 -24.689 -32.870  1.00  0.71           H  
ATOM   4180 2HZ  LYS A 265      15.531 -23.197 -33.326  1.00  0.71           H  
ATOM   4181 3HZ  LYS A 265      16.562 -24.246 -32.582  1.00  0.71           H  
ATOM   4182  N   GLY A 266      16.684 -17.885 -26.422  1.00  0.74           N  
ATOM   4183  CA  GLY A 266      17.656 -16.941 -25.892  1.00  0.74           C  
ATOM   4184  C   GLY A 266      18.567 -17.720 -24.936  1.00  0.74           C  
ATOM   4185  O   GLY A 266      18.390 -18.930 -24.756  1.00  0.74           O  
ATOM   4186  H   GLY A 266      15.716 -17.833 -26.100  1.00  0.74           H  
ATOM   4187 1HA  GLY A 266      18.214 -16.482 -26.691  1.00  0.74           H  
ATOM   4188 2HA  GLY A 266      17.130 -16.150 -25.357  1.00  0.74           H  
ATOM   4189  N   PRO A 267      19.552 -17.087 -24.283  1.00  0.79           N  
ATOM   4190  CA  PRO A 267      20.511 -17.724 -23.383  1.00  0.79           C  
ATOM   4191  C   PRO A 267      19.877 -17.954 -22.027  1.00  0.79           C  
ATOM   4192  O   PRO A 267      20.345 -17.457 -21.000  1.00  0.79           O  
ATOM   4193  CB  PRO A 267      21.624 -16.689 -23.321  1.00  0.79           C  
ATOM   4194  CG  PRO A 267      20.895 -15.371 -23.477  1.00  0.79           C  
ATOM   4195  CD  PRO A 267      19.740 -15.650 -24.448  1.00  0.79           C  
ATOM   4196  HA  PRO A 267      20.860 -18.669 -23.819  1.00  0.79           H  
ATOM   4197 1HB  PRO A 267      22.169 -16.774 -22.369  1.00  0.79           H  
ATOM   4198 2HB  PRO A 267      22.352 -16.875 -24.125  1.00  0.79           H  
ATOM   4199 1HG  PRO A 267      20.545 -15.017 -22.505  1.00  0.79           H  
ATOM   4200 2HG  PRO A 267      21.594 -14.626 -23.861  1.00  0.79           H  
ATOM   4201 1HD  PRO A 267      18.841 -15.109 -24.128  1.00  0.79           H  
ATOM   4202 2HD  PRO A 267      20.037 -15.399 -25.477  1.00  0.79           H  
ATOM   4203  N   TRP A 268      18.845 -18.783 -22.025  1.00  0.85           N  
ATOM   4204  CA  TRP A 268      18.010 -18.964 -20.856  1.00  0.85           C  
ATOM   4205  C   TRP A 268      18.601 -19.962 -19.879  1.00  0.85           C  
ATOM   4206  O   TRP A 268      18.068 -20.182 -18.795  1.00  0.85           O  
ATOM   4207  CB  TRP A 268      16.636 -19.440 -21.285  1.00  0.85           C  
ATOM   4208  CG  TRP A 268      15.887 -18.487 -22.190  1.00  0.85           C  
ATOM   4209  CD1 TRP A 268      15.223 -18.840 -23.320  1.00  0.85           C  
ATOM   4210  CD2 TRP A 268      15.718 -17.040 -22.076  1.00  0.85           C  
ATOM   4211  CE2 TRP A 268      14.914 -16.644 -23.133  1.00  0.85           C  
ATOM   4212  CE3 TRP A 268      16.158 -16.081 -21.180  1.00  0.85           C  
ATOM   4213  NE1 TRP A 268      14.628 -17.737 -23.876  1.00  0.85           N  
ATOM   4214  CZ2 TRP A 268      14.525 -15.333 -23.308  1.00  0.85           C  
ATOM   4215  CZ3 TRP A 268      15.753 -14.757 -21.367  1.00  0.85           C  
ATOM   4216  CH2 TRP A 268      14.957 -14.407 -22.399  1.00  0.85           C  
ATOM   4217  H   TRP A 268      18.577 -19.216 -22.910  1.00  0.85           H  
ATOM   4218  HA  TRP A 268      17.914 -18.002 -20.354  1.00  0.85           H  
ATOM   4219 1HB  TRP A 268      16.737 -20.394 -21.810  1.00  0.85           H  
ATOM   4220 2HB  TRP A 268      16.023 -19.621 -20.400  1.00  0.85           H  
ATOM   4221  HD1 TRP A 268      15.149 -19.857 -23.719  1.00  0.85           H  
ATOM   4222  HE1 TRP A 268      14.046 -17.712 -24.719  1.00  0.85           H  
ATOM   4223  HE3 TRP A 268      16.793 -16.361 -20.342  1.00  0.85           H  
ATOM   4224  HZ2 TRP A 268      13.891 -15.036 -24.133  1.00  0.85           H  
ATOM   4225  HZ3 TRP A 268      16.088 -14.009 -20.664  1.00  0.85           H  
ATOM   4226  HH2 TRP A 268      14.658 -13.368 -22.518  1.00  0.85           H  
ATOM   4227  N   HIS A 269      19.699 -20.581 -20.275  1.00  0.90           N  
ATOM   4228  CA  HIS A 269      20.399 -21.502 -19.409  1.00  0.90           C  
ATOM   4229  C   HIS A 269      21.349 -20.762 -18.476  1.00  0.90           C  
ATOM   4230  O   HIS A 269      21.938 -21.357 -17.571  1.00  0.90           O  
ATOM   4231  CB  HIS A 269      21.163 -22.540 -20.213  1.00  0.90           C  
ATOM   4232  CG  HIS A 269      22.205 -21.957 -21.132  1.00  0.90           C  
ATOM   4233  CD2 HIS A 269      23.555 -21.935 -21.052  1.00  0.90           C  
ATOM   4234  ND1 HIS A 269      21.878 -21.286 -22.295  1.00  0.90           N  
ATOM   4235  CE1 HIS A 269      22.990 -20.872 -22.888  1.00  0.90           C  
ATOM   4236  NE2 HIS A 269      24.019 -21.259 -22.155  1.00  0.90           N  
ATOM   4237  H   HIS A 269      20.069 -20.378 -21.190  1.00  0.90           H  
ATOM   4238  HA  HIS A 269      19.680 -22.025 -18.796  1.00  0.90           H  
ATOM   4239 1HB  HIS A 269      21.652 -23.236 -19.533  1.00  0.90           H  
ATOM   4240 2HB  HIS A 269      20.466 -23.101 -20.801  1.00  0.90           H  
ATOM   4241  HD2 HIS A 269      24.163 -22.371 -20.258  1.00  0.90           H  
ATOM   4242  HE1 HIS A 269      23.047 -20.311 -23.820  1.00  0.90           H  
ATOM   4243  HE2 HIS A 269      24.996 -21.094 -22.349  1.00  0.90           H  
ATOM   4244  N   SER A 270      21.547 -19.466 -18.719  1.00  0.94           N  
ATOM   4245  CA  SER A 270      22.442 -18.707 -17.874  1.00  0.94           C  
ATOM   4246  C   SER A 270      21.702 -18.340 -16.594  1.00  0.94           C  
ATOM   4247  O   SER A 270      20.479 -18.446 -16.545  1.00  0.94           O  
ATOM   4248  CB  SER A 270      22.941 -17.491 -18.621  1.00  0.94           C  
ATOM   4249  OG  SER A 270      21.897 -16.591 -18.891  1.00  0.94           O  
ATOM   4250  H   SER A 270      21.060 -18.984 -19.476  1.00  0.94           H  
ATOM   4251  HA  SER A 270      23.300 -19.331 -17.617  1.00  0.94           H  
ATOM   4252 1HB  SER A 270      23.707 -16.994 -18.028  1.00  0.94           H  
ATOM   4253 2HB  SER A 270      23.405 -17.803 -19.558  1.00  0.94           H  
ATOM   4254  HG  SER A 270      21.357 -16.992 -19.610  1.00  0.94           H  
ATOM   4255  N   GLU A 271      22.429 -17.910 -15.564  1.00  0.94           N  
ATOM   4256  CA  GLU A 271      21.776 -17.499 -14.320  1.00  0.94           C  
ATOM   4257  C   GLU A 271      21.465 -16.009 -14.309  1.00  0.94           C  
ATOM   4258  O   GLU A 271      20.315 -15.600 -14.443  1.00  0.94           O  
ATOM   4259  CB  GLU A 271      22.682 -17.870 -13.142  1.00  0.94           C  
ATOM   4260  CG  GLU A 271      22.134 -17.566 -11.751  1.00  0.94           C  
ATOM   4261  CD  GLU A 271      23.062 -18.037 -10.642  1.00  0.94           C  
ATOM   4262  OE1 GLU A 271      24.101 -18.574 -10.953  1.00  0.94           O  
ATOM   4263  OE2 GLU A 271      22.727 -17.867  -9.492  1.00  0.94           O1-
ATOM   4264  H   GLU A 271      23.430 -17.857 -15.655  1.00  0.94           H  
ATOM   4265  HA  GLU A 271      20.833 -18.032 -14.226  1.00  0.94           H  
ATOM   4266 1HB  GLU A 271      22.889 -18.938 -13.179  1.00  0.94           H  
ATOM   4267 2HB  GLU A 271      23.639 -17.358 -13.239  1.00  0.94           H  
ATOM   4268 1HG  GLU A 271      21.986 -16.489 -11.654  1.00  0.94           H  
ATOM   4269 2HG  GLU A 271      21.159 -18.044 -11.642  1.00  0.94           H  
ATOM   4270  N   GLU A 272      22.504 -15.187 -14.239  1.00  0.91           N  
ATOM   4271  CA  GLU A 272      22.292 -13.753 -14.269  1.00  0.91           C  
ATOM   4272  C   GLU A 272      22.224 -13.322 -15.714  1.00  0.91           C  
ATOM   4273  O   GLU A 272      23.125 -13.645 -16.495  1.00  0.91           O  
ATOM   4274  CB  GLU A 272      23.400 -13.010 -13.523  1.00  0.91           C  
ATOM   4275  CG  GLU A 272      23.209 -11.500 -13.473  1.00  0.91           C  
ATOM   4276  CD  GLU A 272      24.282 -10.782 -12.691  1.00  0.91           C  
ATOM   4277  OE1 GLU A 272      25.119 -11.436 -12.116  1.00  0.91           O  
ATOM   4278  OE2 GLU A 272      24.259  -9.573 -12.674  1.00  0.91           O1-
ATOM   4279  H   GLU A 272      23.432 -15.562 -14.137  1.00  0.91           H  
ATOM   4280  HA  GLU A 272      21.336 -13.523 -13.796  1.00  0.91           H  
ATOM   4281 1HB  GLU A 272      23.448 -13.375 -12.496  1.00  0.91           H  
ATOM   4282 2HB  GLU A 272      24.362 -13.219 -13.993  1.00  0.91           H  
ATOM   4283 1HG  GLU A 272      23.201 -11.115 -14.494  1.00  0.91           H  
ATOM   4284 2HG  GLU A 272      22.239 -11.292 -13.037  1.00  0.91           H  
ATOM   4285  N   LEU A 273      21.151 -12.624 -16.067  1.00  0.85           N  
ATOM   4286  CA  LEU A 273      20.952 -12.211 -17.437  1.00  0.85           C  
ATOM   4287  C   LEU A 273      20.323 -10.817 -17.564  1.00  0.85           C  
ATOM   4288  O   LEU A 273      19.229 -10.550 -17.057  1.00  0.85           O  
ATOM   4289  CB  LEU A 273      20.087 -13.280 -18.095  1.00  0.85           C  
ATOM   4290  CG  LEU A 273      19.753 -13.111 -19.484  1.00  0.85           C  
ATOM   4291  CD1 LEU A 273      21.008 -13.134 -20.233  1.00  0.85           C  
ATOM   4292  CD2 LEU A 273      18.855 -14.257 -19.910  1.00  0.85           C  
ATOM   4293  H   LEU A 273      20.436 -12.421 -15.375  1.00  0.85           H  
ATOM   4294  HA  LEU A 273      21.919 -12.194 -17.929  1.00  0.85           H  
ATOM   4295 1HB  LEU A 273      20.623 -14.231 -18.018  1.00  0.85           H  
ATOM   4296 2HB  LEU A 273      19.172 -13.382 -17.539  1.00  0.85           H  
ATOM   4297  HG  LEU A 273      19.251 -12.156 -19.653  1.00  0.85           H  
ATOM   4298 1HD1 LEU A 273      20.779 -13.044 -21.218  1.00  0.85           H  
ATOM   4299 2HD1 LEU A 273      21.649 -12.313 -19.918  1.00  0.85           H  
ATOM   4300 3HD1 LEU A 273      21.518 -14.084 -20.060  1.00  0.85           H  
ATOM   4301 1HD2 LEU A 273      18.614 -14.164 -20.965  1.00  0.85           H  
ATOM   4302 2HD2 LEU A 273      19.369 -15.208 -19.741  1.00  0.85           H  
ATOM   4303 3HD2 LEU A 273      17.946 -14.230 -19.318  1.00  0.85           H  
ATOM   4304  N   GLU A 274      21.028  -9.920 -18.242  1.00  0.79           N  
ATOM   4305  CA  GLU A 274      20.551  -8.553 -18.426  1.00  0.79           C  
ATOM   4306  C   GLU A 274      20.249  -8.312 -19.899  1.00  0.79           C  
ATOM   4307  O   GLU A 274      21.075  -8.588 -20.766  1.00  0.79           O  
ATOM   4308  CB  GLU A 274      21.591  -7.564 -17.910  1.00  0.79           C  
ATOM   4309  CG  GLU A 274      21.198  -6.110 -17.968  1.00  0.79           C  
ATOM   4310  CD  GLU A 274      22.302  -5.218 -17.476  1.00  0.79           C  
ATOM   4311  OE1 GLU A 274      23.368  -5.715 -17.213  1.00  0.79           O  
ATOM   4312  OE2 GLU A 274      22.079  -4.031 -17.342  1.00  0.79           O1-
ATOM   4313  H   GLU A 274      21.929 -10.196 -18.627  1.00  0.79           H  
ATOM   4314  HA  GLU A 274      19.630  -8.415 -17.864  1.00  0.79           H  
ATOM   4315 1HB  GLU A 274      21.823  -7.800 -16.870  1.00  0.79           H  
ATOM   4316 2HB  GLU A 274      22.507  -7.681 -18.478  1.00  0.79           H  
ATOM   4317 1HG  GLU A 274      20.948  -5.855 -18.978  1.00  0.79           H  
ATOM   4318 2HG  GLU A 274      20.305  -5.959 -17.357  1.00  0.79           H  
ATOM   4319  N   ILE A 275      19.062  -7.817 -20.191  1.00  0.73           N  
ATOM   4320  CA  ILE A 275      18.660  -7.606 -21.568  1.00  0.73           C  
ATOM   4321  C   ILE A 275      18.655  -6.126 -21.884  1.00  0.73           C  
ATOM   4322  O   ILE A 275      17.998  -5.324 -21.207  1.00  0.73           O  
ATOM   4323  CB  ILE A 275      17.286  -8.207 -21.810  1.00  0.73           C  
ATOM   4324  CG1 ILE A 275      17.347  -9.672 -21.459  1.00  0.73           C  
ATOM   4325  CG2 ILE A 275      16.911  -8.043 -23.239  1.00  0.73           C  
ATOM   4326  CD1 ILE A 275      16.032 -10.377 -21.443  1.00  0.73           C  
ATOM   4327  H   ILE A 275      18.424  -7.589 -19.441  1.00  0.73           H  
ATOM   4328  HA  ILE A 275      19.372  -8.096 -22.230  1.00  0.73           H  
ATOM   4329  HB  ILE A 275      16.569  -7.730 -21.190  1.00  0.73           H  
ATOM   4330 1HG1 ILE A 275      17.995 -10.121 -22.153  1.00  0.73           H  
ATOM   4331 2HG1 ILE A 275      17.783  -9.780 -20.464  1.00  0.73           H  
ATOM   4332 1HG2 ILE A 275      15.939  -8.491 -23.425  1.00  0.73           H  
ATOM   4333 2HG2 ILE A 275      16.878  -6.981 -23.495  1.00  0.73           H  
ATOM   4334 3HG2 ILE A 275      17.676  -8.549 -23.838  1.00  0.73           H  
ATOM   4335 1HD1 ILE A 275      16.183 -11.419 -21.178  1.00  0.73           H  
ATOM   4336 2HD1 ILE A 275      15.403  -9.912 -20.707  1.00  0.73           H  
ATOM   4337 3HD1 ILE A 275      15.561 -10.313 -22.424  1.00  0.73           H  
ATOM   4338  N   ARG A 276      19.434  -5.757 -22.893  1.00  0.68           N  
ATOM   4339  CA  ARG A 276      19.593  -4.357 -23.255  1.00  0.68           C  
ATOM   4340  C   ARG A 276      19.504  -4.137 -24.753  1.00  0.68           C  
ATOM   4341  O   ARG A 276      19.983  -4.942 -25.552  1.00  0.68           O  
ATOM   4342  CB  ARG A 276      20.961  -3.862 -22.799  1.00  0.68           C  
ATOM   4343  CG  ARG A 276      21.226  -3.928 -21.292  1.00  0.68           C  
ATOM   4344  CD  ARG A 276      22.624  -3.505 -20.950  1.00  0.68           C  
ATOM   4345  NE  ARG A 276      22.853  -2.078 -21.106  1.00  0.68           N  
ATOM   4346  CZ  ARG A 276      22.672  -1.142 -20.149  1.00  0.68           C  
ATOM   4347  NH1 ARG A 276      22.282  -1.460 -18.930  1.00  0.68           N1+
ATOM   4348  NH2 ARG A 276      22.917   0.112 -20.463  1.00  0.68           N  
ATOM   4349  H   ARG A 276      19.928  -6.481 -23.420  1.00  0.68           H  
ATOM   4350  HA  ARG A 276      18.809  -3.776 -22.768  1.00  0.68           H  
ATOM   4351 1HB  ARG A 276      21.736  -4.454 -23.289  1.00  0.68           H  
ATOM   4352 2HB  ARG A 276      21.099  -2.824 -23.118  1.00  0.68           H  
ATOM   4353 1HG  ARG A 276      20.515  -3.302 -20.751  1.00  0.68           H  
ATOM   4354 2HG  ARG A 276      21.119  -4.955 -20.979  1.00  0.68           H  
ATOM   4355 1HD  ARG A 276      22.844  -3.771 -19.920  1.00  0.68           H  
ATOM   4356 2HD  ARG A 276      23.308  -4.025 -21.606  1.00  0.68           H  
ATOM   4357  HE  ARG A 276      23.167  -1.726 -22.023  1.00  0.68           H  
ATOM   4358 1HH1 ARG A 276      22.133  -2.442 -18.662  1.00  0.68           H  
ATOM   4359 2HH1 ARG A 276      22.170  -0.738 -18.237  1.00  0.68           H  
ATOM   4360 1HH2 ARG A 276      23.246   0.308 -21.420  1.00  0.68           H  
ATOM   4361 2HH2 ARG A 276      22.807   0.848 -19.787  1.00  0.68           H  
ATOM   4362  N   PHE A 277      18.992  -2.989 -25.156  1.00  0.65           N  
ATOM   4363  CA  PHE A 277      19.017  -2.664 -26.576  1.00  0.65           C  
ATOM   4364  C   PHE A 277      20.261  -1.861 -26.926  1.00  0.65           C  
ATOM   4365  O   PHE A 277      20.211  -0.653 -27.151  1.00  0.65           O  
ATOM   4366  CB  PHE A 277      17.715  -2.022 -26.980  1.00  0.65           C  
ATOM   4367  CG  PHE A 277      16.650  -3.055 -26.881  1.00  0.65           C  
ATOM   4368  CD1 PHE A 277      15.875  -3.162 -25.750  1.00  0.65           C  
ATOM   4369  CD2 PHE A 277      16.433  -3.945 -27.924  1.00  0.65           C  
ATOM   4370  CE1 PHE A 277      14.917  -4.128 -25.654  1.00  0.65           C  
ATOM   4371  CE2 PHE A 277      15.458  -4.910 -27.817  1.00  0.65           C  
ATOM   4372  CZ  PHE A 277      14.700  -5.000 -26.678  1.00  0.65           C  
ATOM   4373  H   PHE A 277      18.591  -2.342 -24.487  1.00  0.65           H  
ATOM   4374  HA  PHE A 277      19.062  -3.596 -27.128  1.00  0.65           H  
ATOM   4375 1HB  PHE A 277      17.472  -1.183 -26.333  1.00  0.65           H  
ATOM   4376 2HB  PHE A 277      17.774  -1.675 -28.015  1.00  0.65           H  
ATOM   4377  HD1 PHE A 277      16.036  -2.470 -24.918  1.00  0.65           H  
ATOM   4378  HD2 PHE A 277      17.045  -3.871 -28.832  1.00  0.65           H  
ATOM   4379  HE1 PHE A 277      14.335  -4.194 -24.769  1.00  0.65           H  
ATOM   4380  HE2 PHE A 277      15.278  -5.600 -28.634  1.00  0.65           H  
ATOM   4381  HZ  PHE A 277      13.932  -5.761 -26.594  1.00  0.65           H  
ATOM   4382  N   GLU A 278      21.390  -2.562 -26.827  1.00  0.63           N  
ATOM   4383  CA  GLU A 278      22.742  -2.071 -27.097  1.00  0.63           C  
ATOM   4384  C   GLU A 278      23.612  -3.160 -27.742  1.00  0.63           C  
ATOM   4385  O   GLU A 278      23.423  -4.354 -27.489  1.00  0.63           O  
ATOM   4386  CB  GLU A 278      23.424  -1.521 -25.829  1.00  0.63           C  
ATOM   4387  CG  GLU A 278      22.781  -0.253 -25.252  1.00  0.63           C  
ATOM   4388  CD  GLU A 278      23.551   0.362 -24.105  1.00  0.63           C  
ATOM   4389  OE1 GLU A 278      23.853  -0.327 -23.160  1.00  0.63           O  
ATOM   4390  OE2 GLU A 278      23.836   1.532 -24.170  1.00  0.63           O1-
ATOM   4391  H   GLU A 278      21.247  -3.546 -26.599  1.00  0.63           H  
ATOM   4392  HA  GLU A 278      22.668  -1.249 -27.808  1.00  0.63           H  
ATOM   4393 1HB  GLU A 278      23.405  -2.287 -25.051  1.00  0.63           H  
ATOM   4394 2HB  GLU A 278      24.472  -1.303 -26.045  1.00  0.63           H  
ATOM   4395 1HG  GLU A 278      22.678   0.484 -26.050  1.00  0.63           H  
ATOM   4396 2HG  GLU A 278      21.783  -0.500 -24.896  1.00  0.63           H  
ATOM   4397  N   GLU A 279      24.602  -2.736 -28.535  1.00  0.62           N  
ATOM   4398  CA  GLU A 279      25.573  -3.644 -29.166  1.00  0.62           C  
ATOM   4399  C   GLU A 279      26.514  -4.264 -28.126  1.00  0.62           C  
ATOM   4400  O   GLU A 279      26.839  -3.631 -27.116  1.00  0.62           O  
ATOM   4401  CB  GLU A 279      26.406  -2.870 -30.218  1.00  0.62           C  
ATOM   4402  CG  GLU A 279      25.626  -2.398 -31.473  1.00  0.62           C  
ATOM   4403  CD  GLU A 279      26.413  -1.516 -32.435  1.00  0.62           C  
ATOM   4404  OE1 GLU A 279      26.745  -0.422 -32.046  1.00  0.62           O  
ATOM   4405  OE2 GLU A 279      26.650  -1.916 -33.567  1.00  0.62           O1-
ATOM   4406  H   GLU A 279      24.688  -1.744 -28.704  1.00  0.62           H  
ATOM   4407  HA  GLU A 279      25.037  -4.457 -29.656  1.00  0.62           H  
ATOM   4408 1HB  GLU A 279      26.849  -1.991 -29.752  1.00  0.62           H  
ATOM   4409 2HB  GLU A 279      27.232  -3.505 -30.562  1.00  0.62           H  
ATOM   4410 1HG  GLU A 279      25.345  -3.279 -32.024  1.00  0.62           H  
ATOM   4411 2HG  GLU A 279      24.729  -1.878 -31.160  1.00  0.62           H  
ATOM   4412  N   CYS A 280      26.954  -5.496 -28.371  1.00  0.62           N  
ATOM   4413  CA  CYS A 280      27.934  -6.134 -27.499  1.00  0.62           C  
ATOM   4414  C   CYS A 280      29.298  -5.474 -27.679  1.00  0.62           C  
ATOM   4415  O   CYS A 280      29.680  -5.184 -28.816  1.00  0.62           O  
ATOM   4416  CB  CYS A 280      28.067  -7.628 -27.786  1.00  0.62           C  
ATOM   4417  SG  CYS A 280      26.621  -8.647 -27.355  1.00  0.62           S  
ATOM   4418  H   CYS A 280      26.649  -5.975 -29.210  1.00  0.62           H  
ATOM   4419  HA  CYS A 280      27.590  -6.015 -26.475  1.00  0.62           H  
ATOM   4420 1HB  CYS A 280      28.266  -7.772 -28.844  1.00  0.62           H  
ATOM   4421 2HB  CYS A 280      28.928  -8.022 -27.247  1.00  0.62           H  
ATOM   4422  N   PRO A 281      30.063  -5.204 -26.614  1.00  0.61           N  
ATOM   4423  CA  PRO A 281      31.385  -4.623 -26.703  1.00  0.61           C  
ATOM   4424  C   PRO A 281      32.245  -5.435 -27.649  1.00  0.61           C  
ATOM   4425  O   PRO A 281      32.230  -6.664 -27.614  1.00  0.61           O  
ATOM   4426  CB  PRO A 281      31.891  -4.737 -25.262  1.00  0.61           C  
ATOM   4427  CG  PRO A 281      30.631  -4.684 -24.419  1.00  0.61           C  
ATOM   4428  CD  PRO A 281      29.589  -5.438 -25.226  1.00  0.61           C  
ATOM   4429  HA  PRO A 281      31.307  -3.575 -27.031  1.00  0.61           H  
ATOM   4430 1HB  PRO A 281      32.455  -5.675 -25.136  1.00  0.61           H  
ATOM   4431 2HB  PRO A 281      32.588  -3.915 -25.045  1.00  0.61           H  
ATOM   4432 1HG  PRO A 281      30.813  -5.136 -23.430  1.00  0.61           H  
ATOM   4433 2HG  PRO A 281      30.343  -3.638 -24.239  1.00  0.61           H  
ATOM   4434 1HD  PRO A 281      29.568  -6.513 -24.983  1.00  0.61           H  
ATOM   4435 2HD  PRO A 281      28.630  -4.933 -25.030  1.00  0.61           H  
ATOM   4436  N   GLY A 282      33.003  -4.744 -28.488  1.00  0.61           N  
ATOM   4437  CA  GLY A 282      33.882  -5.394 -29.454  1.00  0.61           C  
ATOM   4438  C   GLY A 282      33.188  -5.785 -30.764  1.00  0.61           C  
ATOM   4439  O   GLY A 282      33.852  -6.251 -31.691  1.00  0.61           O  
ATOM   4440  H   GLY A 282      32.969  -3.734 -28.467  1.00  0.61           H  
ATOM   4441 1HA  GLY A 282      34.716  -4.729 -29.677  1.00  0.61           H  
ATOM   4442 2HA  GLY A 282      34.312  -6.284 -28.997  1.00  0.61           H  
ATOM   4443  N   THR A 283      31.871  -5.567 -30.869  1.00  0.61           N  
ATOM   4444  CA  THR A 283      31.161  -5.955 -32.088  1.00  0.61           C  
ATOM   4445  C   THR A 283      30.358  -4.802 -32.690  1.00  0.61           C  
ATOM   4446  O   THR A 283      30.061  -3.822 -32.005  1.00  0.61           O  
ATOM   4447  CB  THR A 283      30.158  -7.087 -31.781  1.00  0.61           C  
ATOM   4448  CG2 THR A 283      30.829  -8.208 -31.021  1.00  0.61           C  
ATOM   4449  OG1 THR A 283      29.121  -6.567 -30.946  1.00  0.61           O  
ATOM   4450  H   THR A 283      31.335  -5.197 -30.083  1.00  0.61           H  
ATOM   4451  HA  THR A 283      31.878  -6.292 -32.833  1.00  0.61           H  
ATOM   4452  HB  THR A 283      29.742  -7.464 -32.711  1.00  0.61           H  
ATOM   4453  HG1 THR A 283      29.523  -6.013 -30.240  1.00  0.61           H  
ATOM   4454 1HG2 THR A 283      30.101  -8.983 -30.823  1.00  0.61           H  
ATOM   4455 2HG2 THR A 283      31.634  -8.609 -31.614  1.00  0.61           H  
ATOM   4456 3HG2 THR A 283      31.227  -7.832 -30.077  1.00  0.61           H  
ATOM   4457  N   LYS A 284      29.962  -4.968 -33.958  1.00  0.62           N  
ATOM   4458  CA  LYS A 284      29.066  -4.038 -34.654  1.00  0.62           C  
ATOM   4459  C   LYS A 284      27.893  -4.796 -35.299  1.00  0.62           C  
ATOM   4460  O   LYS A 284      28.102  -5.880 -35.858  1.00  0.62           O  
ATOM   4461  CB  LYS A 284      29.841  -3.279 -35.738  1.00  0.62           C  
ATOM   4462  CG  LYS A 284      30.960  -2.382 -35.210  1.00  0.62           C  
ATOM   4463  CD  LYS A 284      31.648  -1.623 -36.332  1.00  0.62           C  
ATOM   4464  CE  LYS A 284      32.778  -0.749 -35.797  1.00  0.62           C  
ATOM   4465  NZ  LYS A 284      33.466  -0.002 -36.884  1.00  0.62           N1+
ATOM   4466  H   LYS A 284      30.325  -5.774 -34.464  1.00  0.62           H  
ATOM   4467  HA  LYS A 284      28.656  -3.330 -33.932  1.00  0.62           H  
ATOM   4468 1HB  LYS A 284      30.289  -3.996 -36.430  1.00  0.62           H  
ATOM   4469 2HB  LYS A 284      29.150  -2.658 -36.310  1.00  0.62           H  
ATOM   4470 1HG  LYS A 284      30.541  -1.672 -34.494  1.00  0.62           H  
ATOM   4471 2HG  LYS A 284      31.701  -2.992 -34.696  1.00  0.62           H  
ATOM   4472 1HD  LYS A 284      32.053  -2.333 -37.056  1.00  0.62           H  
ATOM   4473 2HD  LYS A 284      30.920  -0.991 -36.842  1.00  0.62           H  
ATOM   4474 1HE  LYS A 284      32.368  -0.036 -35.082  1.00  0.62           H  
ATOM   4475 2HE  LYS A 284      33.505  -1.381 -35.288  1.00  0.62           H  
ATOM   4476 1HZ  LYS A 284      34.206   0.562 -36.490  1.00  0.62           H  
ATOM   4477 2HZ  LYS A 284      33.858  -0.657 -37.546  1.00  0.62           H  
ATOM   4478 3HZ  LYS A 284      32.802   0.595 -37.355  1.00  0.62           H  
ATOM   4479  N   VAL A 285      26.687  -4.202 -35.275  1.00  0.63           N  
ATOM   4480  CA  VAL A 285      25.502  -4.810 -35.908  1.00  0.63           C  
ATOM   4481  C   VAL A 285      24.917  -3.975 -37.048  1.00  0.63           C  
ATOM   4482  O   VAL A 285      24.666  -2.778 -36.898  1.00  0.63           O  
ATOM   4483  CB  VAL A 285      24.371  -5.042 -34.884  1.00  0.63           C  
ATOM   4484  CG1 VAL A 285      23.127  -5.645 -35.590  1.00  0.63           C  
ATOM   4485  CG2 VAL A 285      24.820  -5.985 -33.813  1.00  0.63           C  
ATOM   4486  H   VAL A 285      26.591  -3.319 -34.761  1.00  0.63           H  
ATOM   4487  HA  VAL A 285      25.796  -5.773 -36.308  1.00  0.63           H  
ATOM   4488  HB  VAL A 285      24.085  -4.086 -34.441  1.00  0.63           H  
ATOM   4489 1HG1 VAL A 285      22.341  -5.807 -34.872  1.00  0.63           H  
ATOM   4490 2HG1 VAL A 285      22.765  -4.972 -36.361  1.00  0.63           H  
ATOM   4491 3HG1 VAL A 285      23.398  -6.599 -36.044  1.00  0.63           H  
ATOM   4492 1HG2 VAL A 285      24.014  -6.133 -33.123  1.00  0.63           H  
ATOM   4493 2HG2 VAL A 285      25.073  -6.919 -34.242  1.00  0.63           H  
ATOM   4494 3HG2 VAL A 285      25.685  -5.571 -33.291  1.00  0.63           H  
ATOM   4495  N   TYR A 286      24.655  -4.634 -38.175  1.00  0.65           N  
ATOM   4496  CA  TYR A 286      24.082  -3.981 -39.348  1.00  0.65           C  
ATOM   4497  C   TYR A 286      22.723  -4.592 -39.708  1.00  0.65           C  
ATOM   4498  O   TYR A 286      22.490  -5.768 -39.449  1.00  0.65           O  
ATOM   4499  CB  TYR A 286      25.053  -4.159 -40.513  1.00  0.65           C  
ATOM   4500  CG  TYR A 286      26.416  -3.560 -40.236  1.00  0.65           C  
ATOM   4501  CD1 TYR A 286      27.373  -4.314 -39.547  1.00  0.65           C  
ATOM   4502  CD2 TYR A 286      26.715  -2.280 -40.650  1.00  0.65           C  
ATOM   4503  CE1 TYR A 286      28.614  -3.780 -39.278  1.00  0.65           C  
ATOM   4504  CE2 TYR A 286      27.960  -1.746 -40.383  1.00  0.65           C  
ATOM   4505  CZ  TYR A 286      28.906  -2.488 -39.701  1.00  0.65           C  
ATOM   4506  OH  TYR A 286      30.139  -1.942 -39.444  1.00  0.65           O  
ATOM   4507  H   TYR A 286      24.925  -5.617 -38.226  1.00  0.65           H  
ATOM   4508  HA  TYR A 286      23.937  -2.923 -39.133  1.00  0.65           H  
ATOM   4509 1HB  TYR A 286      25.181  -5.225 -40.722  1.00  0.65           H  
ATOM   4510 2HB  TYR A 286      24.643  -3.693 -41.410  1.00  0.65           H  
ATOM   4511  HD1 TYR A 286      27.138  -5.323 -39.218  1.00  0.65           H  
ATOM   4512  HD2 TYR A 286      25.970  -1.692 -41.185  1.00  0.65           H  
ATOM   4513  HE1 TYR A 286      29.357  -4.372 -38.739  1.00  0.65           H  
ATOM   4514  HE2 TYR A 286      28.197  -0.733 -40.710  1.00  0.65           H  
ATOM   4515  HH  TYR A 286      30.181  -1.064 -39.831  1.00  0.65           H  
ATOM   4516  N   VAL A 287      21.835  -3.827 -40.332  1.00  0.68           N  
ATOM   4517  CA  VAL A 287      20.586  -4.439 -40.780  1.00  0.68           C  
ATOM   4518  C   VAL A 287      20.670  -4.604 -42.296  1.00  0.68           C  
ATOM   4519  O   VAL A 287      20.953  -3.641 -43.013  1.00  0.68           O  
ATOM   4520  CB  VAL A 287      19.356  -3.621 -40.335  1.00  0.68           C  
ATOM   4521  CG1 VAL A 287      18.059  -4.287 -40.834  1.00  0.68           C  
ATOM   4522  CG2 VAL A 287      19.349  -3.550 -38.817  1.00  0.68           C  
ATOM   4523  H   VAL A 287      22.028  -2.853 -40.517  1.00  0.68           H  
ATOM   4524  HA  VAL A 287      20.494  -5.419 -40.330  1.00  0.68           H  
ATOM   4525  HB  VAL A 287      19.407  -2.621 -40.760  1.00  0.68           H  
ATOM   4526 1HG1 VAL A 287      17.198  -3.702 -40.507  1.00  0.68           H  
ATOM   4527 2HG1 VAL A 287      18.068  -4.346 -41.920  1.00  0.68           H  
ATOM   4528 3HG1 VAL A 287      17.983  -5.292 -40.421  1.00  0.68           H  
ATOM   4529 1HG2 VAL A 287      18.484  -2.978 -38.479  1.00  0.68           H  
ATOM   4530 2HG2 VAL A 287      19.289  -4.556 -38.421  1.00  0.68           H  
ATOM   4531 3HG2 VAL A 287      20.261  -3.075 -38.468  1.00  0.68           H  
ATOM   4532  N   GLU A 288      20.522  -5.847 -42.757  1.00  0.72           N  
ATOM   4533  CA  GLU A 288      20.720  -6.197 -44.162  1.00  0.72           C  
ATOM   4534  C   GLU A 288      19.863  -7.397 -44.606  1.00  0.72           C  
ATOM   4535  O   GLU A 288      19.827  -8.441 -43.953  1.00  0.72           O  
ATOM   4536  CB  GLU A 288      22.216  -6.473 -44.402  1.00  0.72           C  
ATOM   4537  CG  GLU A 288      22.609  -6.748 -45.849  1.00  0.72           C  
ATOM   4538  CD  GLU A 288      24.109  -6.938 -46.060  1.00  0.72           C  
ATOM   4539  OE1 GLU A 288      24.857  -6.770 -45.126  1.00  0.72           O  
ATOM   4540  OE2 GLU A 288      24.489  -7.311 -47.153  1.00  0.72           O1-
ATOM   4541  H   GLU A 288      20.236  -6.557 -42.086  1.00  0.72           H  
ATOM   4542  HA  GLU A 288      20.428  -5.339 -44.768  1.00  0.72           H  
ATOM   4543 1HB  GLU A 288      22.800  -5.618 -44.055  1.00  0.72           H  
ATOM   4544 2HB  GLU A 288      22.521  -7.336 -43.805  1.00  0.72           H  
ATOM   4545 1HG  GLU A 288      22.121  -7.630 -46.163  1.00  0.72           H  
ATOM   4546 2HG  GLU A 288      22.256  -5.931 -46.475  1.00  0.72           H  
ATOM   4547  N   GLU A 289      19.275  -7.281 -45.793  1.00  0.76           N  
ATOM   4548  CA  GLU A 289      18.406  -8.303 -46.392  1.00  0.76           C  
ATOM   4549  C   GLU A 289      19.088  -9.635 -46.727  1.00  0.76           C  
ATOM   4550  O   GLU A 289      18.412 -10.644 -46.941  1.00  0.76           O  
ATOM   4551  CB  GLU A 289      17.764  -7.745 -47.658  1.00  0.76           C  
ATOM   4552  CG  GLU A 289      16.760  -6.623 -47.406  1.00  0.76           C  
ATOM   4553  CD  GLU A 289      16.137  -6.076 -48.674  1.00  0.76           C  
ATOM   4554  OE1 GLU A 289      16.517  -6.503 -49.739  1.00  0.76           O  
ATOM   4555  OE2 GLU A 289      15.278  -5.231 -48.571  1.00  0.76           O1-
ATOM   4556  H   GLU A 289      19.394  -6.409 -46.292  1.00  0.76           H  
ATOM   4557  HA  GLU A 289      17.611  -8.515 -45.675  1.00  0.76           H  
ATOM   4558 1HB  GLU A 289      18.541  -7.362 -48.320  1.00  0.76           H  
ATOM   4559 2HB  GLU A 289      17.249  -8.547 -48.186  1.00  0.76           H  
ATOM   4560 1HG  GLU A 289      15.968  -7.002 -46.760  1.00  0.76           H  
ATOM   4561 2HG  GLU A 289      17.265  -5.815 -46.877  1.00  0.76           H  
ATOM   4562  N   THR A 290      20.412  -9.624 -46.838  1.00  0.79           N  
ATOM   4563  CA  THR A 290      21.184 -10.809 -47.195  1.00  0.79           C  
ATOM   4564  C   THR A 290      21.555 -11.618 -45.946  1.00  0.79           C  
ATOM   4565  O   THR A 290      22.114 -12.710 -46.048  1.00  0.79           O  
ATOM   4566  CB  THR A 290      22.480 -10.412 -47.920  1.00  0.79           C  
ATOM   4567  CG2 THR A 290      22.142  -9.469 -49.060  1.00  0.79           C  
ATOM   4568  OG1 THR A 290      23.338  -9.728 -47.007  1.00  0.79           O  
ATOM   4569  H   THR A 290      20.898  -8.760 -46.659  1.00  0.79           H  
ATOM   4570  HA  THR A 290      20.581 -11.440 -47.849  1.00  0.79           H  
ATOM   4571  HB  THR A 290      22.985 -11.294 -48.309  1.00  0.79           H  
ATOM   4572  HG1 THR A 290      23.810  -8.978 -47.436  1.00  0.79           H  
ATOM   4573 1HG2 THR A 290      23.061  -9.171 -49.567  1.00  0.79           H  
ATOM   4574 2HG2 THR A 290      21.481  -9.969 -49.763  1.00  0.79           H  
ATOM   4575 3HG2 THR A 290      21.646  -8.582 -48.661  1.00  0.79           H  
ATOM   4576  N   CYS A 291      21.288 -11.054 -44.771  1.00  0.81           N  
ATOM   4577  CA  CYS A 291      21.607 -11.695 -43.497  1.00  0.81           C  
ATOM   4578  C   CYS A 291      20.845 -13.007 -43.354  1.00  0.81           C  
ATOM   4579  O   CYS A 291      19.724 -13.148 -43.843  1.00  0.81           O  
ATOM   4580  CB  CYS A 291      21.283 -10.772 -42.332  1.00  0.81           C  
ATOM   4581  SG  CYS A 291      21.768 -11.414 -40.725  1.00  0.81           S  
ATOM   4582  H   CYS A 291      20.827 -10.151 -44.742  1.00  0.81           H  
ATOM   4583  HA  CYS A 291      22.676 -11.908 -43.481  1.00  0.81           H  
ATOM   4584 1HB  CYS A 291      21.775  -9.815 -42.482  1.00  0.81           H  
ATOM   4585 2HB  CYS A 291      20.219 -10.577 -42.309  1.00  0.81           H  
ATOM   4586  N   GLY A 292      21.482 -14.015 -42.758  1.00  0.80           N  
ATOM   4587  CA  GLY A 292      20.815 -15.308 -42.601  1.00  0.80           C  
ATOM   4588  C   GLY A 292      19.553 -15.181 -41.750  1.00  0.80           C  
ATOM   4589  O   GLY A 292      19.352 -14.176 -41.065  1.00  0.80           O  
ATOM   4590  H   GLY A 292      22.412 -13.869 -42.389  1.00  0.80           H  
ATOM   4591 1HA  GLY A 292      20.558 -15.705 -43.583  1.00  0.80           H  
ATOM   4592 2HA  GLY A 292      21.500 -16.016 -42.137  1.00  0.80           H  
ATOM   4593  N   THR A 293      18.706 -16.207 -41.790  1.00  0.78           N  
ATOM   4594  CA  THR A 293      17.436 -16.164 -41.072  1.00  0.78           C  
ATOM   4595  C   THR A 293      17.614 -16.420 -39.592  1.00  0.78           C  
ATOM   4596  O   THR A 293      18.672 -16.868 -39.164  1.00  0.78           O  
ATOM   4597  CB  THR A 293      16.445 -17.173 -41.664  1.00  0.78           C  
ATOM   4598  CG2 THR A 293      16.247 -16.879 -43.146  1.00  0.78           C  
ATOM   4599  OG1 THR A 293      16.957 -18.500 -41.496  1.00  0.78           O  
ATOM   4600  H   THR A 293      18.932 -17.017 -42.349  1.00  0.78           H  
ATOM   4601  HA  THR A 293      17.011 -15.170 -41.183  1.00  0.78           H  
ATOM   4602  HB  THR A 293      15.489 -17.096 -41.147  1.00  0.78           H  
ATOM   4603  HG1 THR A 293      17.015 -18.704 -40.546  1.00  0.78           H  
ATOM   4604 1HG2 THR A 293      15.543 -17.596 -43.568  1.00  0.78           H  
ATOM   4605 2HG2 THR A 293      15.855 -15.868 -43.267  1.00  0.78           H  
ATOM   4606 3HG2 THR A 293      17.203 -16.960 -43.663  1.00  0.78           H  
ATOM   4607  N   ARG A 294      16.558 -16.165 -38.827  1.00  0.74           N  
ATOM   4608  CA  ARG A 294      16.578 -16.307 -37.375  1.00  0.74           C  
ATOM   4609  C   ARG A 294      16.888 -17.728 -36.933  1.00  0.74           C  
ATOM   4610  O   ARG A 294      16.599 -18.698 -37.641  1.00  0.74           O  
ATOM   4611  CB  ARG A 294      15.249 -15.860 -36.781  1.00  0.74           C  
ATOM   4612  CG  ARG A 294      14.053 -16.747 -37.080  1.00  0.74           C  
ATOM   4613  CD  ARG A 294      12.774 -16.082 -36.666  1.00  0.74           C  
ATOM   4614  NE  ARG A 294      12.740 -15.787 -35.245  1.00  0.74           N  
ATOM   4615  CZ  ARG A 294      12.344 -16.644 -34.279  1.00  0.74           C  
ATOM   4616  NH1 ARG A 294      11.938 -17.854 -34.604  1.00  0.74           N1+
ATOM   4617  NH2 ARG A 294      12.359 -16.281 -33.013  1.00  0.74           N  
ATOM   4618  H   ARG A 294      15.716 -15.821 -39.261  1.00  0.74           H  
ATOM   4619  HA  ARG A 294      17.358 -15.651 -36.984  1.00  0.74           H  
ATOM   4620 1HB  ARG A 294      15.347 -15.797 -35.695  1.00  0.74           H  
ATOM   4621 2HB  ARG A 294      15.013 -14.853 -37.135  1.00  0.74           H  
ATOM   4622 1HG  ARG A 294      14.009 -16.953 -38.149  1.00  0.74           H  
ATOM   4623 2HG  ARG A 294      14.152 -17.683 -36.528  1.00  0.74           H  
ATOM   4624 1HD  ARG A 294      12.671 -15.136 -37.204  1.00  0.74           H  
ATOM   4625 2HD  ARG A 294      11.930 -16.727 -36.900  1.00  0.74           H  
ATOM   4626  HE  ARG A 294      13.033 -14.840 -34.979  1.00  0.74           H  
ATOM   4627 1HH1 ARG A 294      11.925 -18.139 -35.574  1.00  0.74           H  
ATOM   4628 2HH1 ARG A 294      11.637 -18.497 -33.888  1.00  0.74           H  
ATOM   4629 1HH2 ARG A 294      12.690 -15.364 -32.745  1.00  0.74           H  
ATOM   4630 2HH2 ARG A 294      12.064 -16.939 -32.305  1.00  0.74           H  
ATOM   4631  N   GLY A 295      17.456 -17.836 -35.740  1.00  0.70           N  
ATOM   4632  CA  GLY A 295      17.848 -19.124 -35.183  1.00  0.70           C  
ATOM   4633  C   GLY A 295      18.224 -18.944 -33.719  1.00  0.70           C  
ATOM   4634  O   GLY A 295      17.864 -17.937 -33.140  1.00  0.70           O  
ATOM   4635  H   GLY A 295      17.648 -16.973 -35.224  1.00  0.70           H  
ATOM   4636 1HA  GLY A 295      17.022 -19.827 -35.275  1.00  0.70           H  
ATOM   4637 2HA  GLY A 295      18.675 -19.509 -35.767  1.00  0.70           H  
ATOM   4638  N   PRO A 296      18.938 -19.875 -33.086  1.00  0.67           N  
ATOM   4639  CA  PRO A 296      19.239 -19.852 -31.665  1.00  0.67           C  
ATOM   4640  C   PRO A 296      20.114 -18.668 -31.319  1.00  0.67           C  
ATOM   4641  O   PRO A 296      20.895 -18.224 -32.155  1.00  0.67           O  
ATOM   4642  CB  PRO A 296      19.980 -21.175 -31.466  1.00  0.67           C  
ATOM   4643  CG  PRO A 296      20.526 -21.543 -32.823  1.00  0.67           C  
ATOM   4644  CD  PRO A 296      19.534 -20.997 -33.824  1.00  0.67           C  
ATOM   4645  HA  PRO A 296      18.308 -19.822 -31.095  1.00  0.67           H  
ATOM   4646 1HB  PRO A 296      20.782 -21.025 -30.726  1.00  0.67           H  
ATOM   4647 2HB  PRO A 296      19.314 -21.930 -31.049  1.00  0.67           H  
ATOM   4648 1HG  PRO A 296      21.527 -21.106 -32.945  1.00  0.67           H  
ATOM   4649 2HG  PRO A 296      20.644 -22.635 -32.897  1.00  0.67           H  
ATOM   4650 1HD  PRO A 296      20.112 -20.658 -34.689  1.00  0.67           H  
ATOM   4651 2HD  PRO A 296      18.773 -21.743 -34.090  1.00  0.67           H  
ATOM   4652  N   SER A 297      20.004 -18.155 -30.090  1.00  0.64           N  
ATOM   4653  CA  SER A 297      20.857 -17.035 -29.696  1.00  0.64           C  
ATOM   4654  C   SER A 297      22.313 -17.402 -29.845  1.00  0.64           C  
ATOM   4655  O   SER A 297      22.727 -18.525 -29.531  1.00  0.64           O  
ATOM   4656  CB  SER A 297      20.537 -16.586 -28.296  1.00  0.64           C  
ATOM   4657  OG  SER A 297      21.452 -15.645 -27.826  1.00  0.64           O  
ATOM   4658  H   SER A 297      19.337 -18.532 -29.411  1.00  0.64           H  
ATOM   4659  HA  SER A 297      20.654 -16.194 -30.366  1.00  0.64           H  
ATOM   4660 1HB  SER A 297      19.561 -16.130 -28.331  1.00  0.64           H  
ATOM   4661 2HB  SER A 297      20.492 -17.437 -27.621  1.00  0.64           H  
ATOM   4662  HG  SER A 297      21.561 -14.995 -28.547  1.00  0.64           H  
ATOM   4663  N   LEU A 298      23.086 -16.448 -30.346  1.00  0.62           N  
ATOM   4664  CA  LEU A 298      24.501 -16.674 -30.607  1.00  0.62           C  
ATOM   4665  C   LEU A 298      25.366 -15.784 -29.736  1.00  0.62           C  
ATOM   4666  O   LEU A 298      25.059 -14.611 -29.539  1.00  0.62           O  
ATOM   4667  CB  LEU A 298      24.763 -16.392 -32.081  1.00  0.62           C  
ATOM   4668  CG  LEU A 298      23.912 -17.223 -33.060  1.00  0.62           C  
ATOM   4669  CD1 LEU A 298      24.152 -16.773 -34.434  1.00  0.62           C  
ATOM   4670  CD2 LEU A 298      24.234 -18.678 -32.900  1.00  0.62           C  
ATOM   4671  H   LEU A 298      22.668 -15.530 -30.514  1.00  0.62           H  
ATOM   4672  HA  LEU A 298      24.743 -17.713 -30.390  1.00  0.62           H  
ATOM   4673 1HB  LEU A 298      24.524 -15.369 -32.254  1.00  0.62           H  
ATOM   4674 2HB  LEU A 298      25.818 -16.566 -32.301  1.00  0.62           H  
ATOM   4675  HG  LEU A 298      22.866 -17.058 -32.849  1.00  0.62           H  
ATOM   4676 1HD1 LEU A 298      23.541 -17.347 -35.114  1.00  0.62           H  
ATOM   4677 2HD1 LEU A 298      23.884 -15.734 -34.491  1.00  0.62           H  
ATOM   4678 3HD1 LEU A 298      25.178 -16.905 -34.677  1.00  0.62           H  
ATOM   4679 1HD2 LEU A 298      23.617 -19.268 -33.577  1.00  0.62           H  
ATOM   4680 2HD2 LEU A 298      25.286 -18.855 -33.114  1.00  0.62           H  
ATOM   4681 3HD2 LEU A 298      24.016 -18.950 -31.879  1.00  0.62           H  
ATOM   4682  N   ARG A 299      26.463 -16.318 -29.242  1.00  0.62           N  
ATOM   4683  CA  ARG A 299      27.347 -15.537 -28.384  1.00  0.62           C  
ATOM   4684  C   ARG A 299      28.218 -14.592 -29.213  1.00  0.62           C  
ATOM   4685  O   ARG A 299      28.595 -14.927 -30.334  1.00  0.62           O  
ATOM   4686  CB  ARG A 299      28.205 -16.429 -27.507  1.00  0.62           C  
ATOM   4687  CG  ARG A 299      28.841 -15.721 -26.328  1.00  0.62           C  
ATOM   4688  CD  ARG A 299      29.500 -16.645 -25.380  1.00  0.62           C  
ATOM   4689  NE  ARG A 299      30.711 -17.261 -25.924  1.00  0.62           N  
ATOM   4690  CZ  ARG A 299      31.520 -18.063 -25.191  1.00  0.62           C  
ATOM   4691  NH1 ARG A 299      31.225 -18.299 -23.930  1.00  0.62           N1+
ATOM   4692  NH2 ARG A 299      32.607 -18.601 -25.720  1.00  0.62           N  
ATOM   4693  H   ARG A 299      26.679 -17.297 -29.442  1.00  0.62           H  
ATOM   4694  HA  ARG A 299      26.738 -14.958 -27.715  1.00  0.62           H  
ATOM   4695 1HB  ARG A 299      27.621 -17.266 -27.137  1.00  0.62           H  
ATOM   4696 2HB  ARG A 299      29.011 -16.830 -28.106  1.00  0.62           H  
ATOM   4697 1HG  ARG A 299      29.600 -15.034 -26.670  1.00  0.62           H  
ATOM   4698 2HG  ARG A 299      28.076 -15.163 -25.785  1.00  0.62           H  
ATOM   4699 1HD  ARG A 299      29.772 -16.097 -24.478  1.00  0.62           H  
ATOM   4700 2HD  ARG A 299      28.805 -17.440 -25.121  1.00  0.62           H  
ATOM   4701  HE  ARG A 299      30.959 -17.081 -26.922  1.00  0.62           H  
ATOM   4702 1HH1 ARG A 299      30.403 -17.865 -23.511  1.00  0.62           H  
ATOM   4703 2HH1 ARG A 299      31.822 -18.888 -23.372  1.00  0.62           H  
ATOM   4704 1HH2 ARG A 299      32.850 -18.419 -26.698  1.00  0.62           H  
ATOM   4705 2HH2 ARG A 299      33.201 -19.192 -25.163  1.00  0.62           H  
ATOM   4706  N   SER A 300      28.561 -13.415 -28.662  1.00  0.63           N  
ATOM   4707  CA  SER A 300      29.468 -12.458 -29.319  1.00  0.63           C  
ATOM   4708  C   SER A 300      30.875 -13.014 -29.557  1.00  0.63           C  
ATOM   4709  O   SER A 300      31.645 -12.425 -30.314  1.00  0.63           O  
ATOM   4710  CB  SER A 300      29.570 -11.179 -28.538  1.00  0.63           C  
ATOM   4711  OG  SER A 300      30.150 -11.398 -27.291  1.00  0.63           O  
ATOM   4712  H   SER A 300      28.196 -13.156 -27.748  1.00  0.63           H  
ATOM   4713  HA  SER A 300      29.040 -12.191 -30.268  1.00  0.63           H  
ATOM   4714 1HB  SER A 300      30.170 -10.471 -29.089  1.00  0.63           H  
ATOM   4715 2HB  SER A 300      28.579 -10.747 -28.412  1.00  0.63           H  
ATOM   4716  HG  SER A 300      29.460 -11.858 -26.771  1.00  0.63           H  
ATOM   4717  N   THR A 301      31.208 -14.108 -28.872  1.00  0.65           N  
ATOM   4718  CA  THR A 301      32.485 -14.786 -29.012  1.00  0.65           C  
ATOM   4719  C   THR A 301      32.298 -16.221 -29.487  1.00  0.65           C  
ATOM   4720  O   THR A 301      31.358 -16.921 -29.090  1.00  0.65           O  
ATOM   4721  CB  THR A 301      33.262 -14.808 -27.681  1.00  0.65           C  
ATOM   4722  CG2 THR A 301      33.618 -13.437 -27.239  1.00  0.65           C  
ATOM   4723  OG1 THR A 301      32.473 -15.459 -26.672  1.00  0.65           O  
ATOM   4724  H   THR A 301      30.515 -14.493 -28.260  1.00  0.65           H  
ATOM   4725  HA  THR A 301      33.077 -14.262 -29.756  1.00  0.65           H  
ATOM   4726  HB  THR A 301      34.181 -15.380 -27.823  1.00  0.65           H  
ATOM   4727  HG1 THR A 301      32.997 -15.545 -25.867  1.00  0.65           H  
ATOM   4728 1HG2 THR A 301      34.177 -13.491 -26.308  1.00  0.65           H  
ATOM   4729 2HG2 THR A 301      34.227 -12.993 -27.992  1.00  0.65           H  
ATOM   4730 3HG2 THR A 301      32.718 -12.845 -27.091  1.00  0.65           H  
ATOM   4731  N   THR A 302      33.289 -16.677 -30.233  1.00  0.68           N  
ATOM   4732  CA  THR A 302      33.384 -18.014 -30.792  1.00  0.68           C  
ATOM   4733  C   THR A 302      33.806 -19.038 -29.776  1.00  0.68           C  
ATOM   4734  O   THR A 302      34.185 -18.706 -28.653  1.00  0.68           O  
ATOM   4735  CB  THR A 302      34.400 -18.043 -31.940  1.00  0.68           C  
ATOM   4736  CG2 THR A 302      34.002 -17.132 -33.028  1.00  0.68           C  
ATOM   4737  OG1 THR A 302      35.674 -17.641 -31.430  1.00  0.68           O  
ATOM   4738  H   THR A 302      34.035 -16.016 -30.459  1.00  0.68           H  
ATOM   4739  HA  THR A 302      32.405 -18.298 -31.179  1.00  0.68           H  
ATOM   4740  HB  THR A 302      34.474 -19.052 -32.335  1.00  0.68           H  
ATOM   4741  HG1 THR A 302      35.590 -16.701 -31.142  1.00  0.68           H  
ATOM   4742 1HG2 THR A 302      34.739 -17.166 -33.829  1.00  0.68           H  
ATOM   4743 2HG2 THR A 302      33.036 -17.439 -33.412  1.00  0.68           H  
ATOM   4744 3HG2 THR A 302      33.949 -16.131 -32.631  1.00  0.68           H  
ATOM   4745  N   ALA A 303      33.783 -20.298 -30.192  1.00  0.70           N  
ATOM   4746  CA  ALA A 303      34.205 -21.411 -29.352  1.00  0.70           C  
ATOM   4747  C   ALA A 303      35.652 -21.220 -28.873  1.00  0.70           C  
ATOM   4748  O   ALA A 303      36.029 -21.707 -27.806  1.00  0.70           O  
ATOM   4749  CB  ALA A 303      34.057 -22.709 -30.121  1.00  0.70           C  
ATOM   4750  H   ALA A 303      33.434 -20.491 -31.134  1.00  0.70           H  
ATOM   4751  HA  ALA A 303      33.562 -21.439 -28.473  1.00  0.70           H  
ATOM   4752 1HB  ALA A 303      34.348 -23.544 -29.486  1.00  0.70           H  
ATOM   4753 2HB  ALA A 303      33.017 -22.830 -30.432  1.00  0.70           H  
ATOM   4754 3HB  ALA A 303      34.696 -22.683 -31.003  1.00  0.70           H  
ATOM   4755  N   SER A 304      36.458 -20.516 -29.672  1.00  0.71           N  
ATOM   4756  CA  SER A 304      37.863 -20.231 -29.384  1.00  0.71           C  
ATOM   4757  C   SER A 304      38.047 -19.091 -28.380  1.00  0.71           C  
ATOM   4758  O   SER A 304      39.168 -18.806 -27.958  1.00  0.71           O  
ATOM   4759  CB  SER A 304      38.587 -19.816 -30.645  1.00  0.71           C  
ATOM   4760  OG  SER A 304      38.174 -18.517 -31.077  1.00  0.71           O  
ATOM   4761  H   SER A 304      36.063 -20.152 -30.529  1.00  0.71           H  
ATOM   4762  HA  SER A 304      38.319 -21.133 -28.972  1.00  0.71           H  
ATOM   4763 1HB  SER A 304      39.661 -19.817 -30.464  1.00  0.71           H  
ATOM   4764 2HB  SER A 304      38.386 -20.541 -31.429  1.00  0.71           H  
ATOM   4765  HG  SER A 304      37.203 -18.540 -31.202  1.00  0.71           H  
ATOM   4766  N   GLY A 305      36.966 -18.374 -28.075  1.00  0.71           N  
ATOM   4767  CA  GLY A 305      37.011 -17.205 -27.210  1.00  0.71           C  
ATOM   4768  C   GLY A 305      37.182 -15.895 -27.987  1.00  0.71           C  
ATOM   4769  O   GLY A 305      37.022 -14.811 -27.420  1.00  0.71           O  
ATOM   4770  H   GLY A 305      36.055 -18.655 -28.423  1.00  0.71           H  
ATOM   4771 1HA  GLY A 305      36.087 -17.164 -26.632  1.00  0.71           H  
ATOM   4772 2HA  GLY A 305      37.826 -17.317 -26.496  1.00  0.71           H  
ATOM   4773  N   ARG A 306      37.481 -15.974 -29.288  1.00  0.70           N  
ATOM   4774  CA  ARG A 306      37.660 -14.749 -30.070  1.00  0.70           C  
ATOM   4775  C   ARG A 306      36.337 -14.047 -30.371  1.00  0.70           C  
ATOM   4776  O   ARG A 306      35.317 -14.696 -30.631  1.00  0.70           O  
ATOM   4777  CB  ARG A 306      38.393 -15.050 -31.365  1.00  0.70           C  
ATOM   4778  CG  ARG A 306      39.853 -15.478 -31.171  1.00  0.70           C  
ATOM   4779  CD  ARG A 306      40.527 -15.824 -32.456  1.00  0.70           C  
ATOM   4780  NE  ARG A 306      39.984 -17.038 -33.053  1.00  0.70           N  
ATOM   4781  CZ  ARG A 306      40.284 -17.473 -34.302  1.00  0.70           C  
ATOM   4782  NH1 ARG A 306      41.112 -16.778 -35.056  1.00  0.70           N1+
ATOM   4783  NH2 ARG A 306      39.754 -18.590 -34.776  1.00  0.70           N  
ATOM   4784  H   ARG A 306      37.631 -16.882 -29.737  1.00  0.70           H  
ATOM   4785  HA  ARG A 306      38.281 -14.067 -29.489  1.00  0.70           H  
ATOM   4786 1HB  ARG A 306      37.881 -15.851 -31.896  1.00  0.70           H  
ATOM   4787 2HB  ARG A 306      38.378 -14.168 -32.008  1.00  0.70           H  
ATOM   4788 1HG  ARG A 306      40.408 -14.669 -30.698  1.00  0.70           H  
ATOM   4789 2HG  ARG A 306      39.882 -16.361 -30.525  1.00  0.70           H  
ATOM   4790 1HD  ARG A 306      40.395 -15.009 -33.166  1.00  0.70           H  
ATOM   4791 2HD  ARG A 306      41.589 -15.980 -32.277  1.00  0.70           H  
ATOM   4792  HE  ARG A 306      39.343 -17.597 -32.477  1.00  0.70           H  
ATOM   4793 1HH1 ARG A 306      41.521 -15.924 -34.704  1.00  0.70           H  
ATOM   4794 2HH1 ARG A 306      41.337 -17.099 -35.987  1.00  0.70           H  
ATOM   4795 1HH2 ARG A 306      39.116 -19.133 -34.213  1.00  0.70           H  
ATOM   4796 2HH2 ARG A 306      39.985 -18.899 -35.708  1.00  0.70           H  
ATOM   4797  N   VAL A 307      36.371 -12.711 -30.361  1.00  0.68           N  
ATOM   4798  CA  VAL A 307      35.199 -11.873 -30.637  1.00  0.68           C  
ATOM   4799  C   VAL A 307      34.814 -11.834 -32.104  1.00  0.68           C  
ATOM   4800  O   VAL A 307      35.661 -11.658 -32.982  1.00  0.68           O  
ATOM   4801  CB  VAL A 307      35.436 -10.424 -30.147  1.00  0.68           C  
ATOM   4802  CG1 VAL A 307      34.262  -9.525 -30.551  1.00  0.68           C  
ATOM   4803  CG2 VAL A 307      35.591 -10.411 -28.641  1.00  0.68           C  
ATOM   4804  H   VAL A 307      37.244 -12.252 -30.139  1.00  0.68           H  
ATOM   4805  HA  VAL A 307      34.351 -12.276 -30.092  1.00  0.68           H  
ATOM   4806  HB  VAL A 307      36.338 -10.030 -30.614  1.00  0.68           H  
ATOM   4807 1HG1 VAL A 307      34.445  -8.516 -30.204  1.00  0.68           H  
ATOM   4808 2HG1 VAL A 307      34.155  -9.506 -31.631  1.00  0.68           H  
ATOM   4809 3HG1 VAL A 307      33.342  -9.902 -30.100  1.00  0.68           H  
ATOM   4810 1HG2 VAL A 307      35.768  -9.388 -28.305  1.00  0.68           H  
ATOM   4811 2HG2 VAL A 307      34.680 -10.783 -28.183  1.00  0.68           H  
ATOM   4812 3HG2 VAL A 307      36.432 -11.041 -28.351  1.00  0.68           H  
ATOM   4813  N   ILE A 308      33.526 -12.003 -32.354  1.00  0.65           N  
ATOM   4814  CA  ILE A 308      32.967 -11.948 -33.687  1.00  0.65           C  
ATOM   4815  C   ILE A 308      32.600 -10.509 -33.993  1.00  0.65           C  
ATOM   4816  O   ILE A 308      31.559 -10.019 -33.573  1.00  0.65           O  
ATOM   4817  CB  ILE A 308      31.707 -12.799 -33.723  1.00  0.65           C  
ATOM   4818  CG1 ILE A 308      32.059 -14.202 -33.341  1.00  0.65           C  
ATOM   4819  CG2 ILE A 308      31.058 -12.749 -35.094  1.00  0.65           C  
ATOM   4820  CD1 ILE A 308      30.881 -15.063 -33.086  1.00  0.65           C  
ATOM   4821  H   ILE A 308      32.897 -12.166 -31.573  1.00  0.65           H  
ATOM   4822  HA  ILE A 308      33.699 -12.307 -34.409  1.00  0.65           H  
ATOM   4823  HB  ILE A 308      31.019 -12.432 -32.973  1.00  0.65           H  
ATOM   4824 1HG1 ILE A 308      32.644 -14.644 -34.153  1.00  0.65           H  
ATOM   4825 2HG1 ILE A 308      32.670 -14.181 -32.436  1.00  0.65           H  
ATOM   4826 1HG2 ILE A 308      30.171 -13.355 -35.063  1.00  0.65           H  
ATOM   4827 2HG2 ILE A 308      30.791 -11.722 -35.345  1.00  0.65           H  
ATOM   4828 3HG2 ILE A 308      31.749 -13.138 -35.840  1.00  0.65           H  
ATOM   4829 1HD1 ILE A 308      31.212 -16.058 -32.818  1.00  0.65           H  
ATOM   4830 2HD1 ILE A 308      30.305 -14.656 -32.266  1.00  0.65           H  
ATOM   4831 3HD1 ILE A 308      30.271 -15.103 -33.980  1.00  0.65           H  
ATOM   4832  N   GLU A 309      33.446  -9.824 -34.734  1.00  0.63           N  
ATOM   4833  CA  GLU A 309      33.265  -8.389 -34.946  1.00  0.63           C  
ATOM   4834  C   GLU A 309      32.028  -7.962 -35.755  1.00  0.63           C  
ATOM   4835  O   GLU A 309      31.447  -6.903 -35.502  1.00  0.63           O  
ATOM   4836  CB  GLU A 309      34.517  -7.821 -35.609  1.00  0.63           C  
ATOM   4837  CG  GLU A 309      35.758  -7.826 -34.700  1.00  0.63           C  
ATOM   4838  CD  GLU A 309      37.011  -7.294 -35.377  1.00  0.63           C  
ATOM   4839  OE1 GLU A 309      36.964  -7.038 -36.556  1.00  0.63           O  
ATOM   4840  OE2 GLU A 309      38.012  -7.149 -34.711  1.00  0.63           O1-
ATOM   4841  H   GLU A 309      34.275 -10.286 -35.087  1.00  0.63           H  
ATOM   4842  HA  GLU A 309      33.185  -7.932 -33.959  1.00  0.63           H  
ATOM   4843 1HB  GLU A 309      34.748  -8.397 -36.505  1.00  0.63           H  
ATOM   4844 2HB  GLU A 309      34.326  -6.793 -35.921  1.00  0.63           H  
ATOM   4845 1HG  GLU A 309      35.546  -7.216 -33.819  1.00  0.63           H  
ATOM   4846 2HG  GLU A 309      35.937  -8.848 -34.359  1.00  0.63           H  
ATOM   4847  N   GLU A 310      31.636  -8.747 -36.758  1.00  0.62           N  
ATOM   4848  CA  GLU A 310      30.555  -8.291 -37.640  1.00  0.62           C  
ATOM   4849  C   GLU A 310      29.294  -9.148 -37.645  1.00  0.62           C  
ATOM   4850  O   GLU A 310      29.308 -10.298 -38.108  1.00  0.62           O  
ATOM   4851  CB  GLU A 310      31.081  -8.181 -39.066  1.00  0.62           C  
ATOM   4852  CG  GLU A 310      32.203  -7.156 -39.266  1.00  0.62           C  
ATOM   4853  CD  GLU A 310      32.692  -7.098 -40.706  1.00  0.62           C  
ATOM   4854  OE1 GLU A 310      32.026  -6.489 -41.515  1.00  0.62           O  
ATOM   4855  OE2 GLU A 310      33.726  -7.679 -40.995  1.00  0.62           O1-
ATOM   4856  H   GLU A 310      32.105  -9.625 -36.917  1.00  0.62           H  
ATOM   4857  HA  GLU A 310      30.253  -7.294 -37.316  1.00  0.62           H  
ATOM   4858 1HB  GLU A 310      31.444  -9.154 -39.401  1.00  0.62           H  
ATOM   4859 2HB  GLU A 310      30.277  -7.894 -39.714  1.00  0.62           H  
ATOM   4860 1HG  GLU A 310      31.836  -6.170 -38.972  1.00  0.62           H  
ATOM   4861 2HG  GLU A 310      33.040  -7.411 -38.615  1.00  0.62           H  
ATOM   4862  N   TRP A 311      28.206  -8.537 -37.163  1.00  0.63           N  
ATOM   4863  CA  TRP A 311      26.879  -9.129 -37.008  1.00  0.63           C  
ATOM   4864  C   TRP A 311      25.829  -8.408 -37.836  1.00  0.63           C  
ATOM   4865  O   TRP A 311      26.005  -7.249 -38.219  1.00  0.63           O  
ATOM   4866  CB  TRP A 311      26.465  -9.085 -35.550  1.00  0.63           C  
ATOM   4867  CG  TRP A 311      27.270  -9.903 -34.704  1.00  0.63           C  
ATOM   4868  CD1 TRP A 311      28.514  -9.638 -34.310  1.00  0.63           C  
ATOM   4869  CD2 TRP A 311      26.910 -11.128 -34.087  1.00  0.63           C  
ATOM   4870  CE2 TRP A 311      27.996 -11.548 -33.376  1.00  0.63           C  
ATOM   4871  CE3 TRP A 311      25.781 -11.880 -34.082  1.00  0.63           C  
ATOM   4872  NE1 TRP A 311      28.966 -10.623 -33.521  1.00  0.63           N  
ATOM   4873  CZ2 TRP A 311      27.986 -12.712 -32.684  1.00  0.63           C  
ATOM   4874  CZ3 TRP A 311      25.748 -13.023 -33.370  1.00  0.63           C  
ATOM   4875  CH2 TRP A 311      26.832 -13.446 -32.685  1.00  0.63           C  
ATOM   4876  H   TRP A 311      28.310  -7.582 -36.810  1.00  0.63           H  
ATOM   4877  HA  TRP A 311      26.923 -10.155 -37.338  1.00  0.63           H  
ATOM   4878 1HB  TRP A 311      26.585  -8.074 -35.208  1.00  0.63           H  
ATOM   4879 2HB  TRP A 311      25.423  -9.365 -35.448  1.00  0.63           H  
ATOM   4880  HD1 TRP A 311      29.090  -8.760 -34.599  1.00  0.63           H  
ATOM   4881  HE1 TRP A 311      29.911 -10.631 -33.127  1.00  0.63           H  
ATOM   4882  HE3 TRP A 311      24.934 -11.573 -34.636  1.00  0.63           H  
ATOM   4883  HZ2 TRP A 311      28.838 -13.058 -32.144  1.00  0.63           H  
ATOM   4884  HZ3 TRP A 311      24.822 -13.584 -33.386  1.00  0.63           H  
ATOM   4885  HH2 TRP A 311      26.794 -14.377 -32.127  1.00  0.63           H  
ATOM   4886  N   CYS A 312      24.742  -9.097 -38.110  1.00  0.65           N  
ATOM   4887  CA  CYS A 312      23.669  -8.552 -38.892  1.00  0.65           C  
ATOM   4888  C   CYS A 312      22.309  -8.984 -38.455  1.00  0.65           C  
ATOM   4889  O   CYS A 312      22.155  -9.967 -37.740  1.00  0.65           O  
ATOM   4890  CB  CYS A 312      23.802  -8.991 -40.347  1.00  0.65           C  
ATOM   4891  SG  CYS A 312      23.758 -10.858 -40.606  1.00  0.65           S  
ATOM   4892  H   CYS A 312      24.675 -10.046 -37.785  1.00  0.65           H  
ATOM   4893  HA  CYS A 312      23.753  -7.487 -38.822  1.00  0.65           H  
ATOM   4894 1HB  CYS A 312      22.985  -8.552 -40.917  1.00  0.65           H  
ATOM   4895 2HB  CYS A 312      24.694  -8.588 -40.753  1.00  0.65           H  
ATOM   4896  N   CYS A 313      21.316  -8.296 -38.981  1.00  0.67           N  
ATOM   4897  CA  CYS A 313      19.928  -8.633 -38.736  1.00  0.67           C  
ATOM   4898  C   CYS A 313      19.065  -8.362 -39.954  1.00  0.67           C  
ATOM   4899  O   CYS A 313      19.318  -7.429 -40.707  1.00  0.67           O  
ATOM   4900  CB  CYS A 313      19.373  -7.852 -37.573  1.00  0.67           C  
ATOM   4901  SG  CYS A 313      17.683  -8.331 -37.188  1.00  0.67           S  
ATOM   4902  H   CYS A 313      21.545  -7.465 -39.518  1.00  0.67           H  
ATOM   4903  HA  CYS A 313      19.870  -9.699 -38.500  1.00  0.67           H  
ATOM   4904 1HB  CYS A 313      19.984  -8.009 -36.713  1.00  0.67           H  
ATOM   4905 2HB  CYS A 313      19.390  -6.790 -37.803  1.00  0.67           H  
ATOM   4906  N   ARG A 314      18.070  -9.200 -40.186  1.00  0.70           N  
ATOM   4907  CA  ARG A 314      17.214  -8.981 -41.343  1.00  0.70           C  
ATOM   4908  C   ARG A 314      16.081  -7.961 -41.137  1.00  0.70           C  
ATOM   4909  O   ARG A 314      15.777  -7.180 -42.038  1.00  0.70           O  
ATOM   4910  CB  ARG A 314      16.555 -10.286 -41.737  1.00  0.70           C  
ATOM   4911  CG  ARG A 314      17.473 -11.342 -42.297  1.00  0.70           C  
ATOM   4912  CD  ARG A 314      16.738 -12.578 -42.660  1.00  0.70           C  
ATOM   4913  NE  ARG A 314      15.800 -12.344 -43.736  1.00  0.70           N  
ATOM   4914  CZ  ARG A 314      16.133 -12.332 -45.041  1.00  0.70           C  
ATOM   4915  NH1 ARG A 314      17.375 -12.542 -45.410  1.00  0.70           N1+
ATOM   4916  NH2 ARG A 314      15.211 -12.096 -45.960  1.00  0.70           N  
ATOM   4917  H   ARG A 314      17.907  -9.978 -39.556  1.00  0.70           H  
ATOM   4918  HA  ARG A 314      17.842  -8.643 -42.167  1.00  0.70           H  
ATOM   4919 1HB  ARG A 314      16.057 -10.715 -40.868  1.00  0.70           H  
ATOM   4920 2HB  ARG A 314      15.788 -10.088 -42.486  1.00  0.70           H  
ATOM   4921 1HG  ARG A 314      17.972 -10.964 -43.197  1.00  0.70           H  
ATOM   4922 2HG  ARG A 314      18.225 -11.614 -41.551  1.00  0.70           H  
ATOM   4923 1HD  ARG A 314      17.434 -13.346 -42.977  1.00  0.70           H  
ATOM   4924 2HD  ARG A 314      16.183 -12.930 -41.796  1.00  0.70           H  
ATOM   4925  HE  ARG A 314      14.835 -12.173 -43.494  1.00  0.70           H  
ATOM   4926 1HH1 ARG A 314      18.120 -12.720 -44.719  1.00  0.70           H  
ATOM   4927 2HH1 ARG A 314      17.624 -12.500 -46.395  1.00  0.70           H  
ATOM   4928 1HH2 ARG A 314      14.254 -11.929 -45.687  1.00  0.70           H  
ATOM   4929 2HH2 ARG A 314      15.473 -12.081 -46.935  1.00  0.70           H  
ATOM   4930  N   GLU A 315      15.418  -8.002 -39.978  1.00  0.73           N  
ATOM   4931  CA  GLU A 315      14.238  -7.151 -39.756  1.00  0.73           C  
ATOM   4932  C   GLU A 315      14.261  -6.295 -38.484  1.00  0.73           C  
ATOM   4933  O   GLU A 315      13.234  -5.748 -38.084  1.00  0.73           O  
ATOM   4934  CB  GLU A 315      12.987  -8.030 -39.742  1.00  0.73           C  
ATOM   4935  CG  GLU A 315      12.694  -8.759 -41.070  1.00  0.73           C  
ATOM   4936  CD  GLU A 315      11.431  -9.594 -41.023  1.00  0.73           C  
ATOM   4937  OE1 GLU A 315      11.346 -10.458 -40.176  1.00  0.73           O  
ATOM   4938  OE2 GLU A 315      10.557  -9.374 -41.827  1.00  0.73           O1-
[truncated: 48,126 more chars]
