# Supplementary material for: Integrative proteome-wide structural analysis and high-throughput docking identify broad-spectrum antiviral scaffolds against Zika, Yellow Fever, West Nile, Saint Louis encephalitis, and Usutu viruses
Source: Front Cell Infect Microbiol. 2026 Apr 30;16:1723132. doi: 10.3389/fcimb.2026.1723132 (PMC13171538; doi:10.3389/fcimb.2026.1723132)
Supplement: Supplementary file 7 [file DataSheet7.zip › ZIKV/ZIKV_NS2a/Mol_probity_Files/Clash_log_ZIKV_NS2a.txt]

Using electron cloud x-H distances and vdW radii

Using input model H/D atoms...

Bad Clashes >= 0.4 Angstrom:
 A 217  LEU  C    A 217  LEU HD23 :0.561
 A 144  VAL  O    A 144  VAL HG23 :0.549
 A  49  PHE  CD1  A  49  PHE  N   :0.448
 A 182  LEU  C    A 182  LEU HD23 :0.430
 A  87  PRO  CD   A 133  ALA  HB2 :0.425
 A  87  PRO  N    A 133  ALA  HB2 :0.412
 A  10  SER  HB3  A  83  PHE  CD2 :0.411
 A 162  ALA  O    A 163  ARG  C   :0.401
clashscore = 2.28
clashscore (B factor cutoff = 40) = 2.283105
