# Supplementary material for: Integrative proteome-wide structural analysis and high-throughput docking identify broad-spectrum antiviral scaffolds against Zika, Yellow Fever, West Nile, Saint Louis encephalitis, and Usutu viruses
Source: Front Cell Infect Microbiol. 2026 Apr 30;16:1723132. doi: 10.3389/fcimb.2026.1723132 (PMC13171538; doi:10.3389/fcimb.2026.1723132)
Supplement: Supplementary file 7 [file DataSheet7.zip › ZIKV/ZIKV_NS2a/Mol_probity_Files/ZIKV_NS2a_1FH.pdb]

USER  MOD reduce.3.7.201124 H: found=0, std=0, add=1833, rem=0, adj=34
USER  MOD -----------------------------------------------------------------
USER  MOD scores for adjustable sidechains, with "set" totals for H,N and Q
USER  MOD "o" means original, "f" means flipped, "180deg" is methyl default
USER  MOD "!" flags a clash with an overlap of 0.40A or greater
USER  MOD flip categories: "K"=keep, "C"=clashes, "X"=uncertain, "F"=flip
USER  MOD Single : A   1 GLY N   :NH3+    172:sc=-0.00703   (180deg=-0.0752)
USER  MOD Single : A   2 SER OG  :   rot  180:sc=       0
USER  MOD Single : A   3 THR OG1 :   rot  180:sc=       0
USER  MOD Single : A   5 HIS     :     no HD1:sc=   0.149  K(o=0.15,f=-0.77)
USER  MOD Single : A   8 HIS     :     no HD1:sc=       0  X(o=0,f=0)
USER  MOD Single : A  10 SER OG  :   rot   73:sc=    0.77
USER  MOD Single : A  21 GLN     :      amide:sc= -0.0238  K(o=-0.024,f=-0.83)
USER  MOD Single : A  25 LYS NZ  :NH3+    177:sc=    0.77   (180deg=0.766)
USER  MOD Single : A  26 LYS NZ  :NH3+    180:sc=       0   (180deg=0)
USER  MOD Single : A  29 THR OG1 :   rot  180:sc=  0.0168
USER  MOD Single : A  30 THR OG1 :   rot  180:sc=       0
USER  MOD Single : A  31 LYS NZ  :NH3+    180:sc=       0   (180deg=0)
USER  MOD Single : A  35 SER OG  :   rot   81:sc=    1.12
USER  MOD Single : A  36 THR OG1 :   rot   79:sc=   0.557
USER  MOD Single : A  37 SER OG  :   rot   81:sc=   0.897
USER  MOD Single : A  50 SER OG  :   rot  -66:sc=    1.27
USER  MOD Single : A  52 SER OG  :   rot  180:sc=       0
USER  MOD Single : A  56 LYS NZ  :NH3+    166:sc= -0.0107   (180deg=-0.182)
USER  MOD Single : A  64 THR OG1 :   rot   61:sc=    1.24
USER  MOD Single : A  69 ASN     :      amide:sc= -0.0296  K(o=-0.03,f=-1.1)
USER  MOD Single : A  70 THR OG1 :   rot  180:sc=       0
USER  MOD Single : A  76 HIS     :     no HE2:sc=   0.915  K(o=0.91,f=-5.4!)
USER  MOD Single : A  84 LYS NZ  :NH3+   -169:sc=   0.336   (180deg=0.298)
USER  MOD Single : A  92 SER OG  :   rot  114:sc=    1.14
USER  MOD Single : A  98 ASN     :      amide:sc= -0.0355  X(o=-0.035,f=-0.026)
USER  MOD Single : A 100 THR OG1 :   rot  -78:sc=   0.562
USER  MOD Single : A 104 SER OG  :   rot   78:sc=   0.723
USER  MOD Single : A 111 SER OG  :   rot   82:sc=    1.14
USER  MOD Single : A 112 CYS SG  :   rot  -48:sc=    1.23
USER  MOD Single : A 115 GLN     :      amide:sc= -0.0101  K(o=-0.01,f=-3.3!)
USER  MOD Single : A 116 THR OG1 :   rot  -50:sc=   0.727
USER  MOD Single : A 119 SER OG  :   rot  -44:sc=    1.07
USER  MOD Single : A 130 ASN     :      amide:sc=  -0.159  K(o=-0.16,f=-1.5!)
USER  MOD Single : A 147 THR OG1 :   rot  180:sc=       0
USER  MOD Single : A 149 ASN     :      amide:sc=    1.27  K(o=1.3,f=-7.5!)
USER  MOD Single : A 159 THR OG1 :   rot   72:sc=  0.0924
USER  MOD Single : A 165 THR OG1 :   rot   82:sc=   0.737
USER  MOD Single : A 176 THR OG1 :   rot   76:sc=    1.33
USER  MOD Single : A 177 CYS SG  :   rot   78:sc=   0.394
USER  MOD Single : A 184 SER OG  :   rot   82:sc=   0.783
USER  MOD Single : A 186 LYS NZ  :NH3+    180:sc=       0   (180deg=0)
USER  MOD Single : A 188 LYS NZ  :NH3+    180:sc=       0   (180deg=0)
USER  MOD Single : A 190 SER OG  :   rot  180:sc=       0
USER  MOD Single : A 192 LYS NZ  :NH3+    180:sc=       0   (180deg=0)
USER  MOD Single : A 193 LYS NZ  :NH3+    180:sc=       0   (180deg=0)
USER  MOD Single : A 194 ASN     :      amide:sc=   0.492  K(o=0.49,f=-3.3!)
USER  MOD Single : A 204 THR OG1 :   rot   65:sc=   0.224
USER  MOD Single : A 213 ASN     :      amide:sc= -0.0931  K(o=-0.093,f=-1.3!)
USER  MOD Single : A 221 THR OG1 :   rot -171:sc=    1.44
USER  MOD Single : A 223 SER OG  :   rot  180:sc=       0
USER  MOD Single : A 225 LYS NZ  :NH3+    180:sc=       0   (180deg=0)
USER  MOD -----------------------------------------------------------------
ATOM      1  N   GLY A   1       0.934  -1.411  -0.574  1.00  8.57           N
ATOM      2  CA  GLY A   1       0.678  -0.884   0.763  1.00  8.57           C
ATOM      3  C   GLY A   1       1.638   0.248   1.100  1.00  8.57           C
ATOM      4  O   GLY A   1       2.023   0.430   2.261  1.00  8.57           O
ATOM      0  H1  GLY A   1       0.443  -2.142  -0.704  1.00  8.57           H   new
ATOM      0  H2  GLY A   1       0.719  -0.797  -1.182  1.00  8.57           H   new
ATOM      0  H3  GLY A   1       1.797  -1.616  -0.653  1.00  8.57           H   new
ATOM      0  HA2 GLY A   1      -0.236  -0.564   0.818  1.00  8.57           H   new
ATOM      0  HA3 GLY A   1       0.769  -1.595   1.417  1.00  8.57           H   new
ATOM      8  N   SER A   2       1.955   1.070   0.092  1.00  8.11           N
ATOM      9  CA  SER A   2       2.870   2.208   0.266  1.00  8.11           C
ATOM     10  C   SER A   2       2.335   3.210   1.290  1.00  8.11           C
ATOM     11  O   SER A   2       3.099   3.947   1.921  1.00  8.11           O
ATOM     12  CB  SER A   2       3.088   2.909  -1.063  1.00  8.11           C
ATOM     13  OG  SER A   2       1.909   3.521  -1.512  1.00  8.11           O
ATOM      0  H   SER A   2       1.648   0.985  -0.707  1.00  8.11           H   new
ATOM      0  HA  SER A   2       3.713   1.859   0.596  1.00  8.11           H   new
ATOM      0  HB2 SER A   2       3.786   3.576  -0.969  1.00  8.11           H   new
ATOM      0  HB3 SER A   2       3.395   2.268  -1.723  1.00  8.11           H   new
ATOM      0  HG  SER A   2       2.053   3.903  -2.246  1.00  8.11           H   new
ATOM     19  N   THR A   3       1.020   3.186   1.475  1.00  7.53           N
ATOM     20  CA  THR A   3       0.311   4.031   2.415  1.00  7.53           C
ATOM     21  C   THR A   3       0.724   3.728   3.848  1.00  7.53           C
ATOM     22  O   THR A   3       0.856   4.636   4.671  1.00  7.53           O
ATOM     23  CB  THR A   3      -1.209   3.861   2.279  1.00  7.53           C
ATOM     24  CG2 THR A   3      -1.893   4.756   3.267  1.00  7.53           C
ATOM     25  OG1 THR A   3      -1.631   4.217   0.953  1.00  7.53           O
ATOM      0  H   THR A   3       0.501   2.657   1.039  1.00  7.53           H   new
ATOM      0  HA  THR A   3       0.547   4.948   2.205  1.00  7.53           H   new
ATOM      0  HB  THR A   3      -1.441   2.935   2.449  1.00  7.53           H   new
ATOM      0  HG1 THR A   3      -2.463   4.119   0.888  1.00  7.53           H   new
ATOM      0 HG21 THR A   3      -2.854   4.653   3.186  1.00  7.53           H   new
ATOM      0 HG22 THR A   3      -1.617   4.517   4.166  1.00  7.53           H   new
ATOM      0 HG23 THR A   3      -1.651   5.678   3.090  1.00  7.53           H   new
ATOM     33  N   ASP A   4       0.902   2.438   4.147  1.00  6.89           N
ATOM     34  CA  ASP A   4       1.206   2.005   5.497  1.00  6.89           C
ATOM     35  C   ASP A   4       2.722   1.983   5.687  1.00  6.89           C
ATOM     36  O   ASP A   4       3.240   2.355   6.747  1.00  6.89           O
ATOM     37  CB  ASP A   4       0.616   0.619   5.708  1.00  6.89           C
ATOM     38  CG  ASP A   4      -0.901   0.635   5.521  1.00  6.89           C
ATOM     39  OD1 ASP A   4      -1.554   1.407   6.170  1.00  6.89           O
ATOM     40  OD2 ASP A   4      -1.383  -0.115   4.695  1.00  6.89           O1-
ATOM      0  H   ASP A   4       0.849   1.800   3.573  1.00  6.89           H   new
ATOM      0  HA  ASP A   4       0.822   2.615   6.147  1.00  6.89           H   new
ATOM      0  HB2 ASP A   4       1.016  -0.005   5.082  1.00  6.89           H   new
ATOM      0  HB3 ASP A   4       0.832   0.304   6.600  1.00  6.89           H   new
ATOM     45  N   HIS A   5       3.427   1.642   4.605  1.00  6.24           N
ATOM     46  CA  HIS A   5       4.882   1.583   4.590  1.00  6.24           C
ATOM     47  C   HIS A   5       5.436   2.922   5.023  1.00  6.24           C
ATOM     48  O   HIS A   5       6.330   3.011   5.877  1.00  6.24           O
ATOM     49  CB  HIS A   5       5.401   1.301   3.182  1.00  6.24           C
ATOM     50  CG  HIS A   5       6.884   1.296   3.083  1.00  6.24           C
ATOM     51  CD2 HIS A   5       7.740   2.287   2.737  1.00  6.24           C
ATOM     52  ND1 HIS A   5       7.662   0.207   3.418  1.00  6.24           N
ATOM     53  CE1 HIS A   5       8.937   0.525   3.260  1.00  6.24           C
ATOM     54  NE2 HIS A   5       9.006   1.791   2.856  1.00  6.24           N
ATOM      0  H   HIS A   5       3.065   1.437   3.852  1.00  6.24           H   new
ATOM      0  HA  HIS A   5       5.162   0.873   5.189  1.00  6.24           H   new
ATOM      0  HB2 HIS A   5       5.062   0.441   2.887  1.00  6.24           H   new
ATOM      0  HB3 HIS A   5       5.046   1.969   2.575  1.00  6.24           H   new
ATOM      0  HD2 HIS A   5       7.508   3.147   2.468  1.00  6.24           H   new
ATOM      0  HE1 HIS A   5       9.661  -0.040   3.406  1.00  6.24           H   new
ATOM      0  HE2 HIS A   5       9.730   2.226   2.696  1.00  6.24           H   new
ATOM     62  N   MET A   6       4.883   3.974   4.431  1.00  5.62           N
ATOM     63  CA  MET A   6       5.308   5.316   4.714  1.00  5.62           C
ATOM     64  C   MET A   6       5.118   5.683   6.198  1.00  5.62           C
ATOM     65  O   MET A   6       5.791   6.589   6.678  1.00  5.62           O
ATOM     66  CB  MET A   6       4.612   6.276   3.754  1.00  5.62           C
ATOM     67  CG  MET A   6       5.232   7.663   3.686  1.00  5.62           C
ATOM     68  SD  MET A   6       4.508   8.682   2.384  1.00  5.62           S
ATOM     69  CE  MET A   6       5.036   7.903   0.859  1.00  5.62           C
ATOM      0  H   MET A   6       4.249   3.919   3.853  1.00  5.62           H   new
ATOM      0  HA  MET A   6       6.264   5.389   4.564  1.00  5.62           H   new
ATOM      0  HB2 MET A   6       4.619   5.888   2.865  1.00  5.62           H   new
ATOM      0  HB3 MET A   6       3.683   6.362   4.019  1.00  5.62           H   new
ATOM      0  HG2 MET A   6       5.118   8.107   4.541  1.00  5.62           H   new
ATOM      0  HG3 MET A   6       6.186   7.580   3.534  1.00  5.62           H   new
ATOM      0  HE1 MET A   6       4.683   8.398   0.103  1.00  5.62           H   new
ATOM      0  HE2 MET A   6       6.005   7.897   0.817  1.00  5.62           H   new
ATOM      0  HE3 MET A   6       4.706   6.991   0.830  1.00  5.62           H   new
ATOM     79  N   ASP A   7       4.212   5.022   6.944  1.00  5.06           N
ATOM     80  CA  ASP A   7       4.056   5.365   8.357  1.00  5.06           C
ATOM     81  C   ASP A   7       5.267   4.835   9.140  1.00  5.06           C
ATOM     82  O   ASP A   7       5.758   5.491  10.062  1.00  5.06           O
ATOM     83  CB  ASP A   7       2.756   4.846   8.969  1.00  5.06           C
ATOM     84  CG  ASP A   7       2.483   5.557  10.320  1.00  5.06           C
ATOM     85  OD1 ASP A   7       2.291   6.776  10.298  1.00  5.06           O
ATOM     86  OD2 ASP A   7       2.478   4.906  11.356  1.00  5.06           O1-
ATOM      0  H   ASP A   7       3.698   4.395   6.657  1.00  5.06           H   new
ATOM      0  HA  ASP A   7       4.010   6.332   8.416  1.00  5.06           H   new
ATOM      0  HB2 ASP A   7       2.018   5.001   8.359  1.00  5.06           H   new
ATOM      0  HB3 ASP A   7       2.814   3.887   9.106  1.00  5.06           H   new
ATOM     91  N   HIS A   8       5.757   3.641   8.759  1.00  4.58           N
ATOM     92  CA  HIS A   8       6.955   3.080   9.411  1.00  4.58           C
ATOM     93  C   HIS A   8       8.082   4.090   9.260  1.00  4.58           C
ATOM     94  O   HIS A   8       8.750   4.477  10.236  1.00  4.58           O
ATOM     95  CB  HIS A   8       7.376   1.749   8.761  1.00  4.58           C
ATOM     96  CG  HIS A   8       8.698   1.203   9.243  1.00  4.58           C
ATOM     97  CD2 HIS A   8       9.917   1.199   8.644  1.00  4.58           C
ATOM     98  ND1 HIS A   8       8.863   0.580  10.461  1.00  4.58           N
ATOM     99  CE1 HIS A   8      10.133   0.212  10.594  1.00  4.58           C
ATOM    100  NE2 HIS A   8      10.794   0.576   9.501  1.00  4.58           N
ATOM      0  H   HIS A   8       5.418   3.151   8.139  1.00  4.58           H   new
ATOM      0  HA  HIS A   8       6.759   2.905  10.345  1.00  4.58           H   new
ATOM      0  HB2 HIS A   8       6.686   1.088   8.929  1.00  4.58           H   new
ATOM      0  HB3 HIS A   8       7.422   1.873   7.800  1.00  4.58           H   new
ATOM      0  HD2 HIS A   8      10.121   1.552   7.808  1.00  4.58           H   new
ATOM      0  HE1 HIS A   8      10.498  -0.227  11.329  1.00  4.58           H   new
ATOM      0  HE2 HIS A   8      11.631   0.444   9.354  1.00  4.58           H   new
ATOM    108  N   PHE A   9       8.248   4.536   8.016  1.00  4.18           N
ATOM    109  CA  PHE A   9       9.216   5.560   7.673  1.00  4.18           C
ATOM    110  C   PHE A   9       9.033   6.808   8.511  1.00  4.18           C
ATOM    111  O   PHE A   9       9.973   7.278   9.158  1.00  4.18           O
ATOM    112  CB  PHE A   9       9.014   5.938   6.200  1.00  4.18           C
ATOM    113  CG  PHE A   9       9.651   7.205   5.778  1.00  4.18           C
ATOM    114  CD1 PHE A   9      10.912   7.261   5.393  1.00  4.18           C
ATOM    115  CD2 PHE A   9       8.911   8.385   5.810  1.00  4.18           C
ATOM    116  CE1 PHE A   9      11.485   8.463   5.027  1.00  4.18           C
ATOM    117  CE2 PHE A   9       9.463   9.572   5.472  1.00  4.18           C
ATOM    118  CZ  PHE A   9      10.754   9.616   5.080  1.00  4.18           C
ATOM      0  H   PHE A   9       7.795   4.246   7.345  1.00  4.18           H   new
ATOM      0  HA  PHE A   9      10.105   5.208   7.838  1.00  4.18           H   new
ATOM      0  HB2 PHE A   9       9.360   5.220   5.647  1.00  4.18           H   new
ATOM      0  HB3 PHE A   9       8.062   5.998   6.025  1.00  4.18           H   new
ATOM      0  HD1 PHE A   9      11.420   6.483   5.368  1.00  4.18           H   new
ATOM      0  HD2 PHE A   9       8.018   8.356   6.069  1.00  4.18           H   new
ATOM      0  HE1 PHE A   9      12.370   8.488   4.744  1.00  4.18           H   new
ATOM      0  HE2 PHE A   9       8.957  10.352   5.509  1.00  4.18           H   new
ATOM      0  HZ  PHE A   9      11.144  10.427   4.847  1.00  4.18           H   new
ATOM    128  N   SER A  10       7.808   7.301   8.561  1.00  3.87           N
ATOM    129  CA  SER A  10       7.506   8.547   9.212  1.00  3.87           C
ATOM    130  C   SER A  10       7.877   8.565  10.684  1.00  3.87           C
ATOM    131  O   SER A  10       8.441   9.545  11.186  1.00  3.87           O
ATOM    132  CB  SER A  10       6.033   8.768   9.103  1.00  3.87           C
ATOM    133  OG  SER A  10       5.616   8.898   7.774  1.00  3.87           O
ATOM      0  H   SER A  10       7.124   6.913   8.212  1.00  3.87           H   new
ATOM      0  HA  SER A  10       8.027   9.240   8.777  1.00  3.87           H   new
ATOM      0  HB2 SER A  10       5.565   8.026   9.516  1.00  3.87           H   new
ATOM      0  HB3 SER A  10       5.790   9.567   9.596  1.00  3.87           H   new
ATOM      0  HG  SER A  10       5.639   8.147   7.398  1.00  3.87           H   new
ATOM    139  N   LEU A  11       7.589   7.480  11.391  1.00  3.63           N
ATOM    140  CA  LEU A  11       7.920   7.462  12.802  1.00  3.63           C
ATOM    141  C   LEU A  11       9.432   7.524  12.999  1.00  3.63           C
ATOM    142  O   LEU A  11       9.929   8.286  13.842  1.00  3.63           O
ATOM    143  CB  LEU A  11       7.362   6.196  13.428  1.00  3.63           C
ATOM    144  CG  LEU A  11       5.831   6.123  13.505  1.00  3.63           C
ATOM    145  CD1 LEU A  11       5.440   4.719  13.936  1.00  3.63           C
ATOM    146  CD2 LEU A  11       5.308   7.187  14.489  1.00  3.63           C
ATOM      0  H   LEU A  11       7.215   6.769  11.084  1.00  3.63           H   new
ATOM      0  HA  LEU A  11       7.527   8.238  13.232  1.00  3.63           H   new
ATOM      0  HB2 LEU A  11       7.682   5.434  12.921  1.00  3.63           H   new
ATOM      0  HB3 LEU A  11       7.721   6.111  14.325  1.00  3.63           H   new
ATOM      0  HG  LEU A  11       5.433   6.307  12.640  1.00  3.63           H   new
ATOM      0 HD11 LEU A  11       4.474   4.654  13.990  1.00  3.63           H   new
ATOM      0 HD12 LEU A  11       5.771   4.077  13.288  1.00  3.63           H   new
ATOM      0 HD13 LEU A  11       5.826   4.528  14.805  1.00  3.63           H   new
ATOM      0 HD21 LEU A  11       4.340   7.138  14.535  1.00  3.63           H   new
ATOM      0 HD22 LEU A  11       5.682   7.025  15.369  1.00  3.63           H   new
ATOM      0 HD23 LEU A  11       5.572   8.069  14.183  1.00  3.63           H   new
ATOM    158  N   GLY A  12      10.171   6.761  12.180  1.00  3.46           N
ATOM    159  CA  GLY A  12      11.624   6.778  12.269  1.00  3.46           C
ATOM    160  C   GLY A  12      12.166   8.163  11.919  1.00  3.46           C
ATOM    161  O   GLY A  12      13.155   8.619  12.503  1.00  3.46           O
ATOM      0  H   GLY A  12       9.850   6.237  11.578  1.00  3.46           H   new
ATOM      0  HA2 GLY A  12      11.901   6.533  13.166  1.00  3.46           H   new
ATOM      0  HA3 GLY A  12      11.998   6.117  11.666  1.00  3.46           H   new
ATOM    165  N   VAL A  13      11.504   8.846  10.980  1.00  3.36           N
ATOM    166  CA  VAL A  13      11.931  10.180  10.608  1.00  3.36           C
ATOM    167  C   VAL A  13      11.794  11.150  11.744  1.00  3.36           C
ATOM    168  O   VAL A  13      12.680  11.970  11.948  1.00  3.36           O
ATOM    169  CB  VAL A  13      11.141  10.798   9.481  1.00  3.36           C
ATOM    170  CG1 VAL A  13      11.562  12.188   9.388  1.00  3.36           C
ATOM    171  CG2 VAL A  13      11.398  10.178   8.252  1.00  3.36           C
ATOM      0  H   VAL A  13      10.815   8.553  10.556  1.00  3.36           H   new
ATOM      0  HA  VAL A  13      12.852  10.042  10.338  1.00  3.36           H   new
ATOM      0  HB  VAL A  13      10.194  10.700   9.666  1.00  3.36           H   new
ATOM      0 HG11 VAL A  13      11.076  12.626   8.672  1.00  3.36           H   new
ATOM      0 HG12 VAL A  13      11.377  12.639  10.227  1.00  3.36           H   new
ATOM      0 HG13 VAL A  13      12.514  12.226   9.204  1.00  3.36           H   new
ATOM      0 HG21 VAL A  13      10.872  10.605   7.558  1.00  3.36           H   new
ATOM      0 HG22 VAL A  13      12.341  10.260   8.039  1.00  3.36           H   new
ATOM      0 HG23 VAL A  13      11.160   9.239   8.307  1.00  3.36           H   new
ATOM    181  N   LEU A  14      10.671  11.110  12.466  1.00  3.31           N
ATOM    182  CA  LEU A  14      10.534  12.045  13.570  1.00  3.31           C
ATOM    183  C   LEU A  14      11.688  11.849  14.525  1.00  3.31           C
ATOM    184  O   LEU A  14      12.280  12.821  14.989  1.00  3.31           O
ATOM    185  CB  LEU A  14       9.212  11.911  14.307  1.00  3.31           C
ATOM    186  CG  LEU A  14       9.028  12.918  15.491  1.00  3.31           C
ATOM    187  CD1 LEU A  14       9.072  14.361  14.947  1.00  3.31           C
ATOM    188  CD2 LEU A  14       7.699  12.659  16.243  1.00  3.31           C
ATOM      0  H   LEU A  14      10.010  10.575  12.339  1.00  3.31           H   new
ATOM      0  HA  LEU A  14      10.546  12.941  13.198  1.00  3.31           H   new
ATOM      0  HB2 LEU A  14       8.487  12.036  13.675  1.00  3.31           H   new
ATOM      0  HB3 LEU A  14       9.136  11.007  14.651  1.00  3.31           H   new
ATOM      0  HG  LEU A  14       9.751  12.791  16.125  1.00  3.31           H   new
ATOM      0 HD11 LEU A  14       8.958  14.987  15.679  1.00  3.31           H   new
ATOM      0 HD12 LEU A  14       9.927  14.519  14.517  1.00  3.31           H   new
ATOM      0 HD13 LEU A  14       8.358  14.486  14.302  1.00  3.31           H   new
ATOM      0 HD21 LEU A  14       7.609  13.295  16.970  1.00  3.31           H   new
ATOM      0 HD22 LEU A  14       6.955  12.763  15.630  1.00  3.31           H   new
ATOM      0 HD23 LEU A  14       7.700  11.757  16.601  1.00  3.31           H   new
ATOM    200  N   VAL A  15      12.051  10.593  14.792  1.00  3.31           N
ATOM    201  CA  VAL A  15      13.171  10.361  15.687  1.00  3.31           C
ATOM    202  C   VAL A  15      14.429  11.015  15.125  1.00  3.31           C
ATOM    203  O   VAL A  15      15.149  11.703  15.856  1.00  3.31           O
ATOM    204  CB  VAL A  15      13.419   8.865  15.882  1.00  3.31           C
ATOM    205  CG1 VAL A  15      14.722   8.661  16.644  1.00  3.31           C
ATOM    206  CG2 VAL A  15      12.235   8.262  16.614  1.00  3.31           C
ATOM      0  H   VAL A  15      11.674   9.888  14.475  1.00  3.31           H   new
ATOM      0  HA  VAL A  15      12.954  10.752  16.548  1.00  3.31           H   new
ATOM      0  HB  VAL A  15      13.506   8.417  15.026  1.00  3.31           H   new
ATOM      0 HG11 VAL A  15      14.879   7.712  16.768  1.00  3.31           H   new
ATOM      0 HG12 VAL A  15      15.456   9.047  16.140  1.00  3.31           H   new
ATOM      0 HG13 VAL A  15      14.662   9.094  17.510  1.00  3.31           H   new
ATOM      0 HG21 VAL A  15      12.383   7.312  16.742  1.00  3.31           H   new
ATOM      0 HG22 VAL A  15      12.134   8.693  17.477  1.00  3.31           H   new
ATOM      0 HG23 VAL A  15      11.429   8.395  16.091  1.00  3.31           H   new
ATOM    216  N   ILE A  16      14.662  10.863  13.819  1.00  3.35           N
ATOM    217  CA  ILE A  16      15.830  11.503  13.232  1.00  3.35           C
ATOM    218  C   ILE A  16      15.796  12.999  13.340  1.00  3.35           C
ATOM    219  O   ILE A  16      16.799  13.612  13.708  1.00  3.35           O
ATOM    220  CB  ILE A  16      15.995  11.199  11.733  1.00  3.35           C
ATOM    221  CG1 ILE A  16      16.393   9.739  11.496  1.00  3.35           C
ATOM    222  CG2 ILE A  16      16.994  12.187  11.147  1.00  3.35           C
ATOM    223  CD1 ILE A  16      16.304   9.341  10.034  1.00  3.35           C
ATOM      0  H   ILE A  16      14.173  10.410  13.276  1.00  3.35           H   new
ATOM      0  HA  ILE A  16      16.567  11.134  13.744  1.00  3.35           H   new
ATOM      0  HB  ILE A  16      15.146  11.311  11.277  1.00  3.35           H   new
ATOM      0 HG12 ILE A  16      17.300   9.599  11.811  1.00  3.35           H   new
ATOM      0 HG13 ILE A  16      15.818   9.161  12.021  1.00  3.35           H   new
ATOM      0 HG21 ILE A  16      17.109  12.008  10.201  1.00  3.35           H   new
ATOM      0 HG22 ILE A  16      16.664  13.091  11.267  1.00  3.35           H   new
ATOM      0 HG23 ILE A  16      17.847  12.092  11.600  1.00  3.35           H   new
ATOM      0 HD11 ILE A  16      16.565   8.412   9.935  1.00  3.35           H   new
ATOM      0 HD12 ILE A  16      15.393   9.456   9.722  1.00  3.35           H   new
ATOM      0 HD13 ILE A  16      16.898   9.901   9.509  1.00  3.35           H   new
ATOM    235  N   LEU A  17      14.671  13.598  13.027  1.00  3.42           N
ATOM    236  CA  LEU A  17      14.602  15.033  13.041  1.00  3.42           C
ATOM    237  C   LEU A  17      14.778  15.546  14.449  1.00  3.42           C
ATOM    238  O   LEU A  17      15.401  16.583  14.647  1.00  3.42           O
ATOM    239  CB  LEU A  17      13.311  15.465  12.401  1.00  3.42           C
ATOM    240  CG  LEU A  17      13.284  15.106  10.929  1.00  3.42           C
ATOM    241  CD1 LEU A  17      11.991  15.429  10.401  1.00  3.42           C
ATOM    242  CD2 LEU A  17      14.399  15.828  10.164  1.00  3.42           C
ATOM      0  H   LEU A  17      13.943  13.196  12.806  1.00  3.42           H   new
ATOM      0  HA  LEU A  17      15.324  15.420  12.522  1.00  3.42           H   new
ATOM      0  HB2 LEU A  17      12.565  15.042  12.854  1.00  3.42           H   new
ATOM      0  HB3 LEU A  17      13.200  16.423  12.505  1.00  3.42           H   new
ATOM      0  HG  LEU A  17      13.444  14.155  10.823  1.00  3.42           H   new
ATOM      0 HD11 LEU A  17      11.961  15.204   9.458  1.00  3.42           H   new
ATOM      0 HD12 LEU A  17      11.312  14.924  10.876  1.00  3.42           H   new
ATOM      0 HD13 LEU A  17      11.824  16.378  10.512  1.00  3.42           H   new
ATOM      0 HD21 LEU A  17      14.360  15.582   9.227  1.00  3.42           H   new
ATOM      0 HD22 LEU A  17      14.283  16.787  10.251  1.00  3.42           H   new
ATOM      0 HD23 LEU A  17      15.260  15.572  10.530  1.00  3.42           H   new
ATOM    254  N   LEU A  18      14.270  14.817  15.440  1.00  3.52           N
ATOM    255  CA  LEU A  18      14.473  15.217  16.818  1.00  3.52           C
ATOM    256  C   LEU A  18      15.962  15.153  17.171  1.00  3.52           C
ATOM    257  O   LEU A  18      16.472  16.061  17.827  1.00  3.52           O
ATOM    258  CB  LEU A  18      13.633  14.343  17.753  1.00  3.52           C
ATOM    259  CG  LEU A  18      12.105  14.586  17.682  1.00  3.52           C
ATOM    260  CD1 LEU A  18      11.376  13.504  18.460  1.00  3.52           C
ATOM    261  CD2 LEU A  18      11.797  15.951  18.266  1.00  3.52           C
ATOM      0  H   LEU A  18      13.811  14.097  15.333  1.00  3.52           H   new
ATOM      0  HA  LEU A  18      14.180  16.135  16.931  1.00  3.52           H   new
ATOM      0  HB2 LEU A  18      13.808  13.412  17.547  1.00  3.52           H   new
ATOM      0  HB3 LEU A  18      13.928  14.492  18.665  1.00  3.52           H   new
ATOM      0  HG  LEU A  18      11.808  14.556  16.759  1.00  3.52           H   new
ATOM      0 HD11 LEU A  18      10.420  13.660  18.413  1.00  3.52           H   new
ATOM      0 HD12 LEU A  18      11.581  12.636  18.078  1.00  3.52           H   new
ATOM      0 HD13 LEU A  18      11.661  13.524  19.387  1.00  3.52           H   new
ATOM      0 HD21 LEU A  18      10.841  16.112  18.226  1.00  3.52           H   new
ATOM      0 HD22 LEU A  18      12.091  15.982  19.190  1.00  3.52           H   new
ATOM      0 HD23 LEU A  18      12.261  16.633  17.756  1.00  3.52           H   new
ATOM    273  N   MET A  19      16.699  14.139  16.666  1.00  3.63           N
ATOM    274  CA  MET A  19      18.138  14.082  16.951  1.00  3.63           C
ATOM    275  C   MET A  19      18.815  15.313  16.366  1.00  3.63           C
ATOM    276  O   MET A  19      19.671  15.941  17.003  1.00  3.63           O
ATOM    277  CB  MET A  19      18.826  12.874  16.292  1.00  3.63           C
ATOM    278  CG  MET A  19      18.542  11.486  16.822  1.00  3.63           C
ATOM    279  SD  MET A  19      19.684  10.257  16.057  1.00  3.63           S
ATOM    280  CE  MET A  19      19.038  10.051  14.395  1.00  3.63           C
ATOM      0  H   MET A  19      16.393  13.502  16.176  1.00  3.63           H   new
ATOM      0  HA  MET A  19      18.222  14.022  17.915  1.00  3.63           H   new
ATOM      0  HB2 MET A  19      18.591  12.881  15.351  1.00  3.63           H   new
ATOM      0  HB3 MET A  19      19.784  13.017  16.346  1.00  3.63           H   new
ATOM      0  HG2 MET A  19      18.645  11.475  17.786  1.00  3.63           H   new
ATOM      0  HG3 MET A  19      17.622  11.243  16.632  1.00  3.63           H   new
ATOM      0  HE1 MET A  19      19.585   9.412  13.912  1.00  3.63           H   new
ATOM      0  HE2 MET A  19      18.125   9.726  14.440  1.00  3.63           H   new
ATOM      0  HE3 MET A  19      19.054  10.904  13.933  1.00  3.63           H   new
ATOM    290  N   VAL A  20      18.387  15.677  15.157  1.00  3.76           N
ATOM    291  CA  VAL A  20      18.943  16.818  14.461  1.00  3.76           C
ATOM    292  C   VAL A  20      18.623  18.116  15.182  1.00  3.76           C
ATOM    293  O   VAL A  20      19.518  18.923  15.409  1.00  3.76           O
ATOM    294  CB  VAL A  20      18.417  16.859  13.011  1.00  3.76           C
ATOM    295  CG1 VAL A  20      18.826  18.146  12.334  1.00  3.76           C
ATOM    296  CG2 VAL A  20      18.965  15.659  12.244  1.00  3.76           C
ATOM      0  H   VAL A  20      17.768  15.266  14.725  1.00  3.76           H   new
ATOM      0  HA  VAL A  20      19.908  16.722  14.445  1.00  3.76           H   new
ATOM      0  HB  VAL A  20      17.448  16.820  13.022  1.00  3.76           H   new
ATOM      0 HG11 VAL A  20      18.488  18.155  11.425  1.00  3.76           H   new
ATOM      0 HG12 VAL A  20      18.460  18.900  12.823  1.00  3.76           H   new
ATOM      0 HG13 VAL A  20      19.794  18.211  12.319  1.00  3.76           H   new
ATOM      0 HG21 VAL A  20      18.637  15.681  11.331  1.00  3.76           H   new
ATOM      0 HG22 VAL A  20      19.934  15.693  12.239  1.00  3.76           H   new
ATOM      0 HG23 VAL A  20      18.673  14.840  12.673  1.00  3.76           H   new
ATOM    306  N   GLN A  21      17.370  18.305  15.590  1.00  3.91           N
ATOM    307  CA  GLN A  21      16.967  19.528  16.271  1.00  3.91           C
ATOM    308  C   GLN A  21      17.676  19.704  17.600  1.00  3.91           C
ATOM    309  O   GLN A  21      18.160  20.797  17.907  1.00  3.91           O
ATOM    310  CB  GLN A  21      15.460  19.500  16.516  1.00  3.91           C
ATOM    311  CG  GLN A  21      14.624  19.647  15.275  1.00  3.91           C
ATOM    312  CD  GLN A  21      13.166  19.341  15.519  1.00  3.91           C
ATOM    313  NE2 GLN A  21      12.449  18.979  14.459  1.00  3.91           N
ATOM    314  OE1 GLN A  21      12.688  19.431  16.652  1.00  3.91           O
ATOM      0  H   GLN A  21      16.737  17.733  15.480  1.00  3.91           H   new
ATOM      0  HA  GLN A  21      17.211  20.273  15.699  1.00  3.91           H   new
ATOM      0  HB2 GLN A  21      15.230  18.664  16.950  1.00  3.91           H   new
ATOM      0  HB3 GLN A  21      15.231  20.212  17.133  1.00  3.91           H   new
ATOM      0  HG2 GLN A  21      14.709  20.552  14.937  1.00  3.91           H   new
ATOM      0  HG3 GLN A  21      14.965  19.054  14.587  1.00  3.91           H   new
ATOM      0 HE21 GLN A  21      12.821  18.928  13.685  1.00  3.91           H   new
ATOM      0 HE22 GLN A  21      11.613  18.796  14.547  1.00  3.91           H   new
ATOM    323  N   GLU A  22      17.816  18.624  18.370  1.00  4.09           N
ATOM    324  CA  GLU A  22      18.492  18.758  19.650  1.00  4.09           C
ATOM    325  C   GLU A  22      19.958  19.085  19.413  1.00  4.09           C
ATOM    326  O   GLU A  22      20.553  19.859  20.160  1.00  4.09           O
ATOM    327  CB  GLU A  22      18.325  17.500  20.505  1.00  4.09           C
ATOM    328  CG  GLU A  22      16.879  17.262  21.018  1.00  4.09           C
ATOM    329  CD  GLU A  22      16.349  18.385  21.899  1.00  4.09           C
ATOM    330  OE1 GLU A  22      17.012  18.755  22.834  1.00  4.09           O
ATOM    331  OE2 GLU A  22      15.267  18.882  21.621  1.00  4.09           O1-
ATOM      0  H   GLU A  22      17.537  17.834  18.176  1.00  4.09           H   new
ATOM      0  HA  GLU A  22      18.086  19.486  20.147  1.00  4.09           H   new
ATOM      0  HB2 GLU A  22      18.603  16.730  19.986  1.00  4.09           H   new
ATOM      0  HB3 GLU A  22      18.922  17.559  21.267  1.00  4.09           H   new
ATOM      0  HG2 GLU A  22      16.288  17.153  20.256  1.00  4.09           H   new
ATOM      0  HG3 GLU A  22      16.854  16.431  21.518  1.00  4.09           H   new
ATOM    338  N   GLY A  23      20.531  18.515  18.351  1.00  4.32           N
ATOM    339  CA  GLY A  23      21.897  18.797  17.960  1.00  4.32           C
ATOM    340  C   GLY A  23      22.072  20.268  17.565  1.00  4.32           C
ATOM    341  O   GLY A  23      22.954  20.946  18.078  1.00  4.32           O
ATOM      0  H   GLY A  23      20.130  17.952  17.840  1.00  4.32           H   new
ATOM      0  HA2 GLY A  23      22.496  18.583  18.693  1.00  4.32           H   new
ATOM      0  HA3 GLY A  23      22.146  18.228  17.215  1.00  4.32           H   new
ATOM    345  N   LEU A  24      21.213  20.756  16.664  1.00  4.64           N
ATOM    346  CA  LEU A  24      21.279  22.118  16.133  1.00  4.64           C
ATOM    347  C   LEU A  24      21.101  23.208  17.194  1.00  4.64           C
ATOM    348  O   LEU A  24      21.709  24.275  17.093  1.00  4.64           O
ATOM    349  CB  LEU A  24      20.196  22.305  15.070  1.00  4.64           C
ATOM    350  CG  LEU A  24      20.354  21.537  13.747  1.00  4.64           C
ATOM    351  CD1 LEU A  24      19.076  21.753  12.920  1.00  4.64           C
ATOM    352  CD2 LEU A  24      21.593  21.990  13.025  1.00  4.64           C
ATOM      0  H   LEU A  24      20.564  20.294  16.340  1.00  4.64           H   new
ATOM      0  HA  LEU A  24      22.170  22.217  15.764  1.00  4.64           H   new
ATOM      0  HB2 LEU A  24      19.346  22.052  15.462  1.00  4.64           H   new
ATOM      0  HB3 LEU A  24      20.142  23.251  14.862  1.00  4.64           H   new
ATOM      0  HG  LEU A  24      20.465  20.587  13.906  1.00  4.64           H   new
ATOM      0 HD11 LEU A  24      19.151  21.277  12.078  1.00  4.64           H   new
ATOM      0 HD12 LEU A  24      18.311  21.418  13.413  1.00  4.64           H   new
ATOM      0 HD13 LEU A  24      18.959  22.700  12.746  1.00  4.64           H   new
ATOM      0 HD21 LEU A  24      21.681  21.499  12.193  1.00  4.64           H   new
ATOM      0 HD22 LEU A  24      21.528  22.939  12.834  1.00  4.64           H   new
ATOM      0 HD23 LEU A  24      22.370  21.825  13.581  1.00  4.64           H   new
ATOM    364  N   LYS A  25      20.259  22.961  18.193  1.00  5.03           N
ATOM    365  CA  LYS A  25      20.052  23.925  19.272  1.00  5.03           C
ATOM    366  C   LYS A  25      21.300  23.993  20.147  1.00  5.03           C
ATOM    367  O   LYS A  25      22.059  23.038  20.229  1.00  5.03           O
ATOM    368  CB  LYS A  25      18.821  23.571  20.106  1.00  5.03           C
ATOM    369  CG  LYS A  25      17.494  23.747  19.370  1.00  5.03           C
ATOM    370  CD  LYS A  25      16.311  23.499  20.285  1.00  5.03           C
ATOM    371  CE  LYS A  25      16.189  22.020  20.610  1.00  5.03           C
ATOM    372  NZ  LYS A  25      15.004  21.712  21.461  1.00  5.03           N1+
ATOM      0  H   LYS A  25      19.796  22.240  18.266  1.00  5.03           H   new
ATOM      0  HA  LYS A  25      19.893  24.798  18.879  1.00  5.03           H   new
ATOM      0  HB2 LYS A  25      18.896  22.650  20.400  1.00  5.03           H   new
ATOM      0  HB3 LYS A  25      18.813  24.124  20.903  1.00  5.03           H   new
ATOM      0  HG2 LYS A  25      17.441  24.645  19.008  1.00  5.03           H   new
ATOM      0  HG3 LYS A  25      17.456  23.135  18.618  1.00  5.03           H   new
ATOM      0  HD2 LYS A  25      16.417  24.008  21.104  1.00  5.03           H   new
ATOM      0  HD3 LYS A  25      15.496  23.811  19.861  1.00  5.03           H   new
ATOM      0  HE2 LYS A  25      16.129  21.515  19.784  1.00  5.03           H   new
ATOM      0  HE3 LYS A  25      16.994  21.725  21.064  1.00  5.03           H   new
ATOM      0  HZ1 LYS A  25      14.950  20.833  21.588  1.00  5.03           H   new
ATOM      0  HZ2 LYS A  25      15.089  22.120  22.247  1.00  5.03           H   new
ATOM      0  HZ3 LYS A  25      14.265  21.999  21.056  1.00  5.03           H   new
ATOM    386  N   LYS A  26      21.519  25.117  20.824  1.00  5.50           N
ATOM    387  CA  LYS A  26      22.711  25.264  21.670  1.00  5.50           C
ATOM    388  C   LYS A  26      23.993  25.110  20.826  1.00  5.50           C
ATOM    389  O   LYS A  26      24.236  25.948  19.948  1.00  5.50           O
ATOM    390  CB  LYS A  26      22.686  24.261  22.837  1.00  5.50           C
ATOM    391  CG  LYS A  26      21.484  24.408  23.767  1.00  5.50           C
ATOM    392  CD  LYS A  26      21.565  23.425  24.929  1.00  5.50           C
ATOM    393  CE  LYS A  26      20.362  23.550  25.859  1.00  5.50           C
ATOM    394  NZ  LYS A  26      20.420  22.566  26.976  1.00  5.50           N1+
ATOM      0  H   LYS A  26      20.999  25.802  20.811  1.00  5.50           H   new
ATOM      0  HA  LYS A  26      22.707  26.156  22.052  1.00  5.50           H   new
ATOM      0  HB2 LYS A  26      22.694  23.361  22.476  1.00  5.50           H   new
ATOM      0  HB3 LYS A  26      23.498  24.365  23.357  1.00  5.50           H   new
ATOM      0  HG2 LYS A  26      21.445  25.315  24.109  1.00  5.50           H   new
ATOM      0  HG3 LYS A  26      20.666  24.257  23.269  1.00  5.50           H   new
ATOM      0  HD2 LYS A  26      21.615  22.520  24.584  1.00  5.50           H   new
ATOM      0  HD3 LYS A  26      22.380  23.583  25.431  1.00  5.50           H   new
ATOM      0  HE2 LYS A  26      20.326  24.449  26.222  1.00  5.50           H   new
ATOM      0  HE3 LYS A  26      19.546  23.416  25.352  1.00  5.50           H   new
ATOM      0  HZ1 LYS A  26      19.706  22.666  27.497  1.00  5.50           H   new
ATOM      0  HZ2 LYS A  26      20.431  21.740  26.644  1.00  5.50           H   new
ATOM      0  HZ3 LYS A  26      21.158  22.703  27.455  1.00  5.50           H   new
ATOM    408  N   ARG A  27      24.835  24.105  21.111  1.00  6.00           N
ATOM    409  CA  ARG A  27      26.085  23.934  20.358  1.00  6.00           C
ATOM    410  C   ARG A  27      26.370  22.480  19.983  1.00  6.00           C
ATOM    411  O   ARG A  27      26.146  21.566  20.778  1.00  6.00           O
ATOM    412  CB  ARG A  27      27.279  24.442  21.164  1.00  6.00           C
ATOM    413  CG  ARG A  27      27.306  25.942  21.475  1.00  6.00           C
ATOM    414  CD  ARG A  27      27.563  26.749  20.249  1.00  6.00           C
ATOM    415  NE  ARG A  27      27.689  28.166  20.546  1.00  6.00           N
ATOM    416  CZ  ARG A  27      26.666  29.044  20.617  1.00  6.00           C
ATOM    417  NH1 ARG A  27      25.422  28.661  20.400  1.00  6.00           N1+
ATOM    418  NH2 ARG A  27      26.917  30.312  20.907  1.00  6.00           N
ATOM      0  H   ARG A  27      24.702  23.520  21.728  1.00  6.00           H   new
ATOM      0  HA  ARG A  27      25.965  24.448  19.544  1.00  6.00           H   new
ATOM      0  HB2 ARG A  27      27.307  23.957  22.004  1.00  6.00           H   new
ATOM      0  HB3 ARG A  27      28.089  24.218  20.680  1.00  6.00           H   new
ATOM      0  HG2 ARG A  27      26.460  26.208  21.867  1.00  6.00           H   new
ATOM      0  HG3 ARG A  27      27.994  26.125  22.134  1.00  6.00           H   new
ATOM      0  HD2 ARG A  27      28.375  26.436  19.821  1.00  6.00           H   new
ATOM      0  HD3 ARG A  27      26.839  26.615  19.617  1.00  6.00           H   new
ATOM      0  HE  ARG A  27      28.481  28.470  20.688  1.00  6.00           H   new
ATOM      0 HH11 ARG A  27      25.252  27.840  20.210  1.00  6.00           H   new
ATOM      0 HH12 ARG A  27      24.781  29.233  20.449  1.00  6.00           H   new
ATOM      0 HH21 ARG A  27      27.726  30.569  21.048  1.00  6.00           H   new
ATOM      0 HH22 ARG A  27      26.271  30.878  20.954  1.00  6.00           H   new
ATOM    432  N   MET A  28      26.938  22.285  18.790  1.00  6.46           N
ATOM    433  CA  MET A  28      27.331  20.954  18.341  1.00  6.46           C
ATOM    434  C   MET A  28      28.826  20.757  18.447  1.00  6.46           C
ATOM    435  O   MET A  28      29.597  21.717  18.403  1.00  6.46           O
ATOM    436  CB  MET A  28      26.915  20.698  16.895  1.00  6.46           C
ATOM    437  CG  MET A  28      25.457  20.764  16.679  1.00  6.46           C
ATOM    438  SD  MET A  28      24.927  20.391  15.003  1.00  6.46           S
ATOM    439  CE  MET A  28      24.846  18.609  15.094  1.00  6.46           C
ATOM      0  H   MET A  28      27.103  22.914  18.227  1.00  6.46           H   new
ATOM      0  HA  MET A  28      26.874  20.326  18.923  1.00  6.46           H   new
ATOM      0  HB2 MET A  28      27.349  21.349  16.322  1.00  6.46           H   new
ATOM      0  HB3 MET A  28      27.235  19.823  16.624  1.00  6.46           H   new
ATOM      0  HG2 MET A  28      25.024  20.145  17.287  1.00  6.46           H   new
ATOM      0  HG3 MET A  28      25.148  21.653  16.912  1.00  6.46           H   new
ATOM      0  HE1 MET A  28      24.565  18.253  14.236  1.00  6.46           H   new
ATOM      0  HE2 MET A  28      25.721  18.256  15.319  1.00  6.46           H   new
ATOM      0  HE3 MET A  28      24.208  18.348  15.777  1.00  6.46           H   new
ATOM    449  N   THR A  29      29.217  19.501  18.542  1.00  6.82           N
ATOM    450  CA  THR A  29      30.605  19.084  18.545  1.00  6.82           C
ATOM    451  C   THR A  29      30.782  18.051  17.463  1.00  6.82           C
ATOM    452  O   THR A  29      29.796  17.536  16.938  1.00  6.82           O
ATOM    453  CB  THR A  29      31.007  18.452  19.891  1.00  6.82           C
ATOM    454  CG2 THR A  29      30.667  19.399  21.031  1.00  6.82           C
ATOM    455  OG1 THR A  29      30.291  17.197  20.090  1.00  6.82           O
ATOM      0  H   THR A  29      28.664  18.845  18.609  1.00  6.82           H   new
ATOM      0  HA  THR A  29      31.163  19.863  18.397  1.00  6.82           H   new
ATOM      0  HB  THR A  29      31.962  18.283  19.879  1.00  6.82           H   new
ATOM      0  HG1 THR A  29      30.517  16.859  20.825  1.00  6.82           H   new
ATOM      0 HG21 THR A  29      30.923  18.995  21.875  1.00  6.82           H   new
ATOM      0 HG22 THR A  29      31.148  20.233  20.914  1.00  6.82           H   new
ATOM      0 HG23 THR A  29      29.713  19.574  21.033  1.00  6.82           H   new
ATOM    463  N   THR A  30      32.023  17.694  17.163  1.00  7.01           N
ATOM    464  CA  THR A  30      32.262  16.683  16.145  1.00  7.01           C
ATOM    465  C   THR A  30      31.571  15.378  16.495  1.00  7.01           C
ATOM    466  O   THR A  30      30.933  14.761  15.644  1.00  7.01           O
ATOM    467  CB  THR A  30      33.762  16.429  15.959  1.00  7.01           C
ATOM    468  CG2 THR A  30      33.972  15.320  14.959  1.00  7.01           C
ATOM    469  OG1 THR A  30      34.401  17.631  15.506  1.00  7.01           O
ATOM      0  H   THR A  30      32.730  18.019  17.530  1.00  7.01           H   new
ATOM      0  HA  THR A  30      31.893  17.022  15.314  1.00  7.01           H   new
ATOM      0  HB  THR A  30      34.152  16.164  16.807  1.00  7.01           H   new
ATOM      0  HG1 THR A  30      35.223  17.491  15.406  1.00  7.01           H   new
ATOM      0 HG21 THR A  30      34.922  15.163  14.845  1.00  7.01           H   new
ATOM      0 HG22 THR A  30      33.547  14.509  15.280  1.00  7.01           H   new
ATOM      0 HG23 THR A  30      33.582  15.573  14.108  1.00  7.01           H   new
ATOM    477  N   LYS A  31      31.671  14.967  17.757  1.00  7.01           N
ATOM    478  CA  LYS A  31      31.051  13.724  18.181  1.00  7.01           C
ATOM    479  C   LYS A  31      29.529  13.771  18.031  1.00  7.01           C
ATOM    480  O   LYS A  31      28.924  12.778  17.618  1.00  7.01           O
ATOM    481  CB  LYS A  31      31.446  13.405  19.621  1.00  7.01           C
ATOM    482  CG  LYS A  31      32.909  12.999  19.776  1.00  7.01           C
ATOM    483  CD  LYS A  31      33.267  12.705  21.227  1.00  7.01           C
ATOM    484  CE  LYS A  31      34.733  12.304  21.364  1.00  7.01           C
ATOM    485  NZ  LYS A  31      35.110  12.046  22.779  1.00  7.01           N1+
ATOM      0  H   LYS A  31      32.091  15.392  18.376  1.00  7.01           H   new
ATOM      0  HA  LYS A  31      31.374  13.015  17.603  1.00  7.01           H   new
ATOM      0  HB2 LYS A  31      31.273  14.182  20.176  1.00  7.01           H   new
ATOM      0  HB3 LYS A  31      30.882  12.688  19.952  1.00  7.01           H   new
ATOM      0  HG2 LYS A  31      33.085  12.214  19.234  1.00  7.01           H   new
ATOM      0  HG3 LYS A  31      33.478  13.709  19.440  1.00  7.01           H   new
ATOM      0  HD2 LYS A  31      33.091  13.489  21.771  1.00  7.01           H   new
ATOM      0  HD3 LYS A  31      32.701  11.993  21.564  1.00  7.01           H   new
ATOM      0  HE2 LYS A  31      34.901  11.508  20.835  1.00  7.01           H   new
ATOM      0  HE3 LYS A  31      35.295  13.008  21.004  1.00  7.01           H   new
ATOM      0  HZ1 LYS A  31      35.969  11.815  22.820  1.00  7.01           H   new
ATOM      0  HZ2 LYS A  31      34.977  12.782  23.261  1.00  7.01           H   new
ATOM      0  HZ3 LYS A  31      34.610  11.385  23.104  1.00  7.01           H   new
ATOM    499  N   ILE A  32      28.902  14.924  18.316  1.00  6.84           N
ATOM    500  CA  ILE A  32      27.447  15.045  18.142  1.00  6.84           C
ATOM    501  C   ILE A  32      27.052  14.931  16.672  1.00  6.84           C
ATOM    502  O   ILE A  32      26.081  14.245  16.315  1.00  6.84           O
ATOM    503  CB  ILE A  32      26.910  16.376  18.703  1.00  6.84           C
ATOM    504  CG1 ILE A  32      27.038  16.395  20.230  1.00  6.84           C
ATOM    505  CG2 ILE A  32      25.465  16.613  18.267  1.00  6.84           C
ATOM    506  CD1 ILE A  32      26.800  17.759  20.854  1.00  6.84           C
ATOM      0  H   ILE A  32      29.293  15.633  18.605  1.00  6.84           H   new
ATOM      0  HA  ILE A  32      27.051  14.313  18.640  1.00  6.84           H   new
ATOM      0  HB  ILE A  32      27.445  17.100  18.342  1.00  6.84           H   new
ATOM      0 HG12 ILE A  32      26.406  15.763  20.606  1.00  6.84           H   new
ATOM      0 HG13 ILE A  32      27.925  16.088  20.475  1.00  6.84           H   new
ATOM      0 HG21 ILE A  32      25.151  17.455  18.632  1.00  6.84           H   new
ATOM      0 HG22 ILE A  32      25.420  16.644  17.299  1.00  6.84           H   new
ATOM      0 HG23 ILE A  32      24.906  15.891  18.593  1.00  6.84           H   new
ATOM      0 HD11 ILE A  32      26.897  17.696  21.817  1.00  6.84           H   new
ATOM      0 HD12 ILE A  32      27.447  18.392  20.505  1.00  6.84           H   new
ATOM      0 HD13 ILE A  32      25.904  18.062  20.639  1.00  6.84           H   new
ATOM    518  N   ILE A  33      27.815  15.616  15.817  1.00  6.54           N
ATOM    519  CA  ILE A  33      27.550  15.630  14.389  1.00  6.54           C
ATOM    520  C   ILE A  33      27.711  14.230  13.811  1.00  6.54           C
ATOM    521  O   ILE A  33      26.828  13.747  13.082  1.00  6.54           O
ATOM    522  CB  ILE A  33      28.544  16.586  13.696  1.00  6.54           C
ATOM    523  CG1 ILE A  33      28.251  18.026  14.118  1.00  6.54           C
ATOM    524  CG2 ILE A  33      28.445  16.436  12.189  1.00  6.54           C
ATOM    525  CD1 ILE A  33      29.324  19.006  13.776  1.00  6.54           C
ATOM      0  H   ILE A  33      28.498  16.082  16.054  1.00  6.54           H   new
ATOM      0  HA  ILE A  33      26.641  15.932  14.238  1.00  6.54           H   new
ATOM      0  HB  ILE A  33      29.448  16.361  13.965  1.00  6.54           H   new
ATOM      0 HG12 ILE A  33      27.424  18.311  13.699  1.00  6.54           H   new
ATOM      0 HG13 ILE A  33      28.105  18.046  15.077  1.00  6.54           H   new
ATOM      0 HG21 ILE A  33      29.072  17.040  11.762  1.00  6.54           H   new
ATOM      0 HG22 ILE A  33      28.655  15.522  11.940  1.00  6.54           H   new
ATOM      0 HG23 ILE A  33      27.544  16.650  11.901  1.00  6.54           H   new
ATOM      0 HD11 ILE A  33      29.062  19.891  14.076  1.00  6.54           H   new
ATOM      0 HD12 ILE A  33      30.150  18.748  14.214  1.00  6.54           H   new
ATOM      0 HD13 ILE A  33      29.458  19.017  12.815  1.00  6.54           H   new
ATOM    537  N   MET A  34      28.820  13.566  14.150  1.00  6.17           N
ATOM    538  CA  MET A  34      29.073  12.223  13.661  1.00  6.17           C
ATOM    539  C   MET A  34      28.087  11.214  14.208  1.00  6.17           C
ATOM    540  O   MET A  34      27.574  10.393  13.450  1.00  6.17           O
ATOM    541  CB  MET A  34      30.482  11.767  14.008  1.00  6.17           C
ATOM    542  CG  MET A  34      31.591  12.465  13.285  1.00  6.17           C
ATOM    543  SD  MET A  34      33.184  11.898  13.870  1.00  6.17           S
ATOM    544  CE  MET A  34      33.147  10.214  13.253  1.00  6.17           C
ATOM      0  H   MET A  34      29.434  13.882  14.663  1.00  6.17           H   new
ATOM      0  HA  MET A  34      28.969  12.266  12.698  1.00  6.17           H   new
ATOM      0  HB2 MET A  34      30.616  11.885  14.961  1.00  6.17           H   new
ATOM      0  HB3 MET A  34      30.549  10.816  13.828  1.00  6.17           H   new
ATOM      0  HG2 MET A  34      31.515  12.302  12.332  1.00  6.17           H   new
ATOM      0  HG3 MET A  34      31.516  13.423  13.416  1.00  6.17           H   new
ATOM      0  HE1 MET A  34      33.969   9.761  13.498  1.00  6.17           H   new
ATOM      0  HE2 MET A  34      32.392   9.744  13.640  1.00  6.17           H   new
ATOM      0  HE3 MET A  34      33.060  10.225  12.287  1.00  6.17           H   new
ATOM    554  N   SER A  35      27.766  11.291  15.502  1.00  5.79           N
ATOM    555  CA  SER A  35      26.850  10.329  16.091  1.00  5.79           C
ATOM    556  C   SER A  35      25.492  10.415  15.427  1.00  5.79           C
ATOM    557  O   SER A  35      24.885   9.387  15.111  1.00  5.79           O
ATOM    558  CB  SER A  35      26.688  10.597  17.575  1.00  5.79           C
ATOM    559  OG  SER A  35      27.888  10.395  18.264  1.00  5.79           O
ATOM      0  H   SER A  35      28.066  11.887  16.045  1.00  5.79           H   new
ATOM      0  HA  SER A  35      27.220   9.442  15.958  1.00  5.79           H   new
ATOM      0  HB2 SER A  35      26.385  11.509  17.710  1.00  5.79           H   new
ATOM      0  HB3 SER A  35      26.003  10.014  17.938  1.00  5.79           H   new
ATOM      0  HG  SER A  35      28.379  11.071  18.176  1.00  5.79           H   new
ATOM    565  N   THR A  36      25.026  11.642  15.178  1.00  5.43           N
ATOM    566  CA  THR A  36      23.736  11.824  14.547  1.00  5.43           C
ATOM    567  C   THR A  36      23.792  11.313  13.121  1.00  5.43           C
ATOM    568  O   THR A  36      22.909  10.577  12.685  1.00  5.43           O
ATOM    569  CB  THR A  36      23.330  13.303  14.511  1.00  5.43           C
ATOM    570  CG2 THR A  36      21.938  13.427  13.855  1.00  5.43           C
ATOM    571  OG1 THR A  36      23.281  13.821  15.846  1.00  5.43           O
ATOM      0  H   THR A  36      25.443  12.370  15.368  1.00  5.43           H   new
ATOM      0  HA  THR A  36      23.083  11.330  15.067  1.00  5.43           H   new
ATOM      0  HB  THR A  36      23.980  13.808  13.998  1.00  5.43           H   new
ATOM      0  HG1 THR A  36      24.060  13.990  16.110  1.00  5.43           H   new
ATOM      0 HG21 THR A  36      21.674  14.360  13.829  1.00  5.43           H   new
ATOM      0 HG22 THR A  36      21.973  13.076  12.951  1.00  5.43           H   new
ATOM      0 HG23 THR A  36      21.290  12.923  14.372  1.00  5.43           H   new
ATOM    579  N   SER A  37      24.853  11.676  12.391  1.00  5.12           N
ATOM    580  CA  SER A  37      24.962  11.296  10.997  1.00  5.12           C
ATOM    581  C   SER A  37      24.992   9.784  10.840  1.00  5.12           C
ATOM    582  O   SER A  37      24.309   9.230   9.975  1.00  5.12           O
ATOM    583  CB  SER A  37      26.230  11.888  10.419  1.00  5.12           C
ATOM    584  OG  SER A  37      26.177  13.294  10.431  1.00  5.12           O
ATOM      0  H   SER A  37      25.512  12.140  12.691  1.00  5.12           H   new
ATOM      0  HA  SER A  37      24.186  11.635  10.524  1.00  5.12           H   new
ATOM      0  HB2 SER A  37      26.996  11.585  10.931  1.00  5.12           H   new
ATOM      0  HB3 SER A  37      26.354  11.573   9.510  1.00  5.12           H   new
ATOM      0  HG  SER A  37      26.372  13.575  11.198  1.00  5.12           H   new
ATOM    590  N   MET A  38      25.747   9.104  11.702  1.00  4.89           N
ATOM    591  CA  MET A  38      25.826   7.659  11.623  1.00  4.89           C
ATOM    592  C   MET A  38      24.486   7.047  11.972  1.00  4.89           C
ATOM    593  O   MET A  38      24.055   6.097  11.321  1.00  4.89           O
ATOM    594  CB  MET A  38      26.922   7.142  12.543  1.00  4.89           C
ATOM    595  CG  MET A  38      28.340   7.469  12.067  1.00  4.89           C
ATOM    596  SD  MET A  38      29.616   6.682  13.054  1.00  4.89           S
ATOM    597  CE  MET A  38      29.501   7.666  14.542  1.00  4.89           C
ATOM      0  H   MET A  38      26.214   9.460  12.330  1.00  4.89           H   new
ATOM      0  HA  MET A  38      26.050   7.401  10.715  1.00  4.89           H   new
ATOM      0  HB2 MET A  38      26.793   7.518  13.428  1.00  4.89           H   new
ATOM      0  HB3 MET A  38      26.833   6.180  12.628  1.00  4.89           H   new
ATOM      0  HG2 MET A  38      28.437   7.191  11.143  1.00  4.89           H   new
ATOM      0  HG3 MET A  38      28.469   8.430  12.089  1.00  4.89           H   new
ATOM      0  HE1 MET A  38      30.150   7.350  15.190  1.00  4.89           H   new
ATOM      0  HE2 MET A  38      29.682   8.595  14.330  1.00  4.89           H   new
ATOM      0  HE3 MET A  38      28.609   7.587  14.914  1.00  4.89           H   new
ATOM    607  N   ALA A  39      23.793   7.603  12.972  1.00  4.75           N
ATOM    608  CA  ALA A  39      22.490   7.078  13.341  1.00  4.75           C
ATOM    609  C   ALA A  39      21.524   7.188  12.170  1.00  4.75           C
ATOM    610  O   ALA A  39      20.768   6.253  11.896  1.00  4.75           O
ATOM    611  CB  ALA A  39      21.959   7.826  14.541  1.00  4.75           C
ATOM      0  H   ALA A  39      24.061   8.274  13.438  1.00  4.75           H   new
ATOM      0  HA  ALA A  39      22.580   6.140  13.572  1.00  4.75           H   new
ATOM      0  HB1 ALA A  39      21.089   7.472  14.784  1.00  4.75           H   new
ATOM      0  HB2 ALA A  39      22.571   7.719  15.286  1.00  4.75           H   new
ATOM      0  HB3 ALA A  39      21.876   8.768  14.325  1.00  4.75           H   new
ATOM    617  N   VAL A  40      21.596   8.299  11.434  1.00  4.72           N
ATOM    618  CA  VAL A  40      20.741   8.489  10.274  1.00  4.72           C
ATOM    619  C   VAL A  40      21.059   7.457   9.220  1.00  4.72           C
ATOM    620  O   VAL A  40      20.148   6.859   8.650  1.00  4.72           O
ATOM    621  CB  VAL A  40      20.897   9.902   9.689  1.00  4.72           C
ATOM    622  CG1 VAL A  40      20.163  10.014   8.354  1.00  4.72           C
ATOM    623  CG2 VAL A  40      20.307  10.878  10.658  1.00  4.72           C
ATOM      0  H   VAL A  40      22.134   8.951  11.594  1.00  4.72           H   new
ATOM      0  HA  VAL A  40      19.821   8.382  10.561  1.00  4.72           H   new
ATOM      0  HB  VAL A  40      21.837  10.089   9.541  1.00  4.72           H   new
ATOM      0 HG11 VAL A  40      20.271  10.910   7.999  1.00  4.72           H   new
ATOM      0 HG12 VAL A  40      20.531   9.372   7.727  1.00  4.72           H   new
ATOM      0 HG13 VAL A  40      19.220   9.831   8.487  1.00  4.72           H   new
ATOM      0 HG21 VAL A  40      20.396  11.778  10.306  1.00  4.72           H   new
ATOM      0 HG22 VAL A  40      19.368  10.675  10.791  1.00  4.72           H   new
ATOM      0 HG23 VAL A  40      20.774  10.815  11.506  1.00  4.72           H   new
ATOM    633  N   LEU A  41      22.346   7.223   8.970  1.00  4.80           N
ATOM    634  CA  LEU A  41      22.732   6.240   7.976  1.00  4.80           C
ATOM    635  C   LEU A  41      22.256   4.851   8.375  1.00  4.80           C
ATOM    636  O   LEU A  41      21.770   4.104   7.530  1.00  4.80           O
ATOM    637  CB  LEU A  41      24.240   6.269   7.779  1.00  4.80           C
ATOM    638  CG  LEU A  41      24.749   7.543   7.110  1.00  4.80           C
ATOM    639  CD1 LEU A  41      26.269   7.550   7.123  1.00  4.80           C
ATOM    640  CD2 LEU A  41      24.190   7.619   5.695  1.00  4.80           C
ATOM      0  H   LEU A  41      23.000   7.620   9.362  1.00  4.80           H   new
ATOM      0  HA  LEU A  41      22.307   6.463   7.133  1.00  4.80           H   new
ATOM      0  HB2 LEU A  41      24.672   6.172   8.642  1.00  4.80           H   new
ATOM      0  HB3 LEU A  41      24.502   5.505   7.242  1.00  4.80           H   new
ATOM      0  HG  LEU A  41      24.448   8.327   7.595  1.00  4.80           H   new
ATOM      0 HD11 LEU A  41      26.593   8.360   6.698  1.00  4.80           H   new
ATOM      0 HD12 LEU A  41      26.585   7.518   8.039  1.00  4.80           H   new
ATOM      0 HD13 LEU A  41      26.600   6.777   6.640  1.00  4.80           H   new
ATOM      0 HD21 LEU A  41      24.510   8.427   5.264  1.00  4.80           H   new
ATOM      0 HD22 LEU A  41      24.483   6.845   5.189  1.00  4.80           H   new
ATOM      0 HD23 LEU A  41      23.221   7.634   5.730  1.00  4.80           H   new
ATOM    652  N   VAL A  42      22.322   4.510   9.660  1.00  5.03           N
ATOM    653  CA  VAL A  42      21.835   3.206  10.091  1.00  5.03           C
ATOM    654  C   VAL A  42      20.360   3.078   9.769  1.00  5.03           C
ATOM    655  O   VAL A  42      19.905   2.054   9.253  1.00  5.03           O
ATOM    656  CB  VAL A  42      22.074   2.982  11.587  1.00  5.03           C
ATOM    657  CG1 VAL A  42      21.351   1.737  12.037  1.00  5.03           C
ATOM    658  CG2 VAL A  42      23.564   2.820  11.836  1.00  5.03           C
ATOM      0  H   VAL A  42      22.638   5.008  10.285  1.00  5.03           H   new
ATOM      0  HA  VAL A  42      22.331   2.525   9.610  1.00  5.03           H   new
ATOM      0  HB  VAL A  42      21.739   3.744  12.086  1.00  5.03           H   new
ATOM      0 HG11 VAL A  42      21.504   1.598  12.985  1.00  5.03           H   new
ATOM      0 HG12 VAL A  42      20.400   1.839  11.875  1.00  5.03           H   new
ATOM      0 HG13 VAL A  42      21.683   0.973  11.541  1.00  5.03           H   new
ATOM      0 HG21 VAL A  42      23.720   2.678  12.783  1.00  5.03           H   new
ATOM      0 HG22 VAL A  42      23.895   2.058  11.336  1.00  5.03           H   new
ATOM      0 HG23 VAL A  42      24.029   3.621  11.549  1.00  5.03           H   new
ATOM    668  N   VAL A  43      19.606   4.136  10.033  1.00  5.36           N
ATOM    669  CA  VAL A  43      18.196   4.120   9.714  1.00  5.36           C
ATOM    670  C   VAL A  43      17.985   3.960   8.204  1.00  5.36           C
ATOM    671  O   VAL A  43      17.141   3.170   7.775  1.00  5.36           O
ATOM    672  CB  VAL A  43      17.505   5.400  10.199  1.00  5.36           C
ATOM    673  CG1 VAL A  43      16.122   5.418   9.686  1.00  5.36           C
ATOM    674  CG2 VAL A  43      17.504   5.454  11.709  1.00  5.36           C
ATOM      0  H   VAL A  43      19.891   4.863  10.393  1.00  5.36           H   new
ATOM      0  HA  VAL A  43      17.800   3.362  10.172  1.00  5.36           H   new
ATOM      0  HB  VAL A  43      17.985   6.175   9.869  1.00  5.36           H   new
ATOM      0 HG11 VAL A  43      15.675   6.225   9.987  1.00  5.36           H   new
ATOM      0 HG12 VAL A  43      16.136   5.400   8.716  1.00  5.36           H   new
ATOM      0 HG13 VAL A  43      15.644   4.641  10.017  1.00  5.36           H   new
ATOM      0 HG21 VAL A  43      17.065   6.267  12.004  1.00  5.36           H   new
ATOM      0 HG22 VAL A  43      17.029   4.685  12.060  1.00  5.36           H   new
ATOM      0 HG23 VAL A  43      18.418   5.445  12.034  1.00  5.36           H   new
ATOM    684  N   MET A  44      18.771   4.671   7.381  1.00  5.74           N
ATOM    685  CA  MET A  44      18.602   4.559   5.930  1.00  5.74           C
ATOM    686  C   MET A  44      18.886   3.130   5.443  1.00  5.74           C
ATOM    687  O   MET A  44      18.239   2.627   4.525  1.00  5.74           O
ATOM    688  CB  MET A  44      19.581   5.470   5.177  1.00  5.74           C
ATOM    689  CG  MET A  44      19.441   6.965   5.377  1.00  5.74           C
ATOM    690  SD  MET A  44      17.854   7.626   4.987  1.00  5.74           S
ATOM    691  CE  MET A  44      17.267   7.787   6.646  1.00  5.74           C
ATOM      0  H   MET A  44      19.391   5.209   7.637  1.00  5.74           H   new
ATOM      0  HA  MET A  44      17.683   4.814   5.751  1.00  5.74           H   new
ATOM      0  HB2 MET A  44      20.482   5.217   5.432  1.00  5.74           H   new
ATOM      0  HB3 MET A  44      19.493   5.285   4.229  1.00  5.74           H   new
ATOM      0  HG2 MET A  44      19.645   7.174   6.302  1.00  5.74           H   new
ATOM      0  HG3 MET A  44      20.106   7.414   4.832  1.00  5.74           H   new
ATOM      0  HE1 MET A  44      16.368   8.152   6.637  1.00  5.74           H   new
ATOM      0  HE2 MET A  44      17.258   6.916   7.072  1.00  5.74           H   new
ATOM      0  HE3 MET A  44      17.852   8.382   7.140  1.00  5.74           H   new
ATOM    701  N   ILE A  45      19.863   2.481   6.074  1.00  6.10           N
ATOM    702  CA  ILE A  45      20.293   1.125   5.751  1.00  6.10           C
ATOM    703  C   ILE A  45      19.298   0.044   6.157  1.00  6.10           C
ATOM    704  O   ILE A  45      19.068  -0.908   5.406  1.00  6.10           O
ATOM    705  CB  ILE A  45      21.651   0.837   6.414  1.00  6.10           C
ATOM    706  CG1 ILE A  45      22.735   1.719   5.771  1.00  6.10           C
ATOM    707  CG2 ILE A  45      22.002  -0.637   6.299  1.00  6.10           C
ATOM    708  CD1 ILE A  45      24.025   1.755   6.556  1.00  6.10           C
ATOM      0  H   ILE A  45      20.307   2.830   6.722  1.00  6.10           H   new
ATOM      0  HA  ILE A  45      20.361   1.090   4.784  1.00  6.10           H   new
ATOM      0  HB  ILE A  45      21.597   1.051   7.359  1.00  6.10           H   new
ATOM      0 HG12 ILE A  45      22.918   1.393   4.876  1.00  6.10           H   new
ATOM      0 HG13 ILE A  45      22.395   2.623   5.680  1.00  6.10           H   new
ATOM      0 HG21 ILE A  45      22.860  -0.800   6.722  1.00  6.10           H   new
ATOM      0 HG22 ILE A  45      21.319  -1.168   6.739  1.00  6.10           H   new
ATOM      0 HG23 ILE A  45      22.051  -0.886   5.363  1.00  6.10           H   new
ATOM      0 HD11 ILE A  45      24.665   2.325   6.101  1.00  6.10           H   new
ATOM      0 HD12 ILE A  45      23.854   2.106   7.444  1.00  6.10           H   new
ATOM      0 HD13 ILE A  45      24.386   0.857   6.628  1.00  6.10           H   new
ATOM    720  N   LEU A  46      18.757   0.159   7.365  1.00  6.36           N
ATOM    721  CA  LEU A  46      17.862  -0.854   7.901  1.00  6.36           C
ATOM    722  C   LEU A  46      16.362  -0.608   7.682  1.00  6.36           C
ATOM    723  O   LEU A  46      15.577  -1.560   7.690  1.00  6.36           O
ATOM    724  CB  LEU A  46      18.134  -0.983   9.395  1.00  6.36           C
ATOM    725  CG  LEU A  46      19.566  -1.390   9.744  1.00  6.36           C
ATOM    726  CD1 LEU A  46      19.718  -1.420  11.240  1.00  6.36           C
ATOM    727  CD2 LEU A  46      19.877  -2.742   9.122  1.00  6.36           C
ATOM      0  H   LEU A  46      18.898   0.823   7.893  1.00  6.36           H   new
ATOM      0  HA  LEU A  46      18.054  -1.667   7.407  1.00  6.36           H   new
ATOM      0  HB2 LEU A  46      17.937  -0.135   9.823  1.00  6.36           H   new
ATOM      0  HB3 LEU A  46      17.523  -1.638   9.768  1.00  6.36           H   new
ATOM      0  HG  LEU A  46      20.197  -0.746   9.386  1.00  6.36           H   new
ATOM      0 HD11 LEU A  46      20.625  -1.678  11.468  1.00  6.36           H   new
ATOM      0 HD12 LEU A  46      19.532  -0.540  11.602  1.00  6.36           H   new
ATOM      0 HD13 LEU A  46      19.096  -2.062  11.616  1.00  6.36           H   new
ATOM      0 HD21 LEU A  46      20.786  -2.999   9.344  1.00  6.36           H   new
ATOM      0 HD22 LEU A  46      19.260  -3.406   9.466  1.00  6.36           H   new
ATOM      0 HD23 LEU A  46      19.784  -2.684   8.158  1.00  6.36           H   new
ATOM    739  N   GLY A  47      15.946   0.650   7.545  1.00  6.45           N
ATOM    740  CA  GLY A  47      14.529   0.976   7.425  1.00  6.45           C
ATOM    741  C   GLY A  47      14.023   1.045   5.981  1.00  6.45           C
ATOM    742  O   GLY A  47      14.658   0.560   5.048  1.00  6.45           O
ATOM      0  H   GLY A  47      16.471   1.330   7.519  1.00  6.45           H   new
ATOM      0  HA2 GLY A  47      14.012   0.312   7.907  1.00  6.45           H   new
ATOM      0  HA3 GLY A  47      14.366   1.830   7.856  1.00  6.45           H   new
ATOM    746  N   GLY A  48      12.854   1.668   5.818  1.00  6.39           N
ATOM    747  CA  GLY A  48      12.143   1.815   4.541  1.00  6.39           C
ATOM    748  C   GLY A  48      12.300   3.193   3.871  1.00  6.39           C
ATOM    749  O   GLY A  48      11.433   3.601   3.097  1.00  6.39           O
ATOM      0  H   GLY A  48      12.435   2.032   6.475  1.00  6.39           H   new
ATOM      0  HA2 GLY A  48      12.460   1.133   3.928  1.00  6.39           H   new
ATOM      0  HA3 GLY A  48      11.199   1.647   4.689  1.00  6.39           H   new
ATOM    753  N   PHE A  49      13.376   3.898   4.213  1.00  6.22           N
ATOM    754  CA  PHE A  49      13.670   5.280   3.796  1.00  6.22           C
ATOM    755  C   PHE A  49      14.359   5.364   2.442  1.00  6.22           C
ATOM    756  O   PHE A  49      15.454   4.827   2.270  1.00  6.22           O
ATOM    757  CB  PHE A  49      14.643   5.851   4.829  1.00  6.22           C
ATOM    758  CG  PHE A  49      14.067   5.979   6.177  1.00  6.22           C
ATOM    759  CD1 PHE A  49      13.801   4.840   6.861  1.00  6.22           C
ATOM    760  CD2 PHE A  49      13.840   7.185   6.794  1.00  6.22           C
ATOM    761  CE1 PHE A  49      13.258   4.878   8.103  1.00  6.22           C
ATOM    762  CE2 PHE A  49      13.321   7.226   8.042  1.00  6.22           C
ATOM    763  CZ  PHE A  49      13.016   6.080   8.681  1.00  6.22           C
ATOM      0  H   PHE A  49      13.989   3.571   4.720  1.00  6.22           H   new
ATOM      0  HA  PHE A  49      12.830   5.761   3.731  1.00  6.22           H   new
ATOM      0  HB2 PHE A  49      15.426   5.281   4.874  1.00  6.22           H   new
ATOM      0  HB3 PHE A  49      14.944   6.723   4.530  1.00  6.22           H   new
ATOM      0  HD1 PHE A  49      13.994   4.018   6.472  1.00  6.22           H   new
ATOM      0  HD2 PHE A  49      14.044   7.977   6.351  1.00  6.22           H   new
ATOM      0  HE1 PHE A  49      13.054   4.090   8.552  1.00  6.22           H   new
ATOM      0  HE2 PHE A  49      13.175   8.044   8.459  1.00  6.22           H   new
ATOM      0  HZ  PHE A  49      12.635   6.114   9.529  1.00  6.22           H   new
ATOM    773  N   SER A  50      13.737   6.026   1.460  1.00  6.00           N
ATOM    774  CA  SER A  50      14.393   6.108   0.161  1.00  6.00           C
ATOM    775  C   SER A  50      15.350   7.283   0.139  1.00  6.00           C
ATOM    776  O   SER A  50      15.260   8.177   0.982  1.00  6.00           O
ATOM    777  CB  SER A  50      13.380   6.263  -0.947  1.00  6.00           C
ATOM    778  OG  SER A  50      12.741   7.513  -0.874  1.00  6.00           O
ATOM      0  H   SER A  50      12.973   6.415   1.522  1.00  6.00           H   new
ATOM      0  HA  SER A  50      14.884   5.284   0.018  1.00  6.00           H   new
ATOM      0  HB2 SER A  50      13.819   6.170  -1.807  1.00  6.00           H   new
ATOM      0  HB3 SER A  50      12.720   5.555  -0.888  1.00  6.00           H   new
ATOM      0  HG  SER A  50      12.281   7.552  -0.173  1.00  6.00           H   new
ATOM    784  N   MET A  51      16.213   7.345  -0.869  1.00  5.78           N
ATOM    785  CA  MET A  51      17.081   8.510  -1.011  1.00  5.78           C
ATOM    786  C   MET A  51      16.270   9.739  -1.420  1.00  5.78           C
ATOM    787  O   MET A  51      16.649  10.877  -1.130  1.00  5.78           O
ATOM    788  CB  MET A  51      18.218   8.201  -1.965  1.00  5.78           C
ATOM    789  CG  MET A  51      19.165   7.155  -1.399  1.00  5.78           C
ATOM    790  SD  MET A  51      19.930   7.701   0.170  1.00  5.78           S
ATOM    791  CE  MET A  51      18.903   6.947   1.440  1.00  5.78           C
ATOM      0  H   MET A  51      16.312   6.738  -1.470  1.00  5.78           H   new
ATOM      0  HA  MET A  51      17.483   8.722  -0.154  1.00  5.78           H   new
ATOM      0  HB2 MET A  51      17.856   7.886  -2.808  1.00  5.78           H   new
ATOM      0  HB3 MET A  51      18.711   9.015  -2.154  1.00  5.78           H   new
ATOM      0  HG2 MET A  51      18.681   6.328  -1.251  1.00  5.78           H   new
ATOM      0  HG3 MET A  51      19.860   6.964  -2.048  1.00  5.78           H   new
ATOM      0  HE1 MET A  51      19.242   7.188   2.316  1.00  5.78           H   new
ATOM      0  HE2 MET A  51      17.991   7.264   1.349  1.00  5.78           H   new
ATOM      0  HE3 MET A  51      18.921   5.982   1.341  1.00  5.78           H   new
ATOM    801  N   SER A  52      15.127   9.499  -2.074  1.00  5.60           N
ATOM    802  CA  SER A  52      14.213  10.568  -2.455  1.00  5.60           C
ATOM    803  C   SER A  52      13.675  11.210  -1.178  1.00  5.60           C
ATOM    804  O   SER A  52      13.532  12.438  -1.088  1.00  5.60           O
ATOM    805  CB  SER A  52      13.080  10.028  -3.304  1.00  5.60           C
ATOM    806  OG  SER A  52      13.556   9.556  -4.540  1.00  5.60           O
ATOM      0  H   SER A  52      14.866   8.713  -2.306  1.00  5.60           H   new
ATOM      0  HA  SER A  52      14.681  11.231  -2.987  1.00  5.60           H   new
ATOM      0  HB2 SER A  52      12.631   9.310  -2.831  1.00  5.60           H   new
ATOM      0  HB3 SER A  52      12.422  10.725  -3.452  1.00  5.60           H   new
ATOM      0  HG  SER A  52      12.914   9.260  -4.993  1.00  5.60           H   new
ATOM    812  N   ASP A  53      13.433  10.374  -0.162  1.00  5.44           N
ATOM    813  CA  ASP A  53      12.920  10.894   1.090  1.00  5.44           C
ATOM    814  C   ASP A  53      14.028  11.532   1.881  1.00  5.44           C
ATOM    815  O   ASP A  53      13.810  12.586   2.473  1.00  5.44           O
ATOM    816  CB  ASP A  53      12.380   9.795   1.995  1.00  5.44           C
ATOM    817  CG  ASP A  53      11.109   9.095   1.561  1.00  5.44           C
ATOM    818  OD1 ASP A  53      10.043   9.741   1.518  1.00  5.44           O
ATOM    819  OD2 ASP A  53      11.196   7.876   1.312  1.00  5.44           O1-
ATOM      0  H   ASP A  53      13.558   9.523  -0.183  1.00  5.44           H   new
ATOM      0  HA  ASP A  53      12.219  11.519   0.846  1.00  5.44           H   new
ATOM      0  HB2 ASP A  53      13.072   9.123   2.096  1.00  5.44           H   new
ATOM      0  HB3 ASP A  53      12.226  10.178   2.873  1.00  5.44           H   new
ATOM    824  N   LEU A  54      15.226  10.947   1.854  1.00  5.30           N
ATOM    825  CA  LEU A  54      16.321  11.528   2.604  1.00  5.30           C
ATOM    826  C   LEU A  54      16.573  12.928   2.102  1.00  5.30           C
ATOM    827  O   LEU A  54      16.714  13.854   2.895  1.00  5.30           O
ATOM    828  CB  LEU A  54      17.597  10.698   2.515  1.00  5.30           C
ATOM    829  CG  LEU A  54      18.803  11.298   3.280  1.00  5.30           C
ATOM    830  CD1 LEU A  54      18.454  11.437   4.775  1.00  5.30           C
ATOM    831  CD2 LEU A  54      20.009  10.398   3.086  1.00  5.30           C
ATOM      0  H   LEU A  54      15.416  10.231   1.417  1.00  5.30           H   new
ATOM      0  HA  LEU A  54      16.066  11.546   3.540  1.00  5.30           H   new
ATOM      0  HB2 LEU A  54      17.417   9.810   2.861  1.00  5.30           H   new
ATOM      0  HB3 LEU A  54      17.839  10.595   1.581  1.00  5.30           H   new
ATOM      0  HG  LEU A  54      19.011  12.180   2.935  1.00  5.30           H   new
ATOM      0 HD11 LEU A  54      19.211  11.813   5.251  1.00  5.30           H   new
ATOM      0 HD12 LEU A  54      17.687  12.022   4.875  1.00  5.30           H   new
ATOM      0 HD13 LEU A  54      18.244  10.564   5.141  1.00  5.30           H   new
ATOM      0 HD21 LEU A  54      20.769  10.768   3.563  1.00  5.30           H   new
ATOM      0 HD22 LEU A  54      19.811   9.513   3.430  1.00  5.30           H   new
ATOM      0 HD23 LEU A  54      20.219  10.337   2.141  1.00  5.30           H   new
ATOM    843  N   ALA A  55      16.606  13.112   0.783  1.00  5.19           N
ATOM    844  CA  ALA A  55      16.852  14.443   0.259  1.00  5.19           C
ATOM    845  C   ALA A  55      15.818  15.430   0.783  1.00  5.19           C
ATOM    846  O   ALA A  55      16.171  16.541   1.186  1.00  5.19           O
ATOM    847  CB  ALA A  55      16.804  14.418  -1.252  1.00  5.19           C
ATOM      0  H   ALA A  55      16.492  12.496   0.194  1.00  5.19           H   new
ATOM      0  HA  ALA A  55      17.731  14.728   0.553  1.00  5.19           H   new
ATOM      0  HB1 ALA A  55      16.969  15.310  -1.596  1.00  5.19           H   new
ATOM      0  HB2 ALA A  55      17.483  13.812  -1.588  1.00  5.19           H   new
ATOM      0  HB3 ALA A  55      15.929  14.116  -1.543  1.00  5.19           H   new
ATOM    853  N   LYS A  56      14.551  15.016   0.858  1.00  5.11           N
ATOM    854  CA  LYS A  56      13.534  15.919   1.373  1.00  5.11           C
ATOM    855  C   LYS A  56      13.718  16.156   2.867  1.00  5.11           C
ATOM    856  O   LYS A  56      13.476  17.264   3.364  1.00  5.11           O
ATOM    857  CB  LYS A  56      12.144  15.393   1.058  1.00  5.11           C
ATOM    858  CG  LYS A  56      11.816  15.461  -0.429  1.00  5.11           C
ATOM    859  CD  LYS A  56      10.395  15.030  -0.719  1.00  5.11           C
ATOM    860  CE  LYS A  56      10.074  15.172  -2.188  1.00  5.11           C
ATOM    861  NZ  LYS A  56      10.915  14.266  -3.016  1.00  5.11           N1+
ATOM      0  H   LYS A  56      14.270  14.238   0.622  1.00  5.11           H   new
ATOM      0  HA  LYS A  56      13.634  16.776   0.930  1.00  5.11           H   new
ATOM      0  HB2 LYS A  56      12.073  14.474   1.360  1.00  5.11           H   new
ATOM      0  HB3 LYS A  56      11.487  15.906   1.555  1.00  5.11           H   new
ATOM      0  HG2 LYS A  56      11.949  16.368  -0.747  1.00  5.11           H   new
ATOM      0  HG3 LYS A  56      12.431  14.895  -0.921  1.00  5.11           H   new
ATOM      0  HD2 LYS A  56      10.271  14.108  -0.445  1.00  5.11           H   new
ATOM      0  HD3 LYS A  56       9.778  15.566  -0.197  1.00  5.11           H   new
ATOM      0  HE2 LYS A  56       9.137  14.972  -2.337  1.00  5.11           H   new
ATOM      0  HE3 LYS A  56      10.216  16.091  -2.465  1.00  5.11           H   new
ATOM      0  HZ1 LYS A  56      10.577  14.215  -3.838  1.00  5.11           H   new
ATOM      0  HZ2 LYS A  56      11.745  14.585  -3.056  1.00  5.11           H   new
ATOM      0  HZ3 LYS A  56      10.927  13.455  -2.650  1.00  5.11           H   new
ATOM    875  N   LEU A  57      14.177  15.131   3.600  1.00  5.07           N
ATOM    876  CA  LEU A  57      14.364  15.320   5.029  1.00  5.07           C
ATOM    877  C   LEU A  57      15.446  16.368   5.214  1.00  5.07           C
ATOM    878  O   LEU A  57      15.301  17.277   6.026  1.00  5.07           O
ATOM    879  CB  LEU A  57      14.852  14.041   5.740  1.00  5.07           C
ATOM    880  CG  LEU A  57      13.917  12.853   5.766  1.00  5.07           C
ATOM    881  CD1 LEU A  57      14.604  11.660   6.476  1.00  5.07           C
ATOM    882  CD2 LEU A  57      12.672  13.266   6.371  1.00  5.07           C
ATOM      0  H   LEU A  57      14.377  14.351   3.297  1.00  5.07           H   new
ATOM      0  HA  LEU A  57      13.509  15.575   5.409  1.00  5.07           H   new
ATOM      0  HB2 LEU A  57      15.679  13.761   5.317  1.00  5.07           H   new
ATOM      0  HB3 LEU A  57      15.067  14.272   6.657  1.00  5.07           H   new
ATOM      0  HG  LEU A  57      13.709  12.540   4.872  1.00  5.07           H   new
ATOM      0 HD11 LEU A  57      14.001  10.901   6.490  1.00  5.07           H   new
ATOM      0 HD12 LEU A  57      15.413  11.421   5.997  1.00  5.07           H   new
ATOM      0 HD13 LEU A  57      14.829  11.911   7.386  1.00  5.07           H   new
ATOM      0 HD21 LEU A  57      12.059  12.515   6.396  1.00  5.07           H   new
ATOM      0 HD22 LEU A  57      12.839  13.577   7.275  1.00  5.07           H   new
ATOM      0 HD23 LEU A  57      12.281  13.984   5.849  1.00  5.07           H   new
ATOM    894  N   VAL A  58      16.490  16.285   4.383  1.00  5.08           N
ATOM    895  CA  VAL A  58      17.626  17.197   4.411  1.00  5.08           C
ATOM    896  C   VAL A  58      17.222  18.625   4.076  1.00  5.08           C
ATOM    897  O   VAL A  58      17.692  19.571   4.716  1.00  5.08           O
ATOM    898  CB  VAL A  58      18.748  16.700   3.491  1.00  5.08           C
ATOM    899  CG1 VAL A  58      19.826  17.762   3.370  1.00  5.08           C
ATOM    900  CG2 VAL A  58      19.341  15.408   4.100  1.00  5.08           C
ATOM      0  H   VAL A  58      16.554  15.680   3.775  1.00  5.08           H   new
ATOM      0  HA  VAL A  58      17.966  17.209   5.320  1.00  5.08           H   new
ATOM      0  HB  VAL A  58      18.397  16.518   2.605  1.00  5.08           H   new
ATOM      0 HG11 VAL A  58      20.532  17.442   2.787  1.00  5.08           H   new
ATOM      0 HG12 VAL A  58      19.443  18.572   2.998  1.00  5.08           H   new
ATOM      0 HG13 VAL A  58      20.193  17.952   4.247  1.00  5.08           H   new
ATOM      0 HG21 VAL A  58      20.054  15.079   3.530  1.00  5.08           H   new
ATOM      0 HG22 VAL A  58      19.695  15.599   4.982  1.00  5.08           H   new
ATOM      0 HG23 VAL A  58      18.646  14.735   4.170  1.00  5.08           H   new
ATOM    910  N   ILE A  59      16.340  18.804   3.089  1.00  5.14           N
ATOM    911  CA  ILE A  59      15.876  20.149   2.770  1.00  5.14           C
ATOM    912  C   ILE A  59      15.216  20.763   3.995  1.00  5.14           C
ATOM    913  O   ILE A  59      15.502  21.910   4.371  1.00  5.14           O
ATOM    914  CB  ILE A  59      14.835  20.135   1.622  1.00  5.14           C
ATOM    915  CG1 ILE A  59      15.495  19.742   0.300  1.00  5.14           C
ATOM    916  CG2 ILE A  59      14.130  21.483   1.516  1.00  5.14           C
ATOM    917  CD1 ILE A  59      14.499  19.423  -0.811  1.00  5.14           C
ATOM      0  H   ILE A  59      16.007  18.175   2.605  1.00  5.14           H   new
ATOM      0  HA  ILE A  59      16.648  20.666   2.492  1.00  5.14           H   new
ATOM      0  HB  ILE A  59      14.162  19.467   1.825  1.00  5.14           H   new
ATOM      0 HG12 ILE A  59      16.072  20.465   0.008  1.00  5.14           H   new
ATOM      0 HG13 ILE A  59      16.061  18.969   0.448  1.00  5.14           H   new
ATOM      0 HG21 ILE A  59      13.484  21.454   0.793  1.00  5.14           H   new
ATOM      0 HG22 ILE A  59      13.674  21.676   2.350  1.00  5.14           H   new
ATOM      0 HG23 ILE A  59      14.784  22.177   1.337  1.00  5.14           H   new
ATOM      0 HD11 ILE A  59      14.980  19.183  -1.618  1.00  5.14           H   new
ATOM      0 HD12 ILE A  59      13.936  18.682  -0.538  1.00  5.14           H   new
ATOM      0 HD13 ILE A  59      13.947  20.201  -0.984  1.00  5.14           H   new
ATOM    929  N   LEU A  60      14.355  19.978   4.634  1.00  5.24           N
ATOM    930  CA  LEU A  60      13.650  20.419   5.815  1.00  5.24           C
ATOM    931  C   LEU A  60      14.603  20.603   7.023  1.00  5.24           C
ATOM    932  O   LEU A  60      14.418  21.540   7.800  1.00  5.24           O
ATOM    933  CB  LEU A  60      12.478  19.458   6.017  1.00  5.24           C
ATOM    934  CG  LEU A  60      11.409  19.619   4.849  1.00  5.24           C
ATOM    935  CD1 LEU A  60      10.382  18.584   4.885  1.00  5.24           C
ATOM    936  CD2 LEU A  60      10.732  20.905   5.000  1.00  5.24           C
ATOM      0  H   LEU A  60      14.167  19.175   4.390  1.00  5.24           H   new
ATOM      0  HA  LEU A  60      13.282  21.311   5.712  1.00  5.24           H   new
ATOM      0  HB2 LEU A  60      12.803  18.544   6.040  1.00  5.24           H   new
ATOM      0  HB3 LEU A  60      12.056  19.631   6.873  1.00  5.24           H   new
ATOM      0  HG  LEU A  60      11.891  19.552   4.010  1.00  5.24           H   new
ATOM      0 HD11 LEU A  60       9.756  18.723   4.157  1.00  5.24           H   new
ATOM      0 HD12 LEU A  60      10.797  17.712   4.791  1.00  5.24           H   new
ATOM      0 HD13 LEU A  60       9.909  18.627   5.731  1.00  5.24           H   new
ATOM      0 HD21 LEU A  60      10.078  21.012   4.292  1.00  5.24           H   new
ATOM      0 HD22 LEU A  60      10.285  20.936   5.860  1.00  5.24           H   new
ATOM      0 HD23 LEU A  60      11.383  21.622   4.949  1.00  5.24           H   new
ATOM    948  N   MET A  61      15.654  19.761   7.158  1.00  5.39           N
ATOM    949  CA  MET A  61      16.669  19.918   8.225  1.00  5.39           C
ATOM    950  C   MET A  61      17.387  21.261   8.054  1.00  5.39           C
ATOM    951  O   MET A  61      17.640  21.985   9.023  1.00  5.39           O
ATOM    952  CB  MET A  61      17.735  18.814   8.180  1.00  5.39           C
ATOM    953  CG  MET A  61      17.300  17.390   8.563  1.00  5.39           C
ATOM    954  SD  MET A  61      18.648  16.193   8.333  1.00  5.39           S
ATOM    955  CE  MET A  61      17.797  14.620   8.400  1.00  5.39           C
ATOM      0  H   MET A  61      15.795  19.091   6.638  1.00  5.39           H   new
ATOM      0  HA  MET A  61      16.199  19.868   9.072  1.00  5.39           H   new
ATOM      0  HB2 MET A  61      18.097  18.784   7.281  1.00  5.39           H   new
ATOM      0  HB3 MET A  61      18.460  19.074   8.769  1.00  5.39           H   new
ATOM      0  HG2 MET A  61      17.010  17.378   9.489  1.00  5.39           H   new
ATOM      0  HG3 MET A  61      16.538  17.128   8.023  1.00  5.39           H   new
ATOM      0  HE1 MET A  61      18.437  13.900   8.286  1.00  5.39           H   new
ATOM      0  HE2 MET A  61      17.356  14.527   9.259  1.00  5.39           H   new
ATOM      0  HE3 MET A  61      17.136  14.579   7.692  1.00  5.39           H   new
ATOM    965  N   GLY A  62      17.708  21.594   6.800  1.00  5.57           N
ATOM    966  CA  GLY A  62      18.358  22.853   6.468  1.00  5.57           C
ATOM    967  C   GLY A  62      17.479  23.998   6.945  1.00  5.57           C
ATOM    968  O   GLY A  62      17.925  24.885   7.687  1.00  5.57           O
ATOM      0  H   GLY A  62      17.552  21.091   6.120  1.00  5.57           H   new
ATOM      0  HA2 GLY A  62      19.231  22.902   6.889  1.00  5.57           H   new
ATOM      0  HA3 GLY A  62      18.501  22.915   5.511  1.00  5.57           H   new
ATOM    972  N   ALA A  63      16.212  23.955   6.524  1.00  5.78           N
ATOM    973  CA  ALA A  63      15.231  24.952   6.917  1.00  5.78           C
ATOM    974  C   ALA A  63      15.056  24.982   8.436  1.00  5.78           C
ATOM    975  O   ALA A  63      14.896  26.054   9.010  1.00  5.78           O
ATOM    976  CB  ALA A  63      13.909  24.657   6.245  1.00  5.78           C
ATOM      0  H   ALA A  63      15.903  23.344   6.003  1.00  5.78           H   new
ATOM      0  HA  ALA A  63      15.548  25.824   6.635  1.00  5.78           H   new
ATOM      0  HB1 ALA A  63      13.256  25.324   6.509  1.00  5.78           H   new
ATOM      0  HB2 ALA A  63      14.023  24.680   5.282  1.00  5.78           H   new
ATOM      0  HB3 ALA A  63      13.599  23.778   6.512  1.00  5.78           H   new
ATOM    982  N   THR A  64      15.136  23.825   9.098  1.00  6.01           N
ATOM    983  CA  THR A  64      14.971  23.748  10.546  1.00  6.01           C
ATOM    984  C   THR A  64      16.018  24.575  11.233  1.00  6.01           C
ATOM    985  O   THR A  64      15.718  25.323  12.160  1.00  6.01           O
ATOM    986  CB  THR A  64      15.069  22.301  11.042  1.00  6.01           C
ATOM    987  CG2 THR A  64      14.969  22.264  12.503  1.00  6.01           C
ATOM    988  OG1 THR A  64      14.021  21.517  10.462  1.00  6.01           O
ATOM      0  H   THR A  64      15.287  23.068   8.719  1.00  6.01           H   new
ATOM      0  HA  THR A  64      14.089  24.091  10.759  1.00  6.01           H   new
ATOM      0  HB  THR A  64      15.926  21.933  10.776  1.00  6.01           H   new
ATOM      0  HG1 THR A  64      14.103  21.513   9.626  1.00  6.01           H   new
ATOM      0 HG21 THR A  64      15.032  21.346  12.809  1.00  6.01           H   new
ATOM      0 HG22 THR A  64      15.691  22.783  12.890  1.00  6.01           H   new
ATOM      0 HG23 THR A  64      14.118  22.639  12.779  1.00  6.01           H   new
ATOM    996  N   PHE A  65      17.260  24.446  10.796  1.00  6.27           N
ATOM    997  CA  PHE A  65      18.302  25.270  11.367  1.00  6.27           C
ATOM    998  C   PHE A  65      18.013  26.744  11.135  1.00  6.27           C
ATOM    999  O   PHE A  65      17.977  27.544  12.072  1.00  6.27           O
ATOM   1000  CB  PHE A  65      19.666  24.934  10.784  1.00  6.27           C
ATOM   1001  CG  PHE A  65      20.732  25.865  11.264  1.00  6.27           C
ATOM   1002  CD1 PHE A  65      21.213  25.787  12.560  1.00  6.27           C
ATOM   1003  CD2 PHE A  65      21.272  26.816  10.411  1.00  6.27           C
ATOM   1004  CE1 PHE A  65      22.203  26.636  12.997  1.00  6.27           C
ATOM   1005  CE2 PHE A  65      22.264  27.669  10.843  1.00  6.27           C
ATOM   1006  CZ  PHE A  65      22.731  27.580  12.139  1.00  6.27           C
ATOM      0  H   PHE A  65      17.515  23.899  10.183  1.00  6.27           H   new
ATOM      0  HA  PHE A  65      18.316  25.087  12.319  1.00  6.27           H   new
ATOM      0  HB2 PHE A  65      19.902  24.024  11.023  1.00  6.27           H   new
ATOM      0  HB3 PHE A  65      19.620  24.970   9.816  1.00  6.27           H   new
ATOM      0  HD1 PHE A  65      20.862  25.152  13.142  1.00  6.27           H   new
ATOM      0  HD2 PHE A  65      20.961  26.879   9.537  1.00  6.27           H   new
ATOM      0  HE1 PHE A  65      22.517  26.574  13.870  1.00  6.27           H   new
ATOM      0  HE2 PHE A  65      22.618  28.303  10.263  1.00  6.27           H   new
ATOM      0  HZ  PHE A  65      23.400  28.155  12.434  1.00  6.27           H   new
ATOM   1016  N   ALA A  66      17.761  27.099   9.875  1.00  6.55           N
ATOM   1017  CA  ALA A  66      17.555  28.493   9.505  1.00  6.55           C
ATOM   1018  C   ALA A  66      16.394  29.146  10.254  1.00  6.55           C
ATOM   1019  O   ALA A  66      16.474  30.315  10.638  1.00  6.55           O
ATOM   1020  CB  ALA A  66      17.293  28.578   8.013  1.00  6.55           C
ATOM      0  H   ALA A  66      17.706  26.544   9.220  1.00  6.55           H   new
ATOM      0  HA  ALA A  66      18.361  28.975   9.749  1.00  6.55           H   new
ATOM      0  HB1 ALA A  66      17.155  29.504   7.761  1.00  6.55           H   new
ATOM      0  HB2 ALA A  66      18.055  28.222   7.530  1.00  6.55           H   new
ATOM      0  HB3 ALA A  66      16.501  28.062   7.793  1.00  6.55           H   new
ATOM   1026  N   GLU A  67      15.333  28.378  10.480  1.00  6.81           N
ATOM   1027  CA  GLU A  67      14.130  28.847  11.144  1.00  6.81           C
ATOM   1028  C   GLU A  67      14.021  28.385  12.602  1.00  6.81           C
ATOM   1029  O   GLU A  67      12.958  28.523  13.209  1.00  6.81           O
ATOM   1030  CB  GLU A  67      12.895  28.379  10.368  1.00  6.81           C
ATOM   1031  CG  GLU A  67      12.822  28.867   8.901  1.00  6.81           C
ATOM   1032  CD  GLU A  67      12.748  30.374   8.735  1.00  6.81           C
ATOM   1033  OE1 GLU A  67      12.174  31.026   9.570  1.00  6.81           O
ATOM   1034  OE2 GLU A  67      13.260  30.865   7.752  1.00  6.81           O1-
ATOM      0  H   GLU A  67      15.295  27.552  10.245  1.00  6.81           H   new
ATOM      0  HA  GLU A  67      14.181  29.816  11.158  1.00  6.81           H   new
ATOM      0  HB2 GLU A  67      12.874  27.409  10.374  1.00  6.81           H   new
ATOM      0  HB3 GLU A  67      12.101  28.683  10.836  1.00  6.81           H   new
ATOM      0  HG2 GLU A  67      13.601  28.540   8.425  1.00  6.81           H   new
ATOM      0  HG3 GLU A  67      12.044  28.469   8.479  1.00  6.81           H   new
ATOM   1041  N   MET A  68      15.114  27.890  13.201  1.00  7.03           N
ATOM   1042  CA  MET A  68      15.086  27.327  14.565  1.00  7.03           C
ATOM   1043  C   MET A  68      14.454  28.235  15.620  1.00  7.03           C
ATOM   1044  O   MET A  68      13.976  27.768  16.654  1.00  7.03           O
ATOM   1045  CB  MET A  68      16.487  26.941  15.022  1.00  7.03           C
ATOM   1046  CG  MET A  68      16.500  26.168  16.337  1.00  7.03           C
ATOM   1047  SD  MET A  68      15.659  24.563  16.213  1.00  7.03           S
ATOM   1048  CE  MET A  68      16.920  23.628  15.421  1.00  7.03           C
ATOM      0  H   MET A  68      15.890  27.871  12.831  1.00  7.03           H   new
ATOM      0  HA  MET A  68      14.517  26.545  14.494  1.00  7.03           H   new
ATOM      0  HB2 MET A  68      16.908  26.403  14.334  1.00  7.03           H   new
ATOM      0  HB3 MET A  68      17.021  27.745  15.121  1.00  7.03           H   new
ATOM      0  HG2 MET A  68      17.418  26.027  16.616  1.00  7.03           H   new
ATOM      0  HG3 MET A  68      16.072  26.701  17.026  1.00  7.03           H   new
ATOM      0  HE1 MET A  68      16.611  22.719  15.282  1.00  7.03           H   new
ATOM      0  HE2 MET A  68      17.132  24.031  14.565  1.00  7.03           H   new
ATOM      0  HE3 MET A  68      17.714  23.617  15.979  1.00  7.03           H   new
ATOM   1058  N   ASN A  69      14.496  29.539  15.386  1.00  7.16           N
ATOM   1059  CA  ASN A  69      13.960  30.542  16.295  1.00  7.16           C
ATOM   1060  C   ASN A  69      12.434  30.436  16.488  1.00  7.16           C
ATOM   1061  O   ASN A  69      11.906  30.913  17.498  1.00  7.16           O
ATOM   1062  CB  ASN A  69      14.327  31.922  15.792  1.00  7.16           C
ATOM   1063  CG  ASN A  69      15.788  32.234  15.980  1.00  7.16           C
ATOM   1064  ND2 ASN A  69      16.281  33.176  15.217  1.00  7.16           N
ATOM   1065  OD1 ASN A  69      16.475  31.625  16.810  1.00  7.16           O
ATOM      0  H   ASN A  69      14.846  29.874  14.676  1.00  7.16           H   new
ATOM      0  HA  ASN A  69      14.357  30.381  17.165  1.00  7.16           H   new
ATOM      0  HB2 ASN A  69      14.103  31.990  14.851  1.00  7.16           H   new
ATOM      0  HB3 ASN A  69      13.795  32.585  16.259  1.00  7.16           H   new
ATOM      0 HD21 ASN A  69      17.111  33.392  15.282  1.00  7.16           H   new
ATOM      0 HD22 ASN A  69      15.775  33.579  14.650  1.00  7.16           H   new
ATOM   1072  N   THR A  70      11.726  29.843  15.516  1.00  7.18           N
ATOM   1073  CA  THR A  70      10.274  29.713  15.604  1.00  7.18           C
ATOM   1074  C   THR A  70       9.858  28.252  15.793  1.00  7.18           C
ATOM   1075  O   THR A  70       9.876  27.446  14.857  1.00  7.18           O
ATOM   1076  CB  THR A  70       9.600  30.272  14.336  1.00  7.18           C
ATOM   1077  CG2 THR A  70       8.092  30.102  14.413  1.00  7.18           C
ATOM   1078  OG1 THR A  70       9.917  31.658  14.184  1.00  7.18           O
ATOM      0  H   THR A  70      12.072  29.512  14.801  1.00  7.18           H   new
ATOM      0  HA  THR A  70       9.984  30.224  16.376  1.00  7.18           H   new
ATOM      0  HB  THR A  70       9.933  29.778  13.570  1.00  7.18           H   new
ATOM      0  HG1 THR A  70       9.548  31.956  13.491  1.00  7.18           H   new
ATOM      0 HG21 THR A  70       7.684  30.459  13.608  1.00  7.18           H   new
ATOM      0 HG22 THR A  70       7.876  29.160  14.494  1.00  7.18           H   new
ATOM      0 HG23 THR A  70       7.751  30.579  15.186  1.00  7.18           H   new
ATOM   1086  N   GLY A  71       9.378  27.934  16.993  1.00  7.06           N
ATOM   1087  CA  GLY A  71       9.019  26.558  17.332  1.00  7.06           C
ATOM   1088  C   GLY A  71       7.962  25.970  16.419  1.00  7.06           C
ATOM   1089  O   GLY A  71       8.029  24.795  16.040  1.00  7.06           O
ATOM      0  H   GLY A  71       9.252  28.502  17.627  1.00  7.06           H   new
ATOM      0  HA2 GLY A  71       9.815  26.004  17.293  1.00  7.06           H   new
ATOM      0  HA3 GLY A  71       8.698  26.530  18.247  1.00  7.06           H   new
ATOM   1093  N   GLY A  72       7.002  26.803  16.028  1.00  6.83           N
ATOM   1094  CA  GLY A  72       5.938  26.361  15.149  1.00  6.83           C
ATOM   1095  C   GLY A  72       6.483  25.910  13.801  1.00  6.83           C
ATOM   1096  O   GLY A  72       5.965  24.966  13.208  1.00  6.83           O
ATOM      0  H   GLY A  72       6.953  27.629  16.264  1.00  6.83           H   new
ATOM      0  HA2 GLY A  72       5.455  25.630  15.565  1.00  6.83           H   new
ATOM      0  HA3 GLY A  72       5.303  27.083  15.018  1.00  6.83           H   new
ATOM   1100  N   ASP A  73       7.518  26.587  13.291  1.00  6.53           N
ATOM   1101  CA  ASP A  73       8.035  26.246  11.977  1.00  6.53           C
ATOM   1102  C   ASP A  73       8.836  24.976  12.076  1.00  6.53           C
ATOM   1103  O   ASP A  73       8.776  24.129  11.192  1.00  6.53           O
ATOM   1104  CB  ASP A  73       8.839  27.389  11.370  1.00  6.53           C
ATOM   1105  CG  ASP A  73       7.939  28.609  10.935  1.00  6.53           C
ATOM   1106  OD1 ASP A  73       6.735  28.465  10.869  1.00  6.53           O
ATOM   1107  OD2 ASP A  73       8.464  29.666  10.680  1.00  6.53           O1-
ATOM      0  H   ASP A  73       7.923  27.234  13.687  1.00  6.53           H   new
ATOM      0  HA  ASP A  73       7.291  26.097  11.373  1.00  6.53           H   new
ATOM      0  HB2 ASP A  73       9.498  27.692  12.014  1.00  6.53           H   new
ATOM      0  HB3 ASP A  73       9.327  27.061  10.598  1.00  6.53           H   new
ATOM   1112  N   VAL A  74       9.550  24.803  13.178  1.00  6.22           N
ATOM   1113  CA  VAL A  74      10.325  23.587  13.338  1.00  6.22           C
ATOM   1114  C   VAL A  74       9.385  22.385  13.328  1.00  6.22           C
ATOM   1115  O   VAL A  74       9.637  21.386  12.647  1.00  6.22           O
ATOM   1116  CB  VAL A  74      11.137  23.660  14.632  1.00  6.22           C
ATOM   1117  CG1 VAL A  74      11.759  22.330  14.938  1.00  6.22           C
ATOM   1118  CG2 VAL A  74      12.216  24.747  14.464  1.00  6.22           C
ATOM      0  H   VAL A  74       9.599  25.362  13.829  1.00  6.22           H   new
ATOM      0  HA  VAL A  74      10.950  23.488  12.602  1.00  6.22           H   new
ATOM      0  HB  VAL A  74      10.558  23.887  15.376  1.00  6.22           H   new
ATOM      0 HG11 VAL A  74      12.270  22.393  15.760  1.00  6.22           H   new
ATOM      0 HG12 VAL A  74      11.062  21.663  15.041  1.00  6.22           H   new
ATOM      0 HG13 VAL A  74      12.348  22.073  14.211  1.00  6.22           H   new
ATOM      0 HG21 VAL A  74      12.743  24.809  15.276  1.00  6.22           H   new
ATOM      0 HG22 VAL A  74      12.795  24.517  13.720  1.00  6.22           H   new
ATOM      0 HG23 VAL A  74      11.791  25.601  14.289  1.00  6.22           H   new
ATOM   1128  N   ALA A  75       8.287  22.491  14.068  1.00  5.94           N
ATOM   1129  CA  ALA A  75       7.290  21.434  14.077  1.00  5.94           C
ATOM   1130  C   ALA A  75       6.628  21.254  12.702  1.00  5.94           C
ATOM   1131  O   ALA A  75       6.398  20.115  12.291  1.00  5.94           O
ATOM   1132  CB  ALA A  75       6.299  21.720  15.158  1.00  5.94           C
ATOM      0  H   ALA A  75       8.103  23.165  14.569  1.00  5.94           H   new
ATOM      0  HA  ALA A  75       7.722  20.586  14.265  1.00  5.94           H   new
ATOM      0  HB1 ALA A  75       5.627  21.021  15.175  1.00  5.94           H   new
ATOM      0  HB2 ALA A  75       6.754  21.751  16.014  1.00  5.94           H   new
ATOM      0  HB3 ALA A  75       5.872  22.574  14.988  1.00  5.94           H   new
ATOM   1138  N   HIS A  76       6.380  22.338  11.941  1.00  5.71           N
ATOM   1139  CA  HIS A  76       5.793  22.160  10.605  1.00  5.71           C
ATOM   1140  C   HIS A  76       6.769  21.442   9.682  1.00  5.71           C
ATOM   1141  O   HIS A  76       6.387  20.560   8.907  1.00  5.71           O
ATOM   1142  CB  HIS A  76       5.494  23.480   9.887  1.00  5.71           C
ATOM   1143  CG  HIS A  76       4.276  24.298  10.248  1.00  5.71           C
ATOM   1144  CD2 HIS A  76       3.119  24.476   9.583  1.00  5.71           C
ATOM   1145  ND1 HIS A  76       4.206  25.096  11.346  1.00  5.71           N
ATOM   1146  CE1 HIS A  76       3.053  25.730  11.363  1.00  5.71           C
ATOM   1147  NE2 HIS A  76       2.363  25.368  10.299  1.00  5.71           N
ATOM      0  H   HIS A  76       6.538  23.151  12.171  1.00  5.71           H   new
ATOM      0  HA  HIS A  76       4.975  21.665  10.766  1.00  5.71           H   new
ATOM      0  HB2 HIS A  76       6.268  24.052  10.008  1.00  5.71           H   new
ATOM      0  HB3 HIS A  76       5.434  23.282   8.939  1.00  5.71           H   new
ATOM      0  HD1 HIS A  76       4.823  25.175  11.940  1.00  5.71           H   new
ATOM      0  HD2 HIS A  76       2.877  24.068   8.783  1.00  5.71           H   new
ATOM      0  HE1 HIS A  76       2.772  26.331  12.015  1.00  5.71           H   new
ATOM   1155  N   LEU A  77       8.043  21.803   9.769  1.00  5.55           N
ATOM   1156  CA  LEU A  77       9.052  21.187   8.931  1.00  5.55           C
ATOM   1157  C   LEU A  77       9.136  19.708   9.249  1.00  5.55           C
ATOM   1158  O   LEU A  77       9.171  18.877   8.339  1.00  5.55           O
ATOM   1159  CB  LEU A  77      10.393  21.873   9.200  1.00  5.55           C
ATOM   1160  CG  LEU A  77      10.526  23.337   8.698  1.00  5.55           C
ATOM   1161  CD1 LEU A  77      11.718  23.945   9.281  1.00  5.55           C
ATOM   1162  CD2 LEU A  77      10.700  23.341   7.260  1.00  5.55           C
ATOM      0  H   LEU A  77       8.341  22.403  10.308  1.00  5.55           H   new
ATOM      0  HA  LEU A  77       8.823  21.287   7.994  1.00  5.55           H   new
ATOM      0  HB2 LEU A  77      10.555  21.863  10.156  1.00  5.55           H   new
ATOM      0  HB3 LEU A  77      11.094  21.344   8.788  1.00  5.55           H   new
ATOM      0  HG  LEU A  77       9.728  23.827   8.951  1.00  5.55           H   new
ATOM      0 HD11 LEU A  77      11.801  24.859   8.968  1.00  5.55           H   new
ATOM      0 HD12 LEU A  77      11.644  23.941  10.248  1.00  5.55           H   new
ATOM      0 HD13 LEU A  77      12.502  23.440   9.015  1.00  5.55           H   new
ATOM      0 HD21 LEU A  77      10.783  24.255   6.946  1.00  5.55           H   new
ATOM      0 HD22 LEU A  77      11.502  22.846   7.030  1.00  5.55           H   new
ATOM      0 HD23 LEU A  77       9.932  22.924   6.840  1.00  5.55           H   new
ATOM   1174  N   ALA A  78       9.106  19.374  10.547  1.00  5.45           N
ATOM   1175  CA  ALA A  78       9.139  17.987  10.982  1.00  5.45           C
ATOM   1176  C   ALA A  78       7.916  17.228  10.511  1.00  5.45           C
ATOM   1177  O   ALA A  78       7.999  16.067  10.114  1.00  5.45           O
ATOM   1178  CB  ALA A  78       9.236  17.906  12.493  1.00  5.45           C
ATOM      0  H   ALA A  78       9.066  19.946  11.188  1.00  5.45           H   new
ATOM      0  HA  ALA A  78       9.924  17.578  10.586  1.00  5.45           H   new
ATOM      0  HB1 ALA A  78       9.257  16.976  12.767  1.00  5.45           H   new
ATOM      0  HB2 ALA A  78      10.047  18.348  12.790  1.00  5.45           H   new
ATOM      0  HB3 ALA A  78       8.466  18.342  12.891  1.00  5.45           H   new
ATOM   1184  N   LEU A  79       6.768  17.887  10.546  1.00  5.41           N
ATOM   1185  CA  LEU A  79       5.520  17.266  10.163  1.00  5.41           C
ATOM   1186  C   LEU A  79       5.530  16.855   8.702  1.00  5.41           C
ATOM   1187  O   LEU A  79       5.176  15.716   8.359  1.00  5.41           O
ATOM   1188  CB  LEU A  79       4.396  18.257  10.335  1.00  5.41           C
ATOM   1189  CG  LEU A  79       3.069  17.738  10.005  1.00  5.41           C
ATOM   1190  CD1 LEU A  79       2.700  16.662  11.019  1.00  5.41           C
ATOM   1191  CD2 LEU A  79       2.095  18.885   9.920  1.00  5.41           C
ATOM      0  H   LEU A  79       6.694  18.707  10.793  1.00  5.41           H   new
ATOM      0  HA  LEU A  79       5.400  16.483  10.723  1.00  5.41           H   new
ATOM      0  HB2 LEU A  79       4.390  18.565  11.255  1.00  5.41           H   new
ATOM      0  HB3 LEU A  79       4.575  19.031   9.778  1.00  5.41           H   new
ATOM      0  HG  LEU A  79       3.049  17.311   9.134  1.00  5.41           H   new
ATOM      0 HD11 LEU A  79       1.821  16.309  10.811  1.00  5.41           H   new
ATOM      0 HD12 LEU A  79       3.353  15.945  10.983  1.00  5.41           H   new
ATOM      0 HD13 LEU A  79       2.691  17.046  11.910  1.00  5.41           H   new
ATOM      0 HD21 LEU A  79       1.213  18.545   9.701  1.00  5.41           H   new
ATOM      0 HD22 LEU A  79       2.061  19.345  10.773  1.00  5.41           H   new
ATOM      0 HD23 LEU A  79       2.383  19.504   9.231  1.00  5.41           H   new
ATOM   1203  N   VAL A  80       5.938  17.791   7.843  1.00  5.42           N
ATOM   1204  CA  VAL A  80       6.002  17.552   6.409  1.00  5.42           C
ATOM   1205  C   VAL A  80       7.064  16.512   6.097  1.00  5.42           C
ATOM   1206  O   VAL A  80       6.845  15.609   5.292  1.00  5.42           O
ATOM   1207  CB  VAL A  80       6.316  18.853   5.644  1.00  5.42           C
ATOM   1208  CG1 VAL A  80       6.571  18.563   4.168  1.00  5.42           C
ATOM   1209  CG2 VAL A  80       5.160  19.798   5.741  1.00  5.42           C
ATOM      0  H   VAL A  80       6.184  18.580   8.079  1.00  5.42           H   new
ATOM      0  HA  VAL A  80       5.135  17.225   6.122  1.00  5.42           H   new
ATOM      0  HB  VAL A  80       7.108  19.247   6.042  1.00  5.42           H   new
ATOM      0 HG11 VAL A  80       6.766  19.392   3.704  1.00  5.42           H   new
ATOM      0 HG12 VAL A  80       7.326  17.959   4.082  1.00  5.42           H   new
ATOM      0 HG13 VAL A  80       5.783  18.153   3.778  1.00  5.42           H   new
ATOM      0 HG21 VAL A  80       5.367  20.613   5.257  1.00  5.42           H   new
ATOM      0 HG22 VAL A  80       4.371  19.385   5.356  1.00  5.42           H   new
ATOM      0 HG23 VAL A  80       4.992  20.009   6.673  1.00  5.42           H   new
ATOM   1219  N   ALA A  81       8.229  16.643   6.729  1.00  5.47           N
ATOM   1220  CA  ALA A  81       9.327  15.717   6.522  1.00  5.47           C
ATOM   1221  C   ALA A  81       9.000  14.294   6.926  1.00  5.47           C
ATOM   1222  O   ALA A  81       9.308  13.342   6.198  1.00  5.47           O
ATOM   1223  CB  ALA A  81      10.495  16.161   7.367  1.00  5.47           C
ATOM      0  H   ALA A  81       8.400  17.273   7.289  1.00  5.47           H   new
ATOM      0  HA  ALA A  81       9.521  15.724   5.572  1.00  5.47           H   new
ATOM      0  HB1 ALA A  81      11.238  15.551   7.239  1.00  5.47           H   new
ATOM      0  HB2 ALA A  81      10.763  17.055   7.104  1.00  5.47           H   new
ATOM      0  HB3 ALA A  81      10.236  16.163   8.302  1.00  5.47           H   new
ATOM   1229  N   ALA A  82       8.353  14.159   8.081  1.00  5.52           N
ATOM   1230  CA  ALA A  82       8.064  12.870   8.657  1.00  5.52           C
ATOM   1231  C   ALA A  82       6.695  12.324   8.355  1.00  5.52           C
ATOM   1232  O   ALA A  82       6.591  11.254   7.778  1.00  5.52           O
ATOM   1233  CB  ALA A  82       8.205  12.967  10.164  1.00  5.52           C
ATOM      0  H   ALA A  82       8.071  14.823   8.549  1.00  5.52           H   new
ATOM      0  HA  ALA A  82       8.698  12.257   8.253  1.00  5.52           H   new
ATOM      0  HB1 ALA A  82       8.013  12.104  10.563  1.00  5.52           H   new
ATOM      0  HB2 ALA A  82       9.111  13.232  10.388  1.00  5.52           H   new
ATOM      0  HB3 ALA A  82       7.582  13.627  10.506  1.00  5.52           H   new
ATOM   1239  N   PHE A  83       5.631  13.041   8.715  1.00  5.55           N
ATOM   1240  CA  PHE A  83       4.312  12.420   8.673  1.00  5.55           C
ATOM   1241  C   PHE A  83       3.562  12.765   7.432  1.00  5.55           C
ATOM   1242  O   PHE A  83       2.510  12.185   7.149  1.00  5.55           O
ATOM   1243  CB  PHE A  83       3.556  12.825   9.924  1.00  5.55           C
ATOM   1244  CG  PHE A  83       4.333  12.334  11.029  1.00  5.55           C
ATOM   1245  CD1 PHE A  83       5.067  13.172  11.830  1.00  5.55           C
ATOM   1246  CD2 PHE A  83       4.428  11.007  11.202  1.00  5.55           C
ATOM   1247  CE1 PHE A  83       5.880  12.651  12.783  1.00  5.55           C
ATOM   1248  CE2 PHE A  83       5.250  10.473  12.129  1.00  5.55           C
ATOM   1249  CZ  PHE A  83       5.983  11.281  12.923  1.00  5.55           C
ATOM      0  H   PHE A  83       5.649  13.860   8.978  1.00  5.55           H   new
ATOM      0  HA  PHE A  83       4.413  11.456   8.651  1.00  5.55           H   new
ATOM      0  HB2 PHE A  83       3.454  13.788   9.972  1.00  5.55           H   new
ATOM      0  HB3 PHE A  83       2.664  12.444   9.930  1.00  5.55           H   new
ATOM      0  HD1 PHE A  83       5.007  14.094  11.720  1.00  5.55           H   new
ATOM      0  HD2 PHE A  83       3.915  10.442  10.670  1.00  5.55           H   new
ATOM      0  HE1 PHE A  83       6.366  13.215  13.340  1.00  5.55           H   new
ATOM      0  HE2 PHE A  83       5.311   9.550  12.221  1.00  5.55           H   new
ATOM      0  HZ  PHE A  83       6.554  10.918  13.561  1.00  5.55           H   new
ATOM   1259  N   LYS A  84       4.188  13.638   6.651  1.00  5.53           N
ATOM   1260  CA  LYS A  84       3.719  14.122   5.376  1.00  5.53           C
ATOM   1261  C   LYS A  84       2.415  14.900   5.497  1.00  5.53           C
ATOM   1262  O   LYS A  84       1.545  14.776   4.633  1.00  5.53           O
ATOM   1263  CB  LYS A  84       3.525  12.955   4.414  1.00  5.53           C
ATOM   1264  CG  LYS A  84       4.704  11.924   4.277  1.00  5.53           C
ATOM   1265  CD  LYS A  84       6.017  12.511   3.718  1.00  5.53           C
ATOM   1266  CE  LYS A  84       7.001  11.369   3.295  1.00  5.53           C
ATOM   1267  NZ  LYS A  84       8.335  11.886   2.800  1.00  5.53           N1+
ATOM      0  H   LYS A  84       4.945  13.981   6.872  1.00  5.53           H   new
ATOM      0  HA  LYS A  84       4.395  14.728   5.034  1.00  5.53           H   new
ATOM      0  HB2 LYS A  84       2.732  12.468   4.690  1.00  5.53           H   new
ATOM      0  HB3 LYS A  84       3.342  13.320   3.534  1.00  5.53           H   new
ATOM      0  HG2 LYS A  84       4.883  11.539   5.149  1.00  5.53           H   new
ATOM      0  HG3 LYS A  84       4.417  11.199   3.700  1.00  5.53           H   new
ATOM      0  HD2 LYS A  84       5.824  13.077   2.954  1.00  5.53           H   new
ATOM      0  HD3 LYS A  84       6.436  13.073   4.388  1.00  5.53           H   new
ATOM      0  HE2 LYS A  84       7.149  10.781   4.052  1.00  5.53           H   new
ATOM      0  HE3 LYS A  84       6.588  10.836   2.598  1.00  5.53           H   new
ATOM      0  HZ1 LYS A  84       8.792  11.220   2.427  1.00  5.53           H   new
ATOM      0  HZ2 LYS A  84       8.200  12.527   2.197  1.00  5.53           H   new
ATOM      0  HZ3 LYS A  84       8.798  12.216   3.485  1.00  5.53           H   new
ATOM   1281  N   VAL A  85       2.331  15.719   6.565  1.00  5.45           N
ATOM   1282  CA  VAL A  85       1.215  16.639   6.882  1.00  5.45           C
ATOM   1283  C   VAL A  85      -0.022  16.022   7.571  1.00  5.45           C
ATOM   1284  O   VAL A  85      -0.778  15.291   6.950  1.00  5.45           O
ATOM   1285  CB  VAL A  85       0.776  17.419   5.630  1.00  5.45           C
ATOM   1286  CG1 VAL A  85      -0.323  18.222   5.956  1.00  5.45           C
ATOM   1287  CG2 VAL A  85       1.882  18.266   5.176  1.00  5.45           C
ATOM      0  H   VAL A  85       2.957  15.754   7.154  1.00  5.45           H   new
ATOM      0  HA  VAL A  85       1.597  17.230   7.550  1.00  5.45           H   new
ATOM      0  HB  VAL A  85       0.532  16.801   4.924  1.00  5.45           H   new
ATOM      0 HG11 VAL A  85      -0.606  18.717   5.172  1.00  5.45           H   new
ATOM      0 HG12 VAL A  85      -1.053  17.662   6.265  1.00  5.45           H   new
ATOM      0 HG13 VAL A  85      -0.073  18.844   6.658  1.00  5.45           H   new
ATOM      0 HG21 VAL A  85       1.609  18.759   4.387  1.00  5.45           H   new
ATOM      0 HG22 VAL A  85       2.122  18.889   5.879  1.00  5.45           H   new
ATOM      0 HG23 VAL A  85       2.648  17.711   4.961  1.00  5.45           H   new
ATOM   1297  N   ARG A  86      -0.241  16.371   8.854  1.00  5.30           N
ATOM   1298  CA  ARG A  86      -1.352  15.858   9.670  1.00  5.30           C
ATOM   1299  C   ARG A  86      -2.036  17.018  10.455  1.00  5.30           C
ATOM   1300  O   ARG A  86      -1.321  17.798  11.102  1.00  5.30           O
ATOM   1301  CB  ARG A  86      -0.823  14.803  10.634  1.00  5.30           C
ATOM   1302  CG  ARG A  86      -1.868  14.144  11.350  1.00  5.30           C
ATOM   1303  CD  ARG A  86      -1.508  13.039  12.122  1.00  5.30           C
ATOM   1304  NE  ARG A  86      -2.704  12.572  12.722  1.00  5.30           N
ATOM   1305  CZ  ARG A  86      -3.546  11.751  12.100  1.00  5.30           C
ATOM   1306  NH1 ARG A  86      -3.243  11.281  10.900  1.00  5.30           N1+
ATOM   1307  NH2 ARG A  86      -4.675  11.434  12.664  1.00  5.30           N
ATOM      0  H   ARG A  86       0.264  16.923   9.278  1.00  5.30           H   new
ATOM      0  HA  ARG A  86      -2.016  15.457   9.088  1.00  5.30           H   new
ATOM      0  HB2 ARG A  86      -0.309  14.145  10.139  1.00  5.30           H   new
ATOM      0  HB3 ARG A  86      -0.216  15.221  11.265  1.00  5.30           H   new
ATOM      0  HG2 ARG A  86      -2.290  14.794  11.933  1.00  5.30           H   new
ATOM      0  HG3 ARG A  86      -2.539  13.859  10.710  1.00  5.30           H   new
ATOM      0  HD2 ARG A  86      -1.103  12.349  11.573  1.00  5.30           H   new
ATOM      0  HD3 ARG A  86      -0.855  13.285  12.796  1.00  5.30           H   new
ATOM      0  HE  ARG A  86      -2.893  12.830  13.520  1.00  5.30           H   new
ATOM      0 HH11 ARG A  86      -2.503  11.507  10.524  1.00  5.30           H   new
ATOM      0 HH12 ARG A  86      -3.786  10.750  10.496  1.00  5.30           H   new
ATOM      0 HH21 ARG A  86      -4.875  11.755  13.436  1.00  5.30           H   new
ATOM      0 HH22 ARG A  86      -5.221  10.904  12.264  1.00  5.30           H   new
ATOM   1321  N   PRO A  87      -3.411  17.129  10.466  1.00  5.12           N
ATOM   1322  CA  PRO A  87      -4.185  18.258  10.978  1.00  5.12           C
ATOM   1323  C   PRO A  87      -4.174  18.325  12.460  1.00  5.12           C
ATOM   1324  O   PRO A  87      -4.371  19.381  13.051  1.00  5.12           O
ATOM   1325  CB  PRO A  87      -5.596  17.966  10.483  1.00  5.12           C
ATOM   1326  CG  PRO A  87      -5.679  16.492  10.405  1.00  5.12           C
ATOM   1327  CD  PRO A  87      -4.300  15.990  10.056  1.00  5.12           C
ATOM      0  HA  PRO A  87      -3.825  19.108  10.679  1.00  5.12           H   new
ATOM      0  HB2 PRO A  87      -6.262  18.323  11.091  1.00  5.12           H   new
ATOM      0  HB3 PRO A  87      -5.755  18.373   9.617  1.00  5.12           H   new
ATOM      0  HG2 PRO A  87      -5.976  16.120  11.250  1.00  5.12           H   new
ATOM      0  HG3 PRO A  87      -6.323  16.220   9.733  1.00  5.12           H   new
ATOM      0  HD2 PRO A  87      -4.083  15.175  10.535  1.00  5.12           H   new
ATOM      0  HD3 PRO A  87      -4.218  15.793   9.110  1.00  5.12           H   new
ATOM   1335  N   ALA A  88      -3.833  17.211  13.077  1.00  4.94           N
ATOM   1336  CA  ALA A  88      -3.749  17.148  14.509  1.00  4.94           C
ATOM   1337  C   ALA A  88      -2.729  18.180  14.965  1.00  4.94           C
ATOM   1338  O   ALA A  88      -2.856  18.767  16.046  1.00  4.94           O
ATOM   1339  CB  ALA A  88      -3.381  15.743  14.938  1.00  4.94           C
ATOM      0  H   ALA A  88      -3.645  16.474  12.675  1.00  4.94           H   new
ATOM      0  HA  ALA A  88      -4.602  17.353  14.922  1.00  4.94           H   new
ATOM      0  HB1 ALA A  88      -3.325  15.704  15.906  1.00  4.94           H   new
ATOM      0  HB2 ALA A  88      -4.059  15.122  14.628  1.00  4.94           H   new
ATOM      0  HB3 ALA A  88      -2.523  15.502  14.555  1.00  4.94           H   new
ATOM   1345  N   LEU A  89      -1.711  18.400  14.123  1.00  4.80           N
ATOM   1346  CA  LEU A  89      -0.695  19.368  14.419  1.00  4.80           C
ATOM   1347  C   LEU A  89      -1.033  20.673  13.714  1.00  4.80           C
ATOM   1348  O   LEU A  89      -1.024  21.733  14.336  1.00  4.80           O
ATOM   1349  CB  LEU A  89       0.673  18.892  13.961  1.00  4.80           C
ATOM   1350  CG  LEU A  89       1.780  19.834  14.342  1.00  4.80           C
ATOM   1351  CD1 LEU A  89       1.832  19.893  15.819  1.00  4.80           C
ATOM   1352  CD2 LEU A  89       3.068  19.373  13.804  1.00  4.80           C
ATOM      0  H   LEU A  89      -1.605  17.988  13.376  1.00  4.80           H   new
ATOM      0  HA  LEU A  89      -0.665  19.497  15.380  1.00  4.80           H   new
ATOM      0  HB2 LEU A  89       0.851  18.019  14.345  1.00  4.80           H   new
ATOM      0  HB3 LEU A  89       0.666  18.782  12.997  1.00  4.80           H   new
ATOM      0  HG  LEU A  89       1.609  20.714  13.972  1.00  4.80           H   new
ATOM      0 HD11 LEU A  89       2.540  20.496  16.094  1.00  4.80           H   new
ATOM      0 HD12 LEU A  89       0.983  20.215  16.160  1.00  4.80           H   new
ATOM      0 HD13 LEU A  89       2.007  19.007  16.172  1.00  4.80           H   new
ATOM      0 HD21 LEU A  89       3.767  19.994  14.061  1.00  4.80           H   new
ATOM      0 HD22 LEU A  89       3.271  18.493  14.159  1.00  4.80           H   new
ATOM      0 HD23 LEU A  89       3.017  19.327  12.836  1.00  4.80           H   new
ATOM   1364  N   LEU A  90      -1.348  20.610  12.413  1.00  4.74           N
ATOM   1365  CA  LEU A  90      -1.554  21.872  11.711  1.00  4.74           C
ATOM   1366  C   LEU A  90      -2.749  22.687  12.162  1.00  4.74           C
ATOM   1367  O   LEU A  90      -2.641  23.904  12.231  1.00  4.74           O
ATOM   1368  CB  LEU A  90      -1.665  21.692  10.211  1.00  4.74           C
ATOM   1369  CG  LEU A  90      -0.424  21.280   9.577  1.00  4.74           C
ATOM   1370  CD1 LEU A  90      -0.653  21.116   8.159  1.00  4.74           C
ATOM   1371  CD2 LEU A  90       0.648  22.291   9.835  1.00  4.74           C
ATOM      0  H   LEU A  90      -1.441  19.893  11.948  1.00  4.74           H   new
ATOM      0  HA  LEU A  90      -0.754  22.367  11.946  1.00  4.74           H   new
ATOM      0  HB2 LEU A  90      -2.350  21.031  10.023  1.00  4.74           H   new
ATOM      0  HB3 LEU A  90      -1.960  22.527   9.814  1.00  4.74           H   new
ATOM      0  HG  LEU A  90      -0.128  20.434   9.949  1.00  4.74           H   new
ATOM      0 HD11 LEU A  90       0.171  20.841   7.728  1.00  4.74           H   new
ATOM      0 HD12 LEU A  90      -1.333  20.439   8.017  1.00  4.74           H   new
ATOM      0 HD13 LEU A  90      -0.951  21.958   7.780  1.00  4.74           H   new
ATOM      0 HD21 LEU A  90       1.471  22.006   9.408  1.00  4.74           H   new
ATOM      0 HD22 LEU A  90       0.377  23.150   9.474  1.00  4.74           H   new
ATOM      0 HD23 LEU A  90       0.792  22.373  10.791  1.00  4.74           H   new
ATOM   1383  N   VAL A  91      -3.874  22.058  12.485  1.00  4.80           N
ATOM   1384  CA  VAL A  91      -5.034  22.815  12.923  1.00  4.80           C
ATOM   1385  C   VAL A  91      -4.710  23.406  14.273  1.00  4.80           C
ATOM   1386  O   VAL A  91      -5.039  24.558  14.566  1.00  4.80           O
ATOM   1387  CB  VAL A  91      -6.296  21.959  12.968  1.00  4.80           C
ATOM   1388  CG1 VAL A  91      -7.425  22.743  13.583  1.00  4.80           C
ATOM   1389  CG2 VAL A  91      -6.644  21.555  11.556  1.00  4.80           C
ATOM      0  H   VAL A  91      -3.984  21.205  12.457  1.00  4.80           H   new
ATOM      0  HA  VAL A  91      -5.224  23.521  12.286  1.00  4.80           H   new
ATOM      0  HB  VAL A  91      -6.147  21.168  13.509  1.00  4.80           H   new
ATOM      0 HG11 VAL A  91      -8.224  22.194  13.609  1.00  4.80           H   new
ATOM      0 HG12 VAL A  91      -7.184  23.005  14.485  1.00  4.80           H   new
ATOM      0 HG13 VAL A  91      -7.595  23.536  13.052  1.00  4.80           H   new
ATOM      0 HG21 VAL A  91      -7.446  21.009  11.564  1.00  4.80           H   new
ATOM      0 HG22 VAL A  91      -6.799  22.349  11.021  1.00  4.80           H   new
ATOM      0 HG23 VAL A  91      -5.911  21.047  11.175  1.00  4.80           H   new
ATOM   1399  N   SER A  92      -4.037  22.617  15.105  1.00  4.99           N
ATOM   1400  CA  SER A  92      -3.643  23.112  16.402  1.00  4.99           C
ATOM   1401  C   SER A  92      -2.784  24.371  16.178  1.00  4.99           C
ATOM   1402  O   SER A  92      -2.981  25.385  16.847  1.00  4.99           O
ATOM   1403  CB  SER A  92      -2.878  22.026  17.164  1.00  4.99           C
ATOM   1404  OG  SER A  92      -3.703  20.923  17.453  1.00  4.99           O
ATOM      0  H   SER A  92      -3.805  21.806  14.935  1.00  4.99           H   new
ATOM      0  HA  SER A  92      -4.416  23.343  16.941  1.00  4.99           H   new
ATOM      0  HB2 SER A  92      -2.117  21.734  16.638  1.00  4.99           H   new
ATOM      0  HB3 SER A  92      -2.527  22.394  17.990  1.00  4.99           H   new
ATOM      0  HG  SER A  92      -3.433  20.252  17.026  1.00  4.99           H   new
ATOM   1410  N   PHE A  93      -1.888  24.330  15.179  1.00  5.35           N
ATOM   1411  CA  PHE A  93      -1.067  25.486  14.812  1.00  5.35           C
ATOM   1412  C   PHE A  93      -1.878  26.679  14.288  1.00  5.35           C
ATOM   1413  O   PHE A  93      -1.610  27.824  14.665  1.00  5.35           O
ATOM   1414  CB  PHE A  93       0.020  25.105  13.822  1.00  5.35           C
ATOM   1415  CG  PHE A  93       1.118  24.397  14.490  1.00  5.35           C
ATOM   1416  CD1 PHE A  93       1.238  24.474  15.868  1.00  5.35           C
ATOM   1417  CD2 PHE A  93       2.037  23.678  13.782  1.00  5.35           C
ATOM   1418  CE1 PHE A  93       2.252  23.844  16.511  1.00  5.35           C
ATOM   1419  CE2 PHE A  93       3.053  23.061  14.418  1.00  5.35           C
ATOM   1420  CZ  PHE A  93       3.157  23.145  15.792  1.00  5.35           C
ATOM      0  H   PHE A  93      -1.743  23.631  14.699  1.00  5.35           H   new
ATOM      0  HA  PHE A  93      -0.652  25.778  15.638  1.00  5.35           H   new
ATOM      0  HB2 PHE A  93      -0.355  24.543  13.126  1.00  5.35           H   new
ATOM      0  HB3 PHE A  93       0.362  25.903  13.389  1.00  5.35           H   new
ATOM      0  HD1 PHE A  93       0.616  24.963  16.357  1.00  5.35           H   new
ATOM      0  HD2 PHE A  93       1.962  23.613  12.857  1.00  5.35           H   new
ATOM      0  HE1 PHE A  93       2.324  23.893  17.437  1.00  5.35           H   new
ATOM      0  HE2 PHE A  93       3.683  22.580  13.932  1.00  5.35           H   new
ATOM      0  HZ  PHE A  93       3.858  22.716  16.227  1.00  5.35           H   new
ATOM   1430  N   ILE A  94      -2.923  26.418  13.493  1.00  5.85           N
ATOM   1431  CA  ILE A  94      -3.761  27.496  12.952  1.00  5.85           C
ATOM   1432  C   ILE A  94      -4.322  28.315  14.106  1.00  5.85           C
ATOM   1433  O   ILE A  94      -4.402  29.544  14.038  1.00  5.85           O
ATOM   1434  CB  ILE A  94      -4.966  26.964  12.132  1.00  5.85           C
ATOM   1435  CG1 ILE A  94      -4.533  26.234  10.871  1.00  5.85           C
ATOM   1436  CG2 ILE A  94      -5.891  28.106  11.768  1.00  5.85           C
ATOM   1437  CD1 ILE A  94      -3.781  27.065   9.886  1.00  5.85           C
ATOM      0  H   ILE A  94      -3.162  25.627  13.256  1.00  5.85           H   new
ATOM      0  HA  ILE A  94      -3.197  28.025  12.366  1.00  5.85           H   new
ATOM      0  HB  ILE A  94      -5.433  26.325  12.693  1.00  5.85           H   new
ATOM      0 HG12 ILE A  94      -3.980  25.479  11.125  1.00  5.85           H   new
ATOM      0 HG13 ILE A  94      -5.321  25.875  10.435  1.00  5.85           H   new
ATOM      0 HG21 ILE A  94      -6.641  27.765  11.256  1.00  5.85           H   new
ATOM      0 HG22 ILE A  94      -6.218  28.528  12.578  1.00  5.85           H   new
ATOM      0 HG23 ILE A  94      -5.407  28.758  11.237  1.00  5.85           H   new
ATOM      0 HD11 ILE A  94      -3.546  26.522   9.117  1.00  5.85           H   new
ATOM      0 HD12 ILE A  94      -4.335  27.808   9.600  1.00  5.85           H   new
ATOM      0 HD13 ILE A  94      -2.973  27.406  10.300  1.00  5.85           H   new
ATOM   1449  N   PHE A  95      -4.697  27.619  15.171  1.00  6.43           N
ATOM   1450  CA  PHE A  95      -5.281  28.237  16.343  1.00  6.43           C
ATOM   1451  C   PHE A  95      -4.335  28.276  17.566  1.00  6.43           C
ATOM   1452  O   PHE A  95      -4.796  28.300  18.706  1.00  6.43           O
ATOM   1453  CB  PHE A  95      -6.577  27.498  16.656  1.00  6.43           C
ATOM   1454  CG  PHE A  95      -7.538  27.570  15.477  1.00  6.43           C
ATOM   1455  CD1 PHE A  95      -7.743  26.464  14.658  1.00  6.43           C
ATOM   1456  CD2 PHE A  95      -8.200  28.747  15.163  1.00  6.43           C
ATOM   1457  CE1 PHE A  95      -8.589  26.531  13.560  1.00  6.43           C
ATOM   1458  CE2 PHE A  95      -9.047  28.814  14.068  1.00  6.43           C
ATOM   1459  CZ  PHE A  95      -9.239  27.704  13.267  1.00  6.43           C
ATOM      0  H   PHE A  95      -4.617  26.765  15.231  1.00  6.43           H   new
ATOM      0  HA  PHE A  95      -5.455  29.171  16.146  1.00  6.43           H   new
ATOM      0  HB2 PHE A  95      -6.383  26.571  16.865  1.00  6.43           H   new
ATOM      0  HB3 PHE A  95      -6.993  27.885  17.442  1.00  6.43           H   new
ATOM      0  HD1 PHE A  95      -7.305  25.666  14.850  1.00  6.43           H   new
ATOM      0  HD2 PHE A  95      -8.074  29.500  15.693  1.00  6.43           H   new
ATOM      0  HE1 PHE A  95      -8.715  25.782  13.023  1.00  6.43           H   new
ATOM      0  HE2 PHE A  95      -9.488  29.609  13.871  1.00  6.43           H   new
ATOM      0  HZ  PHE A  95      -9.807  27.752  12.532  1.00  6.43           H   new
ATOM   1469  N   ARG A  96      -3.015  28.324  17.321  1.00  6.96           N
ATOM   1470  CA  ARG A  96      -1.989  28.374  18.379  1.00  6.96           C
ATOM   1471  C   ARG A  96      -1.725  29.718  19.043  1.00  6.96           C
ATOM   1472  O   ARG A  96      -1.992  29.916  20.235  1.00  6.96           O
ATOM   1473  CB  ARG A  96      -0.652  27.949  17.751  1.00  6.96           C
ATOM   1474  CG  ARG A  96       0.667  28.189  18.543  1.00  6.96           C
ATOM   1475  CD  ARG A  96       1.890  27.760  17.796  1.00  6.96           C
ATOM   1476  NE  ARG A  96       3.086  28.378  18.405  1.00  6.96           N
ATOM   1477  CZ  ARG A  96       3.548  29.593  18.065  1.00  6.96           C
ATOM   1478  NH1 ARG A  96       2.964  30.299  17.117  1.00  6.96           N1+
ATOM   1479  NH2 ARG A  96       4.585  30.064  18.707  1.00  6.96           N
ATOM      0  H   ARG A  96      -2.687  28.328  16.526  1.00  6.96           H   new
ATOM      0  HA  ARG A  96      -2.340  27.796  19.075  1.00  6.96           H   new
ATOM      0  HB2 ARG A  96      -0.708  27.000  17.558  1.00  6.96           H   new
ATOM      0  HB3 ARG A  96      -0.570  28.408  16.900  1.00  6.96           H   new
ATOM      0  HG2 ARG A  96       0.741  29.132  18.758  1.00  6.96           H   new
ATOM      0  HG3 ARG A  96       0.624  27.708  19.384  1.00  6.96           H   new
ATOM      0  HD2 ARG A  96       1.969  26.793  17.815  1.00  6.96           H   new
ATOM      0  HD3 ARG A  96       1.819  28.021  16.864  1.00  6.96           H   new
ATOM      0  HE  ARG A  96       3.509  27.936  19.010  1.00  6.96           H   new
ATOM      0 HH11 ARG A  96       2.277  29.983  16.707  1.00  6.96           H   new
ATOM      0 HH12 ARG A  96       3.270  31.075  16.909  1.00  6.96           H   new
ATOM      0 HH21 ARG A  96       4.953  29.598  19.329  1.00  6.96           H   new
ATOM      0 HH22 ARG A  96       4.899  30.839  18.507  1.00  6.96           H   new
ATOM   1493  N   ALA A  97      -1.066  30.602  18.296  1.00  7.33           N
ATOM   1494  CA  ALA A  97      -0.580  31.931  18.708  1.00  7.33           C
ATOM   1495  C   ALA A  97       0.371  31.960  19.956  1.00  7.33           C
ATOM   1496  O   ALA A  97       1.094  32.940  20.129  1.00  7.33           O
ATOM   1497  CB  ALA A  97      -1.776  32.824  18.981  1.00  7.33           C
ATOM      0  H   ALA A  97      -0.875  30.434  17.475  1.00  7.33           H   new
ATOM      0  HA  ALA A  97      -0.036  32.244  17.969  1.00  7.33           H   new
ATOM      0  HB1 ALA A  97      -1.469  33.703  19.253  1.00  7.33           H   new
ATOM      0  HB2 ALA A  97      -2.311  32.904  18.176  1.00  7.33           H   new
ATOM      0  HB3 ALA A  97      -2.314  32.437  19.689  1.00  7.33           H   new
ATOM   1503  N   ASN A  98       0.394  30.906  20.797  1.00  7.43           N
ATOM   1504  CA  ASN A  98       1.128  30.936  22.074  1.00  7.43           C
ATOM   1505  C   ASN A  98       2.042  29.750  22.475  1.00  7.43           C
ATOM   1506  O   ASN A  98       2.503  29.717  23.615  1.00  7.43           O
ATOM   1507  CB  ASN A  98       0.082  31.060  23.152  1.00  7.43           C
ATOM   1508  CG  ASN A  98      -0.686  32.340  23.094  1.00  7.43           C
ATOM   1509  ND2 ASN A  98      -1.811  32.284  22.423  1.00  7.43           N
ATOM   1510  OD1 ASN A  98      -0.261  33.386  23.602  1.00  7.43           O
ATOM      0  H   ASN A  98      -0.012  30.164  20.642  1.00  7.43           H   new
ATOM      0  HA  ASN A  98       1.755  31.668  21.963  1.00  7.43           H   new
ATOM      0  HB2 ASN A  98      -0.537  30.317  23.079  1.00  7.43           H   new
ATOM      0  HB3 ASN A  98       0.511  30.988  24.019  1.00  7.43           H   new
ATOM      0 HD21 ASN A  98      -2.287  32.993  22.321  1.00  7.43           H   new
ATOM      0 HD22 ASN A  98      -2.073  31.538  22.085  1.00  7.43           H   new
ATOM   1517  N   TRP A  99       2.287  28.772  21.611  1.00  7.26           N
ATOM   1518  CA  TRP A  99       3.066  27.589  22.047  1.00  7.26           C
ATOM   1519  C   TRP A  99       4.571  27.669  21.835  1.00  7.26           C
ATOM   1520  O   TRP A  99       5.050  28.219  20.834  1.00  7.26           O
ATOM   1521  CB  TRP A  99       2.540  26.334  21.374  1.00  7.26           C
ATOM   1522  CG  TRP A  99       1.183  26.000  21.825  1.00  7.26           C
ATOM   1523  CD1 TRP A  99       0.633  26.242  23.046  1.00  7.26           C
ATOM   1524  CD2 TRP A  99       0.160  25.410  21.033  1.00  7.26           C
ATOM   1525  CE2 TRP A  99      -0.979  25.325  21.829  1.00  7.26           C
ATOM   1526  CE3 TRP A  99       0.113  24.968  19.734  1.00  7.26           C
ATOM   1527  NE1 TRP A  99      -0.672  25.827  23.060  1.00  7.26           N
ATOM   1528  CZ2 TRP A  99      -2.157  24.812  21.349  1.00  7.26           C
ATOM   1529  CZ3 TRP A  99      -1.044  24.474  19.254  1.00  7.26           C
ATOM   1530  CH2 TRP A  99      -2.164  24.393  20.037  1.00  7.26           C
ATOM      0  H   TRP A  99       2.026  28.760  20.792  1.00  7.26           H   new
ATOM      0  HA  TRP A  99       2.938  27.563  23.008  1.00  7.26           H   new
ATOM      0  HB2 TRP A  99       2.539  26.459  20.412  1.00  7.26           H   new
ATOM      0  HB3 TRP A  99       3.135  25.592  21.563  1.00  7.26           H   new
ATOM      0  HD1 TRP A  99       1.077  26.631  23.764  1.00  7.26           H   new
ATOM      0  HE1 TRP A  99      -1.207  25.875  23.731  1.00  7.26           H   new
ATOM      0  HE3 TRP A  99       0.869  25.009  19.194  1.00  7.26           H   new
ATOM      0  HZ2 TRP A  99      -2.915  24.750  21.884  1.00  7.26           H   new
ATOM      0  HZ3 TRP A  99      -1.083  24.182  18.372  1.00  7.26           H   new
ATOM      0  HH2 TRP A  99      -2.948  24.047  19.675  1.00  7.26           H   new
ATOM   1541  N   THR A 100       5.299  27.028  22.748  1.00  6.86           N
ATOM   1542  CA  THR A 100       6.753  26.932  22.714  1.00  6.86           C
ATOM   1543  C   THR A 100       7.220  25.825  21.767  1.00  6.86           C
ATOM   1544  O   THR A 100       6.405  24.987  21.373  1.00  6.86           O
ATOM   1545  CB  THR A 100       7.245  26.611  24.135  1.00  6.86           C
ATOM   1546  CG2 THR A 100       6.795  27.688  25.099  1.00  6.86           C
ATOM   1547  OG1 THR A 100       6.683  25.340  24.538  1.00  6.86           O
ATOM      0  H   THR A 100       4.948  26.626  23.423  1.00  6.86           H   new
ATOM      0  HA  THR A 100       7.115  27.774  22.395  1.00  6.86           H   new
ATOM      0  HB  THR A 100       8.214  26.571  24.144  1.00  6.86           H   new
ATOM      0  HG1 THR A 100       5.883  25.448  24.771  1.00  6.86           H   new
ATOM      0 HG21 THR A 100       7.110  27.476  25.991  1.00  6.86           H   new
ATOM      0 HG22 THR A 100       7.160  28.543  24.822  1.00  6.86           H   new
ATOM      0 HG23 THR A 100       5.826  27.736  25.102  1.00  6.86           H   new
ATOM   1555  N   PRO A 101       8.503  25.809  21.332  1.00  6.33           N
ATOM   1556  CA  PRO A 101       9.133  24.732  20.579  1.00  6.33           C
ATOM   1557  C   PRO A 101       8.972  23.368  21.233  1.00  6.33           C
ATOM   1558  O   PRO A 101       8.855  22.352  20.552  1.00  6.33           O
ATOM   1559  CB  PRO A 101      10.601  25.161  20.563  1.00  6.33           C
ATOM   1560  CG  PRO A 101      10.568  26.673  20.649  1.00  6.33           C
ATOM   1561  CD  PRO A 101       9.401  26.986  21.555  1.00  6.33           C
ATOM      0  HA  PRO A 101       8.737  24.617  19.701  1.00  6.33           H   new
ATOM      0  HB2 PRO A 101      11.087  24.777  21.309  1.00  6.33           H   new
ATOM      0  HB3 PRO A 101      11.045  24.865  19.753  1.00  6.33           H   new
ATOM      0  HG2 PRO A 101      11.397  27.023  21.011  1.00  6.33           H   new
ATOM      0  HG3 PRO A 101      10.450  27.072  19.773  1.00  6.33           H   new
ATOM      0  HD2 PRO A 101       9.673  27.063  22.483  1.00  6.33           H   new
ATOM      0  HD3 PRO A 101       8.970  27.821  21.315  1.00  6.33           H   new
ATOM   1569  N   ARG A 102       8.935  23.330  22.568  1.00  5.78           N
ATOM   1570  CA  ARG A 102       8.775  22.045  23.219  1.00  5.78           C
ATOM   1571  C   ARG A 102       7.358  21.568  23.018  1.00  5.78           C
ATOM   1572  O   ARG A 102       7.126  20.438  22.587  1.00  5.78           O
ATOM   1573  CB  ARG A 102       9.089  22.136  24.703  1.00  5.78           C
ATOM   1574  CG  ARG A 102       8.921  20.831  25.477  1.00  5.78           C
ATOM   1575  CD  ARG A 102       9.842  19.764  24.991  1.00  5.78           C
ATOM   1576  NE  ARG A 102       9.728  18.545  25.781  1.00  5.78           N
ATOM   1577  CZ  ARG A 102      10.277  17.359  25.449  1.00  5.78           C
ATOM   1578  NH1 ARG A 102      10.979  17.241  24.344  1.00  5.78           N1+
ATOM   1579  NH2 ARG A 102      10.111  16.312  26.239  1.00  5.78           N
ATOM      0  H   ARG A 102       8.998  24.011  23.090  1.00  5.78           H   new
ATOM      0  HA  ARG A 102       9.398  21.414  22.825  1.00  5.78           H   new
ATOM      0  HB2 ARG A 102      10.003  22.444  24.809  1.00  5.78           H   new
ATOM      0  HB3 ARG A 102       8.515  22.809  25.101  1.00  5.78           H   new
ATOM      0  HG2 ARG A 102       9.085  20.993  26.419  1.00  5.78           H   new
ATOM      0  HG3 ARG A 102       8.004  20.525  25.397  1.00  5.78           H   new
ATOM      0  HD2 ARG A 102       9.645  19.566  24.062  1.00  5.78           H   new
ATOM      0  HD3 ARG A 102      10.756  20.086  25.025  1.00  5.78           H   new
ATOM      0  HE  ARG A 102       9.278  18.585  26.513  1.00  5.78           H   new
ATOM      0 HH11 ARG A 102      11.089  17.922  23.830  1.00  5.78           H   new
ATOM      0 HH12 ARG A 102      11.328  16.483  24.135  1.00  5.78           H   new
ATOM      0 HH21 ARG A 102       9.653  16.388  26.963  1.00  5.78           H   new
ATOM      0 HH22 ARG A 102      10.460  15.555  26.029  1.00  5.78           H   new
ATOM   1593  N   GLU A 103       6.394  22.458  23.246  1.00  5.30           N
ATOM   1594  CA  GLU A 103       5.005  22.063  23.075  1.00  5.30           C
ATOM   1595  C   GLU A 103       4.720  21.712  21.624  1.00  5.30           C
ATOM   1596  O   GLU A 103       4.030  20.735  21.334  1.00  5.30           O
ATOM   1597  CB  GLU A 103       4.107  23.196  23.550  1.00  5.30           C
ATOM   1598  CG  GLU A 103       4.109  23.387  25.058  1.00  5.30           C
ATOM   1599  CD  GLU A 103       3.513  24.694  25.489  1.00  5.30           C
ATOM   1600  OE1 GLU A 103       3.882  25.698  24.901  1.00  5.30           O
ATOM   1601  OE2 GLU A 103       2.704  24.708  26.384  1.00  5.30           O1-
ATOM      0  H   GLU A 103       6.520  23.272  23.493  1.00  5.30           H   new
ATOM      0  HA  GLU A 103       4.826  21.271  23.605  1.00  5.30           H   new
ATOM      0  HB2 GLU A 103       4.391  24.022  23.127  1.00  5.30           H   new
ATOM      0  HB3 GLU A 103       3.199  23.024  23.255  1.00  5.30           H   new
ATOM      0  HG2 GLU A 103       3.615  22.661  25.471  1.00  5.30           H   new
ATOM      0  HG3 GLU A 103       5.021  23.331  25.384  1.00  5.30           H   new
ATOM   1608  N   SER A 104       5.307  22.473  20.707  1.00  4.91           N
ATOM   1609  CA  SER A 104       5.084  22.260  19.294  1.00  4.91           C
ATOM   1610  C   SER A 104       5.591  20.877  18.864  1.00  4.91           C
ATOM   1611  O   SER A 104       4.895  20.149  18.143  1.00  4.91           O
ATOM   1612  CB  SER A 104       5.773  23.381  18.545  1.00  4.91           C
ATOM   1613  OG  SER A 104       5.181  24.618  18.870  1.00  4.91           O
ATOM      0  H   SER A 104       5.841  23.122  20.890  1.00  4.91           H   new
ATOM      0  HA  SER A 104       4.136  22.274  19.090  1.00  4.91           H   new
ATOM      0  HB2 SER A 104       6.716  23.397  18.770  1.00  4.91           H   new
ATOM      0  HB3 SER A 104       5.712  23.226  17.589  1.00  4.91           H   new
ATOM      0  HG  SER A 104       5.456  24.872  19.622  1.00  4.91           H   new
ATOM   1619  N   MET A 105       6.778  20.478  19.340  1.00  4.60           N
ATOM   1620  CA  MET A 105       7.263  19.152  18.985  1.00  4.60           C
ATOM   1621  C   MET A 105       6.499  18.039  19.705  1.00  4.60           C
ATOM   1622  O   MET A 105       6.320  16.950  19.145  1.00  4.60           O
ATOM   1623  CB  MET A 105       8.757  19.030  19.229  1.00  4.60           C
ATOM   1624  CG  MET A 105       9.581  19.875  18.283  1.00  4.60           C
ATOM   1625  SD  MET A 105       9.105  19.605  16.574  1.00  4.60           S
ATOM   1626  CE  MET A 105       9.454  17.902  16.293  1.00  4.60           C
ATOM      0  H   MET A 105       7.294  20.942  19.848  1.00  4.60           H   new
ATOM      0  HA  MET A 105       7.099  19.040  18.036  1.00  4.60           H   new
ATOM      0  HB2 MET A 105       8.953  19.291  20.142  1.00  4.60           H   new
ATOM      0  HB3 MET A 105       9.020  18.101  19.137  1.00  4.60           H   new
ATOM      0  HG2 MET A 105       9.471  20.813  18.506  1.00  4.60           H   new
ATOM      0  HG3 MET A 105      10.521  19.665  18.395  1.00  4.60           H   new
ATOM      0  HE1 MET A 105       9.222  17.670  15.380  1.00  4.60           H   new
ATOM      0  HE2 MET A 105      10.399  17.737  16.438  1.00  4.60           H   new
ATOM      0  HE3 MET A 105       8.934  17.359  16.906  1.00  4.60           H   new
ATOM   1636  N   LEU A 106       6.006  18.304  20.920  1.00  4.37           N
ATOM   1637  CA  LEU A 106       5.221  17.297  21.623  1.00  4.37           C
ATOM   1638  C   LEU A 106       3.914  17.058  20.885  1.00  4.37           C
ATOM   1639  O   LEU A 106       3.451  15.920  20.791  1.00  4.37           O
ATOM   1640  CB  LEU A 106       4.978  17.704  23.075  1.00  4.37           C
ATOM   1641  CG  LEU A 106       6.228  17.666  23.972  1.00  4.37           C
ATOM   1642  CD1 LEU A 106       5.899  18.276  25.323  1.00  4.37           C
ATOM   1643  CD2 LEU A 106       6.690  16.223  24.112  1.00  4.37           C
ATOM      0  H   LEU A 106       6.114  19.045  21.343  1.00  4.37           H   new
ATOM      0  HA  LEU A 106       5.720  16.466  21.641  1.00  4.37           H   new
ATOM      0  HB2 LEU A 106       4.612  18.602  23.089  1.00  4.37           H   new
ATOM      0  HB3 LEU A 106       4.305  17.117  23.454  1.00  4.37           H   new
ATOM      0  HG  LEU A 106       6.947  18.183  23.577  1.00  4.37           H   new
ATOM      0 HD11 LEU A 106       6.686  18.253  25.889  1.00  4.37           H   new
ATOM      0 HD12 LEU A 106       5.615  19.196  25.203  1.00  4.37           H   new
ATOM      0 HD13 LEU A 106       5.185  17.770  25.742  1.00  4.37           H   new
ATOM      0 HD21 LEU A 106       7.478  16.189  24.676  1.00  4.37           H   new
ATOM      0 HD22 LEU A 106       5.983  15.694  24.513  1.00  4.37           H   new
ATOM      0 HD23 LEU A 106       6.904  15.865  23.236  1.00  4.37           H   new
ATOM   1655  N   LEU A 107       3.332  18.117  20.321  1.00  4.21           N
ATOM   1656  CA  LEU A 107       2.126  17.954  19.534  1.00  4.21           C
ATOM   1657  C   LEU A 107       2.434  17.116  18.295  1.00  4.21           C
ATOM   1658  O   LEU A 107       1.642  16.250  17.916  1.00  4.21           O
ATOM   1659  CB  LEU A 107       1.567  19.318  19.121  1.00  4.21           C
ATOM   1660  CG  LEU A 107       0.970  20.171  20.215  1.00  4.21           C
ATOM   1661  CD1 LEU A 107       0.690  21.548  19.667  1.00  4.21           C
ATOM   1662  CD2 LEU A 107      -0.304  19.528  20.699  1.00  4.21           C
ATOM      0  H   LEU A 107       3.620  18.925  20.384  1.00  4.21           H   new
ATOM      0  HA  LEU A 107       1.458  17.500  20.071  1.00  4.21           H   new
ATOM      0  HB2 LEU A 107       2.281  19.822  18.701  1.00  4.21           H   new
ATOM      0  HB3 LEU A 107       0.886  19.173  18.445  1.00  4.21           H   new
ATOM      0  HG  LEU A 107       1.587  20.247  20.959  1.00  4.21           H   new
ATOM      0 HD11 LEU A 107       0.306  22.102  20.364  1.00  4.21           H   new
ATOM      0 HD12 LEU A 107       1.518  21.947  19.356  1.00  4.21           H   new
ATOM      0 HD13 LEU A 107       0.066  21.481  18.927  1.00  4.21           H   new
ATOM      0 HD21 LEU A 107      -0.694  20.071  21.402  1.00  4.21           H   new
ATOM      0 HD22 LEU A 107      -0.931  19.456  19.962  1.00  4.21           H   new
ATOM      0 HD23 LEU A 107      -0.109  18.643  21.045  1.00  4.21           H   new
ATOM   1674  N   ALA A 108       3.605  17.334  17.667  1.00  4.13           N
ATOM   1675  CA  ALA A 108       3.966  16.541  16.487  1.00  4.13           C
ATOM   1676  C   ALA A 108       4.046  15.058  16.856  1.00  4.13           C
ATOM   1677  O   ALA A 108       3.573  14.188  16.111  1.00  4.13           O
ATOM   1678  CB  ALA A 108       5.292  17.020  15.904  1.00  4.13           C
ATOM      0  H   ALA A 108       4.187  17.921  17.904  1.00  4.13           H   new
ATOM      0  HA  ALA A 108       3.279  16.657  15.812  1.00  4.13           H   new
ATOM      0  HB1 ALA A 108       5.515  16.486  15.126  1.00  4.13           H   new
ATOM      0  HB2 ALA A 108       5.214  17.951  15.645  1.00  4.13           H   new
ATOM      0  HB3 ALA A 108       5.991  16.928  16.570  1.00  4.13           H   new
ATOM   1684  N   LEU A 109       4.598  14.780  18.037  1.00  4.11           N
ATOM   1685  CA  LEU A 109       4.690  13.416  18.532  1.00  4.11           C
ATOM   1686  C   LEU A 109       3.313  12.832  18.808  1.00  4.11           C
ATOM   1687  O   LEU A 109       2.975  11.759  18.313  1.00  4.11           O
ATOM   1688  CB  LEU A 109       5.537  13.373  19.805  1.00  4.11           C
ATOM   1689  CG  LEU A 109       5.651  12.014  20.498  1.00  4.11           C
ATOM   1690  CD1 LEU A 109       6.289  11.008  19.564  1.00  4.11           C
ATOM   1691  CD2 LEU A 109       6.474  12.187  21.763  1.00  4.11           C
ATOM      0  H   LEU A 109       4.926  15.374  18.566  1.00  4.11           H   new
ATOM      0  HA  LEU A 109       5.114  12.879  17.844  1.00  4.11           H   new
ATOM      0  HB2 LEU A 109       6.431  13.679  19.586  1.00  4.11           H   new
ATOM      0  HB3 LEU A 109       5.167  14.008  20.438  1.00  4.11           H   new
ATOM      0  HG  LEU A 109       4.771  11.680  20.733  1.00  4.11           H   new
ATOM      0 HD11 LEU A 109       6.358  10.150  20.011  1.00  4.11           H   new
ATOM      0 HD12 LEU A 109       5.744  10.915  18.767  1.00  4.11           H   new
ATOM      0 HD13 LEU A 109       7.175  11.314  19.315  1.00  4.11           H   new
ATOM      0 HD21 LEU A 109       6.556  11.333  22.215  1.00  4.11           H   new
ATOM      0 HD22 LEU A 109       7.357  12.516  21.532  1.00  4.11           H   new
ATOM      0 HD23 LEU A 109       6.036  12.822  22.350  1.00  4.11           H   new
ATOM   1703  N   ALA A 110       2.485  13.548  19.557  1.00  4.17           N
ATOM   1704  CA  ALA A 110       1.166  13.026  19.874  1.00  4.17           C
ATOM   1705  C   ALA A 110       0.372  12.755  18.605  1.00  4.17           C
ATOM   1706  O   ALA A 110      -0.331  11.740  18.490  1.00  4.17           O
ATOM   1707  CB  ALA A 110       0.421  14.013  20.743  1.00  4.17           C
ATOM      0  H   ALA A 110       2.663  14.323  19.885  1.00  4.17           H   new
ATOM      0  HA  ALA A 110       1.274  12.189  20.353  1.00  4.17           H   new
ATOM      0  HB1 ALA A 110      -0.458  13.661  20.952  1.00  4.17           H   new
ATOM      0  HB2 ALA A 110       0.915  14.158  21.565  1.00  4.17           H   new
ATOM      0  HB3 ALA A 110       0.328  14.855  20.270  1.00  4.17           H   new
ATOM   1713  N   SER A 111       0.530  13.644  17.630  1.00  4.28           N
ATOM   1714  CA  SER A 111      -0.166  13.534  16.376  1.00  4.28           C
ATOM   1715  C   SER A 111       0.236  12.272  15.639  1.00  4.28           C
ATOM   1716  O   SER A 111      -0.625  11.559  15.114  1.00  4.28           O
ATOM   1717  CB  SER A 111       0.156  14.750  15.540  1.00  4.28           C
ATOM   1718  OG  SER A 111      -0.345  15.906  16.146  1.00  4.28           O
ATOM      0  H   SER A 111       1.048  14.328  17.687  1.00  4.28           H   new
ATOM      0  HA  SER A 111      -1.120  13.485  16.543  1.00  4.28           H   new
ATOM      0  HB2 SER A 111       1.116  14.827  15.428  1.00  4.28           H   new
ATOM      0  HB3 SER A 111      -0.226  14.651  14.654  1.00  4.28           H   new
ATOM      0  HG  SER A 111       0.188  16.164  16.742  1.00  4.28           H   new
ATOM   1724  N   CYS A 112       1.531  11.950  15.626  1.00  4.45           N
ATOM   1725  CA  CYS A 112       1.919  10.741  14.924  1.00  4.45           C
ATOM   1726  C   CYS A 112       1.510   9.480  15.648  1.00  4.45           C
ATOM   1727  O   CYS A 112       1.268   8.446  15.022  1.00  4.45           O
ATOM   1728  CB  CYS A 112       3.401  10.672  14.724  1.00  4.45           C
ATOM   1729  SG  CYS A 112       4.413  10.336  16.151  1.00  4.45           S
ATOM      0  H   CYS A 112       2.166  12.395  15.998  1.00  4.45           H   new
ATOM      0  HA  CYS A 112       1.456  10.790  14.073  1.00  4.45           H   new
ATOM      0  HB2 CYS A 112       3.581   9.987  14.062  1.00  4.45           H   new
ATOM      0  HB3 CYS A 112       3.691  11.516  14.344  1.00  4.45           H   new
ATOM      0  HG  CYS A 112       4.076  11.047  17.057  1.00  4.45           H   new
ATOM   1735  N   LEU A 113       1.362   9.549  16.963  1.00  4.68           N
ATOM   1736  CA  LEU A 113       0.956   8.353  17.672  1.00  4.68           C
ATOM   1737  C   LEU A 113      -0.474   8.012  17.236  1.00  4.68           C
ATOM   1738  O   LEU A 113      -0.817   6.844  17.003  1.00  4.68           O
ATOM   1739  CB  LEU A 113       1.122   8.585  19.171  1.00  4.68           C
ATOM   1740  CG  LEU A 113       2.618   8.737  19.599  1.00  4.68           C
ATOM   1741  CD1 LEU A 113       2.707   9.142  21.053  1.00  4.68           C
ATOM   1742  CD2 LEU A 113       3.354   7.446  19.329  1.00  4.68           C
ATOM      0  H   LEU A 113       1.486  10.250  17.446  1.00  4.68           H   new
ATOM      0  HA  LEU A 113       1.509   7.585  17.460  1.00  4.68           H   new
ATOM      0  HB2 LEU A 113       0.634   9.384  19.426  1.00  4.68           H   new
ATOM      0  HB3 LEU A 113       0.725   7.844  19.655  1.00  4.68           H   new
ATOM      0  HG  LEU A 113       3.039   9.438  19.077  1.00  4.68           H   new
ATOM      0 HD11 LEU A 113       3.639   9.233  21.307  1.00  4.68           H   new
ATOM      0 HD12 LEU A 113       2.253   9.989  21.181  1.00  4.68           H   new
ATOM      0 HD13 LEU A 113       2.287   8.464  21.604  1.00  4.68           H   new
ATOM      0 HD21 LEU A 113       4.282   7.541  19.595  1.00  4.68           H   new
ATOM      0 HD22 LEU A 113       2.945   6.728  19.836  1.00  4.68           H   new
ATOM      0 HD23 LEU A 113       3.309   7.239  18.382  1.00  4.68           H   new
ATOM   1754  N   LEU A 114      -1.279   9.064  17.051  1.00  4.95           N
ATOM   1755  CA  LEU A 114      -2.641   8.916  16.562  1.00  4.95           C
ATOM   1756  C   LEU A 114      -2.646   8.378  15.134  1.00  4.95           C
ATOM   1757  O   LEU A 114      -3.417   7.471  14.812  1.00  4.95           O
ATOM   1758  CB  LEU A 114      -3.388  10.244  16.623  1.00  4.95           C
ATOM   1759  CG  LEU A 114      -4.808  10.191  16.099  1.00  4.95           C
ATOM   1760  CD1 LEU A 114      -5.614   9.183  16.907  1.00  4.95           C
ATOM   1761  CD2 LEU A 114      -5.417  11.584  16.178  1.00  4.95           C
ATOM      0  H   LEU A 114      -1.046   9.877  17.207  1.00  4.95           H   new
ATOM      0  HA  LEU A 114      -3.096   8.280  17.136  1.00  4.95           H   new
ATOM      0  HB2 LEU A 114      -3.406  10.550  17.543  1.00  4.95           H   new
ATOM      0  HB3 LEU A 114      -2.892  10.905  16.114  1.00  4.95           H   new
ATOM      0  HG  LEU A 114      -4.816   9.904  15.173  1.00  4.95           H   new
ATOM      0 HD11 LEU A 114      -6.523   9.151  16.570  1.00  4.95           H   new
ATOM      0 HD12 LEU A 114      -5.208   8.305  16.827  1.00  4.95           H   new
ATOM      0 HD13 LEU A 114      -5.625   9.450  17.839  1.00  4.95           H   new
ATOM      0 HD21 LEU A 114      -6.327  11.559  15.844  1.00  4.95           H   new
ATOM      0 HD22 LEU A 114      -5.420  11.884  17.100  1.00  4.95           H   new
ATOM      0 HD23 LEU A 114      -4.893  12.198  15.640  1.00  4.95           H   new
ATOM   1773  N   GLN A 115      -1.789   8.926  14.268  1.00  5.26           N
ATOM   1774  CA  GLN A 115      -1.759   8.458  12.886  1.00  5.26           C
ATOM   1775  C   GLN A 115      -1.489   6.970  12.808  1.00  5.26           C
ATOM   1776  O   GLN A 115      -2.153   6.267  12.040  1.00  5.26           O
ATOM   1777  CB  GLN A 115      -0.717   9.218  12.066  1.00  5.26           C
ATOM   1778  CG  GLN A 115      -0.644   8.823  10.573  1.00  5.26           C
ATOM   1779  CD  GLN A 115       0.124   9.871   9.708  1.00  5.26           C
ATOM   1780  NE2 GLN A 115       1.298   9.536   9.145  1.00  5.26           N
ATOM   1781  OE1 GLN A 115      -0.400  10.992   9.569  1.00  5.26           O
ATOM      0  H   GLN A 115      -1.232   9.553  14.456  1.00  5.26           H   new
ATOM      0  HA  GLN A 115      -2.637   8.630  12.511  1.00  5.26           H   new
ATOM      0  HB2 GLN A 115      -0.907  10.167  12.126  1.00  5.26           H   new
ATOM      0  HB3 GLN A 115       0.155   9.078  12.467  1.00  5.26           H   new
ATOM      0  HG2 GLN A 115      -0.208   7.960  10.492  1.00  5.26           H   new
ATOM      0  HG3 GLN A 115      -1.544   8.720  10.226  1.00  5.26           H   new
ATOM      0 HE21 GLN A 115       1.625   8.750   9.267  1.00  5.26           H   new
ATOM      0 HE22 GLN A 115       1.722  10.108   8.663  1.00  5.26           H   new
ATOM   1790  N   THR A 116      -0.574   6.470  13.635  1.00  5.59           N
ATOM   1791  CA  THR A 116      -0.299   5.042  13.623  1.00  5.59           C
ATOM   1792  C   THR A 116      -1.551   4.262  14.029  1.00  5.59           C
ATOM   1793  O   THR A 116      -1.924   3.276  13.374  1.00  5.59           O
ATOM   1794  CB  THR A 116       0.866   4.674  14.545  1.00  5.59           C
ATOM   1795  CG2 THR A 116       1.080   3.167  14.527  1.00  5.59           C
ATOM   1796  OG1 THR A 116       2.055   5.321  14.097  1.00  5.59           O
ATOM      0  H   THR A 116      -0.113   6.930  14.197  1.00  5.59           H   new
ATOM      0  HA  THR A 116      -0.045   4.803  12.718  1.00  5.59           H   new
ATOM      0  HB  THR A 116       0.659   4.962  15.448  1.00  5.59           H   new
ATOM      0  HG1 THR A 116       2.158   5.180  13.275  1.00  5.59           H   new
ATOM      0 HG21 THR A 116       1.819   2.938  15.112  1.00  5.59           H   new
ATOM      0 HG22 THR A 116       0.275   2.722  14.834  1.00  5.59           H   new
ATOM      0 HG23 THR A 116       1.283   2.880  13.623  1.00  5.59           H   new
ATOM   1804  N   ALA A 117      -2.238   4.733  15.083  1.00  5.97           N
ATOM   1805  CA  ALA A 117      -3.450   4.073  15.566  1.00  5.97           C
ATOM   1806  C   ALA A 117      -4.499   3.979  14.455  1.00  5.97           C
ATOM   1807  O   ALA A 117      -5.245   3.003  14.372  1.00  5.97           O
ATOM   1808  CB  ALA A 117      -4.017   4.836  16.754  1.00  5.97           C
ATOM      0  H   ALA A 117      -2.014   5.434  15.528  1.00  5.97           H   new
ATOM      0  HA  ALA A 117      -3.219   3.173  15.844  1.00  5.97           H   new
ATOM      0  HB1 ALA A 117      -4.820   4.393  17.070  1.00  5.97           H   new
ATOM      0  HB2 ALA A 117      -3.360   4.859  17.467  1.00  5.97           H   new
ATOM      0  HB3 ALA A 117      -4.233   5.742  16.484  1.00  5.97           H   new
ATOM   1814  N   ILE A 118      -4.551   5.006  13.613  1.00  6.34           N
ATOM   1815  CA  ILE A 118      -5.454   5.071  12.473  1.00  6.34           C
ATOM   1816  C   ILE A 118      -4.981   4.206  11.306  1.00  6.34           C
ATOM   1817  O   ILE A 118      -5.793   3.586  10.627  1.00  6.34           O
ATOM   1818  CB  ILE A 118      -5.686   6.511  12.041  1.00  6.34           C
ATOM   1819  CG1 ILE A 118      -6.436   7.214  13.158  1.00  6.34           C
ATOM   1820  CG2 ILE A 118      -6.464   6.579  10.717  1.00  6.34           C
ATOM   1821  CD1 ILE A 118      -6.480   8.651  12.982  1.00  6.34           C
ATOM      0  H   ILE A 118      -4.050   5.700  13.692  1.00  6.34           H   new
ATOM      0  HA  ILE A 118      -6.304   4.704  12.762  1.00  6.34           H   new
ATOM      0  HB  ILE A 118      -4.836   6.951  11.882  1.00  6.34           H   new
ATOM      0 HG12 ILE A 118      -7.342   6.869  13.202  1.00  6.34           H   new
ATOM      0 HG13 ILE A 118      -6.013   7.008  14.006  1.00  6.34           H   new
ATOM      0 HG21 ILE A 118      -6.597   7.507  10.467  1.00  6.34           H   new
ATOM      0 HG22 ILE A 118      -5.961   6.126  10.022  1.00  6.34           H   new
ATOM      0 HG23 ILE A 118      -7.326   6.147  10.825  1.00  6.34           H   new
ATOM      0 HD11 ILE A 118      -6.968   9.053  13.718  1.00  6.34           H   new
ATOM      0 HD12 ILE A 118      -5.576   9.003  12.963  1.00  6.34           H   new
ATOM      0 HD13 ILE A 118      -6.926   8.861  12.146  1.00  6.34           H   new
ATOM   1833  N   SER A 119      -3.669   4.169  11.034  1.00  6.63           N
ATOM   1834  CA  SER A 119      -3.148   3.359   9.924  1.00  6.63           C
ATOM   1835  C   SER A 119      -3.449   1.876  10.149  1.00  6.63           C
ATOM   1836  O   SER A 119      -3.535   1.096   9.209  1.00  6.63           O
ATOM   1837  CB  SER A 119      -1.643   3.516   9.792  1.00  6.63           C
ATOM   1838  OG  SER A 119      -0.966   2.882  10.853  1.00  6.63           O
ATOM      0  H   SER A 119      -3.071   4.601  11.475  1.00  6.63           H   new
ATOM      0  HA  SER A 119      -3.584   3.671   9.116  1.00  6.63           H   new
ATOM      0  HB2 SER A 119      -1.349   3.140   8.948  1.00  6.63           H   new
ATOM      0  HB3 SER A 119      -1.414   4.459   9.777  1.00  6.63           H   new
ATOM      0  HG  SER A 119      -1.351   3.061  11.578  1.00  6.63           H   new
ATOM   1844  N   ALA A 120      -3.676   1.499  11.407  1.00  6.80           N
ATOM   1845  CA  ALA A 120      -4.044   0.140  11.786  1.00  6.80           C
ATOM   1846  C   ALA A 120      -5.436  -0.255  11.256  1.00  6.80           C
ATOM   1847  O   ALA A 120      -5.796  -1.434  11.263  1.00  6.80           O
ATOM   1848  CB  ALA A 120      -4.021   0.002  13.292  1.00  6.80           C
ATOM      0  H   ALA A 120      -3.619   2.038  12.075  1.00  6.80           H   new
ATOM      0  HA  ALA A 120      -3.394  -0.458  11.385  1.00  6.80           H   new
ATOM      0  HB1 ALA A 120      -4.267  -0.904  13.538  1.00  6.80           H   new
ATOM      0  HB2 ALA A 120      -3.129   0.196  13.621  1.00  6.80           H   new
ATOM      0  HB3 ALA A 120      -4.652   0.625  13.684  1.00  6.80           H   new
ATOM   1854  N   LEU A 121      -6.235   0.734  10.861  1.00  6.75           N
ATOM   1855  CA  LEU A 121      -7.592   0.533  10.383  1.00  6.75           C
ATOM   1856  C   LEU A 121      -7.600   0.203   8.892  1.00  6.75           C
ATOM   1857  O   LEU A 121      -6.674   0.539   8.161  1.00  6.75           O
ATOM   1858  CB  LEU A 121      -8.405   1.799  10.650  1.00  6.75           C
ATOM   1859  CG  LEU A 121      -8.453   2.207  12.124  1.00  6.75           C
ATOM   1860  CD1 LEU A 121      -9.195   3.521  12.258  1.00  6.75           C
ATOM   1861  CD2 LEU A 121      -9.102   1.100  12.930  1.00  6.75           C
ATOM      0  H   LEU A 121      -5.993   1.559  10.865  1.00  6.75           H   new
ATOM      0  HA  LEU A 121      -7.988  -0.216  10.855  1.00  6.75           H   new
ATOM      0  HB2 LEU A 121      -8.029   2.529  10.134  1.00  6.75           H   new
ATOM      0  HB3 LEU A 121      -9.311   1.664  10.331  1.00  6.75           H   new
ATOM      0  HG  LEU A 121      -7.557   2.338  12.471  1.00  6.75           H   new
ATOM      0 HD11 LEU A 121      -9.226   3.781  13.192  1.00  6.75           H   new
ATOM      0 HD12 LEU A 121      -8.736   4.206  11.747  1.00  6.75           H   new
ATOM      0 HD13 LEU A 121     -10.099   3.418  11.921  1.00  6.75           H   new
ATOM      0 HD21 LEU A 121      -9.134   1.356  13.865  1.00  6.75           H   new
ATOM      0 HD22 LEU A 121     -10.004   0.949  12.606  1.00  6.75           H   new
ATOM      0 HD23 LEU A 121      -8.585   0.285  12.836  1.00  6.75           H   new
ATOM   1873  N   GLU A 122      -8.668  -0.440   8.430  1.00  6.48           N
ATOM   1874  CA  GLU A 122      -8.785  -0.817   7.017  1.00  6.48           C
ATOM   1875  C   GLU A 122      -9.354   0.270   6.095  1.00  6.48           C
ATOM   1876  O   GLU A 122      -9.536   0.033   4.900  1.00  6.48           O
ATOM   1877  CB  GLU A 122      -9.646  -2.074   6.892  1.00  6.48           C
ATOM   1878  CG  GLU A 122      -9.029  -3.322   7.523  1.00  6.48           C
ATOM   1879  CD  GLU A 122      -9.909  -4.551   7.415  1.00  6.48           C
ATOM   1880  OE1 GLU A 122     -10.986  -4.448   6.876  1.00  6.48           O
ATOM   1881  OE2 GLU A 122      -9.497  -5.592   7.873  1.00  6.48           O1-
ATOM      0  H   GLU A 122      -9.339  -0.669   8.916  1.00  6.48           H   new
ATOM      0  HA  GLU A 122      -7.875  -0.969   6.718  1.00  6.48           H   new
ATOM      0  HB2 GLU A 122     -10.507  -1.906   7.306  1.00  6.48           H   new
ATOM      0  HB3 GLU A 122      -9.812  -2.248   5.952  1.00  6.48           H   new
ATOM      0  HG2 GLU A 122      -8.177  -3.504   7.096  1.00  6.48           H   new
ATOM      0  HG3 GLU A 122      -8.845  -3.146   8.459  1.00  6.48           H   new
ATOM   1888  N   GLY A 123      -9.688   1.433   6.649  1.00  6.01           N
ATOM   1889  CA  GLY A 123     -10.269   2.507   5.847  1.00  6.01           C
ATOM   1890  C   GLY A 123      -9.213   3.431   5.237  1.00  6.01           C
ATOM   1891  O   GLY A 123      -8.014   3.182   5.340  1.00  6.01           O
ATOM      0  H   GLY A 123      -9.587   1.620   7.482  1.00  6.01           H   new
ATOM      0  HA2 GLY A 123     -10.804   2.121   5.136  1.00  6.01           H   new
ATOM      0  HA3 GLY A 123     -10.869   3.030   6.401  1.00  6.01           H   new
ATOM   1895  N   ASP A 124      -9.682   4.537   4.654  1.00  5.43           N
ATOM   1896  CA  ASP A 124      -8.847   5.541   3.983  1.00  5.43           C
ATOM   1897  C   ASP A 124      -8.676   6.796   4.825  1.00  5.43           C
ATOM   1898  O   ASP A 124      -8.289   7.853   4.315  1.00  5.43           O
ATOM   1899  CB  ASP A 124      -9.482   5.941   2.648  1.00  5.43           C
ATOM   1900  CG  ASP A 124      -9.523   4.808   1.632  1.00  5.43           C
ATOM   1901  OD1 ASP A 124      -8.547   4.112   1.502  1.00  5.43           O
ATOM   1902  OD2 ASP A 124     -10.542   4.640   1.008  1.00  5.43           O1-
ATOM      0  H   ASP A 124     -10.520   4.730   4.637  1.00  5.43           H   new
ATOM      0  HA  ASP A 124      -7.976   5.138   3.844  1.00  5.43           H   new
ATOM      0  HB2 ASP A 124     -10.386   6.255   2.809  1.00  5.43           H   new
ATOM      0  HB3 ASP A 124      -8.986   6.685   2.272  1.00  5.43           H   new
ATOM   1907  N   LEU A 125      -8.946   6.675   6.115  1.00  4.85           N
ATOM   1908  CA  LEU A 125      -8.929   7.819   7.005  1.00  4.85           C
ATOM   1909  C   LEU A 125      -7.615   8.550   7.070  1.00  4.85           C
ATOM   1910  O   LEU A 125      -7.601   9.769   7.068  1.00  4.85           O
ATOM   1911  CB  LEU A 125      -9.268   7.374   8.417  1.00  4.85           C
ATOM   1912  CG  LEU A 125     -10.669   6.929   8.649  1.00  4.85           C
ATOM   1913  CD1 LEU A 125     -10.759   6.364  10.054  1.00  4.85           C
ATOM   1914  CD2 LEU A 125     -11.599   8.115   8.453  1.00  4.85           C
ATOM      0  H   LEU A 125      -9.143   5.930   6.497  1.00  4.85           H   new
ATOM      0  HA  LEU A 125      -9.584   8.432   6.636  1.00  4.85           H   new
ATOM      0  HB2 LEU A 125      -8.673   6.646   8.658  1.00  4.85           H   new
ATOM      0  HB3 LEU A 125      -9.078   8.108   9.022  1.00  4.85           H   new
ATOM      0  HG  LEU A 125     -10.933   6.238   8.022  1.00  4.85           H   new
ATOM      0 HD11 LEU A 125     -11.666   6.067  10.226  1.00  4.85           H   new
ATOM      0 HD12 LEU A 125     -10.152   5.613  10.140  1.00  4.85           H   new
ATOM      0 HD13 LEU A 125     -10.517   7.050  10.695  1.00  4.85           H   new
ATOM      0 HD21 LEU A 125     -12.516   7.836   8.602  1.00  4.85           H   new
ATOM      0 HD22 LEU A 125     -11.368   8.815   9.083  1.00  4.85           H   new
ATOM      0 HD23 LEU A 125     -11.507   8.452   7.548  1.00  4.85           H   new
ATOM   1926  N   MET A 126      -6.490   7.850   7.070  1.00  4.32           N
ATOM   1927  CA  MET A 126      -5.242   8.593   7.177  1.00  4.32           C
ATOM   1928  C   MET A 126      -4.999   9.490   5.958  1.00  4.32           C
ATOM   1929  O   MET A 126      -4.336  10.522   6.068  1.00  4.32           O
ATOM   1930  CB  MET A 126      -4.081   7.630   7.433  1.00  4.32           C
ATOM   1931  CG  MET A 126      -3.714   6.712   6.288  1.00  4.32           C
ATOM   1932  SD  MET A 126      -2.464   5.491   6.780  1.00  4.32           S
ATOM   1933  CE  MET A 126      -0.964   6.461   6.940  1.00  4.32           C
ATOM      0  H   MET A 126      -6.424   6.994   7.013  1.00  4.32           H   new
ATOM      0  HA  MET A 126      -5.307   9.193   7.936  1.00  4.32           H   new
ATOM      0  HB2 MET A 126      -3.298   8.152   7.669  1.00  4.32           H   new
ATOM      0  HB3 MET A 126      -4.301   7.084   8.204  1.00  4.32           H   new
ATOM      0  HG2 MET A 126      -4.509   6.253   5.973  1.00  4.32           H   new
ATOM      0  HG3 MET A 126      -3.378   7.238   5.546  1.00  4.32           H   new
ATOM      0  HE1 MET A 126      -0.231   5.883   7.204  1.00  4.32           H   new
ATOM      0  HE2 MET A 126      -0.756   6.878   6.089  1.00  4.32           H   new
ATOM      0  HE3 MET A 126      -1.093   7.147   7.613  1.00  4.32           H   new
ATOM   1943  N   VAL A 127      -5.584   9.151   4.807  1.00  3.88           N
ATOM   1944  CA  VAL A 127      -5.396   9.965   3.622  1.00  3.88           C
ATOM   1945  C   VAL A 127      -6.331  11.151   3.693  1.00  3.88           C
ATOM   1946  O   VAL A 127      -5.933  12.294   3.457  1.00  3.88           O
ATOM   1947  CB  VAL A 127      -5.678   9.165   2.344  1.00  3.88           C
ATOM   1948  CG1 VAL A 127      -5.593  10.106   1.121  1.00  3.88           C
ATOM   1949  CG2 VAL A 127      -4.677   7.998   2.247  1.00  3.88           C
ATOM      0  H   VAL A 127      -6.086   8.461   4.699  1.00  3.88           H   new
ATOM      0  HA  VAL A 127      -4.473  10.261   3.591  1.00  3.88           H   new
ATOM      0  HB  VAL A 127      -6.572   8.790   2.365  1.00  3.88           H   new
ATOM      0 HG11 VAL A 127      -5.771   9.602   0.312  1.00  3.88           H   new
ATOM      0 HG12 VAL A 127      -6.249  10.814   1.211  1.00  3.88           H   new
ATOM      0 HG13 VAL A 127      -4.705  10.493   1.071  1.00  3.88           H   new
ATOM      0 HG21 VAL A 127      -4.851   7.488   1.440  1.00  3.88           H   new
ATOM      0 HG22 VAL A 127      -3.773   8.348   2.219  1.00  3.88           H   new
ATOM      0 HG23 VAL A 127      -4.776   7.421   3.021  1.00  3.88           H   new
ATOM   1959  N   LEU A 128      -7.579  10.874   4.067  1.00  3.55           N
ATOM   1960  CA  LEU A 128      -8.600  11.904   4.139  1.00  3.55           C
ATOM   1961  C   LEU A 128      -8.219  12.973   5.161  1.00  3.55           C
ATOM   1962  O   LEU A 128      -8.347  14.180   4.909  1.00  3.55           O
ATOM   1963  CB  LEU A 128      -9.907  11.235   4.559  1.00  3.55           C
ATOM   1964  CG  LEU A 128     -10.500  10.290   3.518  1.00  3.55           C
ATOM   1965  CD1 LEU A 128     -11.653   9.508   4.132  1.00  3.55           C
ATOM   1966  CD2 LEU A 128     -10.954  11.099   2.331  1.00  3.55           C
ATOM      0  H   LEU A 128      -7.852  10.088   4.284  1.00  3.55           H   new
ATOM      0  HA  LEU A 128      -8.693  12.336   3.275  1.00  3.55           H   new
ATOM      0  HB2 LEU A 128      -9.754  10.739   5.379  1.00  3.55           H   new
ATOM      0  HB3 LEU A 128     -10.559  11.924   4.762  1.00  3.55           H   new
ATOM      0  HG  LEU A 128      -9.833   9.651   3.222  1.00  3.55           H   new
ATOM      0 HD11 LEU A 128     -12.028   8.908   3.468  1.00  3.55           H   new
ATOM      0 HD12 LEU A 128     -11.329   8.992   4.887  1.00  3.55           H   new
ATOM      0 HD13 LEU A 128     -12.338  10.125   4.433  1.00  3.55           H   new
ATOM      0 HD21 LEU A 128     -11.333  10.508   1.662  1.00  3.55           H   new
ATOM      0 HD22 LEU A 128     -11.625  11.740   2.613  1.00  3.55           H   new
ATOM      0 HD23 LEU A 128     -10.196  11.571   1.952  1.00  3.55           H   new
ATOM   1978  N   ILE A 129      -7.674  12.508   6.282  1.00  3.29           N
ATOM   1979  CA  ILE A 129      -7.221  13.352   7.367  1.00  3.29           C
ATOM   1980  C   ILE A 129      -6.024  14.195   6.942  1.00  3.29           C
ATOM   1981  O   ILE A 129      -6.042  15.421   7.122  1.00  3.29           O
ATOM   1982  CB  ILE A 129      -6.893  12.451   8.580  1.00  3.29           C
ATOM   1983  CG1 ILE A 129      -8.201  11.850   9.138  1.00  3.29           C
ATOM   1984  CG2 ILE A 129      -6.162  13.152   9.621  1.00  3.29           C
ATOM   1985  CD1 ILE A 129      -7.973  10.735  10.131  1.00  3.29           C
ATOM      0  H   ILE A 129      -7.557  11.669   6.431  1.00  3.29           H   new
ATOM      0  HA  ILE A 129      -7.919  13.977   7.616  1.00  3.29           H   new
ATOM      0  HB  ILE A 129      -6.309  11.741   8.271  1.00  3.29           H   new
ATOM      0 HG12 ILE A 129      -8.716  12.553   9.564  1.00  3.29           H   new
ATOM      0 HG13 ILE A 129      -8.735  11.514   8.401  1.00  3.29           H   new
ATOM      0 HG21 ILE A 129      -5.982  12.545  10.356  1.00  3.29           H   new
ATOM      0 HG22 ILE A 129      -5.323  13.482   9.262  1.00  3.29           H   new
ATOM      0 HG23 ILE A 129      -6.692  13.899   9.942  1.00  3.29           H   new
ATOM      0 HD11 ILE A 129      -8.828  10.400  10.444  1.00  3.29           H   new
ATOM      0 HD12 ILE A 129      -7.482  10.016   9.704  1.00  3.29           H   new
ATOM      0 HD13 ILE A 129      -7.463  11.072  10.884  1.00  3.29           H   new
ATOM   1997  N   ASN A 130      -5.023  13.574   6.312  1.00  3.09           N
ATOM   1998  CA  ASN A 130      -3.870  14.336   5.860  1.00  3.09           C
ATOM   1999  C   ASN A 130      -4.272  15.334   4.766  1.00  3.09           C
ATOM   2000  O   ASN A 130      -3.700  16.421   4.668  1.00  3.09           O
ATOM   2001  CB  ASN A 130      -2.780  13.407   5.396  1.00  3.09           C
ATOM   2002  CG  ASN A 130      -2.187  12.653   6.562  1.00  3.09           C
ATOM   2003  ND2 ASN A 130      -1.405  11.650   6.263  1.00  3.09           N
ATOM   2004  OD1 ASN A 130      -2.426  12.990   7.735  1.00  3.09           O
ATOM      0  H   ASN A 130      -4.996  12.731   6.142  1.00  3.09           H   new
ATOM      0  HA  ASN A 130      -3.523  14.851   6.605  1.00  3.09           H   new
ATOM      0  HB2 ASN A 130      -3.138  12.780   4.748  1.00  3.09           H   new
ATOM      0  HB3 ASN A 130      -2.086  13.914   4.947  1.00  3.09           H   new
ATOM      0 HD21 ASN A 130      -1.032  11.194   6.889  1.00  3.09           H   new
ATOM      0 HD22 ASN A 130      -1.263  11.446   5.440  1.00  3.09           H   new
ATOM   2011  N   GLY A 131      -5.288  14.985   3.971  1.00  2.94           N
ATOM   2012  CA  GLY A 131      -5.803  15.858   2.925  1.00  2.94           C
ATOM   2013  C   GLY A 131      -6.282  17.150   3.547  1.00  2.94           C
ATOM   2014  O   GLY A 131      -5.827  18.235   3.183  1.00  2.94           O
ATOM      0  H   GLY A 131      -5.696  14.230   4.028  1.00  2.94           H   new
ATOM      0  HA2 GLY A 131      -5.111  16.039   2.270  1.00  2.94           H   new
ATOM      0  HA3 GLY A 131      -6.532  15.423   2.455  1.00  2.94           H   new
ATOM   2018  N   PHE A 132      -7.156  17.026   4.535  1.00  2.83           N
ATOM   2019  CA  PHE A 132      -7.669  18.174   5.266  1.00  2.83           C
ATOM   2020  C   PHE A 132      -6.515  19.021   5.802  1.00  2.83           C
ATOM   2021  O   PHE A 132      -6.516  20.249   5.686  1.00  2.83           O
ATOM   2022  CB  PHE A 132      -8.605  17.678   6.365  1.00  2.83           C
ATOM   2023  CG  PHE A 132      -9.123  18.689   7.322  1.00  2.83           C
ATOM   2024  CD1 PHE A 132     -10.099  19.610   6.974  1.00  2.83           C
ATOM   2025  CD2 PHE A 132      -8.672  18.660   8.617  1.00  2.83           C
ATOM   2026  CE1 PHE A 132     -10.585  20.498   7.915  1.00  2.83           C
ATOM   2027  CE2 PHE A 132      -9.151  19.524   9.559  1.00  2.83           C
ATOM   2028  CZ  PHE A 132     -10.108  20.452   9.216  1.00  2.83           C
ATOM      0  H   PHE A 132      -7.470  16.271   4.802  1.00  2.83           H   new
ATOM      0  HA  PHE A 132      -8.180  18.753   4.679  1.00  2.83           H   new
ATOM      0  HB2 PHE A 132      -9.364  17.248   5.942  1.00  2.83           H   new
ATOM      0  HB3 PHE A 132      -8.138  16.995   6.872  1.00  2.83           H   new
ATOM      0  HD1 PHE A 132     -10.428  19.630   6.104  1.00  2.83           H   new
ATOM      0  HD2 PHE A 132      -8.025  18.037   8.859  1.00  2.83           H   new
ATOM      0  HE1 PHE A 132     -11.230  21.124   7.676  1.00  2.83           H   new
ATOM      0  HE2 PHE A 132      -8.831  19.486  10.431  1.00  2.83           H   new
ATOM      0  HZ  PHE A 132     -10.433  21.045   9.854  1.00  2.83           H   new
ATOM   2038  N   ALA A 133      -5.535  18.380   6.408  1.00  2.77           N
ATOM   2039  CA  ALA A 133      -4.390  19.105   6.931  1.00  2.77           C
ATOM   2040  C   ALA A 133      -3.618  19.871   5.887  1.00  2.77           C
ATOM   2041  O   ALA A 133      -3.242  21.023   6.113  1.00  2.77           O
ATOM   2042  CB  ALA A 133      -3.483  18.127   7.524  1.00  2.77           C
ATOM      0  H   ALA A 133      -5.511  17.529   6.528  1.00  2.77           H   new
ATOM      0  HA  ALA A 133      -4.729  19.755   7.566  1.00  2.77           H   new
ATOM      0  HB1 ALA A 133      -2.706  18.583   7.883  1.00  2.77           H   new
ATOM      0  HB2 ALA A 133      -3.939  17.654   8.238  1.00  2.77           H   new
ATOM      0  HB3 ALA A 133      -3.201  17.494   6.845  1.00  2.77           H   new
ATOM   2048  N   LEU A 134      -3.428  19.256   4.729  1.00  2.77           N
ATOM   2049  CA  LEU A 134      -2.731  19.869   3.619  1.00  2.77           C
ATOM   2050  C   LEU A 134      -3.539  21.061   3.160  1.00  2.77           C
ATOM   2051  O   LEU A 134      -2.978  22.104   2.815  1.00  2.77           O
ATOM   2052  CB  LEU A 134      -2.438  18.812   2.547  1.00  2.77           C
ATOM   2053  CG  LEU A 134      -1.659  19.250   1.299  1.00  2.77           C
ATOM   2054  CD1 LEU A 134      -0.344  19.850   1.718  1.00  2.77           C
ATOM   2055  CD2 LEU A 134      -1.406  18.008   0.423  1.00  2.77           C
ATOM      0  H   LEU A 134      -3.706  18.458   4.567  1.00  2.77           H   new
ATOM      0  HA  LEU A 134      -1.858  20.212   3.868  1.00  2.77           H   new
ATOM      0  HB2 LEU A 134      -1.944  18.091   2.968  1.00  2.77           H   new
ATOM      0  HB3 LEU A 134      -3.286  18.443   2.254  1.00  2.77           H   new
ATOM      0  HG  LEU A 134      -2.165  19.911   0.800  1.00  2.77           H   new
ATOM      0 HD11 LEU A 134       0.151  20.128   0.931  1.00  2.77           H   new
ATOM      0 HD12 LEU A 134      -0.506  20.619   2.286  1.00  2.77           H   new
ATOM      0 HD13 LEU A 134       0.172  19.190   2.207  1.00  2.77           H   new
ATOM      0 HD21 LEU A 134      -0.914  18.267  -0.372  1.00  2.77           H   new
ATOM      0 HD22 LEU A 134      -0.890  17.358   0.925  1.00  2.77           H   new
ATOM      0 HD23 LEU A 134      -2.255  17.616   0.164  1.00  2.77           H   new
ATOM   2067  N   ALA A 135      -4.868  20.933   3.170  1.00  2.82           N
ATOM   2068  CA  ALA A 135      -5.698  22.067   2.814  1.00  2.82           C
ATOM   2069  C   ALA A 135      -5.427  23.233   3.753  1.00  2.82           C
ATOM   2070  O   ALA A 135      -5.252  24.362   3.300  1.00  2.82           O
ATOM   2071  CB  ALA A 135      -7.156  21.716   2.907  1.00  2.82           C
ATOM      0  H   ALA A 135      -5.293  20.214   3.375  1.00  2.82           H   new
ATOM      0  HA  ALA A 135      -5.481  22.313   1.901  1.00  2.82           H   new
ATOM      0  HB1 ALA A 135      -7.691  22.488   2.665  1.00  2.82           H   new
ATOM      0  HB2 ALA A 135      -7.352  20.984   2.301  1.00  2.82           H   new
ATOM      0  HB3 ALA A 135      -7.367  21.449   3.815  1.00  2.82           H   new
ATOM   2077  N   TRP A 136      -5.303  22.954   5.057  1.00  2.94           N
ATOM   2078  CA  TRP A 136      -5.003  24.010   6.023  1.00  2.94           C
ATOM   2079  C   TRP A 136      -3.585  24.532   5.896  1.00  2.94           C
ATOM   2080  O   TRP A 136      -3.329  25.721   6.114  1.00  2.94           O
ATOM   2081  CB  TRP A 136      -5.249  23.559   7.460  1.00  2.94           C
ATOM   2082  CG  TRP A 136      -6.645  23.764   7.937  1.00  2.94           C
ATOM   2083  CD1 TRP A 136      -7.584  22.838   8.234  1.00  2.94           C
ATOM   2084  CD2 TRP A 136      -7.254  25.054   8.204  1.00  2.94           C
ATOM   2085  CE2 TRP A 136      -8.532  24.813   8.685  1.00  2.94           C
ATOM   2086  CE3 TRP A 136      -6.809  26.375   8.082  1.00  2.94           C
ATOM   2087  NE1 TRP A 136      -8.730  23.467   8.693  1.00  2.94           N
ATOM   2088  CZ2 TRP A 136      -9.377  25.841   9.063  1.00  2.94           C
ATOM   2089  CZ3 TRP A 136      -7.653  27.401   8.455  1.00  2.94           C
ATOM   2090  CH2 TRP A 136      -8.901  27.140   8.940  1.00  2.94           C
ATOM      0  H   TRP A 136      -5.388  22.168   5.396  1.00  2.94           H   new
ATOM      0  HA  TRP A 136      -5.614  24.733   5.811  1.00  2.94           H   new
ATOM      0  HB2 TRP A 136      -5.028  22.617   7.535  1.00  2.94           H   new
ATOM      0  HB3 TRP A 136      -4.644  24.040   8.047  1.00  2.94           H   new
ATOM      0  HD1 TRP A 136      -7.477  21.919   8.144  1.00  2.94           H   new
ATOM      0  HE1 TRP A 136      -9.451  23.070   8.943  1.00  2.94           H   new
ATOM      0  HE3 TRP A 136      -5.958  26.559   7.755  1.00  2.94           H   new
ATOM      0  HZ2 TRP A 136     -10.231  25.669   9.387  1.00  2.94           H   new
ATOM      0  HZ3 TRP A 136      -7.367  28.282   8.375  1.00  2.94           H   new
ATOM      0  HH2 TRP A 136      -9.446  27.849   9.194  1.00  2.94           H   new
ATOM   2101  N   LEU A 137      -2.657  23.665   5.503  1.00  3.12           N
ATOM   2102  CA  LEU A 137      -1.286  24.096   5.318  1.00  3.12           C
ATOM   2103  C   LEU A 137      -1.307  25.137   4.206  1.00  3.12           C
ATOM   2104  O   LEU A 137      -0.751  26.228   4.358  1.00  3.12           O
ATOM   2105  CB  LEU A 137      -0.392  22.902   4.931  1.00  3.12           C
ATOM   2106  CG  LEU A 137       1.094  23.157   4.711  1.00  3.12           C
ATOM   2107  CD1 LEU A 137       1.709  23.704   5.964  1.00  3.12           C
ATOM   2108  CD2 LEU A 137       1.767  21.840   4.376  1.00  3.12           C
ATOM      0  H   LEU A 137      -2.802  22.833   5.341  1.00  3.12           H   new
ATOM      0  HA  LEU A 137      -0.922  24.469   6.136  1.00  3.12           H   new
ATOM      0  HB2 LEU A 137      -0.478  22.230   5.625  1.00  3.12           H   new
ATOM      0  HB3 LEU A 137      -0.750  22.515   4.117  1.00  3.12           H   new
ATOM      0  HG  LEU A 137       1.209  23.795   3.989  1.00  3.12           H   new
ATOM      0 HD11 LEU A 137       2.654  23.864   5.817  1.00  3.12           H   new
ATOM      0 HD12 LEU A 137       1.273  24.538   6.201  1.00  3.12           H   new
ATOM      0 HD13 LEU A 137       1.598  23.065   6.685  1.00  3.12           H   new
ATOM      0 HD21 LEU A 137       2.715  21.988   4.233  1.00  3.12           H   new
ATOM      0 HD22 LEU A 137       1.644  21.218   5.110  1.00  3.12           H   new
ATOM      0 HD23 LEU A 137       1.373  21.471   3.570  1.00  3.12           H   new
ATOM   2120  N   ALA A 138      -1.987  24.803   3.099  1.00  3.36           N
ATOM   2121  CA  ALA A 138      -2.120  25.695   1.955  1.00  3.36           C
ATOM   2122  C   ALA A 138      -2.858  26.984   2.303  1.00  3.36           C
ATOM   2123  O   ALA A 138      -2.430  28.063   1.902  1.00  3.36           O
ATOM   2124  CB  ALA A 138      -2.853  24.988   0.834  1.00  3.36           C
ATOM      0  H   ALA A 138      -2.383  24.047   2.998  1.00  3.36           H   new
ATOM      0  HA  ALA A 138      -1.223  25.935   1.675  1.00  3.36           H   new
ATOM      0  HB1 ALA A 138      -2.939  25.586   0.075  1.00  3.36           H   new
ATOM      0  HB2 ALA A 138      -2.355  24.199   0.569  1.00  3.36           H   new
ATOM      0  HB3 ALA A 138      -3.735  24.725   1.139  1.00  3.36           H   new
ATOM   2130  N   ILE A 139      -3.921  26.898   3.111  1.00  3.67           N
ATOM   2131  CA  ILE A 139      -4.662  28.103   3.474  1.00  3.67           C
ATOM   2132  C   ILE A 139      -3.770  29.056   4.242  1.00  3.67           C
ATOM   2133  O   ILE A 139      -3.747  30.259   3.954  1.00  3.67           O
ATOM   2134  CB  ILE A 139      -5.930  27.770   4.293  1.00  3.67           C
ATOM   2135  CG1 ILE A 139      -6.961  27.065   3.388  1.00  3.67           C
ATOM   2136  CG2 ILE A 139      -6.522  29.033   4.902  1.00  3.67           C
ATOM   2137  CD1 ILE A 139      -8.113  26.415   4.140  1.00  3.67           C
ATOM      0  H   ILE A 139      -4.221  26.167   3.451  1.00  3.67           H   new
ATOM      0  HA  ILE A 139      -4.950  28.531   2.653  1.00  3.67           H   new
ATOM      0  HB  ILE A 139      -5.690  27.174   5.019  1.00  3.67           H   new
ATOM      0 HG12 ILE A 139      -7.322  27.712   2.761  1.00  3.67           H   new
ATOM      0 HG13 ILE A 139      -6.506  26.386   2.865  1.00  3.67           H   new
ATOM      0 HG21 ILE A 139      -7.316  28.806   5.411  1.00  3.67           H   new
ATOM      0 HG22 ILE A 139      -5.869  29.446   5.488  1.00  3.67           H   new
ATOM      0 HG23 ILE A 139      -6.759  29.653   4.195  1.00  3.67           H   new
ATOM      0 HD11 ILE A 139      -8.716  25.994   3.507  1.00  3.67           H   new
ATOM      0 HD12 ILE A 139      -7.765  25.745   4.749  1.00  3.67           H   new
ATOM      0 HD13 ILE A 139      -8.593  27.091   4.644  1.00  3.67           H   new
ATOM   2149  N   ARG A 140      -3.012  28.530   5.196  1.00  4.06           N
ATOM   2150  CA  ARG A 140      -2.127  29.372   5.973  1.00  4.06           C
ATOM   2151  C   ARG A 140      -1.008  29.912   5.088  1.00  4.06           C
ATOM   2152  O   ARG A 140      -0.670  31.091   5.160  1.00  4.06           O
ATOM   2153  CB  ARG A 140      -1.539  28.592   7.130  1.00  4.06           C
ATOM   2154  CG  ARG A 140      -0.672  29.398   8.083  1.00  4.06           C
ATOM   2155  CD  ARG A 140      -1.468  30.456   8.790  1.00  4.06           C
ATOM   2156  NE  ARG A 140      -0.661  31.197   9.753  1.00  4.06           N
ATOM   2157  CZ  ARG A 140      -0.989  32.401  10.273  1.00  4.06           C
ATOM   2158  NH1 ARG A 140      -2.110  32.994   9.922  1.00  4.06           N1+
ATOM   2159  NH2 ARG A 140      -0.176  32.988  11.132  1.00  4.06           N
ATOM      0  H   ARG A 140      -2.998  27.696   5.405  1.00  4.06           H   new
ATOM      0  HA  ARG A 140      -2.639  30.116   6.327  1.00  4.06           H   new
ATOM      0  HB2 ARG A 140      -2.265  28.194   7.635  1.00  4.06           H   new
ATOM      0  HB3 ARG A 140      -1.009  27.862   6.773  1.00  4.06           H   new
ATOM      0  HG2 ARG A 140      -0.269  28.805   8.736  1.00  4.06           H   new
ATOM      0  HG3 ARG A 140       0.053  29.812   7.590  1.00  4.06           H   new
ATOM      0  HD2 ARG A 140      -1.837  31.072   8.138  1.00  4.06           H   new
ATOM      0  HD3 ARG A 140      -2.218  30.044   9.247  1.00  4.06           H   new
ATOM      0  HE  ARG A 140       0.079  30.841  10.009  1.00  4.06           H   new
ATOM      0 HH11 ARG A 140      -2.639  32.616   9.359  1.00  4.06           H   new
ATOM      0 HH12 ARG A 140      -2.314  33.760  10.256  1.00  4.06           H   new
ATOM      0 HH21 ARG A 140       0.559  32.604  11.359  1.00  4.06           H   new
ATOM      0 HH22 ARG A 140      -0.382  33.754  11.464  1.00  4.06           H   new
ATOM   2173  N   ALA A 141      -0.450  29.066   4.223  1.00  4.54           N
ATOM   2174  CA  ALA A 141       0.634  29.488   3.346  1.00  4.54           C
ATOM   2175  C   ALA A 141       0.212  30.648   2.455  1.00  4.54           C
ATOM   2176  O   ALA A 141       0.988  31.567   2.211  1.00  4.54           O
ATOM   2177  CB  ALA A 141       1.065  28.323   2.484  1.00  4.54           C
ATOM      0  H   ALA A 141      -0.686  28.244   4.130  1.00  4.54           H   new
ATOM      0  HA  ALA A 141       1.372  29.787   3.900  1.00  4.54           H   new
ATOM      0  HB1 ALA A 141       1.787  28.602   1.899  1.00  4.54           H   new
ATOM      0  HB2 ALA A 141       1.371  27.597   3.050  1.00  4.54           H   new
ATOM      0  HB3 ALA A 141       0.314  28.021   1.949  1.00  4.54           H   new
ATOM   2183  N   MET A 142      -1.029  30.597   1.964  1.00  5.11           N
ATOM   2184  CA  MET A 142      -1.572  31.654   1.125  1.00  5.11           C
ATOM   2185  C   MET A 142      -1.886  32.911   1.929  1.00  5.11           C
ATOM   2186  O   MET A 142      -1.679  34.026   1.451  1.00  5.11           O
ATOM   2187  CB  MET A 142      -2.830  31.151   0.418  1.00  5.11           C
ATOM   2188  CG  MET A 142      -2.578  30.100  -0.668  1.00  5.11           C
ATOM   2189  SD  MET A 142      -4.066  29.685  -1.597  1.00  5.11           S
ATOM   2190  CE  MET A 142      -4.969  28.747  -0.359  1.00  5.11           C
ATOM      0  H   MET A 142      -1.574  29.948   2.111  1.00  5.11           H   new
ATOM      0  HA  MET A 142      -0.900  31.891   0.467  1.00  5.11           H   new
ATOM      0  HB2 MET A 142      -3.430  30.776   1.081  1.00  5.11           H   new
ATOM      0  HB3 MET A 142      -3.286  31.908   0.018  1.00  5.11           H   new
ATOM      0  HG2 MET A 142      -1.901  30.429  -1.280  1.00  5.11           H   new
ATOM      0  HG3 MET A 142      -2.223  29.296  -0.258  1.00  5.11           H   new
ATOM      0  HE1 MET A 142      -5.815  28.451  -0.730  1.00  5.11           H   new
ATOM      0  HE2 MET A 142      -4.446  27.975  -0.092  1.00  5.11           H   new
ATOM      0  HE3 MET A 142      -5.134  29.308   0.415  1.00  5.11           H   new
ATOM   2200  N   ALA A 143      -2.407  32.737   3.153  1.00  5.77           N
ATOM   2201  CA  ALA A 143      -2.763  33.872   4.000  1.00  5.77           C
ATOM   2202  C   ALA A 143      -1.557  34.715   4.388  1.00  5.77           C
ATOM   2203  O   ALA A 143      -1.619  35.949   4.374  1.00  5.77           O
ATOM   2204  CB  ALA A 143      -3.426  33.371   5.271  1.00  5.77           C
ATOM      0  H   ALA A 143      -2.560  31.968   3.506  1.00  5.77           H   new
ATOM      0  HA  ALA A 143      -3.367  34.429   3.484  1.00  5.77           H   new
ATOM      0  HB1 ALA A 143      -3.662  34.126   5.832  1.00  5.77           H   new
ATOM      0  HB2 ALA A 143      -4.228  32.875   5.044  1.00  5.77           H   new
ATOM      0  HB3 ALA A 143      -2.812  32.792   5.750  1.00  5.77           H   new
ATOM   2210  N   VAL A 144      -0.463  34.043   4.732  1.00  6.47           N
ATOM   2211  CA  VAL A 144       0.749  34.703   5.189  1.00  6.47           C
ATOM   2212  C   VAL A 144       2.010  34.096   4.584  1.00  6.47           C
ATOM   2213  O   VAL A 144       2.725  33.400   5.306  1.00  6.47           O
ATOM   2214  CB  VAL A 144       0.888  34.564   6.721  1.00  6.47           C
ATOM   2215  CG1 VAL A 144      -0.145  35.414   7.452  1.00  6.47           C
ATOM   2216  CG2 VAL A 144       0.737  33.119   7.102  1.00  6.47           C
ATOM      0  H   VAL A 144      -0.405  33.185   4.706  1.00  6.47           H   new
ATOM      0  HA  VAL A 144       0.667  35.629   4.913  1.00  6.47           H   new
ATOM      0  HB  VAL A 144       1.766  34.882   6.983  1.00  6.47           H   new
ATOM      0 HG11 VAL A 144      -0.034  35.307   8.410  1.00  6.47           H   new
ATOM      0 HG12 VAL A 144      -0.023  36.347   7.215  1.00  6.47           H   new
ATOM      0 HG13 VAL A 144      -1.037  35.130   7.197  1.00  6.47           H   new
ATOM      0 HG21 VAL A 144       0.824  33.027   8.064  1.00  6.47           H   new
ATOM      0 HG22 VAL A 144      -0.136  32.801   6.824  1.00  6.47           H   new
ATOM      0 HG23 VAL A 144       1.426  32.595   6.664  1.00  6.47           H   new
ATOM   2226  N   PRO A 145       2.305  34.269   3.288  1.00  7.10           N
ATOM   2227  CA  PRO A 145       3.476  33.691   2.661  1.00  7.10           C
ATOM   2228  C   PRO A 145       4.727  34.135   3.406  1.00  7.10           C
ATOM   2229  O   PRO A 145       4.910  35.325   3.663  1.00  7.10           O
ATOM   2230  CB  PRO A 145       3.438  34.323   1.260  1.00  7.10           C
ATOM   2231  CG  PRO A 145       1.975  34.626   1.030  1.00  7.10           C
ATOM   2232  CD  PRO A 145       1.464  35.073   2.392  1.00  7.10           C
ATOM      0  HA  PRO A 145       3.486  32.721   2.651  1.00  7.10           H   new
ATOM      0  HB2 PRO A 145       3.977  35.128   1.220  1.00  7.10           H   new
ATOM      0  HB3 PRO A 145       3.784  33.716   0.588  1.00  7.10           H   new
ATOM      0  HG2 PRO A 145       1.858  35.320   0.363  1.00  7.10           H   new
ATOM      0  HG3 PRO A 145       1.497  33.844   0.712  1.00  7.10           H   new
ATOM      0  HD2 PRO A 145       1.583  36.025   2.534  1.00  7.10           H   new
ATOM      0  HD3 PRO A 145       0.520  34.885   2.509  1.00  7.10           H   new
ATOM   2240  N   ARG A 146       5.604  33.186   3.712  1.00  7.52           N
ATOM   2241  CA  ARG A 146       6.872  33.459   4.394  1.00  7.52           C
ATOM   2242  C   ARG A 146       7.978  32.601   3.783  1.00  7.52           C
ATOM   2243  O   ARG A 146       8.906  32.172   4.470  1.00  7.52           O
ATOM   2244  CB  ARG A 146       6.758  33.213   5.902  1.00  7.52           C
ATOM   2245  CG  ARG A 146       5.853  34.228   6.642  1.00  7.52           C
ATOM   2246  CD  ARG A 146       5.825  34.086   8.137  1.00  7.52           C
ATOM   2247  NE  ARG A 146       5.160  32.862   8.598  1.00  7.52           N
ATOM   2248  CZ  ARG A 146       5.792  31.802   9.172  1.00  7.52           C
ATOM   2249  NH1 ARG A 146       7.091  31.830   9.362  1.00  7.52           N1+
ATOM   2250  NH2 ARG A 146       5.106  30.737   9.559  1.00  7.52           N
ATOM      0  H   ARG A 146       5.482  32.355   3.529  1.00  7.52           H   new
ATOM      0  HA  ARG A 146       7.094  34.395   4.272  1.00  7.52           H   new
ATOM      0  HB2 ARG A 146       6.412  32.319   6.049  1.00  7.52           H   new
ATOM      0  HB3 ARG A 146       7.646  33.241   6.292  1.00  7.52           H   new
ATOM      0  HG2 ARG A 146       6.150  35.125   6.422  1.00  7.52           H   new
ATOM      0  HG3 ARG A 146       4.948  34.138   6.306  1.00  7.52           H   new
ATOM      0  HD2 ARG A 146       6.735  34.097   8.473  1.00  7.52           H   new
ATOM      0  HD3 ARG A 146       5.373  34.854   8.519  1.00  7.52           H   new
ATOM      0  HE  ARG A 146       4.307  32.811   8.498  1.00  7.52           H   new
ATOM      0 HH11 ARG A 146       7.546  32.520   9.123  1.00  7.52           H   new
ATOM      0 HH12 ARG A 146       7.487  31.158   9.725  1.00  7.52           H   new
ATOM      0 HH21 ARG A 146       4.254  30.711   9.448  1.00  7.52           H   new
ATOM      0 HH22 ARG A 146       5.513  30.071   9.921  1.00  7.52           H   new
ATOM   2264  N   THR A 147       7.828  32.301   2.493  1.00  7.65           N
ATOM   2265  CA  THR A 147       8.746  31.486   1.675  1.00  7.65           C
ATOM   2266  C   THR A 147       8.845  30.015   2.115  1.00  7.65           C
ATOM   2267  O   THR A 147       8.482  29.105   1.363  1.00  7.65           O
ATOM   2268  CB  THR A 147      10.159  32.106   1.641  1.00  7.65           C
ATOM   2269  CG2 THR A 147      11.096  31.246   0.805  1.00  7.65           C
ATOM   2270  OG1 THR A 147      10.088  33.420   1.069  1.00  7.65           O
ATOM      0  H   THR A 147       7.152  32.581   2.041  1.00  7.65           H   new
ATOM      0  HA  THR A 147       8.358  31.488   0.786  1.00  7.65           H   new
ATOM      0  HB  THR A 147      10.501  32.156   2.547  1.00  7.65           H   new
ATOM      0  HG1 THR A 147      10.856  33.760   1.051  1.00  7.65           H   new
ATOM      0 HG21 THR A 147      11.979  31.647   0.793  1.00  7.65           H   new
ATOM      0 HG22 THR A 147      11.150  30.358   1.190  1.00  7.65           H   new
ATOM      0 HG23 THR A 147      10.757  31.184  -0.102  1.00  7.65           H   new
ATOM   2278  N   ASP A 148       9.275  29.774   3.349  1.00  7.43           N
ATOM   2279  CA  ASP A 148       9.395  28.410   3.847  1.00  7.43           C
ATOM   2280  C   ASP A 148       8.047  27.714   3.861  1.00  7.43           C
ATOM   2281  O   ASP A 148       7.955  26.514   3.604  1.00  7.43           O
ATOM   2282  CB  ASP A 148      10.001  28.371   5.241  1.00  7.43           C
ATOM   2283  CG  ASP A 148      10.341  26.966   5.671  1.00  7.43           C
ATOM   2284  OD1 ASP A 148      11.210  26.366   5.074  1.00  7.43           O
ATOM   2285  OD2 ASP A 148       9.713  26.493   6.581  1.00  7.43           O1-
ATOM      0  H   ASP A 148       9.501  30.384   3.911  1.00  7.43           H   new
ATOM      0  HA  ASP A 148       9.989  27.941   3.240  1.00  7.43           H   new
ATOM      0  HB2 ASP A 148      10.803  28.917   5.260  1.00  7.43           H   new
ATOM      0  HB3 ASP A 148       9.378  28.760   5.874  1.00  7.43           H   new
ATOM   2290  N   ASN A 149       6.984  28.480   4.099  1.00  6.97           N
ATOM   2291  CA  ASN A 149       5.663  27.884   4.155  1.00  6.97           C
ATOM   2292  C   ASN A 149       5.047  27.701   2.782  1.00  6.97           C
ATOM   2293  O   ASN A 149       3.915  27.252   2.659  1.00  6.97           O
ATOM   2294  CB  ASN A 149       4.750  28.664   5.080  1.00  6.97           C
ATOM   2295  CG  ASN A 149       4.482  30.060   4.624  1.00  6.97           C
ATOM   2296  ND2 ASN A 149       3.714  30.769   5.411  1.00  6.97           N
ATOM   2297  OD1 ASN A 149       4.961  30.499   3.570  1.00  6.97           O
ATOM      0  H   ASN A 149       7.009  29.330   4.228  1.00  6.97           H   new
ATOM      0  HA  ASN A 149       5.771  26.994   4.525  1.00  6.97           H   new
ATOM      0  HB2 ASN A 149       3.907  28.192   5.162  1.00  6.97           H   new
ATOM      0  HB3 ASN A 149       5.147  28.692   5.965  1.00  6.97           H   new
ATOM      0 HD21 ASN A 149       3.520  31.581   5.205  1.00  6.97           H   new
ATOM      0 HD22 ASN A 149       3.403  30.423   6.134  1.00  6.97           H   new
ATOM   2304  N   ILE A 150       5.821  27.975   1.745  1.00  6.39           N
ATOM   2305  CA  ILE A 150       5.397  27.711   0.399  1.00  6.39           C
ATOM   2306  C   ILE A 150       6.032  26.354   0.124  1.00  6.39           C
ATOM   2307  O   ILE A 150       5.398  25.436  -0.398  1.00  6.39           O
ATOM   2308  CB  ILE A 150       5.872  28.799  -0.571  1.00  6.39           C
ATOM   2309  CG1 ILE A 150       5.376  30.181  -0.066  1.00  6.39           C
ATOM   2310  CG2 ILE A 150       5.355  28.511  -1.957  1.00  6.39           C
ATOM   2311  CD1 ILE A 150       3.883  30.273   0.122  1.00  6.39           C
ATOM      0  H   ILE A 150       6.606  28.319   1.809  1.00  6.39           H   new
ATOM      0  HA  ILE A 150       4.434  27.708   0.282  1.00  6.39           H   new
ATOM      0  HB  ILE A 150       6.841  28.810  -0.609  1.00  6.39           H   new
ATOM      0 HG12 ILE A 150       5.811  30.380   0.778  1.00  6.39           H   new
ATOM      0 HG13 ILE A 150       5.655  30.863  -0.697  1.00  6.39           H   new
ATOM      0 HG21 ILE A 150       5.659  29.202  -2.566  1.00  6.39           H   new
ATOM      0 HG22 ILE A 150       5.688  27.650  -2.254  1.00  6.39           H   new
ATOM      0 HG23 ILE A 150       4.385  28.495  -1.944  1.00  6.39           H   new
ATOM      0 HD11 ILE A 150       3.650  31.160   0.437  1.00  6.39           H   new
ATOM      0 HD12 ILE A 150       3.439  30.104  -0.724  1.00  6.39           H   new
ATOM      0 HD13 ILE A 150       3.597  29.614   0.774  1.00  6.39           H   new
ATOM   2323  N   ALA A 151       7.297  26.225   0.535  1.00  5.82           N
ATOM   2324  CA  ALA A 151       8.020  24.971   0.382  1.00  5.82           C
ATOM   2325  C   ALA A 151       7.333  23.825   1.137  1.00  5.82           C
ATOM   2326  O   ALA A 151       7.281  22.701   0.634  1.00  5.82           O
ATOM   2327  CB  ALA A 151       9.444  25.126   0.885  1.00  5.82           C
ATOM      0  H   ALA A 151       7.750  26.856   0.905  1.00  5.82           H   new
ATOM      0  HA  ALA A 151       8.026  24.750  -0.563  1.00  5.82           H   new
ATOM      0  HB1 ALA A 151       9.918  24.286   0.779  1.00  5.82           H   new
ATOM      0  HB2 ALA A 151       9.894  25.817   0.375  1.00  5.82           H   new
ATOM      0  HB3 ALA A 151       9.431  25.374   1.823  1.00  5.82           H   new
ATOM   2333  N   LEU A 152       6.769  24.101   2.323  1.00  5.34           N
ATOM   2334  CA  LEU A 152       6.122  23.030   3.085  1.00  5.34           C
ATOM   2335  C   LEU A 152       5.012  22.264   2.304  1.00  5.34           C
ATOM   2336  O   LEU A 152       5.133  21.042   2.168  1.00  5.34           O
ATOM   2337  CB  LEU A 152       5.526  23.598   4.398  1.00  5.34           C
ATOM   2338  CG  LEU A 152       6.463  24.019   5.516  1.00  5.34           C
ATOM   2339  CD1 LEU A 152       5.644  24.738   6.555  1.00  5.34           C
ATOM   2340  CD2 LEU A 152       7.107  22.839   6.147  1.00  5.34           C
ATOM      0  H   LEU A 152       6.751  24.878   2.692  1.00  5.34           H   new
ATOM      0  HA  LEU A 152       6.821  22.384   3.271  1.00  5.34           H   new
ATOM      0  HB2 LEU A 152       4.986  24.369   4.164  1.00  5.34           H   new
ATOM      0  HB3 LEU A 152       4.924  22.929   4.759  1.00  5.34           H   new
ATOM      0  HG  LEU A 152       7.160  24.588   5.153  1.00  5.34           H   new
ATOM      0 HD11 LEU A 152       6.220  25.019   7.283  1.00  5.34           H   new
ATOM      0 HD12 LEU A 152       5.225  25.516   6.155  1.00  5.34           H   new
ATOM      0 HD13 LEU A 152       4.959  24.142   6.896  1.00  5.34           H   new
ATOM      0 HD21 LEU A 152       7.699  23.134   6.856  1.00  5.34           H   new
ATOM      0 HD22 LEU A 152       6.425  22.257   6.517  1.00  5.34           H   new
ATOM      0 HD23 LEU A 152       7.618  22.354   5.480  1.00  5.34           H   new
ATOM   2352  N   PRO A 153       3.953  22.910   1.724  1.00  4.99           N
ATOM   2353  CA  PRO A 153       2.958  22.240   0.908  1.00  4.99           C
ATOM   2354  C   PRO A 153       3.523  21.725  -0.408  1.00  4.99           C
ATOM   2355  O   PRO A 153       2.994  20.760  -0.958  1.00  4.99           O
ATOM   2356  CB  PRO A 153       1.880  23.320   0.707  1.00  4.99           C
ATOM   2357  CG  PRO A 153       2.588  24.612   0.913  1.00  4.99           C
ATOM   2358  CD  PRO A 153       3.636  24.315   1.969  1.00  4.99           C
ATOM      0  HA  PRO A 153       2.611  21.438   1.329  1.00  4.99           H   new
ATOM      0  HB2 PRO A 153       1.493  23.269  -0.181  1.00  4.99           H   new
ATOM      0  HB3 PRO A 153       1.153  23.213   1.340  1.00  4.99           H   new
ATOM      0  HG2 PRO A 153       2.996  24.925   0.090  1.00  4.99           H   new
ATOM      0  HG3 PRO A 153       1.977  25.305   1.208  1.00  4.99           H   new
ATOM      0  HD2 PRO A 153       4.417  24.882   1.871  1.00  4.99           H   new
ATOM      0  HD3 PRO A 153       3.294  24.456   2.866  1.00  4.99           H   new
ATOM   2366  N   ILE A 154       4.634  22.293  -0.899  1.00  4.77           N
ATOM   2367  CA  ILE A 154       5.204  21.737  -2.124  1.00  4.77           C
ATOM   2368  C   ILE A 154       5.778  20.363  -1.851  1.00  4.77           C
ATOM   2369  O   ILE A 154       5.505  19.412  -2.579  1.00  4.77           O
ATOM   2370  CB  ILE A 154       6.288  22.635  -2.734  1.00  4.77           C
ATOM   2371  CG1 ILE A 154       5.656  23.931  -3.250  1.00  4.77           C
ATOM   2372  CG2 ILE A 154       7.009  21.875  -3.847  1.00  4.77           C
ATOM   2373  CD1 ILE A 154       6.658  25.009  -3.602  1.00  4.77           C
ATOM      0  H   ILE A 154       5.050  22.964  -0.557  1.00  4.77           H   new
ATOM      0  HA  ILE A 154       4.482  21.676  -2.769  1.00  4.77           H   new
ATOM      0  HB  ILE A 154       6.943  22.874  -2.059  1.00  4.77           H   new
ATOM      0 HG12 ILE A 154       5.123  23.729  -4.035  1.00  4.77           H   new
ATOM      0 HG13 ILE A 154       5.049  24.275  -2.576  1.00  4.77           H   new
ATOM      0 HG21 ILE A 154       7.695  22.441  -4.234  1.00  4.77           H   new
ATOM      0 HG22 ILE A 154       7.419  21.076  -3.480  1.00  4.77           H   new
ATOM      0 HG23 ILE A 154       6.371  21.625  -4.534  1.00  4.77           H   new
ATOM      0 HD11 ILE A 154       6.189  25.796  -3.920  1.00  4.77           H   new
ATOM      0 HD12 ILE A 154       7.177  25.238  -2.815  1.00  4.77           H   new
ATOM      0 HD13 ILE A 154       7.252  24.685  -4.297  1.00  4.77           H   new
ATOM   2385  N   LEU A 155       6.553  20.249  -0.786  1.00  4.67           N
ATOM   2386  CA  LEU A 155       7.139  18.966  -0.447  1.00  4.67           C
ATOM   2387  C   LEU A 155       6.036  17.961  -0.111  1.00  4.67           C
ATOM   2388  O   LEU A 155       6.097  16.784  -0.507  1.00  4.67           O
ATOM   2389  CB  LEU A 155       8.129  19.184   0.694  1.00  4.67           C
ATOM   2390  CG  LEU A 155       9.401  19.968   0.260  1.00  4.67           C
ATOM   2391  CD1 LEU A 155      10.180  20.367   1.438  1.00  4.67           C
ATOM   2392  CD2 LEU A 155      10.260  19.086  -0.613  1.00  4.67           C
ATOM      0  H   LEU A 155       6.751  20.894  -0.252  1.00  4.67           H   new
ATOM      0  HA  LEU A 155       7.626  18.588  -1.196  1.00  4.67           H   new
ATOM      0  HB2 LEU A 155       7.687  19.667   1.410  1.00  4.67           H   new
ATOM      0  HB3 LEU A 155       8.394  18.323   1.054  1.00  4.67           H   new
ATOM      0  HG  LEU A 155       9.127  20.760  -0.228  1.00  4.67           H   new
ATOM      0 HD11 LEU A 155      10.969  20.854   1.154  1.00  4.67           H   new
ATOM      0 HD12 LEU A 155       9.638  20.934   2.008  1.00  4.67           H   new
ATOM      0 HD13 LEU A 155      10.449  19.576   1.932  1.00  4.67           H   new
ATOM      0 HD21 LEU A 155      11.053  19.573  -0.884  1.00  4.67           H   new
ATOM      0 HD22 LEU A 155      10.521  18.295  -0.116  1.00  4.67           H   new
ATOM      0 HD23 LEU A 155       9.758  18.822  -1.400  1.00  4.67           H   new
ATOM   2404  N   ALA A 156       4.987  18.421   0.578  1.00  4.65           N
ATOM   2405  CA  ALA A 156       3.880  17.527   0.868  1.00  4.65           C
ATOM   2406  C   ALA A 156       3.232  17.035  -0.440  1.00  4.65           C
ATOM   2407  O   ALA A 156       2.891  15.862  -0.563  1.00  4.65           O
ATOM   2408  CB  ALA A 156       2.869  18.234   1.733  1.00  4.65           C
ATOM      0  H   ALA A 156       4.903  19.223   0.876  1.00  4.65           H   new
ATOM      0  HA  ALA A 156       4.213  16.753   1.348  1.00  4.65           H   new
ATOM      0  HB1 ALA A 156       2.131  17.634   1.925  1.00  4.65           H   new
ATOM      0  HB2 ALA A 156       3.288  18.506   2.564  1.00  4.65           H   new
ATOM      0  HB3 ALA A 156       2.536  19.017   1.268  1.00  4.65           H   new
ATOM   2414  N   ALA A 157       3.082  17.941  -1.424  1.00  4.69           N
ATOM   2415  CA  ALA A 157       2.528  17.639  -2.749  1.00  4.69           C
ATOM   2416  C   ALA A 157       3.405  16.665  -3.552  1.00  4.69           C
ATOM   2417  O   ALA A 157       2.899  15.878  -4.351  1.00  4.69           O
ATOM   2418  CB  ALA A 157       2.337  18.919  -3.542  1.00  4.69           C
ATOM      0  H   ALA A 157       3.307  18.766  -1.332  1.00  4.69           H   new
ATOM      0  HA  ALA A 157       1.672  17.207  -2.601  1.00  4.69           H   new
ATOM      0  HB1 ALA A 157       1.971  18.707  -4.415  1.00  4.69           H   new
ATOM      0  HB2 ALA A 157       1.726  19.505  -3.069  1.00  4.69           H   new
ATOM      0  HB3 ALA A 157       3.192  19.364  -3.650  1.00  4.69           H   new
ATOM   2424  N   LEU A 158       4.725  16.749  -3.380  1.00  4.75           N
ATOM   2425  CA  LEU A 158       5.659  15.874  -4.095  1.00  4.75           C
ATOM   2426  C   LEU A 158       5.652  14.420  -3.589  1.00  4.75           C
ATOM   2427  O   LEU A 158       5.912  13.487  -4.353  1.00  4.75           O
ATOM   2428  CB  LEU A 158       7.072  16.457  -4.022  1.00  4.75           C
ATOM   2429  CG  LEU A 158       7.279  17.766  -4.804  1.00  4.75           C
ATOM   2430  CD1 LEU A 158       8.657  18.312  -4.519  1.00  4.75           C
ATOM   2431  CD2 LEU A 158       7.090  17.500  -6.273  1.00  4.75           C
ATOM      0  H   LEU A 158       5.103  17.310  -2.850  1.00  4.75           H   new
ATOM      0  HA  LEU A 158       5.359  15.838  -5.017  1.00  4.75           H   new
ATOM      0  HB2 LEU A 158       7.294  16.614  -3.091  1.00  4.75           H   new
ATOM      0  HB3 LEU A 158       7.698  15.795  -4.355  1.00  4.75           H   new
ATOM      0  HG  LEU A 158       6.628  18.429  -4.526  1.00  4.75           H   new
ATOM      0 HD11 LEU A 158       8.787  19.137  -5.012  1.00  4.75           H   new
ATOM      0 HD12 LEU A 158       8.746  18.486  -3.569  1.00  4.75           H   new
ATOM      0 HD13 LEU A 158       9.325  17.664  -4.792  1.00  4.75           H   new
ATOM      0 HD21 LEU A 158       7.220  18.323  -6.770  1.00  4.75           H   new
ATOM      0 HD22 LEU A 158       7.736  16.839  -6.568  1.00  4.75           H   new
ATOM      0 HD23 LEU A 158       6.193  17.166  -6.429  1.00  4.75           H   new
ATOM   2443  N   THR A 159       5.355  14.232  -2.309  1.00  4.77           N
ATOM   2444  CA  THR A 159       5.297  12.908  -1.684  1.00  4.77           C
ATOM   2445  C   THR A 159       4.333  11.970  -2.435  1.00  4.77           C
ATOM   2446  O   THR A 159       3.209  12.359  -2.667  1.00  4.77           O
ATOM   2447  CB  THR A 159       4.810  13.064  -0.240  1.00  4.77           C
ATOM   2448  CG2 THR A 159       4.587  11.737   0.426  1.00  4.77           C
ATOM   2449  OG1 THR A 159       5.750  13.872   0.487  1.00  4.77           O
ATOM      0  H   THR A 159       5.178  14.877  -1.768  1.00  4.77           H   new
ATOM      0  HA  THR A 159       6.185  12.519  -1.712  1.00  4.77           H   new
ATOM      0  HB  THR A 159       3.947  13.508  -0.247  1.00  4.77           H   new
ATOM      0  HG1 THR A 159       5.691  14.670   0.231  1.00  4.77           H   new
ATOM      0 HG21 THR A 159       4.280  11.879   1.335  1.00  4.77           H   new
ATOM      0 HG22 THR A 159       3.918  11.236  -0.066  1.00  4.77           H   new
ATOM      0 HG23 THR A 159       5.419  11.238   0.440  1.00  4.77           H   new
ATOM   2457  N   PRO A 160       4.680  10.712  -2.777  1.00  4.72           N
ATOM   2458  CA  PRO A 160       3.832   9.775  -3.523  1.00  4.72           C
ATOM   2459  C   PRO A 160       2.355   9.647  -3.098  1.00  4.72           C
ATOM   2460  O   PRO A 160       1.474   9.506  -3.952  1.00  4.72           O
ATOM   2461  CB  PRO A 160       4.569   8.453  -3.298  1.00  4.72           C
ATOM   2462  CG  PRO A 160       6.023   8.852  -3.162  1.00  4.72           C
ATOM   2463  CD  PRO A 160       6.013  10.164  -2.423  1.00  4.72           C
ATOM      0  HA  PRO A 160       3.732  10.078  -4.439  1.00  4.72           H   new
ATOM      0  HB2 PRO A 160       4.250   8.001  -2.501  1.00  4.72           H   new
ATOM      0  HB3 PRO A 160       4.437   7.844  -4.041  1.00  4.72           H   new
ATOM      0  HG2 PRO A 160       6.525   8.180  -2.674  1.00  4.72           H   new
ATOM      0  HG3 PRO A 160       6.443   8.944  -4.032  1.00  4.72           H   new
ATOM      0  HD2 PRO A 160       6.112  10.042  -1.466  1.00  4.72           H   new
ATOM      0  HD3 PRO A 160       6.733  10.747  -2.710  1.00  4.72           H   new
ATOM   2471  N   LEU A 161       2.049   9.784  -1.800  1.00  4.55           N
ATOM   2472  CA  LEU A 161       0.659   9.627  -1.346  1.00  4.55           C
ATOM   2473  C   LEU A 161      -0.152  10.892  -1.615  1.00  4.55           C
ATOM   2474  O   LEU A 161      -1.370  10.948  -1.366  1.00  4.55           O
ATOM   2475  CB  LEU A 161       0.593   9.317   0.154  1.00  4.55           C
ATOM   2476  CG  LEU A 161       1.245   8.014   0.596  1.00  4.55           C
ATOM   2477  CD1 LEU A 161       1.133   7.897   2.123  1.00  4.55           C
ATOM   2478  CD2 LEU A 161       0.619   6.835  -0.115  1.00  4.55           C
ATOM      0  H   LEU A 161       2.617   9.964  -1.180  1.00  4.55           H   new
ATOM      0  HA  LEU A 161       0.284   8.885  -1.845  1.00  4.55           H   new
ATOM      0  HB2 LEU A 161       1.012  10.047   0.636  1.00  4.55           H   new
ATOM      0  HB3 LEU A 161      -0.339   9.299   0.422  1.00  4.55           H   new
ATOM      0  HG  LEU A 161       2.185   8.014   0.356  1.00  4.55           H   new
ATOM      0 HD11 LEU A 161       1.546   7.069   2.415  1.00  4.55           H   new
ATOM      0 HD12 LEU A 161       1.585   8.648   2.539  1.00  4.55           H   new
ATOM      0 HD13 LEU A 161       0.198   7.900   2.380  1.00  4.55           H   new
ATOM      0 HD21 LEU A 161       1.047   6.015   0.179  1.00  4.55           H   new
ATOM      0 HD22 LEU A 161      -0.328   6.798   0.092  1.00  4.55           H   new
ATOM      0 HD23 LEU A 161       0.736   6.935  -1.073  1.00  4.55           H   new
ATOM   2490  N   ALA A 162       0.544  11.910  -2.120  1.00  4.29           N
ATOM   2491  CA  ALA A 162      -0.013  13.189  -2.484  1.00  4.29           C
ATOM   2492  C   ALA A 162      -1.052  13.076  -3.558  1.00  4.29           C
ATOM   2493  O   ALA A 162      -1.963  13.876  -3.593  1.00  4.29           O
ATOM   2494  CB  ALA A 162       1.035  14.140  -2.970  1.00  4.29           C
ATOM      0  H   ALA A 162       1.391  11.862  -2.262  1.00  4.29           H   new
ATOM      0  HA  ALA A 162      -0.419  13.526  -1.670  1.00  4.29           H   new
ATOM      0  HB1 ALA A 162       0.621  14.986  -3.204  1.00  4.29           H   new
ATOM      0  HB2 ALA A 162       1.691  14.284  -2.270  1.00  4.29           H   new
ATOM      0  HB3 ALA A 162       1.473  13.768  -3.751  1.00  4.29           H   new
ATOM   2500  N   ARG A 163      -0.977  12.108  -4.460  1.00  3.97           N
ATOM   2501  CA  ARG A 163      -2.014  12.174  -5.489  1.00  3.97           C
ATOM   2502  C   ARG A 163      -3.404  12.088  -4.843  1.00  3.97           C
ATOM   2503  O   ARG A 163      -4.298  12.898  -5.125  1.00  3.97           O
ATOM   2504  CB  ARG A 163      -1.833  11.063  -6.504  1.00  3.97           C
ATOM   2505  CG  ARG A 163      -0.626  11.242  -7.420  1.00  3.97           C
ATOM   2506  CD  ARG A 163      -0.447  10.092  -8.351  1.00  3.97           C
ATOM   2507  NE  ARG A 163       0.701  10.284  -9.232  1.00  3.97           N
ATOM   2508  CZ  ARG A 163       1.207   9.344 -10.055  1.00  3.97           C
ATOM   2509  NH1 ARG A 163       0.665   8.148 -10.102  1.00  3.97           N1+
ATOM   2510  NH2 ARG A 163       2.253   9.625 -10.814  1.00  3.97           N
ATOM      0  H   ARG A 163      -0.404  11.468  -4.503  1.00  3.97           H   new
ATOM      0  HA  ARG A 163      -1.936  13.023  -5.952  1.00  3.97           H   new
ATOM      0  HB2 ARG A 163      -1.746  10.219  -6.033  1.00  3.97           H   new
ATOM      0  HB3 ARG A 163      -2.633  11.003  -7.049  1.00  3.97           H   new
ATOM      0  HG2 ARG A 163      -0.731  12.058  -7.934  1.00  3.97           H   new
ATOM      0  HG3 ARG A 163       0.174  11.347  -6.881  1.00  3.97           H   new
ATOM      0  HD2 ARG A 163      -0.330   9.276  -7.839  1.00  3.97           H   new
ATOM      0  HD3 ARG A 163      -1.249   9.979  -8.884  1.00  3.97           H   new
ATOM      0  HE  ARG A 163       1.083  11.054  -9.225  1.00  3.97           H   new
ATOM      0 HH11 ARG A 163      -0.014   7.964  -9.607  1.00  3.97           H   new
ATOM      0 HH12 ARG A 163       0.989   7.549 -10.628  1.00  3.97           H   new
ATOM      0 HH21 ARG A 163       2.610  10.407 -10.782  1.00  3.97           H   new
ATOM      0 HH22 ARG A 163       2.576   9.026 -11.339  1.00  3.97           H   new
ATOM   2524  N   GLY A 164      -3.551  11.151  -3.909  1.00  3.63           N
ATOM   2525  CA  GLY A 164      -4.790  10.999  -3.169  1.00  3.63           C
ATOM   2526  C   GLY A 164      -4.994  12.175  -2.222  1.00  3.63           C
ATOM   2527  O   GLY A 164      -6.058  12.800  -2.200  1.00  3.63           O
ATOM      0  H   GLY A 164      -2.936  10.591  -3.691  1.00  3.63           H   new
ATOM      0  HA2 GLY A 164      -5.536  10.940  -3.786  1.00  3.63           H   new
ATOM      0  HA3 GLY A 164      -4.773  10.170  -2.665  1.00  3.63           H   new
ATOM   2531  N   THR A 165      -3.961  12.455  -1.425  1.00  3.32           N
ATOM   2532  CA  THR A 165      -4.030  13.433  -0.353  1.00  3.32           C
ATOM   2533  C   THR A 165      -4.280  14.851  -0.877  1.00  3.32           C
ATOM   2534  O   THR A 165      -5.088  15.585  -0.318  1.00  3.32           O
ATOM   2535  CB  THR A 165      -2.714  13.413   0.444  1.00  3.32           C
ATOM   2536  CG2 THR A 165      -2.792  14.346   1.594  1.00  3.32           C
ATOM   2537  OG1 THR A 165      -2.475  12.094   0.951  1.00  3.32           O
ATOM      0  H   THR A 165      -3.193  12.074  -1.497  1.00  3.32           H   new
ATOM      0  HA  THR A 165      -4.778  13.191   0.215  1.00  3.32           H   new
ATOM      0  HB  THR A 165      -1.995  13.683  -0.149  1.00  3.32           H   new
ATOM      0  HG1 THR A 165      -2.135  11.619   0.347  1.00  3.32           H   new
ATOM      0 HG21 THR A 165      -1.957  14.323   2.087  1.00  3.32           H   new
ATOM      0 HG22 THR A 165      -2.951  15.246   1.270  1.00  3.32           H   new
ATOM      0 HG23 THR A 165      -3.519  14.080   2.178  1.00  3.32           H   new
ATOM   2545  N   LEU A 166      -3.586  15.231  -1.949  1.00  3.06           N
ATOM   2546  CA  LEU A 166      -3.672  16.548  -2.561  1.00  3.06           C
ATOM   2547  C   LEU A 166      -5.053  16.749  -3.165  1.00  3.06           C
ATOM   2548  O   LEU A 166      -5.646  17.808  -2.981  1.00  3.06           O
ATOM   2549  CB  LEU A 166      -2.573  16.720  -3.607  1.00  3.06           C
ATOM   2550  CG  LEU A 166      -2.478  18.040  -4.266  1.00  3.06           C
ATOM   2551  CD1 LEU A 166      -2.242  19.122  -3.223  1.00  3.06           C
ATOM   2552  CD2 LEU A 166      -1.324  17.996  -5.252  1.00  3.06           C
ATOM      0  H   LEU A 166      -3.034  14.708  -2.351  1.00  3.06           H   new
ATOM      0  HA  LEU A 166      -3.539  17.227  -1.881  1.00  3.06           H   new
ATOM      0  HB2 LEU A 166      -1.721  16.532  -3.183  1.00  3.06           H   new
ATOM      0  HB3 LEU A 166      -2.702  16.048  -4.294  1.00  3.06           H   new
ATOM      0  HG  LEU A 166      -3.303  18.244  -4.733  1.00  3.06           H   new
ATOM      0 HD11 LEU A 166      -2.180  19.986  -3.660  1.00  3.06           H   new
ATOM      0 HD12 LEU A 166      -2.980  19.131  -2.593  1.00  3.06           H   new
ATOM      0 HD13 LEU A 166      -1.415  18.940  -2.749  1.00  3.06           H   new
ATOM      0 HD21 LEU A 166      -1.245  18.855  -5.696  1.00  3.06           H   new
ATOM      0 HD22 LEU A 166      -0.501  17.800  -4.778  1.00  3.06           H   new
ATOM      0 HD23 LEU A 166      -1.489  17.305  -5.913  1.00  3.06           H   new
ATOM   2564  N   LEU A 167      -5.595  15.740  -3.858  1.00  2.88           N
ATOM   2565  CA  LEU A 167      -6.951  15.915  -4.365  1.00  2.88           C
ATOM   2566  C   LEU A 167      -7.901  16.151  -3.198  1.00  2.88           C
ATOM   2567  O   LEU A 167      -8.743  17.059  -3.246  1.00  2.88           O
ATOM   2568  CB  LEU A 167      -7.386  14.722  -5.207  1.00  2.88           C
ATOM   2569  CG  LEU A 167      -8.830  14.770  -5.722  1.00  2.88           C
ATOM   2570  CD1 LEU A 167      -9.057  16.030  -6.573  1.00  2.88           C
ATOM   2571  CD2 LEU A 167      -9.077  13.516  -6.547  1.00  2.88           C
ATOM      0  H   LEU A 167      -5.216  14.989  -4.036  1.00  2.88           H   new
ATOM      0  HA  LEU A 167      -6.972  16.691  -4.947  1.00  2.88           H   new
ATOM      0  HB2 LEU A 167      -6.790  14.649  -5.968  1.00  2.88           H   new
ATOM      0  HB3 LEU A 167      -7.274  13.916  -4.680  1.00  2.88           H   new
ATOM      0  HG  LEU A 167      -9.449  14.805  -4.976  1.00  2.88           H   new
ATOM      0 HD11 LEU A 167      -9.973  16.045  -6.891  1.00  2.88           H   new
ATOM      0 HD12 LEU A 167      -8.889  16.819  -6.035  1.00  2.88           H   new
ATOM      0 HD13 LEU A 167      -8.452  16.022  -7.332  1.00  2.88           H   new
ATOM      0 HD21 LEU A 167      -9.986  13.524  -6.884  1.00  2.88           H   new
ATOM      0 HD22 LEU A 167      -8.457  13.491  -7.292  1.00  2.88           H   new
ATOM      0 HD23 LEU A 167      -8.946  12.732  -5.991  1.00  2.88           H   new
ATOM   2583  N   VAL A 168      -7.764  15.361  -2.130  1.00  2.78           N
ATOM   2584  CA  VAL A 168      -8.616  15.572  -0.976  1.00  2.78           C
ATOM   2585  C   VAL A 168      -8.402  16.968  -0.414  1.00  2.78           C
ATOM   2586  O   VAL A 168      -9.364  17.622  -0.034  1.00  2.78           O
ATOM   2587  CB  VAL A 168      -8.366  14.557   0.137  1.00  2.78           C
ATOM   2588  CG1 VAL A 168      -9.151  14.999   1.386  1.00  2.78           C
ATOM   2589  CG2 VAL A 168      -8.796  13.182  -0.307  1.00  2.78           C
ATOM      0  H   VAL A 168      -7.199  14.717  -2.060  1.00  2.78           H   new
ATOM      0  HA  VAL A 168      -9.529  15.461  -1.286  1.00  2.78           H   new
ATOM      0  HB  VAL A 168      -7.420  14.518   0.347  1.00  2.78           H   new
ATOM      0 HG11 VAL A 168      -9.002  14.363   2.104  1.00  2.78           H   new
ATOM      0 HG12 VAL A 168      -8.848  15.877   1.665  1.00  2.78           H   new
ATOM      0 HG13 VAL A 168     -10.098  15.035   1.177  1.00  2.78           H   new
ATOM      0 HG21 VAL A 168      -8.633  12.546   0.407  1.00  2.78           H   new
ATOM      0 HG22 VAL A 168      -9.742  13.192  -0.521  1.00  2.78           H   new
ATOM      0 HG23 VAL A 168      -8.290  12.923  -1.093  1.00  2.78           H   new
ATOM   2599  N   ALA A 169      -7.146  17.418  -0.345  1.00  2.73           N
ATOM   2600  CA  ALA A 169      -6.830  18.748   0.157  1.00  2.73           C
ATOM   2601  C   ALA A 169      -7.485  19.843  -0.667  1.00  2.73           C
ATOM   2602  O   ALA A 169      -7.926  20.859  -0.128  1.00  2.73           O
ATOM   2603  CB  ALA A 169      -5.337  18.960   0.128  1.00  2.73           C
ATOM      0  H   ALA A 169      -6.460  16.960  -0.588  1.00  2.73           H   new
ATOM      0  HA  ALA A 169      -7.172  18.800   1.063  1.00  2.73           H   new
ATOM      0  HB1 ALA A 169      -5.129  19.846   0.463  1.00  2.73           H   new
ATOM      0  HB2 ALA A 169      -4.905  18.295   0.686  1.00  2.73           H   new
ATOM      0  HB3 ALA A 169      -5.016  18.876  -0.783  1.00  2.73           H   new
ATOM   2609  N   TRP A 170      -7.566  19.664  -1.975  1.00  2.75           N
ATOM   2610  CA  TRP A 170      -8.208  20.668  -2.805  1.00  2.75           C
ATOM   2611  C   TRP A 170      -9.689  20.731  -2.460  1.00  2.75           C
ATOM   2612  O   TRP A 170     -10.277  21.804  -2.293  1.00  2.75           O
ATOM   2613  CB  TRP A 170      -8.023  20.323  -4.278  1.00  2.75           C
ATOM   2614  CG  TRP A 170      -6.626  20.542  -4.762  1.00  2.75           C
ATOM   2615  CD1 TRP A 170      -5.706  21.387  -4.225  1.00  2.75           C
ATOM   2616  CD2 TRP A 170      -5.975  19.900  -5.881  1.00  2.75           C
ATOM   2617  CE2 TRP A 170      -4.687  20.424  -5.956  1.00  2.75           C
ATOM   2618  CE3 TRP A 170      -6.378  18.942  -6.809  1.00  2.75           C
ATOM   2619  NE1 TRP A 170      -4.540  21.329  -4.939  1.00  2.75           N
ATOM   2620  CZ2 TRP A 170      -3.791  20.025  -6.930  1.00  2.75           C
ATOM   2621  CZ3 TRP A 170      -5.479  18.530  -7.778  1.00  2.75           C
ATOM   2622  CH2 TRP A 170      -4.218  19.059  -7.838  1.00  2.75           C
ATOM      0  H   TRP A 170      -7.261  18.980  -2.397  1.00  2.75           H   new
ATOM      0  HA  TRP A 170      -7.803  21.534  -2.639  1.00  2.75           H   new
ATOM      0  HB2 TRP A 170      -8.267  19.395  -4.420  1.00  2.75           H   new
ATOM      0  HB3 TRP A 170      -8.631  20.860  -4.809  1.00  2.75           H   new
ATOM      0  HD1 TRP A 170      -5.848  21.926  -3.481  1.00  2.75           H   new
ATOM      0  HE1 TRP A 170      -3.830  21.787  -4.776  1.00  2.75           H   new
ATOM      0  HE3 TRP A 170      -7.236  18.585  -6.778  1.00  2.75           H   new
ATOM      0  HZ2 TRP A 170      -2.936  20.388  -6.977  1.00  2.75           H   new
ATOM      0  HZ3 TRP A 170      -5.735  17.885  -8.397  1.00  2.75           H   new
ATOM      0  HH2 TRP A 170      -3.633  18.767  -8.500  1.00  2.75           H   new
ATOM   2633  N   ARG A 171     -10.283  19.560  -2.281  1.00  2.81           N
ATOM   2634  CA  ARG A 171     -11.693  19.460  -1.959  1.00  2.81           C
ATOM   2635  C   ARG A 171     -11.990  20.041  -0.576  1.00  2.81           C
ATOM   2636  O   ARG A 171     -12.916  20.844  -0.400  1.00  2.81           O
ATOM   2637  CB  ARG A 171     -12.046  17.987  -2.012  1.00  2.81           C
ATOM   2638  CG  ARG A 171     -12.024  17.423  -3.412  1.00  2.81           C
ATOM   2639  CD  ARG A 171     -12.125  15.962  -3.463  1.00  2.81           C
ATOM   2640  NE  ARG A 171     -12.344  15.516  -4.821  1.00  2.81           N
ATOM   2641  CZ  ARG A 171     -12.527  14.256  -5.200  1.00  2.81           C
ATOM   2642  NH1 ARG A 171     -12.491  13.269  -4.332  1.00  2.81           N1+
ATOM   2643  NH2 ARG A 171     -12.754  14.044  -6.464  1.00  2.81           N
ATOM      0  H   ARG A 171      -9.879  18.803  -2.343  1.00  2.81           H   new
ATOM      0  HA  ARG A 171     -12.225  19.970  -2.590  1.00  2.81           H   new
ATOM      0  HB2 ARG A 171     -11.422  17.490  -1.459  1.00  2.81           H   new
ATOM      0  HB3 ARG A 171     -12.928  17.857  -1.631  1.00  2.81           H   new
ATOM      0  HG2 ARG A 171     -12.757  17.807  -3.918  1.00  2.81           H   new
ATOM      0  HG3 ARG A 171     -11.203  17.697  -3.849  1.00  2.81           H   new
ATOM      0  HD2 ARG A 171     -11.313  15.564  -3.113  1.00  2.81           H   new
ATOM      0  HD3 ARG A 171     -12.854  15.663  -2.897  1.00  2.81           H   new
ATOM      0  HE  ARG A 171     -12.357  16.118  -5.435  1.00  2.81           H   new
ATOM      0 HH11 ARG A 171     -12.347  13.433  -3.500  1.00  2.81           H   new
ATOM      0 HH12 ARG A 171     -12.612  12.460  -4.596  1.00  2.81           H   new
ATOM      0 HH21 ARG A 171     -12.780  14.705  -7.013  1.00  2.81           H   new
ATOM      0 HH22 ARG A 171     -12.878  13.242  -6.750  1.00  2.81           H   new
ATOM   2657  N   ALA A 172     -11.165  19.655   0.397  1.00  2.91           N
ATOM   2658  CA  ALA A 172     -11.267  20.109   1.767  1.00  2.91           C
ATOM   2659  C   ALA A 172     -11.012  21.602   1.850  1.00  2.91           C
ATOM   2660  O   ALA A 172     -11.689  22.308   2.597  1.00  2.91           O
ATOM   2661  CB  ALA A 172     -10.286  19.342   2.634  1.00  2.91           C
ATOM      0  H   ALA A 172     -10.515  19.107   0.267  1.00  2.91           H   new
ATOM      0  HA  ALA A 172     -12.165  19.942   2.093  1.00  2.91           H   new
ATOM      0  HB1 ALA A 172     -10.357  19.648   3.552  1.00  2.91           H   new
ATOM      0  HB2 ALA A 172     -10.490  18.395   2.593  1.00  2.91           H   new
ATOM      0  HB3 ALA A 172      -9.383  19.492   2.312  1.00  2.91           H   new
ATOM   2667  N   GLY A 173     -10.055  22.083   1.058  1.00  3.05           N
ATOM   2668  CA  GLY A 173      -9.660  23.478   1.002  1.00  3.05           C
ATOM   2669  C   GLY A 173     -10.812  24.337   0.609  1.00  3.05           C
ATOM   2670  O   GLY A 173     -11.141  25.284   1.318  1.00  3.05           O
ATOM      0  H   GLY A 173      -9.605  21.584   0.521  1.00  3.05           H   new
ATOM      0  HA2 GLY A 173      -9.322  23.758   1.867  1.00  3.05           H   new
ATOM      0  HA3 GLY A 173      -8.936  23.589   0.366  1.00  3.05           H   new
ATOM   2674  N   LEU A 174     -11.454  23.997  -0.495  1.00  3.21           N
ATOM   2675  CA  LEU A 174     -12.584  24.771  -0.959  1.00  3.21           C
ATOM   2676  C   LEU A 174     -13.719  24.762   0.060  1.00  3.21           C
ATOM   2677  O   LEU A 174     -14.299  25.810   0.368  1.00  3.21           O
ATOM   2678  CB  LEU A 174     -13.048  24.150  -2.268  1.00  3.21           C
ATOM   2679  CG  LEU A 174     -12.092  24.331  -3.436  1.00  3.21           C
ATOM   2680  CD1 LEU A 174     -12.534  23.463  -4.554  1.00  3.21           C
ATOM   2681  CD2 LEU A 174     -12.091  25.785  -3.858  1.00  3.21           C
ATOM      0  H   LEU A 174     -11.250  23.322  -0.988  1.00  3.21           H   new
ATOM      0  HA  LEU A 174     -12.323  25.697  -1.084  1.00  3.21           H   new
ATOM      0  HB2 LEU A 174     -13.191  23.201  -2.128  1.00  3.21           H   new
ATOM      0  HB3 LEU A 174     -13.906  24.534  -2.507  1.00  3.21           H   new
ATOM      0  HG  LEU A 174     -11.191  24.082  -3.179  1.00  3.21           H   new
ATOM      0 HD11 LEU A 174     -11.930  23.571  -5.306  1.00  3.21           H   new
ATOM      0 HD12 LEU A 174     -12.529  22.537  -4.266  1.00  3.21           H   new
ATOM      0 HD13 LEU A 174     -13.432  23.713  -4.823  1.00  3.21           H   new
ATOM      0 HD21 LEU A 174     -11.482  25.905  -4.603  1.00  3.21           H   new
ATOM      0 HD22 LEU A 174     -12.986  26.045  -4.127  1.00  3.21           H   new
ATOM      0 HD23 LEU A 174     -11.804  26.338  -3.114  1.00  3.21           H   new
ATOM   2693  N   ALA A 175     -14.002  23.595   0.649  1.00  3.38           N
ATOM   2694  CA  ALA A 175     -15.061  23.533   1.647  1.00  3.38           C
ATOM   2695  C   ALA A 175     -14.719  24.389   2.874  1.00  3.38           C
ATOM   2696  O   ALA A 175     -15.574  25.112   3.411  1.00  3.38           O
ATOM   2697  CB  ALA A 175     -15.289  22.093   2.062  1.00  3.38           C
ATOM      0  H   ALA A 175     -13.603  22.851   0.488  1.00  3.38           H   new
ATOM      0  HA  ALA A 175     -15.873  23.888   1.253  1.00  3.38           H   new
ATOM      0  HB1 ALA A 175     -15.995  22.055   2.727  1.00  3.38           H   new
ATOM      0  HB2 ALA A 175     -15.547  21.570   1.287  1.00  3.38           H   new
ATOM      0  HB3 ALA A 175     -14.471  21.731   2.438  1.00  3.38           H   new
ATOM   2703  N   THR A 176     -13.447  24.331   3.282  1.00  3.56           N
ATOM   2704  CA  THR A 176     -12.939  25.044   4.437  1.00  3.56           C
ATOM   2705  C   THR A 176     -12.985  26.537   4.205  1.00  3.56           C
ATOM   2706  O   THR A 176     -13.452  27.280   5.065  1.00  3.56           O
ATOM   2707  CB  THR A 176     -11.491  24.606   4.758  1.00  3.56           C
ATOM   2708  CG2 THR A 176     -10.945  25.373   5.926  1.00  3.56           C
ATOM   2709  OG1 THR A 176     -11.464  23.205   5.055  1.00  3.56           O
ATOM      0  H   THR A 176     -12.849  23.863   2.879  1.00  3.56           H   new
ATOM      0  HA  THR A 176     -13.505  24.827   5.194  1.00  3.56           H   new
ATOM      0  HB  THR A 176     -10.939  24.789   3.982  1.00  3.56           H   new
ATOM      0  HG1 THR A 176     -11.531  22.766   4.342  1.00  3.56           H   new
ATOM      0 HG21 THR A 176     -10.038  25.082   6.109  1.00  3.56           H   new
ATOM      0 HG22 THR A 176     -10.945  26.321   5.719  1.00  3.56           H   new
ATOM      0 HG23 THR A 176     -11.499  25.213   6.706  1.00  3.56           H   new
ATOM   2717  N   CYS A 177     -12.540  26.978   3.029  1.00  3.77           N
ATOM   2718  CA  CYS A 177     -12.497  28.390   2.699  1.00  3.77           C
ATOM   2719  C   CYS A 177     -13.898  28.962   2.697  1.00  3.77           C
ATOM   2720  O   CYS A 177     -14.128  30.067   3.189  1.00  3.77           O
ATOM   2721  CB  CYS A 177     -11.842  28.590   1.342  1.00  3.77           C
ATOM   2722  SG  CYS A 177     -10.081  28.200   1.350  1.00  3.77           S
ATOM      0  H   CYS A 177     -12.255  26.462   2.403  1.00  3.77           H   new
ATOM      0  HA  CYS A 177     -11.971  28.855   3.368  1.00  3.77           H   new
ATOM      0  HB2 CYS A 177     -12.289  28.032   0.686  1.00  3.77           H   new
ATOM      0  HB3 CYS A 177     -11.964  29.511   1.062  1.00  3.77           H   new
ATOM      0  HG  CYS A 177      -9.934  27.009   1.323  1.00  3.77           H   new
ATOM   2728  N   GLY A 178     -14.861  28.184   2.200  1.00  3.99           N
ATOM   2729  CA  GLY A 178     -16.249  28.609   2.213  1.00  3.99           C
ATOM   2730  C   GLY A 178     -16.656  28.901   3.654  1.00  3.99           C
ATOM   2731  O   GLY A 178     -17.149  29.990   3.958  1.00  3.99           O
ATOM      0  H   GLY A 178     -14.726  27.409   1.853  1.00  3.99           H   new
ATOM      0  HA2 GLY A 178     -16.364  29.400   1.664  1.00  3.99           H   new
ATOM      0  HA3 GLY A 178     -16.816  27.918   1.837  1.00  3.99           H   new
ATOM   2735  N   GLY A 179     -16.443  27.921   4.547  1.00  4.26           N
ATOM   2736  CA  GLY A 179     -16.775  28.070   5.965  1.00  4.26           C
ATOM   2737  C   GLY A 179     -16.026  29.222   6.657  1.00  4.26           C
ATOM   2738  O   GLY A 179     -16.610  29.945   7.469  1.00  4.26           O
ATOM      0  H   GLY A 179     -16.104  27.157   4.344  1.00  4.26           H   new
ATOM      0  HA2 GLY A 179     -17.730  28.217   6.052  1.00  4.26           H   new
ATOM      0  HA3 GLY A 179     -16.573  27.240   6.425  1.00  4.26           H   new
ATOM   2742  N   ILE A 180     -14.751  29.436   6.305  1.00  4.59           N
ATOM   2743  CA  ILE A 180     -13.985  30.526   6.914  1.00  4.59           C
ATOM   2744  C   ILE A 180     -14.607  31.856   6.535  1.00  4.59           C
ATOM   2745  O   ILE A 180     -14.830  32.726   7.397  1.00  4.59           O
ATOM   2746  CB  ILE A 180     -12.512  30.543   6.433  1.00  4.59           C
ATOM   2747  CG1 ILE A 180     -11.721  29.329   6.954  1.00  4.59           C
ATOM   2748  CG2 ILE A 180     -11.850  31.840   6.878  1.00  4.59           C
ATOM   2749  CD1 ILE A 180     -10.375  29.160   6.255  1.00  4.59           C
ATOM      0  H   ILE A 180     -14.320  28.969   5.726  1.00  4.59           H   new
ATOM      0  HA  ILE A 180     -14.002  30.385   7.873  1.00  4.59           H   new
ATOM      0  HB  ILE A 180     -12.510  30.489   5.465  1.00  4.59           H   new
ATOM      0 HG12 ILE A 180     -11.576  29.427   7.908  1.00  4.59           H   new
ATOM      0 HG13 ILE A 180     -12.249  28.525   6.829  1.00  4.59           H   new
ATOM      0 HG21 ILE A 180     -10.928  31.852   6.578  1.00  4.59           H   new
ATOM      0 HG22 ILE A 180     -12.325  32.594   6.494  1.00  4.59           H   new
ATOM      0 HG23 ILE A 180     -11.875  31.901   7.846  1.00  4.59           H   new
ATOM      0 HD11 ILE A 180      -9.917  28.385   6.617  1.00  4.59           H   new
ATOM      0 HD12 ILE A 180     -10.518  29.036   5.304  1.00  4.59           H   new
ATOM      0 HD13 ILE A 180      -9.833  29.952   6.400  1.00  4.59           H   new
ATOM   2761  N   MET A 181     -14.890  32.021   5.244  1.00  4.98           N
ATOM   2762  CA  MET A 181     -15.495  33.241   4.764  1.00  4.98           C
ATOM   2763  C   MET A 181     -16.857  33.457   5.373  1.00  4.98           C
ATOM   2764  O   MET A 181     -17.145  34.547   5.849  1.00  4.98           O
ATOM   2765  CB  MET A 181     -15.613  33.228   3.251  1.00  4.98           C
ATOM   2766  CG  MET A 181     -14.336  33.336   2.480  1.00  4.98           C
ATOM   2767  SD  MET A 181     -14.646  33.111   0.731  1.00  4.98           S
ATOM   2768  CE  MET A 181     -15.615  34.594   0.414  1.00  4.98           C
ATOM      0  H   MET A 181     -14.736  31.433   4.636  1.00  4.98           H   new
ATOM      0  HA  MET A 181     -14.916  33.972   5.032  1.00  4.98           H   new
ATOM      0  HB2 MET A 181     -16.057  32.407   2.988  1.00  4.98           H   new
ATOM      0  HB3 MET A 181     -16.191  33.961   2.985  1.00  4.98           H   new
ATOM      0  HG2 MET A 181     -13.930  34.203   2.634  1.00  4.98           H   new
ATOM      0  HG3 MET A 181     -13.705  32.668   2.792  1.00  4.98           H   new
ATOM      0  HE1 MET A 181     -15.869  34.621  -0.522  1.00  4.98           H   new
ATOM      0  HE2 MET A 181     -16.413  34.583   0.965  1.00  4.98           H   new
ATOM      0  HE3 MET A 181     -15.086  35.378   0.628  1.00  4.98           H   new
ATOM   2778  N   LEU A 182     -17.684  32.414   5.402  1.00  5.45           N
ATOM   2779  CA  LEU A 182     -19.038  32.529   5.920  1.00  5.45           C
ATOM   2780  C   LEU A 182     -19.043  33.012   7.352  1.00  5.45           C
ATOM   2781  O   LEU A 182     -19.772  33.945   7.702  1.00  5.45           O
ATOM   2782  CB  LEU A 182     -19.781  31.201   5.803  1.00  5.45           C
ATOM   2783  CG  LEU A 182     -21.266  31.247   6.168  1.00  5.45           C
ATOM   2784  CD1 LEU A 182     -21.993  30.157   5.395  1.00  5.45           C
ATOM   2785  CD2 LEU A 182     -21.430  31.054   7.684  1.00  5.45           C
ATOM      0  H   LEU A 182     -17.475  31.627   5.124  1.00  5.45           H   new
ATOM      0  HA  LEU A 182     -19.500  33.189   5.380  1.00  5.45           H   new
ATOM      0  HB2 LEU A 182     -19.697  30.880   4.892  1.00  5.45           H   new
ATOM      0  HB3 LEU A 182     -19.343  30.551   6.374  1.00  5.45           H   new
ATOM      0  HG  LEU A 182     -21.647  32.107   5.932  1.00  5.45           H   new
ATOM      0 HD11 LEU A 182     -22.937  30.176   5.618  1.00  5.45           H   new
ATOM      0 HD12 LEU A 182     -21.883  30.307   4.443  1.00  5.45           H   new
ATOM      0 HD13 LEU A 182     -21.623  29.292   5.630  1.00  5.45           H   new
ATOM      0 HD21 LEU A 182     -22.372  31.083   7.914  1.00  5.45           H   new
ATOM      0 HD22 LEU A 182     -21.061  30.195   7.943  1.00  5.45           H   new
ATOM      0 HD23 LEU A 182     -20.961  31.762   8.153  1.00  5.45           H   new
ATOM   2797  N   LEU A 183     -18.242  32.375   8.200  1.00  6.00           N
ATOM   2798  CA  LEU A 183     -18.187  32.759   9.595  1.00  6.00           C
ATOM   2799  C   LEU A 183     -17.625  34.167   9.787  1.00  6.00           C
ATOM   2800  O   LEU A 183     -18.045  34.891  10.689  1.00  6.00           O
ATOM   2801  CB  LEU A 183     -17.371  31.729  10.354  1.00  6.00           C
ATOM   2802  CG  LEU A 183     -18.044  30.360  10.442  1.00  6.00           C
ATOM   2803  CD1 LEU A 183     -17.088  29.368  11.062  1.00  6.00           C
ATOM   2804  CD2 LEU A 183     -19.332  30.490  11.249  1.00  6.00           C
ATOM      0  H   LEU A 183     -17.726  31.721   7.984  1.00  6.00           H   new
ATOM      0  HA  LEU A 183     -19.091  32.783   9.947  1.00  6.00           H   new
ATOM      0  HB2 LEU A 183     -16.508  31.630   9.923  1.00  6.00           H   new
ATOM      0  HB3 LEU A 183     -17.204  32.057  11.251  1.00  6.00           H   new
ATOM      0  HG  LEU A 183     -18.274  30.035   9.558  1.00  6.00           H   new
ATOM      0 HD11 LEU A 183     -17.515  28.499  11.118  1.00  6.00           H   new
ATOM      0 HD12 LEU A 183     -16.290  29.301  10.514  1.00  6.00           H   new
ATOM      0 HD13 LEU A 183     -16.844  29.666  11.952  1.00  6.00           H   new
ATOM      0 HD21 LEU A 183     -19.765  29.624  11.309  1.00  6.00           H   new
ATOM      0 HD22 LEU A 183     -19.124  30.810  12.141  1.00  6.00           H   new
ATOM      0 HD23 LEU A 183     -19.927  31.119  10.811  1.00  6.00           H   new
ATOM   2816  N   SER A 184     -16.674  34.566   8.940  1.00  6.64           N
ATOM   2817  CA  SER A 184     -16.098  35.903   9.017  1.00  6.64           C
ATOM   2818  C   SER A 184     -17.121  36.967   8.568  1.00  6.64           C
ATOM   2819  O   SER A 184     -17.174  38.076   9.105  1.00  6.64           O
ATOM   2820  CB  SER A 184     -14.879  35.965   8.118  1.00  6.64           C
ATOM   2821  OG  SER A 184     -13.880  35.080   8.561  1.00  6.64           O
ATOM      0  H   SER A 184     -16.350  34.074   8.313  1.00  6.64           H   new
ATOM      0  HA  SER A 184     -15.849  36.086   9.936  1.00  6.64           H   new
ATOM      0  HB2 SER A 184     -15.132  35.743   7.208  1.00  6.64           H   new
ATOM      0  HB3 SER A 184     -14.530  36.870   8.102  1.00  6.64           H   new
ATOM      0  HG  SER A 184     -14.051  34.304   8.288  1.00  6.64           H   new
ATOM   2827  N   LEU A 185     -17.898  36.601   7.549  1.00  7.28           N
ATOM   2828  CA  LEU A 185     -18.895  37.406   6.848  1.00  7.28           C
ATOM   2829  C   LEU A 185     -20.222  37.651   7.577  1.00  7.28           C
ATOM   2830  O   LEU A 185     -20.655  38.801   7.748  1.00  7.28           O
ATOM   2831  CB  LEU A 185     -19.194  36.626   5.581  1.00  7.28           C
ATOM   2832  CG  LEU A 185     -20.144  37.102   4.686  1.00  7.28           C
ATOM   2833  CD1 LEU A 185     -19.668  38.392   4.138  1.00  7.28           C
ATOM   2834  CD2 LEU A 185     -20.317  36.038   3.677  1.00  7.28           C
ATOM      0  H   LEU A 185     -17.850  35.807   7.223  1.00  7.28           H   new
ATOM      0  HA  LEU A 185     -18.523  38.294   6.730  1.00  7.28           H   new
ATOM      0  HB2 LEU A 185     -18.360  36.532   5.095  1.00  7.28           H   new
ATOM      0  HB3 LEU A 185     -19.469  35.735   5.848  1.00  7.28           H   new
ATOM      0  HG  LEU A 185     -21.008  37.289   5.084  1.00  7.28           H   new
ATOM      0 HD11 LEU A 185     -20.322  38.738   3.510  1.00  7.28           H   new
ATOM      0 HD12 LEU A 185     -19.548  39.027   4.862  1.00  7.28           H   new
ATOM      0 HD13 LEU A 185     -18.822  38.258   3.682  1.00  7.28           H   new
ATOM      0 HD21 LEU A 185     -20.975  36.318   3.021  1.00  7.28           H   new
ATOM      0 HD22 LEU A 185     -19.470  35.871   3.234  1.00  7.28           H   new
ATOM      0 HD23 LEU A 185     -20.620  35.226   4.112  1.00  7.28           H   new
ATOM   2846  N   LYS A 186     -20.900  36.562   7.942  1.00  7.84           N
ATOM   2847  CA  LYS A 186     -22.178  36.614   8.640  1.00  7.84           C
ATOM   2848  C   LYS A 186     -23.164  37.673   8.131  1.00  7.84           C
ATOM   2849  O   LYS A 186     -23.768  37.529   7.057  1.00  7.84           O
ATOM   2850  CB  LYS A 186     -21.965  36.723  10.150  1.00  7.84           C
ATOM   2851  CG  LYS A 186     -21.371  35.463  10.753  1.00  7.84           C
ATOM   2852  CD  LYS A 186     -21.190  35.581  12.261  1.00  7.84           C
ATOM   2853  CE  LYS A 186     -20.638  34.289  12.864  1.00  7.84           C
ATOM   2854  NZ  LYS A 186     -20.415  34.419  14.328  1.00  7.84           N1+
ATOM      0  H   LYS A 186     -20.624  35.762   7.787  1.00  7.84           H   new
ATOM      0  HA  LYS A 186     -22.612  35.771   8.435  1.00  7.84           H   new
ATOM      0  HB2 LYS A 186     -21.379  37.473  10.336  1.00  7.84           H   new
ATOM      0  HB3 LYS A 186     -22.814  36.913  10.579  1.00  7.84           H   new
ATOM      0  HG2 LYS A 186     -21.948  34.708  10.556  1.00  7.84           H   new
ATOM      0  HG3 LYS A 186     -20.513  35.281  10.339  1.00  7.84           H   new
ATOM      0  HD2 LYS A 186     -20.587  36.315  12.459  1.00  7.84           H   new
ATOM      0  HD3 LYS A 186     -22.041  35.794  12.674  1.00  7.84           H   new
ATOM      0  HE2 LYS A 186     -21.257  33.562  12.694  1.00  7.84           H   new
ATOM      0  HE3 LYS A 186     -19.803  34.059  12.428  1.00  7.84           H   new
ATOM      0  HZ1 LYS A 186     -20.094  33.653  14.649  1.00  7.84           H   new
ATOM      0  HZ2 LYS A 186     -19.831  35.073  14.483  1.00  7.84           H   new
ATOM      0  HZ3 LYS A 186     -21.186  34.609  14.730  1.00  7.84           H   new
ATOM   2868  N   GLY A 187     -23.334  38.723   8.948  1.00  8.21           N
ATOM   2869  CA  GLY A 187     -24.330  39.785   8.807  1.00  8.21           C
ATOM   2870  C   GLY A 187     -24.375  40.535   7.482  1.00  8.21           C
ATOM   2871  O   GLY A 187     -25.374  41.193   7.194  1.00  8.21           O
ATOM      0  H   GLY A 187     -22.837  38.836   9.641  1.00  8.21           H   new
ATOM      0  HA2 GLY A 187     -25.205  39.397   8.961  1.00  8.21           H   new
ATOM      0  HA3 GLY A 187     -24.179  40.433   9.513  1.00  8.21           H   new
ATOM   2875  N   LYS A 188     -23.338  40.452   6.651  1.00  8.32           N
ATOM   2876  CA  LYS A 188     -23.441  41.158   5.370  1.00  8.32           C
ATOM   2877  C   LYS A 188     -24.593  40.581   4.522  1.00  8.32           C
ATOM   2878  O   LYS A 188     -25.105  41.238   3.607  1.00  8.32           O
ATOM   2879  CB  LYS A 188     -22.127  41.162   4.596  1.00  8.32           C
ATOM   2880  CG  LYS A 188     -21.048  42.051   5.236  1.00  8.32           C
ATOM   2881  CD  LYS A 188     -19.769  42.150   4.390  1.00  8.32           C
ATOM   2882  CE  LYS A 188     -18.737  43.048   5.062  1.00  8.32           C
ATOM   2883  NZ  LYS A 188     -17.477  43.142   4.272  1.00  8.32           N1+
ATOM      0  H   LYS A 188     -22.607  40.021   6.793  1.00  8.32           H   new
ATOM      0  HA  LYS A 188     -23.642  42.086   5.570  1.00  8.32           H   new
ATOM      0  HB2 LYS A 188     -21.793  40.253   4.533  1.00  8.32           H   new
ATOM      0  HB3 LYS A 188     -22.293  41.467   3.690  1.00  8.32           H   new
ATOM      0  HG2 LYS A 188     -21.409  42.941   5.372  1.00  8.32           H   new
ATOM      0  HG3 LYS A 188     -20.824  41.699   6.112  1.00  8.32           H   new
ATOM      0  HD2 LYS A 188     -19.395  41.265   4.258  1.00  8.32           H   new
ATOM      0  HD3 LYS A 188     -19.985  42.501   3.512  1.00  8.32           H   new
ATOM      0  HE2 LYS A 188     -19.110  43.935   5.180  1.00  8.32           H   new
ATOM      0  HE3 LYS A 188     -18.538  42.704   5.947  1.00  8.32           H   new
ATOM      0  HZ1 LYS A 188     -16.901  43.673   4.694  1.00  8.32           H   new
ATOM      0  HZ2 LYS A 188     -17.122  42.331   4.182  1.00  8.32           H   new
ATOM      0  HZ3 LYS A 188     -17.655  43.479   3.468  1.00  8.32           H   new
ATOM   2897  N   GLY A 189     -24.964  39.321   4.774  1.00  8.15           N
ATOM   2898  CA  GLY A 189     -26.126  38.706   4.136  1.00  8.15           C
ATOM   2899  C   GLY A 189     -26.019  38.328   2.667  1.00  8.15           C
ATOM   2900  O   GLY A 189     -26.100  37.154   2.320  1.00  8.15           O
ATOM      0  H   GLY A 189     -24.548  38.802   5.319  1.00  8.15           H   new
ATOM      0  HA2 GLY A 189     -26.348  37.903   4.634  1.00  8.15           H   new
ATOM      0  HA3 GLY A 189     -26.875  39.315   4.232  1.00  8.15           H   new
ATOM   2904  N   SER A 190     -25.863  39.318   1.796  1.00  7.75           N
ATOM   2905  CA  SER A 190     -25.885  39.046   0.354  1.00  7.75           C
ATOM   2906  C   SER A 190     -24.793  38.080  -0.084  1.00  7.75           C
ATOM   2907  O   SER A 190     -25.036  37.139  -0.851  1.00  7.75           O
ATOM   2908  CB  SER A 190     -25.738  40.343  -0.416  1.00  7.75           C
ATOM   2909  OG  SER A 190     -26.844  41.179  -0.207  1.00  7.75           O
ATOM      0  H   SER A 190     -25.745  40.143   2.009  1.00  7.75           H   new
ATOM      0  HA  SER A 190     -26.739  38.627   0.162  1.00  7.75           H   new
ATOM      0  HB2 SER A 190     -24.927  40.798  -0.138  1.00  7.75           H   new
ATOM      0  HB3 SER A 190     -25.646  40.153  -1.363  1.00  7.75           H   new
ATOM      0  HG  SER A 190     -26.743  41.892  -0.640  1.00  7.75           H   new
ATOM   2915  N   VAL A 191     -23.594  38.269   0.443  1.00  7.24           N
ATOM   2916  CA  VAL A 191     -22.514  37.381   0.076  1.00  7.24           C
ATOM   2917  C   VAL A 191     -22.801  36.010   0.650  1.00  7.24           C
ATOM   2918  O   VAL A 191     -22.601  35.006  -0.024  1.00  7.24           O
ATOM   2919  CB  VAL A 191     -21.165  37.893   0.582  1.00  7.24           C
ATOM   2920  CG1 VAL A 191     -20.066  36.841   0.298  1.00  7.24           C
ATOM   2921  CG2 VAL A 191     -20.842  39.211  -0.064  1.00  7.24           C
ATOM      0  H   VAL A 191     -23.390  38.891   1.001  1.00  7.24           H   new
ATOM      0  HA  VAL A 191     -22.459  37.337  -0.891  1.00  7.24           H   new
ATOM      0  HB  VAL A 191     -21.208  38.033   1.541  1.00  7.24           H   new
ATOM      0 HG11 VAL A 191     -19.212  37.170   0.620  1.00  7.24           H   new
ATOM      0 HG12 VAL A 191     -20.286  36.013   0.752  1.00  7.24           H   new
ATOM      0 HG13 VAL A 191     -20.010  36.681  -0.657  1.00  7.24           H   new
ATOM      0 HG21 VAL A 191     -19.986  39.530   0.261  1.00  7.24           H   new
ATOM      0 HG22 VAL A 191     -20.800  39.098  -1.027  1.00  7.24           H   new
ATOM      0 HG23 VAL A 191     -21.532  39.857   0.156  1.00  7.24           H   new
ATOM   2931  N   LYS A 192     -23.263  35.975   1.905  1.00  6.71           N
ATOM   2932  CA  LYS A 192     -23.570  34.734   2.604  1.00  6.71           C
ATOM   2933  C   LYS A 192     -24.585  33.890   1.856  1.00  6.71           C
ATOM   2934  O   LYS A 192     -24.457  32.674   1.804  1.00  6.71           O
ATOM   2935  CB  LYS A 192     -24.083  35.003   4.017  1.00  6.71           C
ATOM   2936  CG  LYS A 192     -24.408  33.738   4.790  1.00  6.71           C
ATOM   2937  CD  LYS A 192     -24.875  34.034   6.209  1.00  6.71           C
ATOM   2938  CE  LYS A 192     -25.295  32.747   6.917  1.00  6.71           C
ATOM   2939  NZ  LYS A 192     -25.830  32.997   8.290  1.00  6.71           N1+
ATOM      0  H   LYS A 192     -23.406  36.681   2.374  1.00  6.71           H   new
ATOM      0  HA  LYS A 192     -22.737  34.239   2.654  1.00  6.71           H   new
ATOM      0  HB2 LYS A 192     -23.416  35.510   4.505  1.00  6.71           H   new
ATOM      0  HB3 LYS A 192     -24.878  35.556   3.966  1.00  6.71           H   new
ATOM      0  HG2 LYS A 192     -25.098  33.243   4.321  1.00  6.71           H   new
ATOM      0  HG3 LYS A 192     -23.623  33.170   4.822  1.00  6.71           H   new
ATOM      0  HD2 LYS A 192     -24.162  34.465   6.706  1.00  6.71           H   new
ATOM      0  HD3 LYS A 192     -25.620  34.655   6.187  1.00  6.71           H   new
ATOM      0  HE2 LYS A 192     -25.971  32.296   6.387  1.00  6.71           H   new
ATOM      0  HE3 LYS A 192     -24.533  32.149   6.974  1.00  6.71           H   new
ATOM      0  HZ1 LYS A 192     -26.061  32.223   8.664  1.00  6.71           H   new
ATOM      0  HZ2 LYS A 192     -25.204  33.390   8.786  1.00  6.71           H   new
ATOM      0  HZ3 LYS A 192     -26.544  33.527   8.239  1.00  6.71           H   new
ATOM   2953  N   LYS A 193     -25.604  34.527   1.283  1.00  6.24           N
ATOM   2954  CA  LYS A 193     -26.631  33.797   0.547  1.00  6.24           C
ATOM   2955  C   LYS A 193     -26.056  33.057  -0.656  1.00  6.24           C
ATOM   2956  O   LYS A 193     -26.486  31.941  -0.966  1.00  6.24           O
ATOM   2957  CB  LYS A 193     -27.729  34.752   0.076  1.00  6.24           C
ATOM   2958  CG  LYS A 193     -28.630  35.290   1.186  1.00  6.24           C
ATOM   2959  CD  LYS A 193     -29.639  36.291   0.643  1.00  6.24           C
ATOM   2960  CE  LYS A 193     -30.488  36.881   1.760  1.00  6.24           C
ATOM   2961  NZ  LYS A 193     -31.449  37.903   1.250  1.00  6.24           N1+
ATOM      0  H   LYS A 193     -25.718  35.379   1.309  1.00  6.24           H   new
ATOM      0  HA  LYS A 193     -27.004  33.140   1.156  1.00  6.24           H   new
ATOM      0  HB2 LYS A 193     -27.315  35.502  -0.379  1.00  6.24           H   new
ATOM      0  HB3 LYS A 193     -28.280  34.294  -0.577  1.00  6.24           H   new
ATOM      0  HG2 LYS A 193     -29.098  34.554   1.611  1.00  6.24           H   new
ATOM      0  HG3 LYS A 193     -28.087  35.713   1.869  1.00  6.24           H   new
ATOM      0  HD2 LYS A 193     -29.173  37.003   0.177  1.00  6.24           H   new
ATOM      0  HD3 LYS A 193     -30.213  35.855  -0.007  1.00  6.24           H   new
ATOM      0  HE2 LYS A 193     -30.977  36.170   2.203  1.00  6.24           H   new
ATOM      0  HE3 LYS A 193     -29.910  37.285   2.426  1.00  6.24           H   new
ATOM      0  HZ1 LYS A 193     -31.927  38.226   1.928  1.00  6.24           H   new
ATOM      0  HZ2 LYS A 193     -30.999  38.566   0.862  1.00  6.24           H   new
ATOM      0  HZ3 LYS A 193     -31.994  37.527   0.655  1.00  6.24           H   new
ATOM   2975  N   ASN A 194     -25.071  33.662  -1.320  1.00  5.84           N
ATOM   2976  CA  ASN A 194     -24.471  33.048  -2.497  1.00  5.84           C
ATOM   2977  C   ASN A 194     -23.179  32.274  -2.217  1.00  5.84           C
ATOM   2978  O   ASN A 194     -22.817  31.362  -2.965  1.00  5.84           O
ATOM   2979  CB  ASN A 194     -24.234  34.123  -3.529  1.00  5.84           C
ATOM   2980  CG  ASN A 194     -25.532  34.675  -4.049  1.00  5.84           C
ATOM   2981  ND2 ASN A 194     -25.600  35.973  -4.235  1.00  5.84           N
ATOM   2982  OD1 ASN A 194     -26.483  33.901  -4.268  1.00  5.84           O
ATOM      0  H   ASN A 194     -24.739  34.425  -1.104  1.00  5.84           H   new
ATOM      0  HA  ASN A 194     -25.096  32.381  -2.822  1.00  5.84           H   new
ATOM      0  HB2 ASN A 194     -23.709  34.839  -3.139  1.00  5.84           H   new
ATOM      0  HB3 ASN A 194     -23.716  33.760  -4.265  1.00  5.84           H   new
ATOM      0 HD21 ASN A 194     -26.328  36.329  -4.522  1.00  5.84           H   new
ATOM      0 HD22 ASN A 194     -24.916  36.467  -4.070  1.00  5.84           H   new
ATOM   2989  N   LEU A 195     -22.505  32.589  -1.125  1.00  5.52           N
ATOM   2990  CA  LEU A 195     -21.233  31.967  -0.813  1.00  5.52           C
ATOM   2991  C   LEU A 195     -21.230  30.432  -0.807  1.00  5.52           C
ATOM   2992  O   LEU A 195     -20.319  29.861  -1.406  1.00  5.52           O
ATOM   2993  CB  LEU A 195     -20.664  32.563   0.478  1.00  5.52           C
ATOM   2994  CG  LEU A 195     -19.445  31.915   1.024  1.00  5.52           C
ATOM   2995  CD1 LEU A 195     -18.308  32.031   0.037  1.00  5.52           C
ATOM   2996  CD2 LEU A 195     -19.118  32.579   2.313  1.00  5.52           C
ATOM      0  H   LEU A 195     -22.770  33.167  -0.546  1.00  5.52           H   new
ATOM      0  HA  LEU A 195     -20.643  32.180  -1.553  1.00  5.52           H   new
ATOM      0  HB2 LEU A 195     -20.465  33.499   0.319  1.00  5.52           H   new
ATOM      0  HB3 LEU A 195     -21.355  32.531   1.158  1.00  5.52           H   new
ATOM      0  HG  LEU A 195     -19.595  30.969   1.176  1.00  5.52           H   new
ATOM      0 HD11 LEU A 195     -17.517  31.605   0.403  1.00  5.52           H   new
ATOM      0 HD12 LEU A 195     -18.555  31.595  -0.794  1.00  5.52           H   new
ATOM      0 HD13 LEU A 195     -18.121  32.968  -0.133  1.00  5.52           H   new
ATOM      0 HD21 LEU A 195     -18.323  32.174   2.693  1.00  5.52           H   new
ATOM      0 HD22 LEU A 195     -18.957  33.523   2.159  1.00  5.52           H   new
ATOM      0 HD23 LEU A 195     -19.860  32.474   2.929  1.00  5.52           H   new
ATOM   3008  N   PRO A 196     -22.160  29.707  -0.138  1.00  5.26           N
ATOM   3009  CA  PRO A 196     -22.238  28.257  -0.155  1.00  5.26           C
ATOM   3010  C   PRO A 196     -22.423  27.707  -1.569  1.00  5.26           C
ATOM   3011  O   PRO A 196     -22.099  26.550  -1.834  1.00  5.26           O
ATOM   3012  CB  PRO A 196     -23.467  27.981   0.716  1.00  5.26           C
ATOM   3013  CG  PRO A 196     -23.581  29.171   1.597  1.00  5.26           C
ATOM   3014  CD  PRO A 196     -23.151  30.323   0.738  1.00  5.26           C
ATOM      0  HA  PRO A 196     -21.428  27.830   0.166  1.00  5.26           H   new
ATOM      0  HB2 PRO A 196     -24.264  27.866   0.175  1.00  5.26           H   new
ATOM      0  HB3 PRO A 196     -23.356  27.168   1.234  1.00  5.26           H   new
ATOM      0  HG2 PRO A 196     -24.490  29.288   1.915  1.00  5.26           H   new
ATOM      0  HG3 PRO A 196     -23.015  29.085   2.380  1.00  5.26           H   new
ATOM      0  HD2 PRO A 196     -23.893  30.698   0.238  1.00  5.26           H   new
ATOM      0  HD3 PRO A 196     -22.771  31.044   1.264  1.00  5.26           H   new
ATOM   3022  N   PHE A 197     -22.958  28.519  -2.488  1.00  5.05           N
ATOM   3023  CA  PHE A 197     -23.147  28.065  -3.850  1.00  5.05           C
ATOM   3024  C   PHE A 197     -21.823  28.147  -4.554  1.00  5.05           C
ATOM   3025  O   PHE A 197     -21.436  27.229  -5.268  1.00  5.05           O
ATOM   3026  CB  PHE A 197     -24.239  28.828  -4.583  1.00  5.05           C
ATOM   3027  CG  PHE A 197     -24.426  28.309  -5.968  1.00  5.05           C
ATOM   3028  CD1 PHE A 197     -24.820  26.994  -6.180  1.00  5.05           C
ATOM   3029  CD2 PHE A 197     -24.251  29.133  -7.063  1.00  5.05           C
ATOM   3030  CE1 PHE A 197     -25.008  26.516  -7.449  1.00  5.05           C
ATOM   3031  CE2 PHE A 197     -24.460  28.652  -8.336  1.00  5.05           C
ATOM   3032  CZ  PHE A 197     -24.833  27.343  -8.526  1.00  5.05           C
ATOM      0  H   PHE A 197     -23.213  29.326  -2.336  1.00  5.05           H   new
ATOM      0  HA  PHE A 197     -23.458  27.146  -3.839  1.00  5.05           H   new
ATOM      0  HB2 PHE A 197     -25.073  28.755  -4.093  1.00  5.05           H   new
ATOM      0  HB3 PHE A 197     -24.011  29.770  -4.616  1.00  5.05           H   new
ATOM      0  HD1 PHE A 197     -24.958  26.432  -5.452  1.00  5.05           H   new
ATOM      0  HD2 PHE A 197     -23.991  30.017  -6.940  1.00  5.05           H   new
ATOM      0  HE1 PHE A 197     -25.255  25.629  -7.580  1.00  5.05           H   new
ATOM      0  HE2 PHE A 197     -24.349  29.214  -9.069  1.00  5.05           H   new
ATOM      0  HZ  PHE A 197     -24.967  27.019  -9.387  1.00  5.05           H   new
ATOM   3042  N   VAL A 198     -21.123  29.255  -4.339  1.00  4.87           N
ATOM   3043  CA  VAL A 198     -19.827  29.446  -4.958  1.00  4.87           C
ATOM   3044  C   VAL A 198     -18.905  28.331  -4.482  1.00  4.87           C
ATOM   3045  O   VAL A 198     -18.185  27.714  -5.276  1.00  4.87           O
ATOM   3046  CB  VAL A 198     -19.265  30.821  -4.578  1.00  4.87           C
ATOM   3047  CG1 VAL A 198     -17.835  30.946  -5.037  1.00  4.87           C
ATOM   3048  CG2 VAL A 198     -20.144  31.897  -5.204  1.00  4.87           C
ATOM      0  H   VAL A 198     -21.383  29.904  -3.839  1.00  4.87           H   new
ATOM      0  HA  VAL A 198     -19.903  29.414  -5.925  1.00  4.87           H   new
ATOM      0  HB  VAL A 198     -19.271  30.929  -3.614  1.00  4.87           H   new
ATOM      0 HG11 VAL A 198     -17.491  31.819  -4.791  1.00  4.87           H   new
ATOM      0 HG12 VAL A 198     -17.298  30.257  -4.615  1.00  4.87           H   new
ATOM      0 HG13 VAL A 198     -17.794  30.843  -6.001  1.00  4.87           H   new
ATOM      0 HG21 VAL A 198     -19.799  32.773  -4.971  1.00  4.87           H   new
ATOM      0 HG22 VAL A 198     -20.143  31.796  -6.169  1.00  4.87           H   new
ATOM      0 HG23 VAL A 198     -21.051  31.808  -4.871  1.00  4.87           H   new
ATOM   3058  N   MET A 199     -18.964  28.043  -3.181  1.00  4.74           N
ATOM   3059  CA  MET A 199     -18.205  26.952  -2.603  1.00  4.74           C
ATOM   3060  C   MET A 199     -18.560  25.652  -3.305  1.00  4.74           C
ATOM   3061  O   MET A 199     -17.672  24.925  -3.761  1.00  4.74           O
ATOM   3062  CB  MET A 199     -18.556  26.808  -1.134  1.00  4.74           C
ATOM   3063  CG  MET A 199     -17.870  25.672  -0.442  1.00  4.74           C
ATOM   3064  SD  MET A 199     -18.575  25.372   1.170  1.00  4.74           S
ATOM   3065  CE  MET A 199     -20.154  24.683   0.640  1.00  4.74           C
ATOM      0  H   MET A 199     -19.446  28.477  -2.616  1.00  4.74           H   new
ATOM      0  HA  MET A 199     -17.259  27.141  -2.706  1.00  4.74           H   new
ATOM      0  HB2 MET A 199     -18.332  27.634  -0.677  1.00  4.74           H   new
ATOM      0  HB3 MET A 199     -19.515  26.690  -1.052  1.00  4.74           H   new
ATOM      0  HG2 MET A 199     -17.942  24.870  -0.983  1.00  4.74           H   new
ATOM      0  HG3 MET A 199     -16.925  25.869  -0.352  1.00  4.74           H   new
ATOM      0  HE1 MET A 199     -20.686  24.455   1.419  1.00  4.74           H   new
ATOM      0  HE2 MET A 199     -20.630  25.337   0.105  1.00  4.74           H   new
ATOM      0  HE3 MET A 199     -19.998  23.885   0.111  1.00  4.74           H   new
ATOM   3075  N   ALA A 200     -19.859  25.371  -3.413  1.00  4.65           N
ATOM   3076  CA  ALA A 200     -20.364  24.168  -4.041  1.00  4.65           C
ATOM   3077  C   ALA A 200     -19.913  24.040  -5.500  1.00  4.65           C
ATOM   3078  O   ALA A 200     -19.611  22.939  -5.964  1.00  4.65           O
ATOM   3079  CB  ALA A 200     -21.863  24.150  -3.917  1.00  4.65           C
ATOM      0  H   ALA A 200     -20.477  25.889  -3.115  1.00  4.65           H   new
ATOM      0  HA  ALA A 200     -19.993  23.397  -3.584  1.00  4.65           H   new
ATOM      0  HB1 ALA A 200     -22.213  23.348  -4.335  1.00  4.65           H   new
ATOM      0  HB2 ALA A 200     -22.110  24.160  -2.979  1.00  4.65           H   new
ATOM      0  HB3 ALA A 200     -22.234  24.931  -4.357  1.00  4.65           H   new
ATOM   3085  N   LEU A 201     -19.842  25.162  -6.228  1.00  4.63           N
ATOM   3086  CA  LEU A 201     -19.359  25.119  -7.603  1.00  4.63           C
ATOM   3087  C   LEU A 201     -17.891  24.707  -7.630  1.00  4.63           C
ATOM   3088  O   LEU A 201     -17.471  23.915  -8.481  1.00  4.63           O
ATOM   3089  CB  LEU A 201     -19.520  26.479  -8.279  1.00  4.63           C
ATOM   3090  CG  LEU A 201     -20.943  26.918  -8.573  1.00  4.63           C
ATOM   3091  CD1 LEU A 201     -20.908  28.348  -9.084  1.00  4.63           C
ATOM   3092  CD2 LEU A 201     -21.545  25.965  -9.583  1.00  4.63           C
ATOM      0  H   LEU A 201     -20.066  25.943  -5.945  1.00  4.63           H   new
ATOM      0  HA  LEU A 201     -19.887  24.466  -8.088  1.00  4.63           H   new
ATOM      0  HB2 LEU A 201     -19.104  27.150  -7.716  1.00  4.63           H   new
ATOM      0  HB3 LEU A 201     -19.027  26.464  -9.114  1.00  4.63           H   new
ATOM      0  HG  LEU A 201     -21.496  26.896  -7.777  1.00  4.63           H   new
ATOM      0 HD11 LEU A 201     -21.811  28.645  -9.277  1.00  4.63           H   new
ATOM      0 HD12 LEU A 201     -20.516  28.924  -8.409  1.00  4.63           H   new
ATOM      0 HD13 LEU A 201     -20.374  28.390  -9.893  1.00  4.63           H   new
ATOM      0 HD21 LEU A 201     -22.456  26.235  -9.780  1.00  4.63           H   new
ATOM      0 HD22 LEU A 201     -21.020  25.983 -10.398  1.00  4.63           H   new
ATOM      0 HD23 LEU A 201     -21.546  25.066  -9.219  1.00  4.63           H   new
ATOM   3104  N   GLY A 202     -17.116  25.207  -6.665  1.00  4.66           N
ATOM   3105  CA  GLY A 202     -15.712  24.838  -6.548  1.00  4.66           C
ATOM   3106  C   GLY A 202     -15.616  23.337  -6.310  1.00  4.66           C
ATOM   3107  O   GLY A 202     -14.840  22.631  -6.960  1.00  4.66           O
ATOM      0  H   GLY A 202     -17.389  25.763  -6.068  1.00  4.66           H   new
ATOM      0  HA2 GLY A 202     -15.233  25.081  -7.355  1.00  4.66           H   new
ATOM      0  HA3 GLY A 202     -15.298  25.321  -5.816  1.00  4.66           H   new
ATOM   3111  N   LEU A 203     -16.432  22.856  -5.376  1.00  4.78           N
ATOM   3112  CA  LEU A 203     -16.459  21.451  -5.015  1.00  4.78           C
ATOM   3113  C   LEU A 203     -16.887  20.610  -6.228  1.00  4.78           C
ATOM   3114  O   LEU A 203     -16.348  19.526  -6.473  1.00  4.78           O
ATOM   3115  CB  LEU A 203     -17.388  21.268  -3.813  1.00  4.78           C
ATOM   3116  CG  LEU A 203     -16.851  21.926  -2.497  1.00  4.78           C
ATOM   3117  CD1 LEU A 203     -17.900  21.840  -1.405  1.00  4.78           C
ATOM   3118  CD2 LEU A 203     -15.572  21.256  -2.072  1.00  4.78           C
ATOM      0  H   LEU A 203     -16.987  23.342  -4.934  1.00  4.78           H   new
ATOM      0  HA  LEU A 203     -15.576  21.144  -4.758  1.00  4.78           H   new
ATOM      0  HB2 LEU A 203     -18.256  21.647  -4.024  1.00  4.78           H   new
ATOM      0  HB3 LEU A 203     -17.522  20.320  -3.660  1.00  4.78           H   new
ATOM      0  HG  LEU A 203     -16.663  22.863  -2.662  1.00  4.78           H   new
ATOM      0 HD11 LEU A 203     -17.558  22.250  -0.595  1.00  4.78           H   new
ATOM      0 HD12 LEU A 203     -18.702  22.306  -1.689  1.00  4.78           H   new
ATOM      0 HD13 LEU A 203     -18.111  20.909  -1.232  1.00  4.78           H   new
ATOM      0 HD21 LEU A 203     -15.246  21.669  -1.257  1.00  4.78           H   new
ATOM      0 HD22 LEU A 203     -15.738  20.314  -1.913  1.00  4.78           H   new
ATOM      0 HD23 LEU A 203     -14.907  21.354  -2.772  1.00  4.78           H   new
ATOM   3130  N   THR A 204     -17.797  21.136  -7.044  1.00  4.96           N
ATOM   3131  CA  THR A 204     -18.220  20.425  -8.238  1.00  4.96           C
ATOM   3132  C   THR A 204     -17.021  20.261  -9.175  1.00  4.96           C
ATOM   3133  O   THR A 204     -16.760  19.171  -9.692  1.00  4.96           O
ATOM   3134  CB  THR A 204     -19.321  21.200  -8.987  1.00  4.96           C
ATOM   3135  CG2 THR A 204     -19.771  20.431 -10.202  1.00  4.96           C
ATOM   3136  OG1 THR A 204     -20.429  21.385  -8.138  1.00  4.96           O
ATOM      0  H   THR A 204     -18.177  21.898  -6.923  1.00  4.96           H   new
ATOM      0  HA  THR A 204     -18.571  19.562  -7.969  1.00  4.96           H   new
ATOM      0  HB  THR A 204     -18.960  22.058  -9.262  1.00  4.96           H   new
ATOM      0  HG1 THR A 204     -20.208  21.873  -7.491  1.00  4.96           H   new
ATOM      0 HG21 THR A 204     -20.463  20.930 -10.663  1.00  4.96           H   new
ATOM      0 HG22 THR A 204     -19.018  20.298 -10.798  1.00  4.96           H   new
ATOM      0 HG23 THR A 204     -20.122  19.569  -9.928  1.00  4.96           H   new
ATOM   3144  N   ALA A 205     -16.259  21.344  -9.361  1.00  5.20           N
ATOM   3145  CA  ALA A 205     -15.096  21.371 -10.249  1.00  5.20           C
ATOM   3146  C   ALA A 205     -14.037  20.338  -9.869  1.00  5.20           C
ATOM   3147  O   ALA A 205     -13.433  19.698 -10.736  1.00  5.20           O
ATOM   3148  CB  ALA A 205     -14.474  22.753 -10.250  1.00  5.20           C
ATOM      0  H   ALA A 205     -16.408  22.094  -8.967  1.00  5.20           H   new
ATOM      0  HA  ALA A 205     -15.417  21.146 -11.136  1.00  5.20           H   new
ATOM      0  HB1 ALA A 205     -13.705  22.761 -10.841  1.00  5.20           H   new
ATOM      0  HB2 ALA A 205     -15.126  23.401 -10.560  1.00  5.20           H   new
ATOM      0  HB3 ALA A 205     -14.193  22.982  -9.350  1.00  5.20           H   new
ATOM   3154  N   VAL A 206     -13.869  20.100  -8.569  1.00  5.51           N
ATOM   3155  CA  VAL A 206     -12.880  19.125  -8.111  1.00  5.51           C
ATOM   3156  C   VAL A 206     -13.512  17.745  -7.894  1.00  5.51           C
ATOM   3157  O   VAL A 206     -12.888  16.847  -7.311  1.00  5.51           O
ATOM   3158  CB  VAL A 206     -12.205  19.589  -6.820  1.00  5.51           C
ATOM   3159  CG1 VAL A 206     -11.482  20.900  -7.023  1.00  5.51           C
ATOM   3160  CG2 VAL A 206     -13.236  19.752  -5.828  1.00  5.51           C
ATOM      0  H   VAL A 206     -14.312  20.488  -7.942  1.00  5.51           H   new
ATOM      0  HA  VAL A 206     -12.209  19.052  -8.808  1.00  5.51           H   new
ATOM      0  HB  VAL A 206     -11.548  18.933  -6.539  1.00  5.51           H   new
ATOM      0 HG11 VAL A 206     -11.064  21.171  -6.191  1.00  5.51           H   new
ATOM      0 HG12 VAL A 206     -10.802  20.792  -7.706  1.00  5.51           H   new
ATOM      0 HG13 VAL A 206     -12.116  21.579  -7.302  1.00  5.51           H   new
ATOM      0 HG21 VAL A 206     -12.839  20.047  -4.994  1.00  5.51           H   new
ATOM      0 HG22 VAL A 206     -13.877  20.414  -6.132  1.00  5.51           H   new
ATOM      0 HG23 VAL A 206     -13.688  18.905  -5.689  1.00  5.51           H   new
ATOM   3170  N   ARG A 207     -14.741  17.589  -8.402  1.00  5.85           N
ATOM   3171  CA  ARG A 207     -15.521  16.362  -8.403  1.00  5.85           C
ATOM   3172  C   ARG A 207     -15.821  15.746  -7.037  1.00  5.85           C
ATOM   3173  O   ARG A 207     -15.628  14.543  -6.843  1.00  5.85           O
ATOM   3174  CB  ARG A 207     -14.844  15.339  -9.301  1.00  5.85           C
ATOM   3175  CG  ARG A 207     -15.189  15.470 -10.796  1.00  5.85           C
ATOM   3176  CD  ARG A 207     -14.620  16.724 -11.444  1.00  5.85           C
ATOM   3177  NE  ARG A 207     -14.838  16.703 -12.896  1.00  5.85           N
ATOM   3178  CZ  ARG A 207     -14.555  17.700 -13.778  1.00  5.85           C
ATOM   3179  NH1 ARG A 207     -14.033  18.850 -13.395  1.00  5.85           N1+
ATOM   3180  NH2 ARG A 207     -14.811  17.508 -15.063  1.00  5.85           N
ATOM      0  H   ARG A 207     -15.160  18.241  -8.776  1.00  5.85           H   new
ATOM      0  HA  ARG A 207     -16.393  16.620  -8.740  1.00  5.85           H   new
ATOM      0  HB2 ARG A 207     -13.883  15.419  -9.195  1.00  5.85           H   new
ATOM      0  HB3 ARG A 207     -15.090  14.450  -9.001  1.00  5.85           H   new
ATOM      0  HG2 ARG A 207     -14.854  14.691 -11.267  1.00  5.85           H   new
ATOM      0  HG3 ARG A 207     -16.154  15.471 -10.899  1.00  5.85           H   new
ATOM      0  HD2 ARG A 207     -15.039  17.510 -11.061  1.00  5.85           H   new
ATOM      0  HD3 ARG A 207     -13.671  16.789 -11.256  1.00  5.85           H   new
ATOM      0  HE  ARG A 207     -15.180  15.985 -13.223  1.00  5.85           H   new
ATOM      0 HH11 ARG A 207     -13.861  18.988 -12.564  1.00  5.85           H   new
ATOM      0 HH12 ARG A 207     -13.865  19.461 -13.977  1.00  5.85           H   new
ATOM      0 HH21 ARG A 207     -15.150  16.763 -15.327  1.00  5.85           H   new
ATOM      0 HH22 ARG A 207     -14.638  18.128 -15.633  1.00  5.85           H   new
ATOM   3194  N   VAL A 208     -16.321  16.561  -6.105  1.00  6.21           N
ATOM   3195  CA  VAL A 208     -16.669  16.067  -4.776  1.00  6.21           C
ATOM   3196  C   VAL A 208     -18.084  16.481  -4.394  1.00  6.21           C
ATOM   3197  O   VAL A 208     -18.574  17.536  -4.804  1.00  6.21           O
ATOM   3198  CB  VAL A 208     -15.661  16.555  -3.732  1.00  6.21           C
ATOM   3199  CG1 VAL A 208     -15.744  17.990  -3.573  1.00  6.21           C
ATOM   3200  CG2 VAL A 208     -15.842  15.855  -2.390  1.00  6.21           C
ATOM      0  H   VAL A 208     -16.465  17.400  -6.224  1.00  6.21           H   new
ATOM      0  HA  VAL A 208     -16.635  15.098  -4.799  1.00  6.21           H   new
ATOM      0  HB  VAL A 208     -14.776  16.328  -4.059  1.00  6.21           H   new
ATOM      0 HG11 VAL A 208     -15.099  18.280  -2.909  1.00  6.21           H   new
ATOM      0 HG12 VAL A 208     -15.551  18.421  -4.420  1.00  6.21           H   new
ATOM      0 HG13 VAL A 208     -16.637  18.233  -3.283  1.00  6.21           H   new
ATOM      0 HG21 VAL A 208     -15.187  16.191  -1.759  1.00  6.21           H   new
ATOM      0 HG22 VAL A 208     -16.735  16.028  -2.052  1.00  6.21           H   new
ATOM      0 HG23 VAL A 208     -15.720  14.900  -2.504  1.00  6.21           H   new
ATOM   3210  N   VAL A 209     -18.726  15.585  -3.649  1.00  6.53           N
ATOM   3211  CA  VAL A 209     -20.081  15.646  -3.105  1.00  6.53           C
ATOM   3212  C   VAL A 209     -20.964  15.040  -4.204  1.00  6.53           C
ATOM   3213  O   VAL A 209     -20.835  13.853  -4.501  1.00  6.53           O
ATOM   3214  CB  VAL A 209     -20.506  17.110  -2.663  1.00  6.53           C
ATOM   3215  CG1 VAL A 209     -21.979  17.166  -2.091  1.00  6.53           C
ATOM   3216  CG2 VAL A 209     -19.531  17.626  -1.570  1.00  6.53           C
ATOM      0  H   VAL A 209     -18.338  14.850  -3.427  1.00  6.53           H   new
ATOM      0  HA  VAL A 209     -20.167  15.149  -2.276  1.00  6.53           H   new
ATOM      0  HB  VAL A 209     -20.470  17.668  -3.455  1.00  6.53           H   new
ATOM      0 HG11 VAL A 209     -22.193  18.077  -1.835  1.00  6.53           H   new
ATOM      0 HG12 VAL A 209     -22.602  16.867  -2.772  1.00  6.53           H   new
ATOM      0 HG13 VAL A 209     -22.047  16.588  -1.315  1.00  6.53           H   new
ATOM      0 HG21 VAL A 209     -19.791  18.521  -1.300  1.00  6.53           H   new
ATOM      0 HG22 VAL A 209     -19.564  17.035  -0.802  1.00  6.53           H   new
ATOM      0 HG23 VAL A 209     -18.628  17.645  -1.924  1.00  6.53           H   new
ATOM   3226  N   ASP A 210     -21.831  15.832  -4.806  1.00  6.71           N
ATOM   3227  CA  ASP A 210     -22.707  15.395  -5.881  1.00  6.71           C
ATOM   3228  C   ASP A 210     -23.288  16.633  -6.556  1.00  6.71           C
ATOM   3229  O   ASP A 210     -23.939  17.425  -5.873  1.00  6.71           O
ATOM   3230  CB  ASP A 210     -23.811  14.454  -5.375  1.00  6.71           C
ATOM   3231  CG  ASP A 210     -24.686  13.809  -6.501  1.00  6.71           C
ATOM   3232  OD1 ASP A 210     -24.949  14.454  -7.511  1.00  6.71           O
ATOM   3233  OD2 ASP A 210     -25.102  12.689  -6.316  1.00  6.71           O1-
ATOM      0  H   ASP A 210     -21.931  16.660  -4.598  1.00  6.71           H   new
ATOM      0  HA  ASP A 210     -22.196  14.881  -6.525  1.00  6.71           H   new
ATOM      0  HB2 ASP A 210     -23.402  13.745  -4.854  1.00  6.71           H   new
ATOM      0  HB3 ASP A 210     -24.391  14.948  -4.775  1.00  6.71           H   new
ATOM   3238  N   PRO A 211     -23.099  16.858  -7.860  1.00  6.69           N
ATOM   3239  CA  PRO A 211     -23.651  17.985  -8.584  1.00  6.69           C
ATOM   3240  C   PRO A 211     -25.146  18.183  -8.283  1.00  6.69           C
ATOM   3241  O   PRO A 211     -25.630  19.314  -8.316  1.00  6.69           O
ATOM   3242  CB  PRO A 211     -23.407  17.583 -10.039  1.00  6.69           C
ATOM   3243  CG  PRO A 211     -22.156  16.730  -9.980  1.00  6.69           C
ATOM   3244  CD  PRO A 211     -22.275  15.952  -8.685  1.00  6.69           C
ATOM      0  HA  PRO A 211     -23.249  18.835  -8.345  1.00  6.69           H   new
ATOM      0  HB2 PRO A 211     -24.158  17.087 -10.401  1.00  6.69           H   new
ATOM      0  HB3 PRO A 211     -23.280  18.360 -10.606  1.00  6.69           H   new
ATOM      0  HG2 PRO A 211     -22.100  16.135 -10.744  1.00  6.69           H   new
ATOM      0  HG3 PRO A 211     -21.356  17.278  -9.988  1.00  6.69           H   new
ATOM      0  HD2 PRO A 211     -22.702  15.091  -8.816  1.00  6.69           H   new
ATOM      0  HD3 PRO A 211     -21.409  15.781  -8.283  1.00  6.69           H   new
ATOM   3252  N   ILE A 212     -25.908  17.115  -8.005  1.00  6.49           N
ATOM   3253  CA  ILE A 212     -27.324  17.344  -7.721  1.00  6.49           C
ATOM   3254  C   ILE A 212     -27.512  18.067  -6.385  1.00  6.49           C
ATOM   3255  O   ILE A 212     -28.479  18.805  -6.207  1.00  6.49           O
ATOM   3256  CB  ILE A 212     -28.172  16.066  -7.747  1.00  6.49           C
ATOM   3257  CG1 ILE A 212     -29.641  16.462  -7.938  1.00  6.49           C
ATOM   3258  CG2 ILE A 212     -28.047  15.298  -6.435  1.00  6.49           C
ATOM   3259  CD1 ILE A 212     -29.916  17.146  -9.270  1.00  6.49           C
ATOM      0  H   ILE A 212     -25.641  16.298  -7.977  1.00  6.49           H   new
ATOM      0  HA  ILE A 212     -27.643  17.908  -8.443  1.00  6.49           H   new
ATOM      0  HB  ILE A 212     -27.861  15.500  -8.471  1.00  6.49           H   new
ATOM      0 HG12 ILE A 212     -30.194  15.668  -7.870  1.00  6.49           H   new
ATOM      0 HG13 ILE A 212     -29.905  17.055  -7.217  1.00  6.49           H   new
ATOM      0 HG21 ILE A 212     -28.591  14.496  -6.476  1.00  6.49           H   new
ATOM      0 HG22 ILE A 212     -27.120  15.052  -6.291  1.00  6.49           H   new
ATOM      0 HG23 ILE A 212     -28.351  15.857  -5.703  1.00  6.49           H   new
ATOM      0 HD11 ILE A 212     -30.858  17.371  -9.330  1.00  6.49           H   new
ATOM      0 HD12 ILE A 212     -29.386  17.956  -9.334  1.00  6.49           H   new
ATOM      0 HD13 ILE A 212     -29.680  16.548  -9.996  1.00  6.49           H   new
ATOM   3271  N   ASN A 213     -26.595  17.845  -5.426  1.00  6.16           N
ATOM   3272  CA  ASN A 213     -26.686  18.494  -4.123  1.00  6.16           C
ATOM   3273  C   ASN A 213     -26.326  19.954  -4.290  1.00  6.16           C
ATOM   3274  O   ASN A 213     -26.834  20.821  -3.579  1.00  6.16           O
ATOM   3275  CB  ASN A 213     -25.799  17.820  -3.098  1.00  6.16           C
ATOM   3276  CG  ASN A 213     -26.329  16.471  -2.686  1.00  6.16           C
ATOM   3277  ND2 ASN A 213     -25.464  15.637  -2.169  1.00  6.16           N
ATOM   3278  OD1 ASN A 213     -27.527  16.183  -2.822  1.00  6.16           O
ATOM      0  H   ASN A 213     -25.918  17.322  -5.518  1.00  6.16           H   new
ATOM      0  HA  ASN A 213     -27.593  18.417  -3.789  1.00  6.16           H   new
ATOM      0  HB2 ASN A 213     -24.906  17.717  -3.463  1.00  6.16           H   new
ATOM      0  HB3 ASN A 213     -25.722  18.388  -2.316  1.00  6.16           H   new
ATOM      0 HD21 ASN A 213     -25.720  14.858  -1.910  1.00  6.16           H   new
ATOM      0 HD22 ASN A 213     -24.639  15.868  -2.088  1.00  6.16           H   new
ATOM   3285  N   VAL A 214     -25.470  20.216  -5.275  1.00  5.77           N
ATOM   3286  CA  VAL A 214     -25.051  21.571  -5.616  1.00  5.77           C
ATOM   3287  C   VAL A 214     -26.271  22.321  -6.164  1.00  5.77           C
ATOM   3288  O   VAL A 214     -26.557  23.454  -5.755  1.00  5.77           O
ATOM   3289  CB  VAL A 214     -23.895  21.493  -6.621  1.00  5.77           C
ATOM   3290  CG1 VAL A 214     -23.498  22.884  -7.149  1.00  5.77           C
ATOM   3291  CG2 VAL A 214     -22.751  20.721  -5.928  1.00  5.77           C
ATOM      0  H   VAL A 214     -25.114  19.607  -5.767  1.00  5.77           H   new
ATOM      0  HA  VAL A 214     -24.724  22.058  -4.843  1.00  5.77           H   new
ATOM      0  HB  VAL A 214     -24.153  21.014  -7.424  1.00  5.77           H   new
ATOM      0 HG11 VAL A 214     -22.767  22.794  -7.780  1.00  5.77           H   new
ATOM      0 HG12 VAL A 214     -24.259  23.291  -7.592  1.00  5.77           H   new
ATOM      0 HG13 VAL A 214     -23.218  23.444  -6.408  1.00  5.77           H   new
ATOM      0 HG21 VAL A 214     -21.996  20.649  -6.533  1.00  5.77           H   new
ATOM      0 HG22 VAL A 214     -22.479  21.196  -5.127  1.00  5.77           H   new
ATOM      0 HG23 VAL A 214     -23.059  19.833  -5.688  1.00  5.77           H   new
ATOM   3301  N   VAL A 215     -27.034  21.643  -7.034  1.00  5.41           N
ATOM   3302  CA  VAL A 215     -28.280  22.200  -7.550  1.00  5.41           C
ATOM   3303  C   VAL A 215     -29.262  22.403  -6.401  1.00  5.41           C
ATOM   3304  O   VAL A 215     -29.890  23.457  -6.295  1.00  5.41           O
ATOM   3305  CB  VAL A 215     -28.924  21.268  -8.588  1.00  5.41           C
ATOM   3306  CG1 VAL A 215     -30.310  21.778  -8.940  1.00  5.41           C
ATOM   3307  CG2 VAL A 215     -28.052  21.194  -9.815  1.00  5.41           C
ATOM      0  H   VAL A 215     -26.842  20.860  -7.334  1.00  5.41           H   new
ATOM      0  HA  VAL A 215     -28.073  23.046  -7.977  1.00  5.41           H   new
ATOM      0  HB  VAL A 215     -29.009  20.375  -8.218  1.00  5.41           H   new
ATOM      0 HG11 VAL A 215     -30.715  21.189  -9.595  1.00  5.41           H   new
ATOM      0 HG12 VAL A 215     -30.860  21.799  -8.141  1.00  5.41           H   new
ATOM      0 HG13 VAL A 215     -30.242  22.673  -9.309  1.00  5.41           H   new
ATOM      0 HG21 VAL A 215     -28.461  20.605 -10.468  1.00  5.41           H   new
ATOM      0 HG22 VAL A 215     -27.954  22.080 -10.196  1.00  5.41           H   new
ATOM      0 HG23 VAL A 215     -27.179  20.849  -9.571  1.00  5.41           H   new
ATOM   3317  N   GLY A 216     -29.365  21.401  -5.523  1.00  5.14           N
ATOM   3318  CA  GLY A 216     -30.227  21.470  -4.355  1.00  5.14           C
ATOM   3319  C   GLY A 216     -29.920  22.729  -3.560  1.00  5.14           C
ATOM   3320  O   GLY A 216     -30.820  23.514  -3.263  1.00  5.14           O
ATOM      0  H   GLY A 216     -28.932  20.661  -5.594  1.00  5.14           H   new
ATOM      0  HA2 GLY A 216     -31.157  21.470  -4.629  1.00  5.14           H   new
ATOM      0  HA3 GLY A 216     -30.095  20.686  -3.799  1.00  5.14           H   new
ATOM   3324  N   LEU A 217     -28.646  22.926  -3.225  1.00  5.03           N
ATOM   3325  CA  LEU A 217     -28.220  24.087  -2.466  1.00  5.03           C
ATOM   3326  C   LEU A 217     -28.701  25.355  -3.142  1.00  5.03           C
ATOM   3327  O   LEU A 217     -29.270  26.229  -2.480  1.00  5.03           O
ATOM   3328  CB  LEU A 217     -26.694  24.138  -2.371  1.00  5.03           C
ATOM   3329  CG  LEU A 217     -26.109  25.233  -1.474  1.00  5.03           C
ATOM   3330  CD1 LEU A 217     -24.709  24.814  -1.079  1.00  5.03           C
ATOM   3331  CD2 LEU A 217     -26.123  26.564  -2.222  1.00  5.03           C
ATOM      0  H   LEU A 217     -28.009  22.388  -3.434  1.00  5.03           H   new
ATOM      0  HA  LEU A 217     -28.599  24.018  -1.576  1.00  5.03           H   new
ATOM      0  HB2 LEU A 217     -26.380  23.279  -2.048  1.00  5.03           H   new
ATOM      0  HB3 LEU A 217     -26.336  24.253  -3.265  1.00  5.03           H   new
ATOM      0  HG  LEU A 217     -26.637  25.352  -0.669  1.00  5.03           H   new
ATOM      0 HD11 LEU A 217     -24.316  25.494  -0.509  1.00  5.03           H   new
ATOM      0 HD12 LEU A 217     -24.746  23.972  -0.599  1.00  5.03           H   new
ATOM      0 HD13 LEU A 217     -24.166  24.708  -1.876  1.00  5.03           H   new
ATOM      0 HD21 LEU A 217     -25.753  27.258  -1.655  1.00  5.03           H   new
ATOM      0 HD22 LEU A 217     -25.590  26.488  -3.029  1.00  5.03           H   new
ATOM      0 HD23 LEU A 217     -27.035  26.793  -2.459  1.00  5.03           H   new
ATOM   3343  N   LEU A 218     -28.481  25.466  -4.455  1.00  5.09           N
ATOM   3344  CA  LEU A 218     -28.895  26.661  -5.167  1.00  5.09           C
ATOM   3345  C   LEU A 218     -30.380  26.918  -5.003  1.00  5.09           C
ATOM   3346  O   LEU A 218     -30.798  28.047  -4.755  1.00  5.09           O
ATOM   3347  CB  LEU A 218     -28.603  26.562  -6.652  1.00  5.09           C
ATOM   3348  CG  LEU A 218     -29.016  27.793  -7.441  1.00  5.09           C
ATOM   3349  CD1 LEU A 218     -28.250  29.003  -6.905  1.00  5.09           C
ATOM   3350  CD2 LEU A 218     -28.726  27.568  -8.908  1.00  5.09           C
ATOM      0  H   LEU A 218     -28.099  24.867  -4.939  1.00  5.09           H   new
ATOM      0  HA  LEU A 218     -28.386  27.391  -4.781  1.00  5.09           H   new
ATOM      0  HB2 LEU A 218     -27.653  26.412  -6.777  1.00  5.09           H   new
ATOM      0  HB3 LEU A 218     -29.063  25.788  -7.013  1.00  5.09           H   new
ATOM      0  HG  LEU A 218     -29.967  27.958  -7.342  1.00  5.09           H   new
ATOM      0 HD11 LEU A 218     -28.507  29.795  -7.403  1.00  5.09           H   new
ATOM      0 HD12 LEU A 218     -28.460  29.129  -5.966  1.00  5.09           H   new
ATOM      0 HD13 LEU A 218     -27.297  28.853  -7.006  1.00  5.09           H   new
ATOM      0 HD21 LEU A 218     -28.989  28.353  -9.414  1.00  5.09           H   new
ATOM      0 HD22 LEU A 218     -27.777  27.408  -9.030  1.00  5.09           H   new
ATOM      0 HD23 LEU A 218     -29.226  26.799  -9.223  1.00  5.09           H   new
ATOM   3362  N   LEU A 219     -31.182  25.870  -5.151  1.00  5.32           N
ATOM   3363  CA  LEU A 219     -32.627  25.993  -5.041  1.00  5.32           C
ATOM   3364  C   LEU A 219     -33.072  26.372  -3.619  1.00  5.32           C
ATOM   3365  O   LEU A 219     -34.073  27.071  -3.442  1.00  5.32           O
ATOM   3366  CB  LEU A 219     -33.268  24.674  -5.472  1.00  5.32           C
ATOM   3367  CG  LEU A 219     -33.085  24.335  -6.965  1.00  5.32           C
ATOM   3368  CD1 LEU A 219     -33.621  22.944  -7.233  1.00  5.32           C
ATOM   3369  CD2 LEU A 219     -33.781  25.376  -7.807  1.00  5.32           C
ATOM      0  H   LEU A 219     -30.905  25.073  -5.317  1.00  5.32           H   new
ATOM      0  HA  LEU A 219     -32.919  26.712  -5.623  1.00  5.32           H   new
ATOM      0  HB2 LEU A 219     -32.892  23.955  -4.940  1.00  5.32           H   new
ATOM      0  HB3 LEU A 219     -34.217  24.708  -5.273  1.00  5.32           H   new
ATOM      0  HG  LEU A 219     -32.144  24.344  -7.200  1.00  5.32           H   new
ATOM      0 HD11 LEU A 219     -33.507  22.728  -8.172  1.00  5.32           H   new
ATOM      0 HD12 LEU A 219     -33.136  22.301  -6.693  1.00  5.32           H   new
ATOM      0 HD13 LEU A 219     -34.564  22.911  -7.006  1.00  5.32           H   new
ATOM      0 HD21 LEU A 219     -33.666  25.163  -8.746  1.00  5.32           H   new
ATOM      0 HD22 LEU A 219     -34.727  25.387  -7.592  1.00  5.32           H   new
ATOM      0 HD23 LEU A 219     -33.398  26.249  -7.625  1.00  5.32           H   new
ATOM   3381  N   LEU A 220     -32.336  25.895  -2.610  1.00  5.68           N
ATOM   3382  CA  LEU A 220     -32.628  26.170  -1.204  1.00  5.68           C
ATOM   3383  C   LEU A 220     -32.256  27.592  -0.763  1.00  5.68           C
ATOM   3384  O   LEU A 220     -32.908  28.160   0.120  1.00  5.68           O
ATOM   3385  CB  LEU A 220     -31.890  25.158  -0.325  1.00  5.68           C
ATOM   3386  CG  LEU A 220     -32.382  23.708  -0.439  1.00  5.68           C
ATOM   3387  CD1 LEU A 220     -31.438  22.798   0.324  1.00  5.68           C
ATOM   3388  CD2 LEU A 220     -33.790  23.621   0.105  1.00  5.68           C
ATOM      0  H   LEU A 220     -31.645  25.397  -2.727  1.00  5.68           H   new
ATOM      0  HA  LEU A 220     -33.589  26.090  -1.100  1.00  5.68           H   new
ATOM      0  HB2 LEU A 220     -30.947  25.183  -0.551  1.00  5.68           H   new
ATOM      0  HB3 LEU A 220     -31.967  25.438   0.600  1.00  5.68           H   new
ATOM      0  HG  LEU A 220     -32.393  23.424  -1.366  1.00  5.68           H   new
ATOM      0 HD11 LEU A 220     -31.746  21.881   0.254  1.00  5.68           H   new
ATOM      0 HD12 LEU A 220     -30.546  22.869  -0.051  1.00  5.68           H   new
ATOM      0 HD13 LEU A 220     -31.418  23.062   1.257  1.00  5.68           H   new
ATOM      0 HD21 LEU A 220     -34.108  22.707   0.036  1.00  5.68           H   new
ATOM      0 HD22 LEU A 220     -33.795  23.896   1.035  1.00  5.68           H   new
ATOM      0 HD23 LEU A 220     -34.372  24.204  -0.407  1.00  5.68           H   new
ATOM   3400  N   THR A 221     -31.208  28.160  -1.361  1.00  6.18           N
ATOM   3401  CA  THR A 221     -30.765  29.504  -1.004  1.00  6.18           C
ATOM   3402  C   THR A 221     -31.449  30.557  -1.874  1.00  6.18           C
ATOM   3403  O   THR A 221     -32.391  30.259  -2.600  1.00  6.18           O
ATOM   3404  CB  THR A 221     -29.226  29.657  -1.056  1.00  6.18           C
ATOM   3405  CG2 THR A 221     -28.701  29.581  -2.482  1.00  6.18           C
ATOM   3406  OG1 THR A 221     -28.880  30.922  -0.453  1.00  6.18           O
ATOM      0  H   THR A 221     -30.741  27.782  -1.976  1.00  6.18           H   new
ATOM      0  HA  THR A 221     -31.030  29.648  -0.082  1.00  6.18           H   new
ATOM      0  HB  THR A 221     -28.815  28.927  -0.568  1.00  6.18           H   new
ATOM      0  HG1 THR A 221     -28.066  31.081  -0.583  1.00  6.18           H   new
ATOM      0 HG21 THR A 221     -27.736  29.680  -2.478  1.00  6.18           H   new
ATOM      0 HG22 THR A 221     -28.935  28.723  -2.868  1.00  6.18           H   new
ATOM      0 HG23 THR A 221     -29.096  30.292  -3.011  1.00  6.18           H   new
ATOM   3414  N   ARG A 222     -31.037  31.819  -1.729  1.00  6.80           N
ATOM   3415  CA  ARG A 222     -31.699  32.918  -2.443  1.00  6.80           C
ATOM   3416  C   ARG A 222     -33.208  32.866  -2.184  1.00  6.80           C
ATOM   3417  O   ARG A 222     -34.020  32.947  -3.108  1.00  6.80           O
ATOM   3418  CB  ARG A 222     -31.422  32.860  -3.946  1.00  6.80           C
ATOM   3419  CG  ARG A 222     -29.956  33.044  -4.370  1.00  6.80           C
ATOM   3420  CD  ARG A 222     -29.805  32.934  -5.848  1.00  6.80           C
ATOM   3421  NE  ARG A 222     -28.418  33.074  -6.281  1.00  6.80           N
ATOM   3422  CZ  ARG A 222     -27.993  32.866  -7.552  1.00  6.80           C
ATOM   3423  NH1 ARG A 222     -28.857  32.517  -8.484  1.00  6.80           N1+
ATOM   3424  NH2 ARG A 222     -26.718  33.007  -7.869  1.00  6.80           N
ATOM      0  H   ARG A 222     -30.382  32.060  -1.227  1.00  6.80           H   new
ATOM      0  HA  ARG A 222     -31.339  33.755  -2.109  1.00  6.80           H   new
ATOM      0  HB2 ARG A 222     -31.732  32.004  -4.281  1.00  6.80           H   new
ATOM      0  HB3 ARG A 222     -31.954  33.544  -4.381  1.00  6.80           H   new
ATOM      0  HG2 ARG A 222     -29.637  33.911  -4.073  1.00  6.80           H   new
ATOM      0  HG3 ARG A 222     -29.404  32.375  -3.935  1.00  6.80           H   new
ATOM      0  HD2 ARG A 222     -30.147  32.075  -6.142  1.00  6.80           H   new
ATOM      0  HD3 ARG A 222     -30.345  33.616  -6.277  1.00  6.80           H   new
ATOM      0  HE  ARG A 222     -27.834  33.303  -5.693  1.00  6.80           H   new
ATOM      0 HH11 ARG A 222     -29.688  32.422  -8.286  1.00  6.80           H   new
ATOM      0 HH12 ARG A 222     -28.589  32.385  -9.291  1.00  6.80           H   new
ATOM      0 HH21 ARG A 222     -26.148  33.233  -7.266  1.00  6.80           H   new
ATOM      0 HH22 ARG A 222     -26.459  32.873  -8.678  1.00  6.80           H   new
ATOM   3438  N   SER A 223     -33.562  32.795  -0.899  1.00  7.53           N
ATOM   3439  CA  SER A 223     -34.932  32.638  -0.405  1.00  7.53           C
ATOM   3440  C   SER A 223     -35.911  33.745  -0.793  1.00  7.53           C
ATOM   3441  O   SER A 223     -37.125  33.569  -0.677  1.00  7.53           O
ATOM   3442  CB  SER A 223     -34.902  32.505   1.105  1.00  7.53           C
ATOM   3443  OG  SER A 223     -34.450  33.688   1.709  1.00  7.53           O
ATOM      0  H   SER A 223     -32.984  32.839  -0.264  1.00  7.53           H   new
ATOM      0  HA  SER A 223     -35.269  31.839  -0.840  1.00  7.53           H   new
ATOM      0  HB2 SER A 223     -35.790  32.291   1.431  1.00  7.53           H   new
ATOM      0  HB3 SER A 223     -34.323  31.769   1.356  1.00  7.53           H   new
ATOM      0  HG  SER A 223     -34.443  33.592   2.543  1.00  7.53           H   new
ATOM   3449  N   GLY A 224     -35.404  34.883  -1.255  1.00  8.29           N
ATOM   3450  CA  GLY A 224     -36.272  35.975  -1.676  1.00  8.29           C
ATOM   3451  C   GLY A 224     -36.851  35.755  -3.086  1.00  8.29           C
ATOM   3452  O   GLY A 224     -37.682  36.542  -3.544  1.00  8.29           O
ATOM      0  H   GLY A 224     -34.562  35.042  -1.332  1.00  8.29           H   new
ATOM      0  HA2 GLY A 224     -37.000  36.069  -1.042  1.00  8.29           H   new
ATOM      0  HA3 GLY A 224     -35.772  36.806  -1.660  1.00  8.29           H   new
ATOM   3456  N   LYS A 225     -36.418  34.690  -3.774  1.00  9.00           N
ATOM   3457  CA  LYS A 225     -36.896  34.400  -5.126  1.00  9.00           C
ATOM   3458  C   LYS A 225     -37.615  33.054  -5.228  1.00  9.00           C
ATOM   3459  O   LYS A 225     -37.426  32.164  -4.392  1.00  9.00           O
ATOM   3460  CB  LYS A 225     -35.743  34.447  -6.126  1.00  9.00           C
ATOM   3461  CG  LYS A 225     -35.123  35.832  -6.302  1.00  9.00           C
ATOM   3462  CD  LYS A 225     -34.051  35.831  -7.386  1.00  9.00           C
ATOM   3463  CE  LYS A 225     -33.451  37.221  -7.575  1.00  9.00           C
ATOM   3464  NZ  LYS A 225     -32.418  37.243  -8.651  1.00  9.00           N1+
ATOM      0  H   LYS A 225     -35.846  34.124  -3.471  1.00  9.00           H   new
ATOM      0  HA  LYS A 225     -37.544  35.089  -5.340  1.00  9.00           H   new
ATOM      0  HB2 LYS A 225     -35.053  33.829  -5.838  1.00  9.00           H   new
ATOM      0  HB3 LYS A 225     -36.062  34.135  -6.987  1.00  9.00           H   new
ATOM      0  HG2 LYS A 225     -35.816  36.471  -6.531  1.00  9.00           H   new
ATOM      0  HG3 LYS A 225     -34.735  36.123  -5.462  1.00  9.00           H   new
ATOM      0  HD2 LYS A 225     -33.350  35.203  -7.150  1.00  9.00           H   new
ATOM      0  HD3 LYS A 225     -34.435  35.526  -8.223  1.00  9.00           H   new
ATOM      0  HE2 LYS A 225     -34.157  37.850  -7.793  1.00  9.00           H   new
ATOM      0  HE3 LYS A 225     -33.054  37.517  -6.741  1.00  9.00           H   new
ATOM      0  HZ1 LYS A 225     -32.091  38.067  -8.733  1.00  9.00           H   new
ATOM      0  HZ2 LYS A 225     -31.759  36.682  -8.442  1.00  9.00           H   new
ATOM      0  HZ3 LYS A 225     -32.786  36.993  -9.422  1.00  9.00           H   new
ATOM   3478  N   ARG A 226     -38.447  32.920  -6.260  1.00  9.61           N
ATOM   3479  CA  ARG A 226     -39.154  31.676  -6.541  1.00  9.61           C
ATOM   3480  C   ARG A 226     -39.088  31.382  -8.032  1.00  9.61           C
ATOM   3481  O   ARG A 226     -40.015  30.802  -8.597  1.00  9.61           O
ATOM   3482  CB  ARG A 226     -40.619  31.743  -6.110  1.00  9.61           C
ATOM   3483  CG  ARG A 226     -40.875  31.902  -4.606  1.00  9.61           C
ATOM   3484  CD  ARG A 226     -40.513  30.668  -3.843  1.00  9.61           C
ATOM   3485  NE  ARG A 226     -40.825  30.802  -2.433  1.00  9.61           N
ATOM   3486  CZ  ARG A 226     -40.009  31.369  -1.519  1.00  9.61           C
ATOM   3487  NH1 ARG A 226     -38.840  31.846  -1.875  1.00  9.61           N1+
ATOM   3488  NH2 ARG A 226     -40.389  31.453  -0.255  1.00  9.61           N
ATOM   3489  OXT ARG A 226     -38.231  31.957  -8.701  1.00  9.61           O1-
ATOM      0  H   ARG A 226     -38.617  33.552  -6.818  1.00  9.61           H   new
ATOM      0  HA  ARG A 226     -38.723  30.970  -6.034  1.00  9.61           H   new
ATOM      0  HB2 ARG A 226     -41.039  32.486  -6.571  1.00  9.61           H   new
ATOM      0  HB3 ARG A 226     -41.063  30.935  -6.411  1.00  9.61           H   new
ATOM      0  HG2 ARG A 226     -40.361  32.652  -4.269  1.00  9.61           H   new
ATOM      0  HG3 ARG A 226     -41.811  32.110  -4.458  1.00  9.61           H   new
ATOM      0  HD2 ARG A 226     -40.991  29.908  -4.210  1.00  9.61           H   new
ATOM      0  HD3 ARG A 226     -39.566  30.487  -3.950  1.00  9.61           H   new
ATOM      0  HE  ARG A 226     -41.582  30.499  -2.160  1.00  9.61           H   new
ATOM      0 HH11 ARG A 226     -38.588  31.799  -2.696  1.00  9.61           H   new
ATOM      0 HH12 ARG A 226     -38.325  32.206  -1.287  1.00  9.61           H   new
ATOM      0 HH21 ARG A 226     -41.156  31.146  -0.015  1.00  9.61           H   new
ATOM      0 HH22 ARG A 226     -39.869  31.814   0.327  1.00  9.61           H   new
TER
END
