# Supplementary material for: Integrative proteome-wide structural analysis and high-throughput docking identify broad-spectrum antiviral scaffolds against Zika, Yellow Fever, West Nile, Saint Louis encephalitis, and Usutu viruses
Source: Front Cell Infect Microbiol. 2026 Apr 30;16:1723132. doi: 10.3389/fcimb.2026.1723132 (PMC13171538; doi:10.3389/fcimb.2026.1723132)
Supplement: Supplementary file 7 [file DataSheet7.zip › ZIKV/ZIKV_NS2a/ZIKV_NS2a.pdb]

ATOM      1  N   GLY A   1       0.934  -1.411  -0.574  1.00  8.57           N  
ATOM      2  CA  GLY A   1       0.678  -0.884   0.763  1.00  8.57           C  
ATOM      3  C   GLY A   1       1.638   0.248   1.100  1.00  8.57           C  
ATOM      4  O   GLY A   1       2.023   0.430   2.261  1.00  8.57           O  
ATOM      5  H   GLY A   1       1.286  -2.354  -0.669  1.00  8.57           H  
ATOM      6 1HA  GLY A   1      -0.351  -0.526   0.823  1.00  8.57           H  
ATOM      7 2HA  GLY A   1       0.780  -1.683   1.497  1.00  8.57           H  
ATOM      8  N   SER A   2       1.955   1.070   0.092  1.00  8.11           N  
ATOM      9  CA  SER A   2       2.870   2.208   0.266  1.00  8.11           C  
ATOM     10  C   SER A   2       2.335   3.210   1.290  1.00  8.11           C  
ATOM     11  O   SER A   2       3.099   3.947   1.921  1.00  8.11           O  
ATOM     12  CB  SER A   2       3.088   2.909  -1.063  1.00  8.11           C  
ATOM     13  OG  SER A   2       1.909   3.521  -1.512  1.00  8.11           O  
ATOM     14  H   SER A   2       1.581   0.857  -0.825  1.00  8.11           H  
ATOM     15  HA  SER A   2       3.827   1.823   0.610  1.00  8.11           H  
ATOM     16 1HB  SER A   2       3.870   3.660  -0.950  1.00  8.11           H  
ATOM     17 2HB  SER A   2       3.431   2.187  -1.802  1.00  8.11           H  
ATOM     18  HG  SER A   2       1.649   4.134  -0.819  1.00  8.11           H  
ATOM     19  N   THR A   3       1.020   3.186   1.475  1.00  7.53           N  
ATOM     20  CA  THR A   3       0.311   4.031   2.415  1.00  7.53           C  
ATOM     21  C   THR A   3       0.724   3.728   3.848  1.00  7.53           C  
ATOM     22  O   THR A   3       0.856   4.636   4.671  1.00  7.53           O  
ATOM     23  CB  THR A   3      -1.209   3.861   2.279  1.00  7.53           C  
ATOM     24  CG2 THR A   3      -1.893   4.756   3.267  1.00  7.53           C  
ATOM     25  OG1 THR A   3      -1.631   4.217   0.953  1.00  7.53           O  
ATOM     26  H   THR A   3       0.486   2.537   0.914  1.00  7.53           H  
ATOM     27  HA  THR A   3       0.557   5.061   2.213  1.00  7.53           H  
ATOM     28  HB  THR A   3      -1.484   2.822   2.480  1.00  7.53           H  
ATOM     29  HG1 THR A   3      -2.593   4.204   0.909  1.00  7.53           H  
ATOM     30 1HG2 THR A   3      -2.972   4.641   3.189  1.00  7.53           H  
ATOM     31 2HG2 THR A   3      -1.567   4.468   4.259  1.00  7.53           H  
ATOM     32 3HG2 THR A   3      -1.623   5.794   3.078  1.00  7.53           H  
ATOM     33  N   ASP A   4       0.902   2.438   4.147  1.00  6.89           N  
ATOM     34  CA  ASP A   4       1.206   2.005   5.497  1.00  6.89           C  
ATOM     35  C   ASP A   4       2.722   1.983   5.687  1.00  6.89           C  
ATOM     36  O   ASP A   4       3.240   2.355   6.747  1.00  6.89           O  
ATOM     37  CB  ASP A   4       0.616   0.619   5.708  1.00  6.89           C  
ATOM     38  CG  ASP A   4      -0.901   0.635   5.521  1.00  6.89           C  
ATOM     39  OD1 ASP A   4      -1.554   1.407   6.170  1.00  6.89           O  
ATOM     40  OD2 ASP A   4      -1.383  -0.115   4.695  1.00  6.89           O1-
ATOM     41  H   ASP A   4       0.857   1.740   3.411  1.00  6.89           H  
ATOM     42  HA  ASP A   4       0.765   2.706   6.208  1.00  6.89           H  
ATOM     43 1HB  ASP A   4       1.057  -0.081   4.993  1.00  6.89           H  
ATOM     44 2HB  ASP A   4       0.847   0.266   6.711  1.00  6.89           H  
ATOM     45  N   HIS A   5       3.427   1.642   4.605  1.00  6.24           N  
ATOM     46  CA  HIS A   5       4.882   1.583   4.590  1.00  6.24           C  
ATOM     47  C   HIS A   5       5.436   2.922   5.023  1.00  6.24           C  
ATOM     48  O   HIS A   5       6.330   3.011   5.877  1.00  6.24           O  
ATOM     49  CB  HIS A   5       5.401   1.301   3.182  1.00  6.24           C  
ATOM     50  CG  HIS A   5       6.884   1.296   3.083  1.00  6.24           C  
ATOM     51  CD2 HIS A   5       7.740   2.287   2.737  1.00  6.24           C  
ATOM     52  ND1 HIS A   5       7.662   0.207   3.418  1.00  6.24           N  
ATOM     53  CE1 HIS A   5       8.937   0.525   3.260  1.00  6.24           C  
ATOM     54  NE2 HIS A   5       9.006   1.791   2.856  1.00  6.24           N  
ATOM     55  H   HIS A   5       2.928   1.363   3.763  1.00  6.24           H  
ATOM     56  HA  HIS A   5       5.240   0.813   5.270  1.00  6.24           H  
ATOM     57 1HB  HIS A   5       5.010   0.346   2.828  1.00  6.24           H  
ATOM     58 2HB  HIS A   5       5.037   2.070   2.518  1.00  6.24           H  
ATOM     59  HD2 HIS A   5       7.468   3.300   2.437  1.00  6.24           H  
ATOM     60  HE1 HIS A   5       9.785  -0.133   3.449  1.00  6.24           H  
ATOM     61  HE2 HIS A   5       9.863   2.339   2.677  1.00  6.24           H  
ATOM     62  N   MET A   6       4.883   3.974   4.431  1.00  5.62           N  
ATOM     63  CA  MET A   6       5.308   5.316   4.714  1.00  5.62           C  
ATOM     64  C   MET A   6       5.118   5.683   6.198  1.00  5.62           C  
ATOM     65  O   MET A   6       5.791   6.589   6.678  1.00  5.62           O  
ATOM     66  CB  MET A   6       4.612   6.276   3.754  1.00  5.62           C  
ATOM     67  CG  MET A   6       5.232   7.663   3.686  1.00  5.62           C  
ATOM     68  SD  MET A   6       4.508   8.682   2.384  1.00  5.62           S  
ATOM     69  CE  MET A   6       5.036   7.903   0.859  1.00  5.62           C  
ATOM     70  H   MET A   6       4.159   3.840   3.724  1.00  5.62           H  
ATOM     71  HA  MET A   6       6.370   5.373   4.498  1.00  5.62           H  
ATOM     72 1HB  MET A   6       4.625   5.856   2.750  1.00  5.62           H  
ATOM     73 2HB  MET A   6       3.563   6.378   4.046  1.00  5.62           H  
ATOM     74 1HG  MET A   6       5.086   8.174   4.643  1.00  5.62           H  
ATOM     75 2HG  MET A   6       6.306   7.579   3.506  1.00  5.62           H  
ATOM     76 1HE  MET A   6       4.644   8.461   0.014  1.00  5.62           H  
ATOM     77 2HE  MET A   6       6.127   7.892   0.812  1.00  5.62           H  
ATOM     78 3HE  MET A   6       4.657   6.877   0.823  1.00  5.62           H  
ATOM     79  N   ASP A   7       4.212   5.022   6.944  1.00  5.06           N  
ATOM     80  CA  ASP A   7       4.056   5.365   8.357  1.00  5.06           C  
ATOM     81  C   ASP A   7       5.267   4.835   9.140  1.00  5.06           C  
ATOM     82  O   ASP A   7       5.758   5.491  10.062  1.00  5.06           O  
ATOM     83  CB  ASP A   7       2.756   4.846   8.969  1.00  5.06           C  
ATOM     84  CG  ASP A   7       2.483   5.557  10.320  1.00  5.06           C  
ATOM     85  OD1 ASP A   7       2.291   6.776  10.298  1.00  5.06           O  
ATOM     86  OD2 ASP A   7       2.478   4.906  11.356  1.00  5.06           O1-
ATOM     87  H   ASP A   7       3.677   4.249   6.564  1.00  5.06           H  
ATOM     88  HA  ASP A   7       4.039   6.448   8.445  1.00  5.06           H  
ATOM     89 1HB  ASP A   7       1.929   5.025   8.284  1.00  5.06           H  
ATOM     90 2HB  ASP A   7       2.829   3.767   9.124  1.00  5.06           H  
ATOM     91  N   HIS A   8       5.757   3.641   8.759  1.00  4.58           N  
ATOM     92  CA  HIS A   8       6.955   3.080   9.411  1.00  4.58           C  
ATOM     93  C   HIS A   8       8.082   4.090   9.260  1.00  4.58           C  
ATOM     94  O   HIS A   8       8.750   4.477  10.236  1.00  4.58           O  
ATOM     95  CB  HIS A   8       7.376   1.749   8.761  1.00  4.58           C  
ATOM     96  CG  HIS A   8       8.698   1.203   9.243  1.00  4.58           C  
ATOM     97  CD2 HIS A   8       9.917   1.199   8.644  1.00  4.58           C  
ATOM     98  ND1 HIS A   8       8.863   0.580  10.461  1.00  4.58           N  
ATOM     99  CE1 HIS A   8      10.133   0.212  10.594  1.00  4.58           C  
ATOM    100  NE2 HIS A   8      10.794   0.576   9.501  1.00  4.58           N  
ATOM    101  H   HIS A   8       5.277   3.139   8.006  1.00  4.58           H  
ATOM    102  HA  HIS A   8       6.772   2.917  10.470  1.00  4.58           H  
ATOM    103 1HB  HIS A   8       6.609   1.000   8.948  1.00  4.58           H  
ATOM    104 2HB  HIS A   8       7.449   1.871   7.691  1.00  4.58           H  
ATOM    105  HD1 HIS A   8       8.156   0.420  11.148  1.00  5.21           H  
ATOM    106  HD2 HIS A   8      10.262   1.578   7.683  1.00  4.58           H  
ATOM    107  HE1 HIS A   8      10.470  -0.300  11.495  1.00  4.58           H  
ATOM    108  N   PHE A   9       8.248   4.536   8.016  1.00  4.18           N  
ATOM    109  CA  PHE A   9       9.216   5.560   7.673  1.00  4.18           C  
ATOM    110  C   PHE A   9       9.033   6.808   8.511  1.00  4.18           C  
ATOM    111  O   PHE A   9       9.973   7.278   9.158  1.00  4.18           O  
ATOM    112  CB  PHE A   9       9.014   5.938   6.200  1.00  4.18           C  
ATOM    113  CG  PHE A   9       9.651   7.205   5.778  1.00  4.18           C  
ATOM    114  CD1 PHE A   9      10.912   7.261   5.393  1.00  4.18           C  
ATOM    115  CD2 PHE A   9       8.911   8.385   5.810  1.00  4.18           C  
ATOM    116  CE1 PHE A   9      11.485   8.463   5.027  1.00  4.18           C  
ATOM    117  CE2 PHE A   9       9.463   9.572   5.472  1.00  4.18           C  
ATOM    118  CZ  PHE A   9      10.754   9.616   5.080  1.00  4.18           C  
ATOM    119  H   PHE A   9       7.646   4.144   7.287  1.00  4.18           H  
ATOM    120  HA  PHE A   9      10.218   5.164   7.829  1.00  4.18           H  
ATOM    121 1HB  PHE A   9       9.411   5.136   5.572  1.00  4.18           H  
ATOM    122 2HB  PHE A   9       7.986   6.010   5.991  1.00  4.18           H  
ATOM    123  HD1 PHE A   9      11.463   6.341   5.377  1.00  4.18           H  
ATOM    124  HD2 PHE A   9       7.868   8.354   6.127  1.00  4.18           H  
ATOM    125  HE1 PHE A   9      12.520   8.500   4.705  1.00  4.18           H  
ATOM    126  HE2 PHE A   9       8.878  10.488   5.529  1.00  4.18           H  
ATOM    127  HZ  PHE A   9      11.200  10.570   4.816  1.00  4.18           H  
ATOM    128  N   SER A  10       7.808   7.301   8.561  1.00  3.87           N  
ATOM    129  CA  SER A  10       7.506   8.547   9.212  1.00  3.87           C  
ATOM    130  C   SER A  10       7.877   8.565  10.684  1.00  3.87           C  
ATOM    131  O   SER A  10       8.441   9.545  11.186  1.00  3.87           O  
ATOM    132  CB  SER A  10       6.033   8.768   9.103  1.00  3.87           C  
ATOM    133  OG  SER A  10       5.616   8.898   7.774  1.00  3.87           O  
ATOM    134  H   SER A  10       7.059   6.846   8.043  1.00  3.87           H  
ATOM    135  HA  SER A  10       8.044   9.344   8.699  1.00  3.87           H  
ATOM    136 1HB  SER A  10       5.488   7.976   9.597  1.00  3.87           H  
ATOM    137 2HB  SER A  10       5.834   9.639   9.590  1.00  3.87           H  
ATOM    138  HG  SER A  10       5.862   8.068   7.342  1.00  3.87           H  
ATOM    139  N   LEU A  11       7.589   7.480  11.391  1.00  3.63           N  
ATOM    140  CA  LEU A  11       7.920   7.462  12.802  1.00  3.63           C  
ATOM    141  C   LEU A  11       9.432   7.524  12.999  1.00  3.63           C  
ATOM    142  O   LEU A  11       9.929   8.286  13.842  1.00  3.63           O  
ATOM    143  CB  LEU A  11       7.362   6.196  13.428  1.00  3.63           C  
ATOM    144  CG  LEU A  11       5.831   6.123  13.505  1.00  3.63           C  
ATOM    145  CD1 LEU A  11       5.440   4.719  13.936  1.00  3.63           C  
ATOM    146  CD2 LEU A  11       5.308   7.187  14.489  1.00  3.63           C  
ATOM    147  H   LEU A  11       7.110   6.689  10.946  1.00  3.63           H  
ATOM    148  HA  LEU A  11       7.470   8.331  13.279  1.00  3.63           H  
ATOM    149 1HB  LEU A  11       7.701   5.345  12.829  1.00  3.63           H  
ATOM    150 2HB  LEU A  11       7.759   6.095  14.433  1.00  3.63           H  
ATOM    151  HG  LEU A  11       5.401   6.306  12.513  1.00  3.63           H  
ATOM    152 1HD1 LEU A  11       4.366   4.636  13.980  1.00  3.63           H  
ATOM    153 2HD1 LEU A  11       5.823   4.002  13.208  1.00  3.63           H  
ATOM    154 3HD1 LEU A  11       5.860   4.506  14.915  1.00  3.63           H  
ATOM    155 1HD2 LEU A  11       4.213   7.132  14.538  1.00  3.63           H  
ATOM    156 2HD2 LEU A  11       5.724   7.011  15.480  1.00  3.63           H  
ATOM    157 3HD2 LEU A  11       5.604   8.170  14.149  1.00  3.63           H  
ATOM    158  N   GLY A  12      10.171   6.761  12.180  1.00  3.46           N  
ATOM    159  CA  GLY A  12      11.624   6.778  12.269  1.00  3.46           C  
ATOM    160  C   GLY A  12      12.166   8.163  11.919  1.00  3.46           C  
ATOM    161  O   GLY A  12      13.155   8.619  12.503  1.00  3.46           O  
ATOM    162  H   GLY A  12       9.717   6.152  11.491  1.00  3.46           H  
ATOM    163 1HA  GLY A  12      11.919   6.521  13.284  1.00  3.46           H  
ATOM    164 2HA  GLY A  12      12.043   6.014  11.631  1.00  3.46           H  
ATOM    165  N   VAL A  13      11.504   8.846  10.980  1.00  3.36           N  
ATOM    166  CA  VAL A  13      11.931  10.180  10.608  1.00  3.36           C  
ATOM    167  C   VAL A  13      11.794  11.150  11.744  1.00  3.36           C  
ATOM    168  O   VAL A  13      12.680  11.970  11.948  1.00  3.36           O  
ATOM    169  CB  VAL A  13      11.141  10.798   9.481  1.00  3.36           C  
ATOM    170  CG1 VAL A  13      11.562  12.188   9.388  1.00  3.36           C  
ATOM    171  CG2 VAL A  13      11.398  10.178   8.252  1.00  3.36           C  
ATOM    172  H   VAL A  13      10.715   8.408  10.503  1.00  3.36           H  
ATOM    173  HA  VAL A  13      12.977  10.132  10.311  1.00  3.36           H  
ATOM    174  HB  VAL A  13      10.087  10.754   9.708  1.00  3.36           H  
ATOM    175 1HG1 VAL A  13      11.015  12.689   8.606  1.00  3.36           H  
ATOM    176 2HG1 VAL A  13      11.373  12.671  10.326  1.00  3.36           H  
ATOM    177 3HG1 VAL A  13      12.626  12.218   9.176  1.00  3.36           H  
ATOM    178 1HG2 VAL A  13      10.829  10.710   7.525  1.00  3.36           H  
ATOM    179 2HG2 VAL A  13      12.442  10.251   8.030  1.00  3.36           H  
ATOM    180 3HG2 VAL A  13      11.100   9.155   8.274  1.00  3.36           H  
ATOM    181  N   LEU A  14      10.671  11.110  12.466  1.00  3.31           N  
ATOM    182  CA  LEU A  14      10.534  12.045  13.570  1.00  3.31           C  
ATOM    183  C   LEU A  14      11.688  11.849  14.525  1.00  3.31           C  
ATOM    184  O   LEU A  14      12.280  12.821  14.989  1.00  3.31           O  
ATOM    185  CB  LEU A  14       9.212  11.911  14.307  1.00  3.31           C  
ATOM    186  CG  LEU A  14       9.028  12.918  15.491  1.00  3.31           C  
ATOM    187  CD1 LEU A  14       9.072  14.361  14.947  1.00  3.31           C  
ATOM    188  CD2 LEU A  14       7.699  12.659  16.243  1.00  3.31           C  
ATOM    189  H   LEU A  14       9.938  10.434  12.239  1.00  3.31           H  
ATOM    190  HA  LEU A  14      10.586  13.057  13.171  1.00  3.31           H  
ATOM    191 1HB  LEU A  14       8.465  12.107  13.596  1.00  3.31           H  
ATOM    192 2HB  LEU A  14       9.101  10.888  14.677  1.00  3.31           H  
ATOM    193  HG  LEU A  14       9.850  12.793  16.174  1.00  3.31           H  
ATOM    194 1HD1 LEU A  14       8.974  15.053  15.779  1.00  3.31           H  
ATOM    195 2HD1 LEU A  14      10.023  14.533  14.439  1.00  3.31           H  
ATOM    196 3HD1 LEU A  14       8.256  14.522  14.247  1.00  3.31           H  
ATOM    197 1HD2 LEU A  14       7.612  13.365  17.072  1.00  3.31           H  
ATOM    198 2HD2 LEU A  14       6.852  12.787  15.581  1.00  3.31           H  
ATOM    199 3HD2 LEU A  14       7.693  11.642  16.633  1.00  3.31           H  
ATOM    200  N   VAL A  15      12.051  10.593  14.792  1.00  3.31           N  
ATOM    201  CA  VAL A  15      13.171  10.361  15.687  1.00  3.31           C  
ATOM    202  C   VAL A  15      14.429  11.015  15.125  1.00  3.31           C  
ATOM    203  O   VAL A  15      15.149  11.703  15.856  1.00  3.31           O  
ATOM    204  CB  VAL A  15      13.419   8.865  15.882  1.00  3.31           C  
ATOM    205  CG1 VAL A  15      14.722   8.661  16.644  1.00  3.31           C  
ATOM    206  CG2 VAL A  15      12.235   8.262  16.614  1.00  3.31           C  
ATOM    207  H   VAL A  15      11.528   9.809  14.389  1.00  3.31           H  
ATOM    208  HA  VAL A  15      12.943  10.806  16.653  1.00  3.31           H  
ATOM    209  HB  VAL A  15      13.529   8.385  14.918  1.00  3.31           H  
ATOM    210 1HG1 VAL A  15      14.905   7.596  16.774  1.00  3.31           H  
ATOM    211 2HG1 VAL A  15      15.545   9.105  16.081  1.00  3.31           H  
ATOM    212 3HG1 VAL A  15      14.648   9.138  17.620  1.00  3.31           H  
ATOM    213 1HG2 VAL A  15      12.395   7.194  16.750  1.00  3.31           H  
ATOM    214 2HG2 VAL A  15      12.125   8.741  17.585  1.00  3.31           H  
ATOM    215 3HG2 VAL A  15      11.329   8.421  16.024  1.00  3.31           H  
ATOM    216  N   ILE A  16      14.662  10.863  13.819  1.00  3.35           N  
ATOM    217  CA  ILE A  16      15.830  11.503  13.232  1.00  3.35           C  
ATOM    218  C   ILE A  16      15.796  12.999  13.340  1.00  3.35           C  
ATOM    219  O   ILE A  16      16.799  13.612  13.708  1.00  3.35           O  
ATOM    220  CB  ILE A  16      15.995  11.199  11.733  1.00  3.35           C  
ATOM    221  CG1 ILE A  16      16.393   9.739  11.496  1.00  3.35           C  
ATOM    222  CG2 ILE A  16      16.994  12.187  11.147  1.00  3.35           C  
ATOM    223  CD1 ILE A  16      16.304   9.341  10.034  1.00  3.35           C  
ATOM    224  H   ILE A  16      14.045  10.278  13.255  1.00  3.35           H  
ATOM    225  HA  ILE A  16      16.694  11.167  13.757  1.00  3.35           H  
ATOM    226  HB  ILE A  16      15.044  11.337  11.228  1.00  3.35           H  
ATOM    227 1HG1 ILE A  16      17.411   9.590  11.834  1.00  3.35           H  
ATOM    228 2HG1 ILE A  16      15.734   9.086  12.077  1.00  3.35           H  
ATOM    229 1HG2 ILE A  16      17.107  11.997  10.081  1.00  3.35           H  
ATOM    230 2HG2 ILE A  16      16.643  13.200  11.290  1.00  3.35           H  
ATOM    231 3HG2 ILE A  16      17.939  12.080  11.648  1.00  3.35           H  
ATOM    232 1HD1 ILE A  16      16.608   8.318   9.922  1.00  3.35           H  
ATOM    233 2HD1 ILE A  16      15.281   9.460   9.683  1.00  3.35           H  
ATOM    234 3HD1 ILE A  16      16.962   9.973   9.450  1.00  3.35           H  
ATOM    235  N   LEU A  17      14.671  13.598  13.027  1.00  3.42           N  
ATOM    236  CA  LEU A  17      14.602  15.033  13.041  1.00  3.42           C  
ATOM    237  C   LEU A  17      14.778  15.546  14.449  1.00  3.42           C  
ATOM    238  O   LEU A  17      15.401  16.583  14.647  1.00  3.42           O  
ATOM    239  CB  LEU A  17      13.311  15.465  12.401  1.00  3.42           C  
ATOM    240  CG  LEU A  17      13.284  15.106  10.929  1.00  3.42           C  
ATOM    241  CD1 LEU A  17      11.991  15.429  10.401  1.00  3.42           C  
ATOM    242  CD2 LEU A  17      14.399  15.828  10.164  1.00  3.42           C  
ATOM    243  H   LEU A  17      13.867  13.042  12.751  1.00  3.42           H  
ATOM    244  HA  LEU A  17      15.418  15.418  12.435  1.00  3.42           H  
ATOM    245 1HB  LEU A  17      12.482  14.949  12.895  1.00  3.42           H  
ATOM    246 2HB  LEU A  17      13.186  16.538  12.509  1.00  3.42           H  
ATOM    247  HG  LEU A  17      13.433  14.037  10.829  1.00  3.42           H  
ATOM    248 1HD1 LEU A  17      11.984  15.133   9.379  1.00  3.42           H  
ATOM    249 2HD1 LEU A  17      11.207  14.906  10.948  1.00  3.42           H  
ATOM    250 3HD1 LEU A  17      11.860  16.485  10.490  1.00  3.42           H  
ATOM    251 1HD2 LEU A  17      14.366  15.542   9.109  1.00  3.42           H  
ATOM    252 2HD2 LEU A  17      14.267  16.908  10.250  1.00  3.42           H  
ATOM    253 3HD2 LEU A  17      15.365  15.547  10.582  1.00  3.42           H  
ATOM    254  N   LEU A  18      14.270  14.817  15.440  1.00  3.52           N  
ATOM    255  CA  LEU A  18      14.473  15.217  16.818  1.00  3.52           C  
ATOM    256  C   LEU A  18      15.962  15.153  17.171  1.00  3.52           C  
ATOM    257  O   LEU A  18      16.472  16.061  17.827  1.00  3.52           O  
ATOM    258  CB  LEU A  18      13.633  14.343  17.753  1.00  3.52           C  
ATOM    259  CG  LEU A  18      12.105  14.586  17.682  1.00  3.52           C  
ATOM    260  CD1 LEU A  18      11.376  13.504  18.460  1.00  3.52           C  
ATOM    261  CD2 LEU A  18      11.797  15.951  18.266  1.00  3.52           C  
ATOM    262  H   LEU A  18      13.729  13.977  15.236  1.00  3.52           H  
ATOM    263  HA  LEU A  18      14.138  16.247  16.929  1.00  3.52           H  
ATOM    264 1HB  LEU A  18      13.814  13.299  17.499  1.00  3.52           H  
ATOM    265 2HB  LEU A  18      13.958  14.512  18.779  1.00  3.52           H  
ATOM    266  HG  LEU A  18      11.773  14.554  16.649  1.00  3.52           H  
ATOM    267 1HD1 LEU A  18      10.300  13.681  18.409  1.00  3.52           H  
ATOM    268 2HD1 LEU A  18      11.607  12.531  18.022  1.00  3.52           H  
ATOM    269 3HD1 LEU A  18      11.698  13.522  19.498  1.00  3.52           H  
ATOM    270 1HD2 LEU A  18      10.727  16.123  18.223  1.00  3.52           H  
ATOM    271 2HD2 LEU A  18      12.127  15.988  19.304  1.00  3.52           H  
ATOM    272 3HD2 LEU A  18      12.319  16.723  17.695  1.00  3.52           H  
ATOM    273  N   MET A  19      16.699  14.139  16.666  1.00  3.63           N  
ATOM    274  CA  MET A  19      18.138  14.082  16.951  1.00  3.63           C  
ATOM    275  C   MET A  19      18.815  15.313  16.366  1.00  3.63           C  
ATOM    276  O   MET A  19      19.671  15.941  17.003  1.00  3.63           O  
ATOM    277  CB  MET A  19      18.826  12.874  16.292  1.00  3.63           C  
ATOM    278  CG  MET A  19      18.542  11.486  16.822  1.00  3.63           C  
ATOM    279  SD  MET A  19      19.684  10.257  16.057  1.00  3.63           S  
ATOM    280  CE  MET A  19      19.038  10.051  14.395  1.00  3.63           C  
ATOM    281  H   MET A  19      16.248  13.393  16.131  1.00  3.63           H  
ATOM    282  HA  MET A  19      18.294  14.078  18.029  1.00  3.63           H  
ATOM    283 1HB  MET A  19      18.589  12.863  15.234  1.00  3.63           H  
ATOM    284 2HB  MET A  19      19.901  13.015  16.369  1.00  3.63           H  
ATOM    285 1HG  MET A  19      18.667  11.461  17.901  1.00  3.63           H  
ATOM    286 2HG  MET A  19      17.517  11.206  16.583  1.00  3.63           H  
ATOM    287 1HE  MET A  19      19.649   9.362  13.832  1.00  3.63           H  
ATOM    288 2HE  MET A  19      18.034   9.647  14.461  1.00  3.63           H  
ATOM    289 3HE  MET A  19      19.026  11.018  13.882  1.00  3.63           H  
ATOM    290  N   VAL A  20      18.387  15.677  15.157  1.00  3.76           N  
ATOM    291  CA  VAL A  20      18.943  16.818  14.461  1.00  3.76           C  
ATOM    292  C   VAL A  20      18.623  18.116  15.182  1.00  3.76           C  
ATOM    293  O   VAL A  20      19.518  18.923  15.409  1.00  3.76           O  
ATOM    294  CB  VAL A  20      18.417  16.859  13.011  1.00  3.76           C  
ATOM    295  CG1 VAL A  20      18.826  18.146  12.334  1.00  3.76           C  
ATOM    296  CG2 VAL A  20      18.965  15.659  12.244  1.00  3.76           C  
ATOM    297  H   VAL A  20      17.675  15.107  14.698  1.00  3.76           H  
ATOM    298  HA  VAL A  20      20.026  16.700  14.426  1.00  3.76           H  
ATOM    299  HB  VAL A  20      17.336  16.819  13.025  1.00  3.76           H  
ATOM    300 1HG1 VAL A  20      18.443  18.167  11.323  1.00  3.76           H  
ATOM    301 2HG1 VAL A  20      18.414  18.977  12.892  1.00  3.76           H  
ATOM    302 3HG1 VAL A  20      19.912  18.223  12.311  1.00  3.76           H  
ATOM    303 1HG2 VAL A  20      18.582  15.674  11.238  1.00  3.76           H  
ATOM    304 2HG2 VAL A  20      20.051  15.708  12.223  1.00  3.76           H  
ATOM    305 3HG2 VAL A  20      18.661  14.744  12.728  1.00  3.76           H  
ATOM    306  N   GLN A  21      17.370  18.305  15.590  1.00  3.91           N  
ATOM    307  CA  GLN A  21      16.967  19.528  16.271  1.00  3.91           C  
ATOM    308  C   GLN A  21      17.676  19.704  17.600  1.00  3.91           C  
ATOM    309  O   GLN A  21      18.160  20.797  17.907  1.00  3.91           O  
ATOM    310  CB  GLN A  21      15.460  19.500  16.516  1.00  3.91           C  
ATOM    311  CG  GLN A  21      14.624  19.647  15.275  1.00  3.91           C  
ATOM    312  CD  GLN A  21      13.166  19.341  15.519  1.00  3.91           C  
ATOM    313  NE2 GLN A  21      12.449  18.979  14.459  1.00  3.91           N  
ATOM    314  OE1 GLN A  21      12.688  19.431  16.652  1.00  3.91           O  
ATOM    315  H   GLN A  21      16.674  17.595  15.391  1.00  3.91           H  
ATOM    316  HA  GLN A  21      17.216  20.370  15.634  1.00  3.91           H  
ATOM    317 1HB  GLN A  21      15.195  18.550  16.984  1.00  3.91           H  
ATOM    318 2HB  GLN A  21      15.189  20.295  17.207  1.00  3.91           H  
ATOM    319 1HG  GLN A  21      14.684  20.686  14.984  1.00  3.91           H  
ATOM    320 2HG  GLN A  21      15.005  19.009  14.483  1.00  3.91           H  
ATOM    321 1HE2 GLN A  21      11.474  18.773  14.560  1.00  3.91           H  
ATOM    322 2HE2 GLN A  21      12.884  18.924  13.559  1.00  3.91           H  
ATOM    323  N   GLU A  22      17.816  18.624  18.370  1.00  4.09           N  
ATOM    324  CA  GLU A  22      18.492  18.758  19.650  1.00  4.09           C  
ATOM    325  C   GLU A  22      19.958  19.085  19.413  1.00  4.09           C  
ATOM    326  O   GLU A  22      20.553  19.859  20.160  1.00  4.09           O  
ATOM    327  CB  GLU A  22      18.325  17.500  20.505  1.00  4.09           C  
ATOM    328  CG  GLU A  22      16.879  17.262  21.018  1.00  4.09           C  
ATOM    329  CD  GLU A  22      16.349  18.385  21.899  1.00  4.09           C  
ATOM    330  OE1 GLU A  22      17.012  18.755  22.834  1.00  4.09           O  
ATOM    331  OE2 GLU A  22      15.267  18.882  21.621  1.00  4.09           O1-
ATOM    332  H   GLU A  22      17.423  17.723  18.088  1.00  4.09           H  
ATOM    333  HA  GLU A  22      18.051  19.590  20.191  1.00  4.09           H  
ATOM    334 1HB  GLU A  22      18.610  16.627  19.912  1.00  4.09           H  
ATOM    335 2HB  GLU A  22      18.992  17.548  21.363  1.00  4.09           H  
ATOM    336 1HG  GLU A  22      16.221  17.163  20.156  1.00  4.09           H  
ATOM    337 2HG  GLU A  22      16.851  16.325  21.569  1.00  4.09           H  
ATOM    338  N   GLY A  23      20.531  18.515  18.351  1.00  4.32           N  
ATOM    339  CA  GLY A  23      21.897  18.797  17.960  1.00  4.32           C  
ATOM    340  C   GLY A  23      22.072  20.268  17.565  1.00  4.32           C  
ATOM    341  O   GLY A  23      22.954  20.946  18.078  1.00  4.32           O  
ATOM    342  H   GLY A  23      20.006  17.842  17.791  1.00  4.32           H  
ATOM    343 1HA  GLY A  23      22.572  18.551  18.779  1.00  4.32           H  
ATOM    344 2HA  GLY A  23      22.156  18.158  17.118  1.00  4.32           H  
ATOM    345  N   LEU A  24      21.213  20.756  16.664  1.00  4.64           N  
ATOM    346  CA  LEU A  24      21.279  22.118  16.133  1.00  4.64           C  
ATOM    347  C   LEU A  24      21.101  23.208  17.194  1.00  4.64           C  
ATOM    348  O   LEU A  24      21.709  24.275  17.093  1.00  4.64           O  
ATOM    349  CB  LEU A  24      20.196  22.305  15.070  1.00  4.64           C  
ATOM    350  CG  LEU A  24      20.354  21.537  13.747  1.00  4.64           C  
ATOM    351  CD1 LEU A  24      19.076  21.753  12.920  1.00  4.64           C  
ATOM    352  CD2 LEU A  24      21.593  21.990  13.025  1.00  4.64           C  
ATOM    353  H   LEU A  24      20.497  20.133  16.306  1.00  4.64           H  
ATOM    354  HA  LEU A  24      22.257  22.249  15.674  1.00  4.64           H  
ATOM    355 1HB  LEU A  24      19.271  21.949  15.506  1.00  4.64           H  
ATOM    356 2HB  LEU A  24      20.094  23.363  14.848  1.00  4.64           H  
ATOM    357  HG  LEU A  24      20.458  20.488  13.939  1.00  4.64           H  
ATOM    358 1HD1 LEU A  24      19.149  21.215  11.974  1.00  4.64           H  
ATOM    359 2HD1 LEU A  24      18.217  21.388  13.479  1.00  4.64           H  
ATOM    360 3HD1 LEU A  24      18.952  22.797  12.728  1.00  4.64           H  
ATOM    361 1HD2 LEU A  24      21.692  21.430  12.096  1.00  4.64           H  
ATOM    362 2HD2 LEU A  24      21.534  23.029  12.803  1.00  4.64           H  
ATOM    363 3HD2 LEU A  24      22.462  21.804  13.654  1.00  4.64           H  
ATOM    364  N   LYS A  25      20.259  22.961  18.193  1.00  5.03           N  
ATOM    365  CA  LYS A  25      20.052  23.925  19.272  1.00  5.03           C  
ATOM    366  C   LYS A  25      21.300  23.993  20.147  1.00  5.03           C  
ATOM    367  O   LYS A  25      22.059  23.038  20.229  1.00  5.03           O  
ATOM    368  CB  LYS A  25      18.821  23.571  20.106  1.00  5.03           C  
ATOM    369  CG  LYS A  25      17.494  23.747  19.370  1.00  5.03           C  
ATOM    370  CD  LYS A  25      16.311  23.499  20.285  1.00  5.03           C  
ATOM    371  CE  LYS A  25      16.189  22.020  20.610  1.00  5.03           C  
ATOM    372  NZ  LYS A  25      15.004  21.712  21.461  1.00  5.03           N1+
ATOM    373  H   LYS A  25      19.742  22.080  18.207  1.00  5.03           H  
ATOM    374  HA  LYS A  25      19.898  24.909  18.832  1.00  5.03           H  
ATOM    375 1HB  LYS A  25      18.891  22.519  20.407  1.00  5.03           H  
ATOM    376 2HB  LYS A  25      18.801  24.172  21.012  1.00  5.03           H  
ATOM    377 1HG  LYS A  25      17.432  24.762  18.981  1.00  5.03           H  
ATOM    378 2HG  LYS A  25      17.446  23.059  18.536  1.00  5.03           H  
ATOM    379 1HD  LYS A  25      16.433  24.064  21.207  1.00  5.03           H  
ATOM    380 2HD  LYS A  25      15.399  23.831  19.788  1.00  5.03           H  
ATOM    381 1HE  LYS A  25      16.106  21.458  19.679  1.00  5.03           H  
ATOM    382 2HE  LYS A  25      17.089  21.697  21.135  1.00  5.03           H  
ATOM    383 1HZ  LYS A  25      15.007  20.691  21.627  1.00  5.03           H  
ATOM    384 2HZ  LYS A  25      15.069  22.198  22.339  1.00  5.03           H  
ATOM    385 3HZ  LYS A  25      14.160  21.976  20.987  1.00  5.03           H  
ATOM    386  N   LYS A  26      21.519  25.117  20.824  1.00  5.50           N  
ATOM    387  CA  LYS A  26      22.711  25.264  21.670  1.00  5.50           C  
ATOM    388  C   LYS A  26      23.993  25.110  20.826  1.00  5.50           C  
ATOM    389  O   LYS A  26      24.236  25.948  19.948  1.00  5.50           O  
ATOM    390  CB  LYS A  26      22.686  24.261  22.837  1.00  5.50           C  
ATOM    391  CG  LYS A  26      21.484  24.408  23.767  1.00  5.50           C  
ATOM    392  CD  LYS A  26      21.565  23.425  24.929  1.00  5.50           C  
ATOM    393  CE  LYS A  26      20.362  23.550  25.859  1.00  5.50           C  
ATOM    394  NZ  LYS A  26      20.420  22.566  26.976  1.00  5.50           N1+
ATOM    395  H   LYS A  26      20.868  25.883  20.740  1.00  5.50           H  
ATOM    396  HA  LYS A  26      22.713  26.269  22.091  1.00  5.50           H  
ATOM    397 1HB  LYS A  26      22.709  23.233  22.488  1.00  5.50           H  
ATOM    398 2HB  LYS A  26      23.575  24.410  23.451  1.00  5.50           H  
ATOM    399 1HG  LYS A  26      21.445  25.426  24.158  1.00  5.50           H  
ATOM    400 2HG  LYS A  26      20.568  24.215  23.210  1.00  5.50           H  
ATOM    401 1HD  LYS A  26      21.603  22.407  24.536  1.00  5.50           H  
ATOM    402 2HD  LYS A  26      22.474  23.610  25.498  1.00  5.50           H  
ATOM    403 1HE  LYS A  26      20.335  24.556  26.276  1.00  5.50           H  
ATOM    404 2HE  LYS A  26      19.450  23.380  25.287  1.00  5.50           H  
ATOM    405 1HZ  LYS A  26      19.609  22.678  27.568  1.00  5.50           H  
ATOM    406 2HZ  LYS A  26      20.434  21.628  26.599  1.00  5.50           H  
ATOM    407 3HZ  LYS A  26      21.257  22.722  27.520  1.00  5.50           H  
ATOM    408  N   ARG A  27      24.835  24.105  21.111  1.00  6.00           N  
ATOM    409  CA  ARG A  27      26.085  23.934  20.358  1.00  6.00           C  
ATOM    410  C   ARG A  27      26.370  22.480  19.983  1.00  6.00           C  
ATOM    411  O   ARG A  27      26.146  21.566  20.778  1.00  6.00           O  
ATOM    412  CB  ARG A  27      27.279  24.442  21.164  1.00  6.00           C  
ATOM    413  CG  ARG A  27      27.306  25.942  21.475  1.00  6.00           C  
ATOM    414  CD  ARG A  27      27.563  26.749  20.249  1.00  6.00           C  
ATOM    415  NE  ARG A  27      27.689  28.166  20.546  1.00  6.00           N  
ATOM    416  CZ  ARG A  27      26.666  29.044  20.617  1.00  6.00           C  
ATOM    417  NH1 ARG A  27      25.422  28.661  20.400  1.00  6.00           N1+
ATOM    418  NH2 ARG A  27      26.917  30.312  20.907  1.00  6.00           N  
ATOM    419  H   ARG A  27      24.593  23.435  21.823  1.00  6.00           H  
ATOM    420  HA  ARG A  27      26.009  24.511  19.436  1.00  6.00           H  
ATOM    421 1HB  ARG A  27      27.321  23.912  22.114  1.00  6.00           H  
ATOM    422 2HB  ARG A  27      28.197  24.203  20.623  1.00  6.00           H  
ATOM    423 1HG  ARG A  27      26.361  26.258  21.907  1.00  6.00           H  
ATOM    424 2HG  ARG A  27      28.109  26.144  22.183  1.00  6.00           H  
ATOM    425 1HD  ARG A  27      28.488  26.413  19.781  1.00  6.00           H  
ATOM    426 2HD  ARG A  27      26.738  26.621  19.549  1.00  6.00           H  
ATOM    427  HE  ARG A  27      28.618  28.521  20.722  1.00  6.00           H  
ATOM    428 1HH1 ARG A  27      25.193  27.680  20.172  1.00  6.00           H  
ATOM    429 2HH1 ARG A  27      24.675  29.335  20.455  1.00  6.00           H  
ATOM    430 1HH2 ARG A  27      27.867  30.613  21.074  1.00  6.00           H  
ATOM    431 2HH2 ARG A  27      26.160  30.977  20.962  1.00  6.00           H  
ATOM    432  N   MET A  28      26.938  22.285  18.790  1.00  6.46           N  
ATOM    433  CA  MET A  28      27.331  20.954  18.341  1.00  6.46           C  
ATOM    434  C   MET A  28      28.826  20.757  18.447  1.00  6.46           C  
ATOM    435  O   MET A  28      29.597  21.717  18.403  1.00  6.46           O  
ATOM    436  CB  MET A  28      26.915  20.698  16.895  1.00  6.46           C  
ATOM    437  CG  MET A  28      25.457  20.764  16.679  1.00  6.46           C  
ATOM    438  SD  MET A  28      24.927  20.391  15.003  1.00  6.46           S  
ATOM    439  CE  MET A  28      24.846  18.609  15.094  1.00  6.46           C  
ATOM    440  H   MET A  28      27.087  23.072  18.178  1.00  6.46           H  
ATOM    441  HA  MET A  28      26.850  20.214  18.978  1.00  6.46           H  
ATOM    442 1HB  MET A  28      27.394  21.420  16.238  1.00  6.46           H  
ATOM    443 2HB  MET A  28      27.253  19.710  16.600  1.00  6.46           H  
ATOM    444 1HG  MET A  28      25.022  20.024  17.342  1.00  6.46           H  
ATOM    445 2HG  MET A  28      25.078  21.750  16.958  1.00  6.46           H  
ATOM    446 1HE  MET A  28      24.554  18.202  14.126  1.00  6.46           H  
ATOM    447 2HE  MET A  28      25.801  18.215  15.384  1.00  6.46           H  
ATOM    448 3HE  MET A  28      24.113  18.325  15.838  1.00  6.46           H  
ATOM    449  N   THR A  29      29.217  19.501  18.542  1.00  6.82           N  
ATOM    450  CA  THR A  29      30.605  19.084  18.545  1.00  6.82           C  
ATOM    451  C   THR A  29      30.782  18.051  17.463  1.00  6.82           C  
ATOM    452  O   THR A  29      29.796  17.536  16.938  1.00  6.82           O  
ATOM    453  CB  THR A  29      31.007  18.452  19.891  1.00  6.82           C  
ATOM    454  CG2 THR A  29      30.667  19.399  21.031  1.00  6.82           C  
ATOM    455  OG1 THR A  29      30.291  17.197  20.090  1.00  6.82           O  
ATOM    456  H   THR A  29      28.501  18.798  18.607  1.00  6.82           H  
ATOM    457  HA  THR A  29      31.248  19.938  18.326  1.00  6.82           H  
ATOM    458  HB  THR A  29      32.077  18.255  19.894  1.00  6.82           H  
ATOM    459  HG1 THR A  29      30.493  16.860  20.977  1.00  6.82           H  
ATOM    460 1HG2 THR A  29      30.959  18.948  21.979  1.00  6.82           H  
ATOM    461 2HG2 THR A  29      31.205  20.337  20.894  1.00  6.82           H  
ATOM    462 3HG2 THR A  29      29.599  19.597  21.044  1.00  6.82           H  
ATOM    463  N   THR A  30      32.023  17.694  17.163  1.00  7.01           N  
ATOM    464  CA  THR A  30      32.262  16.683  16.145  1.00  7.01           C  
ATOM    465  C   THR A  30      31.571  15.378  16.495  1.00  7.01           C  
ATOM    466  O   THR A  30      30.933  14.761  15.644  1.00  7.01           O  
ATOM    467  CB  THR A  30      33.762  16.429  15.959  1.00  7.01           C  
ATOM    468  CG2 THR A  30      33.972  15.320  14.959  1.00  7.01           C  
ATOM    469  OG1 THR A  30      34.401  17.631  15.506  1.00  7.01           O  
ATOM    470  H   THR A  30      32.801  18.142  17.624  1.00  7.01           H  
ATOM    471  HA  THR A  30      31.853  17.037  15.200  1.00  7.01           H  
ATOM    472  HB  THR A  30      34.201  16.135  16.911  1.00  7.01           H  
ATOM    473  HG1 THR A  30      35.337  17.460  15.358  1.00  7.01           H  
ATOM    474 1HG2 THR A  30      35.037  15.135  14.834  1.00  7.01           H  
ATOM    475 2HG2 THR A  30      33.489  14.423  15.332  1.00  7.01           H  
ATOM    476 3HG2 THR A  30      33.536  15.598  14.002  1.00  7.01           H  
ATOM    477  N   LYS A  31      31.671  14.967  17.757  1.00  7.01           N  
ATOM    478  CA  LYS A  31      31.051  13.724  18.181  1.00  7.01           C  
ATOM    479  C   LYS A  31      29.529  13.771  18.031  1.00  7.01           C  
ATOM    480  O   LYS A  31      28.924  12.778  17.618  1.00  7.01           O  
ATOM    481  CB  LYS A  31      31.446  13.405  19.621  1.00  7.01           C  
ATOM    482  CG  LYS A  31      32.909  12.999  19.776  1.00  7.01           C  
ATOM    483  CD  LYS A  31      33.267  12.705  21.227  1.00  7.01           C  
ATOM    484  CE  LYS A  31      34.733  12.304  21.364  1.00  7.01           C  
ATOM    485  NZ  LYS A  31      35.110  12.046  22.779  1.00  7.01           N1+
ATOM    486  H   LYS A  31      32.190  15.523  18.418  1.00  7.01           H  
ATOM    487  HA  LYS A  31      31.422  12.924  17.540  1.00  7.01           H  
ATOM    488 1HB  LYS A  31      31.266  14.281  20.246  1.00  7.01           H  
ATOM    489 2HB  LYS A  31      30.821  12.596  20.001  1.00  7.01           H  
ATOM    490 1HG  LYS A  31      33.102  12.110  19.175  1.00  7.01           H  
ATOM    491 2HG  LYS A  31      33.543  13.806  19.410  1.00  7.01           H  
ATOM    492 1HD  LYS A  31      33.082  13.592  21.835  1.00  7.01           H  
ATOM    493 2HD  LYS A  31      32.643  11.893  21.599  1.00  7.01           H  
ATOM    494 1HE  LYS A  31      34.911  11.401  20.781  1.00  7.01           H  
ATOM    495 2HE  LYS A  31      35.360  13.106  20.972  1.00  7.01           H  
ATOM    496 1HZ  LYS A  31      36.085  11.785  22.825  1.00  7.01           H  
ATOM    497 2HZ  LYS A  31      34.960  12.882  23.327  1.00  7.01           H  
ATOM    498 3HZ  LYS A  31      34.543  11.297  23.148  1.00  7.01           H  
ATOM    499  N   ILE A  32      28.902  14.924  18.316  1.00  6.84           N  
ATOM    500  CA  ILE A  32      27.447  15.045  18.142  1.00  6.84           C  
ATOM    501  C   ILE A  32      27.052  14.931  16.672  1.00  6.84           C  
ATOM    502  O   ILE A  32      26.081  14.245  16.315  1.00  6.84           O  
ATOM    503  CB  ILE A  32      26.910  16.376  18.703  1.00  6.84           C  
ATOM    504  CG1 ILE A  32      27.038  16.395  20.230  1.00  6.84           C  
ATOM    505  CG2 ILE A  32      25.465  16.613  18.267  1.00  6.84           C  
ATOM    506  CD1 ILE A  32      26.800  17.759  20.854  1.00  6.84           C  
ATOM    507  H   ILE A  32      29.435  15.726  18.676  1.00  6.84           H  
ATOM    508  HA  ILE A  32      26.969  14.230  18.685  1.00  6.84           H  
ATOM    509  HB  ILE A  32      27.522  17.180  18.317  1.00  6.84           H  
ATOM    510 1HG1 ILE A  32      26.311  15.699  20.645  1.00  6.84           H  
ATOM    511 2HG1 ILE A  32      28.033  16.054  20.505  1.00  6.84           H  
ATOM    512 1HG2 ILE A  32      25.119  17.574  18.652  1.00  6.84           H  
ATOM    513 2HG2 ILE A  32      25.416  16.618  17.186  1.00  6.84           H  
ATOM    514 3HG2 ILE A  32      24.829  15.815  18.653  1.00  6.84           H  
ATOM    515 1HD1 ILE A  32      26.902  17.684  21.937  1.00  6.84           H  
ATOM    516 2HD1 ILE A  32      27.525  18.462  20.481  1.00  6.84           H  
ATOM    517 3HD1 ILE A  32      25.798  18.110  20.609  1.00  6.84           H  
ATOM    518  N   ILE A  33      27.815  15.616  15.817  1.00  6.54           N  
ATOM    519  CA  ILE A  33      27.550  15.630  14.389  1.00  6.54           C  
ATOM    520  C   ILE A  33      27.711  14.230  13.811  1.00  6.54           C  
ATOM    521  O   ILE A  33      26.828  13.747  13.082  1.00  6.54           O  
ATOM    522  CB  ILE A  33      28.544  16.586  13.696  1.00  6.54           C  
ATOM    523  CG1 ILE A  33      28.251  18.026  14.118  1.00  6.54           C  
ATOM    524  CG2 ILE A  33      28.445  16.436  12.189  1.00  6.54           C  
ATOM    525  CD1 ILE A  33      29.324  19.006  13.776  1.00  6.54           C  
ATOM    526  H   ILE A  33      28.597  16.161  16.180  1.00  6.54           H  
ATOM    527  HA  ILE A  33      26.535  15.969  14.219  1.00  6.54           H  
ATOM    528  HB  ILE A  33      29.556  16.350  14.018  1.00  6.54           H  
ATOM    529 1HG1 ILE A  33      27.340  18.353  13.632  1.00  6.54           H  
ATOM    530 2HG1 ILE A  33      28.107  18.045  15.190  1.00  6.54           H  
ATOM    531 1HG2 ILE A  33      29.155  17.109  11.713  1.00  6.54           H  
ATOM    532 2HG2 ILE A  33      28.676  15.408  11.908  1.00  6.54           H  
ATOM    533 3HG2 ILE A  33      27.435  16.682  11.864  1.00  6.54           H  
ATOM    534 1HD1 ILE A  33      29.028  19.998  14.118  1.00  6.54           H  
ATOM    535 2HD1 ILE A  33      30.251  18.714  14.272  1.00  6.54           H  
ATOM    536 3HD1 ILE A  33      29.475  19.020  12.700  1.00  6.54           H  
ATOM    537  N   MET A  34      28.820  13.566  14.150  1.00  6.17           N  
ATOM    538  CA  MET A  34      29.073  12.223  13.661  1.00  6.17           C  
ATOM    539  C   MET A  34      28.087  11.214  14.208  1.00  6.17           C  
ATOM    540  O   MET A  34      27.574  10.393  13.450  1.00  6.17           O  
ATOM    541  CB  MET A  34      30.482  11.767  14.008  1.00  6.17           C  
ATOM    542  CG  MET A  34      31.591  12.465  13.285  1.00  6.17           C  
ATOM    543  SD  MET A  34      33.184  11.898  13.870  1.00  6.17           S  
ATOM    544  CE  MET A  34      33.147  10.214  13.253  1.00  6.17           C  
ATOM    545  H   MET A  34      29.509  14.012  14.753  1.00  6.17           H  
ATOM    546  HA  MET A  34      28.972  12.232  12.580  1.00  6.17           H  
ATOM    547 1HB  MET A  34      30.649  11.911  15.077  1.00  6.17           H  
ATOM    548 2HB  MET A  34      30.583  10.713  13.800  1.00  6.17           H  
ATOM    549 1HG  MET A  34      31.520  12.275  12.217  1.00  6.17           H  
ATOM    550 2HG  MET A  34      31.518  13.539  13.453  1.00  6.17           H  
ATOM    551 1HE  MET A  34      34.071   9.706  13.526  1.00  6.17           H  
ATOM    552 2HE  MET A  34      32.298   9.683  13.690  1.00  6.17           H  
ATOM    553 3HE  MET A  34      33.045  10.226  12.167  1.00  6.17           H  
ATOM    554  N   SER A  35      27.766  11.291  15.502  1.00  5.79           N  
ATOM    555  CA  SER A  35      26.850  10.329  16.091  1.00  5.79           C  
ATOM    556  C   SER A  35      25.492  10.415  15.427  1.00  5.79           C  
ATOM    557  O   SER A  35      24.885   9.387  15.111  1.00  5.79           O  
ATOM    558  CB  SER A  35      26.688  10.597  17.575  1.00  5.79           C  
ATOM    559  OG  SER A  35      27.888  10.395  18.264  1.00  5.79           O  
ATOM    560  H   SER A  35      28.190  11.990  16.111  1.00  5.79           H  
ATOM    561  HA  SER A  35      27.249   9.328  15.946  1.00  5.79           H  
ATOM    562 1HB  SER A  35      26.355  11.628  17.720  1.00  5.79           H  
ATOM    563 2HB  SER A  35      25.919   9.945  17.979  1.00  5.79           H  
ATOM    564  HG  SER A  35      28.480  11.117  17.956  1.00  5.79           H  
ATOM    565  N   THR A  36      25.026  11.642  15.178  1.00  5.43           N  
ATOM    566  CA  THR A  36      23.736  11.824  14.547  1.00  5.43           C  
ATOM    567  C   THR A  36      23.792  11.313  13.121  1.00  5.43           C  
ATOM    568  O   THR A  36      22.909  10.577  12.685  1.00  5.43           O  
ATOM    569  CB  THR A  36      23.330  13.303  14.511  1.00  5.43           C  
ATOM    570  CG2 THR A  36      21.938  13.427  13.855  1.00  5.43           C  
ATOM    571  OG1 THR A  36      23.281  13.821  15.846  1.00  5.43           O  
ATOM    572  H   THR A  36      25.557  12.469  15.461  1.00  5.43           H  
ATOM    573  HA  THR A  36      22.987  11.254  15.095  1.00  5.43           H  
ATOM    574  HB  THR A  36      24.064  13.874  13.937  1.00  5.43           H  
ATOM    575  HG1 THR A  36      24.206  13.900  16.182  1.00  5.43           H  
ATOM    576 1HG2 THR A  36      21.637  14.473  13.831  1.00  5.43           H  
ATOM    577 2HG2 THR A  36      21.979  13.036  12.839  1.00  5.43           H  
ATOM    578 3HG2 THR A  36      21.215  12.858  14.427  1.00  5.43           H  
ATOM    579  N   SER A  37      24.853  11.676  12.391  1.00  5.12           N  
ATOM    580  CA  SER A  37      24.962  11.296  10.997  1.00  5.12           C  
ATOM    581  C   SER A  37      24.992   9.784  10.840  1.00  5.12           C  
ATOM    582  O   SER A  37      24.309   9.230   9.975  1.00  5.12           O  
ATOM    583  CB  SER A  37      26.230  11.888  10.419  1.00  5.12           C  
ATOM    584  OG  SER A  37      26.177  13.294  10.431  1.00  5.12           O  
ATOM    585  H   SER A  37      25.579  12.270  12.793  1.00  5.12           H  
ATOM    586  HA  SER A  37      24.098  11.686  10.461  1.00  5.12           H  
ATOM    587 1HB  SER A  37      27.087  11.549  11.000  1.00  5.12           H  
ATOM    588 2HB  SER A  37      26.362  11.533   9.399  1.00  5.12           H  
ATOM    589  HG  SER A  37      26.227  13.547  11.385  1.00  5.12           H  
ATOM    590  N   MET A  38      25.747   9.104  11.702  1.00  4.89           N  
ATOM    591  CA  MET A  38      25.826   7.659  11.623  1.00  4.89           C  
ATOM    592  C   MET A  38      24.486   7.047  11.972  1.00  4.89           C  
ATOM    593  O   MET A  38      24.055   6.097  11.321  1.00  4.89           O  
ATOM    594  CB  MET A  38      26.922   7.142  12.543  1.00  4.89           C  
ATOM    595  CG  MET A  38      28.340   7.469  12.067  1.00  4.89           C  
ATOM    596  SD  MET A  38      29.616   6.682  13.054  1.00  4.89           S  
ATOM    597  CE  MET A  38      29.501   7.666  14.542  1.00  4.89           C  
ATOM    598  H   MET A  38      26.293   9.600  12.404  1.00  4.89           H  
ATOM    599  HA  MET A  38      26.066   7.379  10.600  1.00  4.89           H  
ATOM    600 1HB  MET A  38      26.793   7.586  13.534  1.00  4.89           H  
ATOM    601 2HB  MET A  38      26.834   6.062  12.651  1.00  4.89           H  
ATOM    602 1HG  MET A  38      28.453   7.143  11.035  1.00  4.89           H  
ATOM    603 2HG  MET A  38      28.496   8.543  12.099  1.00  4.89           H  
ATOM    604 1HE  MET A  38      30.231   7.316  15.271  1.00  4.89           H  
ATOM    605 2HE  MET A  38      29.692   8.700  14.307  1.00  4.89           H  
ATOM    606 3HE  MET A  38      28.499   7.571  14.956  1.00  4.89           H  
ATOM    607  N   ALA A  39      23.793   7.603  12.972  1.00  4.75           N  
ATOM    608  CA  ALA A  39      22.490   7.078  13.341  1.00  4.75           C  
ATOM    609  C   ALA A  39      21.524   7.188  12.170  1.00  4.75           C  
ATOM    610  O   ALA A  39      20.768   6.253  11.896  1.00  4.75           O  
ATOM    611  CB  ALA A  39      21.959   7.826  14.541  1.00  4.75           C  
ATOM    612  H   ALA A  39      24.179   8.382  13.510  1.00  4.75           H  
ATOM    613  HA  ALA A  39      22.602   6.024  13.593  1.00  4.75           H  
ATOM    614 1HB  ALA A  39      20.991   7.422  14.828  1.00  4.75           H  
ATOM    615 2HB  ALA A  39      22.658   7.724  15.370  1.00  4.75           H  
ATOM    616 3HB  ALA A  39      21.862   8.874  14.289  1.00  4.75           H  
ATOM    617  N   VAL A  40      21.596   8.299  11.434  1.00  4.72           N  
ATOM    618  CA  VAL A  40      20.741   8.489  10.274  1.00  4.72           C  
ATOM    619  C   VAL A  40      21.059   7.457   9.220  1.00  4.72           C  
ATOM    620  O   VAL A  40      20.148   6.859   8.650  1.00  4.72           O  
ATOM    621  CB  VAL A  40      20.897   9.902   9.689  1.00  4.72           C  
ATOM    622  CG1 VAL A  40      20.163  10.014   8.354  1.00  4.72           C  
ATOM    623  CG2 VAL A  40      20.307  10.878  10.658  1.00  4.72           C  
ATOM    624  H   VAL A  40      22.237   9.043  11.714  1.00  4.72           H  
ATOM    625  HA  VAL A  40      19.704   8.364  10.586  1.00  4.72           H  
ATOM    626  HB  VAL A  40      21.953  10.115   9.525  1.00  4.72           H  
ATOM    627 1HG1 VAL A  40      20.278  11.022   7.957  1.00  4.72           H  
ATOM    628 2HG1 VAL A  40      20.578   9.296   7.644  1.00  4.72           H  
ATOM    629 3HG1 VAL A  40      19.119   9.808   8.514  1.00  4.72           H  
ATOM    630 1HG2 VAL A  40      20.397  11.892  10.271  1.00  4.72           H  
ATOM    631 2HG2 VAL A  40      19.283  10.614  10.774  1.00  4.72           H  
ATOM    632 3HG2 VAL A  40      20.804  10.809  11.608  1.00  4.72           H  
ATOM    633  N   LEU A  41      22.346   7.223   8.970  1.00  4.80           N  
ATOM    634  CA  LEU A  41      22.732   6.240   7.976  1.00  4.80           C  
ATOM    635  C   LEU A  41      22.256   4.851   8.375  1.00  4.80           C  
ATOM    636  O   LEU A  41      21.770   4.104   7.530  1.00  4.80           O  
ATOM    637  CB  LEU A  41      24.240   6.269   7.779  1.00  4.80           C  
ATOM    638  CG  LEU A  41      24.749   7.543   7.110  1.00  4.80           C  
ATOM    639  CD1 LEU A  41      26.269   7.550   7.123  1.00  4.80           C  
ATOM    640  CD2 LEU A  41      24.190   7.619   5.695  1.00  4.80           C  
ATOM    641  H   LEU A  41      23.063   7.758   9.464  1.00  4.80           H  
ATOM    642  HA  LEU A  41      22.260   6.505   7.032  1.00  4.80           H  
ATOM    643 1HB  LEU A  41      24.719   6.185   8.752  1.00  4.80           H  
ATOM    644 2HB  LEU A  41      24.536   5.416   7.170  1.00  4.80           H  
ATOM    645  HG  LEU A  41      24.405   8.406   7.670  1.00  4.80           H  
ATOM    646 1HD1 LEU A  41      26.631   8.466   6.659  1.00  4.80           H  
ATOM    647 2HD1 LEU A  41      26.619   7.504   8.154  1.00  4.80           H  
ATOM    648 3HD1 LEU A  41      26.643   6.690   6.572  1.00  4.80           H  
ATOM    649 1HD2 LEU A  41      24.540   8.534   5.218  1.00  4.80           H  
ATOM    650 2HD2 LEU A  41      24.528   6.756   5.120  1.00  4.80           H  
ATOM    651 3HD2 LEU A  41      23.099   7.625   5.736  1.00  4.80           H  
ATOM    652  N   VAL A  42      22.322   4.510   9.660  1.00  5.03           N  
ATOM    653  CA  VAL A  42      21.835   3.206  10.091  1.00  5.03           C  
ATOM    654  C   VAL A  42      20.360   3.078   9.769  1.00  5.03           C  
ATOM    655  O   VAL A  42      19.905   2.054   9.253  1.00  5.03           O  
ATOM    656  CB  VAL A  42      22.074   2.982  11.587  1.00  5.03           C  
ATOM    657  CG1 VAL A  42      21.351   1.737  12.037  1.00  5.03           C  
ATOM    658  CG2 VAL A  42      23.564   2.820  11.836  1.00  5.03           C  
ATOM    659  H   VAL A  42      22.741   5.152  10.335  1.00  5.03           H  
ATOM    660  HA  VAL A  42      22.378   2.436   9.543  1.00  5.03           H  
ATOM    661  HB  VAL A  42      21.687   3.833  12.148  1.00  5.03           H  
ATOM    662 1HG1 VAL A  42      21.520   1.582  13.101  1.00  5.03           H  
ATOM    663 2HG1 VAL A  42      20.283   1.859  11.853  1.00  5.03           H  
ATOM    664 3HG1 VAL A  42      21.725   0.880  11.480  1.00  5.03           H  
ATOM    665 1HG2 VAL A  42      23.741   2.663  12.898  1.00  5.03           H  
ATOM    666 2HG2 VAL A  42      23.930   1.963  11.273  1.00  5.03           H  
ATOM    667 3HG2 VAL A  42      24.087   3.707  11.513  1.00  5.03           H  
ATOM    668  N   VAL A  43      19.606   4.136  10.033  1.00  5.36           N  
ATOM    669  CA  VAL A  43      18.196   4.120   9.714  1.00  5.36           C  
ATOM    670  C   VAL A  43      17.985   3.960   8.204  1.00  5.36           C  
ATOM    671  O   VAL A  43      17.141   3.170   7.775  1.00  5.36           O  
ATOM    672  CB  VAL A  43      17.505   5.400  10.199  1.00  5.36           C  
ATOM    673  CG1 VAL A  43      16.122   5.418   9.686  1.00  5.36           C  
ATOM    674  CG2 VAL A  43      17.504   5.454  11.709  1.00  5.36           C  
ATOM    675  H   VAL A  43      20.021   4.957  10.481  1.00  5.36           H  
ATOM    676  HA  VAL A  43      17.740   3.271  10.223  1.00  5.36           H  
ATOM    677  HB  VAL A  43      18.026   6.265   9.801  1.00  5.36           H  
ATOM    678 1HG1 VAL A  43      15.618   6.317  10.011  1.00  5.36           H  
ATOM    679 2HG1 VAL A  43      16.148   5.385   8.604  1.00  5.36           H  
ATOM    680 3HG1 VAL A  43      15.589   4.551  10.065  1.00  5.36           H  
ATOM    681 1HG2 VAL A  43      17.013   6.369  12.039  1.00  5.36           H  
ATOM    682 2HG2 VAL A  43      16.972   4.590  12.101  1.00  5.36           H  
ATOM    683 3HG2 VAL A  43      18.521   5.441  12.071  1.00  5.36           H  
ATOM    684  N   MET A  44      18.771   4.671   7.381  1.00  5.74           N  
ATOM    685  CA  MET A  44      18.602   4.559   5.930  1.00  5.74           C  
ATOM    686  C   MET A  44      18.886   3.130   5.443  1.00  5.74           C  
ATOM    687  O   MET A  44      18.239   2.627   4.525  1.00  5.74           O  
ATOM    688  CB  MET A  44      19.581   5.470   5.177  1.00  5.74           C  
ATOM    689  CG  MET A  44      19.441   6.965   5.377  1.00  5.74           C  
ATOM    690  SD  MET A  44      17.854   7.626   4.987  1.00  5.74           S  
ATOM    691  CE  MET A  44      17.267   7.787   6.646  1.00  5.74           C  
ATOM    692  H   MET A  44      19.457   5.317   7.775  1.00  5.74           H  
ATOM    693  HA  MET A  44      17.580   4.812   5.676  1.00  5.74           H  
ATOM    694 1HB  MET A  44      20.596   5.206   5.467  1.00  5.74           H  
ATOM    695 2HB  MET A  44      19.493   5.273   4.112  1.00  5.74           H  
ATOM    696 1HG  MET A  44      19.647   7.200   6.393  1.00  5.74           H  
ATOM    697 2HG  MET A  44      20.185   7.473   4.772  1.00  5.74           H  
ATOM    698 1HE  MET A  44      16.299   8.234   6.644  1.00  5.74           H  
ATOM    699 2HE  MET A  44      17.230   6.811   7.115  1.00  5.74           H  
ATOM    700 3HE  MET A  44      17.938   8.418   7.199  1.00  5.74           H  
ATOM    701  N   ILE A  45      19.863   2.481   6.074  1.00  6.10           N  
ATOM    702  CA  ILE A  45      20.293   1.125   5.751  1.00  6.10           C  
ATOM    703  C   ILE A  45      19.298   0.044   6.157  1.00  6.10           C  
ATOM    704  O   ILE A  45      19.068  -0.908   5.406  1.00  6.10           O  
ATOM    705  CB  ILE A  45      21.651   0.837   6.414  1.00  6.10           C  
ATOM    706  CG1 ILE A  45      22.735   1.719   5.771  1.00  6.10           C  
ATOM    707  CG2 ILE A  45      22.002  -0.637   6.299  1.00  6.10           C  
ATOM    708  CD1 ILE A  45      24.025   1.755   6.556  1.00  6.10           C  
ATOM    709  H   ILE A  45      20.367   2.976   6.809  1.00  6.10           H  
ATOM    710  HA  ILE A  45      20.428   1.068   4.673  1.00  6.10           H  
ATOM    711  HB  ILE A  45      21.595   1.109   7.468  1.00  6.10           H  
ATOM    712 1HG1 ILE A  45      22.952   1.333   4.777  1.00  6.10           H  
ATOM    713 2HG1 ILE A  45      22.356   2.727   5.664  1.00  6.10           H  
ATOM    714 1HG2 ILE A  45      22.957  -0.820   6.785  1.00  6.10           H  
ATOM    715 2HG2 ILE A  45      21.235  -1.231   6.780  1.00  6.10           H  
ATOM    716 3HG2 ILE A  45      22.069  -0.915   5.248  1.00  6.10           H  
ATOM    717 1HD1 ILE A  45      24.744   2.392   6.042  1.00  6.10           H  
ATOM    718 2HD1 ILE A  45      23.830   2.159   7.549  1.00  6.10           H  
ATOM    719 3HD1 ILE A  45      24.426   0.749   6.644  1.00  6.10           H  
ATOM    720  N   LEU A  46      18.757   0.159   7.365  1.00  6.36           N  
ATOM    721  CA  LEU A  46      17.862  -0.854   7.901  1.00  6.36           C  
ATOM    722  C   LEU A  46      16.362  -0.608   7.682  1.00  6.36           C  
ATOM    723  O   LEU A  46      15.577  -1.560   7.690  1.00  6.36           O  
ATOM    724  CB  LEU A  46      18.134  -0.983   9.395  1.00  6.36           C  
ATOM    725  CG  LEU A  46      19.566  -1.390   9.744  1.00  6.36           C  
ATOM    726  CD1 LEU A  46      19.718  -1.420  11.240  1.00  6.36           C  
ATOM    727  CD2 LEU A  46      19.877  -2.742   9.122  1.00  6.36           C  
ATOM    728  H   LEU A  46      19.005   0.962   7.943  1.00  6.36           H  
ATOM    729  HA  LEU A  46      18.115  -1.798   7.423  1.00  6.36           H  
ATOM    730 1HB  LEU A  46      17.943  -0.014   9.861  1.00  6.36           H  
ATOM    731 2HB  LEU A  46      17.452  -1.717   9.817  1.00  6.36           H  
ATOM    732  HG  LEU A  46      20.260  -0.640   9.352  1.00  6.36           H  
ATOM    733 1HD1 LEU A  46      20.741  -1.689  11.500  1.00  6.36           H  
ATOM    734 2HD1 LEU A  46      19.486  -0.439  11.641  1.00  6.36           H  
ATOM    735 3HD1 LEU A  46      19.031  -2.152  11.659  1.00  6.36           H  
ATOM    736 1HD2 LEU A  46      20.901  -3.026   9.363  1.00  6.36           H  
ATOM    737 2HD2 LEU A  46      19.190  -3.491   9.512  1.00  6.36           H  
ATOM    738 3HD2 LEU A  46      19.764  -2.678   8.039  1.00  6.36           H  
ATOM    739  N   GLY A  47      15.946   0.650   7.545  1.00  6.45           N  
ATOM    740  CA  GLY A  47      14.529   0.976   7.425  1.00  6.45           C  
ATOM    741  C   GLY A  47      14.023   1.045   5.981  1.00  6.45           C  
ATOM    742  O   GLY A  47      14.658   0.560   5.048  1.00  6.45           O  
ATOM    743  H   GLY A  47      16.607   1.421   7.545  1.00  6.45           H  
ATOM    744 1HA  GLY A  47      13.943   0.243   7.979  1.00  6.45           H  
ATOM    745 2HA  GLY A  47      14.358   1.934   7.912  1.00  6.45           H  
ATOM    746  N   GLY A  48      12.854   1.668   5.818  1.00  6.39           N  
ATOM    747  CA  GLY A  48      12.143   1.815   4.541  1.00  6.39           C  
ATOM    748  C   GLY A  48      12.300   3.193   3.871  1.00  6.39           C  
ATOM    749  O   GLY A  48      11.433   3.601   3.097  1.00  6.39           O  
ATOM    750  H   GLY A  48      12.416   2.047   6.645  1.00  6.39           H  
ATOM    751 1HA  GLY A  48      12.477   1.038   3.852  1.00  6.39           H  
ATOM    752 2HA  GLY A  48      11.089   1.636   4.729  1.00  6.39           H  
ATOM    753  N   PHE A  49      13.376   3.898   4.213  1.00  6.22           N  
ATOM    754  CA  PHE A  49      13.670   5.280   3.796  1.00  6.22           C  
ATOM    755  C   PHE A  49      14.359   5.364   2.442  1.00  6.22           C  
ATOM    756  O   PHE A  49      15.454   4.827   2.270  1.00  6.22           O  
ATOM    757  CB  PHE A  49      14.643   5.851   4.829  1.00  6.22           C  
ATOM    758  CG  PHE A  49      14.067   5.979   6.177  1.00  6.22           C  
ATOM    759  CD1 PHE A  49      13.801   4.840   6.861  1.00  6.22           C  
ATOM    760  CD2 PHE A  49      13.840   7.185   6.794  1.00  6.22           C  
ATOM    761  CE1 PHE A  49      13.258   4.878   8.103  1.00  6.22           C  
ATOM    762  CE2 PHE A  49      13.321   7.226   8.042  1.00  6.22           C  
ATOM    763  CZ  PHE A  49      13.016   6.080   8.681  1.00  6.22           C  
ATOM    764  H   PHE A  49      14.041   3.440   4.822  1.00  6.22           H  
ATOM    765  HA  PHE A  49      12.747   5.847   3.735  1.00  6.22           H  
ATOM    766 1HB  PHE A  49      15.514   5.216   4.887  1.00  6.22           H  
ATOM    767 2HB  PHE A  49      14.968   6.837   4.502  1.00  6.22           H  
ATOM    768  HD1 PHE A  49      14.017   3.905   6.384  1.00  6.22           H  
ATOM    769  HD2 PHE A  49      14.074   8.109   6.275  1.00  6.22           H  
ATOM    770  HE1 PHE A  49      13.026   3.956   8.638  1.00  6.22           H  
ATOM    771  HE2 PHE A  49      13.142   8.159   8.530  1.00  6.22           H  
ATOM    772  HZ  PHE A  49      12.595   6.123   9.648  1.00  6.22           H  
ATOM    773  N   SER A  50      13.737   6.026   1.460  1.00  6.00           N  
ATOM    774  CA  SER A  50      14.393   6.108   0.161  1.00  6.00           C  
ATOM    775  C   SER A  50      15.350   7.283   0.139  1.00  6.00           C  
ATOM    776  O   SER A  50      15.260   8.177   0.982  1.00  6.00           O  
ATOM    777  CB  SER A  50      13.380   6.263  -0.947  1.00  6.00           C  
ATOM    778  OG  SER A  50      12.741   7.513  -0.874  1.00  6.00           O  
ATOM    779  H   SER A  50      12.823   6.496   1.587  1.00  6.00           H  
ATOM    780  HA  SER A  50      14.959   5.192  -0.007  1.00  6.00           H  
ATOM    781 1HB  SER A  50      13.874   6.161  -1.911  1.00  6.00           H  
ATOM    782 2HB  SER A  50      12.638   5.471  -0.872  1.00  6.00           H  
ATOM    783  HG  SER A  50      12.153   7.473  -0.077  1.00  6.00           H  
ATOM    784  N   MET A  51      16.213   7.345  -0.869  1.00  5.78           N  
ATOM    785  CA  MET A  51      17.081   8.510  -1.011  1.00  5.78           C  
ATOM    786  C   MET A  51      16.270   9.739  -1.420  1.00  5.78           C  
ATOM    787  O   MET A  51      16.649  10.877  -1.130  1.00  5.78           O  
ATOM    788  CB  MET A  51      18.218   8.201  -1.965  1.00  5.78           C  
ATOM    789  CG  MET A  51      19.165   7.155  -1.399  1.00  5.78           C  
ATOM    790  SD  MET A  51      19.930   7.701   0.170  1.00  5.78           S  
ATOM    791  CE  MET A  51      18.903   6.947   1.440  1.00  5.78           C  
ATOM    792  H   MET A  51      16.272   6.585  -1.533  1.00  5.78           H  
ATOM    793  HA  MET A  51      17.524   8.723  -0.040  1.00  5.78           H  
ATOM    794 1HB  MET A  51      17.818   7.835  -2.911  1.00  5.78           H  
ATOM    795 2HB  MET A  51      18.785   9.109  -2.172  1.00  5.78           H  
ATOM    796 1HG  MET A  51      18.621   6.230  -1.215  1.00  5.78           H  
ATOM    797 2HG  MET A  51      19.959   6.950  -2.119  1.00  5.78           H  
ATOM    798 1HE  MET A  51      19.299   7.210   2.407  1.00  5.78           H  
ATOM    799 2HE  MET A  51      17.887   7.312   1.362  1.00  5.78           H  
ATOM    800 3HE  MET A  51      18.911   5.862   1.331  1.00  5.78           H  
ATOM    801  N   SER A  52      15.127   9.499  -2.074  1.00  5.60           N  
ATOM    802  CA  SER A  52      14.213  10.568  -2.455  1.00  5.60           C  
ATOM    803  C   SER A  52      13.675  11.210  -1.178  1.00  5.60           C  
ATOM    804  O   SER A  52      13.532  12.438  -1.088  1.00  5.60           O  
ATOM    805  CB  SER A  52      13.080  10.028  -3.304  1.00  5.60           C  
ATOM    806  OG  SER A  52      13.556   9.556  -4.540  1.00  5.60           O  
ATOM    807  H   SER A  52      14.876   8.545  -2.286  1.00  5.60           H  
ATOM    808  HA  SER A  52      14.761  11.321  -3.022  1.00  5.60           H  
ATOM    809 1HB  SER A  52      12.581   9.222  -2.773  1.00  5.60           H  
ATOM    810 2HB  SER A  52      12.344  10.810  -3.469  1.00  5.60           H  
ATOM    811  HG  SER A  52      12.789   9.205  -5.002  1.00  5.60           H  
ATOM    812  N   ASP A  53      13.433  10.374  -0.162  1.00  5.44           N  
ATOM    813  CA  ASP A  53      12.920  10.894   1.090  1.00  5.44           C  
ATOM    814  C   ASP A  53      14.028  11.532   1.881  1.00  5.44           C  
ATOM    815  O   ASP A  53      13.810  12.586   2.473  1.00  5.44           O  
ATOM    816  CB  ASP A  53      12.380   9.795   1.995  1.00  5.44           C  
ATOM    817  CG  ASP A  53      11.109   9.095   1.561  1.00  5.44           C  
ATOM    818  OD1 ASP A  53      10.043   9.741   1.518  1.00  5.44           O  
ATOM    819  OD2 ASP A  53      11.196   7.876   1.312  1.00  5.44           O1-
ATOM    820  H   ASP A  53      13.540   9.370  -0.301  1.00  5.44           H  
ATOM    821  HA  ASP A  53      12.151  11.636   0.884  1.00  5.44           H  
ATOM    822 1HB  ASP A  53      13.153   9.040   2.127  1.00  5.44           H  
ATOM    823 2HB  ASP A  53      12.234  10.235   2.938  1.00  5.44           H  
ATOM    824  N   LEU A  54      15.226  10.947   1.854  1.00  5.30           N  
ATOM    825  CA  LEU A  54      16.321  11.528   2.604  1.00  5.30           C  
ATOM    826  C   LEU A  54      16.573  12.928   2.102  1.00  5.30           C  
ATOM    827  O   LEU A  54      16.714  13.854   2.895  1.00  5.30           O  
ATOM    828  CB  LEU A  54      17.597  10.698   2.515  1.00  5.30           C  
ATOM    829  CG  LEU A  54      18.803  11.298   3.280  1.00  5.30           C  
ATOM    830  CD1 LEU A  54      18.454  11.437   4.775  1.00  5.30           C  
ATOM    831  CD2 LEU A  54      20.009  10.398   3.086  1.00  5.30           C  
ATOM    832  H   LEU A  54      15.355  10.070   1.350  1.00  5.30           H  
ATOM    833  HA  LEU A  54      16.033  11.585   3.649  1.00  5.30           H  
ATOM    834 1HB  LEU A  54      17.396   9.703   2.892  1.00  5.30           H  
ATOM    835 2HB  LEU A  54      17.880  10.614   1.465  1.00  5.30           H  
ATOM    836  HG  LEU A  54      19.024  12.292   2.889  1.00  5.30           H  
ATOM    837 1HD1 LEU A  54      19.301  11.868   5.308  1.00  5.30           H  
ATOM    838 2HD1 LEU A  54      17.593  12.090   4.881  1.00  5.30           H  
ATOM    839 3HD1 LEU A  54      18.224  10.473   5.197  1.00  5.30           H  
ATOM    840 1HD2 LEU A  54      20.865  10.814   3.615  1.00  5.30           H  
ATOM    841 2HD2 LEU A  54      19.793   9.415   3.470  1.00  5.30           H  
ATOM    842 3HD2 LEU A  54      20.237  10.328   2.022  1.00  5.30           H  
ATOM    843  N   ALA A  55      16.606  13.112   0.783  1.00  5.19           N  
ATOM    844  CA  ALA A  55      16.852  14.443   0.259  1.00  5.19           C  
ATOM    845  C   ALA A  55      15.818  15.430   0.783  1.00  5.19           C  
ATOM    846  O   ALA A  55      16.171  16.541   1.186  1.00  5.19           O  
ATOM    847  CB  ALA A  55      16.804  14.418  -1.252  1.00  5.19           C  
ATOM    848  H   ALA A  55      16.490  12.324   0.144  1.00  5.19           H  
ATOM    849  HA  ALA A  55      17.837  14.765   0.592  1.00  5.19           H  
ATOM    850 1HB  ALA A  55      17.003  15.413  -1.642  1.00  5.19           H  
ATOM    851 2HB  ALA A  55      17.553  13.719  -1.625  1.00  5.19           H  
ATOM    852 3HB  ALA A  55      15.813  14.089  -1.572  1.00  5.19           H  
ATOM    853  N   LYS A  56      14.551  15.016   0.858  1.00  5.11           N  
ATOM    854  CA  LYS A  56      13.534  15.919   1.373  1.00  5.11           C  
ATOM    855  C   LYS A  56      13.718  16.156   2.867  1.00  5.11           C  
ATOM    856  O   LYS A  56      13.476  17.264   3.364  1.00  5.11           O  
ATOM    857  CB  LYS A  56      12.144  15.393   1.058  1.00  5.11           C  
ATOM    858  CG  LYS A  56      11.816  15.461  -0.429  1.00  5.11           C  
ATOM    859  CD  LYS A  56      10.395  15.030  -0.719  1.00  5.11           C  
ATOM    860  CE  LYS A  56      10.074  15.172  -2.188  1.00  5.11           C  
ATOM    861  NZ  LYS A  56      10.915  14.266  -3.016  1.00  5.11           N1+
ATOM    862  H   LYS A  56      14.282  14.091   0.510  1.00  5.11           H  
ATOM    863  HA  LYS A  56      13.646  16.876   0.878  1.00  5.11           H  
ATOM    864 1HB  LYS A  56      12.073  14.351   1.375  1.00  5.11           H  
ATOM    865 2HB  LYS A  56      11.397  15.966   1.606  1.00  5.11           H  
ATOM    866 1HG  LYS A  56      11.976  16.471  -0.796  1.00  5.11           H  
ATOM    867 2HG  LYS A  56      12.495  14.797  -0.964  1.00  5.11           H  
ATOM    868 1HD  LYS A  56      10.268  13.985  -0.429  1.00  5.11           H  
ATOM    869 2HD  LYS A  56       9.696  15.641  -0.144  1.00  5.11           H  
ATOM    870 1HE  LYS A  56       9.027  14.923  -2.345  1.00  5.11           H  
ATOM    871 2HE  LYS A  56      10.244  16.203  -2.500  1.00  5.11           H  
ATOM    872 1HZ  LYS A  56      10.677  14.372  -3.991  1.00  5.11           H  
ATOM    873 2HZ  LYS A  56      11.895  14.493  -2.879  1.00  5.11           H  
ATOM    874 3HZ  LYS A  56      10.745  13.315  -2.726  1.00  5.11           H  
ATOM    875  N   LEU A  57      14.177  15.131   3.600  1.00  5.07           N  
ATOM    876  CA  LEU A  57      14.364  15.320   5.029  1.00  5.07           C  
ATOM    877  C   LEU A  57      15.446  16.368   5.214  1.00  5.07           C  
ATOM    878  O   LEU A  57      15.301  17.277   6.026  1.00  5.07           O  
ATOM    879  CB  LEU A  57      14.852  14.041   5.740  1.00  5.07           C  
ATOM    880  CG  LEU A  57      13.917  12.853   5.766  1.00  5.07           C  
ATOM    881  CD1 LEU A  57      14.604  11.660   6.476  1.00  5.07           C  
ATOM    882  CD2 LEU A  57      12.672  13.266   6.371  1.00  5.07           C  
ATOM    883  H   LEU A  57      14.357  14.226   3.165  1.00  5.07           H  
ATOM    884  HA  LEU A  57      13.437  15.672   5.476  1.00  5.07           H  
ATOM    885 1HB  LEU A  57      15.788  13.727   5.291  1.00  5.07           H  
ATOM    886 2HB  LEU A  57      15.035  14.299   6.772  1.00  5.07           H  
ATOM    887  HG  LEU A  57      13.715  12.536   4.775  1.00  5.07           H  
ATOM    888 1HD1 LEU A  57      13.938  10.806   6.459  1.00  5.07           H  
ATOM    889 2HD1 LEU A  57      15.520  11.403   5.959  1.00  5.07           H  
ATOM    890 3HD1 LEU A  57      14.834  11.928   7.507  1.00  5.07           H  
ATOM    891 1HD2 LEU A  57      11.974  12.439   6.381  1.00  5.07           H  
ATOM    892 2HD2 LEU A  57      12.869  13.607   7.375  1.00  5.07           H  
ATOM    893 3HD2 LEU A  57      12.257  14.077   5.779  1.00  5.07           H  
ATOM    894  N   VAL A  58      16.490  16.285   4.383  1.00  5.08           N  
ATOM    895  CA  VAL A  58      17.626  17.197   4.411  1.00  5.08           C  
ATOM    896  C   VAL A  58      17.222  18.625   4.076  1.00  5.08           C  
ATOM    897  O   VAL A  58      17.692  19.571   4.716  1.00  5.08           O  
ATOM    898  CB  VAL A  58      18.748  16.700   3.491  1.00  5.08           C  
ATOM    899  CG1 VAL A  58      19.826  17.762   3.370  1.00  5.08           C  
ATOM    900  CG2 VAL A  58      19.341  15.408   4.100  1.00  5.08           C  
ATOM    901  H   VAL A  58      16.511  15.507   3.721  1.00  5.08           H  
ATOM    902  HA  VAL A  58      18.029  17.187   5.420  1.00  5.08           H  
ATOM    903  HB  VAL A  58      18.347  16.499   2.501  1.00  5.08           H  
ATOM    904 1HG1 VAL A  58      20.619  17.400   2.717  1.00  5.08           H  
ATOM    905 2HG1 VAL A  58      19.394  18.670   2.947  1.00  5.08           H  
ATOM    906 3HG1 VAL A  58      20.235  17.978   4.356  1.00  5.08           H  
ATOM    907 1HG2 VAL A  58      20.137  15.032   3.461  1.00  5.08           H  
ATOM    908 2HG2 VAL A  58      19.739  15.628   5.090  1.00  5.08           H  
ATOM    909 3HG2 VAL A  58      18.569  14.657   4.189  1.00  5.08           H  
ATOM    910  N   ILE A  59      16.340  18.804   3.089  1.00  5.14           N  
ATOM    911  CA  ILE A  59      15.876  20.149   2.770  1.00  5.14           C  
ATOM    912  C   ILE A  59      15.216  20.763   3.995  1.00  5.14           C  
ATOM    913  O   ILE A  59      15.502  21.910   4.371  1.00  5.14           O  
ATOM    914  CB  ILE A  59      14.835  20.135   1.622  1.00  5.14           C  
ATOM    915  CG1 ILE A  59      15.495  19.742   0.300  1.00  5.14           C  
ATOM    916  CG2 ILE A  59      14.130  21.483   1.516  1.00  5.14           C  
ATOM    917  CD1 ILE A  59      14.499  19.423  -0.811  1.00  5.14           C  
ATOM    918  H   ILE A  59      16.014  17.999   2.553  1.00  5.14           H  
ATOM    919  HA  ILE A  59      16.729  20.761   2.482  1.00  5.14           H  
ATOM    920  HB  ILE A  59      14.087  19.369   1.839  1.00  5.14           H  
ATOM    921 1HG1 ILE A  59      16.131  20.562  -0.031  1.00  5.14           H  
ATOM    922 2HG1 ILE A  59      16.120  18.873   0.469  1.00  5.14           H  
ATOM    923 1HG2 ILE A  59      13.390  21.439   0.722  1.00  5.14           H  
ATOM    924 2HG2 ILE A  59      13.635  21.712   2.460  1.00  5.14           H  
ATOM    925 3HG2 ILE A  59      14.859  22.261   1.289  1.00  5.14           H  
ATOM    926 1HD1 ILE A  59      15.042  19.151  -1.715  1.00  5.14           H  
ATOM    927 2HD1 ILE A  59      13.867  18.600  -0.513  1.00  5.14           H  
ATOM    928 3HD1 ILE A  59      13.881  20.296  -1.005  1.00  5.14           H  
ATOM    929  N   LEU A  60      14.355  19.978   4.634  1.00  5.24           N  
ATOM    930  CA  LEU A  60      13.650  20.419   5.815  1.00  5.24           C  
ATOM    931  C   LEU A  60      14.603  20.603   7.023  1.00  5.24           C  
ATOM    932  O   LEU A  60      14.418  21.540   7.800  1.00  5.24           O  
ATOM    933  CB  LEU A  60      12.478  19.458   6.017  1.00  5.24           C  
ATOM    934  CG  LEU A  60      11.409  19.619   4.849  1.00  5.24           C  
ATOM    935  CD1 LEU A  60      10.382  18.584   4.885  1.00  5.24           C  
ATOM    936  CD2 LEU A  60      10.732  20.905   5.000  1.00  5.24           C  
ATOM    937  H   LEU A  60      14.171  19.039   4.270  1.00  5.24           H  
ATOM    938  HA  LEU A  60      13.217  21.392   5.595  1.00  5.24           H  
ATOM    939 1HB  LEU A  60      12.851  18.431   6.004  1.00  5.24           H  
ATOM    940 2HB  LEU A  60      11.994  19.655   6.973  1.00  5.24           H  
ATOM    941  HG  LEU A  60      11.928  19.561   3.891  1.00  5.24           H  
ATOM    942 1HD1 LEU A  60       9.678  18.737   4.074  1.00  5.24           H  
ATOM    943 2HD1 LEU A  60      10.856  17.613   4.774  1.00  5.24           H  
ATOM    944 3HD1 LEU A  60       9.857  18.657   5.825  1.00  5.24           H  
ATOM    945 1HD2 LEU A  60      10.001  21.042   4.225  1.00  5.24           H  
ATOM    946 2HD2 LEU A  60      10.231  20.886   5.957  1.00  5.24           H  
ATOM    947 3HD2 LEU A  60      11.463  21.709   4.956  1.00  5.24           H  
ATOM    948  N   MET A  61      15.654  19.761   7.158  1.00  5.39           N  
ATOM    949  CA  MET A  61      16.669  19.918   8.225  1.00  5.39           C  
ATOM    950  C   MET A  61      17.387  21.261   8.054  1.00  5.39           C  
ATOM    951  O   MET A  61      17.640  21.985   9.023  1.00  5.39           O  
ATOM    952  CB  MET A  61      17.735  18.814   8.180  1.00  5.39           C  
ATOM    953  CG  MET A  61      17.300  17.390   8.563  1.00  5.39           C  
ATOM    954  SD  MET A  61      18.648  16.193   8.333  1.00  5.39           S  
ATOM    955  CE  MET A  61      17.797  14.620   8.400  1.00  5.39           C  
ATOM    956  H   MET A  61      15.737  18.977   6.517  1.00  5.39           H  
ATOM    957  HA  MET A  61      16.172  19.909   9.193  1.00  5.39           H  
ATOM    958 1HB  MET A  61      18.148  18.770   7.180  1.00  5.39           H  
ATOM    959 2HB  MET A  61      18.553  19.090   8.844  1.00  5.39           H  
ATOM    960 1HG  MET A  61      17.008  17.376   9.608  1.00  5.39           H  
ATOM    961 2HG  MET A  61      16.463  17.073   7.998  1.00  5.39           H  
ATOM    962 1HE  MET A  61      18.515  13.806   8.281  1.00  5.39           H  
ATOM    963 2HE  MET A  61      17.290  14.523   9.354  1.00  5.39           H  
ATOM    964 3HE  MET A  61      17.077  14.578   7.603  1.00  5.39           H  
ATOM    965  N   GLY A  62      17.708  21.594   6.800  1.00  5.57           N  
ATOM    966  CA  GLY A  62      18.358  22.853   6.468  1.00  5.57           C  
ATOM    967  C   GLY A  62      17.479  23.998   6.945  1.00  5.57           C  
ATOM    968  O   GLY A  62      17.925  24.885   7.687  1.00  5.57           O  
ATOM    969  H   GLY A  62      17.505  20.939   6.044  1.00  5.57           H  
ATOM    970 1HA  GLY A  62      19.339  22.904   6.936  1.00  5.57           H  
ATOM    971 2HA  GLY A  62      18.495  22.914   5.387  1.00  5.57           H  
ATOM    972  N   ALA A  63      16.212  23.955   6.524  1.00  5.78           N  
ATOM    973  CA  ALA A  63      15.231  24.952   6.917  1.00  5.78           C  
ATOM    974  C   ALA A  63      15.056  24.982   8.436  1.00  5.78           C  
ATOM    975  O   ALA A  63      14.896  26.054   9.010  1.00  5.78           O  
ATOM    976  CB  ALA A  63      13.909  24.657   6.245  1.00  5.78           C  
ATOM    977  H   ALA A  63      15.928  23.198   5.898  1.00  5.78           H  
ATOM    978  HA  ALA A  63      15.583  25.928   6.595  1.00  5.78           H  
ATOM    979 1HB  ALA A  63      13.172  25.415   6.523  1.00  5.78           H  
ATOM    980 2HB  ALA A  63      14.033  24.655   5.164  1.00  5.78           H  
ATOM    981 3HB  ALA A  63      13.571  23.690   6.564  1.00  5.78           H  
ATOM    982  N   THR A  64      15.136  23.825   9.098  1.00  6.01           N  
ATOM    983  CA  THR A  64      14.971  23.748  10.546  1.00  6.01           C  
ATOM    984  C   THR A  64      16.018  24.575  11.233  1.00  6.01           C  
ATOM    985  O   THR A  64      15.718  25.323  12.160  1.00  6.01           O  
ATOM    986  CB  THR A  64      15.069  22.301  11.042  1.00  6.01           C  
ATOM    987  CG2 THR A  64      14.969  22.264  12.503  1.00  6.01           C  
ATOM    988  OG1 THR A  64      14.021  21.517  10.462  1.00  6.01           O  
ATOM    989  H   THR A  64      15.257  22.961   8.579  1.00  6.01           H  
ATOM    990  HA  THR A  64      14.002  24.153  10.821  1.00  6.01           H  
ATOM    991  HB  THR A  64      16.014  21.884  10.762  1.00  6.01           H  
ATOM    992  HG1 THR A  64      14.067  21.603   9.484  1.00  6.01           H  
ATOM    993 1HG2 THR A  64      15.049  21.238  12.829  1.00  6.01           H  
ATOM    994 2HG2 THR A  64      15.772  22.851  12.924  1.00  6.01           H  
ATOM    995 3HG2 THR A  64      14.028  22.676  12.795  1.00  6.01           H  
ATOM    996  N   PHE A  65      17.260  24.446  10.796  1.00  6.27           N  
ATOM    997  CA  PHE A  65      18.302  25.270  11.367  1.00  6.27           C  
ATOM    998  C   PHE A  65      18.013  26.744  11.135  1.00  6.27           C  
ATOM    999  O   PHE A  65      17.977  27.544  12.072  1.00  6.27           O  
ATOM   1000  CB  PHE A  65      19.666  24.934  10.784  1.00  6.27           C  
ATOM   1001  CG  PHE A  65      20.732  25.865  11.264  1.00  6.27           C  
ATOM   1002  CD1 PHE A  65      21.213  25.787  12.560  1.00  6.27           C  
ATOM   1003  CD2 PHE A  65      21.272  26.816  10.411  1.00  6.27           C  
ATOM   1004  CE1 PHE A  65      22.203  26.636  12.997  1.00  6.27           C  
ATOM   1005  CE2 PHE A  65      22.264  27.669  10.843  1.00  6.27           C  
ATOM   1006  CZ  PHE A  65      22.731  27.580  12.139  1.00  6.27           C  
ATOM   1007  H   PHE A  65      17.463  23.776  10.047  1.00  6.27           H  
ATOM   1008  HA  PHE A  65      18.331  25.096  12.443  1.00  6.27           H  
ATOM   1009 1HB  PHE A  65      19.952  23.922  11.025  1.00  6.27           H  
ATOM   1010 2HB  PHE A  65      19.618  25.002   9.698  1.00  6.27           H  
ATOM   1011  HD1 PHE A  65      20.795  25.053  13.240  1.00  6.27           H  
ATOM   1012  HD2 PHE A  65      20.901  26.881   9.387  1.00  6.27           H  
ATOM   1013  HE1 PHE A  65      22.567  26.563  14.023  1.00  6.27           H  
ATOM   1014  HE2 PHE A  65      22.678  28.412  10.162  1.00  6.27           H  
ATOM   1015  HZ  PHE A  65      23.513  28.255  12.484  1.00  6.27           H  
ATOM   1016  N   ALA A  66      17.761  27.099   9.875  1.00  6.55           N  
ATOM   1017  CA  ALA A  66      17.555  28.493   9.505  1.00  6.55           C  
ATOM   1018  C   ALA A  66      16.394  29.146  10.254  1.00  6.55           C  
ATOM   1019  O   ALA A  66      16.474  30.315  10.638  1.00  6.55           O  
ATOM   1020  CB  ALA A  66      17.293  28.578   8.013  1.00  6.55           C  
ATOM   1021  H   ALA A  66      17.747  26.380   9.147  1.00  6.55           H  
ATOM   1022  HA  ALA A  66      18.465  29.039   9.748  1.00  6.55           H  
ATOM   1023 1HB  ALA A  66      17.172  29.620   7.724  1.00  6.55           H  
ATOM   1024 2HB  ALA A  66      18.131  28.139   7.472  1.00  6.55           H  
ATOM   1025 3HB  ALA A  66      16.382  28.028   7.780  1.00  6.55           H  
ATOM   1026  N   GLU A  67      15.333  28.378  10.480  1.00  6.81           N  
ATOM   1027  CA  GLU A  67      14.130  28.847  11.144  1.00  6.81           C  
ATOM   1028  C   GLU A  67      14.021  28.385  12.602  1.00  6.81           C  
ATOM   1029  O   GLU A  67      12.958  28.523  13.209  1.00  6.81           O  
ATOM   1030  CB  GLU A  67      12.895  28.379  10.368  1.00  6.81           C  
ATOM   1031  CG  GLU A  67      12.822  28.867   8.901  1.00  6.81           C  
ATOM   1032  CD  GLU A  67      12.748  30.374   8.735  1.00  6.81           C  
ATOM   1033  OE1 GLU A  67      12.174  31.026   9.570  1.00  6.81           O  
ATOM   1034  OE2 GLU A  67      13.260  30.865   7.752  1.00  6.81           O1-
ATOM   1035  H   GLU A  67      15.338  27.423  10.132  1.00  6.81           H  
ATOM   1036  HA  GLU A  67      14.145  29.935  11.138  1.00  6.81           H  
ATOM   1037 1HB  GLU A  67      12.869  27.286  10.356  1.00  6.81           H  
ATOM   1038 2HB  GLU A  67      11.992  28.720  10.880  1.00  6.81           H  
ATOM   1039 1HG  GLU A  67      13.706  28.501   8.375  1.00  6.81           H  
ATOM   1040 2HG  GLU A  67      11.948  28.414   8.428  1.00  6.81           H  
ATOM   1041  N   MET A  68      15.114  27.890  13.201  1.00  7.03           N  
ATOM   1042  CA  MET A  68      15.086  27.327  14.565  1.00  7.03           C  
ATOM   1043  C   MET A  68      14.454  28.235  15.620  1.00  7.03           C  
ATOM   1044  O   MET A  68      13.976  27.768  16.654  1.00  7.03           O  
ATOM   1045  CB  MET A  68      16.487  26.941  15.022  1.00  7.03           C  
ATOM   1046  CG  MET A  68      16.500  26.168  16.337  1.00  7.03           C  
ATOM   1047  SD  MET A  68      15.659  24.563  16.213  1.00  7.03           S  
ATOM   1048  CE  MET A  68      16.920  23.628  15.421  1.00  7.03           C  
ATOM   1049  H   MET A  68      15.996  27.834  12.684  1.00  7.03           H  
ATOM   1050  HA  MET A  68      14.496  26.417  14.523  1.00  7.03           H  
ATOM   1051 1HB  MET A  68      16.959  26.323  14.260  1.00  7.03           H  
ATOM   1052 2HB  MET A  68      17.094  27.839  15.137  1.00  7.03           H  
ATOM   1053 1HG  MET A  68      17.532  25.993  16.636  1.00  7.03           H  
ATOM   1054 2HG  MET A  68      16.012  26.757  17.113  1.00  7.03           H  
ATOM   1055 1HE  MET A  68      16.576  22.613  15.267  1.00  7.03           H  
ATOM   1056 2HE  MET A  68      17.168  24.086  14.462  1.00  7.03           H  
ATOM   1057 3HE  MET A  68      17.799  23.623  16.058  1.00  7.03           H  
ATOM   1058  N   ASN A  69      14.496  29.539  15.386  1.00  7.16           N  
ATOM   1059  CA  ASN A  69      13.960  30.542  16.295  1.00  7.16           C  
ATOM   1060  C   ASN A  69      12.434  30.436  16.488  1.00  7.16           C  
ATOM   1061  O   ASN A  69      11.906  30.913  17.498  1.00  7.16           O  
ATOM   1062  CB  ASN A  69      14.327  31.922  15.792  1.00  7.16           C  
ATOM   1063  CG  ASN A  69      15.788  32.234  15.980  1.00  7.16           C  
ATOM   1064  ND2 ASN A  69      16.281  33.176  15.217  1.00  7.16           N  
ATOM   1065  OD1 ASN A  69      16.475  31.625  16.810  1.00  7.16           O  
ATOM   1066  H   ASN A  69      14.909  29.840  14.516  1.00  7.16           H  
ATOM   1067  HA  ASN A  69      14.418  30.392  17.273  1.00  7.16           H  
ATOM   1068 1HB  ASN A  69      14.084  31.993  14.729  1.00  7.16           H  
ATOM   1069 2HB  ASN A  69      13.732  32.670  16.314  1.00  7.16           H  
ATOM   1070 1HD2 ASN A  69      17.247  33.428  15.294  1.00  7.16           H  
ATOM   1071 2HD2 ASN A  69      15.695  33.643  14.555  1.00  7.16           H  
ATOM   1072  N   THR A  70      11.726  29.843  15.516  1.00  7.18           N  
ATOM   1073  CA  THR A  70      10.274  29.713  15.604  1.00  7.18           C  
ATOM   1074  C   THR A  70       9.858  28.252  15.793  1.00  7.18           C  
ATOM   1075  O   THR A  70       9.876  27.446  14.857  1.00  7.18           O  
ATOM   1076  CB  THR A  70       9.600  30.272  14.336  1.00  7.18           C  
ATOM   1077  CG2 THR A  70       8.092  30.102  14.413  1.00  7.18           C  
ATOM   1078  OG1 THR A  70       9.917  31.658  14.184  1.00  7.18           O  
ATOM   1079  H   THR A  70      12.215  29.445  14.714  1.00  7.18           H  
ATOM   1080  HA  THR A  70       9.924  30.282  16.463  1.00  7.18           H  
ATOM   1081  HB  THR A  70       9.980  29.732  13.467  1.00  7.18           H  
ATOM   1082  HG1 THR A  70       9.664  31.938  13.296  1.00  7.18           H  
ATOM   1083 1HG2 THR A  70       7.636  30.493  13.499  1.00  7.18           H  
ATOM   1084 2HG2 THR A  70       7.852  29.063  14.514  1.00  7.18           H  
ATOM   1085 3HG2 THR A  70       7.708  30.647  15.272  1.00  7.18           H  
ATOM   1086  N   GLY A  71       9.378  27.934  16.993  1.00  7.06           N  
ATOM   1087  CA  GLY A  71       9.019  26.558  17.332  1.00  7.06           C  
ATOM   1088  C   GLY A  71       7.962  25.970  16.419  1.00  7.06           C  
ATOM   1089  O   GLY A  71       8.029  24.795  16.040  1.00  7.06           O  
ATOM   1090  H   GLY A  71       9.343  28.652  17.703  1.00  7.06           H  
ATOM   1091 1HA  GLY A  71       9.913  25.932  17.317  1.00  7.06           H  
ATOM   1092 2HA  GLY A  71       8.633  26.555  18.346  1.00  7.06           H  
ATOM   1093  N   GLY A  72       7.002  26.803  16.028  1.00  6.83           N  
ATOM   1094  CA  GLY A  72       5.938  26.361  15.149  1.00  6.83           C  
ATOM   1095  C   GLY A  72       6.483  25.910  13.801  1.00  6.83           C  
ATOM   1096  O   GLY A  72       5.965  24.966  13.208  1.00  6.83           O  
ATOM   1097  H   GLY A  72       7.010  27.753  16.367  1.00  6.83           H  
ATOM   1098 1HA  GLY A  72       5.392  25.541  15.620  1.00  6.83           H  
ATOM   1099 2HA  GLY A  72       5.227  27.175  15.002  1.00  6.83           H  
ATOM   1100  N   ASP A  73       7.518  26.587  13.291  1.00  6.53           N  
ATOM   1101  CA  ASP A  73       8.035  26.246  11.977  1.00  6.53           C  
ATOM   1102  C   ASP A  73       8.836  24.976  12.076  1.00  6.53           C  
ATOM   1103  O   ASP A  73       8.776  24.129  11.192  1.00  6.53           O  
ATOM   1104  CB  ASP A  73       8.839  27.389  11.370  1.00  6.53           C  
ATOM   1105  CG  ASP A  73       7.939  28.609  10.935  1.00  6.53           C  
ATOM   1106  OD1 ASP A  73       6.735  28.465  10.869  1.00  6.53           O  
ATOM   1107  OD2 ASP A  73       8.464  29.666  10.680  1.00  6.53           O1-
ATOM   1108  H   ASP A  73       7.991  27.298  13.836  1.00  6.53           H  
ATOM   1109  HA  ASP A  73       7.195  26.063  11.311  1.00  6.53           H  
ATOM   1110 1HB  ASP A  73       9.580  27.733  12.100  1.00  6.53           H  
ATOM   1111 2HB  ASP A  73       9.394  27.027  10.498  1.00  6.53           H  
ATOM   1112  N   VAL A  74       9.550  24.803  13.178  1.00  6.22           N  
ATOM   1113  CA  VAL A  74      10.325  23.587  13.338  1.00  6.22           C  
ATOM   1114  C   VAL A  74       9.385  22.385  13.328  1.00  6.22           C  
ATOM   1115  O   VAL A  74       9.637  21.386  12.647  1.00  6.22           O  
ATOM   1116  CB  VAL A  74      11.137  23.660  14.632  1.00  6.22           C  
ATOM   1117  CG1 VAL A  74      11.759  22.330  14.938  1.00  6.22           C  
ATOM   1118  CG2 VAL A  74      12.216  24.747  14.464  1.00  6.22           C  
ATOM   1119  H   VAL A  74       9.574  25.540  13.888  1.00  6.22           H  
ATOM   1120  HA  VAL A  74      11.018  23.499  12.506  1.00  6.22           H  
ATOM   1121  HB  VAL A  74      10.478  23.920  15.461  1.00  6.22           H  
ATOM   1122 1HG1 VAL A  74      12.333  22.399  15.863  1.00  6.22           H  
ATOM   1123 2HG1 VAL A  74      10.974  21.588  15.056  1.00  6.22           H  
ATOM   1124 3HG1 VAL A  74      12.407  22.033  14.137  1.00  6.22           H  
ATOM   1125 1HG2 VAL A  74      12.788  24.827  15.383  1.00  6.22           H  
ATOM   1126 2HG2 VAL A  74      12.880  24.500  13.640  1.00  6.22           H  
ATOM   1127 3HG2 VAL A  74      11.737  25.710  14.258  1.00  6.22           H  
ATOM   1128  N   ALA A  75       8.287  22.491  14.068  1.00  5.94           N  
ATOM   1129  CA  ALA A  75       7.290  21.434  14.077  1.00  5.94           C  
ATOM   1130  C   ALA A  75       6.628  21.254  12.702  1.00  5.94           C  
ATOM   1131  O   ALA A  75       6.398  20.115  12.291  1.00  5.94           O  
ATOM   1132  CB  ALA A  75       6.299  21.720  15.158  1.00  5.94           C  
ATOM   1133  H   ALA A  75       8.141  23.329  14.634  1.00  5.94           H  
ATOM   1134  HA  ALA A  75       7.786  20.501  14.302  1.00  5.94           H  
ATOM   1135 1HB  ALA A  75       5.567  20.931  15.225  1.00  5.94           H  
ATOM   1136 2HB  ALA A  75       6.834  21.795  16.100  1.00  5.94           H  
ATOM   1137 3HB  ALA A  75       5.827  22.662  14.933  1.00  5.94           H  
ATOM   1138  N   HIS A  76       6.380  22.338  11.941  1.00  5.71           N  
ATOM   1139  CA  HIS A  76       5.793  22.160  10.605  1.00  5.71           C  
ATOM   1140  C   HIS A  76       6.769  21.442   9.682  1.00  5.71           C  
ATOM   1141  O   HIS A  76       6.387  20.560   8.907  1.00  5.71           O  
ATOM   1142  CB  HIS A  76       5.494  23.480   9.887  1.00  5.71           C  
ATOM   1143  CG  HIS A  76       4.276  24.298  10.248  1.00  5.71           C  
ATOM   1144  CD2 HIS A  76       3.119  24.476   9.583  1.00  5.71           C  
ATOM   1145  ND1 HIS A  76       4.206  25.096  11.346  1.00  5.71           N  
ATOM   1146  CE1 HIS A  76       3.053  25.730  11.363  1.00  5.71           C  
ATOM   1147  NE2 HIS A  76       2.363  25.368  10.299  1.00  5.71           N  
ATOM   1148  H   HIS A  76       6.549  23.280  12.300  1.00  5.71           H  
ATOM   1149  HA  HIS A  76       4.880  21.572  10.673  1.00  5.71           H  
ATOM   1150 1HB  HIS A  76       6.364  24.132   9.977  1.00  5.71           H  
ATOM   1151 2HB  HIS A  76       5.405  23.233   8.860  1.00  5.71           H  
ATOM   1152  HD1 HIS A  76       4.926  25.214  12.036  1.00  5.71           H  
ATOM   1153  HD2 HIS A  76       2.741  24.070   8.652  1.00  5.71           H  
ATOM   1154  HE1 HIS A  76       2.818  26.416  12.175  1.00  5.71           H  
ATOM   1155  N   LEU A  77       8.043  21.803   9.769  1.00  5.55           N  
ATOM   1156  CA  LEU A  77       9.052  21.187   8.931  1.00  5.55           C  
ATOM   1157  C   LEU A  77       9.136  19.708   9.249  1.00  5.55           C  
ATOM   1158  O   LEU A  77       9.171  18.877   8.339  1.00  5.55           O  
ATOM   1159  CB  LEU A  77      10.393  21.873   9.200  1.00  5.55           C  
ATOM   1160  CG  LEU A  77      10.526  23.337   8.698  1.00  5.55           C  
ATOM   1161  CD1 LEU A  77      11.718  23.945   9.281  1.00  5.55           C  
ATOM   1162  CD2 LEU A  77      10.700  23.341   7.260  1.00  5.55           C  
ATOM   1163  H   LEU A  77       8.315  22.539  10.419  1.00  5.55           H  
ATOM   1164  HA  LEU A  77       8.775  21.305   7.889  1.00  5.55           H  
ATOM   1165 1HB  LEU A  77      10.569  21.881  10.276  1.00  5.55           H  
ATOM   1166 2HB  LEU A  77      11.184  21.289   8.733  1.00  5.55           H  
ATOM   1167  HG  LEU A  77       9.651  23.913   8.965  1.00  5.55           H  
ATOM   1168 1HD1 LEU A  77      11.832  24.969   8.911  1.00  5.55           H  
ATOM   1169 2HD1 LEU A  77      11.635  23.956  10.358  1.00  5.55           H  
ATOM   1170 3HD1 LEU A  77      12.555  23.347   8.978  1.00  5.55           H  
ATOM   1171 1HD2 LEU A  77      10.820  24.361   6.909  1.00  5.55           H  
ATOM   1172 2HD2 LEU A  77      11.582  22.771   7.030  1.00  5.55           H  
ATOM   1173 3HD2 LEU A  77       9.862  22.912   6.789  1.00  5.55           H  
ATOM   1174  N   ALA A  78       9.106  19.374  10.547  1.00  5.45           N  
ATOM   1175  CA  ALA A  78       9.139  17.987  10.982  1.00  5.45           C  
ATOM   1176  C   ALA A  78       7.916  17.228  10.511  1.00  5.45           C  
ATOM   1177  O   ALA A  78       7.999  16.067  10.114  1.00  5.45           O  
ATOM   1178  CB  ALA A  78       9.236  17.906  12.493  1.00  5.45           C  
ATOM   1179  H   ALA A  78       9.090  20.110  11.256  1.00  5.45           H  
ATOM   1180  HA  ALA A  78      10.006  17.530  10.537  1.00  5.45           H  
ATOM   1181 1HB  ALA A  78       9.291  16.863  12.799  1.00  5.45           H  
ATOM   1182 2HB  ALA A  78      10.125  18.434  12.824  1.00  5.45           H  
ATOM   1183 3HB  ALA A  78       8.355  18.371  12.935  1.00  5.45           H  
ATOM   1184  N   LEU A  79       6.768  17.887  10.546  1.00  5.41           N  
ATOM   1185  CA  LEU A  79       5.520  17.266  10.163  1.00  5.41           C  
ATOM   1186  C   LEU A  79       5.530  16.855   8.702  1.00  5.41           C  
ATOM   1187  O   LEU A  79       5.176  15.716   8.359  1.00  5.41           O  
ATOM   1188  CB  LEU A  79       4.396  18.257  10.335  1.00  5.41           C  
ATOM   1189  CG  LEU A  79       3.069  17.738  10.005  1.00  5.41           C  
ATOM   1190  CD1 LEU A  79       2.700  16.662  11.019  1.00  5.41           C  
ATOM   1191  CD2 LEU A  79       2.095  18.885   9.920  1.00  5.41           C  
ATOM   1192  H   LEU A  79       6.749  18.842  10.899  1.00  5.41           H  
ATOM   1193  HA  LEU A  79       5.356  16.396  10.790  1.00  5.41           H  
ATOM   1194 1HB  LEU A  79       4.418  18.595  11.347  1.00  5.41           H  
ATOM   1195 2HB  LEU A  79       4.575  19.109   9.691  1.00  5.41           H  
ATOM   1196  HG  LEU A  79       3.129  17.250   9.056  1.00  5.41           H  
ATOM   1197 1HD1 LEU A  79       1.753  16.240  10.770  1.00  5.41           H  
ATOM   1198 2HD1 LEU A  79       3.453  15.892  11.007  1.00  5.41           H  
ATOM   1199 3HD1 LEU A  79       2.648  17.088  12.016  1.00  5.41           H  
ATOM   1200 1HD2 LEU A  79       1.127  18.533   9.659  1.00  5.41           H  
ATOM   1201 2HD2 LEU A  79       2.025  19.405  10.856  1.00  5.41           H  
ATOM   1202 3HD2 LEU A  79       2.441  19.582   9.157  1.00  5.41           H  
ATOM   1203  N   VAL A  80       5.938  17.791   7.843  1.00  5.42           N  
ATOM   1204  CA  VAL A  80       6.002  17.552   6.409  1.00  5.42           C  
ATOM   1205  C   VAL A  80       7.064  16.512   6.097  1.00  5.42           C  
ATOM   1206  O   VAL A  80       6.845  15.609   5.292  1.00  5.42           O  
ATOM   1207  CB  VAL A  80       6.316  18.853   5.644  1.00  5.42           C  
ATOM   1208  CG1 VAL A  80       6.571  18.563   4.168  1.00  5.42           C  
ATOM   1209  CG2 VAL A  80       5.160  19.798   5.741  1.00  5.42           C  
ATOM   1210  H   VAL A  80       6.209  18.708   8.206  1.00  5.42           H  
ATOM   1211  HA  VAL A  80       5.033  17.182   6.076  1.00  5.42           H  
ATOM   1212  HB  VAL A  80       7.216  19.312   6.071  1.00  5.42           H  
ATOM   1213 1HG1 VAL A  80       6.794  19.499   3.658  1.00  5.42           H  
ATOM   1214 2HG1 VAL A  80       7.412  17.883   4.065  1.00  5.42           H  
ATOM   1215 3HG1 VAL A  80       5.685  18.112   3.723  1.00  5.42           H  
ATOM   1216 1HG2 VAL A  80       5.396  20.688   5.192  1.00  5.42           H  
ATOM   1217 2HG2 VAL A  80       4.312  19.346   5.305  1.00  5.42           H  
ATOM   1218 3HG2 VAL A  80       4.959  20.041   6.785  1.00  5.42           H  
ATOM   1219  N   ALA A  81       8.229  16.643   6.729  1.00  5.47           N  
ATOM   1220  CA  ALA A  81       9.327  15.717   6.522  1.00  5.47           C  
ATOM   1221  C   ALA A  81       9.000  14.294   6.926  1.00  5.47           C  
ATOM   1222  O   ALA A  81       9.308  13.342   6.198  1.00  5.47           O  
ATOM   1223  CB  ALA A  81      10.495  16.161   7.367  1.00  5.47           C  
ATOM   1224  H   ALA A  81       8.376  17.416   7.379  1.00  5.47           H  
ATOM   1225  HA  ALA A  81       9.586  15.727   5.465  1.00  5.47           H  
ATOM   1226 1HB  ALA A  81      11.317  15.508   7.223  1.00  5.47           H  
ATOM   1227 2HB  ALA A  81      10.804  17.150   7.142  1.00  5.47           H  
ATOM   1228 3HB  ALA A  81      10.174  16.127   8.395  1.00  5.47           H  
ATOM   1229  N   ALA A  82       8.353  14.159   8.081  1.00  5.52           N  
ATOM   1230  CA  ALA A  82       8.064  12.870   8.657  1.00  5.52           C  
ATOM   1231  C   ALA A  82       6.695  12.324   8.355  1.00  5.52           C  
ATOM   1232  O   ALA A  82       6.591  11.254   7.778  1.00  5.52           O  
ATOM   1233  CB  ALA A  82       8.205  12.967  10.164  1.00  5.52           C  
ATOM   1234  H   ALA A  82       8.109  14.983   8.626  1.00  5.52           H  
ATOM   1235  HA  ALA A  82       8.782  12.163   8.259  1.00  5.52           H  
ATOM   1236 1HB  ALA A  82       8.031  11.990  10.610  1.00  5.52           H  
ATOM   1237 2HB  ALA A  82       9.187  13.316  10.429  1.00  5.52           H  
ATOM   1238 3HB  ALA A  82       7.482  13.667  10.535  1.00  5.52           H  
ATOM   1239  N   PHE A  83       5.631  13.041   8.715  1.00  5.55           N  
ATOM   1240  CA  PHE A  83       4.312  12.420   8.673  1.00  5.55           C  
ATOM   1241  C   PHE A  83       3.562  12.765   7.432  1.00  5.55           C  
ATOM   1242  O   PHE A  83       2.510  12.185   7.149  1.00  5.55           O  
ATOM   1243  CB  PHE A  83       3.556  12.825   9.924  1.00  5.55           C  
ATOM   1244  CG  PHE A  83       4.333  12.334  11.029  1.00  5.55           C  
ATOM   1245  CD1 PHE A  83       5.067  13.172  11.830  1.00  5.55           C  
ATOM   1246  CD2 PHE A  83       4.428  11.007  11.202  1.00  5.55           C  
ATOM   1247  CE1 PHE A  83       5.880  12.651  12.783  1.00  5.55           C  
ATOM   1248  CE2 PHE A  83       5.250  10.473  12.129  1.00  5.55           C  
ATOM   1249  CZ  PHE A  83       5.983  11.281  12.923  1.00  5.55           C  
ATOM   1250  H   PHE A  83       5.718  13.989   9.065  1.00  5.55           H  
ATOM   1251  HA  PHE A  83       4.440  11.337   8.692  1.00  5.55           H  
ATOM   1252 1HB  PHE A  83       3.471  13.897   9.983  1.00  5.55           H  
ATOM   1253 2HB  PHE A  83       2.563  12.377   9.947  1.00  5.55           H  
ATOM   1254  HD1 PHE A  83       5.013  14.244  11.687  1.00  5.55           H  
ATOM   1255  HD2 PHE A  83       3.847  10.353  10.548  1.00  5.55           H  
ATOM   1256  HE1 PHE A  83       6.460  13.312  13.409  1.00  5.55           H  
ATOM   1257  HE2 PHE A  83       5.316   9.390  12.227  1.00  5.55           H  
ATOM   1258  HZ  PHE A  83       6.633  10.841  13.668  1.00  5.55           H  
ATOM   1259  N   LYS A  84       4.188  13.638   6.651  1.00  5.53           N  
ATOM   1260  CA  LYS A  84       3.719  14.122   5.376  1.00  5.53           C  
ATOM   1261  C   LYS A  84       2.415  14.900   5.497  1.00  5.53           C  
ATOM   1262  O   LYS A  84       1.545  14.776   4.633  1.00  5.53           O  
ATOM   1263  CB  LYS A  84       3.525  12.955   4.414  1.00  5.53           C  
ATOM   1264  CG  LYS A  84       4.704  11.924   4.277  1.00  5.53           C  
ATOM   1265  CD  LYS A  84       6.017  12.511   3.718  1.00  5.53           C  
ATOM   1266  CE  LYS A  84       7.001  11.369   3.295  1.00  5.53           C  
ATOM   1267  NZ  LYS A  84       8.335  11.886   2.800  1.00  5.53           N1+
ATOM   1268  H   LYS A  84       5.039  14.054   7.020  1.00  5.53           H  
ATOM   1269  HA  LYS A  84       4.475  14.792   4.966  1.00  5.53           H  
ATOM   1270 1HB  LYS A  84       2.625  12.405   4.682  1.00  5.53           H  
ATOM   1271 2HB  LYS A  84       3.356  13.362   3.415  1.00  5.53           H  
ATOM   1272 1HG  LYS A  84       4.929  11.477   5.251  1.00  5.53           H  
ATOM   1273 2HG  LYS A  84       4.377  11.149   3.636  1.00  5.53           H  
ATOM   1274 1HD  LYS A  84       5.814  13.158   2.875  1.00  5.53           H  
ATOM   1275 2HD  LYS A  84       6.503  13.108   4.499  1.00  5.53           H  
ATOM   1276 1HE  LYS A  84       7.148  10.685   4.118  1.00  5.53           H  
ATOM   1277 2HE  LYS A  84       6.541  10.832   2.489  1.00  5.53           H  
ATOM   1278 1HZ  LYS A  84       8.950  11.094   2.454  1.00  5.53           H  
ATOM   1279 2HZ  LYS A  84       8.168  12.513   2.032  1.00  5.53           H  
ATOM   1280 3HZ  LYS A  84       8.804  12.386   3.551  1.00  5.53           H  
ATOM   1281  N   VAL A  85       2.331  15.719   6.565  1.00  5.45           N  
ATOM   1282  CA  VAL A  85       1.215  16.639   6.882  1.00  5.45           C  
ATOM   1283  C   VAL A  85      -0.022  16.022   7.571  1.00  5.45           C  
ATOM   1284  O   VAL A  85      -0.778  15.291   6.950  1.00  5.45           O  
ATOM   1285  CB  VAL A  85       0.776  17.419   5.630  1.00  5.45           C  
ATOM   1286  CG1 VAL A  85      -0.323  18.222   5.956  1.00  5.45           C  
ATOM   1287  CG2 VAL A  85       1.882  18.266   5.176  1.00  5.45           C  
ATOM   1288  H   VAL A  85       3.135  15.699   7.194  1.00  5.45           H  
ATOM   1289  HA  VAL A  85       1.605  17.394   7.549  1.00  5.45           H  
ATOM   1290  HB  VAL A  85       0.448  16.763   4.845  1.00  5.45           H  
ATOM   1291 1HG1 VAL A  85      -0.619  18.773   5.101  1.00  5.45           H  
ATOM   1292 2HG1 VAL A  85      -1.101  17.581   6.272  1.00  5.45           H  
ATOM   1293 3HG1 VAL A  85      -0.045  18.874   6.734  1.00  5.45           H  
ATOM   1294 1HG2 VAL A  85       1.561  18.841   4.316  1.00  5.45           H  
ATOM   1295 2HG2 VAL A  85       2.153  18.938   5.988  1.00  5.45           H  
ATOM   1296 3HG2 VAL A  85       2.732  17.651   4.905  1.00  5.45           H  
ATOM   1297  N   ARG A  86      -0.241  16.371   8.854  1.00  5.30           N  
ATOM   1298  CA  ARG A  86      -1.352  15.858   9.670  1.00  5.30           C  
ATOM   1299  C   ARG A  86      -2.036  17.018  10.455  1.00  5.30           C  
ATOM   1300  O   ARG A  86      -1.321  17.798  11.102  1.00  5.30           O  
ATOM   1301  CB  ARG A  86      -0.823  14.803  10.634  1.00  5.30           C  
ATOM   1302  CG  ARG A  86      -1.868  14.144  11.350  1.00  5.30           C  
ATOM   1303  CD  ARG A  86      -1.508  13.039  12.122  1.00  5.30           C  
ATOM   1304  NE  ARG A  86      -2.704  12.572  12.722  1.00  5.30           N  
ATOM   1305  CZ  ARG A  86      -3.546  11.751  12.100  1.00  5.30           C  
ATOM   1306  NH1 ARG A  86      -3.243  11.281  10.900  1.00  5.30           N1+
ATOM   1307  NH2 ARG A  86      -4.675  11.434  12.664  1.00  5.30           N  
ATOM   1308  H   ARG A  86       0.420  16.991   9.284  1.00  5.30           H  
ATOM   1309  HA  ARG A  86      -2.063  15.382   9.001  1.00  5.30           H  
ATOM   1310 1HB  ARG A  86      -0.254  14.041  10.088  1.00  5.30           H  
ATOM   1311 2HB  ARG A  86      -0.174  15.253  11.372  1.00  5.30           H  
ATOM   1312 1HG  ARG A  86      -2.360  14.849  12.005  1.00  5.30           H  
ATOM   1313 2HG  ARG A  86      -2.559  13.745  10.610  1.00  5.30           H  
ATOM   1314 1HD  ARG A  86      -1.122  12.291  11.481  1.00  5.30           H  
ATOM   1315 2HD  ARG A  86      -0.794  13.283  12.888  1.00  5.30           H  
ATOM   1316  HE  ARG A  86      -2.953  12.921  13.635  1.00  5.30           H  
ATOM   1317 1HH1 ARG A  86      -2.333  11.522  10.450  1.00  5.30           H  
ATOM   1318 2HH1 ARG A  86      -3.879  10.665  10.419  1.00  5.30           H  
ATOM   1319 1HH2 ARG A  86      -4.912  11.809  13.569  1.00  5.30           H  
ATOM   1320 2HH2 ARG A  86      -5.323  10.832  12.180  1.00  5.30           H  
ATOM   1321  N   PRO A  87      -3.411  17.129  10.466  1.00  5.12           N  
ATOM   1322  CA  PRO A  87      -4.185  18.258  10.978  1.00  5.12           C  
ATOM   1323  C   PRO A  87      -4.174  18.325  12.460  1.00  5.12           C  
ATOM   1324  O   PRO A  87      -4.371  19.381  13.051  1.00  5.12           O  
ATOM   1325  CB  PRO A  87      -5.596  17.966  10.483  1.00  5.12           C  
ATOM   1326  CG  PRO A  87      -5.679  16.492  10.405  1.00  5.12           C  
ATOM   1327  CD  PRO A  87      -4.300  15.990  10.056  1.00  5.12           C  
ATOM   1328  HA  PRO A  87      -3.806  19.188  10.542  1.00  5.12           H  
ATOM   1329 1HB  PRO A  87      -6.328  18.383  11.189  1.00  5.12           H  
ATOM   1330 2HB  PRO A  87      -5.773  18.468   9.529  1.00  5.12           H  
ATOM   1331 1HG  PRO A  87      -6.049  16.083  11.357  1.00  5.12           H  
ATOM   1332 2HG  PRO A  87      -6.415  16.220   9.637  1.00  5.12           H  
ATOM   1333 1HD  PRO A  87      -4.183  15.151  10.689  1.00  5.12           H  
ATOM   1334 2HD  PRO A  87      -4.230  15.714   9.004  1.00  5.12           H  
ATOM   1335  N   ALA A  88      -3.833  17.211  13.077  1.00  4.94           N  
ATOM   1336  CA  ALA A  88      -3.749  17.148  14.509  1.00  4.94           C  
ATOM   1337  C   ALA A  88      -2.729  18.180  14.965  1.00  4.94           C  
ATOM   1338  O   ALA A  88      -2.856  18.767  16.046  1.00  4.94           O  
ATOM   1339  CB  ALA A  88      -3.381  15.743  14.938  1.00  4.94           C  
ATOM   1340  H   ALA A  88      -3.664  16.374  12.548  1.00  4.94           H  
ATOM   1341  HA  ALA A  88      -4.717  17.416  14.935  1.00  4.94           H  
ATOM   1342 1HB  ALA A  88      -3.315  15.698  16.024  1.00  4.94           H  
ATOM   1343 2HB  ALA A  88      -4.135  15.041  14.588  1.00  4.94           H  
ATOM   1344 3HB  ALA A  88      -2.428  15.490  14.508  1.00  4.94           H  
ATOM   1345  N   LEU A  89      -1.711  18.400  14.123  1.00  4.80           N  
ATOM   1346  CA  LEU A  89      -0.695  19.368  14.419  1.00  4.80           C  
ATOM   1347  C   LEU A  89      -1.033  20.673  13.714  1.00  4.80           C  
ATOM   1348  O   LEU A  89      -1.024  21.733  14.336  1.00  4.80           O  
ATOM   1349  CB  LEU A  89       0.673  18.892  13.961  1.00  4.80           C  
ATOM   1350  CG  LEU A  89       1.780  19.834  14.342  1.00  4.80           C  
ATOM   1351  CD1 LEU A  89       1.832  19.893  15.819  1.00  4.80           C  
ATOM   1352  CD2 LEU A  89       3.068  19.373  13.804  1.00  4.80           C  
ATOM   1353  H   LEU A  89      -1.662  17.920  13.230  1.00  4.80           H  
ATOM   1354  HA  LEU A  89      -0.671  19.544  15.494  1.00  4.80           H  
ATOM   1355 1HB  LEU A  89       0.880  17.922  14.413  1.00  4.80           H  
ATOM   1356 2HB  LEU A  89       0.667  18.780  12.875  1.00  4.80           H  
ATOM   1357  HG  LEU A  89       1.564  20.817  13.957  1.00  4.80           H  
ATOM   1358 1HD1 LEU A  89       2.618  20.544  16.152  1.00  4.80           H  
ATOM   1359 2HD1 LEU A  89       0.877  20.249  16.203  1.00  4.80           H  
ATOM   1360 3HD1 LEU A  89       2.022  18.908  16.175  1.00  4.80           H  
ATOM   1361 1HD2 LEU A  89       3.850  20.051  14.090  1.00  4.80           H  
ATOM   1362 2HD2 LEU A  89       3.289  18.388  14.177  1.00  4.80           H  
ATOM   1363 3HD2 LEU A  89       2.999  19.350  12.765  1.00  4.80           H  
ATOM   1364  N   LEU A  90      -1.348  20.610  12.413  1.00  4.74           N  
ATOM   1365  CA  LEU A  90      -1.554  21.872  11.711  1.00  4.74           C  
ATOM   1366  C   LEU A  90      -2.749  22.687  12.162  1.00  4.74           C  
ATOM   1367  O   LEU A  90      -2.641  23.904  12.231  1.00  4.74           O  
ATOM   1368  CB  LEU A  90      -1.665  21.692  10.211  1.00  4.74           C  
ATOM   1369  CG  LEU A  90      -0.424  21.280   9.577  1.00  4.74           C  
ATOM   1370  CD1 LEU A  90      -0.653  21.116   8.159  1.00  4.74           C  
ATOM   1371  CD2 LEU A  90       0.648  22.291   9.835  1.00  4.74           C  
ATOM   1372  H   LEU A  90      -1.391  19.711  11.930  1.00  4.74           H  
ATOM   1373  HA  LEU A  90      -0.666  22.475  11.884  1.00  4.74           H  
ATOM   1374 1HB  LEU A  90      -2.415  20.943   9.997  1.00  4.74           H  
ATOM   1375 2HB  LEU A  90      -1.981  22.636   9.764  1.00  4.74           H  
ATOM   1376  HG  LEU A  90      -0.136  20.339   9.982  1.00  4.74           H  
ATOM   1377 1HD1 LEU A  90       0.269  20.813   7.683  1.00  4.74           H  
ATOM   1378 2HD1 LEU A  90      -1.417  20.390   7.994  1.00  4.74           H  
ATOM   1379 3HD1 LEU A  90      -0.973  22.071   7.765  1.00  4.74           H  
ATOM   1380 1HD2 LEU A  90       1.570  21.963   9.360  1.00  4.74           H  
ATOM   1381 2HD2 LEU A  90       0.342  23.252   9.419  1.00  4.74           H  
ATOM   1382 3HD2 LEU A  90       0.810  22.395  10.906  1.00  4.74           H  
ATOM   1383  N   VAL A  91      -3.874  22.058  12.485  1.00  4.80           N  
ATOM   1384  CA  VAL A  91      -5.034  22.815  12.923  1.00  4.80           C  
ATOM   1385  C   VAL A  91      -4.710  23.406  14.273  1.00  4.80           C  
ATOM   1386  O   VAL A  91      -5.039  24.558  14.566  1.00  4.80           O  
ATOM   1387  CB  VAL A  91      -6.296  21.959  12.968  1.00  4.80           C  
ATOM   1388  CG1 VAL A  91      -7.425  22.743  13.583  1.00  4.80           C  
ATOM   1389  CG2 VAL A  91      -6.644  21.555  11.556  1.00  4.80           C  
ATOM   1390  H   VAL A  91      -3.943  21.047  12.457  1.00  4.80           H  
ATOM   1391  HA  VAL A  91      -5.214  23.625  12.219  1.00  4.80           H  
ATOM   1392  HB  VAL A  91      -6.123  21.077  13.585  1.00  4.80           H  
ATOM   1393 1HG1 VAL A  91      -8.324  22.127  13.609  1.00  4.80           H  
ATOM   1394 2HG1 VAL A  91      -7.154  23.033  14.597  1.00  4.80           H  
ATOM   1395 3HG1 VAL A  91      -7.608  23.628  12.983  1.00  4.80           H  
ATOM   1396 1HG2 VAL A  91      -7.534  20.955  11.578  1.00  4.80           H  
ATOM   1397 2HG2 VAL A  91      -6.817  22.451  10.965  1.00  4.80           H  
ATOM   1398 3HG2 VAL A  91      -5.822  20.985  11.125  1.00  4.80           H  
ATOM   1399  N   SER A  92      -4.037  22.617  15.105  1.00  4.99           N  
ATOM   1400  CA  SER A  92      -3.643  23.112  16.402  1.00  4.99           C  
ATOM   1401  C   SER A  92      -2.784  24.371  16.178  1.00  4.99           C  
ATOM   1402  O   SER A  92      -2.981  25.385  16.847  1.00  4.99           O  
ATOM   1403  CB  SER A  92      -2.878  22.026  17.164  1.00  4.99           C  
ATOM   1404  OG  SER A  92      -3.703  20.923  17.453  1.00  4.99           O  
ATOM   1405  H   SER A  92      -3.790  21.676  14.822  1.00  4.99           H  
ATOM   1406  HA  SER A  92      -4.533  23.387  16.969  1.00  4.99           H  
ATOM   1407 1HB  SER A  92      -2.013  21.698  16.601  1.00  4.99           H  
ATOM   1408 2HB  SER A  92      -2.523  22.420  18.076  1.00  4.99           H  
ATOM   1409  HG  SER A  92      -3.434  20.203  16.829  1.00  4.99           H  
ATOM   1410  N   PHE A  93      -1.888  24.330  15.179  1.00  5.35           N  
ATOM   1411  CA  PHE A  93      -1.067  25.486  14.812  1.00  5.35           C  
ATOM   1412  C   PHE A  93      -1.878  26.679  14.288  1.00  5.35           C  
ATOM   1413  O   PHE A  93      -1.610  27.824  14.665  1.00  5.35           O  
ATOM   1414  CB  PHE A  93       0.020  25.105  13.822  1.00  5.35           C  
ATOM   1415  CG  PHE A  93       1.118  24.397  14.490  1.00  5.35           C  
ATOM   1416  CD1 PHE A  93       1.238  24.474  15.868  1.00  5.35           C  
ATOM   1417  CD2 PHE A  93       2.037  23.678  13.782  1.00  5.35           C  
ATOM   1418  CE1 PHE A  93       2.252  23.844  16.511  1.00  5.35           C  
ATOM   1419  CE2 PHE A  93       3.053  23.061  14.418  1.00  5.35           C  
ATOM   1420  CZ  PHE A  93       3.157  23.145  15.792  1.00  5.35           C  
ATOM   1421  H   PHE A  93      -1.753  23.451  14.676  1.00  5.35           H  
ATOM   1422  HA  PHE A  93      -0.553  25.809  15.705  1.00  5.35           H  
ATOM   1423 1HB  PHE A  93      -0.380  24.469  13.056  1.00  5.35           H  
ATOM   1424 2HB  PHE A  93       0.416  25.994  13.342  1.00  5.35           H  
ATOM   1425  HD1 PHE A  93       0.508  25.043  16.435  1.00  5.35           H  
ATOM   1426  HD2 PHE A  93       1.946  23.606  12.703  1.00  5.35           H  
ATOM   1427  HE1 PHE A  93       2.344  23.901  17.595  1.00  5.35           H  
ATOM   1428  HE2 PHE A  93       3.778  22.494  13.841  1.00  5.35           H  
ATOM   1429  HZ  PHE A  93       3.954  22.640  16.302  1.00  5.35           H  
ATOM   1430  N   ILE A  94      -2.923  26.418  13.493  1.00  5.85           N  
ATOM   1431  CA  ILE A  94      -3.761  27.496  12.952  1.00  5.85           C  
ATOM   1432  C   ILE A  94      -4.322  28.315  14.106  1.00  5.85           C  
ATOM   1433  O   ILE A  94      -4.402  29.544  14.038  1.00  5.85           O  
ATOM   1434  CB  ILE A  94      -4.966  26.964  12.132  1.00  5.85           C  
ATOM   1435  CG1 ILE A  94      -4.533  26.234  10.871  1.00  5.85           C  
ATOM   1436  CG2 ILE A  94      -5.891  28.106  11.768  1.00  5.85           C  
ATOM   1437  CD1 ILE A  94      -3.781  27.065   9.886  1.00  5.85           C  
ATOM   1438  H   ILE A  94      -3.096  25.455  13.211  1.00  5.85           H  
ATOM   1439  HA  ILE A  94      -3.151  28.141  12.324  1.00  5.85           H  
ATOM   1440  HB  ILE A  94      -5.513  26.254  12.739  1.00  5.85           H  
ATOM   1441 1HG1 ILE A  94      -3.920  25.432  11.140  1.00  5.85           H  
ATOM   1442 2HG1 ILE A  94      -5.416  25.832  10.403  1.00  5.85           H  
ATOM   1443 1HG2 ILE A  94      -6.746  27.712  11.229  1.00  5.85           H  
ATOM   1444 2HG2 ILE A  94      -6.231  28.597  12.676  1.00  5.85           H  
ATOM   1445 3HG2 ILE A  94      -5.364  28.823  11.144  1.00  5.85           H  
ATOM   1446 1HD1 ILE A  94      -3.518  26.448   9.024  1.00  5.85           H  
ATOM   1447 2HD1 ILE A  94      -4.400  27.900   9.561  1.00  5.85           H  
ATOM   1448 3HD1 ILE A  94      -2.872  27.445  10.352  1.00  5.85           H  
ATOM   1449  N   PHE A  95      -4.697  27.619  15.171  1.00  6.43           N  
ATOM   1450  CA  PHE A  95      -5.281  28.237  16.343  1.00  6.43           C  
ATOM   1451  C   PHE A  95      -4.335  28.276  17.566  1.00  6.43           C  
ATOM   1452  O   PHE A  95      -4.796  28.300  18.706  1.00  6.43           O  
ATOM   1453  CB  PHE A  95      -6.577  27.498  16.656  1.00  6.43           C  
ATOM   1454  CG  PHE A  95      -7.538  27.570  15.477  1.00  6.43           C  
ATOM   1455  CD1 PHE A  95      -7.743  26.464  14.658  1.00  6.43           C  
ATOM   1456  CD2 PHE A  95      -8.200  28.747  15.163  1.00  6.43           C  
ATOM   1457  CE1 PHE A  95      -8.589  26.531  13.560  1.00  6.43           C  
ATOM   1458  CE2 PHE A  95      -9.047  28.814  14.068  1.00  6.43           C  
ATOM   1459  CZ  PHE A  95      -9.239  27.704  13.267  1.00  6.43           C  
ATOM   1460  H   PHE A  95      -4.605  26.600  15.141  1.00  6.43           H  
ATOM   1461  HA  PHE A  95      -5.535  29.266  16.088  1.00  6.43           H  
ATOM   1462 1HB  PHE A  95      -6.358  26.447  16.863  1.00  6.43           H  
ATOM   1463 2HB  PHE A  95      -7.055  27.930  17.531  1.00  6.43           H  
ATOM   1464  HD1 PHE A  95      -7.222  25.539  14.887  1.00  6.43           H  
ATOM   1465  HD2 PHE A  95      -8.044  29.627  15.787  1.00  6.43           H  
ATOM   1466  HE1 PHE A  95      -8.738  25.659  12.925  1.00  6.43           H  
ATOM   1467  HE2 PHE A  95      -9.558  29.747  13.835  1.00  6.43           H  
ATOM   1468  HZ  PHE A  95      -9.902  27.760  12.404  1.00  6.43           H  
ATOM   1469  N   ARG A  96      -3.015  28.324  17.321  1.00  6.96           N  
ATOM   1470  CA  ARG A  96      -1.989  28.374  18.379  1.00  6.96           C  
ATOM   1471  C   ARG A  96      -1.725  29.718  19.043  1.00  6.96           C  
ATOM   1472  O   ARG A  96      -1.992  29.916  20.235  1.00  6.96           O  
ATOM   1473  CB  ARG A  96      -0.652  27.949  17.751  1.00  6.96           C  
ATOM   1474  CG  ARG A  96       0.667  28.189  18.543  1.00  6.96           C  
ATOM   1475  CD  ARG A  96       1.890  27.760  17.796  1.00  6.96           C  
ATOM   1476  NE  ARG A  96       3.086  28.378  18.405  1.00  6.96           N  
ATOM   1477  CZ  ARG A  96       3.548  29.593  18.065  1.00  6.96           C  
ATOM   1478  NH1 ARG A  96       2.964  30.299  17.117  1.00  6.96           N1+
ATOM   1479  NH2 ARG A  96       4.585  30.064  18.707  1.00  6.96           N  
ATOM   1480  H   ARG A  96      -2.694  28.289  16.353  1.00  6.96           H  
ATOM   1481  HA  ARG A  96      -2.281  27.654  19.149  1.00  6.96           H  
ATOM   1482 1HB  ARG A  96      -0.704  26.896  17.586  1.00  6.96           H  
ATOM   1483 2HB  ARG A  96      -0.536  28.422  16.787  1.00  6.96           H  
ATOM   1484 1HG  ARG A  96       0.876  29.204  18.735  1.00  6.96           H  
ATOM   1485 2HG  ARG A  96       0.612  27.676  19.474  1.00  6.96           H  
ATOM   1486 1HD  ARG A  96       2.005  26.686  17.840  1.00  6.96           H  
ATOM   1487 2HD  ARG A  96       1.825  28.079  16.759  1.00  6.96           H  
ATOM   1488  HE  ARG A  96       3.604  27.908  19.161  1.00  6.96           H  
ATOM   1489 1HH1 ARG A  96       2.160  29.925  16.633  1.00  6.96           H  
ATOM   1490 2HH1 ARG A  96       3.317  31.215  16.881  1.00  6.96           H  
ATOM   1491 1HH2 ARG A  96       4.989  29.486  19.459  1.00  6.96           H  
ATOM   1492 2HH2 ARG A  96       4.956  30.975  18.489  1.00  6.96           H  
ATOM   1493  N   ALA A  97      -1.066  30.602  18.296  1.00  7.33           N  
ATOM   1494  CA  ALA A  97      -0.580  31.931  18.708  1.00  7.33           C  
ATOM   1495  C   ALA A  97       0.371  31.960  19.956  1.00  7.33           C  
ATOM   1496  O   ALA A  97       1.094  32.940  20.129  1.00  7.33           O  
ATOM   1497  CB  ALA A  97      -1.776  32.824  18.981  1.00  7.33           C  
ATOM   1498  H   ALA A  97      -0.913  30.346  17.331  1.00  7.33           H  
ATOM   1499  HA  ALA A  97      -0.021  32.344  17.870  1.00  7.33           H  
ATOM   1500 1HB  ALA A  97      -1.429  33.829  19.226  1.00  7.33           H  
ATOM   1501 2HB  ALA A  97      -2.405  32.865  18.092  1.00  7.33           H  
ATOM   1502 3HB  ALA A  97      -2.355  32.435  19.804  1.00  7.33           H  
ATOM   1503  N   ASN A  98       0.394  30.906  20.797  1.00  7.43           N  
ATOM   1504  CA  ASN A  98       1.128  30.936  22.074  1.00  7.43           C  
ATOM   1505  C   ASN A  98       2.042  29.750  22.475  1.00  7.43           C  
ATOM   1506  O   ASN A  98       2.503  29.717  23.615  1.00  7.43           O  
ATOM   1507  CB  ASN A  98       0.082  31.060  23.152  1.00  7.43           C  
ATOM   1508  CG  ASN A  98      -0.686  32.340  23.094  1.00  7.43           C  
ATOM   1509  ND2 ASN A  98      -1.811  32.284  22.423  1.00  7.43           N  
ATOM   1510  OD1 ASN A  98      -0.261  33.386  23.602  1.00  7.43           O  
ATOM   1511  H   ASN A  98      -0.217  30.120  20.603  1.00  7.43           H  
ATOM   1512  HA  ASN A  98       1.759  31.827  22.065  1.00  7.43           H  
ATOM   1513 1HB  ASN A  98      -0.620  30.228  23.059  1.00  7.43           H  
ATOM   1514 2HB  ASN A  98       0.558  30.978  24.128  1.00  7.43           H  
ATOM   1515 1HD2 ASN A  98      -2.375  33.103  22.321  1.00  7.43           H  
ATOM   1516 2HD2 ASN A  98      -2.074  31.416  21.946  1.00  7.43           H  
ATOM   1517  N   TRP A  99       2.287  28.772  21.611  1.00  7.26           N  
ATOM   1518  CA  TRP A  99       3.066  27.589  22.047  1.00  7.26           C  
ATOM   1519  C   TRP A  99       4.571  27.669  21.835  1.00  7.26           C  
ATOM   1520  O   TRP A  99       5.050  28.219  20.834  1.00  7.26           O  
ATOM   1521  CB  TRP A  99       2.540  26.334  21.374  1.00  7.26           C  
ATOM   1522  CG  TRP A  99       1.183  26.000  21.825  1.00  7.26           C  
ATOM   1523  CD1 TRP A  99       0.633  26.242  23.046  1.00  7.26           C  
ATOM   1524  CD2 TRP A  99       0.160  25.410  21.033  1.00  7.26           C  
ATOM   1525  CE2 TRP A  99      -0.979  25.325  21.829  1.00  7.26           C  
ATOM   1526  CE3 TRP A  99       0.113  24.968  19.734  1.00  7.26           C  
ATOM   1527  NE1 TRP A  99      -0.672  25.827  23.060  1.00  7.26           N  
ATOM   1528  CZ2 TRP A  99      -2.157  24.812  21.349  1.00  7.26           C  
ATOM   1529  CZ3 TRP A  99      -1.044  24.474  19.254  1.00  7.26           C  
ATOM   1530  CH2 TRP A  99      -2.164  24.393  20.037  1.00  7.26           C  
ATOM   1531  H   TRP A  99       1.927  28.835  20.676  1.00  7.26           H  
ATOM   1532  HA  TRP A  99       2.901  27.464  23.119  1.00  7.26           H  
ATOM   1533 1HB  TRP A  99       2.543  26.443  20.310  1.00  7.26           H  
ATOM   1534 2HB  TRP A  99       3.196  25.497  21.611  1.00  7.26           H  
ATOM   1535  HD1 TRP A  99       1.158  26.701  23.888  1.00  7.26           H  
ATOM   1536  HE1 TRP A  99      -1.302  25.894  23.847  1.00  7.26           H  
ATOM   1537  HE3 TRP A  99       0.992  25.026  19.106  1.00  7.26           H  
ATOM   1538  HZ2 TRP A  99      -3.059  24.743  21.959  1.00  7.26           H  
ATOM   1539  HZ3 TRP A  99      -1.044  24.143  18.230  1.00  7.26           H  
ATOM   1540  HH2 TRP A  99      -3.082  23.992  19.613  1.00  7.26           H  
ATOM   1541  N   THR A 100       5.299  27.028  22.748  1.00  6.86           N  
ATOM   1542  CA  THR A 100       6.753  26.932  22.714  1.00  6.86           C  
ATOM   1543  C   THR A 100       7.220  25.825  21.767  1.00  6.86           C  
ATOM   1544  O   THR A 100       6.405  24.987  21.373  1.00  6.86           O  
ATOM   1545  CB  THR A 100       7.245  26.611  24.135  1.00  6.86           C  
ATOM   1546  CG2 THR A 100       6.795  27.688  25.099  1.00  6.86           C  
ATOM   1547  OG1 THR A 100       6.683  25.340  24.538  1.00  6.86           O  
ATOM   1548  H   THR A 100       4.806  26.580  23.533  1.00  6.86           H  
ATOM   1549  HA  THR A 100       7.138  27.898  22.397  1.00  6.86           H  
ATOM   1550  HB  THR A 100       8.316  26.543  24.165  1.00  6.86           H  
ATOM   1551  HG1 THR A 100       5.704  25.471  24.686  1.00  6.86           H  
ATOM   1552 1HG2 THR A 100       7.134  27.442  26.105  1.00  6.86           H  
ATOM   1553 2HG2 THR A 100       7.216  28.647  24.796  1.00  6.86           H  
ATOM   1554 3HG2 THR A 100       5.703  27.751  25.088  1.00  6.86           H  
ATOM   1555  N   PRO A 101       8.503  25.809  21.332  1.00  6.33           N  
ATOM   1556  CA  PRO A 101       9.133  24.732  20.579  1.00  6.33           C  
ATOM   1557  C   PRO A 101       8.972  23.368  21.233  1.00  6.33           C  
ATOM   1558  O   PRO A 101       8.855  22.352  20.552  1.00  6.33           O  
ATOM   1559  CB  PRO A 101      10.601  25.161  20.563  1.00  6.33           C  
ATOM   1560  CG  PRO A 101      10.568  26.673  20.649  1.00  6.33           C  
ATOM   1561  CD  PRO A 101       9.401  26.986  21.555  1.00  6.33           C  
ATOM   1562  HA  PRO A 101       8.712  24.702  19.566  1.00  6.33           H  
ATOM   1563 1HB  PRO A 101      11.134  24.697  21.406  1.00  6.33           H  
ATOM   1564 2HB  PRO A 101      11.088  24.804  19.643  1.00  6.33           H  
ATOM   1565 1HG  PRO A 101      11.521  27.031  21.071  1.00  6.33           H  
ATOM   1566 2HG  PRO A 101      10.498  27.125  19.660  1.00  6.33           H  
ATOM   1567 1HD  PRO A 101       9.756  27.049  22.585  1.00  6.33           H  
ATOM   1568 2HD  PRO A 101       8.938  27.915  21.207  1.00  6.33           H  
ATOM   1569  N   ARG A 102       8.935  23.330  22.568  1.00  5.78           N  
ATOM   1570  CA  ARG A 102       8.775  22.045  23.219  1.00  5.78           C  
ATOM   1571  C   ARG A 102       7.358  21.568  23.018  1.00  5.78           C  
ATOM   1572  O   ARG A 102       7.126  20.438  22.587  1.00  5.78           O  
ATOM   1573  CB  ARG A 102       9.089  22.136  24.703  1.00  5.78           C  
ATOM   1574  CG  ARG A 102       8.921  20.831  25.477  1.00  5.78           C  
ATOM   1575  CD  ARG A 102       9.842  19.764  24.991  1.00  5.78           C  
ATOM   1576  NE  ARG A 102       9.728  18.545  25.781  1.00  5.78           N  
ATOM   1577  CZ  ARG A 102      10.277  17.359  25.449  1.00  5.78           C  
ATOM   1578  NH1 ARG A 102      10.979  17.241  24.344  1.00  5.78           N1+
ATOM   1579  NH2 ARG A 102      10.111  16.312  26.239  1.00  5.78           N  
ATOM   1580  H   ARG A 102       9.028  24.167  23.122  1.00  5.78           H  
ATOM   1581  HA  ARG A 102       9.454  21.326  22.760  1.00  5.78           H  
ATOM   1582 1HB  ARG A 102      10.115  22.474  24.835  1.00  5.78           H  
ATOM   1583 2HB  ARG A 102       8.436  22.880  25.164  1.00  5.78           H  
ATOM   1584 1HG  ARG A 102       9.123  21.005  26.533  1.00  5.78           H  
ATOM   1585 2HG  ARG A 102       7.900  20.483  25.356  1.00  5.78           H  
ATOM   1586 1HD  ARG A 102       9.594  19.523  23.956  1.00  5.78           H  
ATOM   1587 2HD  ARG A 102      10.873  20.114  25.046  1.00  5.78           H  
ATOM   1588  HE  ARG A 102       9.197  18.592  26.640  1.00  5.78           H  
ATOM   1589 1HH1 ARG A 102      11.111  18.041  23.740  1.00  5.78           H  
ATOM   1590 2HH1 ARG A 102      11.392  16.353  24.100  1.00  5.78           H  
ATOM   1591 1HH2 ARG A 102       9.574  16.400  27.091  1.00  5.78           H  
ATOM   1592 2HH2 ARG A 102      10.523  15.423  25.993  1.00  5.78           H  
ATOM   1593  N   GLU A 103       6.394  22.458  23.246  1.00  5.30           N  
ATOM   1594  CA  GLU A 103       5.005  22.063  23.075  1.00  5.30           C  
ATOM   1595  C   GLU A 103       4.720  21.712  21.624  1.00  5.30           C  
ATOM   1596  O   GLU A 103       4.030  20.735  21.334  1.00  5.30           O  
ATOM   1597  CB  GLU A 103       4.107  23.196  23.550  1.00  5.30           C  
ATOM   1598  CG  GLU A 103       4.109  23.387  25.058  1.00  5.30           C  
ATOM   1599  CD  GLU A 103       3.513  24.694  25.489  1.00  5.30           C  
ATOM   1600  OE1 GLU A 103       3.882  25.698  24.901  1.00  5.30           O  
ATOM   1601  OE2 GLU A 103       2.704  24.708  26.384  1.00  5.30           O1-
ATOM   1602  H   GLU A 103       6.617  23.404  23.567  1.00  5.30           H  
ATOM   1603  HA  GLU A 103       4.815  21.183  23.686  1.00  5.30           H  
ATOM   1604 1HB  GLU A 103       4.444  24.127  23.101  1.00  5.30           H  
ATOM   1605 2HB  GLU A 103       3.082  23.023  23.217  1.00  5.30           H  
ATOM   1606 1HG  GLU A 103       3.545  22.575  25.514  1.00  5.30           H  
ATOM   1607 2HG  GLU A 103       5.136  23.321  25.413  1.00  5.30           H  
ATOM   1608  N   SER A 104       5.307  22.473  20.707  1.00  4.91           N  
ATOM   1609  CA  SER A 104       5.084  22.260  19.294  1.00  4.91           C  
ATOM   1610  C   SER A 104       5.591  20.877  18.864  1.00  4.91           C  
ATOM   1611  O   SER A 104       4.895  20.149  18.143  1.00  4.91           O  
ATOM   1612  CB  SER A 104       5.773  23.381  18.545  1.00  4.91           C  
ATOM   1613  OG  SER A 104       5.181  24.618  18.870  1.00  4.91           O  
ATOM   1614  H   SER A 104       5.877  23.263  21.002  1.00  4.91           H  
ATOM   1615  HA  SER A 104       4.014  22.310  19.101  1.00  4.91           H  
ATOM   1616 1HB  SER A 104       6.827  23.398  18.802  1.00  4.91           H  
ATOM   1617 2HB  SER A 104       5.707  23.222  17.495  1.00  4.91           H  
ATOM   1618  HG  SER A 104       5.505  24.829  19.779  1.00  4.91           H  
ATOM   1619  N   MET A 105       6.778  20.478  19.340  1.00  4.60           N  
ATOM   1620  CA  MET A 105       7.263  19.152  18.985  1.00  4.60           C  
ATOM   1621  C   MET A 105       6.499  18.039  19.705  1.00  4.60           C  
ATOM   1622  O   MET A 105       6.320  16.950  19.145  1.00  4.60           O  
ATOM   1623  CB  MET A 105       8.757  19.030  19.229  1.00  4.60           C  
ATOM   1624  CG  MET A 105       9.581  19.875  18.283  1.00  4.60           C  
ATOM   1625  SD  MET A 105       9.105  19.605  16.574  1.00  4.60           S  
ATOM   1626  CE  MET A 105       9.454  17.902  16.293  1.00  4.60           C  
ATOM   1627  H   MET A 105       7.353  21.096  19.917  1.00  4.60           H  
ATOM   1628  HA  MET A 105       7.099  19.014  17.919  1.00  4.60           H  
ATOM   1629 1HB  MET A 105       8.980  19.359  20.248  1.00  4.60           H  
ATOM   1630 2HB  MET A 105       9.068  17.993  19.136  1.00  4.60           H  
ATOM   1631 1HG  MET A 105       9.442  20.931  18.516  1.00  4.60           H  
ATOM   1632 2HG  MET A 105      10.640  19.634  18.392  1.00  4.60           H  
ATOM   1633 1HE  MET A 105       9.177  17.643  15.286  1.00  4.60           H  
ATOM   1634 2HE  MET A 105      10.512  17.724  16.433  1.00  4.60           H  
ATOM   1635 3HE  MET A 105       8.879  17.294  16.994  1.00  4.60           H  
ATOM   1636  N   LEU A 106       6.006  18.304  20.920  1.00  4.37           N  
ATOM   1637  CA  LEU A 106       5.221  17.297  21.623  1.00  4.37           C  
ATOM   1638  C   LEU A 106       3.914  17.058  20.885  1.00  4.37           C  
ATOM   1639  O   LEU A 106       3.451  15.920  20.791  1.00  4.37           O  
ATOM   1640  CB  LEU A 106       4.978  17.704  23.075  1.00  4.37           C  
ATOM   1641  CG  LEU A 106       6.228  17.666  23.972  1.00  4.37           C  
ATOM   1642  CD1 LEU A 106       5.899  18.276  25.323  1.00  4.37           C  
ATOM   1643  CD2 LEU A 106       6.690  16.223  24.112  1.00  4.37           C  
ATOM   1644  H   LEU A 106       6.198  19.199  21.373  1.00  4.37           H  
ATOM   1645  HA  LEU A 106       5.784  16.366  21.627  1.00  4.37           H  
ATOM   1646 1HB  LEU A 106       4.593  18.722  23.084  1.00  4.37           H  
ATOM   1647 2HB  LEU A 106       4.229  17.044  23.506  1.00  4.37           H  
ATOM   1648  HG  LEU A 106       7.023  18.243  23.522  1.00  4.37           H  
ATOM   1649 1HD1 LEU A 106       6.780  18.253  25.957  1.00  4.37           H  
ATOM   1650 2HD1 LEU A 106       5.580  19.309  25.183  1.00  4.37           H  
ATOM   1651 3HD1 LEU A 106       5.099  17.708  25.794  1.00  4.37           H  
ATOM   1652 1HD2 LEU A 106       7.574  16.185  24.737  1.00  4.37           H  
ATOM   1653 2HD2 LEU A 106       5.897  15.630  24.566  1.00  4.37           H  
ATOM   1654 3HD2 LEU A 106       6.925  15.821  23.126  1.00  4.37           H  
ATOM   1655  N   LEU A 107       3.332  18.117  20.321  1.00  4.21           N  
ATOM   1656  CA  LEU A 107       2.126  17.954  19.534  1.00  4.21           C  
ATOM   1657  C   LEU A 107       2.434  17.116  18.295  1.00  4.21           C  
ATOM   1658  O   LEU A 107       1.642  16.250  17.916  1.00  4.21           O  
ATOM   1659  CB  LEU A 107       1.567  19.318  19.121  1.00  4.21           C  
ATOM   1660  CG  LEU A 107       0.970  20.171  20.215  1.00  4.21           C  
ATOM   1661  CD1 LEU A 107       0.690  21.548  19.667  1.00  4.21           C  
ATOM   1662  CD2 LEU A 107      -0.304  19.528  20.699  1.00  4.21           C  
ATOM   1663  H   LEU A 107       3.725  19.049  20.460  1.00  4.21           H  
ATOM   1664  HA  LEU A 107       1.384  17.434  20.135  1.00  4.21           H  
ATOM   1665 1HB  LEU A 107       2.372  19.893  18.672  1.00  4.21           H  
ATOM   1666 2HB  LEU A 107       0.791  19.157  18.379  1.00  4.21           H  
ATOM   1667  HG  LEU A 107       1.666  20.261  21.040  1.00  4.21           H  
ATOM   1668 1HD1 LEU A 107       0.261  22.155  20.459  1.00  4.21           H  
ATOM   1669 2HD1 LEU A 107       1.619  21.997  19.324  1.00  4.21           H  
ATOM   1670 3HD1 LEU A 107      -0.009  21.476  18.834  1.00  4.21           H  
ATOM   1671 1HD2 LEU A 107      -0.742  20.143  21.485  1.00  4.21           H  
ATOM   1672 2HD2 LEU A 107      -1.007  19.442  19.868  1.00  4.21           H  
ATOM   1673 3HD2 LEU A 107      -0.084  18.535  21.094  1.00  4.21           H  
ATOM   1674  N   ALA A 108       3.605  17.334  17.667  1.00  4.13           N  
ATOM   1675  CA  ALA A 108       3.966  16.541  16.487  1.00  4.13           C  
ATOM   1676  C   ALA A 108       4.046  15.058  16.856  1.00  4.13           C  
ATOM   1677  O   ALA A 108       3.573  14.188  16.111  1.00  4.13           O  
ATOM   1678  CB  ALA A 108       5.292  17.020  15.904  1.00  4.13           C  
ATOM   1679  H   ALA A 108       4.223  18.083  17.989  1.00  4.13           H  
ATOM   1680  HA  ALA A 108       3.180  16.661  15.745  1.00  4.13           H  
ATOM   1681 1HB  ALA A 108       5.535  16.437  15.017  1.00  4.13           H  
ATOM   1682 2HB  ALA A 108       5.217  18.076  15.639  1.00  4.13           H  
ATOM   1683 3HB  ALA A 108       6.079  16.895  16.639  1.00  4.13           H  
ATOM   1684  N   LEU A 109       4.598  14.780  18.037  1.00  4.11           N  
ATOM   1685  CA  LEU A 109       4.690  13.416  18.532  1.00  4.11           C  
ATOM   1686  C   LEU A 109       3.313  12.832  18.808  1.00  4.11           C  
ATOM   1687  O   LEU A 109       2.975  11.759  18.313  1.00  4.11           O  
ATOM   1688  CB  LEU A 109       5.537  13.373  19.805  1.00  4.11           C  
ATOM   1689  CG  LEU A 109       5.651  12.014  20.498  1.00  4.11           C  
ATOM   1690  CD1 LEU A 109       6.289  11.008  19.564  1.00  4.11           C  
ATOM   1691  CD2 LEU A 109       6.474  12.187  21.763  1.00  4.11           C  
ATOM   1692  H   LEU A 109       4.990  15.543  18.592  1.00  4.11           H  
ATOM   1693  HA  LEU A 109       5.175  12.811  17.773  1.00  4.11           H  
ATOM   1694 1HB  LEU A 109       6.541  13.714  19.561  1.00  4.11           H  
ATOM   1695 2HB  LEU A 109       5.114  14.067  20.522  1.00  4.11           H  
ATOM   1696  HG  LEU A 109       4.656  11.652  20.758  1.00  4.11           H  
ATOM   1697 1HD1 LEU A 109       6.360  10.043  20.064  1.00  4.11           H  
ATOM   1698 2HD1 LEU A 109       5.681  10.908  18.681  1.00  4.11           H  
ATOM   1699 3HD1 LEU A 109       7.285  11.348  19.284  1.00  4.11           H  
ATOM   1700 1HD2 LEU A 109       6.559  11.228  22.276  1.00  4.11           H  
ATOM   1701 2HD2 LEU A 109       7.469  12.550  21.502  1.00  4.11           H  
ATOM   1702 3HD2 LEU A 109       5.983  12.909  22.417  1.00  4.11           H  
ATOM   1703  N   ALA A 110       2.485  13.548  19.557  1.00  4.17           N  
ATOM   1704  CA  ALA A 110       1.166  13.026  19.874  1.00  4.17           C  
ATOM   1705  C   ALA A 110       0.372  12.755  18.605  1.00  4.17           C  
ATOM   1706  O   ALA A 110      -0.331  11.740  18.490  1.00  4.17           O  
ATOM   1707  CB  ALA A 110       0.421  14.013  20.743  1.00  4.17           C  
ATOM   1708  H   ALA A 110       2.785  14.446  19.932  1.00  4.17           H  
ATOM   1709  HA  ALA A 110       1.289  12.088  20.408  1.00  4.17           H  
ATOM   1710 1HB  ALA A 110      -0.560  13.615  20.993  1.00  4.17           H  
ATOM   1711 2HB  ALA A 110       0.990  14.190  21.655  1.00  4.17           H  
ATOM   1712 3HB  ALA A 110       0.307  14.952  20.198  1.00  4.17           H  
ATOM   1713  N   SER A 111       0.530  13.644  17.630  1.00  4.28           N  
ATOM   1714  CA  SER A 111      -0.166  13.534  16.376  1.00  4.28           C  
ATOM   1715  C   SER A 111       0.236  12.272  15.639  1.00  4.28           C  
ATOM   1716  O   SER A 111      -0.625  11.559  15.114  1.00  4.28           O  
ATOM   1717  CB  SER A 111       0.156  14.750  15.540  1.00  4.28           C  
ATOM   1718  OG  SER A 111      -0.345  15.906  16.146  1.00  4.28           O  
ATOM   1719  H   SER A 111       1.126  14.457  17.778  1.00  4.28           H  
ATOM   1720  HA  SER A 111      -1.236  13.499  16.577  1.00  4.28           H  
ATOM   1721 1HB  SER A 111       1.228  14.842  15.425  1.00  4.28           H  
ATOM   1722 2HB  SER A 111      -0.260  14.648  14.560  1.00  4.28           H  
ATOM   1723  HG  SER A 111       0.266  16.092  16.893  1.00  4.28           H  
ATOM   1724  N   CYS A 112       1.531  11.950  15.626  1.00  4.45           N  
ATOM   1725  CA  CYS A 112       1.919  10.741  14.924  1.00  4.45           C  
ATOM   1726  C   CYS A 112       1.510   9.480  15.648  1.00  4.45           C  
ATOM   1727  O   CYS A 112       1.268   8.446  15.022  1.00  4.45           O  
ATOM   1728  CB  CYS A 112       3.401  10.672  14.724  1.00  4.45           C  
ATOM   1729  SG  CYS A 112       4.413  10.336  16.151  1.00  4.45           S  
ATOM   1730  H   CYS A 112       2.231  12.562  16.053  1.00  4.45           H  
ATOM   1731  HA  CYS A 112       1.448  10.755  13.943  1.00  4.45           H  
ATOM   1732 1HB  CYS A 112       3.582   9.890  14.013  1.00  4.45           H  
ATOM   1733 2HB  CYS A 112       3.708  11.621  14.320  1.00  4.45           H  
ATOM   1734  HG  CYS A 112       3.781  11.193  16.964  1.00  4.45           H  
ATOM   1735  N   LEU A 113       1.362   9.549  16.963  1.00  4.68           N  
ATOM   1736  CA  LEU A 113       0.956   8.353  17.672  1.00  4.68           C  
ATOM   1737  C   LEU A 113      -0.474   8.012  17.236  1.00  4.68           C  
ATOM   1738  O   LEU A 113      -0.817   6.844  17.003  1.00  4.68           O  
ATOM   1739  CB  LEU A 113       1.122   8.585  19.171  1.00  4.68           C  
ATOM   1740  CG  LEU A 113       2.618   8.737  19.599  1.00  4.68           C  
ATOM   1741  CD1 LEU A 113       2.707   9.142  21.053  1.00  4.68           C  
ATOM   1742  CD2 LEU A 113       3.354   7.446  19.329  1.00  4.68           C  
ATOM   1743  H   LEU A 113       1.588  10.410  17.467  1.00  4.68           H  
ATOM   1744  HA  LEU A 113       1.609   7.532  17.377  1.00  4.68           H  
ATOM   1745 1HB  LEU A 113       0.597   9.499  19.443  1.00  4.68           H  
ATOM   1746 2HB  LEU A 113       0.686   7.750  19.714  1.00  4.68           H  
ATOM   1747  HG  LEU A 113       3.076   9.511  19.016  1.00  4.68           H  
ATOM   1748 1HD1 LEU A 113       3.753   9.263  21.332  1.00  4.68           H  
ATOM   1749 2HD1 LEU A 113       2.186  10.082  21.198  1.00  4.68           H  
ATOM   1750 3HD1 LEU A 113       2.251   8.374  21.673  1.00  4.68           H  
ATOM   1751 1HD2 LEU A 113       4.402   7.563  19.609  1.00  4.68           H  
ATOM   1752 2HD2 LEU A 113       2.908   6.641  19.913  1.00  4.68           H  
ATOM   1753 3HD2 LEU A 113       3.286   7.208  18.265  1.00  4.68           H  
ATOM   1754  N   LEU A 114      -1.279   9.064  17.051  1.00  4.95           N  
ATOM   1755  CA  LEU A 114      -2.641   8.916  16.562  1.00  4.95           C  
ATOM   1756  C   LEU A 114      -2.646   8.378  15.134  1.00  4.95           C  
ATOM   1757  O   LEU A 114      -3.417   7.471  14.812  1.00  4.95           O  
ATOM   1758  CB  LEU A 114      -3.388  10.244  16.623  1.00  4.95           C  
ATOM   1759  CG  LEU A 114      -4.808  10.191  16.099  1.00  4.95           C  
ATOM   1760  CD1 LEU A 114      -5.614   9.183  16.907  1.00  4.95           C  
ATOM   1761  CD2 LEU A 114      -5.417  11.584  16.178  1.00  4.95           C  
ATOM   1762  H   LEU A 114      -0.932   9.996  17.290  1.00  4.95           H  
ATOM   1763  HA  LEU A 114      -3.158   8.204  17.200  1.00  4.95           H  
ATOM   1764 1HB  LEU A 114      -3.412  10.587  17.654  1.00  4.95           H  
ATOM   1765 2HB  LEU A 114      -2.848  10.975  16.032  1.00  4.95           H  
ATOM   1766  HG  LEU A 114      -4.794   9.861  15.072  1.00  4.95           H  
ATOM   1767 1HD1 LEU A 114      -6.631   9.136  16.519  1.00  4.95           H  
ATOM   1768 2HD1 LEU A 114      -5.150   8.200  16.822  1.00  4.95           H  
ATOM   1769 3HD1 LEU A 114      -5.637   9.485  17.953  1.00  4.95           H  
ATOM   1770 1HD2 LEU A 114      -6.436  11.558  15.791  1.00  4.95           H  
ATOM   1771 2HD2 LEU A 114      -5.430  11.916  17.216  1.00  4.95           H  
ATOM   1772 3HD2 LEU A 114      -4.819  12.275  15.588  1.00  4.95           H  
ATOM   1773  N   GLN A 115      -1.789   8.926  14.268  1.00  5.26           N  
ATOM   1774  CA  GLN A 115      -1.759   8.458  12.886  1.00  5.26           C  
ATOM   1775  C   GLN A 115      -1.489   6.970  12.808  1.00  5.26           C  
ATOM   1776  O   GLN A 115      -2.153   6.267  12.040  1.00  5.26           O  
ATOM   1777  CB  GLN A 115      -0.717   9.218  12.066  1.00  5.26           C  
ATOM   1778  CG  GLN A 115      -0.644   8.823  10.573  1.00  5.26           C  
ATOM   1779  CD  GLN A 115       0.124   9.871   9.708  1.00  5.26           C  
ATOM   1780  NE2 GLN A 115       1.298   9.536   9.145  1.00  5.26           N  
ATOM   1781  OE1 GLN A 115      -0.400  10.992   9.569  1.00  5.26           O  
ATOM   1782  H   GLN A 115      -1.180   9.686  14.575  1.00  5.26           H  
ATOM   1783  HA  GLN A 115      -2.737   8.641  12.446  1.00  5.26           H  
ATOM   1784 1HB  GLN A 115      -0.867  10.254  12.175  1.00  5.26           H  
ATOM   1785 2HB  GLN A 115       0.267   8.998  12.487  1.00  5.26           H  
ATOM   1786 1HG  GLN A 115      -0.109   7.868  10.500  1.00  5.26           H  
ATOM   1787 2HG  GLN A 115      -1.653   8.716  10.177  1.00  5.26           H  
ATOM   1788 1HE2 GLN A 115       1.791  10.234   8.548  1.00  5.26           H  
ATOM   1789 2HE2 GLN A 115       1.695   8.584   9.317  1.00  5.26           H  
ATOM   1790  N   THR A 116      -0.574   6.470  13.635  1.00  5.59           N  
ATOM   1791  CA  THR A 116      -0.299   5.042  13.623  1.00  5.59           C  
ATOM   1792  C   THR A 116      -1.551   4.262  14.029  1.00  5.59           C  
ATOM   1793  O   THR A 116      -1.924   3.276  13.374  1.00  5.59           O  
ATOM   1794  CB  THR A 116       0.866   4.674  14.545  1.00  5.59           C  
ATOM   1795  CG2 THR A 116       1.080   3.167  14.527  1.00  5.59           C  
ATOM   1796  OG1 THR A 116       2.055   5.321  14.097  1.00  5.59           O  
ATOM   1797  H   THR A 116      -0.042   7.096  14.246  1.00  5.59           H  
ATOM   1798  HA  THR A 116      -0.018   4.756  12.607  1.00  5.59           H  
ATOM   1799  HB  THR A 116       0.645   5.005  15.562  1.00  5.59           H  
ATOM   1800  HG1 THR A 116       2.163   5.195  13.111  1.00  5.59           H  
ATOM   1801 1HG2 THR A 116       1.911   2.910  15.181  1.00  5.59           H  
ATOM   1802 2HG2 THR A 116       0.175   2.668  14.873  1.00  5.59           H  
ATOM   1803 3HG2 THR A 116       1.307   2.851  13.506  1.00  5.59           H  
ATOM   1804  N   ALA A 117      -2.238   4.733  15.083  1.00  5.97           N  
ATOM   1805  CA  ALA A 117      -3.450   4.073  15.566  1.00  5.97           C  
ATOM   1806  C   ALA A 117      -4.499   3.979  14.455  1.00  5.97           C  
ATOM   1807  O   ALA A 117      -5.245   3.003  14.372  1.00  5.97           O  
ATOM   1808  CB  ALA A 117      -4.017   4.836  16.754  1.00  5.97           C  
ATOM   1809  H   ALA A 117      -1.884   5.552  15.587  1.00  5.97           H  
ATOM   1810  HA  ALA A 117      -3.186   3.062  15.876  1.00  5.97           H  
ATOM   1811 1HB  ALA A 117      -4.905   4.327  17.122  1.00  5.97           H  
ATOM   1812 2HB  ALA A 117      -3.268   4.886  17.542  1.00  5.97           H  
ATOM   1813 3HB  ALA A 117      -4.282   5.838  16.445  1.00  5.97           H  
ATOM   1814  N   ILE A 118      -4.551   5.006  13.613  1.00  6.34           N  
ATOM   1815  CA  ILE A 118      -5.454   5.071  12.473  1.00  6.34           C  
ATOM   1816  C   ILE A 118      -4.981   4.206  11.306  1.00  6.34           C  
ATOM   1817  O   ILE A 118      -5.793   3.586  10.627  1.00  6.34           O  
ATOM   1818  CB  ILE A 118      -5.686   6.511  12.041  1.00  6.34           C  
ATOM   1819  CG1 ILE A 118      -6.436   7.214  13.158  1.00  6.34           C  
ATOM   1820  CG2 ILE A 118      -6.464   6.579  10.717  1.00  6.34           C  
ATOM   1821  CD1 ILE A 118      -6.480   8.651  12.982  1.00  6.34           C  
ATOM   1822  H   ILE A 118      -3.930   5.798  13.791  1.00  6.34           H  
ATOM   1823  HA  ILE A 118      -6.417   4.686  12.797  1.00  6.34           H  
ATOM   1824  HB  ILE A 118      -4.721   7.006  11.924  1.00  6.34           H  
ATOM   1825 1HG1 ILE A 118      -7.455   6.832  13.201  1.00  6.34           H  
ATOM   1826 2HG1 ILE A 118      -5.942   7.001  14.109  1.00  6.34           H  
ATOM   1827 1HG2 ILE A 118      -6.612   7.619  10.434  1.00  6.34           H  
ATOM   1828 2HG2 ILE A 118      -5.901   6.070   9.937  1.00  6.34           H  
ATOM   1829 3HG2 ILE A 118      -7.427   6.098  10.837  1.00  6.34           H  
ATOM   1830 1HD1 ILE A 118      -7.017   9.111  13.810  1.00  6.34           H  
ATOM   1831 2HD1 ILE A 118      -5.462   8.991  12.963  1.00  6.34           H  
ATOM   1832 3HD1 ILE A 118      -6.973   8.884  12.051  1.00  6.34           H  
ATOM   1833  N   SER A 119      -3.669   4.169  11.034  1.00  6.63           N  
ATOM   1834  CA  SER A 119      -3.148   3.359   9.924  1.00  6.63           C  
ATOM   1835  C   SER A 119      -3.449   1.876  10.149  1.00  6.63           C  
ATOM   1836  O   SER A 119      -3.535   1.096   9.209  1.00  6.63           O  
ATOM   1837  CB  SER A 119      -1.643   3.516   9.792  1.00  6.63           C  
ATOM   1838  OG  SER A 119      -0.966   2.882  10.853  1.00  6.63           O  
ATOM   1839  H   SER A 119      -3.027   4.722  11.596  1.00  6.63           H  
ATOM   1840  HA  SER A 119      -3.631   3.678   9.001  1.00  6.63           H  
ATOM   1841 1HB  SER A 119      -1.310   3.100   8.836  1.00  6.63           H  
ATOM   1842 2HB  SER A 119      -1.396   4.580   9.791  1.00  6.63           H  
ATOM   1843  HG  SER A 119      -1.441   3.119  11.674  1.00  6.63           H  
ATOM   1844  N   ALA A 120      -3.676   1.499  11.407  1.00  6.80           N  
ATOM   1845  CA  ALA A 120      -4.044   0.140  11.786  1.00  6.80           C  
ATOM   1846  C   ALA A 120      -5.436  -0.255  11.256  1.00  6.80           C  
ATOM   1847  O   ALA A 120      -5.796  -1.434  11.263  1.00  6.80           O  
ATOM   1848  CB  ALA A 120      -4.021   0.002  13.292  1.00  6.80           C  
ATOM   1849  H   ALA A 120      -3.530   2.189  12.142  1.00  6.80           H  
ATOM   1850  HA  ALA A 120      -3.311  -0.536  11.351  1.00  6.80           H  
ATOM   1851 1HB  ALA A 120      -4.261  -1.024  13.567  1.00  6.80           H  
ATOM   1852 2HB  ALA A 120      -3.029   0.261  13.665  1.00  6.80           H  
ATOM   1853 3HB  ALA A 120      -4.756   0.673  13.724  1.00  6.80           H  
ATOM   1854  N   LEU A 121      -6.235   0.734  10.861  1.00  6.75           N  
ATOM   1855  CA  LEU A 121      -7.592   0.533  10.383  1.00  6.75           C  
ATOM   1856  C   LEU A 121      -7.600   0.203   8.892  1.00  6.75           C  
ATOM   1857  O   LEU A 121      -6.674   0.539   8.161  1.00  6.75           O  
ATOM   1858  CB  LEU A 121      -8.405   1.799  10.650  1.00  6.75           C  
ATOM   1859  CG  LEU A 121      -8.453   2.207  12.124  1.00  6.75           C  
ATOM   1860  CD1 LEU A 121      -9.195   3.521  12.258  1.00  6.75           C  
ATOM   1861  CD2 LEU A 121      -9.102   1.100  12.930  1.00  6.75           C  
ATOM   1862  H   LEU A 121      -5.886   1.690  10.867  1.00  6.75           H  
ATOM   1863  HA  LEU A 121      -8.033  -0.301  10.925  1.00  6.75           H  
ATOM   1864 1HB  LEU A 121      -7.978   2.619  10.081  1.00  6.75           H  
ATOM   1865 2HB  LEU A 121      -9.426   1.639  10.312  1.00  6.75           H  
ATOM   1866  HG  LEU A 121      -7.433   2.361  12.491  1.00  6.75           H  
ATOM   1867 1HD1 LEU A 121      -9.212   3.825  13.304  1.00  6.75           H  
ATOM   1868 2HD1 LEU A 121      -8.678   4.274  11.673  1.00  6.75           H  
ATOM   1869 3HD1 LEU A 121     -10.214   3.408  11.894  1.00  6.75           H  
ATOM   1870 1HD2 LEU A 121      -9.123   1.384  13.982  1.00  6.75           H  
ATOM   1871 2HD2 LEU A 121     -10.119   0.937  12.575  1.00  6.75           H  
ATOM   1872 3HD2 LEU A 121      -8.522   0.182  12.813  1.00  6.75           H  
ATOM   1873  N   GLU A 122      -8.668  -0.440   8.430  1.00  6.48           N  
ATOM   1874  CA  GLU A 122      -8.785  -0.817   7.017  1.00  6.48           C  
ATOM   1875  C   GLU A 122      -9.354   0.270   6.095  1.00  6.48           C  
ATOM   1876  O   GLU A 122      -9.536   0.033   4.900  1.00  6.48           O  
ATOM   1877  CB  GLU A 122      -9.646  -2.074   6.892  1.00  6.48           C  
ATOM   1878  CG  GLU A 122      -9.029  -3.322   7.523  1.00  6.48           C  
ATOM   1879  CD  GLU A 122      -9.909  -4.551   7.415  1.00  6.48           C  
ATOM   1880  OE1 GLU A 122     -10.986  -4.448   6.876  1.00  6.48           O  
ATOM   1881  OE2 GLU A 122      -9.497  -5.592   7.873  1.00  6.48           O1-
ATOM   1882  H   GLU A 122      -9.406  -0.697   9.069  1.00  6.48           H  
ATOM   1883  HA  GLU A 122      -7.784  -1.057   6.658  1.00  6.48           H  
ATOM   1884 1HB  GLU A 122     -10.613  -1.901   7.365  1.00  6.48           H  
ATOM   1885 2HB  GLU A 122      -9.830  -2.284   5.839  1.00  6.48           H  
ATOM   1886 1HG  GLU A 122      -8.078  -3.527   7.031  1.00  6.48           H  
ATOM   1887 2HG  GLU A 122      -8.824  -3.117   8.573  1.00  6.48           H  
ATOM   1888  N   GLY A 123      -9.688   1.433   6.649  1.00  6.01           N  
ATOM   1889  CA  GLY A 123     -10.269   2.507   5.847  1.00  6.01           C  
ATOM   1890  C   GLY A 123      -9.213   3.431   5.237  1.00  6.01           C  
ATOM   1891  O   GLY A 123      -8.014   3.182   5.340  1.00  6.01           O  
ATOM   1892  H   GLY A 123      -9.512   1.570   7.632  1.00  6.01           H  
ATOM   1893 1HA  GLY A 123     -10.872   2.075   5.047  1.00  6.01           H  
ATOM   1894 2HA  GLY A 123     -10.945   3.091   6.469  1.00  6.01           H  
ATOM   1895  N   ASP A 124      -9.682   4.537   4.654  1.00  5.43           N  
ATOM   1896  CA  ASP A 124      -8.847   5.541   3.983  1.00  5.43           C  
ATOM   1897  C   ASP A 124      -8.676   6.796   4.825  1.00  5.43           C  
ATOM   1898  O   ASP A 124      -8.289   7.853   4.315  1.00  5.43           O  
ATOM   1899  CB  ASP A 124      -9.482   5.941   2.648  1.00  5.43           C  
ATOM   1900  CG  ASP A 124      -9.523   4.808   1.632  1.00  5.43           C  
ATOM   1901  OD1 ASP A 124      -8.547   4.112   1.502  1.00  5.43           O  
ATOM   1902  OD2 ASP A 124     -10.542   4.640   1.008  1.00  5.43           O1-
ATOM   1903  H   ASP A 124     -10.683   4.674   4.639  1.00  5.43           H  
ATOM   1904  HA  ASP A 124      -7.863   5.109   3.798  1.00  5.43           H  
ATOM   1905 1HB  ASP A 124     -10.501   6.292   2.822  1.00  5.43           H  
ATOM   1906 2HB  ASP A 124      -8.921   6.774   2.219  1.00  5.43           H  
ATOM   1907  N   LEU A 125      -8.946   6.675   6.115  1.00  4.85           N  
ATOM   1908  CA  LEU A 125      -8.929   7.819   7.005  1.00  4.85           C  
ATOM   1909  C   LEU A 125      -7.615   8.550   7.070  1.00  4.85           C  
ATOM   1910  O   LEU A 125      -7.601   9.769   7.068  1.00  4.85           O  
ATOM   1911  CB  LEU A 125      -9.268   7.374   8.417  1.00  4.85           C  
ATOM   1912  CG  LEU A 125     -10.669   6.929   8.649  1.00  4.85           C  
ATOM   1913  CD1 LEU A 125     -10.759   6.364  10.054  1.00  4.85           C  
ATOM   1914  CD2 LEU A 125     -11.599   8.115   8.453  1.00  4.85           C  
ATOM   1915  H   LEU A 125      -9.205   5.766   6.474  1.00  4.85           H  
ATOM   1916  HA  LEU A 125      -9.690   8.520   6.663  1.00  4.85           H  
ATOM   1917 1HB  LEU A 125      -8.619   6.541   8.672  1.00  4.85           H  
ATOM   1918 2HB  LEU A 125      -9.061   8.186   9.102  1.00  4.85           H  
ATOM   1919  HG  LEU A 125     -10.933   6.140   7.946  1.00  4.85           H  
ATOM   1920 1HD1 LEU A 125     -11.777   6.025  10.249  1.00  4.85           H  
ATOM   1921 2HD1 LEU A 125     -10.075   5.524  10.142  1.00  4.85           H  
ATOM   1922 3HD1 LEU A 125     -10.487   7.133  10.777  1.00  4.85           H  
ATOM   1923 1HD2 LEU A 125     -12.629   7.802   8.626  1.00  4.85           H  
ATOM   1924 2HD2 LEU A 125     -11.336   8.904   9.158  1.00  4.85           H  
ATOM   1925 3HD2 LEU A 125     -11.500   8.491   7.437  1.00  4.85           H  
ATOM   1926  N   MET A 126      -6.490   7.850   7.070  1.00  4.32           N  
ATOM   1927  CA  MET A 126      -5.242   8.593   7.177  1.00  4.32           C  
ATOM   1928  C   MET A 126      -4.999   9.490   5.958  1.00  4.32           C  
ATOM   1929  O   MET A 126      -4.336  10.522   6.068  1.00  4.32           O  
ATOM   1930  CB  MET A 126      -4.081   7.630   7.433  1.00  4.32           C  
ATOM   1931  CG  MET A 126      -3.714   6.712   6.288  1.00  4.32           C  
ATOM   1932  SD  MET A 126      -2.464   5.491   6.780  1.00  4.32           S  
ATOM   1933  CE  MET A 126      -0.964   6.461   6.940  1.00  4.32           C  
ATOM   1934  H   MET A 126      -6.503   6.842   7.035  1.00  4.32           H  
ATOM   1935  HA  MET A 126      -5.317   9.248   8.043  1.00  4.32           H  
ATOM   1936 1HB  MET A 126      -3.190   8.204   7.691  1.00  4.32           H  
ATOM   1937 2HB  MET A 126      -4.315   7.001   8.292  1.00  4.32           H  
ATOM   1938 1HG  MET A 126      -4.602   6.183   5.938  1.00  4.32           H  
ATOM   1939 2HG  MET A 126      -3.315   7.298   5.458  1.00  4.32           H  
ATOM   1940 1HE  MET A 126      -0.143   5.804   7.234  1.00  4.32           H  
ATOM   1941 2HE  MET A 126      -0.726   6.925   5.981  1.00  4.32           H  
ATOM   1942 3HE  MET A 126      -1.103   7.232   7.697  1.00  4.32           H  
ATOM   1943  N   VAL A 127      -5.584   9.151   4.807  1.00  3.88           N  
ATOM   1944  CA  VAL A 127      -5.396   9.965   3.622  1.00  3.88           C  
ATOM   1945  C   VAL A 127      -6.331  11.151   3.693  1.00  3.88           C  
ATOM   1946  O   VAL A 127      -5.933  12.294   3.457  1.00  3.88           O  
ATOM   1947  CB  VAL A 127      -5.678   9.165   2.344  1.00  3.88           C  
ATOM   1948  CG1 VAL A 127      -5.593  10.106   1.121  1.00  3.88           C  
ATOM   1949  CG2 VAL A 127      -4.677   7.998   2.247  1.00  3.88           C  
ATOM   1950  H   VAL A 127      -6.200   8.345   4.753  1.00  3.88           H  
ATOM   1951  HA  VAL A 127      -4.367  10.324   3.596  1.00  3.88           H  
ATOM   1952  HB  VAL A 127      -6.694   8.768   2.385  1.00  3.88           H  
ATOM   1953 1HG1 VAL A 127      -5.808   9.548   0.212  1.00  3.88           H  
ATOM   1954 2HG1 VAL A 127      -6.322  10.912   1.231  1.00  3.88           H  
ATOM   1955 3HG1 VAL A 127      -4.594  10.528   1.057  1.00  3.88           H  
ATOM   1956 1HG2 VAL A 127      -4.883   7.419   1.347  1.00  3.88           H  
ATOM   1957 2HG2 VAL A 127      -3.659   8.391   2.205  1.00  3.88           H  
ATOM   1958 3HG2 VAL A 127      -4.785   7.357   3.123  1.00  3.88           H  
ATOM   1959  N   LEU A 128      -7.579  10.874   4.067  1.00  3.55           N  
ATOM   1960  CA  LEU A 128      -8.600  11.904   4.139  1.00  3.55           C  
ATOM   1961  C   LEU A 128      -8.219  12.973   5.161  1.00  3.55           C  
ATOM   1962  O   LEU A 128      -8.347  14.180   4.909  1.00  3.55           O  
ATOM   1963  CB  LEU A 128      -9.907  11.235   4.559  1.00  3.55           C  
ATOM   1964  CG  LEU A 128     -10.500  10.290   3.518  1.00  3.55           C  
ATOM   1965  CD1 LEU A 128     -11.653   9.508   4.132  1.00  3.55           C  
ATOM   1966  CD2 LEU A 128     -10.954  11.099   2.331  1.00  3.55           C  
ATOM   1967  H   LEU A 128      -7.827   9.904   4.274  1.00  3.55           H  
ATOM   1968  HA  LEU A 128      -8.708  12.350   3.160  1.00  3.55           H  
ATOM   1969 1HB  LEU A 128      -9.727  10.664   5.467  1.00  3.55           H  
ATOM   1970 2HB  LEU A 128     -10.641  12.007   4.775  1.00  3.55           H  
ATOM   1971  HG  LEU A 128      -9.739   9.579   3.197  1.00  3.55           H  
ATOM   1972 1HD1 LEU A 128     -12.067   8.829   3.386  1.00  3.55           H  
ATOM   1973 2HD1 LEU A 128     -11.291   8.932   4.976  1.00  3.55           H  
ATOM   1974 3HD1 LEU A 128     -12.426  10.198   4.465  1.00  3.55           H  
ATOM   1975 1HD2 LEU A 128     -11.368  10.435   1.573  1.00  3.55           H  
ATOM   1976 2HD2 LEU A 128     -11.714  11.815   2.644  1.00  3.55           H  
ATOM   1977 3HD2 LEU A 128     -10.109  11.629   1.926  1.00  3.55           H  
ATOM   1978  N   ILE A 129      -7.674  12.508   6.282  1.00  3.29           N  
ATOM   1979  CA  ILE A 129      -7.221  13.352   7.367  1.00  3.29           C  
ATOM   1980  C   ILE A 129      -6.024  14.195   6.942  1.00  3.29           C  
ATOM   1981  O   ILE A 129      -6.042  15.421   7.122  1.00  3.29           O  
ATOM   1982  CB  ILE A 129      -6.893  12.451   8.580  1.00  3.29           C  
ATOM   1983  CG1 ILE A 129      -8.201  11.850   9.138  1.00  3.29           C  
ATOM   1984  CG2 ILE A 129      -6.162  13.152   9.621  1.00  3.29           C  
ATOM   1985  CD1 ILE A 129      -7.973  10.735  10.131  1.00  3.29           C  
ATOM   1986  H   ILE A 129      -7.605  11.501   6.410  1.00  3.29           H  
ATOM   1987  HA  ILE A 129      -8.027  14.021   7.644  1.00  3.29           H  
ATOM   1988  HB  ILE A 129      -6.280  11.623   8.237  1.00  3.29           H  
ATOM   1989 1HG1 ILE A 129      -8.770  12.637   9.629  1.00  3.29           H  
ATOM   1990 2HG1 ILE A 129      -8.796  11.466   8.311  1.00  3.29           H  
ATOM   1991 1HG2 ILE A 129      -5.954  12.470  10.421  1.00  3.29           H  
ATOM   1992 2HG2 ILE A 129      -5.236  13.516   9.201  1.00  3.29           H  
ATOM   1993 3HG2 ILE A 129      -6.766  13.964   9.986  1.00  3.29           H  
ATOM   1994 1HD1 ILE A 129      -8.931  10.356  10.484  1.00  3.29           H  
ATOM   1995 2HD1 ILE A 129      -7.419   9.932   9.655  1.00  3.29           H  
ATOM   1996 3HD1 ILE A 129      -7.403  11.117  10.972  1.00  3.29           H  
ATOM   1997  N   ASN A 130      -5.023  13.574   6.312  1.00  3.09           N  
ATOM   1998  CA  ASN A 130      -3.870  14.336   5.860  1.00  3.09           C  
ATOM   1999  C   ASN A 130      -4.272  15.334   4.766  1.00  3.09           C  
ATOM   2000  O   ASN A 130      -3.700  16.421   4.668  1.00  3.09           O  
ATOM   2001  CB  ASN A 130      -2.780  13.407   5.396  1.00  3.09           C  
ATOM   2002  CG  ASN A 130      -2.187  12.653   6.562  1.00  3.09           C  
ATOM   2003  ND2 ASN A 130      -1.405  11.650   6.263  1.00  3.09           N  
ATOM   2004  OD1 ASN A 130      -2.426  12.990   7.735  1.00  3.09           O  
ATOM   2005  H   ASN A 130      -5.024  12.561   6.167  1.00  3.09           H  
ATOM   2006  HA  ASN A 130      -3.485  14.912   6.701  1.00  3.09           H  
ATOM   2007 1HB  ASN A 130      -3.187  12.695   4.672  1.00  3.09           H  
ATOM   2008 2HB  ASN A 130      -1.992  13.979   4.902  1.00  3.09           H  
ATOM   2009 1HD2 ASN A 130      -0.974  11.121   6.995  1.00  3.09           H  
ATOM   2010 2HD2 ASN A 130      -1.239  11.419   5.308  1.00  3.09           H  
ATOM   2011  N   GLY A 131      -5.288  14.985   3.971  1.00  2.94           N  
ATOM   2012  CA  GLY A 131      -5.803  15.858   2.925  1.00  2.94           C  
ATOM   2013  C   GLY A 131      -6.282  17.150   3.547  1.00  2.94           C  
ATOM   2014  O   GLY A 131      -5.827  18.235   3.183  1.00  2.94           O  
ATOM   2015  H   GLY A 131      -5.702  14.059   4.063  1.00  2.94           H  
ATOM   2016 1HA  GLY A 131      -5.034  16.063   2.189  1.00  2.94           H  
ATOM   2017 2HA  GLY A 131      -6.613  15.359   2.416  1.00  2.94           H  
ATOM   2018  N   PHE A 132      -7.156  17.026   4.535  1.00  2.83           N  
ATOM   2019  CA  PHE A 132      -7.669  18.174   5.266  1.00  2.83           C  
ATOM   2020  C   PHE A 132      -6.515  19.021   5.802  1.00  2.83           C  
ATOM   2021  O   PHE A 132      -6.516  20.249   5.686  1.00  2.83           O  
ATOM   2022  CB  PHE A 132      -8.605  17.678   6.365  1.00  2.83           C  
ATOM   2023  CG  PHE A 132      -9.123  18.689   7.322  1.00  2.83           C  
ATOM   2024  CD1 PHE A 132     -10.099  19.610   6.974  1.00  2.83           C  
ATOM   2025  CD2 PHE A 132      -8.672  18.660   8.617  1.00  2.83           C  
ATOM   2026  CE1 PHE A 132     -10.585  20.498   7.915  1.00  2.83           C  
ATOM   2027  CE2 PHE A 132      -9.151  19.524   9.559  1.00  2.83           C  
ATOM   2028  CZ  PHE A 132     -10.108  20.452   9.216  1.00  2.83           C  
ATOM   2029  H   PHE A 132      -7.487  16.089   4.780  1.00  2.83           H  
ATOM   2030  HA  PHE A 132      -8.244  18.787   4.580  1.00  2.83           H  
ATOM   2031 1HB  PHE A 132      -9.459  17.188   5.901  1.00  2.83           H  
ATOM   2032 2HB  PHE A 132      -8.088  16.914   6.943  1.00  2.83           H  
ATOM   2033  HD1 PHE A 132     -10.478  19.633   5.959  1.00  2.83           H  
ATOM   2034  HD2 PHE A 132      -7.931  17.920   8.884  1.00  2.83           H  
ATOM   2035  HE1 PHE A 132     -11.348  21.226   7.632  1.00  2.83           H  
ATOM   2036  HE2 PHE A 132      -8.783  19.469  10.576  1.00  2.83           H  
ATOM   2037  HZ  PHE A 132     -10.491  21.141   9.967  1.00  2.83           H  
ATOM   2038  N   ALA A 133      -5.535  18.380   6.408  1.00  2.77           N  
ATOM   2039  CA  ALA A 133      -4.390  19.105   6.931  1.00  2.77           C  
ATOM   2040  C   ALA A 133      -3.618  19.871   5.887  1.00  2.77           C  
ATOM   2041  O   ALA A 133      -3.242  21.023   6.113  1.00  2.77           O  
ATOM   2042  CB  ALA A 133      -3.483  18.127   7.524  1.00  2.77           C  
ATOM   2043  H   ALA A 133      -5.585  17.363   6.505  1.00  2.77           H  
ATOM   2044  HA  ALA A 133      -4.750  19.803   7.683  1.00  2.77           H  
ATOM   2045 1HB  ALA A 133      -2.635  18.591   7.992  1.00  2.77           H  
ATOM   2046 2HB  ALA A 133      -4.051  17.671   8.165  1.00  2.77           H  
ATOM   2047 3HB  ALA A 133      -3.163  17.432   6.795  1.00  2.77           H  
ATOM   2048  N   LEU A 134      -3.428  19.256   4.729  1.00  2.77           N  
ATOM   2049  CA  LEU A 134      -2.731  19.869   3.619  1.00  2.77           C  
ATOM   2050  C   LEU A 134      -3.539  21.061   3.160  1.00  2.77           C  
ATOM   2051  O   LEU A 134      -2.978  22.104   2.815  1.00  2.77           O  
ATOM   2052  CB  LEU A 134      -2.438  18.812   2.547  1.00  2.77           C  
ATOM   2053  CG  LEU A 134      -1.659  19.250   1.299  1.00  2.77           C  
ATOM   2054  CD1 LEU A 134      -0.344  19.850   1.718  1.00  2.77           C  
ATOM   2055  CD2 LEU A 134      -1.406  18.008   0.423  1.00  2.77           C  
ATOM   2056  H   LEU A 134      -3.760  18.295   4.617  1.00  2.77           H  
ATOM   2057  HA  LEU A 134      -1.778  20.249   3.970  1.00  2.77           H  
ATOM   2058 1HB  LEU A 134      -1.868  18.008   3.017  1.00  2.77           H  
ATOM   2059 2HB  LEU A 134      -3.369  18.390   2.243  1.00  2.77           H  
ATOM   2060  HG  LEU A 134      -2.229  19.994   0.739  1.00  2.77           H  
ATOM   2061 1HD1 LEU A 134       0.226  20.152   0.835  1.00  2.77           H  
ATOM   2062 2HD1 LEU A 134      -0.536  20.717   2.340  1.00  2.77           H  
ATOM   2063 3HD1 LEU A 134       0.212  19.114   2.281  1.00  2.77           H  
ATOM   2064 1HD2 LEU A 134      -0.844  18.289  -0.466  1.00  2.77           H  
ATOM   2065 2HD2 LEU A 134      -0.834  17.274   0.995  1.00  2.77           H  
ATOM   2066 3HD2 LEU A 134      -2.359  17.578   0.137  1.00  2.77           H  
ATOM   2067  N   ALA A 135      -4.868  20.933   3.170  1.00  2.82           N  
ATOM   2068  CA  ALA A 135      -5.698  22.067   2.814  1.00  2.82           C  
ATOM   2069  C   ALA A 135      -5.427  23.233   3.753  1.00  2.82           C  
ATOM   2070  O   ALA A 135      -5.252  24.362   3.300  1.00  2.82           O  
ATOM   2071  CB  ALA A 135      -7.156  21.716   2.907  1.00  2.82           C  
ATOM   2072  H   ALA A 135      -5.292  20.041   3.424  1.00  2.82           H  
ATOM   2073  HA  ALA A 135      -5.454  22.364   1.795  1.00  2.82           H  
ATOM   2074 1HB  ALA A 135      -7.700  22.564   2.634  1.00  2.82           H  
ATOM   2075 2HB  ALA A 135      -7.373  20.906   2.249  1.00  2.82           H  
ATOM   2076 3HB  ALA A 135      -7.425  21.440   3.903  1.00  2.82           H  
ATOM   2077  N   TRP A 136      -5.303  22.954   5.057  1.00  2.94           N  
ATOM   2078  CA  TRP A 136      -5.003  24.010   6.023  1.00  2.94           C  
ATOM   2079  C   TRP A 136      -3.585  24.532   5.896  1.00  2.94           C  
ATOM   2080  O   TRP A 136      -3.329  25.721   6.114  1.00  2.94           O  
ATOM   2081  CB  TRP A 136      -5.249  23.559   7.460  1.00  2.94           C  
ATOM   2082  CG  TRP A 136      -6.645  23.764   7.937  1.00  2.94           C  
ATOM   2083  CD1 TRP A 136      -7.584  22.838   8.234  1.00  2.94           C  
ATOM   2084  CD2 TRP A 136      -7.254  25.054   8.204  1.00  2.94           C  
ATOM   2085  CE2 TRP A 136      -8.532  24.813   8.685  1.00  2.94           C  
ATOM   2086  CE3 TRP A 136      -6.809  26.375   8.082  1.00  2.94           C  
ATOM   2087  NE1 TRP A 136      -8.730  23.467   8.693  1.00  2.94           N  
ATOM   2088  CZ2 TRP A 136      -9.377  25.841   9.063  1.00  2.94           C  
ATOM   2089  CZ3 TRP A 136      -7.653  27.401   8.455  1.00  2.94           C  
ATOM   2090  CH2 TRP A 136      -8.901  27.140   8.940  1.00  2.94           C  
ATOM   2091  H   TRP A 136      -5.464  21.994   5.375  1.00  2.94           H  
ATOM   2092  HA  TRP A 136      -5.682  24.834   5.832  1.00  2.94           H  
ATOM   2093 1HB  TRP A 136      -5.014  22.496   7.542  1.00  2.94           H  
ATOM   2094 2HB  TRP A 136      -4.573  24.092   8.130  1.00  2.94           H  
ATOM   2095  HD1 TRP A 136      -7.453  21.758   8.141  1.00  2.94           H  
ATOM   2096  HE1 TRP A 136      -9.578  23.009   8.988  1.00  2.94           H  
ATOM   2097  HE3 TRP A 136      -5.811  26.588   7.702  1.00  2.94           H  
ATOM   2098  HZ2 TRP A 136     -10.382  25.656   9.442  1.00  2.94           H  
ATOM   2099  HZ3 TRP A 136      -7.294  28.426   8.359  1.00  2.94           H  
ATOM   2100  HH2 TRP A 136      -9.543  27.973   9.228  1.00  2.94           H  
ATOM   2101  N   LEU A 137      -2.657  23.665   5.503  1.00  3.12           N  
ATOM   2102  CA  LEU A 137      -1.286  24.096   5.318  1.00  3.12           C  
ATOM   2103  C   LEU A 137      -1.307  25.137   4.206  1.00  3.12           C  
ATOM   2104  O   LEU A 137      -0.751  26.228   4.358  1.00  3.12           O  
ATOM   2105  CB  LEU A 137      -0.392  22.902   4.931  1.00  3.12           C  
ATOM   2106  CG  LEU A 137       1.094  23.157   4.711  1.00  3.12           C  
ATOM   2107  CD1 LEU A 137       1.709  23.704   5.964  1.00  3.12           C  
ATOM   2108  CD2 LEU A 137       1.767  21.840   4.376  1.00  3.12           C  
ATOM   2109  H   LEU A 137      -2.908  22.687   5.369  1.00  3.12           H  
ATOM   2110  HA  LEU A 137      -0.921  24.551   6.238  1.00  3.12           H  
ATOM   2111 1HB  LEU A 137      -0.506  22.113   5.631  1.00  3.12           H  
ATOM   2112 2HB  LEU A 137      -0.758  22.535   3.981  1.00  3.12           H  
ATOM   2113  HG  LEU A 137       1.224  23.872   3.909  1.00  3.12           H  
ATOM   2114 1HD1 LEU A 137       2.764  23.876   5.799  1.00  3.12           H  
ATOM   2115 2HD1 LEU A 137       1.227  24.647   6.229  1.00  3.12           H  
ATOM   2116 3HD1 LEU A 137       1.576  22.987   6.771  1.00  3.12           H  
ATOM   2117 1HD2 LEU A 137       2.821  21.987   4.226  1.00  3.12           H  
ATOM   2118 2HD2 LEU A 137       1.613  21.158   5.203  1.00  3.12           H  
ATOM   2119 3HD2 LEU A 137       1.334  21.430   3.485  1.00  3.12           H  
ATOM   2120  N   ALA A 138      -1.987  24.803   3.099  1.00  3.36           N  
ATOM   2121  CA  ALA A 138      -2.120  25.695   1.955  1.00  3.36           C  
ATOM   2122  C   ALA A 138      -2.858  26.984   2.303  1.00  3.36           C  
ATOM   2123  O   ALA A 138      -2.430  28.063   1.902  1.00  3.36           O  
ATOM   2124  CB  ALA A 138      -2.853  24.988   0.834  1.00  3.36           C  
ATOM   2125  H   ALA A 138      -2.423  23.881   3.050  1.00  3.36           H  
ATOM   2126  HA  ALA A 138      -1.118  25.956   1.618  1.00  3.36           H  
ATOM   2127 1HB  ALA A 138      -2.921  25.647  -0.030  1.00  3.36           H  
ATOM   2128 2HB  ALA A 138      -2.312  24.081   0.564  1.00  3.36           H  
ATOM   2129 3HB  ALA A 138      -3.854  24.724   1.169  1.00  3.36           H  
ATOM   2130  N   ILE A 139      -3.921  26.898   3.111  1.00  3.67           N  
ATOM   2131  CA  ILE A 139      -4.662  28.103   3.474  1.00  3.67           C  
ATOM   2132  C   ILE A 139      -3.770  29.056   4.242  1.00  3.67           C  
ATOM   2133  O   ILE A 139      -3.747  30.259   3.954  1.00  3.67           O  
ATOM   2134  CB  ILE A 139      -5.930  27.770   4.293  1.00  3.67           C  
ATOM   2135  CG1 ILE A 139      -6.961  27.065   3.388  1.00  3.67           C  
ATOM   2136  CG2 ILE A 139      -6.522  29.033   4.902  1.00  3.67           C  
ATOM   2137  CD1 ILE A 139      -8.113  26.415   4.140  1.00  3.67           C  
ATOM   2138  H   ILE A 139      -4.254  25.985   3.416  1.00  3.67           H  
ATOM   2139  HA  ILE A 139      -4.981  28.597   2.572  1.00  3.67           H  
ATOM   2140  HB  ILE A 139      -5.667  27.083   5.088  1.00  3.67           H  
ATOM   2141 1HG1 ILE A 139      -7.374  27.802   2.707  1.00  3.67           H  
ATOM   2142 2HG1 ILE A 139      -6.459  26.317   2.799  1.00  3.67           H  
ATOM   2143 1HG2 ILE A 139      -7.404  28.771   5.481  1.00  3.67           H  
ATOM   2144 2HG2 ILE A 139      -5.786  29.501   5.555  1.00  3.67           H  
ATOM   2145 3HG2 ILE A 139      -6.800  29.728   4.110  1.00  3.67           H  
ATOM   2146 1HD1 ILE A 139      -8.794  25.953   3.427  1.00  3.67           H  
ATOM   2147 2HD1 ILE A 139      -7.727  25.653   4.817  1.00  3.67           H  
ATOM   2148 3HD1 ILE A 139      -8.645  27.169   4.708  1.00  3.67           H  
ATOM   2149  N   ARG A 140      -3.012  28.530   5.196  1.00  4.06           N  
ATOM   2150  CA  ARG A 140      -2.127  29.372   5.973  1.00  4.06           C  
ATOM   2151  C   ARG A 140      -1.008  29.912   5.088  1.00  4.06           C  
ATOM   2152  O   ARG A 140      -0.670  31.091   5.160  1.00  4.06           O  
ATOM   2153  CB  ARG A 140      -1.539  28.592   7.130  1.00  4.06           C  
ATOM   2154  CG  ARG A 140      -0.672  29.398   8.083  1.00  4.06           C  
ATOM   2155  CD  ARG A 140      -1.468  30.456   8.790  1.00  4.06           C  
ATOM   2156  NE  ARG A 140      -0.661  31.197   9.753  1.00  4.06           N  
ATOM   2157  CZ  ARG A 140      -0.989  32.401  10.273  1.00  4.06           C  
ATOM   2158  NH1 ARG A 140      -2.110  32.994   9.922  1.00  4.06           N1+
ATOM   2159  NH2 ARG A 140      -0.176  32.988  11.132  1.00  4.06           N  
ATOM   2160  H   ARG A 140      -3.064  27.529   5.400  1.00  4.06           H  
ATOM   2161  HA  ARG A 140      -2.702  30.208   6.368  1.00  4.06           H  
ATOM   2162 1HB  ARG A 140      -2.344  28.155   7.699  1.00  4.06           H  
ATOM   2163 2HB  ARG A 140      -0.939  27.765   6.738  1.00  4.06           H  
ATOM   2164 1HG  ARG A 140      -0.235  28.730   8.826  1.00  4.06           H  
ATOM   2165 2HG  ARG A 140       0.124  29.888   7.516  1.00  4.06           H  
ATOM   2166 1HD  ARG A 140      -1.861  31.162   8.060  1.00  4.06           H  
ATOM   2167 2HD  ARG A 140      -2.296  29.989   9.326  1.00  4.06           H  
ATOM   2168  HE  ARG A 140       0.209  30.780  10.052  1.00  4.06           H  
ATOM   2169 1HH1 ARG A 140      -2.736  32.545   9.270  1.00  4.06           H  
ATOM   2170 2HH1 ARG A 140      -2.347  33.895  10.310  1.00  4.06           H  
ATOM   2171 1HH2 ARG A 140       0.686  32.536  11.402  1.00  4.06           H  
ATOM   2172 2HH2 ARG A 140      -0.416  33.889  11.519  1.00  4.06           H  
ATOM   2173  N   ALA A 141      -0.450  29.066   4.223  1.00  4.54           N  
ATOM   2174  CA  ALA A 141       0.634  29.488   3.346  1.00  4.54           C  
ATOM   2175  C   ALA A 141       0.212  30.648   2.455  1.00  4.54           C  
ATOM   2176  O   ALA A 141       0.988  31.567   2.211  1.00  4.54           O  
ATOM   2177  CB  ALA A 141       1.065  28.323   2.484  1.00  4.54           C  
ATOM   2178  H   ALA A 141      -0.752  28.093   4.186  1.00  4.54           H  
ATOM   2179  HA  ALA A 141       1.466  29.815   3.965  1.00  4.54           H  
ATOM   2180 1HB  ALA A 141       1.874  28.618   1.852  1.00  4.54           H  
ATOM   2181 2HB  ALA A 141       1.383  27.497   3.122  1.00  4.54           H  
ATOM   2182 3HB  ALA A 141       0.230  28.004   1.873  1.00  4.54           H  
ATOM   2183  N   MET A 142      -1.029  30.597   1.964  1.00  5.11           N  
ATOM   2184  CA  MET A 142      -1.572  31.654   1.125  1.00  5.11           C  
ATOM   2185  C   MET A 142      -1.886  32.911   1.929  1.00  5.11           C  
ATOM   2186  O   MET A 142      -1.679  34.026   1.451  1.00  5.11           O  
ATOM   2187  CB  MET A 142      -2.830  31.151   0.418  1.00  5.11           C  
ATOM   2188  CG  MET A 142      -2.578  30.100  -0.668  1.00  5.11           C  
ATOM   2189  SD  MET A 142      -4.066  29.685  -1.597  1.00  5.11           S  
ATOM   2190  CE  MET A 142      -4.969  28.747  -0.359  1.00  5.11           C  
ATOM   2191  H   MET A 142      -1.611  29.787   2.170  1.00  5.11           H  
ATOM   2192  HA  MET A 142      -0.826  31.916   0.378  1.00  5.11           H  
ATOM   2193 1HB  MET A 142      -3.496  30.702   1.159  1.00  5.11           H  
ATOM   2194 2HB  MET A 142      -3.357  31.990  -0.034  1.00  5.11           H  
ATOM   2195 1HG  MET A 142      -1.835  30.481  -1.367  1.00  5.11           H  
ATOM   2196 2HG  MET A 142      -2.184  29.196  -0.224  1.00  5.11           H  
ATOM   2197 1HE  MET A 142      -5.918  28.410  -0.772  1.00  5.11           H  
ATOM   2198 2HE  MET A 142      -4.379  27.885  -0.049  1.00  5.11           H  
ATOM   2199 3HE  MET A 142      -5.154  29.388   0.496  1.00  5.11           H  
ATOM   2200  N   ALA A 143      -2.407  32.737   3.153  1.00  5.77           N  
ATOM   2201  CA  ALA A 143      -2.763  33.872   4.000  1.00  5.77           C  
ATOM   2202  C   ALA A 143      -1.557  34.715   4.388  1.00  5.77           C  
ATOM   2203  O   ALA A 143      -1.619  35.949   4.374  1.00  5.77           O  
ATOM   2204  CB  ALA A 143      -3.426  33.371   5.271  1.00  5.77           C  
ATOM   2205  H   ALA A 143      -2.593  31.795   3.498  1.00  5.77           H  
ATOM   2206  HA  ALA A 143      -3.457  34.500   3.446  1.00  5.77           H  
ATOM   2207 1HB  ALA A 143      -3.713  34.220   5.886  1.00  5.77           H  
ATOM   2208 2HB  ALA A 143      -4.309  32.784   5.016  1.00  5.77           H  
ATOM   2209 3HB  ALA A 143      -2.723  32.746   5.818  1.00  5.77           H  
ATOM   2210  N   VAL A 144      -0.463  34.043   4.732  1.00  6.47           N  
ATOM   2211  CA  VAL A 144       0.749  34.703   5.189  1.00  6.47           C  
ATOM   2212  C   VAL A 144       2.010  34.096   4.584  1.00  6.47           C  
ATOM   2213  O   VAL A 144       2.725  33.400   5.306  1.00  6.47           O  
ATOM   2214  CB  VAL A 144       0.888  34.564   6.721  1.00  6.47           C  
ATOM   2215  CG1 VAL A 144      -0.145  35.414   7.452  1.00  6.47           C  
ATOM   2216  CG2 VAL A 144       0.737  33.119   7.102  1.00  6.47           C  
ATOM   2217  H   VAL A 144      -0.490  33.021   4.710  1.00  6.47           H  
ATOM   2218  HA  VAL A 144       0.695  35.759   4.924  1.00  6.47           H  
ATOM   2219  HB  VAL A 144       1.878  34.917   7.011  1.00  6.47           H  
ATOM   2220 1HG1 VAL A 144      -0.008  35.305   8.527  1.00  6.47           H  
ATOM   2221 2HG1 VAL A 144      -0.020  36.460   7.173  1.00  6.47           H  
ATOM   2222 3HG1 VAL A 144      -1.146  35.086   7.185  1.00  6.47           H  
ATOM   2223 1HG2 VAL A 144       0.868  33.019   8.167  1.00  6.47           H  
ATOM   2224 2HG2 VAL A 144      -0.253  32.783   6.822  1.00  6.47           H  
ATOM   2225 3HG2 VAL A 144       1.483  32.518   6.588  1.00  6.47           H  
ATOM   2226  N   PRO A 145       2.305  34.269   3.288  1.00  7.10           N  
ATOM   2227  CA  PRO A 145       3.476  33.691   2.661  1.00  7.10           C  
ATOM   2228  C   PRO A 145       4.727  34.135   3.406  1.00  7.10           C  
ATOM   2229  O   PRO A 145       4.910  35.325   3.663  1.00  7.10           O  
ATOM   2230  CB  PRO A 145       3.438  34.323   1.260  1.00  7.10           C  
ATOM   2231  CG  PRO A 145       1.975  34.626   1.030  1.00  7.10           C  
ATOM   2232  CD  PRO A 145       1.464  35.073   2.392  1.00  7.10           C  
ATOM   2233  HA  PRO A 145       3.382  32.598   2.633  1.00  7.10           H  
ATOM   2234 1HB  PRO A 145       4.069  35.219   1.239  1.00  7.10           H  
ATOM   2235 2HB  PRO A 145       3.853  33.623   0.525  1.00  7.10           H  
ATOM   2236 1HG  PRO A 145       1.850  35.394   0.253  1.00  7.10           H  
ATOM   2237 2HG  PRO A 145       1.451  33.723   0.674  1.00  7.10           H  
ATOM   2238 1HD  PRO A 145       1.629  36.142   2.560  1.00  7.10           H  
ATOM   2239 2HD  PRO A 145       0.430  34.806   2.456  1.00  7.10           H  
ATOM   2240  N   ARG A 146       5.604  33.186   3.712  1.00  7.52           N  
ATOM   2241  CA  ARG A 146       6.872  33.459   4.394  1.00  7.52           C  
ATOM   2242  C   ARG A 146       7.978  32.601   3.783  1.00  7.52           C  
ATOM   2243  O   ARG A 146       8.906  32.172   4.470  1.00  7.52           O  
ATOM   2244  CB  ARG A 146       6.758  33.213   5.902  1.00  7.52           C  
ATOM   2245  CG  ARG A 146       5.853  34.228   6.642  1.00  7.52           C  
ATOM   2246  CD  ARG A 146       5.825  34.086   8.137  1.00  7.52           C  
ATOM   2247  NE  ARG A 146       5.160  32.862   8.598  1.00  7.52           N  
ATOM   2248  CZ  ARG A 146       5.792  31.802   9.172  1.00  7.52           C  
ATOM   2249  NH1 ARG A 146       7.091  31.830   9.362  1.00  7.52           N1+
ATOM   2250  NH2 ARG A 146       5.106  30.737   9.559  1.00  7.52           N  
ATOM   2251  H   ARG A 146       5.367  32.226   3.493  1.00  7.52           H  
ATOM   2252  HA  ARG A 146       7.131  34.508   4.245  1.00  7.52           H  
ATOM   2253 1HB  ARG A 146       6.356  32.217   6.080  1.00  7.52           H  
ATOM   2254 2HB  ARG A 146       7.746  33.256   6.354  1.00  7.52           H  
ATOM   2255 1HG  ARG A 146       6.180  35.238   6.399  1.00  7.52           H  
ATOM   2256 2HG  ARG A 146       4.835  34.103   6.303  1.00  7.52           H  
ATOM   2257 1HD  ARG A 146       6.846  34.080   8.516  1.00  7.52           H  
ATOM   2258 2HD  ARG A 146       5.291  34.937   8.556  1.00  7.52           H  
ATOM   2259  HE  ARG A 146       4.157  32.802   8.476  1.00  7.52           H  
ATOM   2260 1HH1 ARG A 146       7.633  32.627   9.080  1.00  7.52           H  
ATOM   2261 2HH1 ARG A 146       7.562  31.021   9.818  1.00  7.52           H  
ATOM   2262 1HH2 ARG A 146       4.111  30.698   9.430  1.00  7.52           H  
ATOM   2263 2HH2 ARG A 146       5.610  29.939  10.008  1.00  7.52           H  
ATOM   2264  N   THR A 147       7.828  32.301   2.493  1.00  7.65           N  
ATOM   2265  CA  THR A 147       8.746  31.486   1.675  1.00  7.65           C  
ATOM   2266  C   THR A 147       8.845  30.015   2.115  1.00  7.65           C  
ATOM   2267  O   THR A 147       8.482  29.105   1.363  1.00  7.65           O  
ATOM   2268  CB  THR A 147      10.159  32.106   1.641  1.00  7.65           C  
ATOM   2269  CG2 THR A 147      11.096  31.246   0.805  1.00  7.65           C  
ATOM   2270  OG1 THR A 147      10.088  33.420   1.069  1.00  7.65           O  
ATOM   2271  H   THR A 147       7.020  32.695   2.032  1.00  7.65           H  
ATOM   2272  HA  THR A 147       8.367  31.488   0.653  1.00  7.65           H  
ATOM   2273  HB  THR A 147      10.562  32.178   2.646  1.00  7.65           H  
ATOM   2274  HG1 THR A 147      10.973  33.793   1.022  1.00  7.65           H  
ATOM   2275 1HG2 THR A 147      12.084  31.704   0.790  1.00  7.65           H  
ATOM   2276 2HG2 THR A 147      11.166  30.250   1.238  1.00  7.65           H  
ATOM   2277 3HG2 THR A 147      10.714  31.174  -0.211  1.00  7.65           H  
ATOM   2278  N   ASP A 148       9.275  29.774   3.349  1.00  7.43           N  
ATOM   2279  CA  ASP A 148       9.395  28.410   3.847  1.00  7.43           C  
ATOM   2280  C   ASP A 148       8.047  27.714   3.861  1.00  7.43           C  
ATOM   2281  O   ASP A 148       7.955  26.514   3.604  1.00  7.43           O  
ATOM   2282  CB  ASP A 148      10.001  28.371   5.241  1.00  7.43           C  
ATOM   2283  CG  ASP A 148      10.341  26.966   5.671  1.00  7.43           C  
ATOM   2284  OD1 ASP A 148      11.210  26.366   5.074  1.00  7.43           O  
ATOM   2285  OD2 ASP A 148       9.713  26.493   6.581  1.00  7.43           O1-
ATOM   2286  H   ASP A 148       9.522  30.566   3.935  1.00  7.43           H  
ATOM   2287  HA  ASP A 148      10.055  27.858   3.175  1.00  7.43           H  
ATOM   2288 1HB  ASP A 148      10.906  28.978   5.269  1.00  7.43           H  
ATOM   2289 2HB  ASP A 148       9.297  28.800   5.957  1.00  7.43           H  
ATOM   2290  N   ASN A 149       6.984  28.480   4.099  1.00  6.97           N  
ATOM   2291  CA  ASN A 149       5.663  27.884   4.155  1.00  6.97           C  
ATOM   2292  C   ASN A 149       5.047  27.701   2.782  1.00  6.97           C  
ATOM   2293  O   ASN A 149       3.915  27.252   2.659  1.00  6.97           O  
ATOM   2294  CB  ASN A 149       4.750  28.664   5.080  1.00  6.97           C  
ATOM   2295  CG  ASN A 149       4.482  30.060   4.624  1.00  6.97           C  
ATOM   2296  ND2 ASN A 149       3.714  30.769   5.411  1.00  6.97           N  
ATOM   2297  OD1 ASN A 149       4.961  30.499   3.570  1.00  6.97           O  
ATOM   2298  H   ASN A 149       7.113  29.463   4.280  1.00  6.97           H  
ATOM   2299  HA  ASN A 149       5.774  26.892   4.562  1.00  6.97           H  
ATOM   2300 1HB  ASN A 149       3.796  28.137   5.177  1.00  6.97           H  
ATOM   2301 2HB  ASN A 149       5.202  28.707   6.073  1.00  6.97           H  
ATOM   2302 1HD2 ASN A 149       3.467  31.731   5.183  1.00  6.97           H  
ATOM   2303 2HD2 ASN A 149       3.353  30.364   6.247  1.00  6.97           H  
ATOM   2304  N   ILE A 150       5.821  27.975   1.745  1.00  6.39           N  
ATOM   2305  CA  ILE A 150       5.397  27.711   0.399  1.00  6.39           C  
ATOM   2306  C   ILE A 150       6.032  26.354   0.124  1.00  6.39           C  
ATOM   2307  O   ILE A 150       5.398  25.436  -0.398  1.00  6.39           O  
ATOM   2308  CB  ILE A 150       5.872  28.799  -0.571  1.00  6.39           C  
ATOM   2309  CG1 ILE A 150       5.376  30.181  -0.066  1.00  6.39           C  
ATOM   2310  CG2 ILE A 150       5.355  28.511  -1.957  1.00  6.39           C  
ATOM   2311  CD1 ILE A 150       3.883  30.273   0.122  1.00  6.39           C  
ATOM   2312  H   ILE A 150       6.744  28.369   1.878  1.00  6.39           H  
ATOM   2313  HA  ILE A 150       4.313  27.623   0.350  1.00  6.39           H  
ATOM   2314  HB  ILE A 150       6.957  28.821  -0.592  1.00  6.39           H  
ATOM   2315 1HG1 ILE A 150       5.853  30.388   0.894  1.00  6.39           H  
ATOM   2316 2HG1 ILE A 150       5.684  30.946  -0.777  1.00  6.39           H  
ATOM   2317 1HG2 ILE A 150       5.699  29.283  -2.641  1.00  6.39           H  
ATOM   2318 2HG2 ILE A 150       5.728  27.548  -2.277  1.00  6.39           H  
ATOM   2319 3HG2 ILE A 150       4.265  28.494  -1.944  1.00  6.39           H  
ATOM   2320 1HD1 ILE A 150       3.610  31.256   0.486  1.00  6.39           H  
ATOM   2321 2HD1 ILE A 150       3.377  30.084  -0.824  1.00  6.39           H  
ATOM   2322 3HD1 ILE A 150       3.588  29.535   0.844  1.00  6.39           H  
ATOM   2323  N   ALA A 151       7.297  26.225   0.535  1.00  5.82           N  
ATOM   2324  CA  ALA A 151       8.020  24.971   0.382  1.00  5.82           C  
ATOM   2325  C   ALA A 151       7.333  23.825   1.137  1.00  5.82           C  
ATOM   2326  O   ALA A 151       7.281  22.701   0.634  1.00  5.82           O  
ATOM   2327  CB  ALA A 151       9.444  25.126   0.885  1.00  5.82           C  
ATOM   2328  H   ALA A 151       7.764  27.032   0.948  1.00  5.82           H  
ATOM   2329  HA  ALA A 151       8.044  24.720  -0.671  1.00  5.82           H  
ATOM   2330 1HB  ALA A 151       9.986  24.192   0.741  1.00  5.82           H  
ATOM   2331 2HB  ALA A 151       9.936  25.924   0.332  1.00  5.82           H  
ATOM   2332 3HB  ALA A 151       9.434  25.375   1.943  1.00  5.82           H  
ATOM   2333  N   LEU A 152       6.769  24.101   2.323  1.00  5.34           N  
ATOM   2334  CA  LEU A 152       6.122  23.030   3.085  1.00  5.34           C  
ATOM   2335  C   LEU A 152       5.012  22.264   2.304  1.00  5.34           C  
ATOM   2336  O   LEU A 152       5.133  21.042   2.168  1.00  5.34           O  
ATOM   2337  CB  LEU A 152       5.526  23.598   4.398  1.00  5.34           C  
ATOM   2338  CG  LEU A 152       6.463  24.019   5.516  1.00  5.34           C  
ATOM   2339  CD1 LEU A 152       5.644  24.738   6.555  1.00  5.34           C  
ATOM   2340  CD2 LEU A 152       7.107  22.839   6.147  1.00  5.34           C  
ATOM   2341  H   LEU A 152       6.870  25.040   2.718  1.00  5.34           H  
ATOM   2342  HA  LEU A 152       6.894  22.307   3.351  1.00  5.34           H  
ATOM   2343 1HB  LEU A 152       5.007  24.503   4.187  1.00  5.34           H  
ATOM   2344 2HB  LEU A 152       4.831  22.890   4.810  1.00  5.34           H  
ATOM   2345  HG  LEU A 152       7.229  24.696   5.130  1.00  5.34           H  
ATOM   2346 1HD1 LEU A 152       6.295  25.055   7.373  1.00  5.34           H  
ATOM   2347 2HD1 LEU A 152       5.159  25.595   6.142  1.00  5.34           H  
ATOM   2348 3HD1 LEU A 152       4.889  24.062   6.919  1.00  5.34           H  
ATOM   2349 1HD2 LEU A 152       7.727  23.203   6.949  1.00  5.34           H  
ATOM   2350 2HD2 LEU A 152       6.356  22.188   6.559  1.00  5.34           H  
ATOM   2351 3HD2 LEU A 152       7.707  22.300   5.414  1.00  5.34           H  
ATOM   2352  N   PRO A 153       3.953  22.910   1.724  1.00  4.99           N  
ATOM   2353  CA  PRO A 153       2.958  22.240   0.908  1.00  4.99           C  
ATOM   2354  C   PRO A 153       3.523  21.725  -0.408  1.00  4.99           C  
ATOM   2355  O   PRO A 153       2.994  20.760  -0.958  1.00  4.99           O  
ATOM   2356  CB  PRO A 153       1.880  23.320   0.707  1.00  4.99           C  
ATOM   2357  CG  PRO A 153       2.588  24.612   0.913  1.00  4.99           C  
ATOM   2358  CD  PRO A 153       3.636  24.315   1.969  1.00  4.99           C  
ATOM   2359  HA  PRO A 153       2.546  21.406   1.486  1.00  4.99           H  
ATOM   2360 1HB  PRO A 153       1.452  23.233  -0.301  1.00  4.99           H  
ATOM   2361 2HB  PRO A 153       1.053  23.170   1.418  1.00  4.99           H  
ATOM   2362 1HG  PRO A 153       3.019  24.956  -0.036  1.00  4.99           H  
ATOM   2363 2HG  PRO A 153       1.885  25.394   1.240  1.00  4.99           H  
ATOM   2364 1HD  PRO A 153       4.461  24.947   1.825  1.00  4.99           H  
ATOM   2365 2HD  PRO A 153       3.189  24.456   2.943  1.00  4.99           H  
ATOM   2366  N   ILE A 154       4.634  22.293  -0.899  1.00  4.77           N  
ATOM   2367  CA  ILE A 154       5.204  21.737  -2.124  1.00  4.77           C  
ATOM   2368  C   ILE A 154       5.778  20.363  -1.851  1.00  4.77           C  
ATOM   2369  O   ILE A 154       5.505  19.412  -2.579  1.00  4.77           O  
ATOM   2370  CB  ILE A 154       6.288  22.635  -2.734  1.00  4.77           C  
ATOM   2371  CG1 ILE A 154       5.656  23.931  -3.250  1.00  4.77           C  
ATOM   2372  CG2 ILE A 154       7.009  21.875  -3.847  1.00  4.77           C  
ATOM   2373  CD1 ILE A 154       6.658  25.009  -3.602  1.00  4.77           C  
ATOM   2374  H   ILE A 154       5.060  23.123  -0.477  1.00  4.77           H  
ATOM   2375  HA  ILE A 154       4.408  21.635  -2.858  1.00  4.77           H  
ATOM   2376  HB  ILE A 154       7.004  22.907  -1.965  1.00  4.77           H  
ATOM   2377 1HG1 ILE A 154       5.081  23.700  -4.143  1.00  4.77           H  
ATOM   2378 2HG1 ILE A 154       4.974  24.314  -2.497  1.00  4.77           H  
ATOM   2379 1HG2 ILE A 154       7.786  22.506  -4.272  1.00  4.77           H  
ATOM   2380 2HG2 ILE A 154       7.459  20.975  -3.436  1.00  4.77           H  
ATOM   2381 3HG2 ILE A 154       6.295  21.601  -4.625  1.00  4.77           H  
ATOM   2382 1HD1 ILE A 154       6.128  25.885  -3.970  1.00  4.77           H  
ATOM   2383 2HD1 ILE A 154       7.229  25.278  -2.724  1.00  4.77           H  
ATOM   2384 3HD1 ILE A 154       7.330  24.642  -4.373  1.00  4.77           H  
ATOM   2385  N   LEU A 155       6.553  20.249  -0.786  1.00  4.67           N  
ATOM   2386  CA  LEU A 155       7.139  18.966  -0.447  1.00  4.67           C  
ATOM   2387  C   LEU A 155       6.036  17.961  -0.111  1.00  4.67           C  
ATOM   2388  O   LEU A 155       6.097  16.784  -0.507  1.00  4.67           O  
ATOM   2389  CB  LEU A 155       8.129  19.184   0.694  1.00  4.67           C  
ATOM   2390  CG  LEU A 155       9.401  19.968   0.260  1.00  4.67           C  
ATOM   2391  CD1 LEU A 155      10.180  20.367   1.438  1.00  4.67           C  
ATOM   2392  CD2 LEU A 155      10.260  19.086  -0.613  1.00  4.67           C  
ATOM   2393  H   LEU A 155       6.747  21.073  -0.212  1.00  4.67           H  
ATOM   2394  HA  LEU A 155       7.687  18.599  -1.310  1.00  4.67           H  
ATOM   2395 1HB  LEU A 155       7.634  19.770   1.467  1.00  4.67           H  
ATOM   2396 2HB  LEU A 155       8.424  18.223   1.109  1.00  4.67           H  
ATOM   2397  HG  LEU A 155       9.103  20.867  -0.285  1.00  4.67           H  
ATOM   2398 1HD1 LEU A 155      11.063  20.915   1.125  1.00  4.67           H  
ATOM   2399 2HD1 LEU A 155       9.556  21.003   2.056  1.00  4.67           H  
ATOM   2400 3HD1 LEU A 155      10.478  19.482   1.980  1.00  4.67           H  
ATOM   2401 1HD2 LEU A 155      11.151  19.633  -0.920  1.00  4.67           H  
ATOM   2402 2HD2 LEU A 155      10.550  18.207  -0.046  1.00  4.67           H  
ATOM   2403 3HD2 LEU A 155       9.702  18.787  -1.482  1.00  4.67           H  
ATOM   2404  N   ALA A 156       4.987  18.421   0.578  1.00  4.65           N  
ATOM   2405  CA  ALA A 156       3.880  17.527   0.868  1.00  4.65           C  
ATOM   2406  C   ALA A 156       3.232  17.035  -0.440  1.00  4.65           C  
ATOM   2407  O   ALA A 156       2.891  15.862  -0.563  1.00  4.65           O  
ATOM   2408  CB  ALA A 156       2.869  18.234   1.733  1.00  4.65           C  
ATOM   2409  H   ALA A 156       4.970  19.385   0.920  1.00  4.65           H  
ATOM   2410  HA  ALA A 156       4.271  16.662   1.405  1.00  4.65           H  
ATOM   2411 1HB  ALA A 156       2.050  17.555   1.970  1.00  4.65           H  
ATOM   2412 2HB  ALA A 156       3.351  18.568   2.648  1.00  4.65           H  
ATOM   2413 3HB  ALA A 156       2.492  19.088   1.192  1.00  4.65           H  
ATOM   2414  N   ALA A 157       3.082  17.941  -1.424  1.00  4.69           N  
ATOM   2415  CA  ALA A 157       2.528  17.639  -2.749  1.00  4.69           C  
ATOM   2416  C   ALA A 157       3.405  16.665  -3.552  1.00  4.69           C  
ATOM   2417  O   ALA A 157       2.899  15.878  -4.351  1.00  4.69           O  
ATOM   2418  CB  ALA A 157       2.337  18.919  -3.542  1.00  4.69           C  
ATOM   2419  H   ALA A 157       3.348  18.909  -1.248  1.00  4.69           H  
ATOM   2420  HA  ALA A 157       1.556  17.175  -2.600  1.00  4.69           H  
ATOM   2421 1HB  ALA A 157       1.889  18.687  -4.503  1.00  4.69           H  
ATOM   2422 2HB  ALA A 157       1.686  19.593  -2.986  1.00  4.69           H  
ATOM   2423 3HB  ALA A 157       3.297  19.396  -3.700  1.00  4.69           H  
ATOM   2424  N   LEU A 158       4.725  16.749  -3.380  1.00  4.75           N  
ATOM   2425  CA  LEU A 158       5.659  15.874  -4.095  1.00  4.75           C  
ATOM   2426  C   LEU A 158       5.652  14.420  -3.589  1.00  4.75           C  
ATOM   2427  O   LEU A 158       5.912  13.487  -4.353  1.00  4.75           O  
ATOM   2428  CB  LEU A 158       7.072  16.457  -4.022  1.00  4.75           C  
ATOM   2429  CG  LEU A 158       7.279  17.766  -4.804  1.00  4.75           C  
ATOM   2430  CD1 LEU A 158       8.657  18.312  -4.519  1.00  4.75           C  
ATOM   2431  CD2 LEU A 158       7.090  17.500  -6.273  1.00  4.75           C  
ATOM   2432  H   LEU A 158       5.089  17.463  -2.750  1.00  4.75           H  
ATOM   2433  HA  LEU A 158       5.360  15.862  -5.141  1.00  4.75           H  
ATOM   2434 1HB  LEU A 158       7.299  16.660  -2.978  1.00  4.75           H  
ATOM   2435 2HB  LEU A 158       7.774  15.721  -4.402  1.00  4.75           H  
ATOM   2436  HG  LEU A 158       6.556  18.496  -4.491  1.00  4.75           H  
ATOM   2437 1HD1 LEU A 158       8.797  19.244  -5.066  1.00  4.75           H  
ATOM   2438 2HD1 LEU A 158       8.743  18.500  -3.467  1.00  4.75           H  
ATOM   2439 3HD1 LEU A 158       9.409  17.592  -4.828  1.00  4.75           H  
ATOM   2440 1HD2 LEU A 158       7.229  18.427  -6.829  1.00  4.75           H  
ATOM   2441 2HD2 LEU A 158       7.819  16.762  -6.606  1.00  4.75           H  
ATOM   2442 3HD2 LEU A 158       6.082  17.120  -6.444  1.00  4.75           H  
ATOM   2443  N   THR A 159       5.355  14.232  -2.309  1.00  4.77           N  
ATOM   2444  CA  THR A 159       5.297  12.908  -1.684  1.00  4.77           C  
ATOM   2445  C   THR A 159       4.333  11.970  -2.435  1.00  4.77           C  
ATOM   2446  O   THR A 159       3.209  12.359  -2.667  1.00  4.77           O  
ATOM   2447  CB  THR A 159       4.810  13.064  -0.240  1.00  4.77           C  
ATOM   2448  CG2 THR A 159       4.587  11.737   0.426  1.00  4.77           C  
ATOM   2449  OG1 THR A 159       5.750  13.872   0.487  1.00  4.77           O  
ATOM   2450  H   THR A 159       5.194  15.060  -1.726  1.00  4.77           H  
ATOM   2451  HA  THR A 159       6.303  12.508  -1.670  1.00  4.77           H  
ATOM   2452  HB  THR A 159       3.858  13.587  -0.259  1.00  4.77           H  
ATOM   2453  HG1 THR A 159       5.776  14.773   0.095  1.00  4.77           H  
ATOM   2454 1HG2 THR A 159       4.213  11.903   1.419  1.00  4.77           H  
ATOM   2455 2HG2 THR A 159       3.861  11.170  -0.128  1.00  4.77           H  
ATOM   2456 3HG2 THR A 159       5.516  11.193   0.470  1.00  4.77           H  
ATOM   2457  N   PRO A 160       4.680  10.712  -2.777  1.00  4.72           N  
ATOM   2458  CA  PRO A 160       3.832   9.775  -3.523  1.00  4.72           C  
ATOM   2459  C   PRO A 160       2.355   9.647  -3.098  1.00  4.72           C  
ATOM   2460  O   PRO A 160       1.474   9.506  -3.952  1.00  4.72           O  
ATOM   2461  CB  PRO A 160       4.569   8.453  -3.298  1.00  4.72           C  
ATOM   2462  CG  PRO A 160       6.023   8.852  -3.162  1.00  4.72           C  
ATOM   2463  CD  PRO A 160       6.013  10.164  -2.423  1.00  4.72           C  
ATOM   2464  HA  PRO A 160       3.886  10.051  -4.593  1.00  4.72           H  
ATOM   2465 1HB  PRO A 160       4.169   7.956  -2.399  1.00  4.72           H  
ATOM   2466 2HB  PRO A 160       4.388   7.772  -4.143  1.00  4.72           H  
ATOM   2467 1HG  PRO A 160       6.580   8.069  -2.627  1.00  4.72           H  
ATOM   2468 2HG  PRO A 160       6.481   8.940  -4.161  1.00  4.72           H  
ATOM   2469 1HD  PRO A 160       6.127   9.995  -1.352  1.00  4.72           H  
ATOM   2470 2HD  PRO A 160       6.816  10.784  -2.845  1.00  4.72           H  
ATOM   2471  N   LEU A 161       2.049   9.784  -1.800  1.00  4.55           N  
ATOM   2472  CA  LEU A 161       0.659   9.627  -1.346  1.00  4.55           C  
ATOM   2473  C   LEU A 161      -0.152  10.892  -1.615  1.00  4.55           C  
ATOM   2474  O   LEU A 161      -1.370  10.948  -1.366  1.00  4.55           O  
ATOM   2475  CB  LEU A 161       0.593   9.317   0.154  1.00  4.55           C  
ATOM   2476  CG  LEU A 161       1.245   8.014   0.596  1.00  4.55           C  
ATOM   2477  CD1 LEU A 161       1.133   7.897   2.123  1.00  4.55           C  
ATOM   2478  CD2 LEU A 161       0.619   6.835  -0.115  1.00  4.55           C  
ATOM   2479  H   LEU A 161       2.772   9.944  -1.119  1.00  4.55           H  
ATOM   2480  HA  LEU A 161       0.205   8.805  -1.895  1.00  4.55           H  
ATOM   2481 1HB  LEU A 161       1.081  10.128   0.694  1.00  4.55           H  
ATOM   2482 2HB  LEU A 161      -0.454   9.285   0.457  1.00  4.55           H  
ATOM   2483  HG  LEU A 161       2.285   8.053   0.339  1.00  4.55           H  
ATOM   2484 1HD1 LEU A 161       1.636   6.994   2.461  1.00  4.55           H  
ATOM   2485 2HD1 LEU A 161       1.598   8.758   2.591  1.00  4.55           H  
ATOM   2486 3HD1 LEU A 161       0.084   7.858   2.411  1.00  4.55           H  
ATOM   2487 1HD2 LEU A 161       1.118   5.926   0.192  1.00  4.55           H  
ATOM   2488 2HD2 LEU A 161      -0.441   6.773   0.132  1.00  4.55           H  
ATOM   2489 3HD2 LEU A 161       0.735   6.961  -1.192  1.00  4.55           H  
ATOM   2490  N   ALA A 162       0.544  11.910  -2.120  1.00  4.29           N  
ATOM   2491  CA  ALA A 162      -0.013  13.189  -2.484  1.00  4.29           C  
ATOM   2492  C   ALA A 162      -1.052  13.076  -3.558  1.00  4.29           C  
ATOM   2493  O   ALA A 162      -1.963  13.876  -3.593  1.00  4.29           O  
ATOM   2494  CB  ALA A 162       1.035  14.140  -2.970  1.00  4.29           C  
ATOM   2495  H   ALA A 162       1.539  11.798  -2.290  1.00  4.29           H  
ATOM   2496  HA  ALA A 162      -0.456  13.621  -1.608  1.00  4.29           H  
ATOM   2497 1HB  ALA A 162       0.571  15.090  -3.205  1.00  4.29           H  
ATOM   2498 2HB  ALA A 162       1.788  14.287  -2.201  1.00  4.29           H  
ATOM   2499 3HB  ALA A 162       1.506  13.740  -3.867  1.00  4.29           H  
ATOM   2500  N   ARG A 163      -0.977  12.108  -4.460  1.00  3.97           N  
ATOM   2501  CA  ARG A 163      -2.014  12.174  -5.489  1.00  3.97           C  
ATOM   2502  C   ARG A 163      -3.404  12.088  -4.843  1.00  3.97           C  
ATOM   2503  O   ARG A 163      -4.298  12.898  -5.125  1.00  3.97           O  
ATOM   2504  CB  ARG A 163      -1.833  11.063  -6.504  1.00  3.97           C  
ATOM   2505  CG  ARG A 163      -0.626  11.242  -7.420  1.00  3.97           C  
ATOM   2506  CD  ARG A 163      -0.447  10.092  -8.351  1.00  3.97           C  
ATOM   2507  NE  ARG A 163       0.701  10.284  -9.232  1.00  3.97           N  
ATOM   2508  CZ  ARG A 163       1.207   9.344 -10.055  1.00  3.97           C  
ATOM   2509  NH1 ARG A 163       0.665   8.148 -10.102  1.00  3.97           N1+
ATOM   2510  NH2 ARG A 163       2.253   9.625 -10.814  1.00  3.97           N  
ATOM   2511  H   ARG A 163      -0.247  11.387  -4.429  1.00  3.97           H  
ATOM   2512  HA  ARG A 163      -1.931  13.131  -6.006  1.00  3.97           H  
ATOM   2513 1HB  ARG A 163      -1.719  10.112  -5.987  1.00  3.97           H  
ATOM   2514 2HB  ARG A 163      -2.724  10.995  -7.128  1.00  3.97           H  
ATOM   2515 1HG  ARG A 163      -0.753  12.147  -8.013  1.00  3.97           H  
ATOM   2516 2HG  ARG A 163       0.276  11.331  -6.808  1.00  3.97           H  
ATOM   2517 1HD  ARG A 163      -0.283   9.181  -7.773  1.00  3.97           H  
ATOM   2518 2HD  ARG A 163      -1.337   9.976  -8.968  1.00  3.97           H  
ATOM   2519  HE  ARG A 163       1.149  11.192  -9.226  1.00  3.97           H  
ATOM   2520 1HH1 ARG A 163      -0.134   7.933  -9.522  1.00  3.97           H  
ATOM   2521 2HH1 ARG A 163       1.046   7.444 -10.718  1.00  3.97           H  
ATOM   2522 1HH2 ARG A 163       2.672  10.544 -10.777  1.00  3.97           H  
ATOM   2523 2HH2 ARG A 163       2.634   8.922 -11.430  1.00  3.97           H  
ATOM   2524  N   GLY A 164      -3.551  11.151  -3.909  1.00  3.63           N  
ATOM   2525  CA  GLY A 164      -4.790  10.999  -3.169  1.00  3.63           C  
ATOM   2526  C   GLY A 164      -4.994  12.175  -2.222  1.00  3.63           C  
ATOM   2527  O   GLY A 164      -6.058  12.800  -2.200  1.00  3.63           O  
ATOM   2528  H   GLY A 164      -2.776  10.536  -3.707  1.00  3.63           H  
ATOM   2529 1HA  GLY A 164      -5.625  10.934  -3.865  1.00  3.63           H  
ATOM   2530 2HA  GLY A 164      -4.763  10.069  -2.600  1.00  3.63           H  
ATOM   2531  N   THR A 165      -3.961  12.455  -1.425  1.00  3.32           N  
ATOM   2532  CA  THR A 165      -4.030  13.433  -0.353  1.00  3.32           C  
ATOM   2533  C   THR A 165      -4.280  14.851  -0.877  1.00  3.32           C  
ATOM   2534  O   THR A 165      -5.088  15.585  -0.318  1.00  3.32           O  
ATOM   2535  CB  THR A 165      -2.714  13.413   0.444  1.00  3.32           C  
ATOM   2536  CG2 THR A 165      -2.792  14.346   1.594  1.00  3.32           C  
ATOM   2537  OG1 THR A 165      -2.475  12.094   0.951  1.00  3.32           O  
ATOM   2538  H   THR A 165      -3.092  11.931  -1.533  1.00  3.32           H  
ATOM   2539  HA  THR A 165      -4.852  13.163   0.311  1.00  3.32           H  
ATOM   2540  HB  THR A 165      -1.925  13.712  -0.169  1.00  3.32           H  
ATOM   2541  HG1 THR A 165      -2.296  11.498   0.187  1.00  3.32           H  
ATOM   2542 1HG2 THR A 165      -1.859  14.323   2.158  1.00  3.32           H  
ATOM   2543 2HG2 THR A 165      -2.975  15.358   1.239  1.00  3.32           H  
ATOM   2544 3HG2 THR A 165      -3.598  14.020   2.221  1.00  3.32           H  
ATOM   2545  N   LEU A 166      -3.586  15.231  -1.949  1.00  3.06           N  
ATOM   2546  CA  LEU A 166      -3.672  16.548  -2.561  1.00  3.06           C  
ATOM   2547  C   LEU A 166      -5.053  16.749  -3.165  1.00  3.06           C  
ATOM   2548  O   LEU A 166      -5.646  17.808  -2.981  1.00  3.06           O  
ATOM   2549  CB  LEU A 166      -2.573  16.720  -3.607  1.00  3.06           C  
ATOM   2550  CG  LEU A 166      -2.478  18.040  -4.266  1.00  3.06           C  
ATOM   2551  CD1 LEU A 166      -2.242  19.122  -3.223  1.00  3.06           C  
ATOM   2552  CD2 LEU A 166      -1.324  17.996  -5.252  1.00  3.06           C  
ATOM   2553  H   LEU A 166      -2.956  14.575  -2.375  1.00  3.06           H  
ATOM   2554  HA  LEU A 166      -3.525  17.299  -1.794  1.00  3.06           H  
ATOM   2555 1HB  LEU A 166      -1.611  16.493  -3.149  1.00  3.06           H  
ATOM   2556 2HB  LEU A 166      -2.756  16.002  -4.403  1.00  3.06           H  
ATOM   2557  HG  LEU A 166      -3.400  18.250  -4.777  1.00  3.06           H  
ATOM   2558 1HD1 LEU A 166      -2.170  20.090  -3.716  1.00  3.06           H  
ATOM   2559 2HD1 LEU A 166      -3.071  19.136  -2.517  1.00  3.06           H  
ATOM   2560 3HD1 LEU A 166      -1.314  18.918  -2.696  1.00  3.06           H  
ATOM   2561 1HD2 LEU A 166      -1.231  18.956  -5.753  1.00  3.06           H  
ATOM   2562 2HD2 LEU A 166      -0.401  17.773  -4.718  1.00  3.06           H  
ATOM   2563 3HD2 LEU A 166      -1.511  17.216  -5.990  1.00  3.06           H  
ATOM   2564  N   LEU A 167      -5.595  15.740  -3.858  1.00  2.88           N  
ATOM   2565  CA  LEU A 167      -6.951  15.915  -4.365  1.00  2.88           C  
ATOM   2566  C   LEU A 167      -7.901  16.151  -3.198  1.00  2.88           C  
ATOM   2567  O   LEU A 167      -8.743  17.059  -3.246  1.00  2.88           O  
ATOM   2568  CB  LEU A 167      -7.386  14.722  -5.207  1.00  2.88           C  
ATOM   2569  CG  LEU A 167      -8.830  14.770  -5.722  1.00  2.88           C  
ATOM   2570  CD1 LEU A 167      -9.057  16.030  -6.573  1.00  2.88           C  
ATOM   2571  CD2 LEU A 167      -9.077  13.516  -6.547  1.00  2.88           C  
ATOM   2572  H   LEU A 167      -5.094  14.865  -4.042  1.00  2.88           H  
ATOM   2573  HA  LEU A 167      -6.968  16.793  -5.000  1.00  2.88           H  
ATOM   2574 1HB  LEU A 167      -6.721  14.645  -6.066  1.00  2.88           H  
ATOM   2575 2HB  LEU A 167      -7.268  13.816  -4.605  1.00  2.88           H  
ATOM   2576  HG  LEU A 167      -9.515  14.796  -4.882  1.00  2.88           H  
ATOM   2577 1HD1 LEU A 167     -10.089  16.048  -6.933  1.00  2.88           H  
ATOM   2578 2HD1 LEU A 167      -8.877  16.912  -5.960  1.00  2.88           H  
ATOM   2579 3HD1 LEU A 167      -8.376  16.028  -7.421  1.00  2.88           H  
ATOM   2580 1HD2 LEU A 167     -10.091  13.514  -6.923  1.00  2.88           H  
ATOM   2581 2HD2 LEU A 167      -8.381  13.494  -7.386  1.00  2.88           H  
ATOM   2582 3HD2 LEU A 167      -8.918  12.637  -5.921  1.00  2.88           H  
ATOM   2583  N   VAL A 168      -7.764  15.361  -2.130  1.00  2.78           N  
ATOM   2584  CA  VAL A 168      -8.616  15.572  -0.976  1.00  2.78           C  
ATOM   2585  C   VAL A 168      -8.402  16.968  -0.414  1.00  2.78           C  
ATOM   2586  O   VAL A 168      -9.364  17.622  -0.034  1.00  2.78           O  
ATOM   2587  CB  VAL A 168      -8.366  14.557   0.137  1.00  2.78           C  
ATOM   2588  CG1 VAL A 168      -9.151  14.999   1.386  1.00  2.78           C  
ATOM   2589  CG2 VAL A 168      -8.796  13.182  -0.307  1.00  2.78           C  
ATOM   2590  H   VAL A 168      -7.071  14.608  -2.125  1.00  2.78           H  
ATOM   2591  HA  VAL A 168      -9.653  15.477  -1.290  1.00  2.78           H  
ATOM   2592  HB  VAL A 168      -7.309  14.541   0.374  1.00  2.78           H  
ATOM   2593 1HG1 VAL A 168      -8.978  14.313   2.196  1.00  2.78           H  
ATOM   2594 2HG1 VAL A 168      -8.823  15.995   1.687  1.00  2.78           H  
ATOM   2595 3HG1 VAL A 168     -10.215  15.025   1.156  1.00  2.78           H  
ATOM   2596 1HG2 VAL A 168      -8.597  12.474   0.485  1.00  2.78           H  
ATOM   2597 2HG2 VAL A 168      -9.861  13.190  -0.540  1.00  2.78           H  
ATOM   2598 3HG2 VAL A 168      -8.240  12.897  -1.188  1.00  2.78           H  
ATOM   2599  N   ALA A 169      -7.146  17.418  -0.345  1.00  2.73           N  
ATOM   2600  CA  ALA A 169      -6.830  18.748   0.157  1.00  2.73           C  
ATOM   2601  C   ALA A 169      -7.485  19.843  -0.667  1.00  2.73           C  
ATOM   2602  O   ALA A 169      -7.926  20.859  -0.128  1.00  2.73           O  
ATOM   2603  CB  ALA A 169      -5.337  18.960   0.128  1.00  2.73           C  
ATOM   2604  H   ALA A 169      -6.387  16.814  -0.634  1.00  2.73           H  
ATOM   2605  HA  ALA A 169      -7.186  18.812   1.176  1.00  2.73           H  
ATOM   2606 1HB  ALA A 169      -5.097  19.934   0.536  1.00  2.73           H  
ATOM   2607 2HB  ALA A 169      -4.877  18.188   0.714  1.00  2.73           H  
ATOM   2608 3HB  ALA A 169      -4.981  18.905  -0.882  1.00  2.73           H  
ATOM   2609  N   TRP A 170      -7.566  19.664  -1.975  1.00  2.75           N  
ATOM   2610  CA  TRP A 170      -8.208  20.668  -2.805  1.00  2.75           C  
ATOM   2611  C   TRP A 170      -9.689  20.731  -2.460  1.00  2.75           C  
ATOM   2612  O   TRP A 170     -10.277  21.804  -2.293  1.00  2.75           O  
ATOM   2613  CB  TRP A 170      -8.023  20.323  -4.278  1.00  2.75           C  
ATOM   2614  CG  TRP A 170      -6.626  20.542  -4.762  1.00  2.75           C  
ATOM   2615  CD1 TRP A 170      -5.706  21.387  -4.225  1.00  2.75           C  
ATOM   2616  CD2 TRP A 170      -5.975  19.900  -5.881  1.00  2.75           C  
ATOM   2617  CE2 TRP A 170      -4.687  20.424  -5.956  1.00  2.75           C  
ATOM   2618  CE3 TRP A 170      -6.378  18.942  -6.809  1.00  2.75           C  
ATOM   2619  NE1 TRP A 170      -4.540  21.329  -4.939  1.00  2.75           N  
ATOM   2620  CZ2 TRP A 170      -3.791  20.025  -6.930  1.00  2.75           C  
ATOM   2621  CZ3 TRP A 170      -5.479  18.530  -7.778  1.00  2.75           C  
ATOM   2622  CH2 TRP A 170      -4.218  19.059  -7.838  1.00  2.75           C  
ATOM   2623  H   TRP A 170      -7.153  18.830  -2.398  1.00  2.75           H  
ATOM   2624  HA  TRP A 170      -7.756  21.636  -2.600  1.00  2.75           H  
ATOM   2625 1HB  TRP A 170      -8.280  19.276  -4.443  1.00  2.75           H  
ATOM   2626 2HB  TRP A 170      -8.701  20.923  -4.880  1.00  2.75           H  
ATOM   2627  HD1 TRP A 170      -5.876  22.022  -3.358  1.00  2.75           H  
ATOM   2628  HE1 TRP A 170      -3.707  21.861  -4.746  1.00  2.75           H  
ATOM   2629  HE3 TRP A 170      -7.378  18.525  -6.768  1.00  2.75           H  
ATOM   2630  HZ2 TRP A 170      -2.782  20.434  -6.992  1.00  2.75           H  
ATOM   2631  HZ3 TRP A 170      -5.804  17.776  -8.495  1.00  2.75           H  
ATOM   2632  HH2 TRP A 170      -3.536  18.716  -8.615  1.00  2.75           H  
ATOM   2633  N   ARG A 171     -10.283  19.560  -2.281  1.00  2.81           N  
ATOM   2634  CA  ARG A 171     -11.693  19.460  -1.959  1.00  2.81           C  
ATOM   2635  C   ARG A 171     -11.990  20.041  -0.576  1.00  2.81           C  
ATOM   2636  O   ARG A 171     -12.916  20.844  -0.400  1.00  2.81           O  
ATOM   2637  CB  ARG A 171     -12.046  17.987  -2.012  1.00  2.81           C  
ATOM   2638  CG  ARG A 171     -12.024  17.423  -3.412  1.00  2.81           C  
ATOM   2639  CD  ARG A 171     -12.125  15.962  -3.463  1.00  2.81           C  
ATOM   2640  NE  ARG A 171     -12.344  15.516  -4.821  1.00  2.81           N  
ATOM   2641  CZ  ARG A 171     -12.527  14.256  -5.200  1.00  2.81           C  
ATOM   2642  NH1 ARG A 171     -12.491  13.269  -4.332  1.00  2.81           N1+
ATOM   2643  NH2 ARG A 171     -12.754  14.044  -6.464  1.00  2.81           N  
ATOM   2644  H   ARG A 171      -9.740  18.703  -2.419  1.00  2.81           H  
ATOM   2645  HA  ARG A 171     -12.266  20.009  -2.700  1.00  2.81           H  
ATOM   2646 1HB  ARG A 171     -11.357  17.413  -1.420  1.00  2.81           H  
ATOM   2647 2HB  ARG A 171     -13.036  17.832  -1.596  1.00  2.81           H  
ATOM   2648 1HG  ARG A 171     -12.852  17.804  -3.942  1.00  2.81           H  
ATOM   2649 2HG  ARG A 171     -11.106  17.725  -3.917  1.00  2.81           H  
ATOM   2650 1HD  ARG A 171     -11.186  15.538  -3.120  1.00  2.81           H  
ATOM   2651 2HD  ARG A 171     -12.925  15.600  -2.837  1.00  2.81           H  
ATOM   2652  HE  ARG A 171     -12.408  16.220  -5.575  1.00  2.81           H  
ATOM   2653 1HH1 ARG A 171     -12.316  13.464  -3.360  1.00  2.81           H  
ATOM   2654 2HH1 ARG A 171     -12.641  12.319  -4.641  1.00  2.81           H  
ATOM   2655 1HH2 ARG A 171     -12.784  14.867  -7.081  1.00  2.81           H  
ATOM   2656 2HH2 ARG A 171     -12.919  13.118  -6.815  1.00  2.81           H  
ATOM   2657  N   ALA A 172     -11.165  19.655   0.397  1.00  2.91           N  
ATOM   2658  CA  ALA A 172     -11.267  20.109   1.767  1.00  2.91           C  
ATOM   2659  C   ALA A 172     -11.012  21.602   1.850  1.00  2.91           C  
ATOM   2660  O   ALA A 172     -11.689  22.308   2.597  1.00  2.91           O  
ATOM   2661  CB  ALA A 172     -10.286  19.342   2.634  1.00  2.91           C  
ATOM   2662  H   ALA A 172     -10.429  19.000   0.172  1.00  2.91           H  
ATOM   2663  HA  ALA A 172     -12.281  19.919   2.116  1.00  2.91           H  
ATOM   2664 1HB  ALA A 172     -10.379  19.674   3.659  1.00  2.91           H  
ATOM   2665 2HB  ALA A 172     -10.495  18.274   2.571  1.00  2.91           H  
ATOM   2666 3HB  ALA A 172      -9.278  19.527   2.279  1.00  2.91           H  
ATOM   2667  N   GLY A 173     -10.055  22.083   1.058  1.00  3.05           N  
ATOM   2668  CA  GLY A 173      -9.660  23.478   1.002  1.00  3.05           C  
ATOM   2669  C   GLY A 173     -10.812  24.337   0.609  1.00  3.05           C  
ATOM   2670  O   GLY A 173     -11.141  25.284   1.318  1.00  3.05           O  
ATOM   2671  H   GLY A 173      -9.531  21.445   0.471  1.00  3.05           H  
ATOM   2672 1HA  GLY A 173      -9.298  23.805   1.972  1.00  3.05           H  
ATOM   2673 2HA  GLY A 173      -8.846  23.592   0.286  1.00  3.05           H  
ATOM   2674  N   LEU A 174     -11.454  23.997  -0.495  1.00  3.21           N  
ATOM   2675  CA  LEU A 174     -12.584  24.771  -0.959  1.00  3.21           C  
ATOM   2676  C   LEU A 174     -13.719  24.762   0.060  1.00  3.21           C  
ATOM   2677  O   LEU A 174     -14.299  25.810   0.368  1.00  3.21           O  
ATOM   2678  CB  LEU A 174     -13.048  24.150  -2.268  1.00  3.21           C  
ATOM   2679  CG  LEU A 174     -12.092  24.331  -3.436  1.00  3.21           C  
ATOM   2680  CD1 LEU A 174     -12.534  23.463  -4.554  1.00  3.21           C  
ATOM   2681  CD2 LEU A 174     -12.091  25.785  -3.858  1.00  3.21           C  
ATOM   2682  H   LEU A 174     -11.132  23.192  -1.039  1.00  3.21           H  
ATOM   2683  HA  LEU A 174     -12.260  25.796  -1.126  1.00  3.21           H  
ATOM   2684 1HB  LEU A 174     -13.157  23.076  -2.111  1.00  3.21           H  
ATOM   2685 2HB  LEU A 174     -14.021  24.559  -2.541  1.00  3.21           H  
ATOM   2686  HG  LEU A 174     -11.086  24.033  -3.141  1.00  3.21           H  
ATOM   2687 1HD1 LEU A 174     -11.863  23.578  -5.403  1.00  3.21           H  
ATOM   2688 2HD1 LEU A 174     -12.532  22.424  -4.226  1.00  3.21           H  
ATOM   2689 3HD1 LEU A 174     -13.510  23.752  -4.824  1.00  3.21           H  
ATOM   2690 1HD2 LEU A 174     -11.409  25.918  -4.698  1.00  3.21           H  
ATOM   2691 2HD2 LEU A 174     -13.099  26.077  -4.157  1.00  3.21           H  
ATOM   2692 3HD2 LEU A 174     -11.765  26.405  -3.022  1.00  3.21           H  
ATOM   2693  N   ALA A 175     -14.002  23.595   0.649  1.00  3.38           N  
ATOM   2694  CA  ALA A 175     -15.061  23.533   1.647  1.00  3.38           C  
ATOM   2695  C   ALA A 175     -14.719  24.389   2.874  1.00  3.38           C  
ATOM   2696  O   ALA A 175     -15.574  25.112   3.411  1.00  3.38           O  
ATOM   2697  CB  ALA A 175     -15.289  22.093   2.062  1.00  3.38           C  
ATOM   2698  H   ALA A 175     -13.505  22.740   0.383  1.00  3.38           H  
ATOM   2699  HA  ALA A 175     -15.969  23.924   1.200  1.00  3.38           H  
ATOM   2700 1HB  ALA A 175     -16.097  22.051   2.788  1.00  3.38           H  
ATOM   2701 2HB  ALA A 175     -15.551  21.499   1.190  1.00  3.38           H  
ATOM   2702 3HB  ALA A 175     -14.376  21.698   2.507  1.00  3.38           H  
ATOM   2703  N   THR A 176     -13.447  24.331   3.282  1.00  3.56           N  
ATOM   2704  CA  THR A 176     -12.939  25.044   4.437  1.00  3.56           C  
ATOM   2705  C   THR A 176     -12.985  26.537   4.205  1.00  3.56           C  
ATOM   2706  O   THR A 176     -13.452  27.280   5.065  1.00  3.56           O  
ATOM   2707  CB  THR A 176     -11.491  24.606   4.758  1.00  3.56           C  
ATOM   2708  CG2 THR A 176     -10.945  25.373   5.926  1.00  3.56           C  
ATOM   2709  OG1 THR A 176     -11.464  23.205   5.055  1.00  3.56           O  
ATOM   2710  H   THR A 176     -12.799  23.724   2.789  1.00  3.56           H  
ATOM   2711  HA  THR A 176     -13.572  24.811   5.293  1.00  3.56           H  
ATOM   2712  HB  THR A 176     -10.869  24.787   3.889  1.00  3.56           H  
ATOM   2713  HG1 THR A 176     -11.742  22.717   4.252  1.00  3.56           H  
ATOM   2714 1HG2 THR A 176      -9.927  25.051   6.120  1.00  3.56           H  
ATOM   2715 2HG2 THR A 176     -10.956  26.423   5.686  1.00  3.56           H  
ATOM   2716 3HG2 THR A 176     -11.557  25.194   6.806  1.00  3.56           H  
ATOM   2717  N   CYS A 177     -12.540  26.978   3.029  1.00  3.77           N  
ATOM   2718  CA  CYS A 177     -12.497  28.390   2.699  1.00  3.77           C  
ATOM   2719  C   CYS A 177     -13.898  28.962   2.697  1.00  3.77           C  
ATOM   2720  O   CYS A 177     -14.128  30.067   3.189  1.00  3.77           O  
ATOM   2721  CB  CYS A 177     -11.842  28.590   1.342  1.00  3.77           C  
ATOM   2722  SG  CYS A 177     -10.081  28.200   1.350  1.00  3.77           S  
ATOM   2723  H   CYS A 177     -12.183  26.307   2.357  1.00  3.77           H  
ATOM   2724  HA  CYS A 177     -11.910  28.908   3.445  1.00  3.77           H  
ATOM   2725 1HB  CYS A 177     -12.330  27.945   0.605  1.00  3.77           H  
ATOM   2726 2HB  CYS A 177     -11.968  29.622   1.020  1.00  3.77           H  
ATOM   2727  HG  CYS A 177     -10.277  26.864   1.492  1.00  3.77           H  
ATOM   2728  N   GLY A 178     -14.861  28.184   2.200  1.00  3.99           N  
ATOM   2729  CA  GLY A 178     -16.249  28.609   2.213  1.00  3.99           C  
ATOM   2730  C   GLY A 178     -16.656  28.901   3.654  1.00  3.99           C  
ATOM   2731  O   GLY A 178     -17.149  29.990   3.958  1.00  3.99           O  
ATOM   2732  H   GLY A 178     -14.626  27.282   1.780  1.00  3.99           H  
ATOM   2733 1HA  GLY A 178     -16.373  29.499   1.597  1.00  3.99           H  
ATOM   2734 2HA  GLY A 178     -16.875  27.823   1.796  1.00  3.99           H  
ATOM   2735  N   GLY A 179     -16.443  27.921   4.547  1.00  4.26           N  
ATOM   2736  CA  GLY A 179     -16.775  28.070   5.965  1.00  4.26           C  
ATOM   2737  C   GLY A 179     -16.026  29.222   6.657  1.00  4.26           C  
ATOM   2738  O   GLY A 179     -16.610  29.945   7.469  1.00  4.26           O  
ATOM   2739  H   GLY A 179     -16.038  27.038   4.222  1.00  4.26           H  
ATOM   2740 1HA  GLY A 179     -17.849  28.222   6.065  1.00  4.26           H  
ATOM   2741 2HA  GLY A 179     -16.541  27.137   6.475  1.00  4.26           H  
ATOM   2742  N   ILE A 180     -14.751  29.436   6.305  1.00  4.59           N  
ATOM   2743  CA  ILE A 180     -13.985  30.526   6.914  1.00  4.59           C  
ATOM   2744  C   ILE A 180     -14.607  31.856   6.535  1.00  4.59           C  
ATOM   2745  O   ILE A 180     -14.830  32.726   7.397  1.00  4.59           O  
ATOM   2746  CB  ILE A 180     -12.512  30.543   6.433  1.00  4.59           C  
ATOM   2747  CG1 ILE A 180     -11.721  29.329   6.954  1.00  4.59           C  
ATOM   2748  CG2 ILE A 180     -11.850  31.840   6.878  1.00  4.59           C  
ATOM   2749  CD1 ILE A 180     -10.375  29.160   6.255  1.00  4.59           C  
ATOM   2750  H   ILE A 180     -14.304  28.805   5.643  1.00  4.59           H  
ATOM   2751  HA  ILE A 180     -14.011  30.418   7.993  1.00  4.59           H  
ATOM   2752  HB  ILE A 180     -12.496  30.492   5.346  1.00  4.59           H  
ATOM   2753 1HG1 ILE A 180     -11.544  29.450   8.020  1.00  4.59           H  
ATOM   2754 2HG1 ILE A 180     -12.305  28.435   6.809  1.00  4.59           H  
ATOM   2755 1HG2 ILE A 180     -10.825  31.866   6.516  1.00  4.59           H  
ATOM   2756 2HG2 ILE A 180     -12.399  32.688   6.470  1.00  4.59           H  
ATOM   2757 3HG2 ILE A 180     -11.854  31.896   7.966  1.00  4.59           H  
ATOM   2758 1HD1 ILE A 180      -9.865  28.302   6.649  1.00  4.59           H  
ATOM   2759 2HD1 ILE A 180     -10.525  29.019   5.195  1.00  4.59           H  
ATOM   2760 3HD1 ILE A 180      -9.766  30.045   6.416  1.00  4.59           H  
ATOM   2761  N   MET A 181     -14.890  32.021   5.244  1.00  4.98           N  
ATOM   2762  CA  MET A 181     -15.495  33.241   4.764  1.00  4.98           C  
ATOM   2763  C   MET A 181     -16.857  33.457   5.373  1.00  4.98           C  
ATOM   2764  O   MET A 181     -17.145  34.547   5.849  1.00  4.98           O  
ATOM   2765  CB  MET A 181     -15.613  33.228   3.251  1.00  4.98           C  
ATOM   2766  CG  MET A 181     -14.336  33.336   2.480  1.00  4.98           C  
ATOM   2767  SD  MET A 181     -14.646  33.111   0.731  1.00  4.98           S  
ATOM   2768  CE  MET A 181     -15.615  34.594   0.414  1.00  4.98           C  
ATOM   2769  H   MET A 181     -14.686  31.271   4.578  1.00  4.98           H  
ATOM   2770  HA  MET A 181     -14.860  34.076   5.063  1.00  4.98           H  
ATOM   2771 1HB  MET A 181     -16.041  32.273   2.955  1.00  4.98           H  
ATOM   2772 2HB  MET A 181     -16.291  34.012   2.923  1.00  4.98           H  
ATOM   2773 1HG  MET A 181     -13.884  34.315   2.635  1.00  4.98           H  
ATOM   2774 2HG  MET A 181     -13.635  32.571   2.814  1.00  4.98           H  
ATOM   2775 1HE  MET A 181     -15.905  34.623  -0.635  1.00  4.98           H  
ATOM   2776 2HE  MET A 181     -16.510  34.584   1.040  1.00  4.98           H  
ATOM   2777 3HE  MET A 181     -15.019  35.476   0.651  1.00  4.98           H  
ATOM   2778  N   LEU A 182     -17.684  32.414   5.402  1.00  5.45           N  
ATOM   2779  CA  LEU A 182     -19.038  32.529   5.920  1.00  5.45           C  
ATOM   2780  C   LEU A 182     -19.043  33.012   7.352  1.00  5.45           C  
ATOM   2781  O   LEU A 182     -19.772  33.945   7.702  1.00  5.45           O  
ATOM   2782  CB  LEU A 182     -19.781  31.201   5.803  1.00  5.45           C  
ATOM   2783  CG  LEU A 182     -21.266  31.247   6.168  1.00  5.45           C  
ATOM   2784  CD1 LEU A 182     -21.993  30.157   5.395  1.00  5.45           C  
ATOM   2785  CD2 LEU A 182     -21.430  31.054   7.684  1.00  5.45           C  
ATOM   2786  H   LEU A 182     -17.384  31.519   5.013  1.00  5.45           H  
ATOM   2787  HA  LEU A 182     -19.569  33.259   5.315  1.00  5.45           H  
ATOM   2788 1HB  LEU A 182     -19.685  30.830   4.785  1.00  5.45           H  
ATOM   2789 2HB  LEU A 182     -19.296  30.485   6.469  1.00  5.45           H  
ATOM   2790  HG  LEU A 182     -21.683  32.206   5.881  1.00  5.45           H  
ATOM   2791 1HD1 LEU A 182     -23.056  30.183   5.634  1.00  5.45           H  
ATOM   2792 2HD1 LEU A 182     -21.857  30.325   4.325  1.00  5.45           H  
ATOM   2793 3HD1 LEU A 182     -21.582  29.185   5.666  1.00  5.45           H  
ATOM   2794 1HD2 LEU A 182     -22.481  31.078   7.948  1.00  5.45           H  
ATOM   2795 2HD2 LEU A 182     -21.007  30.091   7.976  1.00  5.45           H  
ATOM   2796 3HD2 LEU A 182     -20.913  31.847   8.213  1.00  5.45           H  
ATOM   2797  N   LEU A 183     -18.242  32.375   8.200  1.00  6.00           N  
ATOM   2798  CA  LEU A 183     -18.187  32.759   9.595  1.00  6.00           C  
ATOM   2799  C   LEU A 183     -17.625  34.167   9.787  1.00  6.00           C  
ATOM   2800  O   LEU A 183     -18.045  34.891  10.689  1.00  6.00           O  
ATOM   2801  CB  LEU A 183     -17.371  31.729  10.354  1.00  6.00           C  
ATOM   2802  CG  LEU A 183     -18.044  30.360  10.442  1.00  6.00           C  
ATOM   2803  CD1 LEU A 183     -17.088  29.368  11.062  1.00  6.00           C  
ATOM   2804  CD2 LEU A 183     -19.332  30.490  11.249  1.00  6.00           C  
ATOM   2805  H   LEU A 183     -17.657  31.604   7.872  1.00  6.00           H  
ATOM   2806  HA  LEU A 183     -19.203  32.746   9.986  1.00  6.00           H  
ATOM   2807 1HB  LEU A 183     -16.414  31.599   9.837  1.00  6.00           H  
ATOM   2808 2HB  LEU A 183     -17.180  32.092  11.360  1.00  6.00           H  
ATOM   2809  HG  LEU A 183     -18.286  30.009   9.437  1.00  6.00           H  
ATOM   2810 1HD1 LEU A 183     -17.561  28.388  11.113  1.00  6.00           H  
ATOM   2811 2HD1 LEU A 183     -16.189  29.307  10.445  1.00  6.00           H  
ATOM   2812 3HD1 LEU A 183     -16.822  29.696  12.064  1.00  6.00           H  
ATOM   2813 1HD2 LEU A 183     -19.823  29.518  11.307  1.00  6.00           H  
ATOM   2814 2HD2 LEU A 183     -19.097  30.838  12.254  1.00  6.00           H  
ATOM   2815 3HD2 LEU A 183     -19.995  31.205  10.761  1.00  6.00           H  
ATOM   2816  N   SER A 184     -16.674  34.566   8.940  1.00  6.64           N  
ATOM   2817  CA  SER A 184     -16.098  35.903   9.017  1.00  6.64           C  
ATOM   2818  C   SER A 184     -17.121  36.967   8.568  1.00  6.64           C  
ATOM   2819  O   SER A 184     -17.174  38.076   9.105  1.00  6.64           O  
ATOM   2820  CB  SER A 184     -14.879  35.965   8.118  1.00  6.64           C  
ATOM   2821  OG  SER A 184     -13.880  35.080   8.561  1.00  6.64           O  
ATOM   2822  H   SER A 184     -16.312  33.926   8.231  1.00  6.64           H  
ATOM   2823  HA  SER A 184     -15.808  36.101  10.048  1.00  6.64           H  
ATOM   2824 1HB  SER A 184     -15.164  35.715   7.099  1.00  6.64           H  
ATOM   2825 2HB  SER A 184     -14.493  36.981   8.110  1.00  6.64           H  
ATOM   2826  HG  SER A 184     -14.230  34.176   8.358  1.00  6.64           H  
ATOM   2827  N   LEU A 185     -17.898  36.601   7.549  1.00  7.28           N  
ATOM   2828  CA  LEU A 185     -18.895  37.406   6.848  1.00  7.28           C  
ATOM   2829  C   LEU A 185     -20.222  37.651   7.577  1.00  7.28           C  
ATOM   2830  O   LEU A 185     -20.655  38.801   7.748  1.00  7.28           O  
ATOM   2831  CB  LEU A 185     -19.194  36.626   5.581  1.00  7.28           C  
ATOM   2832  CG  LEU A 185     -20.144  37.102   4.686  1.00  7.28           C  
ATOM   2833  CD1 LEU A 185     -19.668  38.392   4.138  1.00  7.28           C  
ATOM   2834  CD2 LEU A 185     -20.317  36.038   3.677  1.00  7.28           C  
ATOM   2835  H   LEU A 185     -17.756  35.665   7.181  1.00  7.28           H  
ATOM   2836  HA  LEU A 185     -18.443  38.366   6.609  1.00  7.28           H  
ATOM   2837 1HB  LEU A 185     -18.268  36.544   5.021  1.00  7.28           H  
ATOM   2838 2HB  LEU A 185     -19.500  35.633   5.861  1.00  7.28           H  
ATOM   2839  HG  LEU A 185     -21.095  37.282   5.192  1.00  7.28           H  
ATOM   2840 1HD1 LEU A 185     -20.373  38.791   3.442  1.00  7.28           H  
ATOM   2841 2HD1 LEU A 185     -19.547  39.078   4.969  1.00  7.28           H  
ATOM   2842 3HD1 LEU A 185     -18.711  38.244   3.640  1.00  7.28           H  
ATOM   2843 1HD2 LEU A 185     -21.019  36.346   2.994  1.00  7.28           H  
ATOM   2844 2HD2 LEU A 185     -19.367  35.851   3.179  1.00  7.28           H  
ATOM   2845 3HD2 LEU A 185     -20.660  35.127   4.164  1.00  7.28           H  
ATOM   2846  N   LYS A 186     -20.900  36.562   7.942  1.00  7.84           N  
ATOM   2847  CA  LYS A 186     -22.178  36.614   8.640  1.00  7.84           C  
ATOM   2848  C   LYS A 186     -23.164  37.673   8.131  1.00  7.84           C  
ATOM   2849  O   LYS A 186     -23.768  37.529   7.057  1.00  7.84           O  
ATOM   2850  CB  LYS A 186     -21.965  36.723  10.150  1.00  7.84           C  
ATOM   2851  CG  LYS A 186     -21.371  35.463  10.753  1.00  7.84           C  
ATOM   2852  CD  LYS A 186     -21.190  35.581  12.261  1.00  7.84           C  
ATOM   2853  CE  LYS A 186     -20.638  34.289  12.864  1.00  7.84           C  
ATOM   2854  NZ  LYS A 186     -20.415  34.419  14.328  1.00  7.84           N1+
ATOM   2855  H   LYS A 186     -20.487  35.647   7.766  1.00  7.84           H  
ATOM   2856  HA  LYS A 186     -22.657  35.649   8.480  1.00  7.84           H  
ATOM   2857 1HB  LYS A 186     -21.283  37.545  10.373  1.00  7.84           H  
ATOM   2858 2HB  LYS A 186     -22.913  36.913  10.654  1.00  7.84           H  
ATOM   2859 1HG  LYS A 186     -22.018  34.615  10.537  1.00  7.84           H  
ATOM   2860 2HG  LYS A 186     -20.414  35.281  10.283  1.00  7.84           H  
ATOM   2861 1HD  LYS A 186     -20.491  36.391  12.474  1.00  7.84           H  
ATOM   2862 2HD  LYS A 186     -22.146  35.814  12.729  1.00  7.84           H  
ATOM   2863 1HE  LYS A 186     -21.343  33.480  12.683  1.00  7.84           H  
ATOM   2864 2HE  LYS A 186     -19.693  34.042  12.387  1.00  7.84           H  
ATOM   2865 1HZ  LYS A 186     -20.051  33.551  14.691  1.00  7.84           H  
ATOM   2866 2HZ  LYS A 186     -19.751  35.162  14.497  1.00  7.84           H  
ATOM   2867 3HZ  LYS A 186     -21.288  34.636  14.783  1.00  7.84           H  
ATOM   2868  N   GLY A 187     -23.334  38.723   8.948  1.00  8.21           N  
ATOM   2869  CA  GLY A 187     -24.330  39.785   8.807  1.00  8.21           C  
ATOM   2870  C   GLY A 187     -24.375  40.535   7.482  1.00  8.21           C  
ATOM   2871  O   GLY A 187     -25.374  41.193   7.194  1.00  8.21           O  
ATOM   2872  H   GLY A 187     -22.734  38.774   9.757  1.00  8.21           H  
ATOM   2873 1HA  GLY A 187     -25.314  39.354   8.993  1.00  8.21           H  
ATOM   2874 2HA  GLY A 187     -24.171  40.508   9.605  1.00  8.21           H  
ATOM   2875  N   LYS A 188     -23.338  40.452   6.651  1.00  8.32           N  
ATOM   2876  CA  LYS A 188     -23.441  41.158   5.370  1.00  8.32           C  
ATOM   2877  C   LYS A 188     -24.593  40.581   4.522  1.00  8.32           C  
ATOM   2878  O   LYS A 188     -25.105  41.238   3.607  1.00  8.32           O  
ATOM   2879  CB  LYS A 188     -22.127  41.162   4.596  1.00  8.32           C  
ATOM   2880  CG  LYS A 188     -21.048  42.051   5.236  1.00  8.32           C  
ATOM   2881  CD  LYS A 188     -19.769  42.150   4.390  1.00  8.32           C  
ATOM   2882  CE  LYS A 188     -18.737  43.048   5.062  1.00  8.32           C  
ATOM   2883  NZ  LYS A 188     -17.477  43.142   4.272  1.00  8.32           N1+
ATOM   2884  H   LYS A 188     -22.511  39.908   6.916  1.00  8.32           H  
ATOM   2885  HA  LYS A 188     -23.687  42.198   5.578  1.00  8.32           H  
ATOM   2886 1HB  LYS A 188     -21.764  40.155   4.561  1.00  8.32           H  
ATOM   2887 2HB  LYS A 188     -22.295  41.495   3.573  1.00  8.32           H  
ATOM   2888 1HG  LYS A 188     -21.451  43.051   5.395  1.00  8.32           H  
ATOM   2889 2HG  LYS A 188     -20.786  41.627   6.208  1.00  8.32           H  
ATOM   2890 1HD  LYS A 188     -19.331  41.185   4.236  1.00  8.32           H  
ATOM   2891 2HD  LYS A 188     -20.017  42.568   3.417  1.00  8.32           H  
ATOM   2892 1HE  LYS A 188     -19.157  44.047   5.179  1.00  8.32           H  
ATOM   2893 2HE  LYS A 188     -18.507  42.645   6.049  1.00  8.32           H  
ATOM   2894 1HZ  LYS A 188     -16.822  43.743   4.751  1.00  8.32           H  
ATOM   2895 2HZ  LYS A 188     -17.075  42.221   4.169  1.00  8.32           H  
ATOM   2896 3HZ  LYS A 188     -17.680  43.525   3.360  1.00  8.32           H  
ATOM   2897  N   GLY A 189     -24.964  39.321   4.774  1.00  8.15           N  
ATOM   2898  CA  GLY A 189     -26.126  38.706   4.136  1.00  8.15           C  
ATOM   2899  C   GLY A 189     -26.019  38.328   2.667  1.00  8.15           C  
ATOM   2900  O   GLY A 189     -26.100  37.154   2.320  1.00  8.15           O  
ATOM   2901  H   GLY A 189     -24.482  38.799   5.510  1.00  8.15           H  
ATOM   2902 1HA  GLY A 189     -26.383  37.811   4.704  1.00  8.15           H  
ATOM   2903 2HA  GLY A 189     -26.971  39.382   4.260  1.00  8.15           H  
ATOM   2904  N   SER A 190     -25.863  39.318   1.796  1.00  7.75           N  
ATOM   2905  CA  SER A 190     -25.885  39.046   0.354  1.00  7.75           C  
ATOM   2906  C   SER A 190     -24.793  38.080  -0.084  1.00  7.75           C  
ATOM   2907  O   SER A 190     -25.036  37.139  -0.851  1.00  7.75           O  
ATOM   2908  CB  SER A 190     -25.738  40.343  -0.416  1.00  7.75           C  
ATOM   2909  OG  SER A 190     -26.844  41.179  -0.207  1.00  7.75           O  
ATOM   2910  H   SER A 190     -25.757  40.260   2.172  1.00  7.75           H  
ATOM   2911  HA  SER A 190     -26.848  38.600   0.110  1.00  7.75           H  
ATOM   2912 1HB  SER A 190     -24.828  40.853  -0.102  1.00  7.75           H  
ATOM   2913 2HB  SER A 190     -25.640  40.121  -1.477  1.00  7.75           H  
ATOM   2914  HG  SER A 190     -26.790  41.459   0.714  1.00  7.75           H  
ATOM   2915  N   VAL A 191     -23.594  38.269   0.443  1.00  7.24           N  
ATOM   2916  CA  VAL A 191     -22.514  37.381   0.076  1.00  7.24           C  
ATOM   2917  C   VAL A 191     -22.801  36.010   0.650  1.00  7.24           C  
ATOM   2918  O   VAL A 191     -22.601  35.006  -0.024  1.00  7.24           O  
ATOM   2919  CB  VAL A 191     -21.165  37.893   0.582  1.00  7.24           C  
ATOM   2920  CG1 VAL A 191     -20.066  36.841   0.298  1.00  7.24           C  
ATOM   2921  CG2 VAL A 191     -20.842  39.211  -0.064  1.00  7.24           C  
ATOM   2922  H   VAL A 191     -23.439  39.039   1.076  1.00  7.24           H  
ATOM   2923  HA  VAL A 191     -22.472  37.306  -1.011  1.00  7.24           H  
ATOM   2924  HB  VAL A 191     -21.231  38.035   1.622  1.00  7.24           H  
ATOM   2925 1HG1 VAL A 191     -19.112  37.198   0.684  1.00  7.24           H  
ATOM   2926 2HG1 VAL A 191     -20.320  35.905   0.780  1.00  7.24           H  
ATOM   2927 3HG1 VAL A 191     -19.986  36.679  -0.776  1.00  7.24           H  
ATOM   2928 1HG2 VAL A 191     -19.889  39.577   0.318  1.00  7.24           H  
ATOM   2929 2HG2 VAL A 191     -20.777  39.080  -1.144  1.00  7.24           H  
ATOM   2930 3HG2 VAL A 191     -21.628  39.931   0.170  1.00  7.24           H  
ATOM   2931  N   LYS A 192     -23.263  35.975   1.905  1.00  6.71           N  
ATOM   2932  CA  LYS A 192     -23.570  34.734   2.604  1.00  6.71           C  
ATOM   2933  C   LYS A 192     -24.585  33.890   1.856  1.00  6.71           C  
ATOM   2934  O   LYS A 192     -24.457  32.674   1.804  1.00  6.71           O  
ATOM   2935  CB  LYS A 192     -24.083  35.003   4.017  1.00  6.71           C  
ATOM   2936  CG  LYS A 192     -24.408  33.738   4.790  1.00  6.71           C  
ATOM   2937  CD  LYS A 192     -24.875  34.034   6.209  1.00  6.71           C  
ATOM   2938  CE  LYS A 192     -25.295  32.747   6.917  1.00  6.71           C  
ATOM   2939  NZ  LYS A 192     -25.830  32.997   8.290  1.00  6.71           N1+
ATOM   2940  H   LYS A 192     -23.422  36.848   2.385  1.00  6.71           H  
ATOM   2941  HA  LYS A 192     -22.653  34.152   2.683  1.00  6.71           H  
ATOM   2942 1HB  LYS A 192     -23.345  35.577   4.583  1.00  6.71           H  
ATOM   2943 2HB  LYS A 192     -24.990  35.596   3.969  1.00  6.71           H  
ATOM   2944 1HG  LYS A 192     -25.199  33.202   4.267  1.00  6.71           H  
ATOM   2945 2HG  LYS A 192     -23.531  33.104   4.822  1.00  6.71           H  
ATOM   2946 1HD  LYS A 192     -24.064  34.507   6.766  1.00  6.71           H  
ATOM   2947 2HD  LYS A 192     -25.719  34.725   6.178  1.00  6.71           H  
ATOM   2948 1HE  LYS A 192     -26.065  32.257   6.324  1.00  6.71           H  
ATOM   2949 2HE  LYS A 192     -24.436  32.087   6.988  1.00  6.71           H  
ATOM   2950 1HZ  LYS A 192     -26.099  32.118   8.713  1.00  6.71           H  
ATOM   2951 2HZ  LYS A 192     -25.126  33.438   8.858  1.00  6.71           H  
ATOM   2952 3HZ  LYS A 192     -26.638  33.601   8.228  1.00  6.71           H  
ATOM   2953  N   LYS A 193     -25.604  34.527   1.283  1.00  6.24           N  
ATOM   2954  CA  LYS A 193     -26.631  33.797   0.547  1.00  6.24           C  
ATOM   2955  C   LYS A 193     -26.056  33.057  -0.656  1.00  6.24           C  
ATOM   2956  O   LYS A 193     -26.486  31.941  -0.966  1.00  6.24           O  
ATOM   2957  CB  LYS A 193     -27.729  34.752   0.076  1.00  6.24           C  
ATOM   2958  CG  LYS A 193     -28.630  35.290   1.186  1.00  6.24           C  
ATOM   2959  CD  LYS A 193     -29.639  36.291   0.643  1.00  6.24           C  
ATOM   2960  CE  LYS A 193     -30.488  36.881   1.760  1.00  6.24           C  
ATOM   2961  NZ  LYS A 193     -31.449  37.903   1.250  1.00  6.24           N1+
ATOM   2962  H   LYS A 193     -25.680  35.538   1.387  1.00  6.24           H  
ATOM   2963  HA  LYS A 193     -27.075  33.060   1.216  1.00  6.24           H  
ATOM   2964 1HB  LYS A 193     -27.264  35.611  -0.416  1.00  6.24           H  
ATOM   2965 2HB  LYS A 193     -28.353  34.252  -0.661  1.00  6.24           H  
ATOM   2966 1HG  LYS A 193     -29.174  34.457   1.631  1.00  6.24           H  
ATOM   2967 2HG  LYS A 193     -28.034  35.755   1.957  1.00  6.24           H  
ATOM   2968 1HD  LYS A 193     -29.106  37.099   0.138  1.00  6.24           H  
ATOM   2969 2HD  LYS A 193     -30.289  35.798  -0.078  1.00  6.24           H  
ATOM   2970 1HE  LYS A 193     -31.045  36.081   2.245  1.00  6.24           H  
ATOM   2971 2HE  LYS A 193     -29.831  37.351   2.494  1.00  6.24           H  
ATOM   2972 1HZ  LYS A 193     -31.991  38.270   2.020  1.00  6.24           H  
ATOM   2973 2HZ  LYS A 193     -30.938  38.656   0.808  1.00  6.24           H  
ATOM   2974 3HZ  LYS A 193     -32.070  37.477   0.576  1.00  6.24           H  
ATOM   2975  N   ASN A 194     -25.071  33.662  -1.320  1.00  5.84           N  
ATOM   2976  CA  ASN A 194     -24.471  33.048  -2.497  1.00  5.84           C  
ATOM   2977  C   ASN A 194     -23.179  32.274  -2.217  1.00  5.84           C  
ATOM   2978  O   ASN A 194     -22.817  31.362  -2.965  1.00  5.84           O  
ATOM   2979  CB  ASN A 194     -24.234  34.123  -3.529  1.00  5.84           C  
ATOM   2980  CG  ASN A 194     -25.532  34.675  -4.049  1.00  5.84           C  
ATOM   2981  ND2 ASN A 194     -25.600  35.973  -4.235  1.00  5.84           N  
ATOM   2982  OD1 ASN A 194     -26.483  33.901  -4.268  1.00  5.84           O  
ATOM   2983  H   ASN A 194     -24.772  34.600  -1.025  1.00  5.84           H  
ATOM   2984  HA  ASN A 194     -25.187  32.332  -2.903  1.00  5.84           H  
ATOM   2985 1HB  ASN A 194     -23.657  34.934  -3.073  1.00  5.84           H  
ATOM   2986 2HB  ASN A 194     -23.651  33.719  -4.356  1.00  5.84           H  
ATOM   2987 1HD2 ASN A 194     -26.444  36.391  -4.574  1.00  5.84           H  
ATOM   2988 2HD2 ASN A 194     -24.807  36.550  -4.030  1.00  5.84           H  
ATOM   2989  N   LEU A 195     -22.505  32.589  -1.125  1.00  5.52           N  
ATOM   2990  CA  LEU A 195     -21.233  31.967  -0.813  1.00  5.52           C  
ATOM   2991  C   LEU A 195     -21.230  30.432  -0.807  1.00  5.52           C  
ATOM   2992  O   LEU A 195     -20.319  29.861  -1.406  1.00  5.52           O  
ATOM   2993  CB  LEU A 195     -20.664  32.563   0.478  1.00  5.52           C  
ATOM   2994  CG  LEU A 195     -19.445  31.915   1.024  1.00  5.52           C  
ATOM   2995  CD1 LEU A 195     -18.308  32.031   0.037  1.00  5.52           C  
ATOM   2996  CD2 LEU A 195     -19.118  32.579   2.313  1.00  5.52           C  
ATOM   2997  H   LEU A 195     -22.843  33.328  -0.524  1.00  5.52           H  
ATOM   2998  HA  LEU A 195     -20.539  32.276  -1.593  1.00  5.52           H  
ATOM   2999 1HB  LEU A 195     -20.367  33.575   0.237  1.00  5.52           H  
ATOM   3000 2HB  LEU A 195     -21.406  32.645   1.244  1.00  5.52           H  
ATOM   3001  HG  LEU A 195     -19.641  30.856   1.205  1.00  5.52           H  
ATOM   3002 1HD1 LEU A 195     -17.419  31.557   0.451  1.00  5.52           H  
ATOM   3003 2HD1 LEU A 195     -18.582  31.538  -0.896  1.00  5.52           H  
ATOM   3004 3HD1 LEU A 195     -18.107  33.080  -0.154  1.00  5.52           H  
ATOM   3005 1HD2 LEU A 195     -18.254  32.098   2.729  1.00  5.52           H  
ATOM   3006 2HD2 LEU A 195     -18.915  33.634   2.147  1.00  5.52           H  
ATOM   3007 3HD2 LEU A 195     -19.962  32.472   2.988  1.00  5.52           H  
ATOM   3008  N   PRO A 196     -22.160  29.707  -0.138  1.00  5.26           N  
ATOM   3009  CA  PRO A 196     -22.238  28.257  -0.155  1.00  5.26           C  
ATOM   3010  C   PRO A 196     -22.423  27.707  -1.569  1.00  5.26           C  
ATOM   3011  O   PRO A 196     -22.099  26.550  -1.834  1.00  5.26           O  
ATOM   3012  CB  PRO A 196     -23.467  27.981   0.716  1.00  5.26           C  
ATOM   3013  CG  PRO A 196     -23.581  29.171   1.597  1.00  5.26           C  
ATOM   3014  CD  PRO A 196     -23.151  30.323   0.738  1.00  5.26           C  
ATOM   3015  HA  PRO A 196     -21.331  27.847   0.307  1.00  5.26           H  
ATOM   3016 1HB  PRO A 196     -24.348  27.859   0.092  1.00  5.26           H  
ATOM   3017 2HB  PRO A 196     -23.331  27.045   1.276  1.00  5.26           H  
ATOM   3018 1HG  PRO A 196     -24.614  29.287   1.955  1.00  5.26           H  
ATOM   3019 2HG  PRO A 196     -22.946  29.051   2.483  1.00  5.26           H  
ATOM   3020 1HD  PRO A 196     -24.006  30.715   0.168  1.00  5.26           H  
ATOM   3021 2HD  PRO A 196     -22.727  31.041   1.394  1.00  5.26           H  
ATOM   3022  N   PHE A 197     -22.958  28.519  -2.488  1.00  5.05           N  
ATOM   3023  CA  PHE A 197     -23.147  28.065  -3.850  1.00  5.05           C  
ATOM   3024  C   PHE A 197     -21.823  28.147  -4.554  1.00  5.05           C  
ATOM   3025  O   PHE A 197     -21.436  27.229  -5.268  1.00  5.05           O  
ATOM   3026  CB  PHE A 197     -24.239  28.828  -4.583  1.00  5.05           C  
ATOM   3027  CG  PHE A 197     -24.426  28.309  -5.968  1.00  5.05           C  
ATOM   3028  CD1 PHE A 197     -24.820  26.994  -6.180  1.00  5.05           C  
ATOM   3029  CD2 PHE A 197     -24.251  29.133  -7.063  1.00  5.05           C  
ATOM   3030  CE1 PHE A 197     -25.008  26.516  -7.449  1.00  5.05           C  
ATOM   3031  CE2 PHE A 197     -24.460  28.652  -8.336  1.00  5.05           C  
ATOM   3032  CZ  PHE A 197     -24.833  27.343  -8.526  1.00  5.05           C  
ATOM   3033  H   PHE A 197     -23.193  29.485  -2.283  1.00  5.05           H  
ATOM   3034  HA  PHE A 197     -23.443  27.018  -3.832  1.00  5.05           H  
ATOM   3035 1HB  PHE A 197     -25.181  28.748  -4.048  1.00  5.05           H  
ATOM   3036 2HB  PHE A 197     -23.979  29.883  -4.641  1.00  5.05           H  
ATOM   3037  HD1 PHE A 197     -24.973  26.331  -5.330  1.00  5.05           H  
ATOM   3038  HD2 PHE A 197     -23.951  30.171  -6.908  1.00  5.05           H  
ATOM   3039  HE1 PHE A 197     -25.313  25.482  -7.597  1.00  5.05           H  
ATOM   3040  HE2 PHE A 197     -24.325  29.307  -9.196  1.00  5.05           H  
ATOM   3041  HZ  PHE A 197     -24.995  26.963  -9.532  1.00  5.05           H  
ATOM   3042  N   VAL A 198     -21.123  29.255  -4.339  1.00  4.87           N  
ATOM   3043  CA  VAL A 198     -19.827  29.446  -4.958  1.00  4.87           C  
ATOM   3044  C   VAL A 198     -18.905  28.331  -4.482  1.00  4.87           C  
ATOM   3045  O   VAL A 198     -18.185  27.714  -5.276  1.00  4.87           O  
ATOM   3046  CB  VAL A 198     -19.265  30.821  -4.578  1.00  4.87           C  
ATOM   3047  CG1 VAL A 198     -17.835  30.946  -5.037  1.00  4.87           C  
ATOM   3048  CG2 VAL A 198     -20.144  31.897  -5.204  1.00  4.87           C  
ATOM   3049  H   VAL A 198     -21.519  29.978  -3.739  1.00  4.87           H  
ATOM   3050  HA  VAL A 198     -19.936  29.390  -6.038  1.00  4.87           H  
ATOM   3051  HB  VAL A 198     -19.273  30.928  -3.496  1.00  4.87           H  
ATOM   3052 1HG1 VAL A 198     -17.450  31.923  -4.752  1.00  4.87           H  
ATOM   3053 2HG1 VAL A 198     -17.236  30.166  -4.566  1.00  4.87           H  
ATOM   3054 3HG1 VAL A 198     -17.789  30.838  -6.120  1.00  4.87           H  
ATOM   3055 1HG2 VAL A 198     -19.766  32.881  -4.931  1.00  4.87           H  
ATOM   3056 2HG2 VAL A 198     -20.133  31.788  -6.288  1.00  4.87           H  
ATOM   3057 3HG2 VAL A 198     -21.164  31.787  -4.840  1.00  4.87           H  
ATOM   3058  N   MET A 199     -18.964  28.043  -3.181  1.00  4.74           N  
ATOM   3059  CA  MET A 199     -18.205  26.952  -2.603  1.00  4.74           C  
ATOM   3060  C   MET A 199     -18.560  25.652  -3.305  1.00  4.74           C  
ATOM   3061  O   MET A 199     -17.672  24.925  -3.761  1.00  4.74           O  
ATOM   3062  CB  MET A 199     -18.556  26.808  -1.134  1.00  4.74           C  
ATOM   3063  CG  MET A 199     -17.870  25.672  -0.442  1.00  4.74           C  
ATOM   3064  SD  MET A 199     -18.575  25.372   1.170  1.00  4.74           S  
ATOM   3065  CE  MET A 199     -20.154  24.683   0.640  1.00  4.74           C  
ATOM   3066  H   MET A 199     -19.558  28.609  -2.575  1.00  4.74           H  
ATOM   3067  HA  MET A 199     -17.143  27.144  -2.733  1.00  4.74           H  
ATOM   3068 1HB  MET A 199     -18.316  27.733  -0.608  1.00  4.74           H  
ATOM   3069 2HB  MET A 199     -19.620  26.648  -1.033  1.00  4.74           H  
ATOM   3070 1HG  MET A 199     -17.968  24.773  -1.038  1.00  4.74           H  
ATOM   3071 2HG  MET A 199     -16.810  25.893  -0.322  1.00  4.74           H  
ATOM   3072 1HE  MET A 199     -20.754  24.428   1.513  1.00  4.74           H  
ATOM   3073 2HE  MET A 199     -20.689  25.415   0.034  1.00  4.74           H  
ATOM   3074 3HE  MET A 199     -19.981  23.788   0.044  1.00  4.74           H  
ATOM   3075  N   ALA A 200     -19.859  25.371  -3.413  1.00  4.65           N  
ATOM   3076  CA  ALA A 200     -20.364  24.168  -4.041  1.00  4.65           C  
ATOM   3077  C   ALA A 200     -19.913  24.040  -5.500  1.00  4.65           C  
ATOM   3078  O   ALA A 200     -19.611  22.939  -5.964  1.00  4.65           O  
ATOM   3079  CB  ALA A 200     -21.863  24.150  -3.917  1.00  4.65           C  
ATOM   3080  H   ALA A 200     -20.553  26.007  -3.013  1.00  4.65           H  
ATOM   3081  HA  ALA A 200     -19.964  23.318  -3.493  1.00  4.65           H  
ATOM   3082 1HB  ALA A 200     -22.254  23.255  -4.315  1.00  4.65           H  
ATOM   3083 2HB  ALA A 200     -22.114  24.214  -2.869  1.00  4.65           H  
ATOM   3084 3HB  ALA A 200     -22.285  24.995  -4.447  1.00  4.65           H  
ATOM   3085  N   LEU A 201     -19.842  25.162  -6.228  1.00  4.63           N  
ATOM   3086  CA  LEU A 201     -19.359  25.119  -7.603  1.00  4.63           C  
ATOM   3087  C   LEU A 201     -17.891  24.707  -7.630  1.00  4.63           C  
ATOM   3088  O   LEU A 201     -17.471  23.915  -8.481  1.00  4.63           O  
ATOM   3089  CB  LEU A 201     -19.520  26.479  -8.279  1.00  4.63           C  
ATOM   3090  CG  LEU A 201     -20.943  26.918  -8.573  1.00  4.63           C  
ATOM   3091  CD1 LEU A 201     -20.908  28.348  -9.084  1.00  4.63           C  
ATOM   3092  CD2 LEU A 201     -21.545  25.965  -9.583  1.00  4.63           C  
ATOM   3093  H   LEU A 201     -20.143  26.044  -5.821  1.00  4.63           H  
ATOM   3094  HA  LEU A 201     -19.943  24.384  -8.154  1.00  4.63           H  
ATOM   3095 1HB  LEU A 201     -19.075  27.235  -7.636  1.00  4.63           H  
ATOM   3096 2HB  LEU A 201     -18.975  26.466  -9.219  1.00  4.63           H  
ATOM   3097  HG  LEU A 201     -21.539  26.897  -7.668  1.00  4.63           H  
ATOM   3098 1HD1 LEU A 201     -21.904  28.687  -9.303  1.00  4.63           H  
ATOM   3099 2HD1 LEU A 201     -20.469  28.990  -8.324  1.00  4.63           H  
ATOM   3100 3HD1 LEU A 201     -20.307  28.392  -9.989  1.00  4.63           H  
ATOM   3101 1HD2 LEU A 201     -22.558  26.264  -9.812  1.00  4.63           H  
ATOM   3102 2HD2 LEU A 201     -20.950  25.983 -10.495  1.00  4.63           H  
ATOM   3103 3HD2 LEU A 201     -21.550  24.957  -9.168  1.00  4.63           H  
ATOM   3104  N   GLY A 202     -17.116  25.207  -6.665  1.00  4.66           N  
ATOM   3105  CA  GLY A 202     -15.712  24.838  -6.548  1.00  4.66           C  
ATOM   3106  C   GLY A 202     -15.616  23.337  -6.310  1.00  4.66           C  
ATOM   3107  O   GLY A 202     -14.840  22.631  -6.960  1.00  4.66           O  
ATOM   3108  H   GLY A 202     -17.515  25.882  -6.003  1.00  4.66           H  
ATOM   3109 1HA  GLY A 202     -15.176  25.115  -7.454  1.00  4.66           H  
ATOM   3110 2HA  GLY A 202     -15.267  25.380  -5.714  1.00  4.66           H  
ATOM   3111  N   LEU A 203     -16.432  22.856  -5.376  1.00  4.78           N  
ATOM   3112  CA  LEU A 203     -16.459  21.451  -5.015  1.00  4.78           C  
ATOM   3113  C   LEU A 203     -16.887  20.610  -6.228  1.00  4.78           C  
ATOM   3114  O   LEU A 203     -16.348  19.526  -6.473  1.00  4.78           O  
ATOM   3115  CB  LEU A 203     -17.388  21.268  -3.813  1.00  4.78           C  
ATOM   3116  CG  LEU A 203     -16.851  21.926  -2.497  1.00  4.78           C  
ATOM   3117  CD1 LEU A 203     -17.900  21.840  -1.405  1.00  4.78           C  
ATOM   3118  CD2 LEU A 203     -15.572  21.256  -2.072  1.00  4.78           C  
ATOM   3119  H   LEU A 203     -17.038  23.512  -4.880  1.00  4.78           H  
ATOM   3120  HA  LEU A 203     -15.463  21.155  -4.705  1.00  4.78           H  
ATOM   3121 1HB  LEU A 203     -18.335  21.731  -4.049  1.00  4.78           H  
ATOM   3122 2HB  LEU A 203     -17.566  20.221  -3.644  1.00  4.78           H  
ATOM   3123  HG  LEU A 203     -16.645  22.975  -2.684  1.00  4.78           H  
ATOM   3124 1HD1 LEU A 203     -17.520  22.317  -0.501  1.00  4.78           H  
ATOM   3125 2HD1 LEU A 203     -18.802  22.348  -1.726  1.00  4.78           H  
ATOM   3126 3HD1 LEU A 203     -18.126  20.795  -1.198  1.00  4.78           H  
ATOM   3127 1HD2 LEU A 203     -15.203  21.739  -1.178  1.00  4.78           H  
ATOM   3128 2HD2 LEU A 203     -15.761  20.219  -1.858  1.00  4.78           H  
ATOM   3129 3HD2 LEU A 203     -14.826  21.341  -2.861  1.00  4.78           H  
ATOM   3130  N   THR A 204     -17.797  21.136  -7.044  1.00  4.96           N  
ATOM   3131  CA  THR A 204     -18.220  20.425  -8.238  1.00  4.96           C  
ATOM   3132  C   THR A 204     -17.021  20.261  -9.175  1.00  4.96           C  
ATOM   3133  O   THR A 204     -16.760  19.171  -9.692  1.00  4.96           O  
ATOM   3134  CB  THR A 204     -19.321  21.200  -8.987  1.00  4.96           C  
ATOM   3135  CG2 THR A 204     -19.771  20.431 -10.202  1.00  4.96           C  
ATOM   3136  OG1 THR A 204     -20.429  21.385  -8.138  1.00  4.96           O  
ATOM   3137  H   THR A 204     -18.243  22.017  -6.805  1.00  4.96           H  
ATOM   3138  HA  THR A 204     -18.592  19.440  -7.955  1.00  4.96           H  
ATOM   3139  HB  THR A 204     -18.946  22.162  -9.298  1.00  4.96           H  
ATOM   3140  HG1 THR A 204     -20.140  21.876  -7.329  1.00  4.96           H  
ATOM   3141 1HG2 THR A 204     -20.552  20.991 -10.713  1.00  4.96           H  
ATOM   3142 2HG2 THR A 204     -18.925  20.287 -10.875  1.00  4.96           H  
ATOM   3143 3HG2 THR A 204     -20.158  19.467  -9.893  1.00  4.96           H  
ATOM   3144  N   ALA A 205     -16.259  21.344  -9.361  1.00  5.20           N  
ATOM   3145  CA  ALA A 205     -15.096  21.371 -10.249  1.00  5.20           C  
ATOM   3146  C   ALA A 205     -14.037  20.338  -9.869  1.00  5.20           C  
ATOM   3147  O   ALA A 205     -13.433  19.698 -10.736  1.00  5.20           O  
ATOM   3148  CB  ALA A 205     -14.474  22.753 -10.250  1.00  5.20           C  
ATOM   3149  H   ALA A 205     -16.530  22.211  -8.890  1.00  5.20           H  
ATOM   3150  HA  ALA A 205     -15.447  21.138 -11.256  1.00  5.20           H  
ATOM   3151 1HB  ALA A 205     -13.637  22.775 -10.944  1.00  5.20           H  
ATOM   3152 2HB  ALA A 205     -15.221  23.487 -10.550  1.00  5.20           H  
ATOM   3153 3HB  ALA A 205     -14.118  22.992  -9.255  1.00  5.20           H  
ATOM   3154  N   VAL A 206     -13.869  20.100  -8.569  1.00  5.51           N  
ATOM   3155  CA  VAL A 206     -12.880  19.125  -8.111  1.00  5.51           C  
ATOM   3156  C   VAL A 206     -13.512  17.745  -7.894  1.00  5.51           C  
ATOM   3157  O   VAL A 206     -12.888  16.847  -7.311  1.00  5.51           O  
ATOM   3158  CB  VAL A 206     -12.205  19.589  -6.820  1.00  5.51           C  
ATOM   3159  CG1 VAL A 206     -11.482  20.900  -7.023  1.00  5.51           C  
ATOM   3160  CG2 VAL A 206     -13.236  19.752  -5.828  1.00  5.51           C  
ATOM   3161  H   VAL A 206     -14.390  20.666  -7.892  1.00  5.51           H  
ATOM   3162  HA  VAL A 206     -12.112  19.033  -8.877  1.00  5.51           H  
ATOM   3163  HB  VAL A 206     -11.478  18.842  -6.499  1.00  5.51           H  
ATOM   3164 1HG1 VAL A 206     -11.019  21.209  -6.083  1.00  5.51           H  
ATOM   3165 2HG1 VAL A 206     -10.714  20.781  -7.784  1.00  5.51           H  
ATOM   3166 3HG1 VAL A 206     -12.201  21.660  -7.342  1.00  5.51           H  
ATOM   3167 1HG2 VAL A 206     -12.810  20.075  -4.896  1.00  5.51           H  
ATOM   3168 2HG2 VAL A 206     -13.917  20.492  -6.194  1.00  5.51           H  
ATOM   3169 3HG2 VAL A 206     -13.751  18.815  -5.707  1.00  5.51           H  
ATOM   3170  N   ARG A 207     -14.741  17.589  -8.402  1.00  5.85           N  
ATOM   3171  CA  ARG A 207     -15.521  16.362  -8.403  1.00  5.85           C  
ATOM   3172  C   ARG A 207     -15.821  15.746  -7.037  1.00  5.85           C  
ATOM   3173  O   ARG A 207     -15.628  14.543  -6.843  1.00  5.85           O  
ATOM   3174  CB  ARG A 207     -14.844  15.339  -9.301  1.00  5.85           C  
ATOM   3175  CG  ARG A 207     -15.189  15.470 -10.796  1.00  5.85           C  
ATOM   3176  CD  ARG A 207     -14.620  16.724 -11.444  1.00  5.85           C  
ATOM   3177  NE  ARG A 207     -14.838  16.703 -12.896  1.00  5.85           N  
ATOM   3178  CZ  ARG A 207     -14.555  17.700 -13.778  1.00  5.85           C  
ATOM   3179  NH1 ARG A 207     -14.033  18.850 -13.395  1.00  5.85           N1+
ATOM   3180  NH2 ARG A 207     -14.811  17.508 -15.063  1.00  5.85           N  
ATOM   3181  H   ARG A 207     -15.191  18.382  -8.854  1.00  5.85           H  
ATOM   3182  HA  ARG A 207     -16.479  16.606  -8.863  1.00  5.85           H  
ATOM   3183 1HB  ARG A 207     -13.766  15.412  -9.214  1.00  5.85           H  
ATOM   3184 2HB  ARG A 207     -15.130  14.338  -8.984  1.00  5.85           H  
ATOM   3185 1HG  ARG A 207     -14.800  14.606 -11.332  1.00  5.85           H  
ATOM   3186 2HG  ARG A 207     -16.274  15.504 -10.906  1.00  5.85           H  
ATOM   3187 1HD  ARG A 207     -15.117  17.607 -11.037  1.00  5.85           H  
ATOM   3188 2HD  ARG A 207     -13.549  16.794 -11.255  1.00  5.85           H  
ATOM   3189  HE  ARG A 207     -15.236  15.860 -13.276  1.00  5.85           H  
ATOM   3190 1HH1 ARG A 207     -13.828  19.043 -12.404  1.00  5.85           H  
ATOM   3191 2HH1 ARG A 207     -13.836  19.562 -14.078  1.00  5.85           H  
ATOM   3192 1HH2 ARG A 207     -15.210  16.633 -15.373  1.00  5.85           H  
ATOM   3193 2HH2 ARG A 207     -14.608  18.236 -15.731  1.00  5.85           H  
ATOM   3194  N   VAL A 208     -16.321  16.561  -6.105  1.00  6.21           N  
ATOM   3195  CA  VAL A 208     -16.669  16.067  -4.776  1.00  6.21           C  
ATOM   3196  C   VAL A 208     -18.084  16.481  -4.394  1.00  6.21           C  
ATOM   3197  O   VAL A 208     -18.574  17.536  -4.804  1.00  6.21           O  
ATOM   3198  CB  VAL A 208     -15.661  16.555  -3.732  1.00  6.21           C  
ATOM   3199  CG1 VAL A 208     -15.744  17.990  -3.573  1.00  6.21           C  
ATOM   3200  CG2 VAL A 208     -15.842  15.855  -2.390  1.00  6.21           C  
ATOM   3201  H   VAL A 208     -16.431  17.553  -6.320  1.00  6.21           H  
ATOM   3202  HA  VAL A 208     -16.631  14.978  -4.790  1.00  6.21           H  
ATOM   3203  HB  VAL A 208     -14.715  16.345  -4.109  1.00  6.21           H  
ATOM   3204 1HG1 VAL A 208     -14.994  18.322  -2.874  1.00  6.21           H  
ATOM   3205 2HG1 VAL A 208     -15.588  18.456  -4.508  1.00  6.21           H  
ATOM   3206 3HG1 VAL A 208     -16.718  18.237  -3.203  1.00  6.21           H  
ATOM   3207 1HG2 VAL A 208     -15.080  16.207  -1.698  1.00  6.21           H  
ATOM   3208 2HG2 VAL A 208     -16.809  16.070  -1.969  1.00  6.21           H  
ATOM   3209 3HG2 VAL A 208     -15.739  14.780  -2.527  1.00  6.21           H  
ATOM   3210  N   VAL A 209     -18.726  15.585  -3.649  1.00  6.53           N  
ATOM   3211  CA  VAL A 209     -20.081  15.646  -3.105  1.00  6.53           C  
ATOM   3212  C   VAL A 209     -20.964  15.040  -4.204  1.00  6.53           C  
ATOM   3213  O   VAL A 209     -20.835  13.853  -4.501  1.00  6.53           O  
ATOM   3214  CB  VAL A 209     -20.506  17.110  -2.663  1.00  6.53           C  
ATOM   3215  CG1 VAL A 209     -21.979  17.166  -2.091  1.00  6.53           C  
ATOM   3216  CG2 VAL A 209     -19.531  17.626  -1.570  1.00  6.53           C  
ATOM   3217  H   VAL A 209     -18.194  14.758  -3.417  1.00  6.53           H  
ATOM   3218  HA  VAL A 209     -20.143  15.007  -2.223  1.00  6.53           H  
ATOM   3219  HB  VAL A 209     -20.488  17.771  -3.517  1.00  6.53           H  
ATOM   3220 1HG1 VAL A 209     -22.197  18.193  -1.802  1.00  6.53           H  
ATOM   3221 2HG1 VAL A 209     -22.730  16.853  -2.773  1.00  6.53           H  
ATOM   3222 3HG1 VAL A 209     -22.033  16.527  -1.211  1.00  6.53           H  
ATOM   3223 1HG2 VAL A 209     -19.821  18.631  -1.278  1.00  6.53           H  
ATOM   3224 2HG2 VAL A 209     -19.579  16.969  -0.704  1.00  6.53           H  
ATOM   3225 3HG2 VAL A 209     -18.526  17.653  -1.938  1.00  6.53           H  
ATOM   3226  N   ASP A 210     -21.831  15.832  -4.806  1.00  6.71           N  
ATOM   3227  CA  ASP A 210     -22.707  15.395  -5.881  1.00  6.71           C  
ATOM   3228  C   ASP A 210     -23.288  16.633  -6.556  1.00  6.71           C  
ATOM   3229  O   ASP A 210     -23.939  17.425  -5.873  1.00  6.71           O  
ATOM   3230  CB  ASP A 210     -23.811  14.454  -5.375  1.00  6.71           C  
ATOM   3231  CG  ASP A 210     -24.686  13.809  -6.501  1.00  6.71           C  
ATOM   3232  OD1 ASP A 210     -24.949  14.454  -7.511  1.00  6.71           O  
ATOM   3233  OD2 ASP A 210     -25.102  12.689  -6.316  1.00  6.71           O1-
ATOM   3234  H   ASP A 210     -21.867  16.794  -4.511  1.00  6.71           H  
ATOM   3235  HA  ASP A 210     -22.112  14.811  -6.573  1.00  6.71           H  
ATOM   3236 1HB  ASP A 210     -23.368  13.641  -4.797  1.00  6.71           H  
ATOM   3237 2HB  ASP A 210     -24.467  14.997  -4.706  1.00  6.71           H  
ATOM   3238  N   PRO A 211     -23.099  16.858  -7.860  1.00  6.69           N  
ATOM   3239  CA  PRO A 211     -23.651  17.985  -8.584  1.00  6.69           C  
ATOM   3240  C   PRO A 211     -25.146  18.183  -8.283  1.00  6.69           C  
ATOM   3241  O   PRO A 211     -25.630  19.314  -8.316  1.00  6.69           O  
ATOM   3242  CB  PRO A 211     -23.407  17.583 -10.039  1.00  6.69           C  
ATOM   3243  CG  PRO A 211     -22.156  16.730  -9.980  1.00  6.69           C  
ATOM   3244  CD  PRO A 211     -22.275  15.952  -8.685  1.00  6.69           C  
ATOM   3245  HA  PRO A 211     -23.074  18.887  -8.333  1.00  6.69           H  
ATOM   3246 1HB  PRO A 211     -24.281  17.037 -10.429  1.00  6.69           H  
ATOM   3247 2HB  PRO A 211     -23.281  18.481 -10.660  1.00  6.69           H  
ATOM   3248 1HG  PRO A 211     -22.113  16.070 -10.859  1.00  6.69           H  
ATOM   3249 2HG  PRO A 211     -21.260  17.360 -10.015  1.00  6.69           H  
ATOM   3250 1HD  PRO A 211     -22.790  14.987  -8.841  1.00  6.69           H  
ATOM   3251 2HD  PRO A 211     -21.264  15.838  -8.263  1.00  6.69           H  
ATOM   3252  N   ILE A 212     -25.908  17.115  -8.005  1.00  6.49           N  
ATOM   3253  CA  ILE A 212     -27.324  17.344  -7.721  1.00  6.49           C  
ATOM   3254  C   ILE A 212     -27.512  18.067  -6.385  1.00  6.49           C  
ATOM   3255  O   ILE A 212     -28.479  18.805  -6.207  1.00  6.49           O  
ATOM   3256  CB  ILE A 212     -28.172  16.066  -7.747  1.00  6.49           C  
ATOM   3257  CG1 ILE A 212     -29.641  16.462  -7.938  1.00  6.49           C  
ATOM   3258  CG2 ILE A 212     -28.047  15.298  -6.435  1.00  6.49           C  
ATOM   3259  CD1 ILE A 212     -29.916  17.146  -9.270  1.00  6.49           C  
ATOM   3260  H   ILE A 212     -25.518  16.160  -7.952  1.00  6.49           H  
ATOM   3261  HA  ILE A 212     -27.716  17.996  -8.503  1.00  6.49           H  
ATOM   3262  HB  ILE A 212     -27.852  15.432  -8.575  1.00  6.49           H  
ATOM   3263 1HG1 ILE A 212     -30.260  15.569  -7.872  1.00  6.49           H  
ATOM   3264 2HG1 ILE A 212     -29.928  17.144  -7.136  1.00  6.49           H  
ATOM   3265 1HG2 ILE A 212     -28.658  14.399  -6.481  1.00  6.49           H  
ATOM   3266 2HG2 ILE A 212     -27.031  15.024  -6.272  1.00  6.49           H  
ATOM   3267 3HG2 ILE A 212     -28.387  15.911  -5.607  1.00  6.49           H  
ATOM   3268 1HD1 ILE A 212     -30.974  17.401  -9.336  1.00  6.49           H  
ATOM   3269 2HD1 ILE A 212     -29.320  18.055  -9.345  1.00  6.49           H  
ATOM   3270 3HD1 ILE A 212     -29.654  16.474 -10.086  1.00  6.49           H  
ATOM   3271  N   ASN A 213     -26.595  17.845  -5.426  1.00  6.16           N  
ATOM   3272  CA  ASN A 213     -26.686  18.494  -4.123  1.00  6.16           C  
ATOM   3273  C   ASN A 213     -26.326  19.954  -4.290  1.00  6.16           C  
ATOM   3274  O   ASN A 213     -26.834  20.821  -3.579  1.00  6.16           O  
ATOM   3275  CB  ASN A 213     -25.799  17.820  -3.098  1.00  6.16           C  
ATOM   3276  CG  ASN A 213     -26.329  16.471  -2.686  1.00  6.16           C  
ATOM   3277  ND2 ASN A 213     -25.464  15.637  -2.169  1.00  6.16           N  
ATOM   3278  OD1 ASN A 213     -27.527  16.183  -2.822  1.00  6.16           O  
ATOM   3279  H   ASN A 213     -25.792  17.259  -5.628  1.00  6.16           H  
ATOM   3280  HA  ASN A 213     -27.717  18.445  -3.774  1.00  6.16           H  
ATOM   3281 1HB  ASN A 213     -24.806  17.699  -3.514  1.00  6.16           H  
ATOM   3282 2HB  ASN A 213     -25.709  18.454  -2.217  1.00  6.16           H  
ATOM   3283 1HD2 ASN A 213     -25.762  14.728  -1.876  1.00  6.16           H  
ATOM   3284 2HD2 ASN A 213     -24.510  15.908  -2.061  1.00  6.16           H  
ATOM   3285  N   VAL A 214     -25.470  20.216  -5.275  1.00  5.77           N  
ATOM   3286  CA  VAL A 214     -25.051  21.571  -5.616  1.00  5.77           C  
ATOM   3287  C   VAL A 214     -26.271  22.321  -6.164  1.00  5.77           C  
ATOM   3288  O   VAL A 214     -26.557  23.454  -5.755  1.00  5.77           O  
ATOM   3289  CB  VAL A 214     -23.895  21.493  -6.621  1.00  5.77           C  
ATOM   3290  CG1 VAL A 214     -23.498  22.884  -7.149  1.00  5.77           C  
ATOM   3291  CG2 VAL A 214     -22.751  20.721  -5.928  1.00  5.77           C  
ATOM   3292  H   VAL A 214     -25.079  19.418  -5.782  1.00  5.77           H  
ATOM   3293  HA  VAL A 214     -24.701  22.073  -4.714  1.00  5.77           H  
ATOM   3294  HB  VAL A 214     -24.205  20.947  -7.475  1.00  5.77           H  
ATOM   3295 1HG1 VAL A 214     -22.687  22.778  -7.870  1.00  5.77           H  
ATOM   3296 2HG1 VAL A 214     -24.357  23.330  -7.638  1.00  5.77           H  
ATOM   3297 3HG1 VAL A 214     -23.176  23.524  -6.352  1.00  5.77           H  
ATOM   3298 1HG2 VAL A 214     -21.937  20.583  -6.589  1.00  5.77           H  
ATOM   3299 2HG2 VAL A 214     -22.410  21.240  -5.058  1.00  5.77           H  
ATOM   3300 3HG2 VAL A 214     -23.119  19.748  -5.630  1.00  5.77           H  
ATOM   3301  N   VAL A 215     -27.034  21.643  -7.034  1.00  5.41           N  
ATOM   3302  CA  VAL A 215     -28.280  22.200  -7.550  1.00  5.41           C  
ATOM   3303  C   VAL A 215     -29.262  22.403  -6.401  1.00  5.41           C  
ATOM   3304  O   VAL A 215     -29.890  23.457  -6.295  1.00  5.41           O  
ATOM   3305  CB  VAL A 215     -28.924  21.268  -8.588  1.00  5.41           C  
ATOM   3306  CG1 VAL A 215     -30.310  21.778  -8.940  1.00  5.41           C  
ATOM   3307  CG2 VAL A 215     -28.052  21.194  -9.815  1.00  5.41           C  
ATOM   3308  H   VAL A 215     -26.717  20.725  -7.354  1.00  5.41           H  
ATOM   3309  HA  VAL A 215     -28.070  23.163  -8.015  1.00  5.41           H  
ATOM   3310  HB  VAL A 215     -29.035  20.280  -8.159  1.00  5.41           H  
ATOM   3311 1HG1 VAL A 215     -30.770  21.106  -9.663  1.00  5.41           H  
ATOM   3312 2HG1 VAL A 215     -30.919  21.811  -8.039  1.00  5.41           H  
ATOM   3313 3HG1 VAL A 215     -30.236  22.777  -9.367  1.00  5.41           H  
ATOM   3314 1HG2 VAL A 215     -28.506  20.523 -10.543  1.00  5.41           H  
ATOM   3315 2HG2 VAL A 215     -27.948  22.187 -10.247  1.00  5.41           H  
ATOM   3316 3HG2 VAL A 215     -27.074  20.818  -9.541  1.00  5.41           H  
ATOM   3317  N   GLY A 216     -29.365  21.401  -5.523  1.00  5.14           N  
ATOM   3318  CA  GLY A 216     -30.227  21.470  -4.355  1.00  5.14           C  
ATOM   3319  C   GLY A 216     -29.920  22.729  -3.560  1.00  5.14           C  
ATOM   3320  O   GLY A 216     -30.820  23.514  -3.263  1.00  5.14           O  
ATOM   3321  H   GLY A 216     -28.842  20.544  -5.685  1.00  5.14           H  
ATOM   3322 1HA  GLY A 216     -31.272  21.467  -4.664  1.00  5.14           H  
ATOM   3323 2HA  GLY A 216     -30.059  20.590  -3.734  1.00  5.14           H  
ATOM   3324  N   LEU A 217     -28.646  22.926  -3.225  1.00  5.03           N  
ATOM   3325  CA  LEU A 217     -28.220  24.087  -2.466  1.00  5.03           C  
ATOM   3326  C   LEU A 217     -28.701  25.355  -3.142  1.00  5.03           C  
ATOM   3327  O   LEU A 217     -29.270  26.229  -2.480  1.00  5.03           O  
ATOM   3328  CB  LEU A 217     -26.694  24.138  -2.371  1.00  5.03           C  
ATOM   3329  CG  LEU A 217     -26.109  25.233  -1.474  1.00  5.03           C  
ATOM   3330  CD1 LEU A 217     -24.709  24.814  -1.079  1.00  5.03           C  
ATOM   3331  CD2 LEU A 217     -26.123  26.564  -2.222  1.00  5.03           C  
ATOM   3332  H   LEU A 217     -27.955  22.234  -3.493  1.00  5.03           H  
ATOM   3333  HA  LEU A 217     -28.643  24.033  -1.468  1.00  5.03           H  
ATOM   3334 1HB  LEU A 217     -26.339  23.173  -2.009  1.00  5.03           H  
ATOM   3335 2HB  LEU A 217     -26.289  24.289  -3.370  1.00  5.03           H  
ATOM   3336  HG  LEU A 217     -26.701  25.325  -0.563  1.00  5.03           H  
ATOM   3337 1HD1 LEU A 217     -24.267  25.549  -0.439  1.00  5.03           H  
ATOM   3338 2HD1 LEU A 217     -24.748  23.859  -0.556  1.00  5.03           H  
ATOM   3339 3HD1 LEU A 217     -24.117  24.713  -1.975  1.00  5.03           H  
ATOM   3340 1HD2 LEU A 217     -25.707  27.348  -1.609  1.00  5.03           H  
ATOM   3341 2HD2 LEU A 217     -25.543  26.458  -3.116  1.00  5.03           H  
ATOM   3342 3HD2 LEU A 217     -27.140  26.825  -2.481  1.00  5.03           H  
ATOM   3343  N   LEU A 218     -28.481  25.466  -4.455  1.00  5.09           N  
ATOM   3344  CA  LEU A 218     -28.895  26.661  -5.167  1.00  5.09           C  
ATOM   3345  C   LEU A 218     -30.380  26.918  -5.003  1.00  5.09           C  
ATOM   3346  O   LEU A 218     -30.798  28.047  -4.755  1.00  5.09           O  
ATOM   3347  CB  LEU A 218     -28.603  26.562  -6.652  1.00  5.09           C  
ATOM   3348  CG  LEU A 218     -29.016  27.793  -7.441  1.00  5.09           C  
ATOM   3349  CD1 LEU A 218     -28.250  29.003  -6.905  1.00  5.09           C  
ATOM   3350  CD2 LEU A 218     -28.726  27.568  -8.908  1.00  5.09           C  
ATOM   3351  H   LEU A 218     -28.004  24.712  -4.957  1.00  5.09           H  
ATOM   3352  HA  LEU A 218     -28.339  27.504  -4.769  1.00  5.09           H  
ATOM   3353 1HB  LEU A 218     -27.572  26.383  -6.790  1.00  5.09           H  
ATOM   3354 2HB  LEU A 218     -29.149  25.716  -7.057  1.00  5.09           H  
ATOM   3355  HG  LEU A 218     -30.083  27.974  -7.306  1.00  5.09           H  
ATOM   3356 1HD1 LEU A 218     -28.543  29.883  -7.456  1.00  5.09           H  
ATOM   3357 2HD1 LEU A 218     -28.476  29.145  -5.847  1.00  5.09           H  
ATOM   3358 3HD1 LEU A 218     -27.191  28.839  -7.026  1.00  5.09           H  
ATOM   3359 1HD2 LEU A 218     -29.020  28.449  -9.476  1.00  5.09           H  
ATOM   3360 2HD2 LEU A 218     -27.667  27.388  -9.043  1.00  5.09           H  
ATOM   3361 3HD2 LEU A 218     -29.289  26.703  -9.257  1.00  5.09           H  
ATOM   3362  N   LEU A 219     -31.182  25.870  -5.151  1.00  5.32           N  
ATOM   3363  CA  LEU A 219     -32.627  25.993  -5.041  1.00  5.32           C  
ATOM   3364  C   LEU A 219     -33.072  26.372  -3.619  1.00  5.32           C  
ATOM   3365  O   LEU A 219     -34.073  27.071  -3.442  1.00  5.32           O  
ATOM   3366  CB  LEU A 219     -33.268  24.674  -5.472  1.00  5.32           C  
ATOM   3367  CG  LEU A 219     -33.085  24.335  -6.965  1.00  5.32           C  
ATOM   3368  CD1 LEU A 219     -33.621  22.944  -7.233  1.00  5.32           C  
ATOM   3369  CD2 LEU A 219     -33.781  25.376  -7.807  1.00  5.32           C  
ATOM   3370  H   LEU A 219     -30.769  24.959  -5.360  1.00  5.32           H  
ATOM   3371  HA  LEU A 219     -32.951  26.779  -5.719  1.00  5.32           H  
ATOM   3372 1HB  LEU A 219     -32.820  23.868  -4.891  1.00  5.32           H  
ATOM   3373 2HB  LEU A 219     -34.332  24.711  -5.254  1.00  5.32           H  
ATOM   3374  HG  LEU A 219     -32.025  24.337  -7.207  1.00  5.32           H  
ATOM   3375 1HD1 LEU A 219     -33.475  22.696  -8.284  1.00  5.32           H  
ATOM   3376 2HD1 LEU A 219     -33.081  22.228  -6.612  1.00  5.32           H  
ATOM   3377 3HD1 LEU A 219     -34.680  22.909  -6.993  1.00  5.32           H  
ATOM   3378 1HD2 LEU A 219     -33.640  25.141  -8.862  1.00  5.32           H  
ATOM   3379 2HD2 LEU A 219     -34.846  25.382  -7.574  1.00  5.32           H  
ATOM   3380 3HD2 LEU A 219     -33.354  26.357  -7.592  1.00  5.32           H  
ATOM   3381  N   LEU A 220     -32.336  25.895  -2.610  1.00  5.68           N  
ATOM   3382  CA  LEU A 220     -32.628  26.170  -1.204  1.00  5.68           C  
ATOM   3383  C   LEU A 220     -32.256  27.592  -0.763  1.00  5.68           C  
ATOM   3384  O   LEU A 220     -32.908  28.160   0.120  1.00  5.68           O  
ATOM   3385  CB  LEU A 220     -31.890  25.158  -0.325  1.00  5.68           C  
ATOM   3386  CG  LEU A 220     -32.382  23.708  -0.439  1.00  5.68           C  
ATOM   3387  CD1 LEU A 220     -31.438  22.798   0.324  1.00  5.68           C  
ATOM   3388  CD2 LEU A 220     -33.790  23.621   0.105  1.00  5.68           C  
ATOM   3389  H   LEU A 220     -31.545  25.292  -2.835  1.00  5.68           H  
ATOM   3390  HA  LEU A 220     -33.698  26.043  -1.054  1.00  5.68           H  
ATOM   3391 1HB  LEU A 220     -30.838  25.170  -0.605  1.00  5.68           H  
ATOM   3392 2HB  LEU A 220     -31.975  25.468   0.714  1.00  5.68           H  
ATOM   3393  HG  LEU A 220     -32.391  23.403  -1.473  1.00  5.68           H  
ATOM   3394 1HD1 LEU A 220     -31.781  21.767   0.240  1.00  5.68           H  
ATOM   3395 2HD1 LEU A 220     -30.439  22.883  -0.102  1.00  5.68           H  
ATOM   3396 3HD1 LEU A 220     -31.415  23.090   1.371  1.00  5.68           H  
ATOM   3397 1HD2 LEU A 220     -34.147  22.595   0.022  1.00  5.68           H  
ATOM   3398 2HD2 LEU A 220     -33.797  23.927   1.151  1.00  5.68           H  
ATOM   3399 3HD2 LEU A 220     -34.438  24.281  -0.472  1.00  5.68           H  
ATOM   3400  N   THR A 221     -31.208  28.160  -1.361  1.00  6.18           N  
ATOM   3401  CA  THR A 221     -30.765  29.504  -1.004  1.00  6.18           C  
ATOM   3402  C   THR A 221     -31.449  30.557  -1.874  1.00  6.18           C  
ATOM   3403  O   THR A 221     -32.391  30.259  -2.600  1.00  6.18           O  
ATOM   3404  CB  THR A 221     -29.226  29.657  -1.056  1.00  6.18           C  
ATOM   3405  CG2 THR A 221     -28.701  29.581  -2.482  1.00  6.18           C  
ATOM   3406  OG1 THR A 221     -28.880  30.922  -0.453  1.00  6.18           O  
ATOM   3407  H   THR A 221     -30.688  27.627  -2.060  1.00  6.18           H  
ATOM   3408  HA  THR A 221     -31.062  29.693   0.027  1.00  6.18           H  
ATOM   3409  HB  THR A 221     -28.767  28.856  -0.479  1.00  6.18           H  
ATOM   3410  HG1 THR A 221     -27.933  31.121  -0.611  1.00  6.18           H  
ATOM   3411 1HG2 THR A 221     -27.615  29.689  -2.481  1.00  6.18           H  
ATOM   3412 2HG2 THR A 221     -28.968  28.633  -2.891  1.00  6.18           H  
ATOM   3413 3HG2 THR A 221     -29.130  30.342  -3.081  1.00  6.18           H  
ATOM   3414  N   ARG A 222     -31.037  31.819  -1.729  1.00  6.80           N  
ATOM   3415  CA  ARG A 222     -31.699  32.918  -2.443  1.00  6.80           C  
ATOM   3416  C   ARG A 222     -33.208  32.866  -2.184  1.00  6.80           C  
ATOM   3417  O   ARG A 222     -34.020  32.947  -3.108  1.00  6.80           O  
ATOM   3418  CB  ARG A 222     -31.422  32.860  -3.946  1.00  6.80           C  
ATOM   3419  CG  ARG A 222     -29.956  33.044  -4.370  1.00  6.80           C  
ATOM   3420  CD  ARG A 222     -29.805  32.934  -5.848  1.00  6.80           C  
ATOM   3421  NE  ARG A 222     -28.418  33.074  -6.281  1.00  6.80           N  
ATOM   3422  CZ  ARG A 222     -27.993  32.866  -7.552  1.00  6.80           C  
ATOM   3423  NH1 ARG A 222     -28.857  32.517  -8.484  1.00  6.80           N1+
ATOM   3424  NH2 ARG A 222     -26.718  33.007  -7.869  1.00  6.80           N  
ATOM   3425  H   ARG A 222     -30.237  31.965  -1.131  1.00  6.80           H  
ATOM   3426  HA  ARG A 222     -31.310  33.862  -2.060  1.00  6.80           H  
ATOM   3427 1HB  ARG A 222     -31.759  31.908  -4.354  1.00  6.80           H  
ATOM   3428 2HB  ARG A 222     -32.002  33.641  -4.440  1.00  6.80           H  
ATOM   3429 1HG  ARG A 222     -29.620  34.036  -4.072  1.00  6.80           H  
ATOM   3430 2HG  ARG A 222     -29.324  32.317  -3.906  1.00  6.80           H  
ATOM   3431 1HD  ARG A 222     -30.165  31.956  -6.173  1.00  6.80           H  
ATOM   3432 2HD  ARG A 222     -30.392  33.714  -6.330  1.00  6.80           H  
ATOM   3433  HE  ARG A 222     -27.725  33.355  -5.577  1.00  6.80           H  
ATOM   3434 1HH1 ARG A 222     -29.832  32.402  -8.250  1.00  6.80           H  
ATOM   3435 2HH1 ARG A 222     -28.544  32.360  -9.431  1.00  6.80           H  
ATOM   3436 1HH2 ARG A 222     -26.043  33.268  -7.164  1.00  6.80           H  
ATOM   3437 2HH2 ARG A 222     -26.416  32.850  -8.818  1.00  6.80           H  
ATOM   3438  N   SER A 223     -33.562  32.795  -0.899  1.00  7.53           N  
ATOM   3439  CA  SER A 223     -34.932  32.638  -0.405  1.00  7.53           C  
ATOM   3440  C   SER A 223     -35.911  33.745  -0.793  1.00  7.53           C  
ATOM   3441  O   SER A 223     -37.125  33.569  -0.677  1.00  7.53           O  
ATOM   3442  CB  SER A 223     -34.902  32.505   1.105  1.00  7.53           C  
ATOM   3443  OG  SER A 223     -34.450  33.688   1.709  1.00  7.53           O  
ATOM   3444  H   SER A 223     -32.817  32.772  -0.220  1.00  7.53           H  
ATOM   3445  HA  SER A 223     -35.315  31.701  -0.817  1.00  7.53           H  
ATOM   3446 1HB  SER A 223     -35.902  32.270   1.465  1.00  7.53           H  
ATOM   3447 2HB  SER A 223     -34.250  31.676   1.383  1.00  7.53           H  
ATOM   3448  HG  SER A 223     -34.557  33.557   2.656  1.00  7.53           H  
ATOM   3449  N   GLY A 224     -35.404  34.883  -1.255  1.00  8.29           N  
ATOM   3450  CA  GLY A 224     -36.272  35.975  -1.676  1.00  8.29           C  
ATOM   3451  C   GLY A 224     -36.851  35.755  -3.086  1.00  8.29           C  
ATOM   3452  O   GLY A 224     -37.682  36.542  -3.544  1.00  8.29           O  
ATOM   3453  H   GLY A 224     -34.405  34.974  -1.326  1.00  8.29           H  
ATOM   3454 1HA  GLY A 224     -37.086  36.084  -0.961  1.00  8.29           H  
ATOM   3455 2HA  GLY A 224     -35.707  36.906  -1.658  1.00  8.29           H  
ATOM   3456  N   LYS A 225     -36.418  34.690  -3.774  1.00  9.00           N  
ATOM   3457  CA  LYS A 225     -36.896  34.400  -5.126  1.00  9.00           C  
ATOM   3458  C   LYS A 225     -37.615  33.054  -5.228  1.00  9.00           C  
ATOM   3459  O   LYS A 225     -37.426  32.164  -4.392  1.00  9.00           O  
ATOM   3460  CB  LYS A 225     -35.743  34.447  -6.126  1.00  9.00           C  
ATOM   3461  CG  LYS A 225     -35.123  35.832  -6.302  1.00  9.00           C  
ATOM   3462  CD  LYS A 225     -34.051  35.831  -7.386  1.00  9.00           C  
ATOM   3463  CE  LYS A 225     -33.451  37.221  -7.575  1.00  9.00           C  
ATOM   3464  NZ  LYS A 225     -32.418  37.243  -8.651  1.00  9.00           N1+
ATOM   3465  H   LYS A 225     -35.717  34.069  -3.365  1.00  9.00           H  
ATOM   3466  HA  LYS A 225     -37.616  35.168  -5.408  1.00  9.00           H  
ATOM   3467 1HB  LYS A 225     -34.954  33.767  -5.793  1.00  9.00           H  
ATOM   3468 2HB  LYS A 225     -36.088  34.095  -7.099  1.00  9.00           H  
ATOM   3469 1HG  LYS A 225     -35.903  36.547  -6.565  1.00  9.00           H  
ATOM   3470 2HG  LYS A 225     -34.671  36.145  -5.362  1.00  9.00           H  
ATOM   3471 1HD  LYS A 225     -33.257  35.134  -7.109  1.00  9.00           H  
ATOM   3472 2HD  LYS A 225     -34.489  35.501  -8.329  1.00  9.00           H  
ATOM   3473 1HE  LYS A 225     -34.246  37.918  -7.835  1.00  9.00           H  
ATOM   3474 2HE  LYS A 225     -32.992  37.541  -6.639  1.00  9.00           H  
ATOM   3475 1HZ  LYS A 225     -32.048  38.179  -8.744  1.00  9.00           H  
ATOM   3476 2HZ  LYS A 225     -31.669  36.609  -8.416  1.00  9.00           H  
ATOM   3477 3HZ  LYS A 225     -32.837  36.960  -9.525  1.00  9.00           H  
ATOM   3478  N   ARG A 226     -38.447  32.920  -6.260  1.00  9.61           N  
ATOM   3479  CA  ARG A 226     -39.154  31.676  -6.541  1.00  9.61           C  
ATOM   3480  C   ARG A 226     -39.088  31.382  -8.032  1.00  9.61           C  
ATOM   3481  O   ARG A 226     -40.015  30.802  -8.597  1.00  9.61           O  
ATOM   3482  CB  ARG A 226     -40.619  31.743  -6.110  1.00  9.61           C  
ATOM   3483  CG  ARG A 226     -40.875  31.902  -4.606  1.00  9.61           C  
ATOM   3484  CD  ARG A 226     -40.513  30.668  -3.843  1.00  9.61           C  
ATOM   3485  NE  ARG A 226     -40.825  30.802  -2.433  1.00  9.61           N  
ATOM   3486  CZ  ARG A 226     -40.009  31.369  -1.519  1.00  9.61           C  
ATOM   3487  NH1 ARG A 226     -38.840  31.846  -1.875  1.00  9.61           N1+
ATOM   3488  NH2 ARG A 226     -40.389  31.453  -0.255  1.00  9.61           N  
ATOM   3489  OXT ARG A 226     -38.231  31.957  -8.701  1.00  9.61           O1-
ATOM   3490  H   ARG A 226     -38.575  33.704  -6.884  1.00  9.61           H  
ATOM   3491  HA  ARG A 226     -38.668  30.861  -6.003  1.00  9.61           H  
ATOM   3492 1HB  ARG A 226     -41.105  32.578  -6.612  1.00  9.61           H  
ATOM   3493 2HB  ARG A 226     -41.129  30.834  -6.429  1.00  9.61           H  
ATOM   3494 1HG  ARG A 226     -40.292  32.732  -4.209  1.00  9.61           H  
ATOM   3495 2HG  ARG A 226     -41.934  32.099  -4.442  1.00  9.61           H  
ATOM   3496 1HD  ARG A 226     -41.067  29.817  -4.237  1.00  9.61           H  
ATOM   3497 2HD  ARG A 226     -39.443  30.482  -3.938  1.00  9.61           H  
ATOM   3498  HE  ARG A 226     -41.715  30.451  -2.114  1.00  9.61           H  
ATOM   3499 1HH1 ARG A 226     -38.507  31.805  -2.847  1.00  9.61           H  
ATOM   3500 2HH1 ARG A 226     -38.235  32.298  -1.187  1.00  9.61           H  
ATOM   3501 1HH2 ARG A 226     -41.287  31.093   0.030  1.00  9.61           H  
ATOM   3502 2HH2 ARG A 226     -39.777  31.884   0.424  1.00  9.61           H  
TER   
END
