# Supplementary material for: Integrative proteome-wide structural analysis and high-throughput docking identify broad-spectrum antiviral scaffolds against Zika, Yellow Fever, West Nile, Saint Louis encephalitis, and Usutu viruses
Source: Front Cell Infect Microbiol. 2026 Apr 30;16:1723132. doi: 10.3389/fcimb.2026.1723132 (PMC13171538; doi:10.3389/fcimb.2026.1723132)
Supplement: Supplementary file 7 [file DataSheet7.zip › ZIKV/ZIKV_NS2b/Mol_probity_Files/ZIKV_NS2b_1FH.pdb]

USER  MOD reduce.3.7.201124 H: found=0, std=0, add=976, rem=0, adj=18
USER  MOD -----------------------------------------------------------------
USER  MOD scores for adjustable sidechains, with "set" totals for H,N and Q
USER  MOD "o" means original, "f" means flipped, "180deg" is methyl default
USER  MOD "!" flags a clash with an overlap of 0.40A or greater
USER  MOD flip categories: "K"=keep, "C"=clashes, "X"=uncertain, "F"=flip
USER  MOD Single : A   1 SER N   :NH3+    180:sc=       0   (180deg=0)
USER  MOD Single : A   1 SER OG  :   rot  180:sc=       0
USER  MOD Single : A   5 SER OG  :   rot  180:sc=       0
USER  MOD Single : A   9 THR OG1 :   rot   70:sc=   0.211
USER  MOD Single : A  15 CYS SG  :   rot   88:sc=  0.0639
USER  MOD Single : A  23 LYS NZ  :NH3+    180:sc=       0   (180deg=0)
USER  MOD Single : A  41 SER OG  :   rot   75:sc=   0.574
USER  MOD Single : A  42 TYR OH  :   rot  180:sc=       0
USER  MOD Single : A  45 SER OG  :   rot  -88:sc=    1.05
USER  MOD Single : A  47 LYS NZ  :NH3+    180:sc=       0   (180deg=0)
USER  MOD Single : A  48 SER OG  :   rot   66:sc=   0.265
USER  MOD Single : A  52 TYR OH  :   rot  -30:sc=    1.08
USER  MOD Single : A  60 THR OG1 :   rot  180:sc=       0
USER  MOD Single : A  63 LYS NZ  :NH3+    180:sc=       0   (180deg=0)
USER  MOD Single : A  68 THR OG1 :   rot  180:sc=       0
USER  MOD Single : A  70 ASN     :      amide:sc=  -0.034  K(o=-0.034,f=-0.9)
USER  MOD Single : A  71 SER OG  :   rot  -69:sc=   0.576
USER  MOD Single : A  81 SER OG  :   rot  167:sc=   0.785
USER  MOD Single : A  85 SER OG  :   rot  180:sc=   0.154
USER  MOD Single : A 100 LYS NZ  :NH3+    180:sc=       0   (180deg=0)
USER  MOD Single : A 107 CYS SG  :   rot   72:sc=   0.527
USER  MOD Single : A 110 ASN     :      amide:sc= -0.0836  K(o=-0.084,f=-1.7!)
USER  MOD Single : A 122 TYR OH  :   rot  180:sc=       0
USER  MOD Single : A 124 TYR OH  :   rot  180:sc=       0
USER  MOD Single : A 126 LYS NZ  :NH3+    180:sc=       0   (180deg=0)
USER  MOD Single : A 127 THR OG1 :   rot  -73:sc=    1.34
USER  MOD Single : A 129 LYS NZ  :NH3+    180:sc=       0   (180deg=0)
USER  MOD -----------------------------------------------------------------
ATOM      1  N   SER A   1       3.258  -0.493  -2.031  1.00  7.53           N
ATOM      2  CA  SER A   1       4.119   0.679  -1.954  1.00  7.53           C
ATOM      3  C   SER A   1       3.422   1.811  -1.214  1.00  7.53           C
ATOM      4  O   SER A   1       2.367   2.279  -1.630  1.00  7.53           O
ATOM      5  CB  SER A   1       4.502   1.128  -3.352  1.00  7.53           C
ATOM      6  OG  SER A   1       5.299   0.170  -3.987  1.00  7.53           O
ATOM      0  H1  SER A   1       3.681  -1.144  -2.466  1.00  7.53           H   new
ATOM      0  H2  SER A   1       3.057  -0.768  -1.209  1.00  7.53           H   new
ATOM      0  H3  SER A   1       2.510  -0.284  -2.465  1.00  7.53           H   new
ATOM      0  HA  SER A   1       4.921   0.442  -1.463  1.00  7.53           H   new
ATOM      0  HB2 SER A   1       3.701   1.285  -3.876  1.00  7.53           H   new
ATOM      0  HB3 SER A   1       4.980   1.971  -3.305  1.00  7.53           H   new
ATOM      0  HG  SER A   1       5.498   0.437  -4.758  1.00  7.53           H   new
ATOM     14  N   TRP A   2       4.028   2.269  -0.121  1.00  7.26           N
ATOM     15  CA  TRP A   2       3.465   3.360   0.683  1.00  7.26           C
ATOM     16  C   TRP A   2       3.078   4.661  -0.062  1.00  7.26           C
ATOM     17  O   TRP A   2       1.993   5.179   0.198  1.00  7.26           O
ATOM     18  CB  TRP A   2       4.329   3.670   1.899  1.00  7.26           C
ATOM     19  CG  TRP A   2       3.818   4.848   2.659  1.00  7.26           C
ATOM     20  CD1 TRP A   2       4.405   6.034   2.706  1.00  7.26           C
ATOM     21  CD2 TRP A   2       2.610   4.981   3.448  1.00  7.26           C
ATOM     22  CE2 TRP A   2       2.583   6.286   3.914  1.00  7.26           C
ATOM     23  CE3 TRP A   2       1.570   4.122   3.785  1.00  7.26           C
ATOM     24  NE1 TRP A   2       3.675   6.907   3.447  1.00  7.26           N
ATOM     25  CZ2 TRP A   2       1.577   6.764   4.712  1.00  7.26           C
ATOM     26  CZ3 TRP A   2       0.544   4.613   4.597  1.00  7.26           C
ATOM     27  CH2 TRP A   2       0.566   5.904   5.044  1.00  7.26           C
ATOM      0  H   TRP A   2       4.773   1.960   0.177  1.00  7.26           H   new
ATOM      0  HA  TRP A   2       2.612   2.994   0.964  1.00  7.26           H   new
ATOM      0  HB2 TRP A   2       4.355   2.896   2.483  1.00  7.26           H   new
ATOM      0  HB3 TRP A   2       5.240   3.841   1.613  1.00  7.26           H   new
ATOM      0  HD1 TRP A   2       5.209   6.241   2.288  1.00  7.26           H   new
ATOM      0  HE1 TRP A   2       3.881   7.729   3.594  1.00  7.26           H   new
ATOM      0  HE3 TRP A   2       1.557   3.244   3.478  1.00  7.26           H   new
ATOM      0  HZ2 TRP A   2       1.581   7.642   5.017  1.00  7.26           H   new
ATOM      0  HZ3 TRP A   2      -0.161   4.055   4.836  1.00  7.26           H   new
ATOM      0  HH2 TRP A   2      -0.125   6.206   5.588  1.00  7.26           H   new
ATOM     38  N   PRO A   3       3.901   5.229  -0.976  1.00  6.95           N
ATOM     39  CA  PRO A   3       5.208   4.890  -1.557  1.00  6.95           C
ATOM     40  C   PRO A   3       6.435   5.151  -0.679  1.00  6.95           C
ATOM     41  O   PRO A   3       6.404   6.016   0.193  1.00  6.95           O
ATOM     42  CB  PRO A   3       5.253   5.812  -2.778  1.00  6.95           C
ATOM     43  CG  PRO A   3       4.479   7.013  -2.364  1.00  6.95           C
ATOM     44  CD  PRO A   3       3.359   6.477  -1.510  1.00  6.95           C
ATOM      0  HA  PRO A   3       5.264   3.935  -1.720  1.00  6.95           H   new
ATOM      0  HB2 PRO A   3       6.165   6.043  -3.013  1.00  6.95           H   new
ATOM      0  HB3 PRO A   3       4.858   5.388  -3.556  1.00  6.95           H   new
ATOM      0  HG2 PRO A   3       5.034   7.635  -1.867  1.00  6.95           H   new
ATOM      0  HG3 PRO A   3       4.135   7.493  -3.134  1.00  6.95           H   new
ATOM      0  HD2 PRO A   3       3.123   7.096  -0.801  1.00  6.95           H   new
ATOM      0  HD3 PRO A   3       2.555   6.323  -2.031  1.00  6.95           H   new
ATOM     52  N   PRO A   4       7.584   4.533  -1.006  1.00  6.64           N
ATOM     53  CA  PRO A   4       8.900   4.793  -0.433  1.00  6.64           C
ATOM     54  C   PRO A   4       9.262   6.280  -0.406  1.00  6.64           C
ATOM     55  O   PRO A   4       9.977   6.722   0.487  1.00  6.64           O
ATOM     56  CB  PRO A   4       9.818   4.025  -1.392  1.00  6.64           C
ATOM     57  CG  PRO A   4       8.971   2.872  -1.866  1.00  6.64           C
ATOM     58  CD  PRO A   4       7.584   3.441  -2.012  1.00  6.64           C
ATOM      0  HA  PRO A   4       8.962   4.521   0.496  1.00  6.64           H   new
ATOM      0  HB2 PRO A   4      10.104   4.583  -2.132  1.00  6.64           H   new
ATOM      0  HB3 PRO A   4      10.620   3.715  -0.943  1.00  6.64           H   new
ATOM      0  HG2 PRO A   4       9.297   2.520  -2.709  1.00  6.64           H   new
ATOM      0  HG3 PRO A   4       8.985   2.141  -1.229  1.00  6.64           H   new
ATOM      0  HD2 PRO A   4       7.422   3.774  -2.908  1.00  6.64           H   new
ATOM      0  HD3 PRO A   4       6.900   2.779  -1.828  1.00  6.64           H   new
ATOM     66  N   SER A   5       8.775   7.075  -1.359  1.00  6.39           N
ATOM     67  CA  SER A   5       9.097   8.502  -1.352  1.00  6.39           C
ATOM     68  C   SER A   5       8.548   9.176  -0.091  1.00  6.39           C
ATOM     69  O   SER A   5       9.180  10.071   0.493  1.00  6.39           O
ATOM     70  CB  SER A   5       8.514   9.177  -2.575  1.00  6.39           C
ATOM     71  OG  SER A   5       9.121   8.708  -3.749  1.00  6.39           O
ATOM      0  H   SER A   5       8.268   6.816  -2.004  1.00  6.39           H   new
ATOM      0  HA  SER A   5      10.063   8.592  -1.363  1.00  6.39           H   new
ATOM      0  HB2 SER A   5       7.559   9.013  -2.614  1.00  6.39           H   new
ATOM      0  HB3 SER A   5       8.635  10.137  -2.506  1.00  6.39           H   new
ATOM      0  HG  SER A   5       8.782   9.094  -4.413  1.00  6.39           H   new
ATOM     77  N   GLU A   6       7.345   8.766   0.306  1.00  6.23           N
ATOM     78  CA  GLU A   6       6.688   9.329   1.467  1.00  6.23           C
ATOM     79  C   GLU A   6       7.341   8.748   2.721  1.00  6.23           C
ATOM     80  O   GLU A   6       7.470   9.433   3.740  1.00  6.23           O
ATOM     81  CB  GLU A   6       5.181   9.106   1.380  1.00  6.23           C
ATOM     82  CG  GLU A   6       4.469   9.898   0.274  1.00  6.23           C
ATOM     83  CD  GLU A   6       4.495  11.388   0.462  1.00  6.23           C
ATOM     84  OE1 GLU A   6       4.148  11.843   1.526  1.00  6.23           O
ATOM     85  OE2 GLU A   6       4.848  12.074  -0.469  1.00  6.23           O1-
ATOM      0  H   GLU A   6       6.892   8.154  -0.094  1.00  6.23           H   new
ATOM      0  HA  GLU A   6       6.800  10.292   1.507  1.00  6.23           H   new
ATOM      0  HB2 GLU A   6       5.015   8.161   1.240  1.00  6.23           H   new
ATOM      0  HB3 GLU A   6       4.784   9.340   2.233  1.00  6.23           H   new
ATOM      0  HG2 GLU A   6       4.880   9.683  -0.578  1.00  6.23           H   new
ATOM      0  HG3 GLU A   6       3.546   9.605   0.225  1.00  6.23           H   new
ATOM     92  N   VAL A   7       7.813   7.502   2.624  1.00  6.17           N
ATOM     93  CA  VAL A   7       8.525   6.908   3.750  1.00  6.17           C
ATOM     94  C   VAL A   7       9.798   7.678   4.025  1.00  6.17           C
ATOM     95  O   VAL A   7      10.096   8.005   5.170  1.00  6.17           O
ATOM     96  CB  VAL A   7       8.967   5.478   3.487  1.00  6.17           C
ATOM     97  CG1 VAL A   7       9.858   5.062   4.624  1.00  6.17           C
ATOM     98  CG2 VAL A   7       7.762   4.570   3.320  1.00  6.17           C
ATOM      0  H   VAL A   7       7.733   6.998   1.932  1.00  6.17           H   new
ATOM      0  HA  VAL A   7       7.900   6.932   4.491  1.00  6.17           H   new
ATOM      0  HB  VAL A   7       9.465   5.411   2.657  1.00  6.17           H   new
ATOM      0 HG11 VAL A   7      10.157   4.150   4.484  1.00  6.17           H   new
ATOM      0 HG12 VAL A   7      10.627   5.652   4.665  1.00  6.17           H   new
ATOM      0 HG13 VAL A   7       9.365   5.116   5.458  1.00  6.17           H   new
ATOM      0 HG21 VAL A   7       8.061   3.662   3.153  1.00  6.17           H   new
ATOM      0 HG22 VAL A   7       7.227   4.590   4.129  1.00  6.17           H   new
ATOM      0 HG23 VAL A   7       7.227   4.876   2.571  1.00  6.17           H   new
ATOM    108  N   LEU A   8      10.545   7.982   2.968  1.00  6.17           N
ATOM    109  CA  LEU A   8      11.784   8.720   3.115  1.00  6.17           C
ATOM    110  C   LEU A   8      11.499  10.100   3.672  1.00  6.17           C
ATOM    111  O   LEU A   8      12.286  10.617   4.470  1.00  6.17           O
ATOM    112  CB  LEU A   8      12.515   8.778   1.785  1.00  6.17           C
ATOM    113  CG  LEU A   8      13.067   7.424   1.330  1.00  6.17           C
ATOM    114  CD1 LEU A   8      13.611   7.549  -0.077  1.00  6.17           C
ATOM    115  CD2 LEU A   8      14.134   6.972   2.320  1.00  6.17           C
ATOM      0  H   LEU A   8      10.348   7.768   2.159  1.00  6.17           H   new
ATOM      0  HA  LEU A   8      12.365   8.265   3.745  1.00  6.17           H   new
ATOM      0  HB2 LEU A   8      11.910   9.117   1.107  1.00  6.17           H   new
ATOM      0  HB3 LEU A   8      13.247   9.411   1.854  1.00  6.17           H   new
ATOM      0  HG  LEU A   8      12.367   6.753   1.313  1.00  6.17           H   new
ATOM      0 HD11 LEU A   8      13.961   6.692  -0.366  1.00  6.17           H   new
ATOM      0 HD12 LEU A   8      12.900   7.826  -0.676  1.00  6.17           H   new
ATOM      0 HD13 LEU A   8      14.321   8.209  -0.092  1.00  6.17           H   new
ATOM      0 HD21 LEU A   8      14.491   6.114   2.042  1.00  6.17           H   new
ATOM      0 HD22 LEU A   8      14.849   7.627   2.346  1.00  6.17           H   new
ATOM      0 HD23 LEU A   8      13.741   6.887   3.203  1.00  6.17           H   new
ATOM    127  N   THR A   9      10.368  10.696   3.285  1.00  6.21           N
ATOM    128  CA  THR A   9       9.997  11.970   3.865  1.00  6.21           C
ATOM    129  C   THR A   9       9.808  11.788   5.368  1.00  6.21           C
ATOM    130  O   THR A   9      10.347  12.570   6.150  1.00  6.21           O
ATOM    131  CB  THR A   9       8.721  12.543   3.233  1.00  6.21           C
ATOM    132  CG2 THR A   9       8.325  13.832   3.944  1.00  6.21           C
ATOM    133  OG1 THR A   9       8.947  12.790   1.833  1.00  6.21           O
ATOM      0  H   THR A   9       9.819  10.382   2.702  1.00  6.21           H   new
ATOM      0  HA  THR A   9      10.708  12.606   3.689  1.00  6.21           H   new
ATOM      0  HB  THR A   9       7.998  11.904   3.327  1.00  6.21           H   new
ATOM      0  HG1 THR A   9       9.019  12.058   1.427  1.00  6.21           H   new
ATOM      0 HG21 THR A   9       7.519  14.190   3.541  1.00  6.21           H   new
ATOM      0 HG22 THR A   9       8.162  13.647   4.882  1.00  6.21           H   new
ATOM      0 HG23 THR A   9       9.042  14.480   3.862  1.00  6.21           H   new
ATOM    141  N   ALA A  10       9.097  10.722   5.776  1.00  6.25           N
ATOM    142  CA  ALA A  10       8.882  10.448   7.198  1.00  6.25           C
ATOM    143  C   ALA A  10      10.213  10.279   7.915  1.00  6.25           C
ATOM    144  O   ALA A  10      10.385  10.730   9.044  1.00  6.25           O
ATOM    145  CB  ALA A  10       8.031   9.205   7.394  1.00  6.25           C
ATOM      0  H   ALA A  10       8.735  10.152   5.244  1.00  6.25           H   new
ATOM      0  HA  ALA A  10       8.410  11.206   7.577  1.00  6.25           H   new
ATOM      0  HB1 ALA A  10       7.904   9.046   8.342  1.00  6.25           H   new
ATOM      0  HB2 ALA A  10       7.168   9.333   6.969  1.00  6.25           H   new
ATOM      0  HB3 ALA A  10       8.477   8.441   6.995  1.00  6.25           H   new
ATOM    151  N   VAL A  11      11.187   9.671   7.248  1.00  6.27           N
ATOM    152  CA  VAL A  11      12.494   9.537   7.859  1.00  6.27           C
ATOM    153  C   VAL A  11      13.108  10.928   8.031  1.00  6.27           C
ATOM    154  O   VAL A  11      13.591  11.280   9.105  1.00  6.27           O
ATOM    155  CB  VAL A  11      13.430   8.658   7.013  1.00  6.27           C
ATOM    156  CG1 VAL A  11      14.821   8.701   7.606  1.00  6.27           C
ATOM    157  CG2 VAL A  11      12.911   7.234   6.969  1.00  6.27           C
ATOM      0  H   VAL A  11      11.112   9.337   6.459  1.00  6.27           H   new
ATOM      0  HA  VAL A  11      12.386   9.106   8.721  1.00  6.27           H   new
ATOM      0  HB  VAL A  11      13.461   8.995   6.104  1.00  6.27           H   new
ATOM      0 HG11 VAL A  11      15.416   8.148   7.076  1.00  6.27           H   new
ATOM      0 HG12 VAL A  11      15.145   9.615   7.606  1.00  6.27           H   new
ATOM      0 HG13 VAL A  11      14.795   8.367   8.516  1.00  6.27           H   new
ATOM      0 HG21 VAL A  11      13.508   6.688   6.433  1.00  6.27           H   new
ATOM      0 HG22 VAL A  11      12.868   6.877   7.870  1.00  6.27           H   new
ATOM      0 HG23 VAL A  11      12.024   7.224   6.575  1.00  6.27           H   new
ATOM    167  N   GLY A  12      13.030  11.761   7.000  1.00  6.27           N
ATOM    168  CA  GLY A  12      13.566  13.111   7.105  1.00  6.27           C
ATOM    169  C   GLY A  12      12.914  13.911   8.241  1.00  6.27           C
ATOM    170  O   GLY A  12      13.599  14.645   8.951  1.00  6.27           O
ATOM      0  H   GLY A  12      12.676  11.568   6.241  1.00  6.27           H   new
ATOM      0  HA2 GLY A  12      14.524  13.066   7.253  1.00  6.27           H   new
ATOM      0  HA3 GLY A  12      13.430  13.577   6.265  1.00  6.27           H   new
ATOM    174  N   LEU A  13      11.612  13.703   8.468  1.00  6.29           N
ATOM    175  CA  LEU A  13      10.842  14.403   9.503  1.00  6.29           C
ATOM    176  C   LEU A  13      11.288  14.076  10.922  1.00  6.29           C
ATOM    177  O   LEU A  13      11.037  14.844  11.862  1.00  6.29           O
ATOM    178  CB  LEU A  13       9.347  14.105   9.362  1.00  6.29           C
ATOM    179  CG  LEU A  13       8.685  14.682   8.095  1.00  6.29           C
ATOM    180  CD1 LEU A  13       7.242  14.213   8.003  1.00  6.29           C
ATOM    181  CD2 LEU A  13       8.772  16.186   8.129  1.00  6.29           C
ATOM      0  H   LEU A  13      11.144  13.141   8.016  1.00  6.29           H   new
ATOM      0  HA  LEU A  13      11.011  15.347   9.360  1.00  6.29           H   new
ATOM      0  HB2 LEU A  13       9.221  13.143   9.367  1.00  6.29           H   new
ATOM      0  HB3 LEU A  13       8.886  14.456  10.140  1.00  6.29           H   new
ATOM      0  HG  LEU A  13       9.150  14.364   7.305  1.00  6.29           H   new
ATOM      0 HD11 LEU A  13       6.833  14.580   7.204  1.00  6.29           H   new
ATOM      0 HD12 LEU A  13       7.218  13.244   7.962  1.00  6.29           H   new
ATOM      0 HD13 LEU A  13       6.753  14.515   8.784  1.00  6.29           H   new
ATOM      0 HD21 LEU A  13       8.356  16.552   7.333  1.00  6.29           H   new
ATOM      0 HD22 LEU A  13       8.313  16.519   8.916  1.00  6.29           H   new
ATOM      0 HD23 LEU A  13       9.703  16.456   8.160  1.00  6.29           H   new
ATOM    193  N   ILE A  14      11.965  12.955  11.096  1.00  6.32           N
ATOM    194  CA  ILE A  14      12.402  12.564  12.413  1.00  6.32           C
ATOM    195  C   ILE A  14      13.909  12.779  12.567  1.00  6.32           C
ATOM    196  O   ILE A  14      14.482  12.385  13.580  1.00  6.32           O
ATOM    197  CB  ILE A  14      12.058  11.078  12.685  1.00  6.32           C
ATOM    198  CG1 ILE A  14      12.805  10.232  11.720  1.00  6.32           C
ATOM    199  CG2 ILE A  14      10.538  10.863  12.519  1.00  6.32           C
ATOM    200  CD1 ILE A  14      12.871   8.776  11.990  1.00  6.32           C
ATOM      0  H   ILE A  14      12.179  12.411  10.465  1.00  6.32           H   new
ATOM      0  HA  ILE A  14      11.936  13.118  13.059  1.00  6.32           H   new
ATOM      0  HB  ILE A  14      12.310  10.835  13.590  1.00  6.32           H   new
ATOM      0 HG12 ILE A  14      12.407  10.356  10.844  1.00  6.32           H   new
ATOM      0 HG13 ILE A  14      13.714  10.568  11.669  1.00  6.32           H   new
ATOM      0 HG21 ILE A  14      10.322   9.933  12.689  1.00  6.32           H   new
ATOM      0 HG22 ILE A  14      10.061  11.426  13.149  1.00  6.32           H   new
ATOM      0 HG23 ILE A  14      10.275  11.095  11.615  1.00  6.32           H   new
ATOM      0 HD11 ILE A  14      13.383   8.340  11.291  1.00  6.32           H   new
ATOM      0 HD12 ILE A  14      13.300   8.625  12.847  1.00  6.32           H   new
ATOM      0 HD13 ILE A  14      11.973   8.409  12.009  1.00  6.32           H   new
ATOM    212  N   CYS A  15      14.558  13.386  11.559  1.00  6.36           N
ATOM    213  CA  CYS A  15      15.997  13.612  11.588  1.00  6.36           C
ATOM    214  C   CYS A  15      16.624  15.028  11.336  1.00  6.36           C
ATOM    215  O   CYS A  15      17.763  15.021  10.866  1.00  6.36           O
ATOM    216  CB  CYS A  15      16.630  12.728  10.507  1.00  6.36           C
ATOM    217  SG  CYS A  15      16.379  10.956  10.691  1.00  6.36           S
ATOM      0  H   CYS A  15      14.171  13.674  10.847  1.00  6.36           H   new
ATOM      0  HA  CYS A  15      16.182  13.432  12.523  1.00  6.36           H   new
ATOM      0  HB2 CYS A  15      16.277  12.999   9.645  1.00  6.36           H   new
ATOM      0  HB3 CYS A  15      17.584  12.902  10.490  1.00  6.36           H   new
ATOM      0  HG  CYS A  15      15.358  10.637  10.146  1.00  6.36           H   new
ATOM    223  N   ALA A  16      16.035  16.251  11.556  1.00  6.39           N
ATOM    224  CA  ALA A  16      14.795  16.821  12.147  1.00  6.39           C
ATOM    225  C   ALA A  16      14.596  16.511  13.628  1.00  6.39           C
ATOM    226  O   ALA A  16      15.431  16.938  14.420  1.00  6.39           O
ATOM    227  CB  ALA A  16      13.572  16.486  11.355  1.00  6.39           C
ATOM      0  H   ALA A  16      16.494  16.924  11.281  1.00  6.39           H   new
ATOM      0  HA  ALA A  16      14.931  17.780  12.096  1.00  6.39           H   new
ATOM      0  HB1 ALA A  16      12.793  16.879  11.780  1.00  6.39           H   new
ATOM      0  HB2 ALA A  16      13.662  16.839  10.456  1.00  6.39           H   new
ATOM      0  HB3 ALA A  16      13.466  15.523  11.315  1.00  6.39           H   new
ATOM    233  N   LEU A  17      13.533  15.824  14.053  1.00  6.39           N
ATOM    234  CA  LEU A  17      13.366  15.693  15.512  1.00  6.39           C
ATOM    235  C   LEU A  17      14.516  15.040  16.286  1.00  6.39           C
ATOM    236  O   LEU A  17      14.955  15.573  17.310  1.00  6.39           O
ATOM    237  CB  LEU A  17      12.121  14.869  15.796  1.00  6.39           C
ATOM    238  CG  LEU A  17      10.803  15.513  15.471  1.00  6.39           C
ATOM    239  CD1 LEU A  17       9.692  14.473  15.568  1.00  6.39           C
ATOM    240  CD2 LEU A  17      10.570  16.643  16.459  1.00  6.39           C
ATOM      0  H   LEU A  17      12.936  15.450  13.560  1.00  6.39           H   new
ATOM      0  HA  LEU A  17      13.320  16.611  15.823  1.00  6.39           H   new
ATOM      0  HB2 LEU A  17      12.185  14.040  15.297  1.00  6.39           H   new
ATOM      0  HB3 LEU A  17      12.120  14.634  16.737  1.00  6.39           H   new
ATOM      0  HG  LEU A  17      10.808  15.869  14.569  1.00  6.39           H   new
ATOM      0 HD11 LEU A  17       8.841  14.888  15.358  1.00  6.39           H   new
ATOM      0 HD12 LEU A  17       9.865  13.755  14.939  1.00  6.39           H   new
ATOM      0 HD13 LEU A  17       9.663  14.113  16.468  1.00  6.39           H   new
ATOM      0 HD21 LEU A  17       9.722  17.073  16.266  1.00  6.39           H   new
ATOM      0 HD22 LEU A  17      10.553  16.286  17.361  1.00  6.39           H   new
ATOM      0 HD23 LEU A  17      11.286  17.293  16.382  1.00  6.39           H   new
ATOM    252  N   ALA A  18      15.065  13.928  15.804  1.00  6.34           N
ATOM    253  CA  ALA A  18      16.177  13.313  16.522  1.00  6.34           C
ATOM    254  C   ALA A  18      17.373  14.264  16.545  1.00  6.34           C
ATOM    255  O   ALA A  18      18.112  14.336  17.531  1.00  6.34           O
ATOM    256  CB  ALA A  18      16.551  11.988  15.880  1.00  6.34           C
ATOM      0  H   ALA A  18      14.818  13.524  15.086  1.00  6.34           H   new
ATOM      0  HA  ALA A  18      15.906  13.139  17.437  1.00  6.34           H   new
ATOM      0  HB1 ALA A  18      17.290  11.590  16.366  1.00  6.34           H   new
ATOM      0  HB2 ALA A  18      15.788  11.389  15.905  1.00  6.34           H   new
ATOM      0  HB3 ALA A  18      16.814  12.138  14.958  1.00  6.34           H   new
ATOM    262  N   GLY A  19      17.554  14.976  15.430  1.00  6.23           N
ATOM    263  CA  GLY A  19      18.646  15.917  15.219  1.00  6.23           C
ATOM    264  C   GLY A  19      18.573  17.058  16.214  1.00  6.23           C
ATOM    265  O   GLY A  19      19.546  17.377  16.894  1.00  6.23           O
ATOM      0  H   GLY A  19      17.024  14.919  14.755  1.00  6.23           H   new
ATOM      0  HA2 GLY A  19      19.496  15.458  15.309  1.00  6.23           H   new
ATOM      0  HA3 GLY A  19      18.607  16.267  14.315  1.00  6.23           H   new
ATOM    269  N   GLY A  20      17.405  17.680  16.292  1.00  6.18           N
ATOM    270  CA  GLY A  20      17.170  18.791  17.192  1.00  6.18           C
ATOM    271  C   GLY A  20      17.470  18.382  18.622  1.00  6.18           C
ATOM    272  O   GLY A  20      18.248  19.033  19.320  1.00  6.18           O
ATOM      0  H   GLY A  20      16.721  17.465  15.818  1.00  6.18           H   new
ATOM      0  HA2 GLY A  20      17.728  19.543  16.940  1.00  6.18           H   new
ATOM      0  HA3 GLY A  20      16.248  19.085  17.119  1.00  6.18           H   new
ATOM    276  N   PHE A  21      16.884  17.272  19.062  1.00  6.30           N
ATOM    277  CA  PHE A  21      17.100  16.829  20.428  1.00  6.30           C
ATOM    278  C   PHE A  21      18.576  16.536  20.695  1.00  6.30           C
ATOM    279  O   PHE A  21      19.090  16.848  21.765  1.00  6.30           O
ATOM    280  CB  PHE A  21      16.284  15.585  20.736  1.00  6.30           C
ATOM    281  CG  PHE A  21      14.813  15.805  20.857  1.00  6.30           C
ATOM    282  CD1 PHE A  21      14.151  16.747  20.086  1.00  6.30           C
ATOM    283  CD2 PHE A  21      14.090  15.076  21.764  1.00  6.30           C
ATOM    284  CE1 PHE A  21      12.789  16.930  20.218  1.00  6.30           C
ATOM    285  CE2 PHE A  21      12.734  15.252  21.910  1.00  6.30           C
ATOM    286  CZ  PHE A  21      12.080  16.180  21.131  1.00  6.30           C
ATOM      0  H   PHE A  21      16.367  16.771  18.592  1.00  6.30           H   new
ATOM      0  HA  PHE A  21      16.813  17.553  21.006  1.00  6.30           H   new
ATOM      0  HB2 PHE A  21      16.442  14.930  20.038  1.00  6.30           H   new
ATOM      0  HB3 PHE A  21      16.608  15.200  21.565  1.00  6.30           H   new
ATOM      0  HD1 PHE A  21      14.628  17.260  19.475  1.00  6.30           H   new
ATOM      0  HD2 PHE A  21      14.526  14.448  22.293  1.00  6.30           H   new
ATOM      0  HE1 PHE A  21      12.351  17.559  19.691  1.00  6.30           H   new
ATOM      0  HE2 PHE A  21      12.261  14.747  22.532  1.00  6.30           H   new
ATOM      0  HZ  PHE A  21      11.162  16.300  21.221  1.00  6.30           H   new
ATOM    296  N   ALA A  22      19.282  15.977  19.715  1.00  6.55           N
ATOM    297  CA  ALA A  22      20.700  15.657  19.856  1.00  6.55           C
ATOM    298  C   ALA A  22      21.581  16.889  20.131  1.00  6.55           C
ATOM    299  O   ALA A  22      22.713  16.738  20.593  1.00  6.55           O
ATOM    300  CB  ALA A  22      21.204  14.958  18.610  1.00  6.55           C
ATOM      0  H   ALA A  22      18.951  15.772  18.948  1.00  6.55           H   new
ATOM      0  HA  ALA A  22      20.769  15.075  20.629  1.00  6.55           H   new
ATOM      0  HB1 ALA A  22      22.146  14.750  18.714  1.00  6.55           H   new
ATOM      0  HB2 ALA A  22      20.705  14.137  18.475  1.00  6.55           H   new
ATOM      0  HB3 ALA A  22      21.084  15.539  17.842  1.00  6.55           H   new
ATOM    306  N   LYS A  23      21.104  18.098  19.796  1.00  6.90           N
ATOM    307  CA  LYS A  23      21.881  19.321  19.998  1.00  6.90           C
ATOM    308  C   LYS A  23      21.709  19.877  21.414  1.00  6.90           C
ATOM    309  O   LYS A  23      22.394  20.825  21.806  1.00  6.90           O
ATOM    310  CB  LYS A  23      21.453  20.390  18.991  1.00  6.90           C
ATOM    311  CG  LYS A  23      21.756  20.059  17.542  1.00  6.90           C
ATOM    312  CD  LYS A  23      21.256  21.157  16.612  1.00  6.90           C
ATOM    313  CE  LYS A  23      21.529  20.821  15.156  1.00  6.90           C
ATOM    314  NZ  LYS A  23      20.995  21.868  14.234  1.00  6.90           N1+
ATOM      0  H   LYS A  23      20.328  18.226  19.449  1.00  6.90           H   new
ATOM      0  HA  LYS A  23      22.815  19.092  19.868  1.00  6.90           H   new
ATOM      0  HB2 LYS A  23      20.499  20.539  19.083  1.00  6.90           H   new
ATOM      0  HB3 LYS A  23      21.893  21.224  19.218  1.00  6.90           H   new
ATOM      0  HG2 LYS A  23      22.712  19.944  17.427  1.00  6.90           H   new
ATOM      0  HG3 LYS A  23      21.338  19.216  17.306  1.00  6.90           H   new
ATOM      0  HD2 LYS A  23      20.303  21.284  16.743  1.00  6.90           H   new
ATOM      0  HD3 LYS A  23      21.688  21.996  16.838  1.00  6.90           H   new
ATOM      0  HE2 LYS A  23      22.485  20.727  15.020  1.00  6.90           H   new
ATOM      0  HE3 LYS A  23      21.126  19.965  14.941  1.00  6.90           H   new
ATOM      0  HZ1 LYS A  23      21.172  21.640  13.392  1.00  6.90           H   new
ATOM      0  HZ2 LYS A  23      20.115  21.939  14.343  1.00  6.90           H   new
ATOM      0  HZ3 LYS A  23      21.380  22.649  14.417  1.00  6.90           H   new
ATOM    328  N   ALA A  24      20.754  19.317  22.145  1.00  7.29           N
ATOM    329  CA  ALA A  24      20.391  19.715  23.497  1.00  7.29           C
ATOM    330  C   ALA A  24      21.154  18.771  24.467  1.00  7.29           C
ATOM    331  O   ALA A  24      21.810  17.863  23.963  1.00  7.29           O
ATOM    332  CB  ALA A  24      18.877  19.700  23.579  1.00  7.29           C
ATOM      0  H   ALA A  24      20.278  18.664  21.852  1.00  7.29           H   new
ATOM      0  HA  ALA A  24      20.651  20.614  23.750  1.00  7.29           H   new
ATOM      0  HB1 ALA A  24      18.598  19.961  24.471  1.00  7.29           H   new
ATOM      0  HB2 ALA A  24      18.511  20.322  22.931  1.00  7.29           H   new
ATOM      0  HB3 ALA A  24      18.551  18.807  23.388  1.00  7.29           H   new
ATOM    338  N   ASP A  25      21.188  18.938  25.825  1.00  7.62           N
ATOM    339  CA  ASP A  25      20.452  19.788  26.795  1.00  7.62           C
ATOM    340  C   ASP A  25      18.993  19.348  26.972  1.00  7.62           C
ATOM    341  O   ASP A  25      18.158  20.122  27.435  1.00  7.62           O
ATOM    342  CB  ASP A  25      20.496  21.294  26.475  1.00  7.62           C
ATOM    343  CG  ASP A  25      21.900  21.863  26.442  1.00  7.62           C
ATOM    344  OD1 ASP A  25      22.717  21.422  27.210  1.00  7.62           O
ATOM    345  OD2 ASP A  25      22.140  22.741  25.655  1.00  7.62           O1-
ATOM      0  H   ASP A  25      21.752  18.460  26.264  1.00  7.62           H   new
ATOM      0  HA  ASP A  25      20.929  19.655  27.629  1.00  7.62           H   new
ATOM      0  HB2 ASP A  25      20.072  21.448  25.616  1.00  7.62           H   new
ATOM      0  HB3 ASP A  25      19.976  21.774  27.138  1.00  7.62           H   new
ATOM    350  N   ILE A  26      18.698  18.101  26.588  1.00  7.79           N
ATOM    351  CA  ILE A  26      17.353  17.534  26.732  1.00  7.79           C
ATOM    352  C   ILE A  26      17.341  16.086  27.258  1.00  7.79           C
ATOM    353  O   ILE A  26      16.391  15.674  27.916  1.00  7.79           O
ATOM    354  CB  ILE A  26      16.576  17.618  25.394  1.00  7.79           C
ATOM    355  CG1 ILE A  26      15.107  17.416  25.630  1.00  7.79           C
ATOM    356  CG2 ILE A  26      17.059  16.583  24.357  1.00  7.79           C
ATOM    357  CD1 ILE A  26      14.272  17.756  24.417  1.00  7.79           C
ATOM      0  H   ILE A  26      19.270  17.563  26.238  1.00  7.79           H   new
ATOM      0  HA  ILE A  26      16.911  18.075  27.405  1.00  7.79           H   new
ATOM      0  HB  ILE A  26      16.745  18.503  25.035  1.00  7.79           H   new
ATOM      0 HG12 ILE A  26      14.947  16.493  25.880  1.00  7.79           H   new
ATOM      0 HG13 ILE A  26      14.824  17.966  26.378  1.00  7.79           H   new
ATOM      0 HG21 ILE A  26      16.543  16.677  23.541  1.00  7.79           H   new
ATOM      0 HG22 ILE A  26      17.998  16.732  24.164  1.00  7.79           H   new
ATOM      0 HG23 ILE A  26      16.940  15.688  24.713  1.00  7.79           H   new
ATOM      0 HD11 ILE A  26      13.334  17.610  24.618  1.00  7.79           H   new
ATOM      0 HD12 ILE A  26      14.410  18.686  24.179  1.00  7.79           H   new
ATOM      0 HD13 ILE A  26      14.535  17.190  23.674  1.00  7.79           H   new
ATOM    369  N   GLU A  27      18.348  15.286  26.866  1.00  7.80           N
ATOM    370  CA  GLU A  27      18.498  13.834  27.154  1.00  7.80           C
ATOM    371  C   GLU A  27      17.421  12.916  26.518  1.00  7.80           C
ATOM    372  O   GLU A  27      17.656  11.721  26.299  1.00  7.80           O
ATOM    373  CB  GLU A  27      18.534  13.578  28.670  1.00  7.80           C
ATOM    374  CG  GLU A  27      19.695  14.257  29.410  1.00  7.80           C
ATOM    375  CD  GLU A  27      19.753  13.911  30.893  1.00  7.80           C
ATOM    376  OE1 GLU A  27      18.860  13.255  31.375  1.00  7.80           O
ATOM    377  OE2 GLU A  27      20.700  14.307  31.534  1.00  7.80           O1-
ATOM      0  H   GLU A  27      19.002  15.589  26.397  1.00  7.80           H   new
ATOM      0  HA  GLU A  27      19.341  13.596  26.737  1.00  7.80           H   new
ATOM      0  HB2 GLU A  27      17.698  13.883  29.057  1.00  7.80           H   new
ATOM      0  HB3 GLU A  27      18.585  12.621  28.823  1.00  7.80           H   new
ATOM      0  HG2 GLU A  27      20.531  13.999  28.992  1.00  7.80           H   new
ATOM      0  HG3 GLU A  27      19.614  15.219  29.312  1.00  7.80           H   new
ATOM    384  N   MET A  28      16.325  13.505  26.050  1.00  7.68           N
ATOM    385  CA  MET A  28      15.230  12.794  25.409  1.00  7.68           C
ATOM    386  C   MET A  28      15.563  12.385  23.994  1.00  7.68           C
ATOM    387  O   MET A  28      14.738  11.786  23.314  1.00  7.68           O
ATOM    388  CB  MET A  28      13.965  13.635  25.400  1.00  7.68           C
ATOM    389  CG  MET A  28      13.406  13.892  26.774  1.00  7.68           C
ATOM    390  SD  MET A  28      13.047  12.352  27.641  1.00  7.68           S
ATOM    391  CE  MET A  28      11.700  11.718  26.651  1.00  7.68           C
ATOM      0  H   MET A  28      16.196  14.354  26.099  1.00  7.68           H   new
ATOM      0  HA  MET A  28      15.084  11.990  25.932  1.00  7.68           H   new
ATOM      0  HB2 MET A  28      14.153  14.484  24.971  1.00  7.68           H   new
ATOM      0  HB3 MET A  28      13.292  13.188  24.863  1.00  7.68           H   new
ATOM      0  HG2 MET A  28      14.040  14.415  27.290  1.00  7.68           H   new
ATOM      0  HG3 MET A  28      12.596  14.420  26.701  1.00  7.68           H   new
ATOM      0  HE1 MET A  28      11.402  10.870  27.015  1.00  7.68           H   new
ATOM      0  HE2 MET A  28      10.965  12.351  26.662  1.00  7.68           H   new
ATOM      0  HE3 MET A  28      12.002  11.589  25.738  1.00  7.68           H   new
ATOM    401  N   ALA A  29      16.775  12.699  23.546  1.00  7.47           N
ATOM    402  CA  ALA A  29      17.245  12.337  22.221  1.00  7.47           C
ATOM    403  C   ALA A  29      17.194  10.824  22.052  1.00  7.47           C
ATOM    404  O   ALA A  29      16.967  10.322  20.952  1.00  7.47           O
ATOM    405  CB  ALA A  29      18.658  12.855  22.009  1.00  7.47           C
ATOM      0  H   ALA A  29      17.352  13.134  24.012  1.00  7.47           H   new
ATOM      0  HA  ALA A  29      16.669  12.743  21.554  1.00  7.47           H   new
ATOM      0  HB1 ALA A  29      18.963  12.609  21.122  1.00  7.47           H   new
ATOM      0  HB2 ALA A  29      18.665  13.821  22.096  1.00  7.47           H   new
ATOM      0  HB3 ALA A  29      19.248  12.466  22.673  1.00  7.47           H   new
ATOM    411  N   GLY A  30      17.430  10.094  23.146  1.00  7.27           N
ATOM    412  CA  GLY A  30      17.389   8.639  23.101  1.00  7.27           C
ATOM    413  C   GLY A  30      15.994   8.190  22.644  1.00  7.27           C
ATOM    414  O   GLY A  30      15.834   7.673  21.531  1.00  7.27           O
ATOM      0  H   GLY A  30      17.614  10.425  23.918  1.00  7.27           H   new
ATOM      0  HA2 GLY A  30      18.065   8.304  22.491  1.00  7.27           H   new
ATOM      0  HA3 GLY A  30      17.589   8.271  23.976  1.00  7.27           H   new
ATOM    418  N   PRO A  31      14.970   8.331  23.506  1.00  7.13           N
ATOM    419  CA  PRO A  31      13.575   8.091  23.205  1.00  7.13           C
ATOM    420  C   PRO A  31      13.114   8.754  21.916  1.00  7.13           C
ATOM    421  O   PRO A  31      12.322   8.171  21.189  1.00  7.13           O
ATOM    422  CB  PRO A  31      12.882   8.691  24.424  1.00  7.13           C
ATOM    423  CG  PRO A  31      13.872   8.494  25.548  1.00  7.13           C
ATOM    424  CD  PRO A  31      15.221   8.723  24.916  1.00  7.13           C
ATOM      0  HA  PRO A  31      13.380   7.153  23.054  1.00  7.13           H   new
ATOM      0  HB2 PRO A  31      12.680   9.630  24.290  1.00  7.13           H   new
ATOM      0  HB3 PRO A  31      12.041   8.244  24.610  1.00  7.13           H   new
ATOM      0  HG2 PRO A  31      13.712   9.119  26.272  1.00  7.13           H   new
ATOM      0  HG3 PRO A  31      13.806   7.602  25.923  1.00  7.13           H   new
ATOM      0  HD2 PRO A  31      15.505   9.647  24.991  1.00  7.13           H   new
ATOM      0  HD3 PRO A  31      15.912   8.180  25.327  1.00  7.13           H   new
ATOM    432  N   MET A  32      13.615   9.948  21.586  1.00  7.03           N
ATOM    433  CA  MET A  32      13.188  10.575  20.343  1.00  7.03           C
ATOM    434  C   MET A  32      13.595   9.768  19.143  1.00  7.03           C
ATOM    435  O   MET A  32      12.803   9.590  18.218  1.00  7.03           O
ATOM    436  CB  MET A  32      13.703  11.990  20.231  1.00  7.03           C
ATOM    437  CG  MET A  32      13.183  12.751  19.016  1.00  7.03           C
ATOM    438  SD  MET A  32      11.402  12.963  19.025  1.00  7.03           S
ATOM    439  CE  MET A  32      10.997  11.790  17.712  1.00  7.03           C
ATOM      0  H   MET A  32      14.183  10.395  22.052  1.00  7.03           H   new
ATOM      0  HA  MET A  32      12.219  10.608  20.364  1.00  7.03           H   new
ATOM      0  HB2 MET A  32      13.459  12.477  21.034  1.00  7.03           H   new
ATOM      0  HB3 MET A  32      14.672  11.969  20.196  1.00  7.03           H   new
ATOM      0  HG2 MET A  32      13.607  13.623  18.982  1.00  7.03           H   new
ATOM      0  HG3 MET A  32      13.443  12.278  18.210  1.00  7.03           H   new
ATOM      0  HE1 MET A  32      10.037  11.774  17.577  1.00  7.03           H   new
ATOM      0  HE2 MET A  32      11.434  12.061  16.890  1.00  7.03           H   new
ATOM      0  HE3 MET A  32      11.302  10.904  17.964  1.00  7.03           H   new
ATOM    449  N   ALA A  33      14.822   9.258  19.136  1.00  6.86           N
ATOM    450  CA  ALA A  33      15.222   8.439  18.015  1.00  6.86           C
ATOM    451  C   ALA A  33      14.314   7.216  17.932  1.00  6.86           C
ATOM    452  O   ALA A  33      13.876   6.834  16.843  1.00  6.86           O
ATOM    453  CB  ALA A  33      16.668   8.016  18.161  1.00  6.86           C
ATOM      0  H   ALA A  33      15.414   9.371  19.749  1.00  6.86           H   new
ATOM      0  HA  ALA A  33      15.139   8.953  17.197  1.00  6.86           H   new
ATOM      0  HB1 ALA A  33      16.923   7.467  17.403  1.00  6.86           H   new
ATOM      0  HB2 ALA A  33      17.234   8.803  18.195  1.00  6.86           H   new
ATOM      0  HB3 ALA A  33      16.775   7.506  18.979  1.00  6.86           H   new
ATOM    459  N   ALA A  34      13.987   6.630  19.096  1.00  6.68           N
ATOM    460  CA  ALA A  34      13.119   5.453  19.124  1.00  6.68           C
ATOM    461  C   ALA A  34      11.726   5.769  18.585  1.00  6.68           C
ATOM    462  O   ALA A  34      11.174   5.010  17.783  1.00  6.68           O
ATOM    463  CB  ALA A  34      13.009   4.923  20.537  1.00  6.68           C
ATOM      0  H   ALA A  34      14.256   6.898  19.867  1.00  6.68           H   new
ATOM      0  HA  ALA A  34      13.518   4.779  18.552  1.00  6.68           H   new
ATOM      0  HB1 ALA A  34      12.432   4.143  20.546  1.00  6.68           H   new
ATOM      0  HB2 ALA A  34      13.890   4.677  20.860  1.00  6.68           H   new
ATOM      0  HB3 ALA A  34      12.634   5.609  21.112  1.00  6.68           H   new
ATOM    469  N   VAL A  35      11.183   6.918  18.984  1.00  6.53           N
ATOM    470  CA  VAL A  35       9.874   7.351  18.525  1.00  6.53           C
ATOM    471  C   VAL A  35       9.920   7.595  17.046  1.00  6.53           C
ATOM    472  O   VAL A  35       8.995   7.235  16.323  1.00  6.53           O
ATOM    473  CB  VAL A  35       9.384   8.591  19.274  1.00  6.53           C
ATOM    474  CG1 VAL A  35       8.140   9.128  18.600  1.00  6.53           C
ATOM    475  CG2 VAL A  35       9.056   8.208  20.709  1.00  6.53           C
ATOM      0  H   VAL A  35      11.565   7.464  19.527  1.00  6.53           H   new
ATOM      0  HA  VAL A  35       9.236   6.645  18.714  1.00  6.53           H   new
ATOM      0  HB  VAL A  35      10.074   9.272  19.266  1.00  6.53           H   new
ATOM      0 HG11 VAL A  35       7.829   9.915  19.075  1.00  6.53           H   new
ATOM      0 HG12 VAL A  35       8.346   9.365  17.682  1.00  6.53           H   new
ATOM      0 HG13 VAL A  35       7.447   8.449  18.611  1.00  6.53           H   new
ATOM      0 HG21 VAL A  35       8.744   8.991  21.190  1.00  6.53           H   new
ATOM      0 HG22 VAL A  35       8.363   7.530  20.713  1.00  6.53           H   new
ATOM      0 HG23 VAL A  35       9.851   7.859  21.141  1.00  6.53           H   new
ATOM    485  N   GLY A  36      10.996   8.212  16.593  1.00  6.39           N
ATOM    486  CA  GLY A  36      11.192   8.472  15.190  1.00  6.39           C
ATOM    487  C   GLY A  36      11.046   7.172  14.413  1.00  6.39           C
ATOM    488  O   GLY A  36      10.300   7.088  13.433  1.00  6.39           O
ATOM      0  H   GLY A  36      11.634   8.492  17.097  1.00  6.39           H   new
ATOM      0  HA2 GLY A  36      10.544   9.122  14.877  1.00  6.39           H   new
ATOM      0  HA3 GLY A  36      12.071   8.853  15.041  1.00  6.39           H   new
ATOM    492  N   LEU A  37      11.769   6.145  14.847  1.00  6.26           N
ATOM    493  CA  LEU A  37      11.723   4.863  14.169  1.00  6.26           C
ATOM    494  C   LEU A  37      10.316   4.263  14.214  1.00  6.26           C
ATOM    495  O   LEU A  37       9.865   3.662  13.229  1.00  6.26           O
ATOM    496  CB  LEU A  37      12.752   3.937  14.806  1.00  6.26           C
ATOM    497  CG  LEU A  37      14.206   4.365  14.551  1.00  6.26           C
ATOM    498  CD1 LEU A  37      15.146   3.500  15.372  1.00  6.26           C
ATOM    499  CD2 LEU A  37      14.501   4.264  13.060  1.00  6.26           C
ATOM      0  H   LEU A  37      12.290   6.173  15.531  1.00  6.26           H   new
ATOM      0  HA  LEU A  37      11.941   4.982  13.231  1.00  6.26           H   new
ATOM      0  HB2 LEU A  37      12.596   3.902  15.763  1.00  6.26           H   new
ATOM      0  HB3 LEU A  37      12.623   3.038  14.464  1.00  6.26           H   new
ATOM      0  HG  LEU A  37      14.340   5.286  14.825  1.00  6.26           H   new
ATOM      0 HD11 LEU A  37      16.062   3.773  15.209  1.00  6.26           H   new
ATOM      0 HD12 LEU A  37      14.941   3.604  16.314  1.00  6.26           H   new
ATOM      0 HD13 LEU A  37      15.036   2.570  15.118  1.00  6.26           H   new
ATOM      0 HD21 LEU A  37      15.418   4.533  12.892  1.00  6.26           H   new
ATOM      0 HD22 LEU A  37      14.374   3.348  12.766  1.00  6.26           H   new
ATOM      0 HD23 LEU A  37      13.899   4.846  12.571  1.00  6.26           H   new
ATOM    511  N   LEU A  38       9.596   4.443  15.329  1.00  6.12           N
ATOM    512  CA  LEU A  38       8.227   3.943  15.397  1.00  6.12           C
ATOM    513  C   LEU A  38       7.349   4.668  14.379  1.00  6.12           C
ATOM    514  O   LEU A  38       6.560   4.034  13.678  1.00  6.12           O
ATOM    515  CB  LEU A  38       7.643   4.125  16.802  1.00  6.12           C
ATOM    516  CG  LEU A  38       8.248   3.246  17.886  1.00  6.12           C
ATOM    517  CD1 LEU A  38       7.714   3.677  19.247  1.00  6.12           C
ATOM    518  CD2 LEU A  38       7.900   1.797  17.591  1.00  6.12           C
ATOM      0  H   LEU A  38       9.877   4.842  16.037  1.00  6.12           H   new
ATOM      0  HA  LEU A  38       8.245   2.995  15.191  1.00  6.12           H   new
ATOM      0  HB2 LEU A  38       7.753   5.053  17.062  1.00  6.12           H   new
ATOM      0  HB3 LEU A  38       6.689   3.952  16.763  1.00  6.12           H   new
ATOM      0  HG  LEU A  38       9.214   3.338  17.900  1.00  6.12           H   new
ATOM      0 HD11 LEU A  38       8.100   3.117  19.938  1.00  6.12           H   new
ATOM      0 HD12 LEU A  38       7.954   4.603  19.411  1.00  6.12           H   new
ATOM      0 HD13 LEU A  38       6.748   3.587  19.259  1.00  6.12           H   new
ATOM      0 HD21 LEU A  38       8.281   1.226  18.277  1.00  6.12           H   new
ATOM      0 HD22 LEU A  38       6.936   1.691  17.582  1.00  6.12           H   new
ATOM      0 HD23 LEU A  38       8.261   1.547  16.726  1.00  6.12           H   new
ATOM    530  N   ILE A  39       7.543   5.982  14.225  1.00  6.00           N
ATOM    531  CA  ILE A  39       6.742   6.746  13.272  1.00  6.00           C
ATOM    532  C   ILE A  39       6.971   6.217  11.882  1.00  6.00           C
ATOM    533  O   ILE A  39       6.020   5.914  11.161  1.00  6.00           O
ATOM    534  CB  ILE A  39       7.115   8.246  13.294  1.00  6.00           C
ATOM    535  CG1 ILE A  39       6.672   8.890  14.626  1.00  6.00           C
ATOM    536  CG2 ILE A  39       6.513   8.961  12.078  1.00  6.00           C
ATOM    537  CD1 ILE A  39       7.272  10.268  14.871  1.00  6.00           C
ATOM      0  H   ILE A  39       8.126   6.442  14.658  1.00  6.00           H   new
ATOM      0  HA  ILE A  39       5.811   6.651  13.526  1.00  6.00           H   new
ATOM      0  HB  ILE A  39       8.079   8.337  13.236  1.00  6.00           H   new
ATOM      0 HG12 ILE A  39       5.705   8.961  14.635  1.00  6.00           H   new
ATOM      0 HG13 ILE A  39       6.920   8.303  15.358  1.00  6.00           H   new
ATOM      0 HG21 ILE A  39       6.754   9.900  12.103  1.00  6.00           H   new
ATOM      0 HG22 ILE A  39       6.857   8.561  11.264  1.00  6.00           H   new
ATOM      0 HG23 ILE A  39       5.547   8.875  12.097  1.00  6.00           H   new
ATOM      0 HD11 ILE A  39       6.954  10.613  15.720  1.00  6.00           H   new
ATOM      0 HD12 ILE A  39       8.239  10.201  14.891  1.00  6.00           H   new
ATOM      0 HD13 ILE A  39       7.005  10.869  14.158  1.00  6.00           H   new
ATOM    549  N   VAL A  40       8.231   6.029  11.532  1.00  5.86           N
ATOM    550  CA  VAL A  40       8.561   5.525  10.220  1.00  5.86           C
ATOM    551  C   VAL A  40       7.979   4.135  10.026  1.00  5.86           C
ATOM    552  O   VAL A  40       7.449   3.839   8.961  1.00  5.86           O
ATOM    553  CB  VAL A  40      10.070   5.554  10.011  1.00  5.86           C
ATOM    554  CG1 VAL A  40      10.440   4.840   8.728  1.00  5.86           C
ATOM    555  CG2 VAL A  40      10.497   7.009   9.956  1.00  5.86           C
ATOM      0  H   VAL A  40       8.907   6.187  12.040  1.00  5.86           H   new
ATOM      0  HA  VAL A  40       8.164   6.098   9.545  1.00  5.86           H   new
ATOM      0  HB  VAL A  40      10.522   5.098  10.738  1.00  5.86           H   new
ATOM      0 HG11 VAL A  40      11.402   4.867   8.609  1.00  5.86           H   new
ATOM      0 HG12 VAL A  40      10.146   3.917   8.775  1.00  5.86           H   new
ATOM      0 HG13 VAL A  40      10.009   5.279   7.978  1.00  5.86           H   new
ATOM      0 HG21 VAL A  40      11.457   7.060   9.823  1.00  5.86           H   new
ATOM      0 HG22 VAL A  40      10.045   7.451   9.220  1.00  5.86           H   new
ATOM      0 HG23 VAL A  40      10.263   7.447  10.789  1.00  5.86           H   new
ATOM    565  N   SER A  41       8.052   3.280  11.044  1.00  5.74           N
ATOM    566  CA  SER A  41       7.504   1.934  10.948  1.00  5.74           C
ATOM    567  C   SER A  41       5.990   1.962  10.669  1.00  5.74           C
ATOM    568  O   SER A  41       5.481   1.160   9.873  1.00  5.74           O
ATOM    569  CB  SER A  41       7.781   1.178  12.233  1.00  5.74           C
ATOM    570  OG  SER A  41       9.164   1.005  12.422  1.00  5.74           O
ATOM      0  H   SER A  41       8.417   3.463  11.801  1.00  5.74           H   new
ATOM      0  HA  SER A  41       7.935   1.483  10.205  1.00  5.74           H   new
ATOM      0  HB2 SER A  41       7.405   1.662  12.985  1.00  5.74           H   new
ATOM      0  HB3 SER A  41       7.343   0.313  12.205  1.00  5.74           H   new
ATOM      0  HG  SER A  41       9.507   1.732  12.667  1.00  5.74           H   new
ATOM    576  N   TYR A  42       5.262   2.905  11.289  1.00  5.65           N
ATOM    577  CA  TYR A  42       3.812   3.009  11.077  1.00  5.65           C
ATOM    578  C   TYR A  42       3.509   3.504   9.654  1.00  5.65           C
ATOM    579  O   TYR A  42       2.445   3.218   9.078  1.00  5.65           O
ATOM    580  CB  TYR A  42       3.153   3.921  12.125  1.00  5.65           C
ATOM    581  CG  TYR A  42       3.059   3.301  13.527  1.00  5.65           C
ATOM    582  CD1 TYR A  42       3.770   3.844  14.588  1.00  5.65           C
ATOM    583  CD2 TYR A  42       2.277   2.179  13.736  1.00  5.65           C
ATOM    584  CE1 TYR A  42       3.703   3.272  15.843  1.00  5.65           C
ATOM    585  CE2 TYR A  42       2.206   1.602  14.989  1.00  5.65           C
ATOM    586  CZ  TYR A  42       2.919   2.147  16.041  1.00  5.65           C
ATOM    587  OH  TYR A  42       2.852   1.575  17.292  1.00  5.65           O
ATOM      0  H   TYR A  42       5.588   3.488  11.831  1.00  5.65           H   new
ATOM      0  HA  TYR A  42       3.433   2.122  11.182  1.00  5.65           H   new
ATOM      0  HB2 TYR A  42       3.656   4.749  12.181  1.00  5.65           H   new
ATOM      0  HB3 TYR A  42       2.260   4.151  11.823  1.00  5.65           H   new
ATOM      0  HD1 TYR A  42       4.296   4.599  14.453  1.00  5.65           H   new
ATOM      0  HD2 TYR A  42       1.797   1.811  13.029  1.00  5.65           H   new
ATOM      0  HE1 TYR A  42       4.181   3.640  16.551  1.00  5.65           H   new
ATOM      0  HE2 TYR A  42       1.679   0.848  15.125  1.00  5.65           H   new
ATOM      0  HH  TYR A  42       2.344   0.907  17.268  1.00  5.65           H   new
ATOM    597  N   VAL A  43       4.445   4.254   9.082  1.00  5.63           N
ATOM    598  CA  VAL A  43       4.317   4.736   7.716  1.00  5.63           C
ATOM    599  C   VAL A  43       4.643   3.612   6.713  1.00  5.63           C
ATOM    600  O   VAL A  43       3.818   3.251   5.874  1.00  5.63           O
ATOM    601  CB  VAL A  43       5.258   5.947   7.540  1.00  5.63           C
ATOM    602  CG1 VAL A  43       5.301   6.392   6.168  1.00  5.63           C
ATOM    603  CG2 VAL A  43       4.743   7.084   8.401  1.00  5.63           C
ATOM      0  H   VAL A  43       5.170   4.496   9.476  1.00  5.63           H   new
ATOM      0  HA  VAL A  43       3.404   5.013   7.541  1.00  5.63           H   new
ATOM      0  HB  VAL A  43       6.153   5.680   7.802  1.00  5.63           H   new
ATOM      0 HG11 VAL A  43       5.899   7.152   6.093  1.00  5.63           H   new
ATOM      0 HG12 VAL A  43       5.622   5.671   5.604  1.00  5.63           H   new
ATOM      0 HG13 VAL A  43       4.411   6.653   5.884  1.00  5.63           H   new
ATOM      0 HG21 VAL A  43       5.324   7.854   8.302  1.00  5.63           H   new
ATOM      0 HG22 VAL A  43       3.844   7.320   8.122  1.00  5.63           H   new
ATOM      0 HG23 VAL A  43       4.731   6.806   9.330  1.00  5.63           H   new
ATOM    613  N   VAL A  44       5.791   2.960   6.891  1.00  5.72           N
ATOM    614  CA  VAL A  44       6.256   1.899   5.996  1.00  5.72           C
ATOM    615  C   VAL A  44       5.318   0.715   5.924  1.00  5.72           C
ATOM    616  O   VAL A  44       5.049   0.187   4.844  1.00  5.72           O
ATOM    617  CB  VAL A  44       7.614   1.358   6.468  1.00  5.72           C
ATOM    618  CG1 VAL A  44       7.986   0.119   5.681  1.00  5.72           C
ATOM    619  CG2 VAL A  44       8.640   2.377   6.275  1.00  5.72           C
ATOM      0  H   VAL A  44       6.328   3.123   7.542  1.00  5.72           H   new
ATOM      0  HA  VAL A  44       6.310   2.312   5.120  1.00  5.72           H   new
ATOM      0  HB  VAL A  44       7.550   1.130   7.409  1.00  5.72           H   new
ATOM      0 HG11 VAL A  44       8.844  -0.214   5.987  1.00  5.72           H   new
ATOM      0 HG12 VAL A  44       7.310  -0.564   5.813  1.00  5.72           H   new
ATOM      0 HG13 VAL A  44       8.043   0.339   4.738  1.00  5.72           H   new
ATOM      0 HG21 VAL A  44       9.497   2.034   6.573  1.00  5.72           H   new
ATOM      0 HG22 VAL A  44       8.694   2.608   5.334  1.00  5.72           H   new
ATOM      0 HG23 VAL A  44       8.412   3.168   6.789  1.00  5.72           H   new
ATOM    629  N   SER A  45       4.825   0.290   7.081  1.00  5.96           N
ATOM    630  CA  SER A  45       3.930  -0.845   7.191  1.00  5.96           C
ATOM    631  C   SER A  45       2.529  -0.580   6.673  1.00  5.96           C
ATOM    632  O   SER A  45       1.722  -1.504   6.567  1.00  5.96           O
ATOM    633  CB  SER A  45       3.806  -1.216   8.641  1.00  5.96           C
ATOM    634  OG  SER A  45       3.181  -0.169   9.335  1.00  5.96           O
ATOM      0  H   SER A  45       5.006   0.662   7.835  1.00  5.96           H   new
ATOM      0  HA  SER A  45       4.315  -1.550   6.647  1.00  5.96           H   new
ATOM      0  HB2 SER A  45       3.291  -2.033   8.734  1.00  5.96           H   new
ATOM      0  HB3 SER A  45       4.683  -1.390   9.017  1.00  5.96           H   new
ATOM      0  HG  SER A  45       3.761   0.378   9.598  1.00  5.96           H   new
ATOM    640  N   GLY A  46       2.188   0.685   6.454  1.00  6.39           N
ATOM    641  CA  GLY A  46       0.851   1.040   6.043  1.00  6.39           C
ATOM    642  C   GLY A  46      -0.130   1.124   7.210  1.00  6.39           C
ATOM    643  O   GLY A  46      -1.287   1.491   7.010  1.00  6.39           O
ATOM      0  H   GLY A  46       2.725   1.351   6.540  1.00  6.39           H   new
ATOM      0  HA2 GLY A  46       0.875   1.895   5.585  1.00  6.39           H   new
ATOM      0  HA3 GLY A  46       0.530   0.385   5.404  1.00  6.39           H   new
ATOM    647  N   LYS A  47       0.323   0.861   8.449  1.00  7.02           N
ATOM    648  CA  LYS A  47      -0.584   0.898   9.599  1.00  7.02           C
ATOM    649  C   LYS A  47      -1.223   2.269   9.812  1.00  7.02           C
ATOM    650  O   LYS A  47      -2.326   2.368  10.349  1.00  7.02           O
ATOM    651  CB  LYS A  47       0.129   0.452  10.868  1.00  7.02           C
ATOM    652  CG  LYS A  47       0.441  -1.039  10.932  1.00  7.02           C
ATOM    653  CD  LYS A  47       1.178  -1.398  12.219  1.00  7.02           C
ATOM    654  CE  LYS A  47       1.460  -2.896  12.294  1.00  7.02           C
ATOM    655  NZ  LYS A  47       2.185  -3.267  13.545  1.00  7.02           N1+
ATOM      0  H   LYS A  47       1.138   0.663   8.637  1.00  7.02           H   new
ATOM      0  HA  LYS A  47      -1.301   0.277   9.397  1.00  7.02           H   new
ATOM      0  HB2 LYS A  47       0.959   0.948  10.949  1.00  7.02           H   new
ATOM      0  HB3 LYS A  47      -0.419   0.689  11.633  1.00  7.02           H   new
ATOM      0  HG2 LYS A  47      -0.384  -1.547  10.877  1.00  7.02           H   new
ATOM      0  HG3 LYS A  47       0.981  -1.291  10.167  1.00  7.02           H   new
ATOM      0  HD2 LYS A  47       2.013  -0.906  12.264  1.00  7.02           H   new
ATOM      0  HD3 LYS A  47       0.648  -1.127  12.985  1.00  7.02           H   new
ATOM      0  HE2 LYS A  47       0.623  -3.384  12.249  1.00  7.02           H   new
ATOM      0  HE3 LYS A  47       1.986  -3.164  11.525  1.00  7.02           H   new
ATOM      0  HZ1 LYS A  47       2.332  -4.145  13.554  1.00  7.02           H   new
ATOM      0  HZ2 LYS A  47       2.963  -2.836  13.576  1.00  7.02           H   new
ATOM      0  HZ3 LYS A  47       1.693  -3.042  14.252  1.00  7.02           H   new
ATOM    669  N   SER A  48      -0.549   3.321   9.352  1.00  7.84           N
ATOM    670  CA  SER A  48      -1.049   4.682   9.470  1.00  7.84           C
ATOM    671  C   SER A  48      -2.441   4.886   8.850  1.00  7.84           C
ATOM    672  O   SER A  48      -3.227   5.682   9.371  1.00  7.84           O
ATOM    673  CB  SER A  48      -0.085   5.623   8.786  1.00  7.84           C
ATOM    674  OG  SER A  48       1.138   5.643   9.440  1.00  7.84           O
ATOM      0  H   SER A  48       0.215   3.262   8.961  1.00  7.84           H   new
ATOM      0  HA  SER A  48      -1.126   4.864  10.420  1.00  7.84           H   new
ATOM      0  HB2 SER A  48       0.042   5.348   7.864  1.00  7.84           H   new
ATOM      0  HB3 SER A  48      -0.460   6.517   8.766  1.00  7.84           H   new
ATOM      0  HG  SER A  48       1.503   4.889   9.375  1.00  7.84           H   new
ATOM    680  N   VAL A  49      -2.729   4.259   7.702  1.00  8.80           N
ATOM    681  CA  VAL A  49      -4.057   4.423   7.101  1.00  8.80           C
ATOM    682  C   VAL A  49      -4.311   3.299   6.106  1.00  8.80           C
ATOM    683  O   VAL A  49      -3.404   2.901   5.376  1.00  8.80           O
ATOM    684  CB  VAL A  49      -4.199   5.781   6.372  1.00  8.80           C
ATOM    685  CG1 VAL A  49      -3.299   5.797   5.170  1.00  8.80           C
ATOM    686  CG2 VAL A  49      -5.664   6.051   5.994  1.00  8.80           C
ATOM      0  H   VAL A  49      -2.188   3.750   7.268  1.00  8.80           H   new
ATOM      0  HA  VAL A  49      -4.708   4.396   7.820  1.00  8.80           H   new
ATOM      0  HB  VAL A  49      -3.928   6.497   6.968  1.00  8.80           H   new
ATOM      0 HG11 VAL A  49      -3.386   6.647   4.711  1.00  8.80           H   new
ATOM      0 HG12 VAL A  49      -2.379   5.676   5.453  1.00  8.80           H   new
ATOM      0 HG13 VAL A  49      -3.549   5.079   4.568  1.00  8.80           H   new
ATOM      0 HG21 VAL A  49      -5.729   6.905   5.539  1.00  8.80           H   new
ATOM      0 HG22 VAL A  49      -5.982   5.348   5.406  1.00  8.80           H   new
ATOM      0 HG23 VAL A  49      -6.207   6.071   6.797  1.00  8.80           H   new
ATOM    696  N   ASP A  50      -5.556   2.854   5.990  1.00  9.84           N
ATOM    697  CA  ASP A  50      -5.882   1.832   5.006  1.00  9.84           C
ATOM    698  C   ASP A  50      -6.910   2.391   4.019  1.00  9.84           C
ATOM    699  O   ASP A  50      -8.098   2.464   4.329  1.00  9.84           O
ATOM    700  CB  ASP A  50      -6.435   0.585   5.711  1.00  9.84           C
ATOM    701  CG  ASP A  50      -6.651  -0.607   4.789  1.00  9.84           C
ATOM    702  OD1 ASP A  50      -6.178  -0.571   3.687  1.00  9.84           O
ATOM    703  OD2 ASP A  50      -7.323  -1.544   5.188  1.00  9.84           O1-
ATOM      0  H   ASP A  50      -6.219   3.127   6.465  1.00  9.84           H   new
ATOM      0  HA  ASP A  50      -5.081   1.579   4.520  1.00  9.84           H   new
ATOM      0  HB2 ASP A  50      -5.823   0.328   6.418  1.00  9.84           H   new
ATOM      0  HB3 ASP A  50      -7.278   0.812   6.134  1.00  9.84           H   new
ATOM    708  N   MET A  51      -6.452   2.842   2.850  1.00 10.81           N
ATOM    709  CA  MET A  51      -7.363   3.472   1.897  1.00 10.81           C
ATOM    710  C   MET A  51      -7.611   2.584   0.682  1.00 10.81           C
ATOM    711  O   MET A  51      -6.711   1.890   0.210  1.00 10.81           O
ATOM    712  CB  MET A  51      -6.831   4.833   1.451  1.00 10.81           C
ATOM    713  CG  MET A  51      -6.666   5.830   2.575  1.00 10.81           C
ATOM    714  SD  MET A  51      -6.400   7.533   2.052  1.00 10.81           S
ATOM    715  CE  MET A  51      -4.739   7.466   1.459  1.00 10.81           C
ATOM      0  H   MET A  51      -5.632   2.794   2.594  1.00 10.81           H   new
ATOM      0  HA  MET A  51      -8.209   3.600   2.353  1.00 10.81           H   new
ATOM      0  HB2 MET A  51      -5.974   4.707   1.015  1.00 10.81           H   new
ATOM      0  HB3 MET A  51      -7.435   5.204   0.789  1.00 10.81           H   new
ATOM      0  HG2 MET A  51      -7.457   5.798   3.136  1.00 10.81           H   new
ATOM      0  HG3 MET A  51      -5.917   5.555   3.126  1.00 10.81           H   new
ATOM      0  HE1 MET A  51      -4.473   8.343   1.142  1.00 10.81           H   new
ATOM      0  HE2 MET A  51      -4.149   7.190   2.178  1.00 10.81           H   new
ATOM      0  HE3 MET A  51      -4.681   6.828   0.731  1.00 10.81           H   new
ATOM    725  N   TYR A  52      -8.836   2.640   0.164  1.00 11.60           N
ATOM    726  CA  TYR A  52      -9.248   1.862  -1.006  1.00 11.60           C
ATOM    727  C   TYR A  52      -9.835   2.716  -2.123  1.00 11.60           C
ATOM    728  O   TYR A  52     -10.470   3.745  -1.870  1.00 11.60           O
ATOM    729  CB  TYR A  52     -10.291   0.833  -0.583  1.00 11.60           C
ATOM    730  CG  TYR A  52      -9.781  -0.178   0.398  1.00 11.60           C
ATOM    731  CD1 TYR A  52      -9.742   0.137   1.738  1.00 11.60           C
ATOM    732  CD2 TYR A  52      -9.381  -1.430  -0.035  1.00 11.60           C
ATOM    733  CE1 TYR A  52      -9.299  -0.778   2.651  1.00 11.60           C
ATOM    734  CE2 TYR A  52      -8.933  -2.362   0.881  1.00 11.60           C
ATOM    735  CZ  TYR A  52      -8.887  -2.039   2.224  1.00 11.60           C
ATOM    736  OH  TYR A  52      -8.433  -2.972   3.145  1.00 11.60           O
ATOM      0  H   TYR A  52      -9.460   3.137   0.485  1.00 11.60           H   new
ATOM      0  HA  TYR A  52      -8.448   1.438  -1.355  1.00 11.60           H   new
ATOM      0  HB2 TYR A  52     -11.049   1.295  -0.193  1.00 11.60           H   new
ATOM      0  HB3 TYR A  52     -10.615   0.371  -1.372  1.00 11.60           H   new
ATOM      0  HD1 TYR A  52     -10.019   0.978   2.023  1.00 11.60           H   new
ATOM      0  HD2 TYR A  52      -9.414  -1.643  -0.940  1.00 11.60           H   new
ATOM      0  HE1 TYR A  52      -9.273  -0.560   3.555  1.00 11.60           H   new
ATOM      0  HE2 TYR A  52      -8.663  -3.205   0.595  1.00 11.60           H   new
ATOM      0  HH  TYR A  52      -8.080  -2.575   3.796  1.00 11.60           H   new
ATOM    746  N   ILE A  53      -9.659   2.265  -3.363  1.00 12.10           N
ATOM    747  CA  ILE A  53     -10.251   2.939  -4.515  1.00 12.10           C
ATOM    748  C   ILE A  53     -11.176   2.004  -5.268  1.00 12.10           C
ATOM    749  O   ILE A  53     -10.795   0.882  -5.604  1.00 12.10           O
ATOM    750  CB  ILE A  53      -9.192   3.454  -5.506  1.00 12.10           C
ATOM    751  CG1 ILE A  53      -8.272   4.429  -4.848  1.00 12.10           C
ATOM    752  CG2 ILE A  53      -9.880   4.143  -6.687  1.00 12.10           C
ATOM    753  CD1 ILE A  53      -7.088   4.798  -5.729  1.00 12.10           C
ATOM      0  H   ILE A  53      -9.197   1.566  -3.559  1.00 12.10           H   new
ATOM      0  HA  ILE A  53     -10.742   3.695  -4.157  1.00 12.10           H   new
ATOM      0  HB  ILE A  53      -8.676   2.693  -5.816  1.00 12.10           H   new
ATOM      0 HG12 ILE A  53      -8.766   5.233  -4.621  1.00 12.10           H   new
ATOM      0 HG13 ILE A  53      -7.947   4.052  -4.016  1.00 12.10           H   new
ATOM      0 HG21 ILE A  53      -9.209   4.466  -7.309  1.00 12.10           H   new
ATOM      0 HG22 ILE A  53     -10.460   3.510  -7.138  1.00 12.10           H   new
ATOM      0 HG23 ILE A  53     -10.407   4.890  -6.364  1.00 12.10           H   new
ATOM      0 HD11 ILE A  53      -6.521   5.431  -5.261  1.00 12.10           H   new
ATOM      0 HD12 ILE A  53      -6.578   4.000  -5.937  1.00 12.10           H   new
ATOM      0 HD13 ILE A  53      -7.409   5.199  -6.552  1.00 12.10           H   new
ATOM    765  N   GLU A  54     -12.384   2.469  -5.536  1.00 12.34           N
ATOM    766  CA  GLU A  54     -13.354   1.697  -6.287  1.00 12.34           C
ATOM    767  C   GLU A  54     -13.774   2.552  -7.467  1.00 12.34           C
ATOM    768  O   GLU A  54     -13.817   3.776  -7.354  1.00 12.34           O
ATOM    769  CB  GLU A  54     -14.552   1.327  -5.411  1.00 12.34           C
ATOM    770  CG  GLU A  54     -14.180   0.477  -4.186  1.00 12.34           C
ATOM    771  CD  GLU A  54     -15.363   0.062  -3.354  1.00 12.34           C
ATOM    772  OE1 GLU A  54     -16.465   0.384  -3.718  1.00 12.34           O
ATOM    773  OE2 GLU A  54     -15.160  -0.568  -2.342  1.00 12.34           O1-
ATOM      0  H   GLU A  54     -12.665   3.243  -5.287  1.00 12.34           H   new
ATOM      0  HA  GLU A  54     -12.971   0.860  -6.593  1.00 12.34           H   new
ATOM      0  HB2 GLU A  54     -14.987   2.140  -5.111  1.00 12.34           H   new
ATOM      0  HB3 GLU A  54     -15.198   0.842  -5.948  1.00 12.34           H   new
ATOM      0  HG2 GLU A  54     -13.710  -0.317  -4.484  1.00 12.34           H   new
ATOM      0  HG3 GLU A  54     -13.564   0.979  -3.630  1.00 12.34           H   new
ATOM    780  N   ARG A  55     -14.058   1.920  -8.598  1.00 12.38           N
ATOM    781  CA  ARG A  55     -14.455   2.656  -9.794  1.00 12.38           C
ATOM    782  C   ARG A  55     -15.945   2.951  -9.865  1.00 12.38           C
ATOM    783  O   ARG A  55     -16.771   2.156  -9.418  1.00 12.38           O
ATOM    784  CB  ARG A  55     -14.019   1.903 -11.039  1.00 12.38           C
ATOM    785  CG  ARG A  55     -12.511   1.851 -11.232  1.00 12.38           C
ATOM    786  CD  ARG A  55     -12.134   1.191 -12.510  1.00 12.38           C
ATOM    787  NE  ARG A  55     -12.536   1.994 -13.664  1.00 12.38           N
ATOM    788  CZ  ARG A  55     -12.451   1.609 -14.950  1.00 12.38           C
ATOM    789  NH1 ARG A  55     -11.978   0.419 -15.265  1.00 12.38           N1+
ATOM    790  NH2 ARG A  55     -12.847   2.442 -15.895  1.00 12.38           N
ATOM      0  H   ARG A  55     -14.028   1.066  -8.696  1.00 12.38           H   new
ATOM      0  HA  ARG A  55     -14.007   3.515  -9.744  1.00 12.38           H   new
ATOM      0  HB2 ARG A  55     -14.362   0.997 -10.995  1.00 12.38           H   new
ATOM      0  HB3 ARG A  55     -14.421   2.321 -11.816  1.00 12.38           H   new
ATOM      0  HG2 ARG A  55     -12.153   2.752 -11.217  1.00 12.38           H   new
ATOM      0  HG3 ARG A  55     -12.107   1.373 -10.491  1.00 12.38           H   new
ATOM      0  HD2 ARG A  55     -11.175   1.048 -12.532  1.00 12.38           H   new
ATOM      0  HD3 ARG A  55     -12.552   0.317 -12.560  1.00 12.38           H   new
ATOM      0  HE  ARG A  55     -12.853   2.778 -13.507  1.00 12.38           H   new
ATOM      0 HH11 ARG A  55     -11.720  -0.119 -14.646  1.00 12.38           H   new
ATOM      0 HH12 ARG A  55     -11.927   0.181 -16.090  1.00 12.38           H   new
ATOM      0 HH21 ARG A  55     -13.154   3.217 -15.684  1.00 12.38           H   new
ATOM      0 HH22 ARG A  55     -12.798   2.209 -16.721  1.00 12.38           H   new
ATOM    804  N   ALA A  56     -16.266   4.118 -10.422  1.00 12.31           N
ATOM    805  CA  ALA A  56     -17.630   4.578 -10.674  1.00 12.31           C
ATOM    806  C   ALA A  56     -18.075   4.247 -12.100  1.00 12.31           C
ATOM    807  O   ALA A  56     -19.270   4.189 -12.396  1.00 12.31           O
ATOM    808  CB  ALA A  56     -17.721   6.075 -10.451  1.00 12.31           C
ATOM      0  H   ALA A  56     -15.671   4.686 -10.673  1.00 12.31           H   new
ATOM      0  HA  ALA A  56     -18.218   4.117 -10.055  1.00 12.31           H   new
ATOM      0  HB1 ALA A  56     -18.628   6.373 -10.620  1.00 12.31           H   new
ATOM      0  HB2 ALA A  56     -17.479   6.281  -9.535  1.00 12.31           H   new
ATOM      0  HB3 ALA A  56     -17.114   6.530 -11.056  1.00 12.31           H   new
ATOM    814  N   GLY A  57     -17.104   4.052 -12.984  1.00 12.23           N
ATOM    815  CA  GLY A  57     -17.356   3.814 -14.399  1.00 12.23           C
ATOM    816  C   GLY A  57     -16.917   5.005 -15.248  1.00 12.23           C
ATOM    817  O   GLY A  57     -16.793   6.130 -14.759  1.00 12.23           O
ATOM      0  H   GLY A  57     -16.270   4.054 -12.776  1.00 12.23           H   new
ATOM      0  HA2 GLY A  57     -16.881   3.018 -14.685  1.00 12.23           H   new
ATOM      0  HA3 GLY A  57     -18.301   3.646 -14.538  1.00 12.23           H   new
ATOM    821  N   ASP A  58     -16.683   4.745 -16.533  1.00 12.18           N
ATOM    822  CA  ASP A  58     -16.224   5.768 -17.468  1.00 12.18           C
ATOM    823  C   ASP A  58     -17.207   6.924 -17.607  1.00 12.18           C
ATOM    824  O   ASP A  58     -18.423   6.724 -17.588  1.00 12.18           O
ATOM    825  CB  ASP A  58     -15.994   5.164 -18.857  1.00 12.18           C
ATOM    826  CG  ASP A  58     -14.780   4.232 -18.945  1.00 12.18           C
ATOM    827  OD1 ASP A  58     -14.012   4.173 -18.014  1.00 12.18           O
ATOM    828  OD2 ASP A  58     -14.639   3.584 -19.951  1.00 12.18           O1-
ATOM      0  H   ASP A  58     -16.787   3.968 -16.887  1.00 12.18           H   new
ATOM      0  HA  ASP A  58     -15.395   6.113 -17.102  1.00 12.18           H   new
ATOM      0  HB2 ASP A  58     -16.787   4.671 -19.119  1.00 12.18           H   new
ATOM      0  HB3 ASP A  58     -15.883   5.884 -19.497  1.00 12.18           H   new
ATOM    833  N   ILE A  59     -16.665   8.124 -17.785  1.00 12.22           N
ATOM    834  CA  ILE A  59     -17.469   9.317 -18.010  1.00 12.22           C
ATOM    835  C   ILE A  59     -17.166   9.853 -19.392  1.00 12.22           C
ATOM    836  O   ILE A  59     -16.000   9.969 -19.771  1.00 12.22           O
ATOM    837  CB  ILE A  59     -17.177  10.425 -16.985  1.00 12.22           C
ATOM    838  CG1 ILE A  59     -17.466   9.945 -15.578  1.00 12.22           C
ATOM    839  CG2 ILE A  59     -18.047  11.647 -17.290  1.00 12.22           C
ATOM    840  CD1 ILE A  59     -16.980  10.913 -14.533  1.00 12.22           C
ATOM      0  H   ILE A  59     -15.817   8.269 -17.778  1.00 12.22           H   new
ATOM      0  HA  ILE A  59     -18.401   9.064 -17.919  1.00 12.22           H   new
ATOM      0  HB  ILE A  59     -16.238  10.662 -17.047  1.00 12.22           H   new
ATOM      0 HG12 ILE A  59     -18.421   9.812 -15.474  1.00 12.22           H   new
ATOM      0 HG13 ILE A  59     -17.043   9.083 -15.439  1.00 12.22           H   new
ATOM      0 HG21 ILE A  59     -17.862  12.346 -16.643  1.00 12.22           H   new
ATOM      0 HG22 ILE A  59     -17.848  11.972 -18.182  1.00 12.22           H   new
ATOM      0 HG23 ILE A  59     -18.983  11.399 -17.239  1.00 12.22           H   new
ATOM      0 HD11 ILE A  59     -17.185  10.567 -13.650  1.00 12.22           H   new
ATOM      0 HD12 ILE A  59     -16.021  11.028 -14.620  1.00 12.22           H   new
ATOM      0 HD13 ILE A  59     -17.420  11.769 -14.654  1.00 12.22           H   new
ATOM    852  N   THR A  60     -18.206  10.146 -20.156  1.00 12.34           N
ATOM    853  CA  THR A  60     -18.007  10.699 -21.481  1.00 12.34           C
ATOM    854  C   THR A  60     -18.745  12.019 -21.592  1.00 12.34           C
ATOM    855  O   THR A  60     -19.707  12.261 -20.862  1.00 12.34           O
ATOM    856  CB  THR A  60     -18.498   9.724 -22.561  1.00 12.34           C
ATOM    857  CG2 THR A  60     -17.788   8.378 -22.413  1.00 12.34           C
ATOM    858  OG1 THR A  60     -19.911   9.529 -22.421  1.00 12.34           O
ATOM      0  H   THR A  60     -19.028  10.033 -19.928  1.00 12.34           H   new
ATOM      0  HA  THR A  60     -17.058  10.846 -21.619  1.00 12.34           H   new
ATOM      0  HB  THR A  60     -18.302  10.095 -23.435  1.00 12.34           H   new
ATOM      0  HG1 THR A  60     -20.181   8.997 -23.012  1.00 12.34           H   new
ATOM      0 HG21 THR A  60     -18.104   7.768 -23.098  1.00 12.34           H   new
ATOM      0 HG22 THR A  60     -16.831   8.504 -22.509  1.00 12.34           H   new
ATOM      0 HG23 THR A  60     -17.978   8.006 -21.538  1.00 12.34           H   new
ATOM    866  N   TRP A  61     -18.318  12.844 -22.539  1.00 12.53           N
ATOM    867  CA  TRP A  61     -18.938  14.137 -22.779  1.00 12.53           C
ATOM    868  C   TRP A  61     -19.233  14.318 -24.260  1.00 12.53           C
ATOM    869  O   TRP A  61     -18.490  13.828 -25.106  1.00 12.53           O
ATOM    870  CB  TRP A  61     -18.007  15.260 -22.303  1.00 12.53           C
ATOM    871  CG  TRP A  61     -17.703  15.251 -20.807  1.00 12.53           C
ATOM    872  CD1 TRP A  61     -18.325  15.996 -19.852  1.00 12.53           C
ATOM    873  CD2 TRP A  61     -16.695  14.468 -20.104  1.00 12.53           C
ATOM    874  CE2 TRP A  61     -16.780  14.812 -18.753  1.00 12.53           C
ATOM    875  CE3 TRP A  61     -15.744  13.528 -20.507  1.00 12.53           C
ATOM    876  NE1 TRP A  61     -17.779  15.740 -18.616  1.00 12.53           N
ATOM    877  CZ2 TRP A  61     -15.948  14.247 -17.797  1.00 12.53           C
ATOM    878  CZ3 TRP A  61     -14.917  12.959 -19.546  1.00 12.53           C
ATOM    879  CH2 TRP A  61     -15.016  13.310 -18.229  1.00 12.53           C
ATOM      0  H   TRP A  61     -17.658  12.668 -23.062  1.00 12.53           H   new
ATOM      0  HA  TRP A  61     -19.771  14.175 -22.284  1.00 12.53           H   new
ATOM      0  HB2 TRP A  61     -17.171  15.197 -22.790  1.00 12.53           H   new
ATOM      0  HB3 TRP A  61     -18.406  16.113 -22.534  1.00 12.53           H   new
ATOM      0  HD1 TRP A  61     -19.020  16.593 -20.013  1.00 12.53           H   new
ATOM      0  HE1 TRP A  61     -18.025  16.104 -17.876  1.00 12.53           H   new
ATOM      0  HE3 TRP A  61     -15.666  13.287 -21.402  1.00 12.53           H   new
ATOM      0  HZ2 TRP A  61     -16.011  14.486 -16.901  1.00 12.53           H   new
ATOM      0  HZ3 TRP A  61     -14.285  12.328 -19.804  1.00 12.53           H   new
ATOM      0  HH2 TRP A  61     -14.448  12.914 -17.608  1.00 12.53           H   new
ATOM    890  N   GLU A  62     -20.297  15.058 -24.570  1.00 12.74           N
ATOM    891  CA  GLU A  62     -20.654  15.354 -25.961  1.00 12.74           C
ATOM    892  C   GLU A  62     -20.029  16.664 -26.455  1.00 12.74           C
ATOM    893  O   GLU A  62     -20.300  17.115 -27.567  1.00 12.74           O
ATOM    894  CB  GLU A  62     -22.170  15.406 -26.119  1.00 12.74           C
ATOM    895  CG  GLU A  62     -22.884  14.091 -25.818  1.00 12.74           C
ATOM    896  CD  GLU A  62     -24.386  14.174 -25.996  1.00 12.74           C
ATOM    897  OE1 GLU A  62     -24.862  15.216 -26.379  1.00 12.74           O
ATOM    898  OE2 GLU A  62     -25.051  13.195 -25.749  1.00 12.74           O1-
ATOM      0  H   GLU A  62     -20.829  15.400 -23.987  1.00 12.74           H   new
ATOM      0  HA  GLU A  62     -20.296  14.637 -26.507  1.00 12.74           H   new
ATOM      0  HB2 GLU A  62     -22.521  16.093 -25.532  1.00 12.74           H   new
ATOM      0  HB3 GLU A  62     -22.380  15.674 -27.027  1.00 12.74           H   new
ATOM      0  HG2 GLU A  62     -22.533  13.399 -26.399  1.00 12.74           H   new
ATOM      0  HG3 GLU A  62     -22.686  13.823 -24.907  1.00 12.74           H   new
ATOM    905  N   LYS A  63     -19.237  17.302 -25.588  1.00 12.89           N
ATOM    906  CA  LYS A  63     -18.487  18.551 -25.832  1.00 12.89           C
ATOM    907  C   LYS A  63     -19.322  19.822 -26.041  1.00 12.89           C
ATOM    908  O   LYS A  63     -19.146  20.804 -25.322  1.00 12.89           O
ATOM    909  CB  LYS A  63     -17.554  18.385 -27.039  1.00 12.89           C
ATOM    910  CG  LYS A  63     -16.411  17.398 -26.822  1.00 12.89           C
ATOM    911  CD  LYS A  63     -15.535  17.289 -28.064  1.00 12.89           C
ATOM    912  CE  LYS A  63     -14.400  16.294 -27.863  1.00 12.89           C
ATOM    913  NZ  LYS A  63     -13.564  16.152 -29.087  1.00 12.89           N1+
ATOM      0  H   LYS A  63     -19.113  17.002 -24.792  1.00 12.89           H   new
ATOM      0  HA  LYS A  63     -18.002  18.689 -25.003  1.00 12.89           H   new
ATOM      0  HB2 LYS A  63     -18.078  18.093 -27.801  1.00 12.89           H   new
ATOM      0  HB3 LYS A  63     -17.180  19.251 -27.266  1.00 12.89           H   new
ATOM      0  HG2 LYS A  63     -15.873  17.683 -26.067  1.00 12.89           H   new
ATOM      0  HG3 LYS A  63     -16.771  16.525 -26.600  1.00 12.89           H   new
ATOM      0  HD2 LYS A  63     -16.077  17.014 -28.820  1.00 12.89           H   new
ATOM      0  HD3 LYS A  63     -15.168  18.161 -28.280  1.00 12.89           H   new
ATOM      0  HE2 LYS A  63     -13.843  16.584 -27.123  1.00 12.89           H   new
ATOM      0  HE3 LYS A  63     -14.767  15.430 -27.620  1.00 12.89           H   new
ATOM      0  HZ1 LYS A  63     -12.912  15.565 -28.935  1.00 12.89           H   new
ATOM      0  HZ2 LYS A  63     -14.070  15.865 -29.761  1.00 12.89           H   new
ATOM      0  HZ3 LYS A  63     -13.209  16.941 -29.298  1.00 12.89           H   new
ATOM    927  N   ASP A  64     -20.230  19.786 -27.010  1.00 12.92           N
ATOM    928  CA  ASP A  64     -21.064  20.927 -27.384  1.00 12.92           C
ATOM    929  C   ASP A  64     -22.502  20.830 -26.869  1.00 12.92           C
ATOM    930  O   ASP A  64     -23.401  21.478 -27.404  1.00 12.92           O
ATOM    931  CB  ASP A  64     -21.089  21.079 -28.910  1.00 12.92           C
ATOM    932  CG  ASP A  64     -19.723  21.442 -29.507  1.00 12.92           C
ATOM    933  OD1 ASP A  64     -19.041  22.255 -28.934  1.00 12.92           O
ATOM    934  OD2 ASP A  64     -19.385  20.909 -30.538  1.00 12.92           O1-
ATOM      0  H   ASP A  64     -20.383  19.082 -27.480  1.00 12.92           H   new
ATOM      0  HA  ASP A  64     -20.662  21.704 -26.964  1.00 12.92           H   new
ATOM      0  HB2 ASP A  64     -21.398  20.249 -29.306  1.00 12.92           H   new
ATOM      0  HB3 ASP A  64     -21.732  21.764 -29.150  1.00 12.92           H   new
ATOM    939  N   ALA A  65     -22.737  19.999 -25.861  1.00 12.79           N
ATOM    940  CA  ALA A  65     -24.090  19.842 -25.332  1.00 12.79           C
ATOM    941  C   ALA A  65     -24.647  21.154 -24.804  1.00 12.79           C
ATOM    942  O   ALA A  65     -23.954  21.911 -24.125  1.00 12.79           O
ATOM    943  CB  ALA A  65     -24.115  18.823 -24.203  1.00 12.79           C
ATOM      0  H   ALA A  65     -22.137  19.521 -25.472  1.00 12.79           H   new
ATOM      0  HA  ALA A  65     -24.641  19.537 -26.070  1.00 12.79           H   new
ATOM      0  HB1 ALA A  65     -25.021  18.734 -23.867  1.00 12.79           H   new
ATOM      0  HB2 ALA A  65     -23.808  17.965 -24.535  1.00 12.79           H   new
ATOM      0  HB3 ALA A  65     -23.532  19.119 -23.486  1.00 12.79           H   new
ATOM    949  N   GLU A  66     -25.934  21.378 -25.055  1.00 12.45           N
ATOM    950  CA  GLU A  66     -26.637  22.554 -24.545  1.00 12.45           C
ATOM    951  C   GLU A  66     -27.278  22.266 -23.190  1.00 12.45           C
ATOM    952  O   GLU A  66     -27.862  23.147 -22.558  1.00 12.45           O
ATOM    953  CB  GLU A  66     -27.711  22.995 -25.540  1.00 12.45           C
ATOM    954  CG  GLU A  66     -27.164  23.469 -26.884  1.00 12.45           C
ATOM    955  CD  GLU A  66     -28.248  23.865 -27.866  1.00 12.45           C
ATOM    956  OE1 GLU A  66     -29.403  23.760 -27.525  1.00 12.45           O
ATOM    957  OE2 GLU A  66     -27.915  24.273 -28.954  1.00 12.45           O1-
ATOM      0  H   GLU A  66     -26.425  20.852 -25.526  1.00 12.45           H   new
ATOM      0  HA  GLU A  66     -25.988  23.266 -24.432  1.00 12.45           H   new
ATOM      0  HB2 GLU A  66     -28.319  22.255 -25.693  1.00 12.45           H   new
ATOM      0  HB3 GLU A  66     -28.230  23.712 -25.143  1.00 12.45           H   new
ATOM      0  HG2 GLU A  66     -26.576  24.227 -26.738  1.00 12.45           H   new
ATOM      0  HG3 GLU A  66     -26.625  22.763 -27.274  1.00 12.45           H   new
ATOM    964  N   VAL A  67     -27.193  21.009 -22.775  1.00 11.89           N
ATOM    965  CA  VAL A  67     -27.802  20.537 -21.545  1.00 11.89           C
ATOM    966  C   VAL A  67     -26.784  19.920 -20.602  1.00 11.89           C
ATOM    967  O   VAL A  67     -26.021  19.035 -20.988  1.00 11.89           O
ATOM    968  CB  VAL A  67     -28.905  19.506 -21.871  1.00 11.89           C
ATOM    969  CG1 VAL A  67     -29.518  18.948 -20.593  1.00 11.89           C
ATOM    970  CG2 VAL A  67     -29.980  20.179 -22.723  1.00 11.89           C
ATOM      0  H   VAL A  67     -26.772  20.397 -23.209  1.00 11.89           H   new
ATOM      0  HA  VAL A  67     -28.188  21.305 -21.096  1.00 11.89           H   new
ATOM      0  HB  VAL A  67     -28.514  18.766 -22.362  1.00 11.89           H   new
ATOM      0 HG11 VAL A  67     -30.207  18.304 -20.819  1.00 11.89           H   new
ATOM      0 HG12 VAL A  67     -28.829  18.513 -20.067  1.00 11.89           H   new
ATOM      0 HG13 VAL A  67     -29.909  19.672 -20.079  1.00 11.89           H   new
ATOM      0 HG21 VAL A  67     -30.677  19.537 -22.932  1.00 11.89           H   new
ATOM      0 HG22 VAL A  67     -30.363  20.923 -22.233  1.00 11.89           H   new
ATOM      0 HG23 VAL A  67     -29.584  20.505 -23.546  1.00 11.89           H   new
ATOM    980  N   THR A  68     -26.813  20.375 -19.349  1.00 11.12           N
ATOM    981  CA  THR A  68     -25.929  19.873 -18.299  1.00 11.12           C
ATOM    982  C   THR A  68     -26.722  19.086 -17.251  1.00 11.12           C
ATOM    983  O   THR A  68     -26.171  18.523 -16.302  1.00 11.12           O
ATOM    984  CB  THR A  68     -25.172  21.037 -17.641  1.00 11.12           C
ATOM    985  CG2 THR A  68     -24.352  21.774 -18.695  1.00 11.12           C
ATOM    986  OG1 THR A  68     -26.109  21.949 -17.051  1.00 11.12           O
ATOM      0  H   THR A  68     -27.352  20.990 -19.083  1.00 11.12           H   new
ATOM      0  HA  THR A  68     -25.284  19.271 -18.703  1.00 11.12           H   new
ATOM      0  HB  THR A  68     -24.583  20.687 -16.955  1.00 11.12           H   new
ATOM      0  HG1 THR A  68     -25.693  22.584 -16.691  1.00 11.12           H   new
ATOM      0 HG21 THR A  68     -23.875  22.509 -18.279  1.00 11.12           H   new
ATOM      0 HG22 THR A  68     -23.716  21.162 -19.097  1.00 11.12           H   new
ATOM      0 HG23 THR A  68     -24.943  22.121 -19.381  1.00 11.12           H   new
ATOM    994  N   GLY A  69     -28.038  19.036 -17.439  1.00 10.21           N
ATOM    995  CA  GLY A  69     -28.963  18.359 -16.529  1.00 10.21           C
ATOM    996  C   GLY A  69     -28.900  16.844 -16.710  1.00 10.21           C
ATOM    997  O   GLY A  69     -29.839  16.218 -17.202  1.00 10.21           O
ATOM      0  H   GLY A  69     -28.428  19.402 -18.113  1.00 10.21           H   new
ATOM      0  HA2 GLY A  69     -28.745  18.588 -15.612  1.00 10.21           H   new
ATOM      0  HA3 GLY A  69     -29.867  18.670 -16.692  1.00 10.21           H   new
ATOM   1001  N   ASN A  70     -27.764  16.277 -16.337  1.00  9.27           N
ATOM   1002  CA  ASN A  70     -27.484  14.862 -16.507  1.00  9.27           C
ATOM   1003  C   ASN A  70     -28.499  13.974 -15.804  1.00  9.27           C
ATOM   1004  O   ASN A  70     -28.858  14.204 -14.648  1.00  9.27           O
ATOM   1005  CB  ASN A  70     -26.086  14.563 -16.016  1.00  9.27           C
ATOM   1006  CG  ASN A  70     -25.033  15.167 -16.904  1.00  9.27           C
ATOM   1007  ND2 ASN A  70     -23.907  15.492 -16.327  1.00  9.27           N
ATOM   1008  OD1 ASN A  70     -25.239  15.346 -18.110  1.00  9.27           O
ATOM      0  H   ASN A  70     -27.120  16.713 -15.970  1.00  9.27           H   new
ATOM      0  HA  ASN A  70     -27.552  14.660 -17.453  1.00  9.27           H   new
ATOM      0  HB2 ASN A  70     -25.981  14.904 -15.114  1.00  9.27           H   new
ATOM      0  HB3 ASN A  70     -25.958  13.602 -15.972  1.00  9.27           H   new
ATOM      0 HD21 ASN A  70     -23.273  15.845 -16.789  1.00  9.27           H   new
ATOM      0 HD22 ASN A  70     -23.799  15.353 -15.485  1.00  9.27           H   new
ATOM   1015  N   SER A  71     -28.950  12.949 -16.519  1.00  8.43           N
ATOM   1016  CA  SER A  71     -29.903  11.984 -15.996  1.00  8.43           C
ATOM   1017  C   SER A  71     -29.277  11.137 -14.894  1.00  8.43           C
ATOM   1018  O   SER A  71     -28.087  10.832 -14.971  1.00  8.43           O
ATOM   1019  CB  SER A  71     -30.368  11.048 -17.102  1.00  8.43           C
ATOM   1020  OG  SER A  71     -31.227  10.034 -16.606  1.00  8.43           O
ATOM      0  H   SER A  71     -28.708  12.795 -17.330  1.00  8.43           H   new
ATOM      0  HA  SER A  71     -30.653  12.484 -15.637  1.00  8.43           H   new
ATOM      0  HB2 SER A  71     -30.831  11.559 -17.785  1.00  8.43           H   new
ATOM      0  HB3 SER A  71     -29.597  10.640 -17.526  1.00  8.43           H   new
ATOM      0  HG  SER A  71     -30.787   9.506 -16.123  1.00  8.43           H   new
ATOM   1026  N   PRO A  72     -30.041  10.749 -13.863  1.00  7.82           N
ATOM   1027  CA  PRO A  72     -29.636   9.808 -12.853  1.00  7.82           C
ATOM   1028  C   PRO A  72     -29.607   8.468 -13.562  1.00  7.82           C
ATOM   1029  O   PRO A  72     -30.168   8.343 -14.657  1.00  7.82           O
ATOM   1030  CB  PRO A  72     -30.739   9.918 -11.794  1.00  7.82           C
ATOM   1031  CG  PRO A  72     -31.955  10.385 -12.559  1.00  7.82           C
ATOM   1032  CD  PRO A  72     -31.406  11.300 -13.653  1.00  7.82           C
ATOM      0  HA  PRO A  72     -28.773   9.947 -12.432  1.00  7.82           H   new
ATOM      0  HB2 PRO A  72     -30.900   9.064 -11.362  1.00  7.82           H   new
ATOM      0  HB3 PRO A  72     -30.497  10.548 -11.097  1.00  7.82           H   new
ATOM      0  HG2 PRO A  72     -32.440   9.636 -12.938  1.00  7.82           H   new
ATOM      0  HG3 PRO A  72     -32.573  10.860 -11.981  1.00  7.82           H   new
ATOM      0  HD2 PRO A  72     -31.941  11.261 -14.461  1.00  7.82           H   new
ATOM      0  HD3 PRO A  72     -31.383  12.228 -13.372  1.00  7.82           H   new
ATOM   1040  N   ARG A  73     -28.924   7.493 -12.974  1.00  7.55           N
ATOM   1041  CA  ARG A  73     -28.837   6.170 -13.580  1.00  7.55           C
ATOM   1042  C   ARG A  73     -29.205   5.032 -12.647  1.00  7.55           C
ATOM   1043  O   ARG A  73     -28.682   4.918 -11.538  1.00  7.55           O
ATOM   1044  CB  ARG A  73     -27.418   5.942 -14.090  1.00  7.55           C
ATOM   1045  CG  ARG A  73     -27.137   4.569 -14.702  1.00  7.55           C
ATOM   1046  CD  ARG A  73     -25.760   4.505 -15.288  1.00  7.55           C
ATOM   1047  NE  ARG A  73     -25.386   3.149 -15.652  1.00  7.55           N
ATOM   1048  CZ  ARG A  73     -24.337   2.792 -16.398  1.00  7.55           C
ATOM   1049  NH1 ARG A  73     -23.521   3.686 -16.932  1.00  7.55           N1+
ATOM   1050  NH2 ARG A  73     -24.155   1.510 -16.570  1.00  7.55           N
ATOM      0  H   ARG A  73     -28.505   7.576 -12.227  1.00  7.55           H   new
ATOM      0  HA  ARG A  73     -29.487   6.162 -14.300  1.00  7.55           H   new
ATOM      0  HB2 ARG A  73     -27.220   6.619 -14.755  1.00  7.55           H   new
ATOM      0  HB3 ARG A  73     -26.803   6.080 -13.353  1.00  7.55           H   new
ATOM      0  HG2 ARG A  73     -27.233   3.884 -14.022  1.00  7.55           H   new
ATOM      0  HG3 ARG A  73     -27.793   4.379 -15.391  1.00  7.55           H   new
ATOM      0  HD2 ARG A  73     -25.717   5.073 -16.073  1.00  7.55           H   new
ATOM      0  HD3 ARG A  73     -25.121   4.855 -14.648  1.00  7.55           H   new
ATOM      0  HE  ARG A  73     -25.888   2.515 -15.359  1.00  7.55           H   new
ATOM      0 HH11 ARG A  73     -23.659   4.525 -16.803  1.00  7.55           H   new
ATOM      0 HH12 ARG A  73     -22.853   3.428 -17.408  1.00  7.55           H   new
ATOM      0 HH21 ARG A  73     -24.697   0.947 -16.211  1.00  7.55           H   new
ATOM      0 HH22 ARG A  73     -23.494   1.229 -17.042  1.00  7.55           H   new
ATOM   1064  N   LEU A  74     -30.111   4.187 -13.127  1.00  7.67           N
ATOM   1065  CA  LEU A  74     -30.546   3.002 -12.409  1.00  7.67           C
ATOM   1066  C   LEU A  74     -30.141   1.736 -13.138  1.00  7.67           C
ATOM   1067  O   LEU A  74     -30.681   1.427 -14.200  1.00  7.67           O
ATOM   1068  CB  LEU A  74     -32.070   2.981 -12.251  1.00  7.67           C
ATOM   1069  CG  LEU A  74     -32.708   4.133 -11.489  1.00  7.67           C
ATOM   1070  CD1 LEU A  74     -34.220   3.989 -11.554  1.00  7.67           C
ATOM   1071  CD2 LEU A  74     -32.238   4.097 -10.051  1.00  7.67           C
ATOM      0  H   LEU A  74     -30.494   4.290 -13.890  1.00  7.67           H   new
ATOM      0  HA  LEU A  74     -30.119   3.035 -11.539  1.00  7.67           H   new
ATOM      0  HB2 LEU A  74     -32.463   2.953 -13.137  1.00  7.67           H   new
ATOM      0  HB3 LEU A  74     -32.314   2.155 -11.806  1.00  7.67           H   new
ATOM      0  HG  LEU A  74     -32.452   4.981 -11.883  1.00  7.67           H   new
ATOM      0 HD11 LEU A  74     -34.636   4.720 -11.070  1.00  7.67           H   new
ATOM      0 HD12 LEU A  74     -34.508   4.010 -12.480  1.00  7.67           H   new
ATOM      0 HD13 LEU A  74     -34.482   3.146 -11.153  1.00  7.67           H   new
ATOM      0 HD21 LEU A  74     -32.642   4.830  -9.560  1.00  7.67           H   new
ATOM      0 HD22 LEU A  74     -32.498   3.255  -9.646  1.00  7.67           H   new
ATOM      0 HD23 LEU A  74     -31.272   4.183 -10.024  1.00  7.67           H   new
ATOM   1083  N   ASP A  75     -29.203   0.995 -12.578  1.00  8.19           N
ATOM   1084  CA  ASP A  75     -28.789  -0.242 -13.218  1.00  8.19           C
ATOM   1085  C   ASP A  75     -29.736  -1.315 -12.732  1.00  8.19           C
ATOM   1086  O   ASP A  75     -29.804  -1.574 -11.537  1.00  8.19           O
ATOM   1087  CB  ASP A  75     -27.344  -0.609 -12.887  1.00  8.19           C
ATOM   1088  CG  ASP A  75     -26.322   0.328 -13.529  1.00  8.19           C
ATOM   1089  OD1 ASP A  75     -26.378   0.544 -14.732  1.00  8.19           O
ATOM   1090  OD2 ASP A  75     -25.498   0.824 -12.814  1.00  8.19           O1-
ATOM      0  H   ASP A  75     -28.799   1.183 -11.842  1.00  8.19           H   new
ATOM      0  HA  ASP A  75     -28.823  -0.145 -14.182  1.00  8.19           H   new
ATOM      0  HB2 ASP A  75     -27.226  -0.596 -11.924  1.00  8.19           H   new
ATOM      0  HB3 ASP A  75     -27.172  -1.517 -13.182  1.00  8.19           H   new
ATOM   1095  N   VAL A  76     -30.517  -1.879 -13.634  1.00  9.11           N
ATOM   1096  CA  VAL A  76     -31.526  -2.832 -13.212  1.00  9.11           C
ATOM   1097  C   VAL A  76     -30.973  -4.246 -13.329  1.00  9.11           C
ATOM   1098  O   VAL A  76     -30.466  -4.636 -14.380  1.00  9.11           O
ATOM   1099  CB  VAL A  76     -32.788  -2.675 -14.070  1.00  9.11           C
ATOM   1100  CG1 VAL A  76     -33.818  -3.658 -13.616  1.00  9.11           C
ATOM   1101  CG2 VAL A  76     -33.287  -1.247 -13.986  1.00  9.11           C
ATOM      0  H   VAL A  76     -30.482  -1.729 -14.480  1.00  9.11           H   new
ATOM      0  HA  VAL A  76     -31.762  -2.663 -12.286  1.00  9.11           H   new
ATOM      0  HB  VAL A  76     -32.589  -2.860 -15.001  1.00  9.11           H   new
ATOM      0 HG11 VAL A  76     -34.618  -3.562 -14.156  1.00  9.11           H   new
ATOM      0 HG12 VAL A  76     -33.470  -4.559 -13.711  1.00  9.11           H   new
ATOM      0 HG13 VAL A  76     -34.035  -3.493 -12.685  1.00  9.11           H   new
ATOM      0 HG21 VAL A  76     -34.085  -1.150 -14.529  1.00  9.11           H   new
ATOM      0 HG22 VAL A  76     -33.496  -1.031 -13.064  1.00  9.11           H   new
ATOM      0 HG23 VAL A  76     -32.600  -0.644 -14.311  1.00  9.11           H   new
ATOM   1111  N   ALA A  77     -31.033  -4.994 -12.232  1.00 10.34           N
ATOM   1112  CA  ALA A  77     -30.485  -6.348 -12.182  1.00 10.34           C
ATOM   1113  C   ALA A  77     -31.382  -7.390 -12.845  1.00 10.34           C
ATOM   1114  O   ALA A  77     -30.892  -8.411 -13.329  1.00 10.34           O
ATOM   1115  CB  ALA A  77     -30.246  -6.754 -10.743  1.00 10.34           C
ATOM      0  H   ALA A  77     -31.392  -4.732 -11.496  1.00 10.34           H   new
ATOM      0  HA  ALA A  77     -29.653  -6.323 -12.680  1.00 10.34           H   new
ATOM      0  HB1 ALA A  77     -29.883  -7.653 -10.716  1.00 10.34           H   new
ATOM      0  HB2 ALA A  77     -29.617  -6.139 -10.333  1.00 10.34           H   new
ATOM      0  HB3 ALA A  77     -31.085  -6.730 -10.256  1.00 10.34           H   new
ATOM   1121  N   LEU A  78     -32.687  -7.119 -12.871  1.00 11.69           N
ATOM   1122  CA  LEU A  78     -33.695  -8.052 -13.385  1.00 11.69           C
ATOM   1123  C   LEU A  78     -33.630  -9.387 -12.638  1.00 11.69           C
ATOM   1124  O   LEU A  78     -32.856  -9.535 -11.689  1.00 11.69           O
ATOM   1125  CB  LEU A  78     -33.482  -8.276 -14.893  1.00 11.69           C
ATOM   1126  CG  LEU A  78     -33.591  -7.008 -15.753  1.00 11.69           C
ATOM   1127  CD1 LEU A  78     -33.244  -7.340 -17.179  1.00 11.69           C
ATOM   1128  CD2 LEU A  78     -34.991  -6.441 -15.643  1.00 11.69           C
ATOM      0  H   LEU A  78     -33.018  -6.378 -12.587  1.00 11.69           H   new
ATOM      0  HA  LEU A  78     -34.573  -7.666 -13.242  1.00 11.69           H   new
ATOM      0  HB2 LEU A  78     -32.606  -8.669 -15.028  1.00 11.69           H   new
ATOM      0  HB3 LEU A  78     -34.134  -8.922 -15.207  1.00 11.69           H   new
ATOM      0  HG  LEU A  78     -32.967  -6.335 -15.437  1.00 11.69           H   new
ATOM      0 HD11 LEU A  78     -33.312  -6.540 -17.724  1.00 11.69           H   new
ATOM      0 HD12 LEU A  78     -32.337  -7.682 -17.220  1.00 11.69           H   new
ATOM      0 HD13 LEU A  78     -33.858  -8.012 -17.514  1.00 11.69           H   new
ATOM      0 HD21 LEU A  78     -35.060  -5.640 -16.186  1.00 11.69           H   new
ATOM      0 HD22 LEU A  78     -35.632  -7.099 -15.955  1.00 11.69           H   new
ATOM      0 HD23 LEU A  78     -35.179  -6.220 -14.717  1.00 11.69           H   new
ATOM   1140  N   ASP A  79     -34.493 -10.330 -13.015  1.00 12.89           N
ATOM   1141  CA  ASP A  79     -34.491 -11.661 -12.412  1.00 12.89           C
ATOM   1142  C   ASP A  79     -35.197 -12.667 -13.328  1.00 12.89           C
ATOM   1143  O   ASP A  79     -35.869 -12.295 -14.292  1.00 12.89           O
ATOM   1144  CB  ASP A  79     -35.144 -11.629 -11.014  1.00 12.89           C
ATOM   1145  CG  ASP A  79     -34.648 -12.746 -10.037  1.00 12.89           C
ATOM   1146  OD1 ASP A  79     -34.136 -13.744 -10.503  1.00 12.89           O
ATOM   1147  OD2 ASP A  79     -34.795 -12.579  -8.848  1.00 12.89           O1-
ATOM      0  H   ASP A  79     -35.091 -10.217 -13.623  1.00 12.89           H   new
ATOM      0  HA  ASP A  79     -33.571 -11.947 -12.303  1.00 12.89           H   new
ATOM      0  HB2 ASP A  79     -34.974 -10.764 -10.610  1.00 12.89           H   new
ATOM      0  HB3 ASP A  79     -36.105 -11.710 -11.117  1.00 12.89           H   new
ATOM   1152  N   GLU A  80     -35.111 -13.941 -12.968  1.00 13.69           N
ATOM   1153  CA  GLU A  80     -35.698 -15.045 -13.737  1.00 13.69           C
ATOM   1154  C   GLU A  80     -37.216 -14.953 -13.858  1.00 13.69           C
ATOM   1155  O   GLU A  80     -37.798 -15.374 -14.856  1.00 13.69           O
ATOM   1156  CB  GLU A  80     -35.312 -16.390 -13.110  1.00 13.69           C
ATOM   1157  CG  GLU A  80     -33.828 -16.737 -13.240  1.00 13.69           C
ATOM   1158  CD  GLU A  80     -33.456 -18.067 -12.612  1.00 13.69           C
ATOM   1159  OE1 GLU A  80     -34.298 -18.682 -12.000  1.00 13.69           O
ATOM   1160  OE2 GLU A  80     -32.321 -18.463 -12.751  1.00 13.69           O1-
ATOM      0  H   GLU A  80     -34.703 -14.199 -12.256  1.00 13.69           H   new
ATOM      0  HA  GLU A  80     -35.337 -14.977 -14.635  1.00 13.69           H   new
ATOM      0  HB2 GLU A  80     -35.550 -16.378 -12.170  1.00 13.69           H   new
ATOM      0  HB3 GLU A  80     -35.836 -17.092 -13.526  1.00 13.69           H   new
ATOM      0  HG2 GLU A  80     -33.589 -16.754 -14.180  1.00 13.69           H   new
ATOM      0  HG3 GLU A  80     -33.302 -16.035 -12.826  1.00 13.69           H   new
ATOM   1167  N   SER A  81     -37.851 -14.408 -12.828  1.00 13.84           N
ATOM   1168  CA  SER A  81     -39.302 -14.269 -12.772  1.00 13.84           C
ATOM   1169  C   SER A  81     -39.836 -13.083 -13.569  1.00 13.84           C
ATOM   1170  O   SER A  81     -41.048 -12.922 -13.705  1.00 13.84           O
ATOM   1171  CB  SER A  81     -39.738 -14.065 -11.343  1.00 13.84           C
ATOM   1172  OG  SER A  81     -39.287 -12.819 -10.887  1.00 13.84           O
ATOM      0  H   SER A  81     -37.447 -14.104 -12.132  1.00 13.84           H   new
ATOM      0  HA  SER A  81     -39.657 -15.085 -13.158  1.00 13.84           H   new
ATOM      0  HB2 SER A  81     -40.705 -14.112 -11.280  1.00 13.84           H   new
ATOM      0  HB3 SER A  81     -39.383 -14.773 -10.783  1.00 13.84           H   new
ATOM      0  HG  SER A  81     -39.672 -12.629 -10.165  1.00 13.84           H   new
ATOM   1178  N   GLY A  82     -38.945 -12.213 -14.040  1.00 13.31           N
ATOM   1179  CA  GLY A  82     -39.358 -10.976 -14.682  1.00 13.31           C
ATOM   1180  C   GLY A  82     -39.375  -9.816 -13.676  1.00 13.31           C
ATOM   1181  O   GLY A  82     -39.496  -8.651 -14.065  1.00 13.31           O
ATOM      0  H   GLY A  82     -38.093 -12.325 -13.996  1.00 13.31           H   new
ATOM      0  HA2 GLY A  82     -38.753 -10.768 -15.411  1.00 13.31           H   new
ATOM      0  HA3 GLY A  82     -40.241 -11.087 -15.069  1.00 13.31           H   new
ATOM   1185  N   ASP A  83     -39.235 -10.136 -12.386  1.00 12.27           N
ATOM   1186  CA  ASP A  83     -39.192  -9.129 -11.331  1.00 12.27           C
ATOM   1187  C   ASP A  83     -37.835  -8.462 -11.412  1.00 12.27           C
ATOM   1188  O   ASP A  83     -36.974  -8.916 -12.168  1.00 12.27           O
ATOM   1189  CB  ASP A  83     -39.360  -9.773  -9.958  1.00 12.27           C
ATOM   1190  CG  ASP A  83     -40.749 -10.355  -9.725  1.00 12.27           C
ATOM   1191  OD1 ASP A  83     -41.713  -9.817 -10.214  1.00 12.27           O
ATOM   1192  OD2 ASP A  83     -40.810 -11.401  -9.107  1.00 12.27           O1-
ATOM      0  H   ASP A  83     -39.163 -10.944 -12.102  1.00 12.27           H   new
ATOM      0  HA  ASP A  83     -39.912  -8.490 -11.448  1.00 12.27           H   new
ATOM      0  HB2 ASP A  83     -38.701 -10.477  -9.856  1.00 12.27           H   new
ATOM      0  HB3 ASP A  83     -39.176  -9.111  -9.273  1.00 12.27           H   new
ATOM   1197  N   PHE A  84     -37.624  -7.380 -10.674  1.00 10.97           N
ATOM   1198  CA  PHE A  84     -36.314  -6.758 -10.747  1.00 10.97           C
ATOM   1199  C   PHE A  84     -35.878  -6.035  -9.494  1.00 10.97           C
ATOM   1200  O   PHE A  84     -36.690  -5.665  -8.645  1.00 10.97           O
ATOM   1201  CB  PHE A  84     -36.276  -5.747 -11.885  1.00 10.97           C
ATOM   1202  CG  PHE A  84     -37.161  -4.578 -11.709  1.00 10.97           C
ATOM   1203  CD1 PHE A  84     -36.696  -3.415 -11.099  1.00 10.97           C
ATOM   1204  CD2 PHE A  84     -38.464  -4.622 -12.160  1.00 10.97           C
ATOM   1205  CE1 PHE A  84     -37.527  -2.329 -10.941  1.00 10.97           C
ATOM   1206  CE2 PHE A  84     -39.295  -3.533 -12.006  1.00 10.97           C
ATOM   1207  CZ  PHE A  84     -38.825  -2.385 -11.393  1.00 10.97           C
ATOM      0  H   PHE A  84     -38.195  -7.006 -10.150  1.00 10.97           H   new
ATOM      0  HA  PHE A  84     -35.703  -7.499 -10.884  1.00 10.97           H   new
ATOM      0  HB2 PHE A  84     -35.364  -5.433 -11.991  1.00 10.97           H   new
ATOM      0  HB3 PHE A  84     -36.518  -6.198 -12.709  1.00 10.97           H   new
ATOM      0  HD1 PHE A  84     -35.818  -3.372 -10.796  1.00 10.97           H   new
ATOM      0  HD2 PHE A  84     -38.784  -5.392 -12.571  1.00 10.97           H   new
ATOM      0  HE1 PHE A  84     -37.211  -1.558 -10.529  1.00 10.97           H   new
ATOM      0  HE2 PHE A  84     -40.172  -3.570 -12.314  1.00 10.97           H   new
ATOM      0  HZ  PHE A  84     -39.387  -1.651 -11.287  1.00 10.97           H   new
ATOM   1217  N   SER A  85     -34.576  -5.791  -9.439  1.00  9.68           N
ATOM   1218  CA  SER A  85     -33.941  -4.983  -8.415  1.00  9.68           C
ATOM   1219  C   SER A  85     -33.229  -3.805  -9.041  1.00  9.68           C
ATOM   1220  O   SER A  85     -32.681  -3.902 -10.140  1.00  9.68           O
ATOM   1221  CB  SER A  85     -32.949  -5.788  -7.603  1.00  9.68           C
ATOM   1222  OG  SER A  85     -32.222  -4.946  -6.732  1.00  9.68           O
ATOM      0  H   SER A  85     -34.021  -6.103 -10.017  1.00  9.68           H   new
ATOM      0  HA  SER A  85     -34.641  -4.668  -7.822  1.00  9.68           H   new
ATOM      0  HB2 SER A  85     -33.417  -6.466  -7.090  1.00  9.68           H   new
ATOM      0  HB3 SER A  85     -32.339  -6.253  -8.197  1.00  9.68           H   new
ATOM      0  HG  SER A  85     -31.677  -5.406  -6.287  1.00  9.68           H   new
ATOM   1228  N   LEU A  86     -33.206  -2.696  -8.312  1.00  8.55           N
ATOM   1229  CA  LEU A  86     -32.520  -1.492  -8.762  1.00  8.55           C
ATOM   1230  C   LEU A  86     -31.099  -1.391  -8.230  1.00  8.55           C
ATOM   1231  O   LEU A  86     -30.477  -0.330  -8.323  1.00  8.55           O
ATOM   1232  CB  LEU A  86     -33.310  -0.237  -8.385  1.00  8.55           C
ATOM   1233  CG  LEU A  86     -34.673  -0.130  -9.042  1.00  8.55           C
ATOM   1234  CD1 LEU A  86     -35.365   1.137  -8.583  1.00  8.55           C
ATOM   1235  CD2 LEU A  86     -34.471  -0.154 -10.527  1.00  8.55           C
ATOM      0  H   LEU A  86     -33.587  -2.620  -7.545  1.00  8.55           H   new
ATOM      0  HA  LEU A  86     -32.464  -1.556  -9.728  1.00  8.55           H   new
ATOM      0  HB2 LEU A  86     -33.425  -0.219  -7.422  1.00  8.55           H   new
ATOM      0  HB3 LEU A  86     -32.787   0.544  -8.623  1.00  8.55           H   new
ATOM      0  HG  LEU A  86     -35.244  -0.873  -8.790  1.00  8.55           H   new
ATOM      0 HD11 LEU A  86     -36.236   1.201  -9.005  1.00  8.55           H   new
ATOM      0 HD12 LEU A  86     -35.474   1.115  -7.619  1.00  8.55           H   new
ATOM      0 HD13 LEU A  86     -34.829   1.907  -8.830  1.00  8.55           H   new
ATOM      0 HD21 LEU A  86     -35.330  -0.087 -10.972  1.00  8.55           H   new
ATOM      0 HD22 LEU A  86     -33.912   0.594 -10.790  1.00  8.55           H   new
ATOM      0 HD23 LEU A  86     -34.040  -0.985 -10.782  1.00  8.55           H   new
ATOM   1247  N   VAL A  87     -30.598  -2.482  -7.629  1.00  7.65           N
ATOM   1248  CA  VAL A  87     -29.214  -2.606  -7.135  1.00  7.65           C
ATOM   1249  C   VAL A  87     -28.844  -1.746  -5.916  1.00  7.65           C
ATOM   1250  O   VAL A  87     -28.290  -2.270  -4.954  1.00  7.65           O
ATOM   1251  CB  VAL A  87     -28.209  -2.348  -8.287  1.00  7.65           C
ATOM   1252  CG1 VAL A  87     -26.778  -2.334  -7.746  1.00  7.65           C
ATOM   1253  CG2 VAL A  87     -28.389  -3.442  -9.356  1.00  7.65           C
ATOM      0  H   VAL A  87     -31.067  -3.190  -7.494  1.00  7.65           H   new
ATOM      0  HA  VAL A  87     -29.158  -3.520  -6.814  1.00  7.65           H   new
ATOM      0  HB  VAL A  87     -28.379  -1.482  -8.689  1.00  7.65           H   new
ATOM      0 HG11 VAL A  87     -26.158  -2.172  -8.474  1.00  7.65           H   new
ATOM      0 HG12 VAL A  87     -26.689  -1.631  -7.084  1.00  7.65           H   new
ATOM      0 HG13 VAL A  87     -26.578  -3.190  -7.336  1.00  7.65           H   new
ATOM      0 HG21 VAL A  87     -27.765  -3.291 -10.083  1.00  7.65           H   new
ATOM      0 HG22 VAL A  87     -28.220  -4.312  -8.961  1.00  7.65           H   new
ATOM      0 HG23 VAL A  87     -29.296  -3.414  -9.699  1.00  7.65           H   new
ATOM   1263  N   GLU A  88     -29.134  -0.444  -5.964  1.00  6.93           N
ATOM   1264  CA  GLU A  88     -28.828   0.497  -4.881  1.00  6.93           C
ATOM   1265  C   GLU A  88     -27.326   0.559  -4.603  1.00  6.93           C
ATOM   1266  O   GLU A  88     -26.850   0.206  -3.528  1.00  6.93           O
ATOM   1267  CB  GLU A  88     -29.615   0.150  -3.608  1.00  6.93           C
ATOM   1268  CG  GLU A  88     -31.144   0.186  -3.793  1.00  6.93           C
ATOM   1269  CD  GLU A  88     -31.929  -0.018  -2.505  1.00  6.93           C
ATOM   1270  OE1 GLU A  88     -31.329  -0.284  -1.490  1.00  6.93           O
ATOM   1271  OE2 GLU A  88     -33.132   0.098  -2.548  1.00  6.93           O1-
ATOM      0  H   GLU A  88     -29.521  -0.076  -6.638  1.00  6.93           H   new
ATOM      0  HA  GLU A  88     -29.107   1.379  -5.171  1.00  6.93           H   new
ATOM      0  HB2 GLU A  88     -29.355  -0.735  -3.308  1.00  6.93           H   new
ATOM      0  HB3 GLU A  88     -29.368   0.772  -2.906  1.00  6.93           H   new
ATOM      0  HG2 GLU A  88     -31.393   1.039  -4.181  1.00  6.93           H   new
ATOM      0  HG3 GLU A  88     -31.400  -0.500  -4.429  1.00  6.93           H   new
ATOM   1278  N   GLU A  89     -26.601   1.013  -5.618  1.00  6.35           N
ATOM   1279  CA  GLU A  89     -25.147   1.124  -5.649  1.00  6.35           C
ATOM   1280  C   GLU A  89     -24.562   1.899  -4.464  1.00  6.35           C
ATOM   1281  O   GLU A  89     -25.080   2.945  -4.069  1.00  6.35           O
ATOM   1282  CB  GLU A  89     -24.730   1.801  -6.958  1.00  6.35           C
ATOM   1283  CG  GLU A  89     -23.235   1.872  -7.208  1.00  6.35           C
ATOM   1284  CD  GLU A  89     -22.902   2.538  -8.517  1.00  6.35           C
ATOM   1285  OE1 GLU A  89     -23.778   3.127  -9.103  1.00  6.35           O
ATOM   1286  OE2 GLU A  89     -21.777   2.441  -8.941  1.00  6.35           O1-
ATOM      0  H   GLU A  89     -26.965   1.280  -6.350  1.00  6.35           H   new
ATOM      0  HA  GLU A  89     -24.793   0.223  -5.587  1.00  6.35           H   new
ATOM      0  HB2 GLU A  89     -25.144   1.326  -7.696  1.00  6.35           H   new
ATOM      0  HB3 GLU A  89     -25.087   2.703  -6.966  1.00  6.35           H   new
ATOM      0  HG2 GLU A  89     -22.811   2.359  -6.484  1.00  6.35           H   new
ATOM      0  HG3 GLU A  89     -22.866   0.975  -7.201  1.00  6.35           H   new
ATOM   1293  N   ASP A  90     -23.479   1.348  -3.909  1.00  5.87           N
ATOM   1294  CA  ASP A  90     -22.735   1.899  -2.773  1.00  5.87           C
ATOM   1295  C   ASP A  90     -22.176   3.301  -3.039  1.00  5.87           C
ATOM   1296  O   ASP A  90     -21.980   3.700  -4.185  1.00  5.87           O
ATOM   1297  CB  ASP A  90     -21.569   0.975  -2.397  1.00  5.87           C
ATOM   1298  CG  ASP A  90     -21.996  -0.346  -1.722  1.00  5.87           C
ATOM   1299  OD1 ASP A  90     -23.136  -0.477  -1.356  1.00  5.87           O
ATOM   1300  OD2 ASP A  90     -21.160  -1.205  -1.583  1.00  5.87           O1-
ATOM      0  H   ASP A  90     -23.144   0.610  -4.198  1.00  5.87           H   new
ATOM      0  HA  ASP A  90     -23.373   1.965  -2.045  1.00  5.87           H   new
ATOM      0  HB2 ASP A  90     -21.063   0.768  -3.198  1.00  5.87           H   new
ATOM      0  HB3 ASP A  90     -20.972   1.452  -1.800  1.00  5.87           H   new
ATOM   1305  N   GLY A  91     -21.939   4.046  -1.958  1.00  5.38           N
ATOM   1306  CA  GLY A  91     -21.405   5.402  -2.041  1.00  5.38           C
ATOM   1307  C   GLY A  91     -19.901   5.410  -2.353  1.00  5.38           C
ATOM   1308  O   GLY A  91     -19.338   4.371  -2.691  1.00  5.38           O
ATOM      0  H   GLY A  91     -22.085   3.776  -1.155  1.00  5.38           H   new
ATOM      0  HA2 GLY A  91     -21.880   5.894  -2.729  1.00  5.38           H   new
ATOM      0  HA3 GLY A  91     -21.563   5.863  -1.202  1.00  5.38           H   new
ATOM   1312  N   PRO A  92     -19.237   6.570  -2.230  1.00  4.86           N
ATOM   1313  CA  PRO A  92     -17.841   6.813  -2.556  1.00  4.86           C
ATOM   1314  C   PRO A  92     -16.895   5.862  -1.816  1.00  4.86           C
ATOM   1315  O   PRO A  92     -17.205   5.428  -0.705  1.00  4.86           O
ATOM   1316  CB  PRO A  92     -17.646   8.261  -2.085  1.00  4.86           C
ATOM   1317  CG  PRO A  92     -19.019   8.872  -2.123  1.00  4.86           C
ATOM   1318  CD  PRO A  92     -19.946   7.758  -1.719  1.00  4.86           C
ATOM      0  HA  PRO A  92     -17.642   6.669  -3.494  1.00  4.86           H   new
ATOM      0  HB2 PRO A  92     -17.273   8.292  -1.190  1.00  4.86           H   new
ATOM      0  HB3 PRO A  92     -17.033   8.739  -2.665  1.00  4.86           H   new
ATOM      0  HG2 PRO A  92     -19.087   9.624  -1.515  1.00  4.86           H   new
ATOM      0  HG3 PRO A  92     -19.232   9.204  -3.009  1.00  4.86           H   new
ATOM      0  HD2 PRO A  92     -20.072   7.721  -0.758  1.00  4.86           H   new
ATOM      0  HD3 PRO A  92     -20.825   7.855  -2.116  1.00  4.86           H   new
ATOM   1326  N   PRO A  93     -15.721   5.553  -2.389  1.00  4.33           N
ATOM   1327  CA  PRO A  93     -14.694   4.694  -1.838  1.00  4.33           C
ATOM   1328  C   PRO A  93     -14.012   5.323  -0.636  1.00  4.33           C
ATOM   1329  O   PRO A  93     -13.984   6.548  -0.478  1.00  4.33           O
ATOM   1330  CB  PRO A  93     -13.735   4.514  -3.014  1.00  4.33           C
ATOM   1331  CG  PRO A  93     -13.931   5.729  -3.871  1.00  4.33           C
ATOM   1332  CD  PRO A  93     -15.394   6.081  -3.729  1.00  4.33           C
ATOM      0  HA  PRO A  93     -15.041   3.854  -1.499  1.00  4.33           H   new
ATOM      0  HB2 PRO A  93     -12.817   4.444  -2.710  1.00  4.33           H   new
ATOM      0  HB3 PRO A  93     -13.933   3.702  -3.507  1.00  4.33           H   new
ATOM      0  HG2 PRO A  93     -13.365   6.460  -3.578  1.00  4.33           H   new
ATOM      0  HG3 PRO A  93     -13.703   5.546  -4.796  1.00  4.33           H   new
ATOM      0  HD2 PRO A  93     -15.542   7.038  -3.786  1.00  4.33           H   new
ATOM      0  HD3 PRO A  93     -15.934   5.668  -4.421  1.00  4.33           H   new
ATOM   1340  N   MET A  94     -13.416   4.471   0.189  1.00  3.83           N
ATOM   1341  CA  MET A  94     -12.721   4.934   1.378  1.00  3.83           C
ATOM   1342  C   MET A  94     -11.618   5.943   1.112  1.00  3.83           C
ATOM   1343  O   MET A  94     -11.477   6.888   1.875  1.00  3.83           O
ATOM   1344  CB  MET A  94     -12.154   3.745   2.135  1.00  3.83           C
ATOM   1345  CG  MET A  94     -13.199   2.880   2.805  1.00  3.83           C
ATOM   1346  SD  MET A  94     -12.502   1.389   3.517  1.00  3.83           S
ATOM   1347  CE  MET A  94     -11.442   2.073   4.785  1.00  3.83           C
ATOM      0  H   MET A  94     -13.403   3.619   0.076  1.00  3.83           H   new
ATOM      0  HA  MET A  94     -13.386   5.401   1.908  1.00  3.83           H   new
ATOM      0  HB2 MET A  94     -11.642   3.197   1.520  1.00  3.83           H   new
ATOM      0  HB3 MET A  94     -11.536   4.069   2.809  1.00  3.83           H   new
ATOM      0  HG2 MET A  94     -13.640   3.392   3.501  1.00  3.83           H   new
ATOM      0  HG3 MET A  94     -13.879   2.638   2.157  1.00  3.83           H   new
ATOM      0  HE1 MET A  94     -10.995   1.353   5.257  1.00  3.83           H   new
ATOM      0  HE2 MET A  94     -10.779   2.651   4.376  1.00  3.83           H   new
ATOM      0  HE3 MET A  94     -11.976   2.586   5.411  1.00  3.83           H   new
ATOM   1357  N   ARG A  95     -10.828   5.787   0.051  1.00  3.39           N
ATOM   1358  CA  ARG A  95      -9.776   6.775  -0.170  1.00  3.39           C
ATOM   1359  C   ARG A  95     -10.334   8.182  -0.340  1.00  3.39           C
ATOM   1360  O   ARG A  95      -9.812   9.137   0.233  1.00  3.39           O
ATOM   1361  CB  ARG A  95      -8.935   6.430  -1.390  1.00  3.39           C
ATOM   1362  CG  ARG A  95      -7.781   7.391  -1.644  1.00  3.39           C
ATOM   1363  CD  ARG A  95      -6.960   6.957  -2.768  1.00  3.39           C
ATOM   1364  NE  ARG A  95      -5.797   7.798  -2.995  1.00  3.39           N
ATOM   1365  CZ  ARG A  95      -5.765   8.882  -3.799  1.00  3.39           C
ATOM   1366  NH1 ARG A  95      -6.838   9.261  -4.458  1.00  3.39           N1+
ATOM   1367  NH2 ARG A  95      -4.641   9.562  -3.931  1.00  3.39           N
ATOM      0  H   ARG A  95     -10.878   5.151  -0.525  1.00  3.39           H   new
ATOM      0  HA  ARG A  95      -9.219   6.754   0.624  1.00  3.39           H   new
ATOM      0  HB2 ARG A  95      -8.579   5.534  -1.282  1.00  3.39           H   new
ATOM      0  HB3 ARG A  95      -9.509   6.415  -2.172  1.00  3.39           H   new
ATOM      0  HG2 ARG A  95      -8.131   8.278  -1.821  1.00  3.39           H   new
ATOM      0  HG3 ARG A  95      -7.232   7.456  -0.847  1.00  3.39           H   new
ATOM      0  HD2 ARG A  95      -6.666   6.046  -2.612  1.00  3.39           H   new
ATOM      0  HD3 ARG A  95      -7.504   6.946  -3.571  1.00  3.39           H   new
ATOM      0  HE  ARG A  95      -5.071   7.588  -2.584  1.00  3.39           H   new
ATOM      0 HH11 ARG A  95      -7.570   8.817  -4.379  1.00  3.39           H   new
ATOM      0 HH12 ARG A  95      -6.808   9.953  -4.968  1.00  3.39           H   new
ATOM      0 HH21 ARG A  95      -3.936   9.313  -3.506  1.00  3.39           H   new
ATOM      0 HH22 ARG A  95      -4.614  10.253  -4.442  1.00  3.39           H   new
ATOM   1381  N   GLU A  96     -11.404   8.333  -1.124  1.00  3.00           N
ATOM   1382  CA  GLU A  96     -11.969   9.662  -1.320  1.00  3.00           C
ATOM   1383  C   GLU A  96     -12.553  10.206  -0.027  1.00  3.00           C
ATOM   1384  O   GLU A  96     -12.389  11.388   0.293  1.00  3.00           O
ATOM   1385  CB  GLU A  96     -13.057   9.651  -2.394  1.00  3.00           C
ATOM   1386  CG  GLU A  96     -12.568   9.436  -3.816  1.00  3.00           C
ATOM   1387  CD  GLU A  96     -13.707   9.406  -4.817  1.00  3.00           C
ATOM   1388  OE1 GLU A  96     -14.844   9.487  -4.410  1.00  3.00           O
ATOM   1389  OE2 GLU A  96     -13.438   9.293  -5.982  1.00  3.00           O1-
ATOM      0  H   GLU A  96     -11.806   7.696  -1.539  1.00  3.00           H   new
ATOM      0  HA  GLU A  96     -11.243  10.237  -1.610  1.00  3.00           H   new
ATOM      0  HB2 GLU A  96     -13.695   8.953  -2.179  1.00  3.00           H   new
ATOM      0  HB3 GLU A  96     -13.535  10.494  -2.357  1.00  3.00           H   new
ATOM      0  HG2 GLU A  96     -11.950  10.144  -4.054  1.00  3.00           H   new
ATOM      0  HG3 GLU A  96     -12.076   8.602  -3.864  1.00  3.00           H   new
ATOM   1396  N   ILE A  97     -13.206   9.335   0.741  1.00  2.65           N
ATOM   1397  CA  ILE A  97     -13.822   9.758   1.989  1.00  2.65           C
ATOM   1398  C   ILE A  97     -12.772  10.183   2.998  1.00  2.65           C
ATOM   1399  O   ILE A  97     -12.867  11.255   3.597  1.00  2.65           O
ATOM   1400  CB  ILE A  97     -14.671   8.625   2.572  1.00  2.65           C
ATOM   1401  CG1 ILE A  97     -15.870   8.370   1.651  1.00  2.65           C
ATOM   1402  CG2 ILE A  97     -15.117   8.982   3.987  1.00  2.65           C
ATOM   1403  CD1 ILE A  97     -16.604   7.097   1.946  1.00  2.65           C
ATOM      0  H   ILE A  97     -13.302   8.501   0.556  1.00  2.65           H   new
ATOM      0  HA  ILE A  97     -14.391  10.520   1.798  1.00  2.65           H   new
ATOM      0  HB  ILE A  97     -14.147   7.811   2.627  1.00  2.65           H   new
ATOM      0 HG12 ILE A  97     -16.488   9.114   1.726  1.00  2.65           H   new
ATOM      0 HG13 ILE A  97     -15.561   8.349   0.732  1.00  2.65           H   new
ATOM      0 HG21 ILE A  97     -15.654   8.260   4.349  1.00  2.65           H   new
ATOM      0 HG22 ILE A  97     -14.337   9.117   4.548  1.00  2.65           H   new
ATOM      0 HG23 ILE A  97     -15.644   9.796   3.965  1.00  2.65           H   new
ATOM      0 HD11 ILE A  97     -17.346   7.001   1.329  1.00  2.65           H   new
ATOM      0 HD12 ILE A  97     -16.000   6.344   1.845  1.00  2.65           H   new
ATOM      0 HD13 ILE A  97     -16.941   7.121   2.855  1.00  2.65           H   new
ATOM   1415  N   ILE A  98     -11.748   9.363   3.161  1.00  2.33           N
ATOM   1416  CA  ILE A  98     -10.693   9.652   4.106  1.00  2.33           C
ATOM   1417  C   ILE A  98      -9.956  10.916   3.728  1.00  2.33           C
ATOM   1418  O   ILE A  98      -9.745  11.779   4.579  1.00  2.33           O
ATOM   1419  CB  ILE A  98      -9.732   8.461   4.205  1.00  2.33           C
ATOM   1420  CG1 ILE A  98     -10.484   7.276   4.879  1.00  2.33           C
ATOM   1421  CG2 ILE A  98      -8.472   8.855   4.964  1.00  2.33           C
ATOM   1422  CD1 ILE A  98      -9.790   5.940   4.774  1.00  2.33           C
ATOM      0  H   ILE A  98     -11.647   8.627   2.728  1.00  2.33           H   new
ATOM      0  HA  ILE A  98     -11.092   9.798   4.978  1.00  2.33           H   new
ATOM      0  HB  ILE A  98      -9.444   8.182   3.322  1.00  2.33           H   new
ATOM      0 HG12 ILE A  98     -10.615   7.485   5.817  1.00  2.33           H   new
ATOM      0 HG13 ILE A  98     -11.365   7.200   4.480  1.00  2.33           H   new
ATOM      0 HG21 ILE A  98      -7.875   8.092   5.018  1.00  2.33           H   new
ATOM      0 HG22 ILE A  98      -8.027   9.581   4.499  1.00  2.33           H   new
ATOM      0 HG23 ILE A  98      -8.710   9.143   5.859  1.00  2.33           H   new
ATOM      0 HD11 ILE A  98     -10.324   5.262   5.218  1.00  2.33           H   new
ATOM      0 HD12 ILE A  98      -9.681   5.704   3.839  1.00  2.33           H   new
ATOM      0 HD13 ILE A  98      -8.919   5.993   5.197  1.00  2.33           H   new
ATOM   1434  N   LEU A  99      -9.586  11.066   2.458  1.00  2.07           N
ATOM   1435  CA  LEU A  99      -8.883  12.272   2.072  1.00  2.07           C
ATOM   1436  C   LEU A  99      -9.759  13.502   2.263  1.00  2.07           C
ATOM   1437  O   LEU A  99      -9.272  14.538   2.712  1.00  2.07           O
ATOM   1438  CB  LEU A  99      -8.401  12.160   0.635  1.00  2.07           C
ATOM   1439  CG  LEU A  99      -7.290  11.124   0.424  1.00  2.07           C
ATOM   1440  CD1 LEU A  99      -7.006  10.969  -1.050  1.00  2.07           C
ATOM   1441  CD2 LEU A  99      -6.050  11.560   1.173  1.00  2.07           C
ATOM      0  H   LEU A  99      -9.729  10.499   1.827  1.00  2.07           H   new
ATOM      0  HA  LEU A  99      -8.109  12.374   2.648  1.00  2.07           H   new
ATOM      0  HB2 LEU A  99      -9.155  11.931   0.069  1.00  2.07           H   new
ATOM      0  HB3 LEU A  99      -8.080  13.028   0.343  1.00  2.07           H   new
ATOM      0  HG  LEU A  99      -7.574  10.263   0.768  1.00  2.07           H   new
ATOM      0 HD11 LEU A  99      -6.303  10.313  -1.177  1.00  2.07           H   new
ATOM      0 HD12 LEU A  99      -7.810  10.673  -1.505  1.00  2.07           H   new
ATOM      0 HD13 LEU A  99      -6.722  11.821  -1.416  1.00  2.07           H   new
ATOM      0 HD21 LEU A  99      -5.346  10.906   1.041  1.00  2.07           H   new
ATOM      0 HD22 LEU A  99      -5.757  12.422   0.840  1.00  2.07           H   new
ATOM      0 HD23 LEU A  99      -6.252  11.631   2.119  1.00  2.07           H   new
ATOM   1453  N   LYS A 100     -11.063  13.400   1.965  1.00  1.85           N
ATOM   1454  CA  LYS A 100     -11.941  14.543   2.174  1.00  1.85           C
ATOM   1455  C   LYS A 100     -11.920  14.942   3.639  1.00  1.85           C
ATOM   1456  O   LYS A 100     -11.766  16.121   3.959  1.00  1.85           O
ATOM   1457  CB  LYS A 100     -13.374  14.246   1.743  1.00  1.85           C
ATOM   1458  CG  LYS A 100     -14.318  15.435   1.895  1.00  1.85           C
ATOM   1459  CD  LYS A 100     -15.720  15.109   1.401  1.00  1.85           C
ATOM   1460  CE  LYS A 100     -16.664  16.289   1.599  1.00  1.85           C
ATOM   1461  NZ  LYS A 100     -18.041  15.985   1.115  1.00  1.85           N1+
ATOM      0  H   LYS A 100     -11.443  12.696   1.650  1.00  1.85           H   new
ATOM      0  HA  LYS A 100     -11.613  15.273   1.626  1.00  1.85           H   new
ATOM      0  HB2 LYS A 100     -13.372  13.961   0.816  1.00  1.85           H   new
ATOM      0  HB3 LYS A 100     -13.714  13.504   2.267  1.00  1.85           H   new
ATOM      0  HG2 LYS A 100     -14.357  15.700   2.827  1.00  1.85           H   new
ATOM      0  HG3 LYS A 100     -13.968  16.192   1.399  1.00  1.85           H   new
ATOM      0  HD2 LYS A 100     -15.687  14.872   0.461  1.00  1.85           H   new
ATOM      0  HD3 LYS A 100     -16.061  14.336   1.877  1.00  1.85           H   new
ATOM      0  HE2 LYS A 100     -16.696  16.523   2.540  1.00  1.85           H   new
ATOM      0  HE3 LYS A 100     -16.318  17.062   1.126  1.00  1.85           H   new
ATOM      0  HZ1 LYS A 100     -18.565  16.693   1.245  1.00  1.85           H   new
ATOM      0  HZ2 LYS A 100     -18.015  15.792   0.247  1.00  1.85           H   new
ATOM      0  HZ3 LYS A 100     -18.367  15.289   1.564  1.00  1.85           H   new
ATOM   1475  N   VAL A 101     -12.029  13.959   4.535  1.00  1.68           N
ATOM   1476  CA  VAL A 101     -12.026  14.237   5.962  1.00  1.68           C
ATOM   1477  C   VAL A 101     -10.728  14.892   6.400  1.00  1.68           C
ATOM   1478  O   VAL A 101     -10.746  15.846   7.183  1.00  1.68           O
ATOM   1479  CB  VAL A 101     -12.276  12.966   6.776  1.00  1.68           C
ATOM   1480  CG1 VAL A 101     -12.037  13.254   8.249  1.00  1.68           C
ATOM   1481  CG2 VAL A 101     -13.722  12.511   6.553  1.00  1.68           C
ATOM      0  H   VAL A 101     -12.105  13.127   4.332  1.00  1.68           H   new
ATOM      0  HA  VAL A 101     -12.751  14.858   6.131  1.00  1.68           H   new
ATOM      0  HB  VAL A 101     -11.671  12.263   6.493  1.00  1.68           H   new
ATOM      0 HG11 VAL A 101     -12.195  12.449   8.766  1.00  1.68           H   new
ATOM      0 HG12 VAL A 101     -11.121  13.545   8.377  1.00  1.68           H   new
ATOM      0 HG13 VAL A 101     -12.642  13.952   8.545  1.00  1.68           H   new
ATOM      0 HG21 VAL A 101     -13.890  11.705   7.065  1.00  1.68           H   new
ATOM      0 HG22 VAL A 101     -14.330  13.210   6.842  1.00  1.68           H   new
ATOM      0 HG23 VAL A 101     -13.863  12.330   5.611  1.00  1.68           H   new
ATOM   1491  N   VAL A 102      -9.600  14.403   5.891  1.00  1.56           N
ATOM   1492  CA  VAL A 102      -8.327  15.011   6.233  1.00  1.56           C
ATOM   1493  C   VAL A 102      -8.293  16.466   5.789  1.00  1.56           C
ATOM   1494  O   VAL A 102      -7.890  17.343   6.556  1.00  1.56           O
ATOM   1495  CB  VAL A 102      -7.168  14.258   5.566  1.00  1.56           C
ATOM   1496  CG1 VAL A 102      -5.881  15.042   5.743  1.00  1.56           C
ATOM   1497  CG2 VAL A 102      -7.034  12.869   6.190  1.00  1.56           C
ATOM      0  H   VAL A 102      -9.553  13.732   5.356  1.00  1.56           H   new
ATOM      0  HA  VAL A 102      -8.227  14.964   7.197  1.00  1.56           H   new
ATOM      0  HB  VAL A 102      -7.347  14.160   4.618  1.00  1.56           H   new
ATOM      0 HG11 VAL A 102      -5.150  14.564   5.321  1.00  1.56           H   new
ATOM      0 HG12 VAL A 102      -5.975  15.916   5.333  1.00  1.56           H   new
ATOM      0 HG13 VAL A 102      -5.694  15.148   6.689  1.00  1.56           H   new
ATOM      0 HG21 VAL A 102      -6.301  12.394   5.768  1.00  1.56           H   new
ATOM      0 HG22 VAL A 102      -6.858  12.956   7.140  1.00  1.56           H   new
ATOM      0 HG23 VAL A 102      -7.858  12.374   6.059  1.00  1.56           H   new
ATOM   1507  N   LEU A 103      -8.743  16.736   4.568  1.00  1.48           N
ATOM   1508  CA  LEU A 103      -8.737  18.097   4.064  1.00  1.48           C
ATOM   1509  C   LEU A 103      -9.653  18.995   4.890  1.00  1.48           C
ATOM   1510  O   LEU A 103      -9.311  20.149   5.169  1.00  1.48           O
ATOM   1511  CB  LEU A 103      -9.153  18.089   2.602  1.00  1.48           C
ATOM   1512  CG  LEU A 103      -8.147  17.428   1.652  1.00  1.48           C
ATOM   1513  CD1 LEU A 103      -8.754  17.380   0.298  1.00  1.48           C
ATOM   1514  CD2 LEU A 103      -6.857  18.185   1.658  1.00  1.48           C
ATOM      0  H   LEU A 103      -9.053  16.148   4.022  1.00  1.48           H   new
ATOM      0  HA  LEU A 103      -7.840  18.459   4.139  1.00  1.48           H   new
ATOM      0  HB2 LEU A 103     -10.004  17.629   2.523  1.00  1.48           H   new
ATOM      0  HB3 LEU A 103      -9.297  19.004   2.315  1.00  1.48           H   new
ATOM      0  HG  LEU A 103      -7.945  16.524   1.940  1.00  1.48           H   new
ATOM      0 HD11 LEU A 103      -8.133  16.965  -0.321  1.00  1.48           H   new
ATOM      0 HD12 LEU A 103      -9.574  16.863   0.329  1.00  1.48           H   new
ATOM      0 HD13 LEU A 103      -8.952  18.282  -0.000  1.00  1.48           H   new
ATOM      0 HD21 LEU A 103      -6.229  17.759   1.054  1.00  1.48           H   new
ATOM      0 HD22 LEU A 103      -7.015  19.097   1.368  1.00  1.48           H   new
ATOM      0 HD23 LEU A 103      -6.489  18.191   2.556  1.00  1.48           H   new
ATOM   1526  N   MET A 104     -10.802  18.460   5.317  1.00  1.50           N
ATOM   1527  CA  MET A 104     -11.725  19.205   6.164  1.00  1.50           C
ATOM   1528  C   MET A 104     -11.062  19.532   7.496  1.00  1.50           C
ATOM   1529  O   MET A 104     -11.180  20.655   7.998  1.00  1.50           O
ATOM   1530  CB  MET A 104     -12.998  18.399   6.402  1.00  1.50           C
ATOM   1531  CG  MET A 104     -13.895  18.228   5.182  1.00  1.50           C
ATOM   1532  SD  MET A 104     -15.219  17.038   5.475  1.00  1.50           S
ATOM   1533  CE  MET A 104     -16.236  17.939   6.628  1.00  1.50           C
ATOM      0  H   MET A 104     -11.062  17.663   5.124  1.00  1.50           H   new
ATOM      0  HA  MET A 104     -11.959  20.032   5.714  1.00  1.50           H   new
ATOM      0  HB2 MET A 104     -12.751  17.520   6.730  1.00  1.50           H   new
ATOM      0  HB3 MET A 104     -13.510  18.830   7.104  1.00  1.50           H   new
ATOM      0  HG2 MET A 104     -14.280  19.086   4.942  1.00  1.50           H   new
ATOM      0  HG3 MET A 104     -13.360  17.936   4.427  1.00  1.50           H   new
ATOM      0  HE1 MET A 104     -17.003  17.399   6.874  1.00  1.50           H   new
ATOM      0  HE2 MET A 104     -15.719  18.147   7.422  1.00  1.50           H   new
ATOM      0  HE3 MET A 104     -16.540  18.763   6.216  1.00  1.50           H   new
ATOM   1543  N   ALA A 105     -10.344  18.556   8.067  1.00  1.67           N
ATOM   1544  CA  ALA A 105      -9.657  18.765   9.333  1.00  1.67           C
ATOM   1545  C   ALA A 105      -8.641  19.888   9.197  1.00  1.67           C
ATOM   1546  O   ALA A 105      -8.556  20.764  10.062  1.00  1.67           O
ATOM   1547  CB  ALA A 105      -8.970  17.481   9.773  1.00  1.67           C
ATOM      0  H   ALA A 105     -10.247  17.770   7.733  1.00  1.67           H   new
ATOM      0  HA  ALA A 105     -10.308  19.015  10.007  1.00  1.67           H   new
ATOM      0  HB1 ALA A 105      -8.515  17.630  10.617  1.00  1.67           H   new
ATOM      0  HB2 ALA A 105      -9.632  16.781   9.882  1.00  1.67           H   new
ATOM      0  HB3 ALA A 105      -8.324  17.213   9.101  1.00  1.67           H   new
ATOM   1553  N   ILE A 106      -7.935  19.914   8.066  1.00  2.10           N
ATOM   1554  CA  ILE A 106      -6.954  20.949   7.786  1.00  2.10           C
ATOM   1555  C   ILE A 106      -7.609  22.312   7.682  1.00  2.10           C
ATOM   1556  O   ILE A 106      -7.140  23.286   8.275  1.00  2.10           O
ATOM   1557  CB  ILE A 106      -6.175  20.627   6.505  1.00  2.10           C
ATOM   1558  CG1 ILE A 106      -5.289  19.399   6.738  1.00  2.10           C
ATOM   1559  CG2 ILE A 106      -5.383  21.837   6.049  1.00  2.10           C
ATOM   1560  CD1 ILE A 106      -4.712  18.820   5.473  1.00  2.10           C
ATOM      0  H   ILE A 106      -8.015  19.328   7.441  1.00  2.10           H   new
ATOM      0  HA  ILE A 106      -6.329  20.973   8.528  1.00  2.10           H   new
ATOM      0  HB  ILE A 106      -6.793  20.412   5.789  1.00  2.10           H   new
ATOM      0 HG12 ILE A 106      -4.563  19.642   7.333  1.00  2.10           H   new
ATOM      0 HG13 ILE A 106      -5.809  18.716   7.189  1.00  2.10           H   new
ATOM      0 HG21 ILE A 106      -4.896  21.619   5.239  1.00  2.10           H   new
ATOM      0 HG22 ILE A 106      -5.989  22.573   5.873  1.00  2.10           H   new
ATOM      0 HG23 ILE A 106      -4.756  22.094   6.743  1.00  2.10           H   new
ATOM      0 HD11 ILE A 106      -4.164  18.049   5.690  1.00  2.10           H   new
ATOM      0 HD12 ILE A 106      -5.433  18.548   4.883  1.00  2.10           H   new
ATOM      0 HD13 ILE A 106      -4.167  19.489   5.030  1.00  2.10           H   new
ATOM   1572  N   CYS A 107      -8.725  22.376   6.957  1.00  2.95           N
ATOM   1573  CA  CYS A 107      -9.450  23.623   6.786  1.00  2.95           C
ATOM   1574  C   CYS A 107      -9.886  24.177   8.136  1.00  2.95           C
ATOM   1575  O   CYS A 107      -9.794  25.374   8.394  1.00  2.95           O
ATOM   1576  CB  CYS A 107     -10.705  23.361   5.969  1.00  2.95           C
ATOM   1577  SG  CYS A 107     -10.399  22.933   4.269  1.00  2.95           S
ATOM      0  H   CYS A 107      -9.077  21.702   6.556  1.00  2.95           H   new
ATOM      0  HA  CYS A 107      -8.867  24.258   6.342  1.00  2.95           H   new
ATOM      0  HB2 CYS A 107     -11.206  22.643   6.387  1.00  2.95           H   new
ATOM      0  HB3 CYS A 107     -11.266  24.152   5.996  1.00  2.95           H   new
ATOM      0  HG  CYS A 107      -9.934  21.828   4.212  1.00  2.95           H   new
ATOM   1583  N   GLY A 108     -10.350  23.285   9.008  1.00  4.36           N
ATOM   1584  CA  GLY A 108     -10.782  23.633  10.351  1.00  4.36           C
ATOM   1585  C   GLY A 108      -9.641  24.176  11.208  1.00  4.36           C
ATOM   1586  O   GLY A 108      -9.750  25.246  11.812  1.00  4.36           O
ATOM      0  H   GLY A 108     -10.422  22.447   8.829  1.00  4.36           H   new
ATOM      0  HA2 GLY A 108     -11.488  24.296  10.299  1.00  4.36           H   new
ATOM      0  HA3 GLY A 108     -11.160  22.849  10.780  1.00  4.36           H   new
ATOM   1590  N   MET A 109      -8.544  23.417  11.273  1.00  6.13           N
ATOM   1591  CA  MET A 109      -7.394  23.769  12.099  1.00  6.13           C
ATOM   1592  C   MET A 109      -6.685  25.046  11.662  1.00  6.13           C
ATOM   1593  O   MET A 109      -6.212  25.808  12.509  1.00  6.13           O
ATOM   1594  CB  MET A 109      -6.399  22.612  12.087  1.00  6.13           C
ATOM   1595  CG  MET A 109      -6.854  21.367  12.851  1.00  6.13           C
ATOM   1596  SD  MET A 109      -5.565  20.118  12.961  1.00  6.13           S
ATOM   1597  CE  MET A 109      -5.554  19.524  11.265  1.00  6.13           C
ATOM      0  H   MET A 109      -8.449  22.682  10.837  1.00  6.13           H   new
ATOM      0  HA  MET A 109      -7.735  23.937  12.991  1.00  6.13           H   new
ATOM      0  HB2 MET A 109      -6.221  22.364  11.166  1.00  6.13           H   new
ATOM      0  HB3 MET A 109      -5.560  22.919  12.465  1.00  6.13           H   new
ATOM      0  HG2 MET A 109      -7.130  21.623  13.745  1.00  6.13           H   new
ATOM      0  HG3 MET A 109      -7.631  20.988  12.412  1.00  6.13           H   new
ATOM      0  HE1 MET A 109      -4.887  18.826  11.171  1.00  6.13           H   new
ATOM      0  HE2 MET A 109      -6.428  19.168  11.041  1.00  6.13           H   new
ATOM      0  HE3 MET A 109      -5.341  20.257  10.667  1.00  6.13           H   new
ATOM   1607  N   ASN A 110      -6.603  25.292  10.358  1.00  7.46           N
ATOM   1608  CA  ASN A 110      -5.915  26.480   9.885  1.00  7.46           C
ATOM   1609  C   ASN A 110      -6.591  27.043   8.630  1.00  7.46           C
ATOM   1610  O   ASN A 110      -6.091  26.809   7.532  1.00  7.46           O
ATOM   1611  CB  ASN A 110      -4.458  26.171   9.610  1.00  7.46           C
ATOM   1612  CG  ASN A 110      -3.639  27.410   9.357  1.00  7.46           C
ATOM   1613  ND2 ASN A 110      -2.396  27.227   8.969  1.00  7.46           N
ATOM   1614  OD1 ASN A 110      -4.131  28.536   9.528  1.00  7.46           O
ATOM      0  H   ASN A 110      -6.934  24.791   9.742  1.00  7.46           H   new
ATOM      0  HA  ASN A 110      -5.964  27.155  10.580  1.00  7.46           H   new
ATOM      0  HB2 ASN A 110      -4.085  25.690  10.365  1.00  7.46           H   new
ATOM      0  HB3 ASN A 110      -4.395  25.584   8.841  1.00  7.46           H   new
ATOM      0 HD21 ASN A 110      -1.887  27.905   8.823  1.00  7.46           H   new
ATOM      0 HD22 ASN A 110      -2.092  26.430   8.862  1.00  7.46           H   new
ATOM   1621  N   PRO A 111      -7.661  27.860   8.761  1.00  7.44           N
ATOM   1622  CA  PRO A 111      -8.544  28.370   7.704  1.00  7.44           C
ATOM   1623  C   PRO A 111      -7.834  28.941   6.477  1.00  7.44           C
ATOM   1624  O   PRO A 111      -8.372  28.900   5.371  1.00  7.44           O
ATOM   1625  CB  PRO A 111      -9.336  29.454   8.442  1.00  7.44           C
ATOM   1626  CG  PRO A 111      -9.390  28.958   9.865  1.00  7.44           C
ATOM   1627  CD  PRO A 111      -8.049  28.318  10.113  1.00  7.44           C
ATOM      0  HA  PRO A 111      -9.077  27.658   7.317  1.00  7.44           H   new
ATOM      0  HB2 PRO A 111      -8.898  30.317   8.383  1.00  7.44           H   new
ATOM      0  HB3 PRO A 111     -10.225  29.561   8.069  1.00  7.44           H   new
ATOM      0  HG2 PRO A 111      -9.550  29.687  10.484  1.00  7.44           H   new
ATOM      0  HG3 PRO A 111     -10.110  28.320   9.986  1.00  7.44           H   new
ATOM      0  HD2 PRO A 111      -7.409  28.949  10.478  1.00  7.44           H   new
ATOM      0  HD3 PRO A 111      -8.111  27.581  10.741  1.00  7.44           H   new
ATOM   1635  N   ILE A 112      -6.628  29.468   6.637  1.00  6.08           N
ATOM   1636  CA  ILE A 112      -5.890  30.022   5.504  1.00  6.08           C
ATOM   1637  C   ILE A 112      -5.632  28.940   4.444  1.00  6.08           C
ATOM   1638  O   ILE A 112      -5.405  29.237   3.272  1.00  6.08           O
ATOM   1639  CB  ILE A 112      -4.543  30.608   5.957  1.00  6.08           C
ATOM   1640  CG1 ILE A 112      -3.978  31.534   4.875  1.00  6.08           C
ATOM   1641  CG2 ILE A 112      -3.559  29.482   6.232  1.00  6.08           C
ATOM   1642  CD1 ILE A 112      -2.807  32.374   5.341  1.00  6.08           C
ATOM      0  H   ILE A 112      -6.217  29.516   7.391  1.00  6.08           H   new
ATOM      0  HA  ILE A 112      -6.433  30.729   5.121  1.00  6.08           H   new
ATOM      0  HB  ILE A 112      -4.681  31.120   6.769  1.00  6.08           H   new
ATOM      0 HG12 ILE A 112      -3.699  30.998   4.116  1.00  6.08           H   new
ATOM      0 HG13 ILE A 112      -4.684  32.122   4.564  1.00  6.08           H   new
ATOM      0 HG21 ILE A 112      -2.711  29.856   6.517  1.00  6.08           H   new
ATOM      0 HG22 ILE A 112      -3.910  28.908   6.931  1.00  6.08           H   new
ATOM      0 HG23 ILE A 112      -3.427  28.963   5.424  1.00  6.08           H   new
ATOM      0 HD11 ILE A 112      -2.500  32.934   4.611  1.00  6.08           H   new
ATOM      0 HD12 ILE A 112      -3.085  32.934   6.083  1.00  6.08           H   new
ATOM      0 HD13 ILE A 112      -2.085  31.793   5.628  1.00  6.08           H   new
ATOM   1654  N   ALA A 113      -5.653  27.676   4.883  1.00  4.30           N
ATOM   1655  CA  ALA A 113      -5.421  26.514   4.060  1.00  4.30           C
ATOM   1656  C   ALA A 113      -6.639  26.106   3.248  1.00  4.30           C
ATOM   1657  O   ALA A 113      -6.525  25.241   2.382  1.00  4.30           O
ATOM   1658  CB  ALA A 113      -5.020  25.348   4.934  1.00  4.30           C
ATOM      0  H   ALA A 113      -5.811  27.478   5.705  1.00  4.30           H   new
ATOM      0  HA  ALA A 113      -4.715  26.751   3.438  1.00  4.30           H   new
ATOM      0  HB1 ALA A 113      -4.864  24.567   4.380  1.00  4.30           H   new
ATOM      0  HB2 ALA A 113      -4.208  25.569   5.416  1.00  4.30           H   new
ATOM      0  HB3 ALA A 113      -5.730  25.159   5.567  1.00  4.30           H   new
ATOM   1664  N   ILE A 114      -7.795  26.723   3.477  1.00  2.87           N
ATOM   1665  CA  ILE A 114      -8.990  26.296   2.765  1.00  2.87           C
ATOM   1666  C   ILE A 114      -8.882  26.201   1.244  1.00  2.87           C
ATOM   1667  O   ILE A 114      -9.201  25.140   0.717  1.00  2.87           O
ATOM   1668  CB  ILE A 114     -10.208  27.145   3.158  1.00  2.87           C
ATOM   1669  CG1 ILE A 114     -10.583  26.809   4.585  1.00  2.87           C
ATOM   1670  CG2 ILE A 114     -11.364  26.851   2.203  1.00  2.87           C
ATOM   1671  CD1 ILE A 114     -11.539  27.760   5.234  1.00  2.87           C
ATOM      0  H   ILE A 114      -7.906  27.375   4.027  1.00  2.87           H   new
ATOM      0  HA  ILE A 114      -9.106  25.379   3.058  1.00  2.87           H   new
ATOM      0  HB  ILE A 114     -10.001  28.091   3.097  1.00  2.87           H   new
ATOM      0 HG12 ILE A 114     -10.972  25.921   4.601  1.00  2.87           H   new
ATOM      0 HG13 ILE A 114      -9.773  26.774   5.117  1.00  2.87           H   new
ATOM      0 HG21 ILE A 114     -12.133  27.387   2.451  1.00  2.87           H   new
ATOM      0 HG22 ILE A 114     -11.098  27.068   1.296  1.00  2.87           H   new
ATOM      0 HG23 ILE A 114     -11.596  25.910   2.255  1.00  2.87           H   new
ATOM      0 HD11 ILE A 114     -11.721  27.468   6.141  1.00  2.87           H   new
ATOM      0 HD12 ILE A 114     -11.149  28.648   5.253  1.00  2.87           H   new
ATOM      0 HD13 ILE A 114     -12.367  27.782   4.729  1.00  2.87           H   new
ATOM   1683  N   PRO A 115      -8.450  27.226   0.480  1.00  2.01           N
ATOM   1684  CA  PRO A 115      -8.334  27.138  -0.966  1.00  2.01           C
ATOM   1685  C   PRO A 115      -7.287  26.126  -1.427  1.00  2.01           C
ATOM   1686  O   PRO A 115      -7.334  25.639  -2.560  1.00  2.01           O
ATOM   1687  CB  PRO A 115      -7.959  28.571  -1.360  1.00  2.01           C
ATOM   1688  CG  PRO A 115      -7.339  29.174  -0.125  1.00  2.01           C
ATOM   1689  CD  PRO A 115      -8.078  28.556   1.032  1.00  2.01           C
ATOM      0  HA  PRO A 115      -9.149  26.819  -1.384  1.00  2.01           H   new
ATOM      0  HB2 PRO A 115      -7.336  28.578  -2.103  1.00  2.01           H   new
ATOM      0  HB3 PRO A 115      -8.740  29.073  -1.640  1.00  2.01           H   new
ATOM      0  HG2 PRO A 115      -6.390  28.979  -0.079  1.00  2.01           H   new
ATOM      0  HG3 PRO A 115      -7.430  30.140  -0.123  1.00  2.01           H   new
ATOM      0  HD2 PRO A 115      -7.519  28.479   1.821  1.00  2.01           H   new
ATOM      0  HD3 PRO A 115      -8.857  29.076   1.285  1.00  2.01           H   new
ATOM   1697  N   PHE A 116      -6.350  25.774  -0.553  1.00  1.57           N
ATOM   1698  CA  PHE A 116      -5.310  24.844  -0.930  1.00  1.57           C
ATOM   1699  C   PHE A 116      -5.885  23.462  -0.784  1.00  1.57           C
ATOM   1700  O   PHE A 116      -5.709  22.599  -1.648  1.00  1.57           O
ATOM   1701  CB  PHE A 116      -4.111  25.033  -0.021  1.00  1.57           C
ATOM   1702  CG  PHE A 116      -3.480  26.365  -0.209  1.00  1.57           C
ATOM   1703  CD1 PHE A 116      -3.908  27.429   0.554  1.00  1.57           C
ATOM   1704  CD2 PHE A 116      -2.466  26.567  -1.127  1.00  1.57           C
ATOM   1705  CE1 PHE A 116      -3.348  28.674   0.419  1.00  1.57           C
ATOM   1706  CE2 PHE A 116      -1.895  27.819  -1.275  1.00  1.57           C
ATOM   1707  CZ  PHE A 116      -2.338  28.875  -0.498  1.00  1.57           C
ATOM      0  H   PHE A 116      -6.303  26.063   0.256  1.00  1.57           H   new
ATOM      0  HA  PHE A 116      -5.013  24.988  -1.842  1.00  1.57           H   new
ATOM      0  HB2 PHE A 116      -4.387  24.934   0.904  1.00  1.57           H   new
ATOM      0  HB3 PHE A 116      -3.458  24.338  -0.198  1.00  1.57           H   new
ATOM      0  HD1 PHE A 116      -4.590  27.301   1.173  1.00  1.57           H   new
ATOM      0  HD2 PHE A 116      -2.166  25.857  -1.648  1.00  1.57           H   new
ATOM      0  HE1 PHE A 116      -3.649  29.380   0.944  1.00  1.57           H   new
ATOM      0  HE2 PHE A 116      -1.215  27.950  -1.895  1.00  1.57           H   new
ATOM      0  HZ  PHE A 116      -1.956  29.717  -0.594  1.00  1.57           H   new
ATOM   1717  N   ALA A 117      -6.588  23.271   0.330  1.00  1.39           N
ATOM   1718  CA  ALA A 117      -7.246  22.025   0.627  1.00  1.39           C
ATOM   1719  C   ALA A 117      -8.314  21.757  -0.420  1.00  1.39           C
ATOM   1720  O   ALA A 117      -8.460  20.630  -0.890  1.00  1.39           O
ATOM   1721  CB  ALA A 117      -7.844  22.093   2.008  1.00  1.39           C
ATOM      0  H   ALA A 117      -6.692  23.874   0.935  1.00  1.39           H   new
ATOM      0  HA  ALA A 117      -6.607  21.296   0.606  1.00  1.39           H   new
ATOM      0  HB1 ALA A 117      -8.288  21.255   2.210  1.00  1.39           H   new
ATOM      0  HB2 ALA A 117      -7.141  22.251   2.658  1.00  1.39           H   new
ATOM      0  HB3 ALA A 117      -8.488  22.817   2.047  1.00  1.39           H   new
ATOM   1727  N   ALA A 118      -9.039  22.813  -0.826  1.00  1.35           N
ATOM   1728  CA  ALA A 118     -10.050  22.673  -1.859  1.00  1.35           C
ATOM   1729  C   ALA A 118      -9.383  22.215  -3.137  1.00  1.35           C
ATOM   1730  O   ALA A 118      -9.866  21.299  -3.804  1.00  1.35           O
ATOM   1731  CB  ALA A 118     -10.771  23.985  -2.082  1.00  1.35           C
ATOM      0  H   ALA A 118      -8.954  23.609  -0.512  1.00  1.35           H   new
ATOM      0  HA  ALA A 118     -10.707  22.016  -1.580  1.00  1.35           H   new
ATOM      0  HB1 ALA A 118     -11.441  23.873  -2.774  1.00  1.35           H   new
ATOM      0  HB2 ALA A 118     -11.201  24.262  -1.258  1.00  1.35           H   new
ATOM      0  HB3 ALA A 118     -10.133  24.662  -2.357  1.00  1.35           H   new
ATOM   1737  N   GLY A 119      -8.220  22.801  -3.434  1.00  1.39           N
ATOM   1738  CA  GLY A 119      -7.443  22.433  -4.599  1.00  1.39           C
ATOM   1739  C   GLY A 119      -7.135  20.952  -4.542  1.00  1.39           C
ATOM   1740  O   GLY A 119      -7.395  20.219  -5.499  1.00  1.39           O
ATOM      0  H   GLY A 119      -7.866  23.424  -2.959  1.00  1.39           H   new
ATOM      0  HA2 GLY A 119      -7.935  22.641  -5.409  1.00  1.39           H   new
ATOM      0  HA3 GLY A 119      -6.620  22.945  -4.627  1.00  1.39           H   new
ATOM   1744  N   ALA A 120      -6.585  20.504  -3.413  1.00  1.45           N
ATOM   1745  CA  ALA A 120      -6.228  19.104  -3.256  1.00  1.45           C
ATOM   1746  C   ALA A 120      -7.433  18.201  -3.459  1.00  1.45           C
ATOM   1747  O   ALA A 120      -7.325  17.191  -4.150  1.00  1.45           O
ATOM   1748  CB  ALA A 120      -5.644  18.871  -1.878  1.00  1.45           C
ATOM      0  H   ALA A 120      -6.413  20.997  -2.730  1.00  1.45           H   new
ATOM      0  HA  ALA A 120      -5.567  18.886  -3.932  1.00  1.45           H   new
ATOM      0  HB1 ALA A 120      -5.408  17.935  -1.780  1.00  1.45           H   new
ATOM      0  HB2 ALA A 120      -4.850  19.417  -1.766  1.00  1.45           H   new
ATOM      0  HB3 ALA A 120      -6.299  19.111  -1.204  1.00  1.45           H   new
ATOM   1754  N   TRP A 121      -8.601  18.600  -2.943  1.00  1.54           N
ATOM   1755  CA  TRP A 121      -9.794  17.783  -3.115  1.00  1.54           C
ATOM   1756  C   TRP A 121     -10.134  17.666  -4.589  1.00  1.54           C
ATOM   1757  O   TRP A 121     -10.400  16.569  -5.090  1.00  1.54           O
ATOM   1758  CB  TRP A 121     -10.998  18.365  -2.372  1.00  1.54           C
ATOM   1759  CG  TRP A 121     -12.224  17.492  -2.465  1.00  1.54           C
ATOM   1760  CD1 TRP A 121     -12.535  16.437  -1.651  1.00  1.54           C
ATOM   1761  CD2 TRP A 121     -13.312  17.591  -3.419  1.00  1.54           C
ATOM   1762  CE2 TRP A 121     -14.223  16.574  -3.109  1.00  1.54           C
ATOM   1763  CE3 TRP A 121     -13.583  18.445  -4.490  1.00  1.54           C
ATOM   1764  NE1 TRP A 121     -13.734  15.879  -2.038  1.00  1.54           N
ATOM   1765  CZ2 TRP A 121     -15.389  16.389  -3.833  1.00  1.54           C
ATOM   1766  CZ3 TRP A 121     -14.749  18.253  -5.218  1.00  1.54           C
ATOM   1767  CH2 TRP A 121     -15.629  17.255  -4.898  1.00  1.54           C
ATOM      0  H   TRP A 121      -8.717  19.327  -2.499  1.00  1.54           H   new
ATOM      0  HA  TRP A 121      -9.600  16.908  -2.743  1.00  1.54           H   new
ATOM      0  HB2 TRP A 121     -10.766  18.491  -1.439  1.00  1.54           H   new
ATOM      0  HB3 TRP A 121     -11.203  19.241  -2.734  1.00  1.54           H   new
ATOM      0  HD1 TRP A 121     -12.013  16.140  -0.941  1.00  1.54           H   new
ATOM      0  HE1 TRP A 121     -14.113  15.203  -1.666  1.00  1.54           H   new
ATOM      0  HE3 TRP A 121     -12.993  19.129  -4.711  1.00  1.54           H   new
ATOM      0  HZ2 TRP A 121     -15.989  15.712  -3.617  1.00  1.54           H   new
ATOM      0  HZ3 TRP A 121     -14.936  18.813  -5.937  1.00  1.54           H   new
ATOM      0  HH2 TRP A 121     -16.404  17.153  -5.402  1.00  1.54           H   new
ATOM   1778  N   TYR A 122     -10.111  18.792  -5.304  1.00  1.65           N
ATOM   1779  CA  TYR A 122     -10.458  18.763  -6.714  1.00  1.65           C
ATOM   1780  C   TYR A 122      -9.508  17.852  -7.467  1.00  1.65           C
ATOM   1781  O   TYR A 122      -9.952  17.069  -8.305  1.00  1.65           O
ATOM   1782  CB  TYR A 122     -10.435  20.173  -7.312  1.00  1.65           C
ATOM   1783  CG  TYR A 122     -11.632  21.029  -6.936  1.00  1.65           C
ATOM   1784  CD1 TYR A 122     -11.449  22.194  -6.208  1.00  1.65           C
ATOM   1785  CD2 TYR A 122     -12.906  20.654  -7.325  1.00  1.65           C
ATOM   1786  CE1 TYR A 122     -12.526  22.972  -5.855  1.00  1.65           C
ATOM   1787  CE2 TYR A 122     -13.992  21.439  -6.976  1.00  1.65           C
ATOM   1788  CZ  TYR A 122     -13.802  22.591  -6.240  1.00  1.65           C
ATOM   1789  OH  TYR A 122     -14.881  23.368  -5.888  1.00  1.65           O
ATOM      0  H   TYR A 122      -9.901  19.566  -4.994  1.00  1.65           H   new
ATOM      0  HA  TYR A 122     -11.359  18.415  -6.800  1.00  1.65           H   new
ATOM      0  HB2 TYR A 122      -9.625  20.623  -7.023  1.00  1.65           H   new
ATOM      0  HB3 TYR A 122     -10.391  20.103  -8.278  1.00  1.65           H   new
ATOM      0  HD1 TYR A 122     -10.591  22.451  -5.956  1.00  1.65           H   new
ATOM      0  HD2 TYR A 122     -13.032  19.877  -7.820  1.00  1.65           H   new
ATOM      0  HE1 TYR A 122     -12.399  23.750  -5.361  1.00  1.65           H   new
ATOM      0  HE2 TYR A 122     -14.849  21.190  -7.237  1.00  1.65           H   new
ATOM      0  HH  TYR A 122     -15.586  23.021  -6.186  1.00  1.65           H   new
ATOM   1799  N   VAL A 123      -8.220  17.903  -7.126  1.00  1.78           N
ATOM   1800  CA  VAL A 123      -7.226  17.046  -7.752  1.00  1.78           C
ATOM   1801  C   VAL A 123      -7.470  15.584  -7.434  1.00  1.78           C
ATOM   1802  O   VAL A 123      -7.415  14.730  -8.320  1.00  1.78           O
ATOM   1803  CB  VAL A 123      -5.809  17.432  -7.308  1.00  1.78           C
ATOM   1804  CG1 VAL A 123      -4.814  16.400  -7.795  1.00  1.78           C
ATOM   1805  CG2 VAL A 123      -5.463  18.795  -7.880  1.00  1.78           C
ATOM      0  H   VAL A 123      -7.904  18.434  -6.528  1.00  1.78           H   new
ATOM      0  HA  VAL A 123      -7.307  17.173  -8.710  1.00  1.78           H   new
ATOM      0  HB  VAL A 123      -5.771  17.467  -6.339  1.00  1.78           H   new
ATOM      0 HG11 VAL A 123      -3.921  16.651  -7.510  1.00  1.78           H   new
ATOM      0 HG12 VAL A 123      -5.039  15.533  -7.424  1.00  1.78           H   new
ATOM      0 HG13 VAL A 123      -4.843  16.354  -8.763  1.00  1.78           H   new
ATOM      0 HG21 VAL A 123      -4.568  19.045  -7.603  1.00  1.78           H   new
ATOM      0 HG22 VAL A 123      -5.503  18.759  -8.849  1.00  1.78           H   new
ATOM      0 HG23 VAL A 123      -6.097  19.453  -7.555  1.00  1.78           H   new
ATOM   1815  N   TYR A 124      -7.777  15.278  -6.177  1.00  1.96           N
ATOM   1816  CA  TYR A 124      -8.006  13.899  -5.779  1.00  1.96           C
ATOM   1817  C   TYR A 124      -9.147  13.295  -6.594  1.00  1.96           C
ATOM   1818  O   TYR A 124      -9.074  12.145  -7.038  1.00  1.96           O
ATOM   1819  CB  TYR A 124      -8.342  13.825  -4.286  1.00  1.96           C
ATOM   1820  CG  TYR A 124      -7.174  14.139  -3.350  1.00  1.96           C
ATOM   1821  CD1 TYR A 124      -7.416  14.627  -2.066  1.00  1.96           C
ATOM   1822  CD2 TYR A 124      -5.877  13.950  -3.773  1.00  1.96           C
ATOM   1823  CE1 TYR A 124      -6.356  14.911  -1.222  1.00  1.96           C
ATOM   1824  CE2 TYR A 124      -4.825  14.239  -2.925  1.00  1.96           C
ATOM   1825  CZ  TYR A 124      -5.066  14.717  -1.655  1.00  1.96           C
ATOM   1826  OH  TYR A 124      -4.014  15.002  -0.814  1.00  1.96           O
ATOM      0  H   TYR A 124      -7.857  15.854  -5.543  1.00  1.96           H   new
ATOM      0  HA  TYR A 124      -7.195  13.393  -5.946  1.00  1.96           H   new
ATOM      0  HB2 TYR A 124      -9.065  14.444  -4.099  1.00  1.96           H   new
ATOM      0  HB3 TYR A 124      -8.671  12.935  -4.085  1.00  1.96           H   new
ATOM      0  HD1 TYR A 124      -8.290  14.762  -1.777  1.00  1.96           H   new
ATOM      0  HD2 TYR A 124      -5.709  13.628  -4.629  1.00  1.96           H   new
ATOM      0  HE1 TYR A 124      -6.516  15.232  -0.364  1.00  1.96           H   new
ATOM      0  HE2 TYR A 124      -3.950  14.110  -3.213  1.00  1.96           H   new
ATOM      0  HH  TYR A 124      -3.289  14.837  -1.205  1.00  1.96           H   new
ATOM   1836  N   VAL A 125     -10.190  14.087  -6.821  1.00  2.21           N
ATOM   1837  CA  VAL A 125     -11.335  13.633  -7.590  1.00  2.21           C
ATOM   1838  C   VAL A 125     -11.053  13.580  -9.102  1.00  2.21           C
ATOM   1839  O   VAL A 125     -11.367  12.592  -9.768  1.00  2.21           O
ATOM   1840  CB  VAL A 125     -12.525  14.563  -7.308  1.00  2.21           C
ATOM   1841  CG1 VAL A 125     -13.685  14.209  -8.191  1.00  2.21           C
ATOM   1842  CG2 VAL A 125     -12.915  14.443  -5.848  1.00  2.21           C
ATOM      0  H   VAL A 125     -10.251  14.896  -6.535  1.00  2.21           H   new
ATOM      0  HA  VAL A 125     -11.538  12.726  -7.313  1.00  2.21           H   new
ATOM      0  HB  VAL A 125     -12.270  15.479  -7.498  1.00  2.21           H   new
ATOM      0 HG11 VAL A 125     -14.428  14.803  -8.003  1.00  2.21           H   new
ATOM      0 HG12 VAL A 125     -13.425  14.302  -9.121  1.00  2.21           H   new
ATOM      0 HG13 VAL A 125     -13.953  13.292  -8.021  1.00  2.21           H   new
ATOM      0 HG21 VAL A 125     -13.666  15.028  -5.664  1.00  2.21           H   new
ATOM      0 HG22 VAL A 125     -13.165  13.526  -5.654  1.00  2.21           H   new
ATOM      0 HG23 VAL A 125     -12.163  14.698  -5.290  1.00  2.21           H   new
ATOM   1852  N   LYS A 126     -10.456  14.639  -9.650  1.00  2.57           N
ATOM   1853  CA  LYS A 126     -10.175  14.736 -11.082  1.00  2.57           C
ATOM   1854  C   LYS A 126      -9.101  13.782 -11.603  1.00  2.57           C
ATOM   1855  O   LYS A 126      -9.194  13.312 -12.738  1.00  2.57           O
ATOM   1856  CB  LYS A 126      -9.782  16.168 -11.446  1.00  2.57           C
ATOM   1857  CG  LYS A 126     -10.933  17.180 -11.377  1.00  2.57           C
ATOM   1858  CD  LYS A 126     -10.463  18.593 -11.714  1.00  2.57           C
ATOM   1859  CE  LYS A 126     -11.608  19.598 -11.623  1.00  2.57           C
ATOM   1860  NZ  LYS A 126     -11.164  20.986 -11.956  1.00  2.57           N1+
ATOM      0  H   LYS A 126     -10.201  15.325  -9.198  1.00  2.57           H   new
ATOM      0  HA  LYS A 126     -11.002  14.471 -11.513  1.00  2.57           H   new
ATOM      0  HB2 LYS A 126      -9.074  16.459 -10.850  1.00  2.57           H   new
ATOM      0  HB3 LYS A 126      -9.416  16.173 -12.344  1.00  2.57           H   new
ATOM      0  HG2 LYS A 126     -11.634  16.916 -11.994  1.00  2.57           H   new
ATOM      0  HG3 LYS A 126     -11.320  17.171 -10.487  1.00  2.57           H   new
ATOM      0  HD2 LYS A 126      -9.753  18.853 -11.106  1.00  2.57           H   new
ATOM      0  HD3 LYS A 126     -10.089  18.606 -12.609  1.00  2.57           H   new
ATOM      0  HE2 LYS A 126     -12.319  19.333 -12.228  1.00  2.57           H   new
ATOM      0  HE3 LYS A 126     -11.979  19.584 -10.727  1.00  2.57           H   new
ATOM      0  HZ1 LYS A 126     -11.856  21.542 -11.893  1.00  2.57           H   new
ATOM      0  HZ2 LYS A 126     -10.527  21.239 -11.388  1.00  2.57           H   new
ATOM      0  HZ3 LYS A 126     -10.844  21.004 -12.786  1.00  2.57           H   new
ATOM   1874  N   THR A 127      -8.073  13.507 -10.797  1.00  3.06           N
ATOM   1875  CA  THR A 127      -6.962  12.669 -11.240  1.00  3.06           C
ATOM   1876  C   THR A 127      -7.065  11.236 -10.716  1.00  3.06           C
ATOM   1877  O   THR A 127      -6.151  10.430 -10.915  1.00  3.06           O
ATOM   1878  CB  THR A 127      -5.610  13.271 -10.811  1.00  3.06           C
ATOM   1879  CG2 THR A 127      -5.513  14.702 -11.333  1.00  3.06           C
ATOM   1880  OG1 THR A 127      -5.512  13.305  -9.385  1.00  3.06           O
ATOM      0  H   THR A 127      -8.002  13.797  -9.990  1.00  3.06           H   new
ATOM      0  HA  THR A 127      -7.014  12.640 -12.208  1.00  3.06           H   new
ATOM      0  HB  THR A 127      -4.895  12.724 -11.172  1.00  3.06           H   new
ATOM      0  HG1 THR A 127      -6.007  13.914  -9.084  1.00  3.06           H   new
ATOM      0 HG21 THR A 127      -4.664  15.087 -11.066  1.00  3.06           H   new
ATOM      0 HG22 THR A 127      -5.576  14.699 -12.301  1.00  3.06           H   new
ATOM      0 HG23 THR A 127      -6.237  15.231 -10.964  1.00  3.06           H   new
ATOM   1888  N   GLY A 128      -8.156  10.932 -10.021  1.00  3.68           N
ATOM   1889  CA  GLY A 128      -8.360   9.611  -9.453  1.00  3.68           C
ATOM   1890  C   GLY A 128      -8.951   8.674 -10.496  1.00  3.68           C
ATOM   1891  O   GLY A 128      -9.052   9.020 -11.674  1.00  3.68           O
ATOM      0  H   GLY A 128      -8.796  11.486  -9.867  1.00  3.68           H   new
ATOM      0  HA2 GLY A 128      -7.516   9.256  -9.131  1.00  3.68           H   new
ATOM      0  HA3 GLY A 128      -8.953   9.669  -8.688  1.00  3.68           H   new
ATOM   1895  N   LYS A 129      -9.348   7.478 -10.076  1.00  4.38           N
ATOM   1896  CA  LYS A 129      -9.901   6.524 -11.030  1.00  4.38           C
ATOM   1897  C   LYS A 129     -11.367   6.815 -11.285  1.00  4.38           C
ATOM   1898  O   LYS A 129     -12.062   7.320 -10.404  1.00  4.38           O
ATOM   1899  CB  LYS A 129      -9.755   5.081 -10.543  1.00  4.38           C
ATOM   1900  CG  LYS A 129      -8.321   4.578 -10.419  1.00  4.38           C
ATOM   1901  CD  LYS A 129      -8.283   3.090 -10.042  1.00  4.38           C
ATOM   1902  CE  LYS A 129      -6.854   2.590  -9.882  1.00  4.38           C
ATOM   1903  NZ  LYS A 129      -6.806   1.138  -9.529  1.00  4.38           N1+
ATOM      0  H   LYS A 129      -9.308   7.203  -9.262  1.00  4.38           H   new
ATOM      0  HA  LYS A 129      -9.397   6.623 -11.853  1.00  4.38           H   new
ATOM      0  HB2 LYS A 129     -10.186   5.002  -9.678  1.00  4.38           H   new
ATOM      0  HB3 LYS A 129     -10.235   4.499 -11.153  1.00  4.38           H   new
ATOM      0  HG2 LYS A 129      -7.855   4.713 -11.259  1.00  4.38           H   new
ATOM      0  HG3 LYS A 129      -7.851   5.096  -9.747  1.00  4.38           H   new
ATOM      0  HD2 LYS A 129      -8.770   2.952  -9.214  1.00  4.38           H   new
ATOM      0  HD3 LYS A 129      -8.734   2.570 -10.726  1.00  4.38           H   new
ATOM      0  HE2 LYS A 129      -6.366   2.738 -10.707  1.00  4.38           H   new
ATOM      0  HE3 LYS A 129      -6.407   3.105  -9.192  1.00  4.38           H   new
ATOM      0  HZ1 LYS A 129      -5.958   0.881  -9.444  1.00  4.38           H   new
ATOM      0  HZ2 LYS A 129      -7.235   1.005  -8.761  1.00  4.38           H   new
ATOM      0  HZ3 LYS A 129      -7.196   0.663 -10.172  1.00  4.38           H   new
ATOM   1917  N   ARG A 130     -11.834   6.482 -12.480  1.00  5.09           N
ATOM   1918  CA  ARG A 130     -13.244   6.614 -12.803  1.00  5.09           C
ATOM   1919  C   ARG A 130     -13.846   5.264 -13.132  1.00  5.09           C
ATOM   1920  O   ARG A 130     -13.360   4.576 -14.028  1.00  5.09           O
ATOM   1921  CB  ARG A 130     -13.474   7.564 -13.966  1.00  5.09           C
ATOM   1922  CG  ARG A 130     -13.016   9.003 -13.749  1.00  5.09           C
ATOM   1923  CD  ARG A 130     -13.854   9.698 -12.731  1.00  5.09           C
ATOM   1924  NE  ARG A 130     -13.578  11.127 -12.689  1.00  5.09           N
ATOM   1925  CZ  ARG A 130     -14.249  12.019 -11.935  1.00  5.09           C
ATOM   1926  NH1 ARG A 130     -15.213  11.611 -11.136  1.00  5.09           N1+
ATOM   1927  NH2 ARG A 130     -13.949  13.299 -12.020  1.00  5.09           N
ATOM   1928  OXT ARG A 130     -14.436   4.691 -12.228  1.00  5.09           O1-
ATOM      0  H   ARG A 130     -11.348   6.176 -13.120  1.00  5.09           H   new
ATOM      0  HA  ARG A 130     -13.679   6.982 -12.018  1.00  5.09           H   new
ATOM      0  HB2 ARG A 130     -13.017   7.211 -14.745  1.00  5.09           H   new
ATOM      0  HB3 ARG A 130     -14.422   7.572 -14.173  1.00  5.09           H   new
ATOM      0  HG2 ARG A 130     -12.089   9.009 -13.464  1.00  5.09           H   new
ATOM      0  HG3 ARG A 130     -13.058   9.487 -14.589  1.00  5.09           H   new
ATOM      0  HD2 ARG A 130     -14.792   9.555 -12.932  1.00  5.09           H   new
ATOM      0  HD3 ARG A 130     -13.689   9.311 -11.857  1.00  5.09           H   new
ATOM      0  HE  ARG A 130     -12.939  11.424 -13.182  1.00  5.09           H   new
ATOM      0 HH11 ARG A 130     -15.414  10.776 -11.096  1.00  5.09           H   new
ATOM      0 HH12 ARG A 130     -15.642  12.180 -10.654  1.00  5.09           H   new
ATOM      0 HH21 ARG A 130     -13.328  13.561 -12.554  1.00  5.09           H   new
ATOM      0 HH22 ARG A 130     -14.374  13.873 -11.541  1.00  5.09           H   new
TER
END
