# Supplementary material for: Integrative proteome-wide structural analysis and high-throughput docking identify broad-spectrum antiviral scaffolds against Zika, Yellow Fever, West Nile, Saint Louis encephalitis, and Usutu viruses
Source: Front Cell Infect Microbiol. 2026 Apr 30;16:1723132. doi: 10.3389/fcimb.2026.1723132 (PMC13171538; doi:10.3389/fcimb.2026.1723132)
Supplement: Supplementary file 7 [file DataSheet7.zip › ZIKV/ZIKV_NS2b/ZIKV_NS2b.pdb]

ATOM      1  N   SER A   1       3.258  -0.493  -2.031  1.00  7.53           N  
ATOM      2  CA  SER A   1       4.119   0.679  -1.954  1.00  7.53           C  
ATOM      3  C   SER A   1       3.422   1.811  -1.214  1.00  7.53           C  
ATOM      4  O   SER A   1       2.367   2.279  -1.630  1.00  7.53           O  
ATOM      5  CB  SER A   1       4.502   1.128  -3.352  1.00  7.53           C  
ATOM      6  OG  SER A   1       5.299   0.170  -3.987  1.00  7.53           O  
ATOM      7 1H   SER A   1       3.823  -1.328  -2.081  1.00  7.53           H  
ATOM      8 2H   SER A   1       2.673  -0.531  -1.208  1.00  7.53           H  
ATOM      9 3H   SER A   1       2.676  -0.429  -2.854  1.00  7.53           H  
ATOM     10  HA  SER A   1       5.022   0.410  -1.405  1.00  7.53           H  
ATOM     11 1HB  SER A   1       3.598   1.297  -3.936  1.00  7.53           H  
ATOM     12 2HB  SER A   1       5.035   2.066  -3.306  1.00  7.53           H  
ATOM     13  HG  SER A   1       4.768  -0.630  -4.028  1.00  7.53           H  
ATOM     14  N   TRP A   2       4.028   2.269  -0.121  1.00  7.26           N  
ATOM     15  CA  TRP A   2       3.465   3.360   0.683  1.00  7.26           C  
ATOM     16  C   TRP A   2       3.078   4.661  -0.062  1.00  7.26           C  
ATOM     17  O   TRP A   2       1.993   5.179   0.198  1.00  7.26           O  
ATOM     18  CB  TRP A   2       4.329   3.670   1.899  1.00  7.26           C  
ATOM     19  CG  TRP A   2       3.818   4.848   2.659  1.00  7.26           C  
ATOM     20  CD1 TRP A   2       4.405   6.034   2.706  1.00  7.26           C  
ATOM     21  CD2 TRP A   2       2.610   4.981   3.448  1.00  7.26           C  
ATOM     22  CE2 TRP A   2       2.583   6.286   3.914  1.00  7.26           C  
ATOM     23  CE3 TRP A   2       1.570   4.122   3.785  1.00  7.26           C  
ATOM     24  NE1 TRP A   2       3.675   6.907   3.447  1.00  7.26           N  
ATOM     25  CZ2 TRP A   2       1.577   6.764   4.712  1.00  7.26           C  
ATOM     26  CZ3 TRP A   2       0.544   4.613   4.597  1.00  7.26           C  
ATOM     27  CH2 TRP A   2       0.566   5.904   5.044  1.00  7.26           C  
ATOM     28  H   TRP A   2       4.899   1.851   0.183  1.00  7.26           H  
ATOM     29  HA  TRP A   2       2.538   2.976   1.107  1.00  7.26           H  
ATOM     30 1HB  TRP A   2       4.341   2.809   2.577  1.00  7.26           H  
ATOM     31 2HB  TRP A   2       5.342   3.857   1.593  1.00  7.26           H  
ATOM     32  HD1 TRP A   2       5.322   6.267   2.225  1.00  7.26           H  
ATOM     33  HE1 TRP A   2       3.924   7.871   3.622  1.00  7.26           H  
ATOM     34  HE3 TRP A   2       1.564   3.092   3.427  1.00  7.26           H  
ATOM     35  HZ2 TRP A   2       1.571   7.791   5.078  1.00  7.26           H  
ATOM     36  HZ3 TRP A   2      -0.275   3.944   4.870  1.00  7.26           H  
ATOM     37  HH2 TRP A   2      -0.232   6.266   5.675  1.00  7.26           H  
ATOM     38  N   PRO A   3       3.901   5.229  -0.976  1.00  6.95           N  
ATOM     39  CA  PRO A   3       5.208   4.890  -1.557  1.00  6.95           C  
ATOM     40  C   PRO A   3       6.435   5.151  -0.679  1.00  6.95           C  
ATOM     41  O   PRO A   3       6.404   6.016   0.193  1.00  6.95           O  
ATOM     42  CB  PRO A   3       5.253   5.812  -2.778  1.00  6.95           C  
ATOM     43  CG  PRO A   3       4.479   7.013  -2.364  1.00  6.95           C  
ATOM     44  CD  PRO A   3       3.359   6.477  -1.510  1.00  6.95           C  
ATOM     45  HA  PRO A   3       5.159   3.865  -1.900  1.00  6.95           H  
ATOM     46 1HB  PRO A   3       6.289   6.051  -3.048  1.00  6.95           H  
ATOM     47 2HB  PRO A   3       4.808   5.301  -3.644  1.00  6.95           H  
ATOM     48 1HG  PRO A   3       5.131   7.697  -1.817  1.00  6.95           H  
ATOM     49 2HG  PRO A   3       4.119   7.562  -3.246  1.00  6.95           H  
ATOM     50 1HD  PRO A   3       3.138   7.167  -0.682  1.00  6.95           H  
ATOM     51 2HD  PRO A   3       2.465   6.264  -2.113  1.00  6.95           H  
ATOM     52  N   PRO A   4       7.584   4.533  -1.006  1.00  6.64           N  
ATOM     53  CA  PRO A   4       8.900   4.793  -0.433  1.00  6.64           C  
ATOM     54  C   PRO A   4       9.262   6.280  -0.406  1.00  6.64           C  
ATOM     55  O   PRO A   4       9.977   6.722   0.487  1.00  6.64           O  
ATOM     56  CB  PRO A   4       9.818   4.025  -1.392  1.00  6.64           C  
ATOM     57  CG  PRO A   4       8.971   2.872  -1.866  1.00  6.64           C  
ATOM     58  CD  PRO A   4       7.584   3.441  -2.012  1.00  6.64           C  
ATOM     59  HA  PRO A   4       8.950   4.358   0.568  1.00  6.64           H  
ATOM     60 1HB  PRO A   4      10.148   4.683  -2.210  1.00  6.64           H  
ATOM     61 2HB  PRO A   4      10.725   3.699  -0.858  1.00  6.64           H  
ATOM     62 1HG  PRO A   4       9.367   2.476  -2.816  1.00  6.64           H  
ATOM     63 2HG  PRO A   4       9.015   2.046  -1.140  1.00  6.64           H  
ATOM     64 1HD  PRO A   4       7.425   3.822  -3.031  1.00  6.64           H  
ATOM     65 2HD  PRO A   4       6.891   2.641  -1.740  1.00  6.64           H  
ATOM     66  N   SER A   5       8.775   7.075  -1.359  1.00  6.39           N  
ATOM     67  CA  SER A   5       9.097   8.502  -1.352  1.00  6.39           C  
ATOM     68  C   SER A   5       8.548   9.176  -0.091  1.00  6.39           C  
ATOM     69  O   SER A   5       9.180  10.071   0.493  1.00  6.39           O  
ATOM     70  CB  SER A   5       8.514   9.177  -2.575  1.00  6.39           C  
ATOM     71  OG  SER A   5       9.121   8.708  -3.749  1.00  6.39           O  
ATOM     72  H   SER A   5       8.191   6.701  -2.092  1.00  6.39           H  
ATOM     73  HA  SER A   5      10.182   8.615  -1.362  1.00  6.39           H  
ATOM     74 1HB  SER A   5       7.440   8.988  -2.613  1.00  6.39           H  
ATOM     75 2HB  SER A   5       8.652  10.254  -2.492  1.00  6.39           H  
ATOM     76  HG  SER A   5       8.724   9.208  -4.470  1.00  6.39           H  
ATOM     77  N   GLU A   6       7.345   8.766   0.306  1.00  6.23           N  
ATOM     78  CA  GLU A   6       6.688   9.329   1.467  1.00  6.23           C  
ATOM     79  C   GLU A   6       7.341   8.748   2.721  1.00  6.23           C  
ATOM     80  O   GLU A   6       7.470   9.433   3.740  1.00  6.23           O  
ATOM     81  CB  GLU A   6       5.181   9.106   1.380  1.00  6.23           C  
ATOM     82  CG  GLU A   6       4.469   9.898   0.274  1.00  6.23           C  
ATOM     83  CD  GLU A   6       4.495  11.388   0.462  1.00  6.23           C  
ATOM     84  OE1 GLU A   6       4.148  11.843   1.526  1.00  6.23           O  
ATOM     85  OE2 GLU A   6       4.848  12.074  -0.469  1.00  6.23           O1-
ATOM     86  H   GLU A   6       6.897   7.988  -0.171  1.00  6.23           H  
ATOM     87  HA  GLU A   6       6.854  10.405   1.472  1.00  6.23           H  
ATOM     88 1HB  GLU A   6       5.001   8.090   1.113  1.00  6.23           H  
ATOM     89 2HB  GLU A   6       4.708   9.313   2.334  1.00  6.23           H  
ATOM     90 1HG  GLU A   6       4.951   9.674  -0.670  1.00  6.23           H  
ATOM     91 2HG  GLU A   6       3.436   9.559   0.213  1.00  6.23           H  
ATOM     92  N   VAL A   7       7.813   7.502   2.624  1.00  6.17           N  
ATOM     93  CA  VAL A   7       8.525   6.908   3.750  1.00  6.17           C  
ATOM     94  C   VAL A   7       9.798   7.678   4.025  1.00  6.17           C  
ATOM     95  O   VAL A   7      10.096   8.005   5.170  1.00  6.17           O  
ATOM     96  CB  VAL A   7       8.967   5.478   3.487  1.00  6.17           C  
ATOM     97  CG1 VAL A   7       9.858   5.062   4.624  1.00  6.17           C  
ATOM     98  CG2 VAL A   7       7.762   4.570   3.320  1.00  6.17           C  
ATOM     99  H   VAL A   7       7.642   6.969   1.769  1.00  6.17           H  
ATOM    100  HA  VAL A   7       7.886   6.940   4.630  1.00  6.17           H  
ATOM    101  HB  VAL A   7       9.567   5.447   2.591  1.00  6.17           H  
ATOM    102 1HG1 VAL A   7      10.225   4.057   4.452  1.00  6.17           H  
ATOM    103 2HG1 VAL A   7      10.707   5.741   4.688  1.00  6.17           H  
ATOM    104 3HG1 VAL A   7       9.295   5.102   5.551  1.00  6.17           H  
ATOM    105 1HG2 VAL A   7       8.094   3.553   3.122  1.00  6.17           H  
ATOM    106 2HG2 VAL A   7       7.161   4.585   4.215  1.00  6.17           H  
ATOM    107 3HG2 VAL A   7       7.184   4.926   2.484  1.00  6.17           H  
ATOM    108  N   LEU A   8      10.545   7.982   2.968  1.00  6.17           N  
ATOM    109  CA  LEU A   8      11.784   8.720   3.115  1.00  6.17           C  
ATOM    110  C   LEU A   8      11.499  10.100   3.672  1.00  6.17           C  
ATOM    111  O   LEU A   8      12.286  10.617   4.470  1.00  6.17           O  
ATOM    112  CB  LEU A   8      12.515   8.778   1.785  1.00  6.17           C  
ATOM    113  CG  LEU A   8      13.067   7.424   1.330  1.00  6.17           C  
ATOM    114  CD1 LEU A   8      13.611   7.549  -0.077  1.00  6.17           C  
ATOM    115  CD2 LEU A   8      14.134   6.972   2.320  1.00  6.17           C  
ATOM    116  H   LEU A   8      10.255   7.667   2.044  1.00  6.17           H  
ATOM    117  HA  LEU A   8      12.415   8.189   3.823  1.00  6.17           H  
ATOM    118 1HB  LEU A   8      11.819   9.131   1.021  1.00  6.17           H  
ATOM    119 2HB  LEU A   8      13.342   9.479   1.862  1.00  6.17           H  
ATOM    120  HG  LEU A   8      12.269   6.688   1.318  1.00  6.17           H  
ATOM    121 1HD1 LEU A   8      13.995   6.584  -0.406  1.00  6.17           H  
ATOM    122 2HD1 LEU A   8      12.805   7.865  -0.744  1.00  6.17           H  
ATOM    123 3HD1 LEU A   8      14.411   8.284  -0.095  1.00  6.17           H  
ATOM    124 1HD2 LEU A   8      14.528   6.003   2.011  1.00  6.17           H  
ATOM    125 2HD2 LEU A   8      14.943   7.702   2.344  1.00  6.17           H  
ATOM    126 3HD2 LEU A   8      13.693   6.885   3.315  1.00  6.17           H  
ATOM    127  N   THR A   9      10.368  10.696   3.285  1.00  6.21           N  
ATOM    128  CA  THR A   9       9.997  11.970   3.865  1.00  6.21           C  
ATOM    129  C   THR A   9       9.808  11.788   5.368  1.00  6.21           C  
ATOM    130  O   THR A   9      10.347  12.570   6.150  1.00  6.21           O  
ATOM    131  CB  THR A   9       8.721  12.543   3.233  1.00  6.21           C  
ATOM    132  CG2 THR A   9       8.325  13.832   3.944  1.00  6.21           C  
ATOM    133  OG1 THR A   9       8.947  12.790   1.833  1.00  6.21           O  
ATOM    134  H   THR A   9       9.774  10.273   2.571  1.00  6.21           H  
ATOM    135  HA  THR A   9      10.807  12.680   3.703  1.00  6.21           H  
ATOM    136  HB  THR A   9       7.913  11.829   3.333  1.00  6.21           H  
ATOM    137  HG1 THR A   9       9.100  11.937   1.370  1.00  6.21           H  
ATOM    138 1HG2 THR A   9       7.415  14.227   3.495  1.00  6.21           H  
ATOM    139 2HG2 THR A   9       8.147  13.620   4.998  1.00  6.21           H  
ATOM    140 3HG2 THR A   9       9.125  14.562   3.850  1.00  6.21           H  
ATOM    141  N   ALA A  10       9.097  10.722   5.776  1.00  6.25           N  
ATOM    142  CA  ALA A  10       8.882  10.448   7.198  1.00  6.25           C  
ATOM    143  C   ALA A  10      10.213  10.279   7.915  1.00  6.25           C  
ATOM    144  O   ALA A  10      10.385  10.730   9.044  1.00  6.25           O  
ATOM    145  CB  ALA A  10       8.031   9.205   7.394  1.00  6.25           C  
ATOM    146  H   ALA A  10       8.671  10.112   5.077  1.00  6.25           H  
ATOM    147  HA  ALA A  10       8.369  11.295   7.631  1.00  6.25           H  
ATOM    148 1HB  ALA A  10       7.867   9.042   8.458  1.00  6.25           H  
ATOM    149 2HB  ALA A  10       7.077   9.348   6.893  1.00  6.25           H  
ATOM    150 3HB  ALA A  10       8.528   8.341   6.978  1.00  6.25           H  
ATOM    151  N   VAL A  11      11.187   9.671   7.248  1.00  6.27           N  
ATOM    152  CA  VAL A  11      12.494   9.537   7.859  1.00  6.27           C  
ATOM    153  C   VAL A  11      13.108  10.928   8.031  1.00  6.27           C  
ATOM    154  O   VAL A  11      13.591  11.280   9.105  1.00  6.27           O  
ATOM    155  CB  VAL A  11      13.430   8.658   7.013  1.00  6.27           C  
ATOM    156  CG1 VAL A  11      14.821   8.701   7.606  1.00  6.27           C  
ATOM    157  CG2 VAL A  11      12.911   7.234   6.969  1.00  6.27           C  
ATOM    158  H   VAL A  11      10.996   9.279   6.326  1.00  6.27           H  
ATOM    159  HA  VAL A  11      12.379   9.078   8.835  1.00  6.27           H  
ATOM    160  HB  VAL A  11      13.483   9.058   6.007  1.00  6.27           H  
ATOM    161 1HG1 VAL A  11      15.491   8.093   7.000  1.00  6.27           H  
ATOM    162 2HG1 VAL A  11      15.177   9.731   7.620  1.00  6.27           H  
ATOM    163 3HG1 VAL A  11      14.794   8.312   8.623  1.00  6.27           H  
ATOM    164 1HG2 VAL A  11      13.574   6.623   6.360  1.00  6.27           H  
ATOM    165 2HG2 VAL A  11      12.876   6.837   7.970  1.00  6.27           H  
ATOM    166 3HG2 VAL A  11      11.920   7.221   6.541  1.00  6.27           H  
ATOM    167  N   GLY A  12      13.030  11.761   7.000  1.00  6.27           N  
ATOM    168  CA  GLY A  12      13.566  13.111   7.105  1.00  6.27           C  
ATOM    169  C   GLY A  12      12.914  13.911   8.241  1.00  6.27           C  
ATOM    170  O   GLY A  12      13.599  14.645   8.951  1.00  6.27           O  
ATOM    171  H   GLY A  12      12.613  11.445   6.124  1.00  6.27           H  
ATOM    172 1HA  GLY A  12      14.643  13.059   7.261  1.00  6.27           H  
ATOM    173 2HA  GLY A  12      13.404  13.625   6.159  1.00  6.27           H  
ATOM    174  N   LEU A  13      11.612  13.703   8.468  1.00  6.29           N  
ATOM    175  CA  LEU A  13      10.842  14.403   9.503  1.00  6.29           C  
ATOM    176  C   LEU A  13      11.288  14.076  10.922  1.00  6.29           C  
ATOM    177  O   LEU A  13      11.037  14.844  11.862  1.00  6.29           O  
ATOM    178  CB  LEU A  13       9.347  14.105   9.362  1.00  6.29           C  
ATOM    179  CG  LEU A  13       8.685  14.682   8.095  1.00  6.29           C  
ATOM    180  CD1 LEU A  13       7.242  14.213   8.003  1.00  6.29           C  
ATOM    181  CD2 LEU A  13       8.772  16.186   8.129  1.00  6.29           C  
ATOM    182  H   LEU A  13      11.119  13.070   7.836  1.00  6.29           H  
ATOM    183  HA  LEU A  13      10.982  15.471   9.351  1.00  6.29           H  
ATOM    184 1HB  LEU A  13       9.216  13.027   9.345  1.00  6.29           H  
ATOM    185 2HB  LEU A  13       8.828  14.501  10.232  1.00  6.29           H  
ATOM    186  HG  LEU A  13       9.205  14.329   7.229  1.00  6.29           H  
ATOM    187 1HD1 LEU A  13       6.790  14.617   7.098  1.00  6.29           H  
ATOM    188 2HD1 LEU A  13       7.204  13.139   7.970  1.00  6.29           H  
ATOM    189 3HD1 LEU A  13       6.691  14.563   8.873  1.00  6.29           H  
ATOM    190 1HD2 LEU A  13       8.319  16.594   7.226  1.00  6.29           H  
ATOM    191 2HD2 LEU A  13       8.244  16.563   9.005  1.00  6.29           H  
ATOM    192 3HD2 LEU A  13       9.819  16.487   8.179  1.00  6.29           H  
ATOM    193  N   ILE A  14      11.965  12.955  11.096  1.00  6.32           N  
ATOM    194  CA  ILE A  14      12.402  12.564  12.413  1.00  6.32           C  
ATOM    195  C   ILE A  14      13.909  12.779  12.567  1.00  6.32           C  
ATOM    196  O   ILE A  14      14.482  12.385  13.580  1.00  6.32           O  
ATOM    197  CB  ILE A  14      12.058  11.078  12.685  1.00  6.32           C  
ATOM    198  CG1 ILE A  14      12.805  10.232  11.720  1.00  6.32           C  
ATOM    199  CG2 ILE A  14      10.538  10.863  12.519  1.00  6.32           C  
ATOM    200  CD1 ILE A  14      12.871   8.776  11.990  1.00  6.32           C  
ATOM    201  H   ILE A  14      12.204  12.359  10.301  1.00  6.32           H  
ATOM    202  HA  ILE A  14      11.883  13.173  13.145  1.00  6.32           H  
ATOM    203  HB  ILE A  14      12.378  10.806  13.683  1.00  6.32           H  
ATOM    204 1HG1 ILE A  14      12.308  10.347  10.787  1.00  6.32           H  
ATOM    205 2HG1 ILE A  14      13.790  10.613  11.639  1.00  6.32           H  
ATOM    206 1HG2 ILE A  14      10.288   9.820  12.680  1.00  6.32           H  
ATOM    207 2HG2 ILE A  14      10.001  11.483  13.232  1.00  6.32           H  
ATOM    208 3HG2 ILE A  14      10.243  11.140  11.508  1.00  6.32           H  
ATOM    209 1HD1 ILE A  14      13.418   8.287  11.184  1.00  6.32           H  
ATOM    210 2HD1 ILE A  14      13.380   8.599  12.932  1.00  6.32           H  
ATOM    211 3HD1 ILE A  14      11.883   8.395  12.036  1.00  6.32           H  
ATOM    212  N   CYS A  15      14.558  13.386  11.559  1.00  6.36           N  
ATOM    213  CA  CYS A  15      15.997  13.612  11.588  1.00  6.36           C  
ATOM    214  C   CYS A  15      16.624  15.028  11.336  1.00  6.36           C  
ATOM    215  O   CYS A  15      17.763  15.021  10.866  1.00  6.36           O  
ATOM    216  CB  CYS A  15      16.630  12.728  10.507  1.00  6.36           C  
ATOM    217  SG  CYS A  15      16.379  10.956  10.691  1.00  6.36           S  
ATOM    218  H   CYS A  15      14.049  13.710  10.735  1.00  6.36           H  
ATOM    219  HA  CYS A  15      16.346  13.274  12.561  1.00  6.36           H  
ATOM    220 1HB  CYS A  15      16.226  13.020   9.532  1.00  6.36           H  
ATOM    221 2HB  CYS A  15      17.700  12.909  10.482  1.00  6.36           H  
ATOM    222  HG  CYS A  15      15.116  10.953  10.181  1.00  6.36           H  
ATOM    223  N   ALA A  16      16.035  16.251  11.556  1.00  6.39           N  
ATOM    224  CA  ALA A  16      14.795  16.821  12.147  1.00  6.39           C  
ATOM    225  C   ALA A  16      14.596  16.511  13.628  1.00  6.39           C  
ATOM    226  O   ALA A  16      15.431  16.938  14.420  1.00  6.39           O  
ATOM    227  CB  ALA A  16      13.572  16.486  11.355  1.00  6.39           C  
ATOM    228  H   ALA A  16      16.643  16.992  11.238  1.00  6.39           H  
ATOM    229  HA  ALA A  16      14.893  17.903  12.073  1.00  6.39           H  
ATOM    230 1HB  ALA A  16      12.710  17.006  11.778  1.00  6.39           H  
ATOM    231 2HB  ALA A  16      13.710  16.804  10.323  1.00  6.39           H  
ATOM    232 3HB  ALA A  16      13.402  15.505  11.378  1.00  6.39           H  
ATOM    233  N   LEU A  17      13.533  15.824  14.053  1.00  6.39           N  
ATOM    234  CA  LEU A  17      13.366  15.693  15.512  1.00  6.39           C  
ATOM    235  C   LEU A  17      14.516  15.040  16.286  1.00  6.39           C  
ATOM    236  O   LEU A  17      14.955  15.573  17.310  1.00  6.39           O  
ATOM    237  CB  LEU A  17      12.121  14.869  15.796  1.00  6.39           C  
ATOM    238  CG  LEU A  17      10.803  15.513  15.471  1.00  6.39           C  
ATOM    239  CD1 LEU A  17       9.692  14.473  15.568  1.00  6.39           C  
ATOM    240  CD2 LEU A  17      10.570  16.643  16.459  1.00  6.39           C  
ATOM    241  H   LEU A  17      12.827  15.454  13.411  1.00  6.39           H  
ATOM    242  HA  LEU A  17      13.224  16.695  15.914  1.00  6.39           H  
ATOM    243 1HB  LEU A  17      12.190  13.927  15.272  1.00  6.39           H  
ATOM    244 2HB  LEU A  17      12.114  14.665  16.849  1.00  6.39           H  
ATOM    245  HG  LEU A  17      10.822  15.903  14.448  1.00  6.39           H  
ATOM    246 1HD1 LEU A  17       8.737  14.939  15.331  1.00  6.39           H  
ATOM    247 2HD1 LEU A  17       9.888  13.668  14.860  1.00  6.39           H  
ATOM    248 3HD1 LEU A  17       9.656  14.076  16.574  1.00  6.39           H  
ATOM    249 1HD2 LEU A  17       9.615  17.124  16.245  1.00  6.39           H  
ATOM    250 2HD2 LEU A  17      10.554  16.237  17.475  1.00  6.39           H  
ATOM    251 3HD2 LEU A  17      11.373  17.372  16.372  1.00  6.39           H  
ATOM    252  N   ALA A  18      15.065  13.928  15.804  1.00  6.34           N  
ATOM    253  CA  ALA A  18      16.177  13.313  16.522  1.00  6.34           C  
ATOM    254  C   ALA A  18      17.373  14.264  16.545  1.00  6.34           C  
ATOM    255  O   ALA A  18      18.112  14.336  17.531  1.00  6.34           O  
ATOM    256  CB  ALA A  18      16.551  11.988  15.880  1.00  6.34           C  
ATOM    257  H   ALA A  18      14.721  13.489  14.960  1.00  6.34           H  
ATOM    258  HA  ALA A  18      15.865  13.133  17.550  1.00  6.34           H  
ATOM    259 1HB  ALA A  18      17.367  11.530  16.438  1.00  6.34           H  
ATOM    260 2HB  ALA A  18      15.685  11.326  15.889  1.00  6.34           H  
ATOM    261 3HB  ALA A  18      16.863  12.161  14.851  1.00  6.34           H  
ATOM    262  N   GLY A  19      17.554  14.976  15.430  1.00  6.23           N  
ATOM    263  CA  GLY A  19      18.646  15.917  15.219  1.00  6.23           C  
ATOM    264  C   GLY A  19      18.573  17.058  16.214  1.00  6.23           C  
ATOM    265  O   GLY A  19      19.546  17.377  16.894  1.00  6.23           O  
ATOM    266  H   GLY A  19      16.873  14.869  14.694  1.00  6.23           H  
ATOM    267 1HA  GLY A  19      19.598  15.398  15.318  1.00  6.23           H  
ATOM    268 2HA  GLY A  19      18.590  16.308  14.203  1.00  6.23           H  
ATOM    269  N   GLY A  20      17.405  17.680  16.292  1.00  6.18           N  
ATOM    270  CA  GLY A  20      17.170  18.791  17.192  1.00  6.18           C  
ATOM    271  C   GLY A  20      17.470  18.382  18.622  1.00  6.18           C  
ATOM    272  O   GLY A  20      18.248  19.033  19.320  1.00  6.18           O  
ATOM    273  H   GLY A  20      16.645  17.362  15.697  1.00  6.18           H  
ATOM    274 1HA  GLY A  20      17.797  19.633  16.906  1.00  6.18           H  
ATOM    275 2HA  GLY A  20      16.131  19.109  17.109  1.00  6.18           H  
ATOM    276  N   PHE A  21      16.884  17.272  19.062  1.00  6.30           N  
ATOM    277  CA  PHE A  21      17.100  16.829  20.428  1.00  6.30           C  
ATOM    278  C   PHE A  21      18.576  16.536  20.695  1.00  6.30           C  
ATOM    279  O   PHE A  21      19.090  16.848  21.765  1.00  6.30           O  
ATOM    280  CB  PHE A  21      16.284  15.585  20.736  1.00  6.30           C  
ATOM    281  CG  PHE A  21      14.813  15.805  20.857  1.00  6.30           C  
ATOM    282  CD1 PHE A  21      14.151  16.747  20.086  1.00  6.30           C  
ATOM    283  CD2 PHE A  21      14.090  15.076  21.764  1.00  6.30           C  
ATOM    284  CE1 PHE A  21      12.789  16.930  20.218  1.00  6.30           C  
ATOM    285  CE2 PHE A  21      12.734  15.252  21.910  1.00  6.30           C  
ATOM    286  CZ  PHE A  21      12.080  16.180  21.131  1.00  6.30           C  
ATOM    287  H   PHE A  21      16.267  16.739  18.445  1.00  6.30           H  
ATOM    288  HA  PHE A  21      16.783  17.626  21.101  1.00  6.30           H  
ATOM    289 1HB  PHE A  21      16.453  14.844  19.948  1.00  6.30           H  
ATOM    290 2HB  PHE A  21      16.629  15.160  21.662  1.00  6.30           H  
ATOM    291  HD1 PHE A  21      14.710  17.333  19.361  1.00  6.30           H  
ATOM    292  HD2 PHE A  21      14.602  14.347  22.369  1.00  6.30           H  
ATOM    293  HE1 PHE A  21      12.274  17.665  19.599  1.00  6.30           H  
ATOM    294  HE2 PHE A  21      12.180  14.657  22.634  1.00  6.30           H  
ATOM    295  HZ  PHE A  21      11.006  16.321  21.238  1.00  6.30           H  
ATOM    296  N   ALA A  22      19.282  15.977  19.715  1.00  6.55           N  
ATOM    297  CA  ALA A  22      20.700  15.657  19.856  1.00  6.55           C  
ATOM    298  C   ALA A  22      21.581  16.889  20.131  1.00  6.55           C  
ATOM    299  O   ALA A  22      22.713  16.738  20.593  1.00  6.55           O  
ATOM    300  CB  ALA A  22      21.204  14.958  18.610  1.00  6.55           C  
ATOM    301  H   ALA A  22      18.825  15.718  18.839  1.00  6.55           H  
ATOM    302  HA  ALA A  22      20.798  14.980  20.703  1.00  6.55           H  
ATOM    303 1HB  ALA A  22      22.247  14.684  18.744  1.00  6.55           H  
ATOM    304 2HB  ALA A  22      20.609  14.062  18.432  1.00  6.55           H  
ATOM    305 3HB  ALA A  22      21.111  15.626  17.759  1.00  6.55           H  
ATOM    306  N   LYS A  23      21.104  18.098  19.796  1.00  6.90           N  
ATOM    307  CA  LYS A  23      21.881  19.321  19.998  1.00  6.90           C  
ATOM    308  C   LYS A  23      21.709  19.877  21.414  1.00  6.90           C  
ATOM    309  O   LYS A  23      22.394  20.825  21.806  1.00  6.90           O  
ATOM    310  CB  LYS A  23      21.453  20.390  18.991  1.00  6.90           C  
ATOM    311  CG  LYS A  23      21.756  20.059  17.542  1.00  6.90           C  
ATOM    312  CD  LYS A  23      21.256  21.157  16.612  1.00  6.90           C  
ATOM    313  CE  LYS A  23      21.529  20.821  15.156  1.00  6.90           C  
ATOM    314  NZ  LYS A  23      20.995  21.868  14.234  1.00  6.90           N1+
ATOM    315  H   LYS A  23      20.157  18.191  19.429  1.00  6.90           H  
ATOM    316  HA  LYS A  23      22.934  19.090  19.849  1.00  6.90           H  
ATOM    317 1HB  LYS A  23      20.374  20.541  19.073  1.00  6.90           H  
ATOM    318 2HB  LYS A  23      21.936  21.334  19.233  1.00  6.90           H  
ATOM    319 1HG  LYS A  23      22.830  19.934  17.413  1.00  6.90           H  
ATOM    320 2HG  LYS A  23      21.266  19.126  17.281  1.00  6.90           H  
ATOM    321 1HD  LYS A  23      20.181  21.277  16.751  1.00  6.90           H  
ATOM    322 2HD  LYS A  23      21.746  22.098  16.860  1.00  6.90           H  
ATOM    323 1HE  LYS A  23      22.603  20.729  15.005  1.00  6.90           H  
ATOM    324 2HE  LYS A  23      21.055  19.866  14.921  1.00  6.90           H  
ATOM    325 1HZ  LYS A  23      21.192  21.609  13.277  1.00  6.90           H  
ATOM    326 2HZ  LYS A  23      19.996  21.948  14.363  1.00  6.90           H  
ATOM    327 3HZ  LYS A  23      21.433  22.755  14.437  1.00  6.90           H  
ATOM    328  N   ALA A  24      20.754  19.317  22.145  1.00  7.29           N  
ATOM    329  CA  ALA A  24      20.391  19.715  23.497  1.00  7.29           C  
ATOM    330  C   ALA A  24      21.154  18.771  24.467  1.00  7.29           C  
ATOM    331  O   ALA A  24      21.810  17.863  23.963  1.00  7.29           O  
ATOM    332  CB  ALA A  24      18.877  19.700  23.579  1.00  7.29           C  
ATOM    333  H   ALA A  24      20.240  18.525  21.758  1.00  7.29           H  
ATOM    334  HA  ALA A  24      20.750  20.727  23.667  1.00  7.29           H  
ATOM    335 1HB  ALA A  24      18.529  20.012  24.521  1.00  7.29           H  
ATOM    336 2HB  ALA A  24      18.484  20.381  22.828  1.00  7.29           H  
ATOM    337 3HB  ALA A  24      18.534  18.723  23.366  1.00  7.29           H  
ATOM    338  N   ASP A  25      21.188  18.938  25.825  1.00  7.62           N  
ATOM    339  CA  ASP A  25      20.452  19.788  26.795  1.00  7.62           C  
ATOM    340  C   ASP A  25      18.993  19.348  26.972  1.00  7.62           C  
ATOM    341  O   ASP A  25      18.158  20.122  27.435  1.00  7.62           O  
ATOM    342  CB  ASP A  25      20.496  21.294  26.475  1.00  7.62           C  
ATOM    343  CG  ASP A  25      21.900  21.863  26.442  1.00  7.62           C  
ATOM    344  OD1 ASP A  25      22.717  21.422  27.210  1.00  7.62           O  
ATOM    345  OD2 ASP A  25      22.140  22.741  25.655  1.00  7.62           O1-
ATOM    346  H   ASP A  25      21.843  18.315  26.277  1.00  7.62           H  
ATOM    347  HA  ASP A  25      20.938  19.672  27.763  1.00  7.62           H  
ATOM    348 1HB  ASP A  25      19.976  21.538  25.573  1.00  7.62           H  
ATOM    349 2HB  ASP A  25      19.964  21.817  27.273  1.00  7.62           H  
ATOM    350  N   ILE A  26      18.698  18.101  26.588  1.00  7.79           N  
ATOM    351  CA  ILE A  26      17.353  17.534  26.732  1.00  7.79           C  
ATOM    352  C   ILE A  26      17.341  16.086  27.258  1.00  7.79           C  
ATOM    353  O   ILE A  26      16.391  15.674  27.916  1.00  7.79           O  
ATOM    354  CB  ILE A  26      16.576  17.618  25.394  1.00  7.79           C  
ATOM    355  CG1 ILE A  26      15.107  17.416  25.630  1.00  7.79           C  
ATOM    356  CG2 ILE A  26      17.059  16.583  24.357  1.00  7.79           C  
ATOM    357  CD1 ILE A  26      14.272  17.756  24.417  1.00  7.79           C  
ATOM    358  H   ILE A  26      19.441  17.544  26.197  1.00  7.79           H  
ATOM    359  HA  ILE A  26      16.812  18.142  27.454  1.00  7.79           H  
ATOM    360  HB  ILE A  26      16.700  18.611  24.996  1.00  7.79           H  
ATOM    361 1HG1 ILE A  26      14.943  16.398  25.906  1.00  7.79           H  
ATOM    362 2HG1 ILE A  26      14.789  18.047  26.459  1.00  7.79           H  
ATOM    363 1HG2 ILE A  26      16.491  16.723  23.448  1.00  7.79           H  
ATOM    364 2HG2 ILE A  26      18.113  16.716  24.148  1.00  7.79           H  
ATOM    365 3HG2 ILE A  26      16.906  15.601  24.700  1.00  7.79           H  
ATOM    366 1HD1 ILE A  26      13.217  17.590  24.637  1.00  7.79           H  
ATOM    367 2HD1 ILE A  26      14.426  18.802  24.148  1.00  7.79           H  
ATOM    368 3HD1 ILE A  26      14.570  17.129  23.592  1.00  7.79           H  
ATOM    369  N   GLU A  27      18.348  15.286  26.866  1.00  7.80           N  
ATOM    370  CA  GLU A  27      18.498  13.834  27.154  1.00  7.80           C  
ATOM    371  C   GLU A  27      17.421  12.916  26.518  1.00  7.80           C  
ATOM    372  O   GLU A  27      17.656  11.721  26.299  1.00  7.80           O  
ATOM    373  CB  GLU A  27      18.534  13.578  28.670  1.00  7.80           C  
ATOM    374  CG  GLU A  27      19.695  14.257  29.410  1.00  7.80           C  
ATOM    375  CD  GLU A  27      19.753  13.911  30.893  1.00  7.80           C  
ATOM    376  OE1 GLU A  27      18.860  13.255  31.375  1.00  7.80           O  
ATOM    377  OE2 GLU A  27      20.700  14.307  31.534  1.00  7.80           O1-
ATOM    378  H   GLU A  27      19.076  15.709  26.316  1.00  7.80           H  
ATOM    379  HA  GLU A  27      19.462  13.522  26.751  1.00  7.80           H  
ATOM    380 1HB  GLU A  27      17.603  13.896  29.132  1.00  7.80           H  
ATOM    381 2HB  GLU A  27      18.624  12.507  28.847  1.00  7.80           H  
ATOM    382 1HG  GLU A  27      20.632  13.955  28.942  1.00  7.80           H  
ATOM    383 2HG  GLU A  27      19.597  15.335  29.299  1.00  7.80           H  
ATOM    384  N   MET A  28      16.325  13.505  26.050  1.00  7.68           N  
ATOM    385  CA  MET A  28      15.230  12.794  25.409  1.00  7.68           C  
ATOM    386  C   MET A  28      15.563  12.385  23.994  1.00  7.68           C  
ATOM    387  O   MET A  28      14.738  11.786  23.314  1.00  7.68           O  
ATOM    388  CB  MET A  28      13.965  13.635  25.400  1.00  7.68           C  
ATOM    389  CG  MET A  28      13.406  13.892  26.774  1.00  7.68           C  
ATOM    390  SD  MET A  28      13.047  12.352  27.641  1.00  7.68           S  
ATOM    391  CE  MET A  28      11.700  11.718  26.651  1.00  7.68           C  
ATOM    392  H   MET A  28      16.205  14.490  26.248  1.00  7.68           H  
ATOM    393  HA  MET A  28      15.035  11.889  25.980  1.00  7.68           H  
ATOM    394 1HB  MET A  28      14.155  14.576  24.908  1.00  7.68           H  
ATOM    395 2HB  MET A  28      13.199  13.122  24.821  1.00  7.68           H  
ATOM    396 1HG  MET A  28      14.133  14.458  27.362  1.00  7.68           H  
ATOM    397 2HG  MET A  28      12.491  14.477  26.702  1.00  7.68           H  
ATOM    398 1HE  MET A  28      11.366  10.762  27.056  1.00  7.68           H  
ATOM    399 2HE  MET A  28      10.872  12.428  26.667  1.00  7.68           H  
ATOM    400 3HE  MET A  28      12.037  11.581  25.629  1.00  7.68           H  
ATOM    401  N   ALA A  29      16.775  12.699  23.546  1.00  7.47           N  
ATOM    402  CA  ALA A  29      17.245  12.337  22.221  1.00  7.47           C  
ATOM    403  C   ALA A  29      17.194  10.824  22.052  1.00  7.47           C  
ATOM    404  O   ALA A  29      16.967  10.322  20.952  1.00  7.47           O  
ATOM    405  CB  ALA A  29      18.658  12.855  22.009  1.00  7.47           C  
ATOM    406  H   ALA A  29      17.397  13.195  24.167  1.00  7.47           H  
ATOM    407  HA  ALA A  29      16.583  12.782  21.485  1.00  7.47           H  
ATOM    408 1HB  ALA A  29      18.998  12.593  21.007  1.00  7.47           H  
ATOM    409 2HB  ALA A  29      18.674  13.935  22.125  1.00  7.47           H  
ATOM    410 3HB  ALA A  29      19.322  12.406  22.746  1.00  7.47           H  
ATOM    411  N   GLY A  30      17.430  10.094  23.146  1.00  7.27           N  
ATOM    412  CA  GLY A  30      17.389   8.639  23.101  1.00  7.27           C  
ATOM    413  C   GLY A  30      15.994   8.190  22.644  1.00  7.27           C  
ATOM    414  O   GLY A  30      15.834   7.673  21.531  1.00  7.27           O  
ATOM    415  H   GLY A  30      17.600  10.568  24.038  1.00  7.27           H  
ATOM    416 1HA  GLY A  30      18.134   8.282  22.392  1.00  7.27           H  
ATOM    417 2HA  GLY A  30      17.651   8.219  24.068  1.00  7.27           H  
ATOM    418  N   PRO A  31      14.970   8.331  23.506  1.00  7.13           N  
ATOM    419  CA  PRO A  31      13.575   8.091  23.205  1.00  7.13           C  
ATOM    420  C   PRO A  31      13.114   8.754  21.916  1.00  7.13           C  
ATOM    421  O   PRO A  31      12.322   8.171  21.189  1.00  7.13           O  
ATOM    422  CB  PRO A  31      12.882   8.691  24.424  1.00  7.13           C  
ATOM    423  CG  PRO A  31      13.872   8.494  25.548  1.00  7.13           C  
ATOM    424  CD  PRO A  31      15.221   8.723  24.916  1.00  7.13           C  
ATOM    425  HA  PRO A  31      13.406   7.003  23.161  1.00  7.13           H  
ATOM    426 1HB  PRO A  31      12.670   9.754  24.230  1.00  7.13           H  
ATOM    427 2HB  PRO A  31      11.920   8.196  24.599  1.00  7.13           H  
ATOM    428 1HG  PRO A  31      13.665   9.205  26.362  1.00  7.13           H  
ATOM    429 2HG  PRO A  31      13.766   7.485  25.971  1.00  7.13           H  
ATOM    430 1HD  PRO A  31      15.506   9.763  25.003  1.00  7.13           H  
ATOM    431 2HD  PRO A  31      15.939   8.054  25.398  1.00  7.13           H  
ATOM    432  N   MET A  32      13.615   9.948  21.586  1.00  7.03           N  
ATOM    433  CA  MET A  32      13.188  10.575  20.343  1.00  7.03           C  
ATOM    434  C   MET A  32      13.595   9.768  19.143  1.00  7.03           C  
ATOM    435  O   MET A  32      12.803   9.590  18.218  1.00  7.03           O  
ATOM    436  CB  MET A  32      13.703  11.990  20.231  1.00  7.03           C  
ATOM    437  CG  MET A  32      13.183  12.751  19.016  1.00  7.03           C  
ATOM    438  SD  MET A  32      11.402  12.963  19.025  1.00  7.03           S  
ATOM    439  CE  MET A  32      10.997  11.790  17.712  1.00  7.03           C  
ATOM    440  H   MET A  32      14.255  10.451  22.190  1.00  7.03           H  
ATOM    441  HA  MET A  32      12.101  10.623  20.349  1.00  7.03           H  
ATOM    442 1HB  MET A  32      13.426  12.517  21.121  1.00  7.03           H  
ATOM    443 2HB  MET A  32      14.788  11.976  20.175  1.00  7.03           H  
ATOM    444 1HG  MET A  32      13.647  13.736  18.982  1.00  7.03           H  
ATOM    445 2HG  MET A  32      13.462  12.217  18.108  1.00  7.03           H  
ATOM    446 1HE  MET A  32       9.917  11.763  17.561  1.00  7.03           H  
ATOM    447 2HE  MET A  32      11.487  12.089  16.789  1.00  7.03           H  
ATOM    448 3HE  MET A  32      11.346  10.810  17.990  1.00  7.03           H  
ATOM    449  N   ALA A  33      14.822   9.258  19.136  1.00  6.86           N  
ATOM    450  CA  ALA A  33      15.222   8.439  18.015  1.00  6.86           C  
ATOM    451  C   ALA A  33      14.314   7.216  17.932  1.00  6.86           C  
ATOM    452  O   ALA A  33      13.876   6.834  16.843  1.00  6.86           O  
ATOM    453  CB  ALA A  33      16.668   8.016  18.161  1.00  6.86           C  
ATOM    454  H   ALA A  33      15.478   9.439  19.902  1.00  6.86           H  
ATOM    455  HA  ALA A  33      15.103   9.021  17.102  1.00  6.86           H  
ATOM    456 1HB  ALA A  33      16.958   7.408  17.309  1.00  6.86           H  
ATOM    457 2HB  ALA A  33      17.300   8.903  18.215  1.00  6.86           H  
ATOM    458 3HB  ALA A  33      16.780   7.438  19.078  1.00  6.86           H  
ATOM    459  N   ALA A  34      13.987   6.630  19.096  1.00  6.68           N  
ATOM    460  CA  ALA A  34      13.119   5.453  19.124  1.00  6.68           C  
ATOM    461  C   ALA A  34      11.726   5.769  18.585  1.00  6.68           C  
ATOM    462  O   ALA A  34      11.174   5.010  17.783  1.00  6.68           O  
ATOM    463  CB  ALA A  34      13.009   4.923  20.537  1.00  6.68           C  
ATOM    464  H   ALA A  34      14.382   7.003  19.965  1.00  6.68           H  
ATOM    465  HA  ALA A  34      13.565   4.691  18.486  1.00  6.68           H  
ATOM    466 1HB  ALA A  34      12.385   4.031  20.542  1.00  6.68           H  
ATOM    467 2HB  ALA A  34      14.003   4.679  20.909  1.00  6.68           H  
ATOM    468 3HB  ALA A  34      12.562   5.676  21.173  1.00  6.68           H  
ATOM    469  N   VAL A  35      11.183   6.918  18.984  1.00  6.53           N  
ATOM    470  CA  VAL A  35       9.874   7.351  18.525  1.00  6.53           C  
ATOM    471  C   VAL A  35       9.920   7.595  17.046  1.00  6.53           C  
ATOM    472  O   VAL A  35       8.995   7.235  16.323  1.00  6.53           O  
ATOM    473  CB  VAL A  35       9.384   8.591  19.274  1.00  6.53           C  
ATOM    474  CG1 VAL A  35       8.140   9.128  18.600  1.00  6.53           C  
ATOM    475  CG2 VAL A  35       9.056   8.208  20.709  1.00  6.53           C  
ATOM    476  H   VAL A  35      11.690   7.498  19.647  1.00  6.53           H  
ATOM    477  HA  VAL A  35       9.164   6.554  18.721  1.00  6.53           H  
ATOM    478  HB  VAL A  35      10.153   9.349  19.262  1.00  6.53           H  
ATOM    479 1HG1 VAL A  35       7.792  10.011  19.134  1.00  6.53           H  
ATOM    480 2HG1 VAL A  35       8.381   9.395  17.573  1.00  6.53           H  
ATOM    481 3HG1 VAL A  35       7.361   8.366  18.605  1.00  6.53           H  
ATOM    482 1HG2 VAL A  35       8.708   9.089  21.246  1.00  6.53           H  
ATOM    483 2HG2 VAL A  35       8.278   7.446  20.710  1.00  6.53           H  
ATOM    484 3HG2 VAL A  35       9.938   7.815  21.196  1.00  6.53           H  
ATOM    485  N   GLY A  36      10.996   8.212  16.593  1.00  6.39           N  
ATOM    486  CA  GLY A  36      11.192   8.472  15.190  1.00  6.39           C  
ATOM    487  C   GLY A  36      11.046   7.172  14.413  1.00  6.39           C  
ATOM    488  O   GLY A  36      10.300   7.088  13.433  1.00  6.39           O  
ATOM    489  H   GLY A  36      11.715   8.511  17.245  1.00  6.39           H  
ATOM    490 1HA  GLY A  36      10.467   9.204  14.857  1.00  6.39           H  
ATOM    491 2HA  GLY A  36      12.188   8.885  15.048  1.00  6.39           H  
ATOM    492  N   LEU A  37      11.769   6.145  14.847  1.00  6.26           N  
ATOM    493  CA  LEU A  37      11.723   4.863  14.169  1.00  6.26           C  
ATOM    494  C   LEU A  37      10.316   4.263  14.214  1.00  6.26           C  
ATOM    495  O   LEU A  37       9.865   3.662  13.229  1.00  6.26           O  
ATOM    496  CB  LEU A  37      12.752   3.937  14.806  1.00  6.26           C  
ATOM    497  CG  LEU A  37      14.206   4.365  14.551  1.00  6.26           C  
ATOM    498  CD1 LEU A  37      15.146   3.500  15.372  1.00  6.26           C  
ATOM    499  CD2 LEU A  37      14.501   4.264  13.060  1.00  6.26           C  
ATOM    500  H   LEU A  37      12.381   6.272  15.657  1.00  6.26           H  
ATOM    501  HA  LEU A  37      11.996   5.018  13.128  1.00  6.26           H  
ATOM    502 1HB  LEU A  37      12.590   3.926  15.884  1.00  6.26           H  
ATOM    503 2HB  LEU A  37      12.613   2.930  14.419  1.00  6.26           H  
ATOM    504  HG  LEU A  37      14.339   5.396  14.867  1.00  6.26           H  
ATOM    505 1HD1 LEU A  37      16.174   3.817  15.199  1.00  6.26           H  
ATOM    506 2HD1 LEU A  37      14.905   3.613  16.431  1.00  6.26           H  
ATOM    507 3HD1 LEU A  37      15.033   2.459  15.081  1.00  6.26           H  
ATOM    508 1HD2 LEU A  37      15.528   4.580  12.874  1.00  6.26           H  
ATOM    509 2HD2 LEU A  37      14.374   3.232  12.732  1.00  6.26           H  
ATOM    510 3HD2 LEU A  37      13.816   4.909  12.509  1.00  6.26           H  
ATOM    511  N   LEU A  38       9.596   4.443  15.329  1.00  6.12           N  
ATOM    512  CA  LEU A  38       8.227   3.943  15.397  1.00  6.12           C  
ATOM    513  C   LEU A  38       7.349   4.668  14.379  1.00  6.12           C  
ATOM    514  O   LEU A  38       6.560   4.034  13.678  1.00  6.12           O  
ATOM    515  CB  LEU A  38       7.643   4.125  16.802  1.00  6.12           C  
ATOM    516  CG  LEU A  38       8.248   3.246  17.886  1.00  6.12           C  
ATOM    517  CD1 LEU A  38       7.714   3.677  19.247  1.00  6.12           C  
ATOM    518  CD2 LEU A  38       7.900   1.797  17.591  1.00  6.12           C  
ATOM    519  H   LEU A  38      10.013   4.912  16.137  1.00  6.12           H  
ATOM    520  HA  LEU A  38       8.235   2.882  15.158  1.00  6.12           H  
ATOM    521 1HB  LEU A  38       7.778   5.158  17.101  1.00  6.12           H  
ATOM    522 2HB  LEU A  38       6.583   3.920  16.764  1.00  6.12           H  
ATOM    523  HG  LEU A  38       9.328   3.365  17.892  1.00  6.12           H  
ATOM    524 1HD1 LEU A  38       8.152   3.052  20.024  1.00  6.12           H  
ATOM    525 2HD1 LEU A  38       7.976   4.713  19.429  1.00  6.12           H  
ATOM    526 3HD1 LEU A  38       6.632   3.570  19.260  1.00  6.12           H  
ATOM    527 1HD2 LEU A  38       8.335   1.156  18.359  1.00  6.12           H  
ATOM    528 2HD2 LEU A  38       6.816   1.675  17.585  1.00  6.12           H  
ATOM    529 3HD2 LEU A  38       8.303   1.520  16.617  1.00  6.12           H  
ATOM    530  N   ILE A  39       7.543   5.982  14.225  1.00  6.00           N  
ATOM    531  CA  ILE A  39       6.742   6.746  13.272  1.00  6.00           C  
ATOM    532  C   ILE A  39       6.971   6.217  11.882  1.00  6.00           C  
ATOM    533  O   ILE A  39       6.020   5.914  11.161  1.00  6.00           O  
ATOM    534  CB  ILE A  39       7.115   8.246  13.294  1.00  6.00           C  
ATOM    535  CG1 ILE A  39       6.672   8.890  14.626  1.00  6.00           C  
ATOM    536  CG2 ILE A  39       6.513   8.961  12.078  1.00  6.00           C  
ATOM    537  CD1 ILE A  39       7.272  10.268  14.871  1.00  6.00           C  
ATOM    538  H   ILE A  39       8.219   6.461  14.820  1.00  6.00           H  
ATOM    539  HA  ILE A  39       5.691   6.635  13.522  1.00  6.00           H  
ATOM    540  HB  ILE A  39       8.191   8.342  13.248  1.00  6.00           H  
ATOM    541 1HG1 ILE A  39       5.589   8.981  14.625  1.00  6.00           H  
ATOM    542 2HG1 ILE A  39       6.956   8.238  15.443  1.00  6.00           H  
ATOM    543 1HG2 ILE A  39       6.808  10.009  12.095  1.00  6.00           H  
ATOM    544 2HG2 ILE A  39       6.881   8.498  11.163  1.00  6.00           H  
ATOM    545 3HG2 ILE A  39       5.427   8.886  12.111  1.00  6.00           H  
ATOM    546 1HD1 ILE A  39       6.914  10.655  15.823  1.00  6.00           H  
ATOM    547 2HD1 ILE A  39       8.353  10.187  14.899  1.00  6.00           H  
ATOM    548 3HD1 ILE A  39       6.978  10.942  14.070  1.00  6.00           H  
ATOM    549  N   VAL A  40       8.231   6.029  11.532  1.00  5.86           N  
ATOM    550  CA  VAL A  40       8.561   5.525  10.220  1.00  5.86           C  
ATOM    551  C   VAL A  40       7.979   4.135  10.026  1.00  5.86           C  
ATOM    552  O   VAL A  40       7.449   3.839   8.961  1.00  5.86           O  
ATOM    553  CB  VAL A  40      10.070   5.554  10.011  1.00  5.86           C  
ATOM    554  CG1 VAL A  40      10.440   4.840   8.728  1.00  5.86           C  
ATOM    555  CG2 VAL A  40      10.497   7.009   9.956  1.00  5.86           C  
ATOM    556  H   VAL A  40       8.972   6.278  12.191  1.00  5.86           H  
ATOM    557  HA  VAL A  40       8.118   6.191   9.480  1.00  5.86           H  
ATOM    558  HB  VAL A  40      10.561   5.048  10.847  1.00  5.86           H  
ATOM    559 1HG1 VAL A  40      11.517   4.872   8.590  1.00  5.86           H  
ATOM    560 2HG1 VAL A  40      10.112   3.802   8.785  1.00  5.86           H  
ATOM    561 3HG1 VAL A  40       9.951   5.332   7.888  1.00  5.86           H  
ATOM    562 1HG2 VAL A  40      11.565   7.064   9.833  1.00  5.86           H  
ATOM    563 2HG2 VAL A  40      10.006   7.505   9.126  1.00  5.86           H  
ATOM    564 3HG2 VAL A  40      10.207   7.493  10.881  1.00  5.86           H  
ATOM    565  N   SER A  41       8.052   3.280  11.044  1.00  5.74           N  
ATOM    566  CA  SER A  41       7.504   1.934  10.948  1.00  5.74           C  
ATOM    567  C   SER A  41       5.990   1.962  10.669  1.00  5.74           C  
ATOM    568  O   SER A  41       5.481   1.160   9.873  1.00  5.74           O  
ATOM    569  CB  SER A  41       7.781   1.178  12.233  1.00  5.74           C  
ATOM    570  OG  SER A  41       9.164   1.005  12.422  1.00  5.74           O  
ATOM    571  H   SER A  41       8.519   3.557  11.907  1.00  5.74           H  
ATOM    572  HA  SER A  41       8.000   1.421  10.124  1.00  5.74           H  
ATOM    573 1HB  SER A  41       7.361   1.719  13.074  1.00  5.74           H  
ATOM    574 2HB  SER A  41       7.291   0.209  12.194  1.00  5.74           H  
ATOM    575  HG  SER A  41       9.527   1.912  12.556  1.00  5.74           H  
ATOM    576  N   TYR A  42       5.262   2.905  11.289  1.00  5.65           N  
ATOM    577  CA  TYR A  42       3.812   3.009  11.077  1.00  5.65           C  
ATOM    578  C   TYR A  42       3.509   3.504   9.654  1.00  5.65           C  
ATOM    579  O   TYR A  42       2.445   3.218   9.078  1.00  5.65           O  
ATOM    580  CB  TYR A  42       3.153   3.921  12.125  1.00  5.65           C  
ATOM    581  CG  TYR A  42       3.059   3.301  13.527  1.00  5.65           C  
ATOM    582  CD1 TYR A  42       3.770   3.844  14.588  1.00  5.65           C  
ATOM    583  CD2 TYR A  42       2.277   2.179  13.736  1.00  5.65           C  
ATOM    584  CE1 TYR A  42       3.703   3.272  15.843  1.00  5.65           C  
ATOM    585  CE2 TYR A  42       2.206   1.602  14.989  1.00  5.65           C  
ATOM    586  CZ  TYR A  42       2.919   2.147  16.041  1.00  5.65           C  
ATOM    587  OH  TYR A  42       2.852   1.575  17.292  1.00  5.65           O  
ATOM    588  H   TYR A  42       5.724   3.534  11.951  1.00  5.65           H  
ATOM    589  HA  TYR A  42       3.380   2.014  11.178  1.00  5.65           H  
ATOM    590 1HB  TYR A  42       3.727   4.850  12.201  1.00  5.65           H  
ATOM    591 2HB  TYR A  42       2.147   4.183  11.798  1.00  5.65           H  
ATOM    592  HD1 TYR A  42       4.381   4.727  14.429  1.00  5.65           H  
ATOM    593  HD2 TYR A  42       1.723   1.752  12.916  1.00  5.65           H  
ATOM    594  HE1 TYR A  42       4.261   3.703  16.670  1.00  5.65           H  
ATOM    595  HE2 TYR A  42       1.588   0.718  15.148  1.00  5.65           H  
ATOM    596  HH  TYR A  42       3.398   2.078  17.902  1.00  5.65           H  
ATOM    597  N   VAL A  43       4.445   4.254   9.082  1.00  5.63           N  
ATOM    598  CA  VAL A  43       4.317   4.736   7.716  1.00  5.63           C  
ATOM    599  C   VAL A  43       4.643   3.612   6.713  1.00  5.63           C  
ATOM    600  O   VAL A  43       3.818   3.251   5.874  1.00  5.63           O  
ATOM    601  CB  VAL A  43       5.258   5.947   7.540  1.00  5.63           C  
ATOM    602  CG1 VAL A  43       5.301   6.392   6.168  1.00  5.63           C  
ATOM    603  CG2 VAL A  43       4.743   7.084   8.401  1.00  5.63           C  
ATOM    604  H   VAL A  43       5.267   4.519   9.630  1.00  5.63           H  
ATOM    605  HA  VAL A  43       3.291   5.067   7.556  1.00  5.63           H  
ATOM    606  HB  VAL A  43       6.259   5.668   7.833  1.00  5.63           H  
ATOM    607 1HG1 VAL A  43       5.961   7.246   6.073  1.00  5.63           H  
ATOM    608 2HG1 VAL A  43       5.640   5.595   5.528  1.00  5.63           H  
ATOM    609 3HG1 VAL A  43       4.314   6.674   5.922  1.00  5.63           H  
ATOM    610 1HG2 VAL A  43       5.396   7.943   8.304  1.00  5.63           H  
ATOM    611 2HG2 VAL A  43       3.739   7.349   8.076  1.00  5.63           H  
ATOM    612 3HG2 VAL A  43       4.706   6.778   9.429  1.00  5.63           H  
ATOM    613  N   VAL A  44       5.791   2.960   6.891  1.00  5.72           N  
ATOM    614  CA  VAL A  44       6.256   1.899   5.996  1.00  5.72           C  
ATOM    615  C   VAL A  44       5.318   0.715   5.924  1.00  5.72           C  
ATOM    616  O   VAL A  44       5.049   0.187   4.844  1.00  5.72           O  
ATOM    617  CB  VAL A  44       7.614   1.358   6.468  1.00  5.72           C  
ATOM    618  CG1 VAL A  44       7.986   0.119   5.681  1.00  5.72           C  
ATOM    619  CG2 VAL A  44       8.640   2.377   6.275  1.00  5.72           C  
ATOM    620  H   VAL A  44       6.396   3.255   7.648  1.00  5.72           H  
ATOM    621  HA  VAL A  44       6.363   2.320   4.998  1.00  5.72           H  
ATOM    622  HB  VAL A  44       7.545   1.095   7.527  1.00  5.72           H  
ATOM    623 1HG1 VAL A  44       8.946  -0.256   6.029  1.00  5.72           H  
ATOM    624 2HG1 VAL A  44       7.225  -0.646   5.825  1.00  5.72           H  
ATOM    625 3HG1 VAL A  44       8.054   0.368   4.622  1.00  5.72           H  
ATOM    626 1HG2 VAL A  44       9.602   2.003   6.614  1.00  5.72           H  
ATOM    627 2HG2 VAL A  44       8.681   2.591   5.229  1.00  5.72           H  
ATOM    628 3HG2 VAL A  44       8.383   3.267   6.824  1.00  5.72           H  
ATOM    629  N   SER A  45       4.825   0.290   7.081  1.00  5.96           N  
ATOM    630  CA  SER A  45       3.930  -0.845   7.191  1.00  5.96           C  
ATOM    631  C   SER A  45       2.529  -0.580   6.673  1.00  5.96           C  
ATOM    632  O   SER A  45       1.722  -1.504   6.567  1.00  5.96           O  
ATOM    633  CB  SER A  45       3.806  -1.216   8.641  1.00  5.96           C  
ATOM    634  OG  SER A  45       3.181  -0.169   9.335  1.00  5.96           O  
ATOM    635  H   SER A  45       5.093   0.762   7.945  1.00  5.96           H  
ATOM    636  HA  SER A  45       4.359  -1.673   6.628  1.00  5.96           H  
ATOM    637 1HB  SER A  45       3.217  -2.126   8.736  1.00  5.96           H  
ATOM    638 2HB  SER A  45       4.789  -1.405   9.067  1.00  5.96           H  
ATOM    639  HG  SER A  45       3.900   0.489   9.484  1.00  5.96           H  
ATOM    640  N   GLY A  46       2.188   0.685   6.454  1.00  6.39           N  
ATOM    641  CA  GLY A  46       0.851   1.040   6.043  1.00  6.39           C  
ATOM    642  C   GLY A  46      -0.130   1.124   7.210  1.00  6.39           C  
ATOM    643  O   GLY A  46      -1.287   1.491   7.010  1.00  6.39           O  
ATOM    644  H   GLY A  46       2.879   1.431   6.510  1.00  6.39           H  
ATOM    645 1HA  GLY A  46       0.889   1.995   5.538  1.00  6.39           H  
ATOM    646 2HA  GLY A  46       0.494   0.315   5.315  1.00  6.39           H  
ATOM    647  N   LYS A  47       0.323   0.861   8.449  1.00  7.02           N  
ATOM    648  CA  LYS A  47      -0.584   0.898   9.599  1.00  7.02           C  
ATOM    649  C   LYS A  47      -1.223   2.269   9.812  1.00  7.02           C  
ATOM    650  O   LYS A  47      -2.326   2.368  10.349  1.00  7.02           O  
ATOM    651  CB  LYS A  47       0.129   0.452  10.868  1.00  7.02           C  
ATOM    652  CG  LYS A  47       0.441  -1.039  10.932  1.00  7.02           C  
ATOM    653  CD  LYS A  47       1.178  -1.398  12.219  1.00  7.02           C  
ATOM    654  CE  LYS A  47       1.460  -2.896  12.294  1.00  7.02           C  
ATOM    655  NZ  LYS A  47       2.185  -3.267  13.545  1.00  7.02           N1+
ATOM    656  H   LYS A  47       1.299   0.581   8.601  1.00  7.02           H  
ATOM    657  HA  LYS A  47      -1.393   0.192   9.407  1.00  7.02           H  
ATOM    658 1HB  LYS A  47       1.078   0.979  10.924  1.00  7.02           H  
ATOM    659 2HB  LYS A  47      -0.459   0.726  11.741  1.00  7.02           H  
ATOM    660 1HG  LYS A  47      -0.491  -1.602  10.889  1.00  7.02           H  
ATOM    661 2HG  LYS A  47       1.046  -1.320  10.074  1.00  7.02           H  
ATOM    662 1HD  LYS A  47       2.128  -0.857  12.246  1.00  7.02           H  
ATOM    663 2HD  LYS A  47       0.583  -1.097  13.081  1.00  7.02           H  
ATOM    664 1HE  LYS A  47       0.515  -3.437  12.258  1.00  7.02           H  
ATOM    665 2HE  LYS A  47       2.066  -3.185  11.434  1.00  7.02           H  
ATOM    666 1HZ  LYS A  47       2.353  -4.264  13.556  1.00  7.02           H  
ATOM    667 2HZ  LYS A  47       3.067  -2.777  13.579  1.00  7.02           H  
ATOM    668 3HZ  LYS A  47       1.626  -3.012  14.346  1.00  7.02           H  
ATOM    669  N   SER A  48      -0.549   3.321   9.352  1.00  7.84           N  
ATOM    670  CA  SER A  48      -1.049   4.682   9.470  1.00  7.84           C  
ATOM    671  C   SER A  48      -2.441   4.886   8.850  1.00  7.84           C  
ATOM    672  O   SER A  48      -3.227   5.682   9.371  1.00  7.84           O  
ATOM    673  CB  SER A  48      -0.085   5.623   8.786  1.00  7.84           C  
ATOM    674  OG  SER A  48       1.138   5.643   9.440  1.00  7.84           O  
ATOM    675  H   SER A  48       0.378   3.169   8.962  1.00  7.84           H  
ATOM    676  HA  SER A  48      -1.105   4.931  10.530  1.00  7.84           H  
ATOM    677 1HB  SER A  48       0.062   5.289   7.770  1.00  7.84           H  
ATOM    678 2HB  SER A  48      -0.509   6.624   8.751  1.00  7.84           H  
ATOM    679  HG  SER A  48       1.525   4.754   9.289  1.00  7.84           H  
ATOM    680  N   VAL A  49      -2.729   4.259   7.702  1.00  8.80           N  
ATOM    681  CA  VAL A  49      -4.057   4.423   7.101  1.00  8.80           C  
ATOM    682  C   VAL A  49      -4.311   3.299   6.106  1.00  8.80           C  
ATOM    683  O   VAL A  49      -3.404   2.901   5.376  1.00  8.80           O  
ATOM    684  CB  VAL A  49      -4.199   5.781   6.372  1.00  8.80           C  
ATOM    685  CG1 VAL A  49      -3.299   5.797   5.170  1.00  8.80           C  
ATOM    686  CG2 VAL A  49      -5.664   6.051   5.994  1.00  8.80           C  
ATOM    687  H   VAL A  49      -2.071   3.579   7.318  1.00  8.80           H  
ATOM    688  HA  VAL A  49      -4.807   4.366   7.891  1.00  8.80           H  
ATOM    689  HB  VAL A  49      -3.857   6.574   7.036  1.00  8.80           H  
ATOM    690 1HG1 VAL A  49      -3.368   6.764   4.674  1.00  8.80           H  
ATOM    691 2HG1 VAL A  49      -2.296   5.621   5.491  1.00  8.80           H  
ATOM    692 3HG1 VAL A  49      -3.604   5.010   4.480  1.00  8.80           H  
ATOM    693 1HG2 VAL A  49      -5.726   7.017   5.502  1.00  8.80           H  
ATOM    694 2HG2 VAL A  49      -6.035   5.297   5.334  1.00  8.80           H  
ATOM    695 3HG2 VAL A  49      -6.274   6.062   6.896  1.00  8.80           H  
ATOM    696  N   ASP A  50      -5.556   2.854   5.990  1.00  9.84           N  
ATOM    697  CA  ASP A  50      -5.882   1.832   5.006  1.00  9.84           C  
ATOM    698  C   ASP A  50      -6.910   2.391   4.019  1.00  9.84           C  
ATOM    699  O   ASP A  50      -8.098   2.464   4.329  1.00  9.84           O  
ATOM    700  CB  ASP A  50      -6.435   0.585   5.711  1.00  9.84           C  
ATOM    701  CG  ASP A  50      -6.651  -0.607   4.789  1.00  9.84           C  
ATOM    702  OD1 ASP A  50      -6.178  -0.571   3.687  1.00  9.84           O  
ATOM    703  OD2 ASP A  50      -7.323  -1.544   5.188  1.00  9.84           O1-
ATOM    704  H   ASP A  50      -6.273   3.217   6.599  1.00  9.84           H  
ATOM    705  HA  ASP A  50      -4.982   1.561   4.454  1.00  9.84           H  
ATOM    706 1HB  ASP A  50      -5.742   0.285   6.500  1.00  9.84           H  
ATOM    707 2HB  ASP A  50      -7.385   0.828   6.185  1.00  9.84           H  
ATOM    708  N   MET A  51      -6.452   2.842   2.850  1.00 10.81           N  
ATOM    709  CA  MET A  51      -7.363   3.472   1.897  1.00 10.81           C  
ATOM    710  C   MET A  51      -7.611   2.584   0.682  1.00 10.81           C  
ATOM    711  O   MET A  51      -6.711   1.890   0.210  1.00 10.81           O  
ATOM    712  CB  MET A  51      -6.831   4.833   1.451  1.00 10.81           C  
ATOM    713  CG  MET A  51      -6.666   5.830   2.575  1.00 10.81           C  
ATOM    714  SD  MET A  51      -6.400   7.533   2.052  1.00 10.81           S  
ATOM    715  CE  MET A  51      -4.739   7.466   1.459  1.00 10.81           C  
ATOM    716  H   MET A  51      -5.470   2.746   2.633  1.00 10.81           H  
ATOM    717  HA  MET A  51      -8.325   3.626   2.384  1.00 10.81           H  
ATOM    718 1HB  MET A  51      -5.861   4.705   0.976  1.00 10.81           H  
ATOM    719 2HB  MET A  51      -7.484   5.241   0.731  1.00 10.81           H  
ATOM    720 1HG  MET A  51      -7.503   5.796   3.222  1.00 10.81           H  
ATOM    721 2HG  MET A  51      -5.794   5.525   3.131  1.00 10.81           H  
ATOM    722 1HE  MET A  51      -4.441   8.449   1.100  1.00 10.81           H  
ATOM    723 2HE  MET A  51      -4.076   7.156   2.268  1.00 10.81           H  
ATOM    724 3HE  MET A  51      -4.676   6.748   0.643  1.00 10.81           H  
ATOM    725  N   TYR A  52      -8.836   2.640   0.164  1.00 11.60           N  
ATOM    726  CA  TYR A  52      -9.248   1.862  -1.006  1.00 11.60           C  
ATOM    727  C   TYR A  52      -9.835   2.716  -2.123  1.00 11.60           C  
ATOM    728  O   TYR A  52     -10.470   3.745  -1.870  1.00 11.60           O  
ATOM    729  CB  TYR A  52     -10.291   0.833  -0.583  1.00 11.60           C  
ATOM    730  CG  TYR A  52      -9.781  -0.178   0.398  1.00 11.60           C  
ATOM    731  CD1 TYR A  52      -9.742   0.137   1.738  1.00 11.60           C  
ATOM    732  CD2 TYR A  52      -9.381  -1.430  -0.035  1.00 11.60           C  
ATOM    733  CE1 TYR A  52      -9.299  -0.778   2.651  1.00 11.60           C  
ATOM    734  CE2 TYR A  52      -8.933  -2.362   0.881  1.00 11.60           C  
ATOM    735  CZ  TYR A  52      -8.887  -2.039   2.224  1.00 11.60           C  
ATOM    736  OH  TYR A  52      -8.433  -2.972   3.145  1.00 11.60           O  
ATOM    737  H   TYR A  52      -9.512   3.228   0.622  1.00 11.60           H  
ATOM    738  HA  TYR A  52      -8.373   1.349  -1.406  1.00 11.60           H  
ATOM    739 1HB  TYR A  52     -11.147   1.337  -0.138  1.00 11.60           H  
ATOM    740 2HB  TYR A  52     -10.653   0.301  -1.465  1.00 11.60           H  
ATOM    741  HD1 TYR A  52     -10.055   1.120   2.070  1.00 11.60           H  
ATOM    742  HD2 TYR A  52      -9.421  -1.679  -1.096  1.00 11.60           H  
ATOM    743  HE1 TYR A  52      -9.266  -0.516   3.710  1.00 11.60           H  
ATOM    744  HE2 TYR A  52      -8.614  -3.350   0.547  1.00 11.60           H  
ATOM    745  HH  TYR A  52      -8.083  -2.501   3.946  1.00 11.60           H  
ATOM    746  N   ILE A  53      -9.659   2.265  -3.363  1.00 12.10           N  
ATOM    747  CA  ILE A  53     -10.251   2.939  -4.515  1.00 12.10           C  
ATOM    748  C   ILE A  53     -11.176   2.004  -5.268  1.00 12.10           C  
ATOM    749  O   ILE A  53     -10.795   0.882  -5.604  1.00 12.10           O  
ATOM    750  CB  ILE A  53      -9.192   3.454  -5.506  1.00 12.10           C  
ATOM    751  CG1 ILE A  53      -8.272   4.429  -4.848  1.00 12.10           C  
ATOM    752  CG2 ILE A  53      -9.880   4.143  -6.687  1.00 12.10           C  
ATOM    753  CD1 ILE A  53      -7.088   4.798  -5.729  1.00 12.10           C  
ATOM    754  H   ILE A  53      -9.115   1.426  -3.511  1.00 12.10           H  
ATOM    755  HA  ILE A  53     -10.838   3.786  -4.168  1.00 12.10           H  
ATOM    756  HB  ILE A  53      -8.592   2.624  -5.870  1.00 12.10           H  
ATOM    757 1HG1 ILE A  53      -8.836   5.323  -4.606  1.00 12.10           H  
ATOM    758 2HG1 ILE A  53      -7.891   3.998  -3.925  1.00 12.10           H  
ATOM    759 1HG2 ILE A  53      -9.124   4.506  -7.371  1.00 12.10           H  
ATOM    760 2HG2 ILE A  53     -10.530   3.444  -7.207  1.00 12.10           H  
ATOM    761 3HG2 ILE A  53     -10.474   4.984  -6.328  1.00 12.10           H  
ATOM    762 1HD1 ILE A  53      -6.442   5.504  -5.220  1.00 12.10           H  
ATOM    763 2HD1 ILE A  53      -6.518   3.898  -5.963  1.00 12.10           H  
ATOM    764 3HD1 ILE A  53      -7.450   5.246  -6.653  1.00 12.10           H  
ATOM    765  N   GLU A  54     -12.384   2.469  -5.536  1.00 12.34           N  
ATOM    766  CA  GLU A  54     -13.354   1.697  -6.287  1.00 12.34           C  
ATOM    767  C   GLU A  54     -13.774   2.552  -7.467  1.00 12.34           C  
ATOM    768  O   GLU A  54     -13.817   3.776  -7.354  1.00 12.34           O  
ATOM    769  CB  GLU A  54     -14.552   1.327  -5.411  1.00 12.34           C  
ATOM    770  CG  GLU A  54     -14.180   0.477  -4.186  1.00 12.34           C  
ATOM    771  CD  GLU A  54     -15.363   0.062  -3.354  1.00 12.34           C  
ATOM    772  OE1 GLU A  54     -16.465   0.384  -3.718  1.00 12.34           O  
ATOM    773  OE2 GLU A  54     -15.160  -0.568  -2.342  1.00 12.34           O1-
ATOM    774  H   GLU A  54     -12.630   3.395  -5.224  1.00 12.34           H  
ATOM    775  HA  GLU A  54     -12.888   0.787  -6.665  1.00 12.34           H  
ATOM    776 1HB  GLU A  54     -15.057   2.229  -5.073  1.00 12.34           H  
ATOM    777 2HB  GLU A  54     -15.270   0.760  -6.005  1.00 12.34           H  
ATOM    778 1HG  GLU A  54     -13.658  -0.417  -4.527  1.00 12.34           H  
ATOM    779 2HG  GLU A  54     -13.492   1.045  -3.560  1.00 12.34           H  
ATOM    780  N   ARG A  55     -14.058   1.920  -8.598  1.00 12.38           N  
ATOM    781  CA  ARG A  55     -14.455   2.656  -9.794  1.00 12.38           C  
ATOM    782  C   ARG A  55     -15.945   2.951  -9.865  1.00 12.38           C  
ATOM    783  O   ARG A  55     -16.771   2.156  -9.418  1.00 12.38           O  
ATOM    784  CB  ARG A  55     -14.019   1.903 -11.039  1.00 12.38           C  
ATOM    785  CG  ARG A  55     -12.511   1.851 -11.232  1.00 12.38           C  
ATOM    786  CD  ARG A  55     -12.134   1.191 -12.510  1.00 12.38           C  
ATOM    787  NE  ARG A  55     -12.536   1.994 -13.664  1.00 12.38           N  
ATOM    788  CZ  ARG A  55     -12.451   1.609 -14.950  1.00 12.38           C  
ATOM    789  NH1 ARG A  55     -11.978   0.419 -15.265  1.00 12.38           N1+
ATOM    790  NH2 ARG A  55     -12.847   2.442 -15.895  1.00 12.38           N  
ATOM    791  H   ARG A  55     -14.002   0.914  -8.630  1.00 12.38           H  
ATOM    792  HA  ARG A  55     -13.927   3.612  -9.794  1.00 12.38           H  
ATOM    793 1HB  ARG A  55     -14.376   0.879 -10.983  1.00 12.38           H  
ATOM    794 2HB  ARG A  55     -14.463   2.347 -11.924  1.00 12.38           H  
ATOM    795 1HG  ARG A  55     -12.137   2.876 -11.261  1.00 12.38           H  
ATOM    796 2HG  ARG A  55     -12.047   1.317 -10.404  1.00 12.38           H  
ATOM    797 1HD  ARG A  55     -11.054   1.062 -12.546  1.00 12.38           H  
ATOM    798 2HD  ARG A  55     -12.622   0.221 -12.581  1.00 12.38           H  
ATOM    799  HE  ARG A  55     -12.923   2.947 -13.490  1.00 12.38           H  
ATOM    800 1HH1 ARG A  55     -11.676  -0.213 -14.537  1.00 12.38           H  
ATOM    801 2HH1 ARG A  55     -11.919   0.145 -16.234  1.00 12.38           H  
ATOM    802 1HH2 ARG A  55     -13.207   3.376 -15.627  1.00 12.38           H  
ATOM    803 2HH2 ARG A  55     -12.792   2.181 -16.873  1.00 12.38           H  
ATOM    804  N   ALA A  56     -16.266   4.118 -10.422  1.00 12.31           N  
ATOM    805  CA  ALA A  56     -17.630   4.578 -10.674  1.00 12.31           C  
ATOM    806  C   ALA A  56     -18.075   4.247 -12.100  1.00 12.31           C  
ATOM    807  O   ALA A  56     -19.270   4.189 -12.396  1.00 12.31           O  
ATOM    808  CB  ALA A  56     -17.721   6.075 -10.451  1.00 12.31           C  
ATOM    809  H   ALA A  56     -15.497   4.697 -10.752  1.00 12.31           H  
ATOM    810  HA  ALA A  56     -18.296   4.064  -9.981  1.00 12.31           H  
ATOM    811 1HB  ALA A  56     -18.745   6.403 -10.622  1.00 12.31           H  
ATOM    812 2HB  ALA A  56     -17.426   6.309  -9.430  1.00 12.31           H  
ATOM    813 3HB  ALA A  56     -17.052   6.580 -11.153  1.00 12.31           H  
ATOM    814  N   GLY A  57     -17.104   4.052 -12.984  1.00 12.23           N  
ATOM    815  CA  GLY A  57     -17.356   3.814 -14.399  1.00 12.23           C  
ATOM    816  C   GLY A  57     -16.917   5.005 -15.248  1.00 12.23           C  
ATOM    817  O   GLY A  57     -16.793   6.130 -14.759  1.00 12.23           O  
ATOM    818  H   GLY A  57     -16.137   4.108 -12.671  1.00 12.23           H  
ATOM    819 1HA  GLY A  57     -16.811   2.925 -14.714  1.00 12.23           H  
ATOM    820 2HA  GLY A  57     -18.415   3.620 -14.557  1.00 12.23           H  
ATOM    821  N   ASP A  58     -16.683   4.745 -16.533  1.00 12.18           N  
ATOM    822  CA  ASP A  58     -16.224   5.768 -17.468  1.00 12.18           C  
ATOM    823  C   ASP A  58     -17.207   6.924 -17.607  1.00 12.18           C  
ATOM    824  O   ASP A  58     -18.423   6.724 -17.588  1.00 12.18           O  
ATOM    825  CB  ASP A  58     -15.994   5.164 -18.857  1.00 12.18           C  
ATOM    826  CG  ASP A  58     -14.780   4.232 -18.945  1.00 12.18           C  
ATOM    827  OD1 ASP A  58     -14.012   4.173 -18.014  1.00 12.18           O  
ATOM    828  OD2 ASP A  58     -14.639   3.584 -19.951  1.00 12.18           O1-
ATOM    829  H   ASP A  58     -16.820   3.804 -16.870  1.00 12.18           H  
ATOM    830  HA  ASP A  58     -15.280   6.170 -17.096  1.00 12.18           H  
ATOM    831 1HB  ASP A  58     -16.881   4.606 -19.158  1.00 12.18           H  
ATOM    832 2HB  ASP A  58     -15.865   5.975 -19.579  1.00 12.18           H  
ATOM    833  N   ILE A  59     -16.665   8.124 -17.785  1.00 12.22           N  
ATOM    834  CA  ILE A  59     -17.469   9.317 -18.010  1.00 12.22           C  
ATOM    835  C   ILE A  59     -17.166   9.853 -19.392  1.00 12.22           C  
ATOM    836  O   ILE A  59     -16.000   9.969 -19.771  1.00 12.22           O  
ATOM    837  CB  ILE A  59     -17.177  10.425 -16.985  1.00 12.22           C  
ATOM    838  CG1 ILE A  59     -17.466   9.945 -15.578  1.00 12.22           C  
ATOM    839  CG2 ILE A  59     -18.047  11.647 -17.290  1.00 12.22           C  
ATOM    840  CD1 ILE A  59     -16.980  10.913 -14.533  1.00 12.22           C  
ATOM    841  H   ILE A  59     -15.660   8.207 -17.771  1.00 12.22           H  
ATOM    842  HA  ILE A  59     -18.524   9.056 -17.961  1.00 12.22           H  
ATOM    843  HB  ILE A  59     -16.127  10.703 -17.034  1.00 12.22           H  
ATOM    844 1HG1 ILE A  59     -18.539   9.803 -15.458  1.00 12.22           H  
ATOM    845 2HG1 ILE A  59     -16.969   8.985 -15.414  1.00 12.22           H  
ATOM    846 1HG2 ILE A  59     -17.840  12.429 -16.565  1.00 12.22           H  
ATOM    847 2HG2 ILE A  59     -17.835  12.019 -18.287  1.00 12.22           H  
ATOM    848 3HG2 ILE A  59     -19.098  11.371 -17.230  1.00 12.22           H  
ATOM    849 1HD1 ILE A  59     -17.206  10.520 -13.543  1.00 12.22           H  
ATOM    850 2HD1 ILE A  59     -15.906  11.045 -14.640  1.00 12.22           H  
ATOM    851 3HD1 ILE A  59     -17.478  11.872 -14.666  1.00 12.22           H  
ATOM    852  N   THR A  60     -18.206  10.146 -20.156  1.00 12.34           N  
ATOM    853  CA  THR A  60     -18.007  10.699 -21.481  1.00 12.34           C  
ATOM    854  C   THR A  60     -18.745  12.019 -21.592  1.00 12.34           C  
ATOM    855  O   THR A  60     -19.707  12.261 -20.862  1.00 12.34           O  
ATOM    856  CB  THR A  60     -18.498   9.724 -22.561  1.00 12.34           C  
ATOM    857  CG2 THR A  60     -17.788   8.378 -22.413  1.00 12.34           C  
ATOM    858  OG1 THR A  60     -19.911   9.529 -22.421  1.00 12.34           O  
ATOM    859  H   THR A  60     -19.141  10.007 -19.803  1.00 12.34           H  
ATOM    860  HA  THR A  60     -16.946  10.890 -21.636  1.00 12.34           H  
ATOM    861  HB  THR A  60     -18.290  10.140 -23.546  1.00 12.34           H  
ATOM    862  HG1 THR A  60     -20.365  10.359 -22.597  1.00 12.34           H  
ATOM    863 1HG2 THR A  60     -18.141   7.695 -23.184  1.00 12.34           H  
ATOM    864 2HG2 THR A  60     -16.712   8.523 -22.519  1.00 12.34           H  
ATOM    865 3HG2 THR A  60     -17.999   7.952 -21.432  1.00 12.34           H  
ATOM    866  N   TRP A  61     -18.318  12.844 -22.539  1.00 12.53           N  
ATOM    867  CA  TRP A  61     -18.938  14.137 -22.779  1.00 12.53           C  
ATOM    868  C   TRP A  61     -19.233  14.318 -24.260  1.00 12.53           C  
ATOM    869  O   TRP A  61     -18.490  13.828 -25.106  1.00 12.53           O  
ATOM    870  CB  TRP A  61     -18.007  15.260 -22.303  1.00 12.53           C  
ATOM    871  CG  TRP A  61     -17.703  15.251 -20.807  1.00 12.53           C  
ATOM    872  CD1 TRP A  61     -18.325  15.996 -19.852  1.00 12.53           C  
ATOM    873  CD2 TRP A  61     -16.695  14.468 -20.104  1.00 12.53           C  
ATOM    874  CE2 TRP A  61     -16.780  14.812 -18.753  1.00 12.53           C  
ATOM    875  CE3 TRP A  61     -15.744  13.528 -20.507  1.00 12.53           C  
ATOM    876  NE1 TRP A  61     -17.779  15.740 -18.616  1.00 12.53           N  
ATOM    877  CZ2 TRP A  61     -15.948  14.247 -17.797  1.00 12.53           C  
ATOM    878  CZ3 TRP A  61     -14.917  12.959 -19.546  1.00 12.53           C  
ATOM    879  CH2 TRP A  61     -15.016  13.310 -18.229  1.00 12.53           C  
ATOM    880  H   TRP A  61     -17.526  12.569 -23.102  1.00 12.53           H  
ATOM    881  HA  TRP A  61     -19.878  14.189 -22.228  1.00 12.53           H  
ATOM    882 1HB  TRP A  61     -17.060  15.194 -22.840  1.00 12.53           H  
ATOM    883 2HB  TRP A  61     -18.450  16.223 -22.550  1.00 12.53           H  
ATOM    884  HD1 TRP A  61     -19.135  16.697 -20.041  1.00 12.53           H  
ATOM    885  HE1 TRP A  61     -18.064  16.167 -17.749  1.00 12.53           H  
ATOM    886  HE3 TRP A  61     -15.654  13.241 -21.552  1.00 12.53           H  
ATOM    887  HZ2 TRP A  61     -16.014  14.513 -16.742  1.00 12.53           H  
ATOM    888  HZ3 TRP A  61     -14.183  12.219 -19.870  1.00 12.53           H  
ATOM    889  HH2 TRP A  61     -14.351  12.841 -17.504  1.00 12.53           H  
ATOM    890  N   GLU A  62     -20.297  15.058 -24.570  1.00 12.74           N  
ATOM    891  CA  GLU A  62     -20.654  15.354 -25.961  1.00 12.74           C  
ATOM    892  C   GLU A  62     -20.029  16.664 -26.455  1.00 12.74           C  
ATOM    893  O   GLU A  62     -20.300  17.115 -27.567  1.00 12.74           O  
ATOM    894  CB  GLU A  62     -22.170  15.406 -26.119  1.00 12.74           C  
ATOM    895  CG  GLU A  62     -22.884  14.091 -25.818  1.00 12.74           C  
ATOM    896  CD  GLU A  62     -24.386  14.174 -25.996  1.00 12.74           C  
ATOM    897  OE1 GLU A  62     -24.862  15.216 -26.379  1.00 12.74           O  
ATOM    898  OE2 GLU A  62     -25.051  13.195 -25.749  1.00 12.74           O1-
ATOM    899  H   GLU A  62     -20.882  15.415 -23.826  1.00 12.74           H  
ATOM    900  HA  GLU A  62     -20.274  14.548 -26.590  1.00 12.74           H  
ATOM    901 1HB  GLU A  62     -22.570  16.158 -25.457  1.00 12.74           H  
ATOM    902 2HB  GLU A  62     -22.419  15.702 -27.137  1.00 12.74           H  
ATOM    903 1HG  GLU A  62     -22.493  13.320 -26.481  1.00 12.74           H  
ATOM    904 2HG  GLU A  62     -22.659  13.796 -24.793  1.00 12.74           H  
ATOM    905  N   LYS A  63     -19.237  17.302 -25.588  1.00 12.89           N  
ATOM    906  CA  LYS A  63     -18.487  18.551 -25.832  1.00 12.89           C  
ATOM    907  C   LYS A  63     -19.322  19.822 -26.041  1.00 12.89           C  
ATOM    908  O   LYS A  63     -19.146  20.804 -25.322  1.00 12.89           O  
ATOM    909  CB  LYS A  63     -17.554  18.385 -27.039  1.00 12.89           C  
ATOM    910  CG  LYS A  63     -16.411  17.398 -26.822  1.00 12.89           C  
ATOM    911  CD  LYS A  63     -15.535  17.289 -28.064  1.00 12.89           C  
ATOM    912  CE  LYS A  63     -14.400  16.294 -27.863  1.00 12.89           C  
ATOM    913  NZ  LYS A  63     -13.564  16.152 -29.087  1.00 12.89           N1+
ATOM    914  H   LYS A  63     -19.109  16.856 -24.696  1.00 12.89           H  
ATOM    915  HA  LYS A  63     -17.862  18.727 -24.956  1.00 12.89           H  
ATOM    916 1HB  LYS A  63     -18.106  18.076 -27.920  1.00 12.89           H  
ATOM    917 2HB  LYS A  63     -17.112  19.354 -27.277  1.00 12.89           H  
ATOM    918 1HG  LYS A  63     -15.802  17.725 -25.980  1.00 12.89           H  
ATOM    919 2HG  LYS A  63     -16.822  16.413 -26.590  1.00 12.89           H  
ATOM    920 1HD  LYS A  63     -16.145  16.967 -28.910  1.00 12.89           H  
ATOM    921 2HD  LYS A  63     -15.112  18.266 -28.297  1.00 12.89           H  
ATOM    922 1HE  LYS A  63     -13.770  16.633 -27.042  1.00 12.89           H  
ATOM    923 2HE  LYS A  63     -14.821  15.321 -27.607  1.00 12.89           H  
ATOM    924 1HZ  LYS A  63     -12.825  15.485 -28.916  1.00 12.89           H  
ATOM    925 2HZ  LYS A  63     -14.140  15.827 -29.852  1.00 12.89           H  
ATOM    926 3HZ  LYS A  63     -13.161  17.047 -29.326  1.00 12.89           H  
ATOM    927  N   ASP A  64     -20.230  19.786 -27.010  1.00 12.92           N  
ATOM    928  CA  ASP A  64     -21.064  20.927 -27.384  1.00 12.92           C  
ATOM    929  C   ASP A  64     -22.502  20.830 -26.869  1.00 12.92           C  
ATOM    930  O   ASP A  64     -23.401  21.478 -27.404  1.00 12.92           O  
ATOM    931  CB  ASP A  64     -21.089  21.079 -28.910  1.00 12.92           C  
ATOM    932  CG  ASP A  64     -19.723  21.442 -29.507  1.00 12.92           C  
ATOM    933  OD1 ASP A  64     -19.041  22.255 -28.934  1.00 12.92           O  
ATOM    934  OD2 ASP A  64     -19.385  20.909 -30.538  1.00 12.92           O1-
ATOM    935  H   ASP A  64     -20.322  18.915 -27.522  1.00 12.92           H  
ATOM    936  HA  ASP A  64     -20.618  21.825 -26.958  1.00 12.92           H  
ATOM    937 1HB  ASP A  64     -21.425  20.142 -29.357  1.00 12.92           H  
ATOM    938 2HB  ASP A  64     -21.809  21.849 -29.186  1.00 12.92           H  
ATOM    939  N   ALA A  65     -22.737  19.999 -25.861  1.00 12.79           N  
ATOM    940  CA  ALA A  65     -24.090  19.842 -25.332  1.00 12.79           C  
ATOM    941  C   ALA A  65     -24.647  21.154 -24.804  1.00 12.79           C  
ATOM    942  O   ALA A  65     -23.954  21.911 -24.125  1.00 12.79           O  
ATOM    943  CB  ALA A  65     -24.115  18.823 -24.203  1.00 12.79           C  
ATOM    944  H   ALA A  65     -21.968  19.484 -25.457  1.00 12.79           H  
ATOM    945  HA  ALA A  65     -24.732  19.498 -26.144  1.00 12.79           H  
ATOM    946 1HB  ALA A  65     -25.136  18.704 -23.836  1.00 12.79           H  
ATOM    947 2HB  ALA A  65     -23.756  17.870 -24.567  1.00 12.79           H  
ATOM    948 3HB  ALA A  65     -23.480  19.164 -23.387  1.00 12.79           H  
ATOM    949  N   GLU A  66     -25.934  21.378 -25.055  1.00 12.45           N  
ATOM    950  CA  GLU A  66     -26.637  22.554 -24.545  1.00 12.45           C  
ATOM    951  C   GLU A  66     -27.278  22.266 -23.190  1.00 12.45           C  
ATOM    952  O   GLU A  66     -27.862  23.147 -22.558  1.00 12.45           O  
ATOM    953  CB  GLU A  66     -27.711  22.995 -25.540  1.00 12.45           C  
ATOM    954  CG  GLU A  66     -27.164  23.469 -26.884  1.00 12.45           C  
ATOM    955  CD  GLU A  66     -28.248  23.865 -27.866  1.00 12.45           C  
ATOM    956  OE1 GLU A  66     -29.403  23.760 -27.525  1.00 12.45           O  
ATOM    957  OE2 GLU A  66     -27.915  24.273 -28.954  1.00 12.45           O1-
ATOM    958  H   GLU A  66     -26.439  20.724 -25.636  1.00 12.45           H  
ATOM    959  HA  GLU A  66     -25.916  23.363 -24.421  1.00 12.45           H  
ATOM    960 1HB  GLU A  66     -28.394  22.166 -25.727  1.00 12.45           H  
ATOM    961 2HB  GLU A  66     -28.293  23.808 -25.108  1.00 12.45           H  
ATOM    962 1HG  GLU A  66     -26.513  24.325 -26.713  1.00 12.45           H  
ATOM    963 2HG  GLU A  66     -26.558  22.671 -27.317  1.00 12.45           H  
ATOM    964  N   VAL A  67     -27.193  21.009 -22.775  1.00 11.89           N  
ATOM    965  CA  VAL A  67     -27.802  20.537 -21.545  1.00 11.89           C  
ATOM    966  C   VAL A  67     -26.784  19.920 -20.602  1.00 11.89           C  
ATOM    967  O   VAL A  67     -26.021  19.035 -20.988  1.00 11.89           O  
ATOM    968  CB  VAL A  67     -28.905  19.506 -21.871  1.00 11.89           C  
ATOM    969  CG1 VAL A  67     -29.518  18.948 -20.593  1.00 11.89           C  
ATOM    970  CG2 VAL A  67     -29.980  20.179 -22.723  1.00 11.89           C  
ATOM    971  H   VAL A  67     -26.679  20.359 -23.346  1.00 11.89           H  
ATOM    972  HA  VAL A  67     -28.263  21.388 -21.043  1.00 11.89           H  
ATOM    973  HB  VAL A  67     -28.471  18.672 -22.421  1.00 11.89           H  
ATOM    974 1HG1 VAL A  67     -30.290  18.221 -20.848  1.00 11.89           H  
ATOM    975 2HG1 VAL A  67     -28.747  18.453 -20.013  1.00 11.89           H  
ATOM    976 3HG1 VAL A  67     -29.961  19.756 -20.014  1.00 11.89           H  
ATOM    977 1HG2 VAL A  67     -30.757  19.454 -22.962  1.00 11.89           H  
ATOM    978 2HG2 VAL A  67     -30.415  21.010 -22.167  1.00 11.89           H  
ATOM    979 3HG2 VAL A  67     -29.545  20.554 -23.647  1.00 11.89           H  
ATOM    980  N   THR A  68     -26.813  20.375 -19.349  1.00 11.12           N  
ATOM    981  CA  THR A  68     -25.929  19.873 -18.299  1.00 11.12           C  
ATOM    982  C   THR A  68     -26.722  19.086 -17.251  1.00 11.12           C  
ATOM    983  O   THR A  68     -26.171  18.523 -16.302  1.00 11.12           O  
ATOM    984  CB  THR A  68     -25.172  21.037 -17.641  1.00 11.12           C  
ATOM    985  CG2 THR A  68     -24.352  21.774 -18.695  1.00 11.12           C  
ATOM    986  OG1 THR A  68     -26.109  21.949 -17.051  1.00 11.12           O  
ATOM    987  H   THR A  68     -27.459  21.120 -19.126  1.00 11.12           H  
ATOM    988  HA  THR A  68     -25.201  19.196 -18.747  1.00 11.12           H  
ATOM    989  HB  THR A  68     -24.509  20.651 -16.868  1.00 11.12           H  
ATOM    990  HG1 THR A  68     -26.533  21.531 -16.296  1.00 11.12           H  
ATOM    991 1HG2 THR A  68     -23.816  22.599 -18.226  1.00 11.12           H  
ATOM    992 2HG2 THR A  68     -23.638  21.086 -19.147  1.00 11.12           H  
ATOM    993 3HG2 THR A  68     -25.014  22.166 -19.467  1.00 11.12           H  
ATOM    994  N   GLY A  69     -28.038  19.036 -17.439  1.00 10.21           N  
ATOM    995  CA  GLY A  69     -28.963  18.359 -16.529  1.00 10.21           C  
ATOM    996  C   GLY A  69     -28.900  16.844 -16.710  1.00 10.21           C  
ATOM    997  O   GLY A  69     -29.839  16.218 -17.202  1.00 10.21           O  
ATOM    998  H   GLY A  69     -28.410  19.495 -18.253  1.00 10.21           H  
ATOM    999 1HA  GLY A  69     -28.717  18.616 -15.499  1.00 10.21           H  
ATOM   1000 2HA  GLY A  69     -29.977  18.708 -16.715  1.00 10.21           H  
ATOM   1001  N   ASN A  70     -27.764  16.277 -16.337  1.00  9.27           N  
ATOM   1002  CA  ASN A  70     -27.484  14.862 -16.507  1.00  9.27           C  
ATOM   1003  C   ASN A  70     -28.499  13.974 -15.804  1.00  9.27           C  
ATOM   1004  O   ASN A  70     -28.858  14.204 -14.648  1.00  9.27           O  
ATOM   1005  CB  ASN A  70     -26.086  14.563 -16.016  1.00  9.27           C  
ATOM   1006  CG  ASN A  70     -25.033  15.167 -16.904  1.00  9.27           C  
ATOM   1007  ND2 ASN A  70     -23.907  15.492 -16.327  1.00  9.27           N  
ATOM   1008  OD1 ASN A  70     -25.239  15.346 -18.110  1.00  9.27           O  
ATOM   1009  H   ASN A  70     -27.051  16.894 -15.954  1.00  9.27           H  
ATOM   1010  HA  ASN A  70     -27.537  14.630 -17.571  1.00  9.27           H  
ATOM   1011 1HB  ASN A  70     -25.964  14.955 -15.007  1.00  9.27           H  
ATOM   1012 2HB  ASN A  70     -25.940  13.483 -15.971  1.00  9.27           H  
ATOM   1013 1HD2 ASN A  70     -23.170  15.902 -16.864  1.00  9.27           H  
ATOM   1014 2HD2 ASN A  70     -23.785  15.336 -15.348  1.00  9.27           H  
ATOM   1015  N   SER A  71     -28.950  12.949 -16.519  1.00  8.43           N  
ATOM   1016  CA  SER A  71     -29.903  11.984 -15.996  1.00  8.43           C  
ATOM   1017  C   SER A  71     -29.277  11.137 -14.894  1.00  8.43           C  
ATOM   1018  O   SER A  71     -28.087  10.832 -14.971  1.00  8.43           O  
ATOM   1019  CB  SER A  71     -30.368  11.048 -17.102  1.00  8.43           C  
ATOM   1020  OG  SER A  71     -31.227  10.034 -16.606  1.00  8.43           O  
ATOM   1021  H   SER A  71     -28.618  12.843 -17.466  1.00  8.43           H  
ATOM   1022  HA  SER A  71     -30.747  12.551 -15.620  1.00  8.43           H  
ATOM   1023 1HB  SER A  71     -30.885  11.623 -17.868  1.00  8.43           H  
ATOM   1024 2HB  SER A  71     -29.499  10.588 -17.569  1.00  8.43           H  
ATOM   1025  HG  SER A  71     -30.726   9.531 -15.892  1.00  8.43           H  
ATOM   1026  N   PRO A  72     -30.041  10.749 -13.863  1.00  7.82           N  
ATOM   1027  CA  PRO A  72     -29.636   9.808 -12.853  1.00  7.82           C  
ATOM   1028  C   PRO A  72     -29.607   8.468 -13.562  1.00  7.82           C  
ATOM   1029  O   PRO A  72     -30.168   8.343 -14.657  1.00  7.82           O  
ATOM   1030  CB  PRO A  72     -30.739   9.918 -11.794  1.00  7.82           C  
ATOM   1031  CG  PRO A  72     -31.955  10.385 -12.559  1.00  7.82           C  
ATOM   1032  CD  PRO A  72     -31.406  11.300 -13.653  1.00  7.82           C  
ATOM   1033  HA  PRO A  72     -28.649  10.079 -12.460  1.00  7.82           H  
ATOM   1034 1HB  PRO A  72     -30.890   8.941 -11.310  1.00  7.82           H  
ATOM   1035 2HB  PRO A  72     -30.432  10.624 -11.007  1.00  7.82           H  
ATOM   1036 1HG  PRO A  72     -32.494   9.516 -12.968  1.00  7.82           H  
ATOM   1037 2HG  PRO A  72     -32.653  10.902 -11.884  1.00  7.82           H  
ATOM   1038 1HD  PRO A  72     -32.045  11.179 -14.533  1.00  7.82           H  
ATOM   1039 2HD  PRO A  72     -31.353  12.346 -13.306  1.00  7.82           H  
ATOM   1040  N   ARG A  73     -28.924   7.493 -12.974  1.00  7.55           N  
ATOM   1041  CA  ARG A  73     -28.837   6.170 -13.580  1.00  7.55           C  
ATOM   1042  C   ARG A  73     -29.205   5.032 -12.647  1.00  7.55           C  
ATOM   1043  O   ARG A  73     -28.682   4.918 -11.538  1.00  7.55           O  
ATOM   1044  CB  ARG A  73     -27.418   5.942 -14.090  1.00  7.55           C  
ATOM   1045  CG  ARG A  73     -27.137   4.569 -14.702  1.00  7.55           C  
ATOM   1046  CD  ARG A  73     -25.760   4.505 -15.288  1.00  7.55           C  
ATOM   1047  NE  ARG A  73     -25.386   3.149 -15.652  1.00  7.55           N  
ATOM   1048  CZ  ARG A  73     -24.337   2.792 -16.398  1.00  7.55           C  
ATOM   1049  NH1 ARG A  73     -23.521   3.686 -16.932  1.00  7.55           N1+
ATOM   1050  NH2 ARG A  73     -24.155   1.510 -16.570  1.00  7.55           N  
ATOM   1051  H   ARG A  73     -28.469   7.661 -12.089  1.00  7.55           H  
ATOM   1052  HA  ARG A  73     -29.517   6.140 -14.431  1.00  7.55           H  
ATOM   1053 1HB  ARG A  73     -27.185   6.690 -14.847  1.00  7.55           H  
ATOM   1054 2HB  ARG A  73     -26.714   6.081 -13.270  1.00  7.55           H  
ATOM   1055 1HG  ARG A  73     -27.215   3.793 -13.931  1.00  7.55           H  
ATOM   1056 2HG  ARG A  73     -27.858   4.363 -15.492  1.00  7.55           H  
ATOM   1057 1HD  ARG A  73     -25.715   5.122 -16.184  1.00  7.55           H  
ATOM   1058 2HD  ARG A  73     -25.040   4.870 -14.558  1.00  7.55           H  
ATOM   1059  HE  ARG A  73     -25.936   2.360 -15.267  1.00  7.55           H  
ATOM   1060 1HH1 ARG A  73     -23.684   4.670 -16.780  1.00  7.55           H  
ATOM   1061 2HH1 ARG A  73     -22.736   3.383 -17.489  1.00  7.55           H  
ATOM   1062 1HH2 ARG A  73     -24.830   0.879 -16.101  1.00  7.55           H  
ATOM   1063 2HH2 ARG A  73     -23.388   1.159 -17.113  1.00  7.55           H  
ATOM   1064  N   LEU A  74     -30.111   4.187 -13.127  1.00  7.67           N  
ATOM   1065  CA  LEU A  74     -30.546   3.002 -12.409  1.00  7.67           C  
ATOM   1066  C   LEU A  74     -30.141   1.736 -13.138  1.00  7.67           C  
ATOM   1067  O   LEU A  74     -30.681   1.427 -14.200  1.00  7.67           O  
ATOM   1068  CB  LEU A  74     -32.070   2.981 -12.251  1.00  7.67           C  
ATOM   1069  CG  LEU A  74     -32.708   4.133 -11.489  1.00  7.67           C  
ATOM   1070  CD1 LEU A  74     -34.220   3.989 -11.554  1.00  7.67           C  
ATOM   1071  CD2 LEU A  74     -32.238   4.097 -10.051  1.00  7.67           C  
ATOM   1072  H   LEU A  74     -30.506   4.372 -14.038  1.00  7.67           H  
ATOM   1073  HA  LEU A  74     -30.082   2.995 -11.424  1.00  7.67           H  
ATOM   1074 1HB  LEU A  74     -32.521   2.948 -13.241  1.00  7.67           H  
ATOM   1075 2HB  LEU A  74     -32.328   2.067 -11.735  1.00  7.67           H  
ATOM   1076  HG  LEU A  74     -32.428   5.083 -11.946  1.00  7.67           H  
ATOM   1077 1HD1 LEU A  74     -34.687   4.811 -11.012  1.00  7.67           H  
ATOM   1078 2HD1 LEU A  74     -34.542   4.013 -12.595  1.00  7.67           H  
ATOM   1079 3HD1 LEU A  74     -34.517   3.046 -11.106  1.00  7.67           H  
ATOM   1080 1HD2 LEU A  74     -32.695   4.916  -9.497  1.00  7.67           H  
ATOM   1081 2HD2 LEU A  74     -32.524   3.147  -9.600  1.00  7.67           H  
ATOM   1082 3HD2 LEU A  74     -31.150   4.199 -10.022  1.00  7.67           H  
ATOM   1083  N   ASP A  75     -29.203   0.995 -12.578  1.00  8.19           N  
ATOM   1084  CA  ASP A  75     -28.789  -0.242 -13.218  1.00  8.19           C  
ATOM   1085  C   ASP A  75     -29.736  -1.315 -12.732  1.00  8.19           C  
ATOM   1086  O   ASP A  75     -29.804  -1.574 -11.537  1.00  8.19           O  
ATOM   1087  CB  ASP A  75     -27.344  -0.609 -12.887  1.00  8.19           C  
ATOM   1088  CG  ASP A  75     -26.322   0.328 -13.529  1.00  8.19           C  
ATOM   1089  OD1 ASP A  75     -26.378   0.544 -14.732  1.00  8.19           O  
ATOM   1090  OD2 ASP A  75     -25.498   0.824 -12.814  1.00  8.19           O1-
ATOM   1091  H   ASP A  75     -28.780   1.289 -11.708  1.00  8.19           H  
ATOM   1092  HA  ASP A  75     -28.892  -0.149 -14.299  1.00  8.19           H  
ATOM   1093 1HB  ASP A  75     -27.207  -0.595 -11.802  1.00  8.19           H  
ATOM   1094 2HB  ASP A  75     -27.148  -1.629 -13.224  1.00  8.19           H  
ATOM   1095  N   VAL A  76     -30.517  -1.879 -13.634  1.00  9.11           N  
ATOM   1096  CA  VAL A  76     -31.526  -2.832 -13.212  1.00  9.11           C  
ATOM   1097  C   VAL A  76     -30.973  -4.246 -13.329  1.00  9.11           C  
ATOM   1098  O   VAL A  76     -30.466  -4.636 -14.380  1.00  9.11           O  
ATOM   1099  CB  VAL A  76     -32.788  -2.675 -14.070  1.00  9.11           C  
ATOM   1100  CG1 VAL A  76     -33.818  -3.658 -13.616  1.00  9.11           C  
ATOM   1101  CG2 VAL A  76     -33.287  -1.247 -13.986  1.00  9.11           C  
ATOM   1102  H   VAL A  76     -30.423  -1.628 -14.608  1.00  9.11           H  
ATOM   1103  HA  VAL A  76     -31.786  -2.637 -12.170  1.00  9.11           H  
ATOM   1104  HB  VAL A  76     -32.550  -2.911 -15.106  1.00  9.11           H  
ATOM   1105 1HG1 VAL A  76     -34.714  -3.566 -14.228  1.00  9.11           H  
ATOM   1106 2HG1 VAL A  76     -33.423  -4.647 -13.707  1.00  9.11           H  
ATOM   1107 3HG1 VAL A  76     -34.059  -3.447 -12.576  1.00  9.11           H  
ATOM   1108 1HG2 VAL A  76     -34.178  -1.133 -14.603  1.00  9.11           H  
ATOM   1109 2HG2 VAL A  76     -33.520  -1.012 -12.976  1.00  9.11           H  
ATOM   1110 3HG2 VAL A  76     -32.510  -0.566 -14.341  1.00  9.11           H  
ATOM   1111  N   ALA A  77     -31.033  -4.994 -12.232  1.00 10.34           N  
ATOM   1112  CA  ALA A  77     -30.485  -6.348 -12.182  1.00 10.34           C  
ATOM   1113  C   ALA A  77     -31.382  -7.390 -12.845  1.00 10.34           C  
ATOM   1114  O   ALA A  77     -30.892  -8.411 -13.329  1.00 10.34           O  
ATOM   1115  CB  ALA A  77     -30.246  -6.754 -10.743  1.00 10.34           C  
ATOM   1116  H   ALA A  77     -31.483  -4.602 -11.406  1.00 10.34           H  
ATOM   1117  HA  ALA A  77     -29.534  -6.339 -12.712  1.00 10.34           H  
ATOM   1118 1HB  ALA A  77     -29.805  -7.748 -10.714  1.00 10.34           H  
ATOM   1119 2HB  ALA A  77     -29.579  -6.044 -10.268  1.00 10.34           H  
ATOM   1120 3HB  ALA A  77     -31.194  -6.766 -10.224  1.00 10.34           H  
ATOM   1121  N   LEU A  78     -32.687  -7.119 -12.871  1.00 11.69           N  
ATOM   1122  CA  LEU A  78     -33.695  -8.052 -13.385  1.00 11.69           C  
ATOM   1123  C   LEU A  78     -33.630  -9.387 -12.638  1.00 11.69           C  
ATOM   1124  O   LEU A  78     -32.856  -9.535 -11.689  1.00 11.69           O  
ATOM   1125  CB  LEU A  78     -33.482  -8.276 -14.893  1.00 11.69           C  
ATOM   1126  CG  LEU A  78     -33.591  -7.008 -15.753  1.00 11.69           C  
ATOM   1127  CD1 LEU A  78     -33.244  -7.340 -17.179  1.00 11.69           C  
ATOM   1128  CD2 LEU A  78     -34.991  -6.441 -15.643  1.00 11.69           C  
ATOM   1129  H   LEU A  78     -32.987  -6.234 -12.500  1.00 11.69           H  
ATOM   1130  HA  LEU A  78     -34.682  -7.630 -13.239  1.00 11.69           H  
ATOM   1131 1HB  LEU A  78     -32.514  -8.729 -15.073  1.00 11.69           H  
ATOM   1132 2HB  LEU A  78     -34.242  -8.968 -15.248  1.00 11.69           H  
ATOM   1133  HG  LEU A  78     -32.870  -6.267 -15.401  1.00 11.69           H  
ATOM   1134 1HD1 LEU A  78     -33.307  -6.436 -17.785  1.00 11.69           H  
ATOM   1135 2HD1 LEU A  78     -32.228  -7.735 -17.221  1.00 11.69           H  
ATOM   1136 3HD1 LEU A  78     -33.941  -8.084 -17.560  1.00 11.69           H  
ATOM   1137 1HD2 LEU A  78     -35.066  -5.535 -16.246  1.00 11.69           H  
ATOM   1138 2HD2 LEU A  78     -35.715  -7.176 -15.998  1.00 11.69           H  
ATOM   1139 3HD2 LEU A  78     -35.198  -6.206 -14.613  1.00 11.69           H  
ATOM   1140  N   ASP A  79     -34.493 -10.330 -13.015  1.00 12.89           N  
ATOM   1141  CA  ASP A  79     -34.491 -11.661 -12.412  1.00 12.89           C  
ATOM   1142  C   ASP A  79     -35.197 -12.667 -13.328  1.00 12.89           C  
ATOM   1143  O   ASP A  79     -35.869 -12.295 -14.292  1.00 12.89           O  
ATOM   1144  CB  ASP A  79     -35.144 -11.629 -11.014  1.00 12.89           C  
ATOM   1145  CG  ASP A  79     -34.648 -12.746 -10.037  1.00 12.89           C  
ATOM   1146  OD1 ASP A  79     -34.136 -13.744 -10.503  1.00 12.89           O  
ATOM   1147  OD2 ASP A  79     -34.795 -12.579  -8.848  1.00 12.89           O1-
ATOM   1148  H   ASP A  79     -35.155 -10.122 -13.748  1.00 12.89           H  
ATOM   1149  HA  ASP A  79     -33.456 -11.981 -12.293  1.00 12.89           H  
ATOM   1150 1HB  ASP A  79     -34.960 -10.659 -10.550  1.00 12.89           H  
ATOM   1151 2HB  ASP A  79     -36.228 -11.722 -11.126  1.00 12.89           H  
ATOM   1152  N   GLU A  80     -35.111 -13.941 -12.968  1.00 13.69           N  
ATOM   1153  CA  GLU A  80     -35.698 -15.045 -13.737  1.00 13.69           C  
ATOM   1154  C   GLU A  80     -37.216 -14.953 -13.858  1.00 13.69           C  
ATOM   1155  O   GLU A  80     -37.798 -15.374 -14.856  1.00 13.69           O  
ATOM   1156  CB  GLU A  80     -35.312 -16.390 -13.110  1.00 13.69           C  
ATOM   1157  CG  GLU A  80     -33.828 -16.737 -13.240  1.00 13.69           C  
ATOM   1158  CD  GLU A  80     -33.456 -18.067 -12.612  1.00 13.69           C  
ATOM   1159  OE1 GLU A  80     -34.298 -18.682 -12.000  1.00 13.69           O  
ATOM   1160  OE2 GLU A  80     -32.321 -18.463 -12.751  1.00 13.69           O1-
ATOM   1161  H   GLU A  80     -34.577 -14.142 -12.123  1.00 13.69           H  
ATOM   1162  HA  GLU A  80     -35.282 -15.009 -14.745  1.00 13.69           H  
ATOM   1163 1HB  GLU A  80     -35.561 -16.376 -12.047  1.00 13.69           H  
ATOM   1164 2HB  GLU A  80     -35.890 -17.188 -13.573  1.00 13.69           H  
ATOM   1165 1HG  GLU A  80     -33.563 -16.758 -14.296  1.00 13.69           H  
ATOM   1166 2HG  GLU A  80     -33.248 -15.944 -12.765  1.00 13.69           H  
ATOM   1167  N   SER A  81     -37.851 -14.408 -12.828  1.00 13.84           N  
ATOM   1168  CA  SER A  81     -39.302 -14.269 -12.772  1.00 13.84           C  
ATOM   1169  C   SER A  81     -39.836 -13.083 -13.569  1.00 13.84           C  
ATOM   1170  O   SER A  81     -41.048 -12.922 -13.705  1.00 13.84           O  
ATOM   1171  CB  SER A  81     -39.738 -14.065 -11.343  1.00 13.84           C  
ATOM   1172  OG  SER A  81     -39.287 -12.819 -10.887  1.00 13.84           O  
ATOM   1173  H   SER A  81     -37.293 -14.085 -12.048  1.00 13.84           H  
ATOM   1174  HA  SER A  81     -39.749 -15.182 -13.168  1.00 13.84           H  
ATOM   1175 1HB  SER A  81     -40.826 -14.100 -11.286  1.00 13.84           H  
ATOM   1176 2HB  SER A  81     -39.345 -14.858 -10.711  1.00 13.84           H  
ATOM   1177  HG  SER A  81     -39.860 -12.578 -10.106  1.00 13.84           H  
ATOM   1178  N   GLY A  82     -38.945 -12.213 -14.040  1.00 13.31           N  
ATOM   1179  CA  GLY A  82     -39.358 -10.976 -14.682  1.00 13.31           C  
ATOM   1180  C   GLY A  82     -39.375  -9.816 -13.676  1.00 13.31           C  
ATOM   1181  O   GLY A  82     -39.496  -8.651 -14.065  1.00 13.31           O  
ATOM   1182  H   GLY A  82     -37.946 -12.397 -13.964  1.00 13.31           H  
ATOM   1183 1HA  GLY A  82     -38.667 -10.748 -15.494  1.00 13.31           H  
ATOM   1184 2HA  GLY A  82     -40.346 -11.101 -15.121  1.00 13.31           H  
ATOM   1185  N   ASP A  83     -39.235 -10.136 -12.386  1.00 12.27           N  
ATOM   1186  CA  ASP A  83     -39.192  -9.129 -11.331  1.00 12.27           C  
ATOM   1187  C   ASP A  83     -37.835  -8.462 -11.412  1.00 12.27           C  
ATOM   1188  O   ASP A  83     -36.974  -8.916 -12.168  1.00 12.27           O  
ATOM   1189  CB  ASP A  83     -39.360  -9.773  -9.958  1.00 12.27           C  
ATOM   1190  CG  ASP A  83     -40.749 -10.355  -9.725  1.00 12.27           C  
ATOM   1191  OD1 ASP A  83     -41.713  -9.817 -10.214  1.00 12.27           O  
ATOM   1192  OD2 ASP A  83     -40.810 -11.401  -9.107  1.00 12.27           O1-
ATOM   1193  H   ASP A  83     -39.172 -11.115 -12.108  1.00 12.27           H  
ATOM   1194  HA  ASP A  83     -39.971  -8.384 -11.499  1.00 12.27           H  
ATOM   1195 1HB  ASP A  83     -38.616 -10.559  -9.837  1.00 12.27           H  
ATOM   1196 2HB  ASP A  83     -39.166  -9.029  -9.188  1.00 12.27           H  
ATOM   1197  N   PHE A  84     -37.624  -7.380 -10.674  1.00 10.97           N  
ATOM   1198  CA  PHE A  84     -36.314  -6.758 -10.747  1.00 10.97           C  
ATOM   1199  C   PHE A  84     -35.878  -6.035  -9.494  1.00 10.97           C  
ATOM   1200  O   PHE A  84     -36.690  -5.665  -8.645  1.00 10.97           O  
ATOM   1201  CB  PHE A  84     -36.276  -5.747 -11.885  1.00 10.97           C  
ATOM   1202  CG  PHE A  84     -37.161  -4.578 -11.709  1.00 10.97           C  
ATOM   1203  CD1 PHE A  84     -36.696  -3.415 -11.099  1.00 10.97           C  
ATOM   1204  CD2 PHE A  84     -38.464  -4.622 -12.160  1.00 10.97           C  
ATOM   1205  CE1 PHE A  84     -37.527  -2.329 -10.941  1.00 10.97           C  
ATOM   1206  CE2 PHE A  84     -39.295  -3.533 -12.006  1.00 10.97           C  
ATOM   1207  CZ  PHE A  84     -38.825  -2.385 -11.393  1.00 10.97           C  
ATOM   1208  H   PHE A  84     -38.345  -7.006 -10.074  1.00 10.97           H  
ATOM   1209  HA  PHE A  84     -35.582  -7.542 -10.942  1.00 10.97           H  
ATOM   1210 1HB  PHE A  84     -35.270  -5.395 -12.002  1.00 10.97           H  
ATOM   1211 2HB  PHE A  84     -36.569  -6.241 -12.802  1.00 10.97           H  
ATOM   1212  HD1 PHE A  84     -35.667  -3.371 -10.741  1.00 10.97           H  
ATOM   1213  HD2 PHE A  84     -38.834  -5.531 -12.644  1.00 10.97           H  
ATOM   1214  HE1 PHE A  84     -37.164  -1.430 -10.459  1.00 10.97           H  
ATOM   1215  HE2 PHE A  84     -40.323  -3.576 -12.364  1.00 10.97           H  
ATOM   1216  HZ  PHE A  84     -39.484  -1.526 -11.269  1.00 10.97           H  
ATOM   1217  N   SER A  85     -34.576  -5.791  -9.439  1.00  9.68           N  
ATOM   1218  CA  SER A  85     -33.941  -4.983  -8.415  1.00  9.68           C  
ATOM   1219  C   SER A  85     -33.229  -3.805  -9.041  1.00  9.68           C  
ATOM   1220  O   SER A  85     -32.681  -3.902 -10.140  1.00  9.68           O  
ATOM   1221  CB  SER A  85     -32.949  -5.788  -7.603  1.00  9.68           C  
ATOM   1222  OG  SER A  85     -32.222  -4.946  -6.732  1.00  9.68           O  
ATOM   1223  H   SER A  85     -33.997  -6.189 -10.160  1.00  9.68           H  
ATOM   1224  HA  SER A  85     -34.712  -4.601  -7.745  1.00  9.68           H  
ATOM   1225 1HB  SER A  85     -33.491  -6.533  -7.021  1.00  9.68           H  
ATOM   1226 2HB  SER A  85     -32.271  -6.317  -8.256  1.00  9.68           H  
ATOM   1227  HG  SER A  85     -31.831  -5.531  -6.069  1.00  9.68           H  
ATOM   1228  N   LEU A  86     -33.206  -2.696  -8.312  1.00  8.55           N  
ATOM   1229  CA  LEU A  86     -32.520  -1.492  -8.762  1.00  8.55           C  
ATOM   1230  C   LEU A  86     -31.099  -1.391  -8.230  1.00  8.55           C  
ATOM   1231  O   LEU A  86     -30.477  -0.330  -8.323  1.00  8.55           O  
ATOM   1232  CB  LEU A  86     -33.310  -0.237  -8.385  1.00  8.55           C  
ATOM   1233  CG  LEU A  86     -34.673  -0.130  -9.042  1.00  8.55           C  
ATOM   1234  CD1 LEU A  86     -35.365   1.137  -8.583  1.00  8.55           C  
ATOM   1235  CD2 LEU A  86     -34.471  -0.154 -10.527  1.00  8.55           C  
ATOM   1236  H   LEU A  86     -33.679  -2.694  -7.417  1.00  8.55           H  
ATOM   1237  HA  LEU A  86     -32.454  -1.526  -9.849  1.00  8.55           H  
ATOM   1238 1HB  LEU A  86     -33.452  -0.222  -7.304  1.00  8.55           H  
ATOM   1239 2HB  LEU A  86     -32.730   0.641  -8.672  1.00  8.55           H  
ATOM   1240  HG  LEU A  86     -35.297  -0.977  -8.748  1.00  8.55           H  
ATOM   1241 1HD1 LEU A  86     -36.343   1.211  -9.059  1.00  8.55           H  
ATOM   1242 2HD1 LEU A  86     -35.490   1.113  -7.501  1.00  8.55           H  
ATOM   1243 3HD1 LEU A  86     -34.762   2.001  -8.858  1.00  8.55           H  
ATOM   1244 1HD2 LEU A  86     -35.422  -0.082 -11.042  1.00  8.55           H  
ATOM   1245 2HD2 LEU A  86     -33.847   0.674 -10.819  1.00  8.55           H  
ATOM   1246 3HD2 LEU A  86     -33.983  -1.091 -10.789  1.00  8.55           H  
ATOM   1247  N   VAL A  87     -30.598  -2.482  -7.629  1.00  7.65           N  
ATOM   1248  CA  VAL A  87     -29.214  -2.606  -7.135  1.00  7.65           C  
ATOM   1249  C   VAL A  87     -28.844  -1.746  -5.916  1.00  7.65           C  
ATOM   1250  O   VAL A  87     -28.290  -2.270  -4.954  1.00  7.65           O  
ATOM   1251  CB  VAL A  87     -28.209  -2.348  -8.287  1.00  7.65           C  
ATOM   1252  CG1 VAL A  87     -26.778  -2.334  -7.746  1.00  7.65           C  
ATOM   1253  CG2 VAL A  87     -28.389  -3.442  -9.356  1.00  7.65           C  
ATOM   1254  H   VAL A  87     -31.200  -3.299  -7.525  1.00  7.65           H  
ATOM   1255  HA  VAL A  87     -29.081  -3.647  -6.841  1.00  7.65           H  
ATOM   1256  HB  VAL A  87     -28.389  -1.379  -8.732  1.00  7.65           H  
ATOM   1257 1HG1 VAL A  87     -26.085  -2.145  -8.567  1.00  7.65           H  
ATOM   1258 2HG1 VAL A  87     -26.677  -1.552  -7.001  1.00  7.65           H  
ATOM   1259 3HG1 VAL A  87     -26.551  -3.297  -7.291  1.00  7.65           H  
ATOM   1260 1HG2 VAL A  87     -27.696  -3.266 -10.177  1.00  7.65           H  
ATOM   1261 2HG2 VAL A  87     -28.193  -4.416  -8.912  1.00  7.65           H  
ATOM   1262 3HG2 VAL A  87     -29.412  -3.418  -9.740  1.00  7.65           H  
ATOM   1263  N   GLU A  88     -29.134  -0.444  -5.964  1.00  6.93           N  
ATOM   1264  CA  GLU A  88     -28.828   0.497  -4.881  1.00  6.93           C  
ATOM   1265  C   GLU A  88     -27.326   0.559  -4.603  1.00  6.93           C  
ATOM   1266  O   GLU A  88     -26.850   0.206  -3.528  1.00  6.93           O  
ATOM   1267  CB  GLU A  88     -29.615   0.150  -3.608  1.00  6.93           C  
ATOM   1268  CG  GLU A  88     -31.144   0.186  -3.793  1.00  6.93           C  
ATOM   1269  CD  GLU A  88     -31.929  -0.018  -2.505  1.00  6.93           C  
ATOM   1270  OE1 GLU A  88     -31.329  -0.284  -1.490  1.00  6.93           O  
ATOM   1271  OE2 GLU A  88     -33.132   0.098  -2.548  1.00  6.93           O1-
ATOM   1272  H   GLU A  88     -29.580  -0.110  -6.809  1.00  6.93           H  
ATOM   1273  HA  GLU A  88     -29.142   1.490  -5.202  1.00  6.93           H  
ATOM   1274 1HB  GLU A  88     -29.339  -0.833  -3.242  1.00  6.93           H  
ATOM   1275 2HB  GLU A  88     -29.362   0.866  -2.827  1.00  6.93           H  
ATOM   1276 1HG  GLU A  88     -31.420   1.148  -4.223  1.00  6.93           H  
ATOM   1277 2HG  GLU A  88     -31.427  -0.589  -4.508  1.00  6.93           H  
ATOM   1278  N   GLU A  89     -26.601   1.013  -5.618  1.00  6.35           N  
ATOM   1279  CA  GLU A  89     -25.147   1.124  -5.649  1.00  6.35           C  
ATOM   1280  C   GLU A  89     -24.562   1.899  -4.464  1.00  6.35           C  
ATOM   1281  O   GLU A  89     -25.080   2.945  -4.069  1.00  6.35           O  
ATOM   1282  CB  GLU A  89     -24.730   1.801  -6.958  1.00  6.35           C  
ATOM   1283  CG  GLU A  89     -23.235   1.872  -7.208  1.00  6.35           C  
ATOM   1284  CD  GLU A  89     -22.902   2.538  -8.517  1.00  6.35           C  
ATOM   1285  OE1 GLU A  89     -23.778   3.127  -9.103  1.00  6.35           O  
ATOM   1286  OE2 GLU A  89     -21.777   2.441  -8.941  1.00  6.35           O1-
ATOM   1287  H   GLU A  89     -27.108   1.285  -6.446  1.00  6.35           H  
ATOM   1288  HA  GLU A  89     -24.733   0.116  -5.626  1.00  6.35           H  
ATOM   1289 1HB  GLU A  89     -25.180   1.271  -7.798  1.00  6.35           H  
ATOM   1290 2HB  GLU A  89     -25.114   2.821  -6.973  1.00  6.35           H  
ATOM   1291 1HG  GLU A  89     -22.769   2.442  -6.406  1.00  6.35           H  
ATOM   1292 2HG  GLU A  89     -22.820   0.866  -7.192  1.00  6.35           H  
ATOM   1293  N   ASP A  90     -23.479   1.348  -3.909  1.00  5.87           N  
ATOM   1294  CA  ASP A  90     -22.735   1.899  -2.773  1.00  5.87           C  
ATOM   1295  C   ASP A  90     -22.176   3.301  -3.039  1.00  5.87           C  
ATOM   1296  O   ASP A  90     -21.980   3.700  -4.185  1.00  5.87           O  
ATOM   1297  CB  ASP A  90     -21.569   0.975  -2.397  1.00  5.87           C  
ATOM   1298  CG  ASP A  90     -21.996  -0.346  -1.722  1.00  5.87           C  
ATOM   1299  OD1 ASP A  90     -23.136  -0.477  -1.356  1.00  5.87           O  
ATOM   1300  OD2 ASP A  90     -21.160  -1.205  -1.583  1.00  5.87           O1-
ATOM   1301  H   ASP A  90     -23.147   0.484  -4.310  1.00  5.87           H  
ATOM   1302  HA  ASP A  90     -23.416   1.963  -1.925  1.00  5.87           H  
ATOM   1303 1HB  ASP A  90     -21.003   0.734  -3.298  1.00  5.87           H  
ATOM   1304 2HB  ASP A  90     -20.888   1.508  -1.731  1.00  5.87           H  
ATOM   1305  N   GLY A  91     -21.939   4.046  -1.958  1.00  5.38           N  
ATOM   1306  CA  GLY A  91     -21.405   5.402  -2.041  1.00  5.38           C  
ATOM   1307  C   GLY A  91     -19.901   5.410  -2.353  1.00  5.38           C  
ATOM   1308  O   GLY A  91     -19.338   4.371  -2.691  1.00  5.38           O  
ATOM   1309  H   GLY A  91     -22.135   3.652  -1.049  1.00  5.38           H  
ATOM   1310 1HA  GLY A  91     -21.948   5.944  -2.816  1.00  5.38           H  
ATOM   1311 2HA  GLY A  91     -21.595   5.904  -1.094  1.00  5.38           H  
ATOM   1312  N   PRO A  92     -19.237   6.570  -2.230  1.00  4.86           N  
ATOM   1313  CA  PRO A  92     -17.841   6.813  -2.556  1.00  4.86           C  
ATOM   1314  C   PRO A  92     -16.895   5.862  -1.816  1.00  4.86           C  
ATOM   1315  O   PRO A  92     -17.205   5.428  -0.705  1.00  4.86           O  
ATOM   1316  CB  PRO A  92     -17.646   8.261  -2.085  1.00  4.86           C  
ATOM   1317  CG  PRO A  92     -19.019   8.872  -2.123  1.00  4.86           C  
ATOM   1318  CD  PRO A  92     -19.946   7.758  -1.719  1.00  4.86           C  
ATOM   1319  HA  PRO A  92     -17.744   6.732  -3.647  1.00  4.86           H  
ATOM   1320 1HB  PRO A  92     -17.207   8.266  -1.083  1.00  4.86           H  
ATOM   1321 2HB  PRO A  92     -16.932   8.786  -2.745  1.00  4.86           H  
ATOM   1322 1HG  PRO A  92     -19.065   9.735  -1.440  1.00  4.86           H  
ATOM   1323 2HG  PRO A  92     -19.226   9.256  -3.133  1.00  4.86           H  
ATOM   1324 1HD  PRO A  92     -20.039   7.712  -0.623  1.00  4.86           H  
ATOM   1325 2HD  PRO A  92     -20.911   7.909  -2.218  1.00  4.86           H  
ATOM   1326  N   PRO A  93     -15.721   5.553  -2.389  1.00  4.33           N  
ATOM   1327  CA  PRO A  93     -14.694   4.694  -1.838  1.00  4.33           C  
ATOM   1328  C   PRO A  93     -14.012   5.323  -0.636  1.00  4.33           C  
ATOM   1329  O   PRO A  93     -13.984   6.548  -0.478  1.00  4.33           O  
ATOM   1330  CB  PRO A  93     -13.735   4.514  -3.014  1.00  4.33           C  
ATOM   1331  CG  PRO A  93     -13.931   5.729  -3.871  1.00  4.33           C  
ATOM   1332  CD  PRO A  93     -15.394   6.081  -3.729  1.00  4.33           C  
ATOM   1333  HA  PRO A  93     -15.146   3.729  -1.563  1.00  4.33           H  
ATOM   1334 1HB  PRO A  93     -12.712   4.424  -2.642  1.00  4.33           H  
ATOM   1335 2HB  PRO A  93     -13.969   3.582  -3.522  1.00  4.33           H  
ATOM   1336 1HG  PRO A  93     -13.277   6.532  -3.532  1.00  4.33           H  
ATOM   1337 2HG  PRO A  93     -13.650   5.516  -4.918  1.00  4.33           H  
ATOM   1338 1HD  PRO A  93     -15.495   7.170  -3.771  1.00  4.33           H  
ATOM   1339 2HD  PRO A  93     -15.979   5.567  -4.509  1.00  4.33           H  
ATOM   1340  N   MET A  94     -13.416   4.471   0.189  1.00  3.83           N  
ATOM   1341  CA  MET A  94     -12.721   4.934   1.378  1.00  3.83           C  
ATOM   1342  C   MET A  94     -11.618   5.943   1.112  1.00  3.83           C  
ATOM   1343  O   MET A  94     -11.477   6.888   1.875  1.00  3.83           O  
ATOM   1344  CB  MET A  94     -12.154   3.745   2.135  1.00  3.83           C  
ATOM   1345  CG  MET A  94     -13.199   2.880   2.805  1.00  3.83           C  
ATOM   1346  SD  MET A  94     -12.502   1.389   3.517  1.00  3.83           S  
ATOM   1347  CE  MET A  94     -11.442   2.073   4.785  1.00  3.83           C  
ATOM   1348  H   MET A  94     -13.462   3.479   0.000  1.00  3.83           H  
ATOM   1349  HA  MET A  94     -13.454   5.422   2.018  1.00  3.83           H  
ATOM   1350 1HB  MET A  94     -11.586   3.121   1.455  1.00  3.83           H  
ATOM   1351 2HB  MET A  94     -11.468   4.095   2.903  1.00  3.83           H  
ATOM   1352 1HG  MET A  94     -13.687   3.447   3.597  1.00  3.83           H  
ATOM   1353 2HG  MET A  94     -13.955   2.592   2.073  1.00  3.83           H  
ATOM   1354 1HE  MET A  94     -10.935   1.264   5.312  1.00  3.83           H  
ATOM   1355 2HE  MET A  94     -10.695   2.721   4.322  1.00  3.83           H  
ATOM   1356 3HE  MET A  94     -12.039   2.652   5.489  1.00  3.83           H  
ATOM   1357  N   ARG A  95     -10.828   5.787   0.051  1.00  3.39           N  
ATOM   1358  CA  ARG A  95      -9.776   6.775  -0.170  1.00  3.39           C  
ATOM   1359  C   ARG A  95     -10.334   8.182  -0.340  1.00  3.39           C  
ATOM   1360  O   ARG A  95      -9.812   9.137   0.233  1.00  3.39           O  
ATOM   1361  CB  ARG A  95      -8.935   6.430  -1.390  1.00  3.39           C  
ATOM   1362  CG  ARG A  95      -7.781   7.391  -1.644  1.00  3.39           C  
ATOM   1363  CD  ARG A  95      -6.960   6.957  -2.768  1.00  3.39           C  
ATOM   1364  NE  ARG A  95      -5.797   7.798  -2.995  1.00  3.39           N  
ATOM   1365  CZ  ARG A  95      -5.765   8.882  -3.799  1.00  3.39           C  
ATOM   1366  NH1 ARG A  95      -6.838   9.261  -4.458  1.00  3.39           N1+
ATOM   1367  NH2 ARG A  95      -4.641   9.562  -3.931  1.00  3.39           N  
ATOM   1368  H   ARG A  95     -10.927   5.005  -0.593  1.00  3.39           H  
ATOM   1369  HA  ARG A  95      -9.132   6.784   0.705  1.00  3.39           H  
ATOM   1370 1HB  ARG A  95      -8.529   5.429  -1.302  1.00  3.39           H  
ATOM   1371 2HB  ARG A  95      -9.572   6.438  -2.275  1.00  3.39           H  
ATOM   1372 1HG  ARG A  95      -8.195   8.361  -1.885  1.00  3.39           H  
ATOM   1373 2HG  ARG A  95      -7.155   7.469  -0.771  1.00  3.39           H  
ATOM   1374 1HD  ARG A  95      -6.622   5.934  -2.602  1.00  3.39           H  
ATOM   1375 2HD  ARG A  95      -7.571   7.005  -3.656  1.00  3.39           H  
ATOM   1376  HE  ARG A  95      -4.942   7.548  -2.517  1.00  3.39           H  
ATOM   1377 1HH1 ARG A  95      -7.702   8.745  -4.363  1.00  3.39           H  
ATOM   1378 2HH1 ARG A  95      -6.791  10.068  -5.063  1.00  3.39           H  
ATOM   1379 1HH2 ARG A  95      -3.813   9.271  -3.430  1.00  3.39           H  
ATOM   1380 2HH2 ARG A  95      -4.603  10.362  -4.543  1.00  3.39           H  
ATOM   1381  N   GLU A  96     -11.404   8.333  -1.124  1.00  3.00           N  
ATOM   1382  CA  GLU A  96     -11.969   9.662  -1.320  1.00  3.00           C  
ATOM   1383  C   GLU A  96     -12.553  10.206  -0.027  1.00  3.00           C  
ATOM   1384  O   GLU A  96     -12.389  11.388   0.293  1.00  3.00           O  
ATOM   1385  CB  GLU A  96     -13.057   9.651  -2.394  1.00  3.00           C  
ATOM   1386  CG  GLU A  96     -12.568   9.436  -3.816  1.00  3.00           C  
ATOM   1387  CD  GLU A  96     -13.707   9.406  -4.817  1.00  3.00           C  
ATOM   1388  OE1 GLU A  96     -14.844   9.487  -4.410  1.00  3.00           O  
ATOM   1389  OE2 GLU A  96     -13.438   9.293  -5.982  1.00  3.00           O1-
ATOM   1390  H   GLU A  96     -11.832   7.527  -1.559  1.00  3.00           H  
ATOM   1391  HA  GLU A  96     -11.170  10.331  -1.639  1.00  3.00           H  
ATOM   1392 1HB  GLU A  96     -13.773   8.854  -2.167  1.00  3.00           H  
ATOM   1393 2HB  GLU A  96     -13.603  10.592  -2.366  1.00  3.00           H  
ATOM   1394 1HG  GLU A  96     -11.891  10.250  -4.081  1.00  3.00           H  
ATOM   1395 2HG  GLU A  96     -12.007   8.505  -3.865  1.00  3.00           H  
ATOM   1396  N   ILE A  97     -13.206   9.335   0.741  1.00  2.65           N  
ATOM   1397  CA  ILE A  97     -13.822   9.758   1.989  1.00  2.65           C  
ATOM   1398  C   ILE A  97     -12.772  10.183   2.998  1.00  2.65           C  
ATOM   1399  O   ILE A  97     -12.867  11.255   3.597  1.00  2.65           O  
ATOM   1400  CB  ILE A  97     -14.671   8.625   2.572  1.00  2.65           C  
ATOM   1401  CG1 ILE A  97     -15.870   8.370   1.651  1.00  2.65           C  
ATOM   1402  CG2 ILE A  97     -15.117   8.982   3.987  1.00  2.65           C  
ATOM   1403  CD1 ILE A  97     -16.604   7.097   1.946  1.00  2.65           C  
ATOM   1404  H   ILE A  97     -13.311   8.367   0.426  1.00  2.65           H  
ATOM   1405  HA  ILE A  97     -14.467  10.610   1.785  1.00  2.65           H  
ATOM   1406  HB  ILE A  97     -14.080   7.711   2.597  1.00  2.65           H  
ATOM   1407 1HG1 ILE A  97     -16.566   9.200   1.746  1.00  2.65           H  
ATOM   1408 2HG1 ILE A  97     -15.517   8.327   0.619  1.00  2.65           H  
ATOM   1409 1HG2 ILE A  97     -15.713   8.168   4.395  1.00  2.65           H  
ATOM   1410 2HG2 ILE A  97     -14.242   9.141   4.618  1.00  2.65           H  
ATOM   1411 3HG2 ILE A  97     -15.715   9.892   3.960  1.00  2.65           H  
ATOM   1412 1HD1 ILE A  97     -17.438   6.992   1.254  1.00  2.65           H  
ATOM   1413 2HD1 ILE A  97     -15.926   6.251   1.824  1.00  2.65           H  
ATOM   1414 3HD1 ILE A  97     -16.981   7.119   2.965  1.00  2.65           H  
ATOM   1415  N   ILE A  98     -11.748   9.363   3.161  1.00  2.33           N  
ATOM   1416  CA  ILE A  98     -10.693   9.652   4.106  1.00  2.33           C  
ATOM   1417  C   ILE A  98      -9.956  10.916   3.728  1.00  2.33           C  
ATOM   1418  O   ILE A  98      -9.745  11.779   4.579  1.00  2.33           O  
ATOM   1419  CB  ILE A  98      -9.732   8.461   4.205  1.00  2.33           C  
ATOM   1420  CG1 ILE A  98     -10.484   7.276   4.879  1.00  2.33           C  
ATOM   1421  CG2 ILE A  98      -8.472   8.855   4.964  1.00  2.33           C  
ATOM   1422  CD1 ILE A  98      -9.790   5.940   4.774  1.00  2.33           C  
ATOM   1423  H   ILE A  98     -11.706   8.501   2.627  1.00  2.33           H  
ATOM   1424  HA  ILE A  98     -11.144   9.805   5.085  1.00  2.33           H  
ATOM   1425  HB  ILE A  98      -9.458   8.139   3.195  1.00  2.33           H  
ATOM   1426 1HG1 ILE A  98     -10.614   7.510   5.934  1.00  2.33           H  
ATOM   1427 2HG1 ILE A  98     -11.471   7.183   4.421  1.00  2.33           H  
ATOM   1428 1HG2 ILE A  98      -7.809   8.002   5.012  1.00  2.33           H  
ATOM   1429 2HG2 ILE A  98      -7.974   9.674   4.443  1.00  2.33           H  
ATOM   1430 3HG2 ILE A  98      -8.734   9.172   5.973  1.00  2.33           H  
ATOM   1431 1HD1 ILE A  98     -10.386   5.178   5.271  1.00  2.33           H  
ATOM   1432 2HD1 ILE A  98      -9.686   5.681   3.722  1.00  2.33           H  
ATOM   1433 3HD1 ILE A  98      -8.809   5.993   5.241  1.00  2.33           H  
ATOM   1434  N   LEU A  99      -9.586  11.066   2.458  1.00  2.07           N  
ATOM   1435  CA  LEU A  99      -8.883  12.272   2.072  1.00  2.07           C  
ATOM   1436  C   LEU A  99      -9.759  13.502   2.263  1.00  2.07           C  
ATOM   1437  O   LEU A  99      -9.272  14.538   2.712  1.00  2.07           O  
ATOM   1438  CB  LEU A  99      -8.401  12.160   0.635  1.00  2.07           C  
ATOM   1439  CG  LEU A  99      -7.290  11.124   0.424  1.00  2.07           C  
ATOM   1440  CD1 LEU A  99      -7.006  10.969  -1.050  1.00  2.07           C  
ATOM   1441  CD2 LEU A  99      -6.050  11.560   1.173  1.00  2.07           C  
ATOM   1442  H   LEU A  99      -9.775  10.345   1.758  1.00  2.07           H  
ATOM   1443  HA  LEU A  99      -8.009  12.374   2.714  1.00  2.07           H  
ATOM   1444 1HB  LEU A  99      -9.249  11.877   0.005  1.00  2.07           H  
ATOM   1445 2HB  LEU A  99      -8.038  13.122   0.319  1.00  2.07           H  
ATOM   1446  HG  LEU A  99      -7.621  10.160   0.806  1.00  2.07           H  
ATOM   1447 1HD1 LEU A  99      -6.230  10.224  -1.182  1.00  2.07           H  
ATOM   1448 2HD1 LEU A  99      -7.914  10.655  -1.560  1.00  2.07           H  
ATOM   1449 3HD1 LEU A  99      -6.672  11.907  -1.456  1.00  2.07           H  
ATOM   1450 1HD2 LEU A  99      -5.267  10.819   1.032  1.00  2.07           H  
ATOM   1451 2HD2 LEU A  99      -5.713  12.524   0.790  1.00  2.07           H  
ATOM   1452 3HD2 LEU A  99      -6.280  11.649   2.235  1.00  2.07           H  
ATOM   1453  N   LYS A 100     -11.063  13.400   1.965  1.00  1.85           N  
ATOM   1454  CA  LYS A 100     -11.941  14.543   2.174  1.00  1.85           C  
ATOM   1455  C   LYS A 100     -11.920  14.942   3.639  1.00  1.85           C  
ATOM   1456  O   LYS A 100     -11.766  16.121   3.959  1.00  1.85           O  
ATOM   1457  CB  LYS A 100     -13.374  14.246   1.743  1.00  1.85           C  
ATOM   1458  CG  LYS A 100     -14.318  15.435   1.895  1.00  1.85           C  
ATOM   1459  CD  LYS A 100     -15.720  15.109   1.401  1.00  1.85           C  
ATOM   1460  CE  LYS A 100     -16.664  16.289   1.599  1.00  1.85           C  
ATOM   1461  NZ  LYS A 100     -18.041  15.985   1.115  1.00  1.85           N1+
ATOM   1462  H   LYS A 100     -11.454  12.542   1.575  1.00  1.85           H  
ATOM   1463  HA  LYS A 100     -11.567  15.383   1.590  1.00  1.85           H  
ATOM   1464 1HB  LYS A 100     -13.381  13.927   0.700  1.00  1.85           H  
ATOM   1465 2HB  LYS A 100     -13.766  13.419   2.337  1.00  1.85           H  
ATOM   1466 1HG  LYS A 100     -14.364  15.712   2.941  1.00  1.85           H  
ATOM   1467 2HG  LYS A 100     -13.930  16.281   1.329  1.00  1.85           H  
ATOM   1468 1HD  LYS A 100     -15.682  14.854   0.342  1.00  1.85           H  
ATOM   1469 2HD  LYS A 100     -16.102  14.250   1.952  1.00  1.85           H  
ATOM   1470 1HE  LYS A 100     -16.709  16.535   2.660  1.00  1.85           H  
ATOM   1471 2HE  LYS A 100     -16.278  17.149   1.053  1.00  1.85           H  
ATOM   1472 1HZ  LYS A 100     -18.637  16.788   1.263  1.00  1.85           H  
ATOM   1473 2HZ  LYS A 100     -18.011  15.766   0.130  1.00  1.85           H  
ATOM   1474 3HZ  LYS A 100     -18.411  15.195   1.625  1.00  1.85           H  
ATOM   1475  N   VAL A 101     -12.029  13.959   4.535  1.00  1.68           N  
ATOM   1476  CA  VAL A 101     -12.026  14.237   5.962  1.00  1.68           C  
ATOM   1477  C   VAL A 101     -10.728  14.892   6.400  1.00  1.68           C  
ATOM   1478  O   VAL A 101     -10.746  15.846   7.183  1.00  1.68           O  
ATOM   1479  CB  VAL A 101     -12.276  12.966   6.776  1.00  1.68           C  
ATOM   1480  CG1 VAL A 101     -12.037  13.254   8.249  1.00  1.68           C  
ATOM   1481  CG2 VAL A 101     -13.722  12.511   6.553  1.00  1.68           C  
ATOM   1482  H   VAL A 101     -12.146  12.994   4.213  1.00  1.68           H  
ATOM   1483  HA  VAL A 101     -12.845  14.926   6.169  1.00  1.68           H  
ATOM   1484  HB  VAL A 101     -11.583  12.184   6.456  1.00  1.68           H  
ATOM   1485 1HG1 VAL A 101     -12.213  12.350   8.829  1.00  1.68           H  
ATOM   1486 2HG1 VAL A 101     -11.006  13.582   8.390  1.00  1.68           H  
ATOM   1487 3HG1 VAL A 101     -12.717  14.039   8.579  1.00  1.68           H  
ATOM   1488 1HG2 VAL A 101     -13.912  11.604   7.124  1.00  1.68           H  
ATOM   1489 2HG2 VAL A 101     -14.401  13.299   6.877  1.00  1.68           H  
ATOM   1490 3HG2 VAL A 101     -13.885  12.315   5.502  1.00  1.68           H  
ATOM   1491  N   VAL A 102      -9.600  14.403   5.891  1.00  1.56           N  
ATOM   1492  CA  VAL A 102      -8.327  15.011   6.233  1.00  1.56           C  
ATOM   1493  C   VAL A 102      -8.293  16.466   5.789  1.00  1.56           C  
ATOM   1494  O   VAL A 102      -7.890  17.343   6.556  1.00  1.56           O  
ATOM   1495  CB  VAL A 102      -7.168  14.258   5.566  1.00  1.56           C  
ATOM   1496  CG1 VAL A 102      -5.881  15.042   5.743  1.00  1.56           C  
ATOM   1497  CG2 VAL A 102      -7.034  12.869   6.190  1.00  1.56           C  
ATOM   1498  H   VAL A 102      -9.635  13.595   5.267  1.00  1.56           H  
ATOM   1499  HA  VAL A 102      -8.202  14.967   7.313  1.00  1.56           H  
ATOM   1500  HB  VAL A 102      -7.366  14.166   4.498  1.00  1.56           H  
ATOM   1501 1HG1 VAL A 102      -5.063  14.511   5.258  1.00  1.56           H  
ATOM   1502 2HG1 VAL A 102      -5.995  16.025   5.289  1.00  1.56           H  
ATOM   1503 3HG1 VAL A 102      -5.664  15.155   6.804  1.00  1.56           H  
ATOM   1504 1HG2 VAL A 102      -6.217  12.332   5.711  1.00  1.56           H  
ATOM   1505 2HG2 VAL A 102      -6.830  12.970   7.255  1.00  1.56           H  
ATOM   1506 3HG2 VAL A 102      -7.950  12.318   6.057  1.00  1.56           H  
ATOM   1507  N   LEU A 103      -8.743  16.736   4.568  1.00  1.48           N  
ATOM   1508  CA  LEU A 103      -8.737  18.097   4.064  1.00  1.48           C  
ATOM   1509  C   LEU A 103      -9.653  18.995   4.890  1.00  1.48           C  
ATOM   1510  O   LEU A 103      -9.311  20.149   5.169  1.00  1.48           O  
ATOM   1511  CB  LEU A 103      -9.153  18.089   2.602  1.00  1.48           C  
ATOM   1512  CG  LEU A 103      -8.147  17.428   1.652  1.00  1.48           C  
ATOM   1513  CD1 LEU A 103      -8.754  17.380   0.298  1.00  1.48           C  
ATOM   1514  CD2 LEU A 103      -6.857  18.185   1.658  1.00  1.48           C  
ATOM   1515  H   LEU A 103      -9.075  15.977   3.969  1.00  1.48           H  
ATOM   1516  HA  LEU A 103      -7.727  18.484   4.133  1.00  1.48           H  
ATOM   1517 1HB  LEU A 103     -10.088  17.538   2.518  1.00  1.48           H  
ATOM   1518 2HB  LEU A 103      -9.327  19.102   2.268  1.00  1.48           H  
ATOM   1519  HG  LEU A 103      -7.949  16.415   1.972  1.00  1.48           H  
ATOM   1520 1HD1 LEU A 103      -8.084  16.926  -0.397  1.00  1.48           H  
ATOM   1521 2HD1 LEU A 103      -9.682  16.811   0.333  1.00  1.48           H  
ATOM   1522 3HD1 LEU A 103      -8.953  18.389  -0.011  1.00  1.48           H  
ATOM   1523 1HD2 LEU A 103      -6.151  17.706   0.981  1.00  1.48           H  
ATOM   1524 2HD2 LEU A 103      -7.044  19.187   1.334  1.00  1.48           H  
ATOM   1525 3HD2 LEU A 103      -6.447  18.194   2.661  1.00  1.48           H  
ATOM   1526  N   MET A 104     -10.802  18.460   5.317  1.00  1.50           N  
ATOM   1527  CA  MET A 104     -11.725  19.205   6.164  1.00  1.50           C  
ATOM   1528  C   MET A 104     -11.062  19.532   7.496  1.00  1.50           C  
ATOM   1529  O   MET A 104     -11.180  20.655   7.998  1.00  1.50           O  
ATOM   1530  CB  MET A 104     -12.998  18.399   6.402  1.00  1.50           C  
ATOM   1531  CG  MET A 104     -13.895  18.228   5.182  1.00  1.50           C  
ATOM   1532  SD  MET A 104     -15.219  17.038   5.475  1.00  1.50           S  
ATOM   1533  CE  MET A 104     -16.236  17.939   6.628  1.00  1.50           C  
ATOM   1534  H   MET A 104     -11.047  17.512   5.029  1.00  1.50           H  
ATOM   1535  HA  MET A 104     -11.978  20.140   5.669  1.00  1.50           H  
ATOM   1536 1HB  MET A 104     -12.731  17.406   6.750  1.00  1.50           H  
ATOM   1537 2HB  MET A 104     -13.584  18.871   7.187  1.00  1.50           H  
ATOM   1538 1HG  MET A 104     -14.347  19.187   4.939  1.00  1.50           H  
ATOM   1539 2HG  MET A 104     -13.316  17.909   4.330  1.00  1.50           H  
ATOM   1540 1HE  MET A 104     -17.098  17.331   6.906  1.00  1.50           H  
ATOM   1541 2HE  MET A 104     -15.654  18.175   7.520  1.00  1.50           H  
ATOM   1542 3HE  MET A 104     -16.580  18.864   6.165  1.00  1.50           H  
ATOM   1543  N   ALA A 105     -10.344  18.556   8.067  1.00  1.67           N  
ATOM   1544  CA  ALA A 105      -9.657  18.765   9.333  1.00  1.67           C  
ATOM   1545  C   ALA A 105      -8.641  19.888   9.197  1.00  1.67           C  
ATOM   1546  O   ALA A 105      -8.556  20.764  10.062  1.00  1.67           O  
ATOM   1547  CB  ALA A 105      -8.970  17.481   9.773  1.00  1.67           C  
ATOM   1548  H   ALA A 105     -10.295  17.639   7.621  1.00  1.67           H  
ATOM   1549  HA  ALA A 105     -10.394  19.056  10.078  1.00  1.67           H  
ATOM   1550 1HB  ALA A 105      -8.477  17.640  10.728  1.00  1.67           H  
ATOM   1551 2HB  ALA A 105      -9.715  16.691   9.871  1.00  1.67           H  
ATOM   1552 3HB  ALA A 105      -8.233  17.189   9.031  1.00  1.67           H  
ATOM   1553  N   ILE A 106      -7.935  19.914   8.066  1.00  2.10           N  
ATOM   1554  CA  ILE A 106      -6.954  20.949   7.786  1.00  2.10           C  
ATOM   1555  C   ILE A 106      -7.609  22.312   7.682  1.00  2.10           C  
ATOM   1556  O   ILE A 106      -7.140  23.286   8.275  1.00  2.10           O  
ATOM   1557  CB  ILE A 106      -6.175  20.627   6.505  1.00  2.10           C  
ATOM   1558  CG1 ILE A 106      -5.289  19.399   6.738  1.00  2.10           C  
ATOM   1559  CG2 ILE A 106      -5.383  21.837   6.049  1.00  2.10           C  
ATOM   1560  CD1 ILE A 106      -4.712  18.820   5.473  1.00  2.10           C  
ATOM   1561  H   ILE A 106      -8.059  19.152   7.395  1.00  2.10           H  
ATOM   1562  HA  ILE A 106      -6.245  20.981   8.607  1.00  2.10           H  
ATOM   1563  HB  ILE A 106      -6.878  20.360   5.724  1.00  2.10           H  
ATOM   1564 1HG1 ILE A 106      -4.470  19.679   7.397  1.00  2.10           H  
ATOM   1565 2HG1 ILE A 106      -5.879  18.630   7.233  1.00  2.10           H  
ATOM   1566 1HG2 ILE A 106      -4.854  21.601   5.127  1.00  2.10           H  
ATOM   1567 2HG2 ILE A 106      -6.067  22.664   5.870  1.00  2.10           H  
ATOM   1568 3HG2 ILE A 106      -4.666  22.120   6.819  1.00  2.10           H  
ATOM   1569 1HD1 ILE A 106      -4.100  17.954   5.717  1.00  2.10           H  
ATOM   1570 2HD1 ILE A 106      -5.517  18.517   4.823  1.00  2.10           H  
ATOM   1571 3HD1 ILE A 106      -4.101  19.568   4.974  1.00  2.10           H  
ATOM   1572  N   CYS A 107      -8.725  22.376   6.957  1.00  2.95           N  
ATOM   1573  CA  CYS A 107      -9.450  23.623   6.786  1.00  2.95           C  
ATOM   1574  C   CYS A 107      -9.886  24.177   8.136  1.00  2.95           C  
ATOM   1575  O   CYS A 107      -9.794  25.374   8.394  1.00  2.95           O  
ATOM   1576  CB  CYS A 107     -10.705  23.361   5.969  1.00  2.95           C  
ATOM   1577  SG  CYS A 107     -10.399  22.933   4.269  1.00  2.95           S  
ATOM   1578  H   CYS A 107      -9.060  21.535   6.486  1.00  2.95           H  
ATOM   1579  HA  CYS A 107      -8.806  24.344   6.281  1.00  2.95           H  
ATOM   1580 1HB  CYS A 107     -11.252  22.540   6.412  1.00  2.95           H  
ATOM   1581 2HB  CYS A 107     -11.355  24.221   6.009  1.00  2.95           H  
ATOM   1582  HG  CYS A 107      -9.780  21.756   4.553  1.00  2.95           H  
ATOM   1583  N   GLY A 108     -10.350  23.285   9.008  1.00  4.36           N  
ATOM   1584  CA  GLY A 108     -10.782  23.633  10.351  1.00  4.36           C  
ATOM   1585  C   GLY A 108      -9.641  24.176  11.208  1.00  4.36           C  
ATOM   1586  O   GLY A 108      -9.750  25.246  11.812  1.00  4.36           O  
ATOM   1587  H   GLY A 108     -10.422  22.310   8.716  1.00  4.36           H  
ATOM   1588 1HA  GLY A 108     -11.581  24.371  10.293  1.00  4.36           H  
ATOM   1589 2HA  GLY A 108     -11.199  22.746  10.825  1.00  4.36           H  
ATOM   1590  N   MET A 109      -8.544  23.417  11.273  1.00  6.13           N  
ATOM   1591  CA  MET A 109      -7.394  23.769  12.099  1.00  6.13           C  
ATOM   1592  C   MET A 109      -6.685  25.046  11.662  1.00  6.13           C  
ATOM   1593  O   MET A 109      -6.212  25.808  12.509  1.00  6.13           O  
ATOM   1594  CB  MET A 109      -6.399  22.612  12.087  1.00  6.13           C  
ATOM   1595  CG  MET A 109      -6.854  21.367  12.851  1.00  6.13           C  
ATOM   1596  SD  MET A 109      -5.565  20.118  12.961  1.00  6.13           S  
ATOM   1597  CE  MET A 109      -5.554  19.524  11.265  1.00  6.13           C  
ATOM   1598  H   MET A 109      -8.518  22.545  10.742  1.00  6.13           H  
ATOM   1599  HA  MET A 109      -7.746  23.922  13.116  1.00  6.13           H  
ATOM   1600 1HB  MET A 109      -6.222  22.312  11.052  1.00  6.13           H  
ATOM   1601 2HB  MET A 109      -5.448  22.944  12.500  1.00  6.13           H  
ATOM   1602 1HG  MET A 109      -7.146  21.652  13.861  1.00  6.13           H  
ATOM   1603 2HG  MET A 109      -7.718  20.930  12.365  1.00  6.13           H  
ATOM   1604 1HE  MET A 109      -4.806  18.741  11.155  1.00  6.13           H  
ATOM   1605 2HE  MET A 109      -6.531  19.128  11.015  1.00  6.13           H  
ATOM   1606 3HE  MET A 109      -5.316  20.348  10.601  1.00  6.13           H  
ATOM   1607  N   ASN A 110      -6.603  25.292  10.358  1.00  7.46           N  
ATOM   1608  CA  ASN A 110      -5.915  26.480   9.885  1.00  7.46           C  
ATOM   1609  C   ASN A 110      -6.591  27.043   8.630  1.00  7.46           C  
ATOM   1610  O   ASN A 110      -6.091  26.809   7.532  1.00  7.46           O  
ATOM   1611  CB  ASN A 110      -4.458  26.171   9.610  1.00  7.46           C  
ATOM   1612  CG  ASN A 110      -3.639  27.410   9.357  1.00  7.46           C  
ATOM   1613  ND2 ASN A 110      -2.396  27.227   8.969  1.00  7.46           N  
ATOM   1614  OD1 ASN A 110      -4.131  28.536   9.528  1.00  7.46           O  
ATOM   1615  H   ASN A 110      -6.993  24.630   9.684  1.00  7.46           H  
ATOM   1616  HA  ASN A 110      -5.938  27.230  10.668  1.00  7.46           H  
ATOM   1617 1HB  ASN A 110      -4.030  25.631  10.456  1.00  7.46           H  
ATOM   1618 2HB  ASN A 110      -4.389  25.521   8.735  1.00  7.46           H  
ATOM   1619 1HD2 ASN A 110      -1.803  28.015   8.796  1.00  7.46           H  
ATOM   1620 2HD2 ASN A 110      -2.040  26.300   8.852  1.00  7.46           H  
ATOM   1621  N   PRO A 111      -7.661  27.860   8.761  1.00  7.44           N  
ATOM   1622  CA  PRO A 111      -8.544  28.370   7.704  1.00  7.44           C  
ATOM   1623  C   PRO A 111      -7.834  28.941   6.477  1.00  7.44           C  
ATOM   1624  O   PRO A 111      -8.372  28.900   5.371  1.00  7.44           O  
ATOM   1625  CB  PRO A 111      -9.336  29.454   8.442  1.00  7.44           C  
ATOM   1626  CG  PRO A 111      -9.390  28.958   9.865  1.00  7.44           C  
ATOM   1627  CD  PRO A 111      -8.049  28.318  10.113  1.00  7.44           C  
ATOM   1628  HA  PRO A 111      -9.220  27.559   7.403  1.00  7.44           H  
ATOM   1629 1HB  PRO A 111      -8.835  30.427   8.337  1.00  7.44           H  
ATOM   1630 2HB  PRO A 111     -10.334  29.555   7.991  1.00  7.44           H  
ATOM   1631 1HG  PRO A 111      -9.603  29.785  10.556  1.00  7.44           H  
ATOM   1632 2HG  PRO A 111     -10.212  28.229   9.976  1.00  7.44           H  
ATOM   1633 1HD  PRO A 111      -7.331  29.049  10.506  1.00  7.44           H  
ATOM   1634 2HD  PRO A 111      -8.208  27.464  10.793  1.00  7.44           H  
ATOM   1635  N   ILE A 112      -6.628  29.468   6.637  1.00  6.08           N  
ATOM   1636  CA  ILE A 112      -5.890  30.022   5.504  1.00  6.08           C  
ATOM   1637  C   ILE A 112      -5.632  28.940   4.444  1.00  6.08           C  
ATOM   1638  O   ILE A 112      -5.405  29.237   3.272  1.00  6.08           O  
ATOM   1639  CB  ILE A 112      -4.543  30.608   5.957  1.00  6.08           C  
ATOM   1640  CG1 ILE A 112      -3.978  31.534   4.875  1.00  6.08           C  
ATOM   1641  CG2 ILE A 112      -3.559  29.482   6.232  1.00  6.08           C  
ATOM   1642  CD1 ILE A 112      -2.807  32.374   5.341  1.00  6.08           C  
ATOM   1643  H   ILE A 112      -6.199  29.483   7.551  1.00  6.08           H  
ATOM   1644  HA  ILE A 112      -6.485  30.814   5.053  1.00  6.08           H  
ATOM   1645  HB  ILE A 112      -4.693  31.187   6.867  1.00  6.08           H  
ATOM   1646 1HG1 ILE A 112      -3.655  30.927   4.029  1.00  6.08           H  
ATOM   1647 2HG1 ILE A 112      -4.769  32.204   4.537  1.00  6.08           H  
ATOM   1648 1HG2 ILE A 112      -2.616  29.896   6.575  1.00  6.08           H  
ATOM   1649 2HG2 ILE A 112      -3.969  28.840   6.989  1.00  6.08           H  
ATOM   1650 3HG2 ILE A 112      -3.384  28.909   5.326  1.00  6.08           H  
ATOM   1651 1HD1 ILE A 112      -2.462  33.004   4.521  1.00  6.08           H  
ATOM   1652 2HD1 ILE A 112      -3.120  33.005   6.175  1.00  6.08           H  
ATOM   1653 3HD1 ILE A 112      -1.997  31.723   5.663  1.00  6.08           H  
ATOM   1654  N   ALA A 113      -5.653  27.676   4.883  1.00  4.30           N  
ATOM   1655  CA  ALA A 113      -5.421  26.514   4.060  1.00  4.30           C  
ATOM   1656  C   ALA A 113      -6.639  26.106   3.248  1.00  4.30           C  
ATOM   1657  O   ALA A 113      -6.525  25.241   2.382  1.00  4.30           O  
ATOM   1658  CB  ALA A 113      -5.020  25.348   4.934  1.00  4.30           C  
ATOM   1659  H   ALA A 113      -5.857  27.509   5.865  1.00  4.30           H  
ATOM   1660  HA  ALA A 113      -4.608  26.747   3.382  1.00  4.30           H  
ATOM   1661 1HB  ALA A 113      -4.809  24.481   4.313  1.00  4.30           H  
ATOM   1662 2HB  ALA A 113      -4.132  25.612   5.509  1.00  4.30           H  
ATOM   1663 3HB  ALA A 113      -5.838  25.118   5.620  1.00  4.30           H  
ATOM   1664  N   ILE A 114      -7.795  26.723   3.477  1.00  2.87           N  
ATOM   1665  CA  ILE A 114      -8.990  26.296   2.765  1.00  2.87           C  
ATOM   1666  C   ILE A 114      -8.882  26.201   1.244  1.00  2.87           C  
ATOM   1667  O   ILE A 114      -9.201  25.140   0.717  1.00  2.87           O  
ATOM   1668  CB  ILE A 114     -10.208  27.145   3.158  1.00  2.87           C  
ATOM   1669  CG1 ILE A 114     -10.583  26.809   4.585  1.00  2.87           C  
ATOM   1670  CG2 ILE A 114     -11.364  26.851   2.203  1.00  2.87           C  
ATOM   1671  CD1 ILE A 114     -11.539  27.760   5.234  1.00  2.87           C  
ATOM   1672  H   ILE A 114      -7.863  27.471   4.170  1.00  2.87           H  
ATOM   1673  HA  ILE A 114      -9.213  25.294   3.116  1.00  2.87           H  
ATOM   1674  HB  ILE A 114      -9.955  28.198   3.140  1.00  2.87           H  
ATOM   1675 1HG1 ILE A 114     -11.049  25.853   4.570  1.00  2.87           H  
ATOM   1676 2HG1 ILE A 114      -9.677  26.743   5.181  1.00  2.87           H  
ATOM   1677 1HG2 ILE A 114     -12.228  27.442   2.498  1.00  2.87           H  
ATOM   1678 2HG2 ILE A 114     -11.086  27.106   1.186  1.00  2.87           H  
ATOM   1679 3HG2 ILE A 114     -11.611  25.790   2.255  1.00  2.87           H  
ATOM   1680 1HD1 ILE A 114     -11.755  27.417   6.248  1.00  2.87           H  
ATOM   1681 2HD1 ILE A 114     -11.082  28.752   5.277  1.00  2.87           H  
ATOM   1682 3HD1 ILE A 114     -12.459  27.803   4.659  1.00  2.87           H  
ATOM   1683  N   PRO A 115      -8.450  27.226   0.480  1.00  2.01           N  
ATOM   1684  CA  PRO A 115      -8.334  27.138  -0.966  1.00  2.01           C  
ATOM   1685  C   PRO A 115      -7.287  26.126  -1.427  1.00  2.01           C  
ATOM   1686  O   PRO A 115      -7.334  25.639  -2.560  1.00  2.01           O  
ATOM   1687  CB  PRO A 115      -7.959  28.571  -1.360  1.00  2.01           C  
ATOM   1688  CG  PRO A 115      -7.339  29.174  -0.125  1.00  2.01           C  
ATOM   1689  CD  PRO A 115      -8.078  28.556   1.032  1.00  2.01           C  
ATOM   1690  HA  PRO A 115      -9.319  26.879  -1.378  1.00  2.01           H  
ATOM   1691 1HB  PRO A 115      -7.259  28.548  -2.210  1.00  2.01           H  
ATOM   1692 2HB  PRO A 115      -8.854  29.112  -1.696  1.00  2.01           H  
ATOM   1693 1HG  PRO A 115      -6.269  28.953  -0.103  1.00  2.01           H  
ATOM   1694 2HG  PRO A 115      -7.431  30.270  -0.149  1.00  2.01           H  
ATOM   1695 1HD  PRO A 115      -7.379  28.513   1.842  1.00  2.01           H  
ATOM   1696 2HD  PRO A 115      -8.967  29.143   1.275  1.00  2.01           H  
ATOM   1697  N   PHE A 116      -6.350  25.774  -0.553  1.00  1.57           N  
ATOM   1698  CA  PHE A 116      -5.310  24.844  -0.930  1.00  1.57           C  
ATOM   1699  C   PHE A 116      -5.885  23.462  -0.784  1.00  1.57           C  
ATOM   1700  O   PHE A 116      -5.709  22.599  -1.648  1.00  1.57           O  
ATOM   1701  CB  PHE A 116      -4.111  25.033  -0.021  1.00  1.57           C  
ATOM   1702  CG  PHE A 116      -3.480  26.365  -0.209  1.00  1.57           C  
ATOM   1703  CD1 PHE A 116      -3.908  27.429   0.554  1.00  1.57           C  
ATOM   1704  CD2 PHE A 116      -2.466  26.567  -1.127  1.00  1.57           C  
ATOM   1705  CE1 PHE A 116      -3.348  28.674   0.419  1.00  1.57           C  
ATOM   1706  CE2 PHE A 116      -1.895  27.819  -1.275  1.00  1.57           C  
ATOM   1707  CZ  PHE A 116      -2.338  28.875  -0.498  1.00  1.57           C  
ATOM   1708  H   PHE A 116      -6.355  26.117   0.402  1.00  1.57           H  
ATOM   1709  HA  PHE A 116      -5.023  25.012  -1.968  1.00  1.57           H  
ATOM   1710 1HB  PHE A 116      -4.414  24.940   1.019  1.00  1.57           H  
ATOM   1711 2HB  PHE A 116      -3.369  24.265  -0.222  1.00  1.57           H  
ATOM   1712  HD1 PHE A 116      -4.708  27.276   1.266  1.00  1.57           H  
ATOM   1713  HD2 PHE A 116      -2.119  25.731  -1.736  1.00  1.57           H  
ATOM   1714  HE1 PHE A 116      -3.711  29.499   1.038  1.00  1.57           H  
ATOM   1715  HE2 PHE A 116      -1.097  27.974  -2.000  1.00  1.57           H  
ATOM   1716  HZ  PHE A 116      -1.892  29.861  -0.610  1.00  1.57           H  
ATOM   1717  N   ALA A 117      -6.588  23.271   0.330  1.00  1.39           N  
ATOM   1718  CA  ALA A 117      -7.246  22.025   0.627  1.00  1.39           C  
ATOM   1719  C   ALA A 117      -8.314  21.757  -0.420  1.00  1.39           C  
ATOM   1720  O   ALA A 117      -8.460  20.630  -0.890  1.00  1.39           O  
ATOM   1721  CB  ALA A 117      -7.844  22.093   2.008  1.00  1.39           C  
ATOM   1722  H   ALA A 117      -6.672  24.032   0.999  1.00  1.39           H  
ATOM   1723  HA  ALA A 117      -6.508  21.231   0.580  1.00  1.39           H  
ATOM   1724 1HB  ALA A 117      -8.337  21.165   2.255  1.00  1.39           H  
ATOM   1725 2HB  ALA A 117      -7.060  22.291   2.739  1.00  1.39           H  
ATOM   1726 3HB  ALA A 117      -8.561  22.903   2.022  1.00  1.39           H  
ATOM   1727  N   ALA A 118      -9.039  22.813  -0.826  1.00  1.35           N  
ATOM   1728  CA  ALA A 118     -10.050  22.673  -1.859  1.00  1.35           C  
ATOM   1729  C   ALA A 118      -9.383  22.215  -3.137  1.00  1.35           C  
ATOM   1730  O   ALA A 118      -9.866  21.299  -3.804  1.00  1.35           O  
ATOM   1731  CB  ALA A 118     -10.771  23.985  -2.082  1.00  1.35           C  
ATOM   1732  H   ALA A 118      -8.904  23.720  -0.386  1.00  1.35           H  
ATOM   1733  HA  ALA A 118     -10.763  21.911  -1.547  1.00  1.35           H  
ATOM   1734 1HB  ALA A 118     -11.527  23.859  -2.854  1.00  1.35           H  
ATOM   1735 2HB  ALA A 118     -11.245  24.300  -1.151  1.00  1.35           H  
ATOM   1736 3HB  ALA A 118     -10.054  24.738  -2.395  1.00  1.35           H  
ATOM   1737  N   GLY A 119      -8.220  22.801  -3.434  1.00  1.39           N  
ATOM   1738  CA  GLY A 119      -7.443  22.433  -4.599  1.00  1.39           C  
ATOM   1739  C   GLY A 119      -7.135  20.952  -4.542  1.00  1.39           C  
ATOM   1740  O   GLY A 119      -7.395  20.219  -5.499  1.00  1.39           O  
ATOM   1741  H   GLY A 119      -7.870  23.568  -2.860  1.00  1.39           H  
ATOM   1742 1HA  GLY A 119      -7.995  22.672  -5.507  1.00  1.39           H  
ATOM   1743 2HA  GLY A 119      -6.516  23.007  -4.607  1.00  1.39           H  
ATOM   1744  N   ALA A 120      -6.585  20.504  -3.413  1.00  1.45           N  
ATOM   1745  CA  ALA A 120      -6.228  19.104  -3.256  1.00  1.45           C  
ATOM   1746  C   ALA A 120      -7.433  18.201  -3.459  1.00  1.45           C  
ATOM   1747  O   ALA A 120      -7.325  17.191  -4.150  1.00  1.45           O  
ATOM   1748  CB  ALA A 120      -5.644  18.871  -1.878  1.00  1.45           C  
ATOM   1749  H   ALA A 120      -6.395  21.168  -2.660  1.00  1.45           H  
ATOM   1750  HA  ALA A 120      -5.484  18.856  -4.014  1.00  1.45           H  
ATOM   1751 1HB  ALA A 120      -5.358  17.828  -1.771  1.00  1.45           H  
ATOM   1752 2HB  ALA A 120      -4.771  19.506  -1.739  1.00  1.45           H  
ATOM   1753 3HB  ALA A 120      -6.391  19.120  -1.136  1.00  1.45           H  
ATOM   1754  N   TRP A 121      -8.601  18.600  -2.943  1.00  1.54           N  
ATOM   1755  CA  TRP A 121      -9.794  17.783  -3.115  1.00  1.54           C  
ATOM   1756  C   TRP A 121     -10.134  17.666  -4.589  1.00  1.54           C  
ATOM   1757  O   TRP A 121     -10.400  16.569  -5.090  1.00  1.54           O  
ATOM   1758  CB  TRP A 121     -10.998  18.365  -2.372  1.00  1.54           C  
ATOM   1759  CG  TRP A 121     -12.224  17.492  -2.465  1.00  1.54           C  
ATOM   1760  CD1 TRP A 121     -12.535  16.437  -1.651  1.00  1.54           C  
ATOM   1761  CD2 TRP A 121     -13.312  17.591  -3.419  1.00  1.54           C  
ATOM   1762  CE2 TRP A 121     -14.223  16.574  -3.109  1.00  1.54           C  
ATOM   1763  CE3 TRP A 121     -13.583  18.445  -4.490  1.00  1.54           C  
ATOM   1764  NE1 TRP A 121     -13.734  15.879  -2.038  1.00  1.54           N  
ATOM   1765  CZ2 TRP A 121     -15.389  16.389  -3.833  1.00  1.54           C  
ATOM   1766  CZ3 TRP A 121     -14.749  18.253  -5.218  1.00  1.54           C  
ATOM   1767  CH2 TRP A 121     -15.629  17.255  -4.898  1.00  1.54           C  
ATOM   1768  H   TRP A 121      -8.643  19.453  -2.385  1.00  1.54           H  
ATOM   1769  HA  TRP A 121      -9.594  16.788  -2.725  1.00  1.54           H  
ATOM   1770 1HB  TRP A 121     -10.767  18.529  -1.336  1.00  1.54           H  
ATOM   1771 2HB  TRP A 121     -11.243  19.336  -2.800  1.00  1.54           H  
ATOM   1772  HD1 TRP A 121     -11.921  16.084  -0.823  1.00  1.54           H  
ATOM   1773  HE1 TRP A 121     -14.191  15.083  -1.619  1.00  1.54           H  
ATOM   1774  HE3 TRP A 121     -12.890  19.244  -4.747  1.00  1.54           H  
ATOM   1775  HZ2 TRP A 121     -16.101  15.599  -3.596  1.00  1.54           H  
ATOM   1776  HZ3 TRP A 121     -14.954  18.916  -6.050  1.00  1.54           H  
ATOM   1777  HH2 TRP A 121     -16.535  17.136  -5.492  1.00  1.54           H  
ATOM   1778  N   TYR A 122     -10.111  18.792  -5.304  1.00  1.65           N  
ATOM   1779  CA  TYR A 122     -10.458  18.763  -6.714  1.00  1.65           C  
ATOM   1780  C   TYR A 122      -9.508  17.852  -7.467  1.00  1.65           C  
ATOM   1781  O   TYR A 122      -9.952  17.069  -8.305  1.00  1.65           O  
ATOM   1782  CB  TYR A 122     -10.435  20.173  -7.312  1.00  1.65           C  
ATOM   1783  CG  TYR A 122     -11.632  21.029  -6.936  1.00  1.65           C  
ATOM   1784  CD1 TYR A 122     -11.449  22.194  -6.208  1.00  1.65           C  
ATOM   1785  CD2 TYR A 122     -12.906  20.654  -7.325  1.00  1.65           C  
ATOM   1786  CE1 TYR A 122     -12.526  22.972  -5.855  1.00  1.65           C  
ATOM   1787  CE2 TYR A 122     -13.992  21.439  -6.976  1.00  1.65           C  
ATOM   1788  CZ  TYR A 122     -13.802  22.591  -6.240  1.00  1.65           C  
ATOM   1789  OH  TYR A 122     -14.881  23.368  -5.888  1.00  1.65           O  
ATOM   1790  H   TYR A 122      -9.870  19.677  -4.850  1.00  1.65           H  
ATOM   1791  HA  TYR A 122     -11.462  18.353  -6.816  1.00  1.65           H  
ATOM   1792 1HB  TYR A 122      -9.533  20.688  -6.975  1.00  1.65           H  
ATOM   1793 2HB  TYR A 122     -10.386  20.106  -8.396  1.00  1.65           H  
ATOM   1794  HD1 TYR A 122     -10.446  22.491  -5.910  1.00  1.65           H  
ATOM   1795  HD2 TYR A 122     -13.054  19.740  -7.902  1.00  1.65           H  
ATOM   1796  HE1 TYR A 122     -12.373  23.883  -5.278  1.00  1.65           H  
ATOM   1797  HE2 TYR A 122     -14.997  21.145  -7.279  1.00  1.65           H  
ATOM   1798  HH  TYR A 122     -14.579  24.116  -5.365  1.00  1.65           H  
ATOM   1799  N   VAL A 123      -8.220  17.903  -7.126  1.00  1.78           N  
ATOM   1800  CA  VAL A 123      -7.226  17.046  -7.752  1.00  1.78           C  
ATOM   1801  C   VAL A 123      -7.470  15.584  -7.434  1.00  1.78           C  
ATOM   1802  O   VAL A 123      -7.415  14.730  -8.320  1.00  1.78           O  
ATOM   1803  CB  VAL A 123      -5.809  17.432  -7.308  1.00  1.78           C  
ATOM   1804  CG1 VAL A 123      -4.814  16.400  -7.795  1.00  1.78           C  
ATOM   1805  CG2 VAL A 123      -5.463  18.795  -7.880  1.00  1.78           C  
ATOM   1806  H   VAL A 123      -7.923  18.580  -6.419  1.00  1.78           H  
ATOM   1807  HA  VAL A 123      -7.292  17.183  -8.831  1.00  1.78           H  
ATOM   1808  HB  VAL A 123      -5.769  17.461  -6.219  1.00  1.78           H  
ATOM   1809 1HG1 VAL A 123      -3.814  16.679  -7.470  1.00  1.78           H  
ATOM   1810 2HG1 VAL A 123      -5.070  15.423  -7.382  1.00  1.78           H  
ATOM   1811 3HG1 VAL A 123      -4.844  16.354  -8.879  1.00  1.78           H  
ATOM   1812 1HG2 VAL A 123      -4.462  19.079  -7.562  1.00  1.78           H  
ATOM   1813 2HG2 VAL A 123      -5.503  18.751  -8.967  1.00  1.78           H  
ATOM   1814 3HG2 VAL A 123      -6.177  19.530  -7.524  1.00  1.78           H  
ATOM   1815  N   TYR A 124      -7.777  15.278  -6.177  1.00  1.96           N  
ATOM   1816  CA  TYR A 124      -8.006  13.899  -5.779  1.00  1.96           C  
ATOM   1817  C   TYR A 124      -9.147  13.295  -6.594  1.00  1.96           C  
ATOM   1818  O   TYR A 124      -9.074  12.145  -7.038  1.00  1.96           O  
ATOM   1819  CB  TYR A 124      -8.342  13.825  -4.286  1.00  1.96           C  
ATOM   1820  CG  TYR A 124      -7.174  14.139  -3.350  1.00  1.96           C  
ATOM   1821  CD1 TYR A 124      -7.416  14.627  -2.066  1.00  1.96           C  
ATOM   1822  CD2 TYR A 124      -5.877  13.950  -3.773  1.00  1.96           C  
ATOM   1823  CE1 TYR A 124      -6.356  14.911  -1.222  1.00  1.96           C  
ATOM   1824  CE2 TYR A 124      -4.825  14.239  -2.925  1.00  1.96           C  
ATOM   1825  CZ  TYR A 124      -5.066  14.717  -1.655  1.00  1.96           C  
ATOM   1826  OH  TYR A 124      -4.014  15.002  -0.814  1.00  1.96           O  
ATOM   1827  H   TYR A 124      -7.819  16.015  -5.474  1.00  1.96           H  
ATOM   1828  HA  TYR A 124      -7.102  13.324  -5.980  1.00  1.96           H  
ATOM   1829 1HB  TYR A 124      -9.146  14.529  -4.066  1.00  1.96           H  
ATOM   1830 2HB  TYR A 124      -8.711  12.830  -4.047  1.00  1.96           H  
ATOM   1831  HD1 TYR A 124      -8.438  14.780  -1.725  1.00  1.96           H  
ATOM   1832  HD2 TYR A 124      -5.680  13.574  -4.776  1.00  1.96           H  
ATOM   1833  HE1 TYR A 124      -6.539  15.284  -0.217  1.00  1.96           H  
ATOM   1834  HE2 TYR A 124      -3.800  14.089  -3.263  1.00  1.96           H  
ATOM   1835  HH  TYR A 124      -3.187  14.792  -1.254  1.00  1.96           H  
ATOM   1836  N   VAL A 125     -10.190  14.087  -6.821  1.00  2.21           N  
ATOM   1837  CA  VAL A 125     -11.335  13.633  -7.590  1.00  2.21           C  
ATOM   1838  C   VAL A 125     -11.053  13.580  -9.102  1.00  2.21           C  
ATOM   1839  O   VAL A 125     -11.367  12.592  -9.768  1.00  2.21           O  
ATOM   1840  CB  VAL A 125     -12.525  14.563  -7.308  1.00  2.21           C  
ATOM   1841  CG1 VAL A 125     -13.685  14.209  -8.191  1.00  2.21           C  
ATOM   1842  CG2 VAL A 125     -12.915  14.443  -5.848  1.00  2.21           C  
ATOM   1843  H   VAL A 125     -10.199  15.025  -6.412  1.00  2.21           H  
ATOM   1844  HA  VAL A 125     -11.594  12.630  -7.250  1.00  2.21           H  
ATOM   1845  HB  VAL A 125     -12.234  15.596  -7.527  1.00  2.21           H  
ATOM   1846 1HG1 VAL A 125     -14.515  14.886  -7.982  1.00  2.21           H  
ATOM   1847 2HG1 VAL A 125     -13.386  14.310  -9.232  1.00  2.21           H  
ATOM   1848 3HG1 VAL A 125     -13.991  13.182  -7.994  1.00  2.21           H  
ATOM   1849 1HG2 VAL A 125     -13.738  15.104  -5.663  1.00  2.21           H  
ATOM   1850 2HG2 VAL A 125     -13.210  13.417  -5.627  1.00  2.21           H  
ATOM   1851 3HG2 VAL A 125     -12.075  14.722  -5.217  1.00  2.21           H  
ATOM   1852  N   LYS A 126     -10.456  14.639  -9.650  1.00  2.57           N  
ATOM   1853  CA  LYS A 126     -10.175  14.736 -11.082  1.00  2.57           C  
ATOM   1854  C   LYS A 126      -9.101  13.782 -11.603  1.00  2.57           C  
ATOM   1855  O   LYS A 126      -9.194  13.312 -12.738  1.00  2.57           O  
ATOM   1856  CB  LYS A 126      -9.782  16.168 -11.446  1.00  2.57           C  
ATOM   1857  CG  LYS A 126     -10.933  17.180 -11.377  1.00  2.57           C  
ATOM   1858  CD  LYS A 126     -10.463  18.593 -11.714  1.00  2.57           C  
ATOM   1859  CE  LYS A 126     -11.608  19.598 -11.623  1.00  2.57           C  
ATOM   1860  NZ  LYS A 126     -11.164  20.986 -11.956  1.00  2.57           N1+
ATOM   1861  H   LYS A 126     -10.200  15.426  -9.059  1.00  2.57           H  
ATOM   1862  HA  LYS A 126     -11.096  14.499 -11.610  1.00  2.57           H  
ATOM   1863 1HB  LYS A 126      -8.997  16.507 -10.765  1.00  2.57           H  
ATOM   1864 2HB  LYS A 126      -9.371  16.186 -12.454  1.00  2.57           H  
ATOM   1865 1HG  LYS A 126     -11.708  16.888 -12.084  1.00  2.57           H  
ATOM   1866 2HG  LYS A 126     -11.363  17.174 -10.377  1.00  2.57           H  
ATOM   1867 1HD  LYS A 126      -9.682  18.884 -11.007  1.00  2.57           H  
ATOM   1868 2HD  LYS A 126     -10.047  18.613 -12.720  1.00  2.57           H  
ATOM   1869 1HE  LYS A 126     -12.397  19.304 -12.313  1.00  2.57           H  
ATOM   1870 2HE  LYS A 126     -12.006  19.591 -10.606  1.00  2.57           H  
ATOM   1871 1HZ  LYS A 126     -11.949  21.618 -11.882  1.00  2.57           H  
ATOM   1872 2HZ  LYS A 126     -10.440  21.273 -11.314  1.00  2.57           H  
ATOM   1873 3HZ  LYS A 126     -10.803  21.008 -12.900  1.00  2.57           H  
ATOM   1874  N   THR A 127      -8.073  13.507 -10.797  1.00  3.06           N  
ATOM   1875  CA  THR A 127      -6.962  12.669 -11.240  1.00  3.06           C  
ATOM   1876  C   THR A 127      -7.065  11.236 -10.716  1.00  3.06           C  
ATOM   1877  O   THR A 127      -6.151  10.430 -10.915  1.00  3.06           O  
ATOM   1878  CB  THR A 127      -5.610  13.271 -10.811  1.00  3.06           C  
ATOM   1879  CG2 THR A 127      -5.513  14.702 -11.333  1.00  3.06           C  
ATOM   1880  OG1 THR A 127      -5.512  13.305  -9.385  1.00  3.06           O  
ATOM   1881  H   THR A 127      -8.025  13.919  -9.866  1.00  3.06           H  
ATOM   1882  HA  THR A 127      -6.980  12.624 -12.328  1.00  3.06           H  
ATOM   1883  HB  THR A 127      -4.796  12.675 -11.217  1.00  3.06           H  
ATOM   1884  HG1 THR A 127      -6.299  13.749  -9.018  1.00  3.06           H  
ATOM   1885 1HG2 THR A 127      -4.560  15.135 -11.034  1.00  3.06           H  
ATOM   1886 2HG2 THR A 127      -5.587  14.698 -12.419  1.00  3.06           H  
ATOM   1887 3HG2 THR A 127      -6.330  15.295 -10.911  1.00  3.06           H  
ATOM   1888  N   GLY A 128      -8.156  10.932 -10.021  1.00  3.68           N  
ATOM   1889  CA  GLY A 128      -8.360   9.611  -9.453  1.00  3.68           C  
ATOM   1890  C   GLY A 128      -8.951   8.674 -10.496  1.00  3.68           C  
ATOM   1891  O   GLY A 128      -9.052   9.020 -11.674  1.00  3.68           O  
ATOM   1892  H   GLY A 128      -8.868  11.639  -9.889  1.00  3.68           H  
ATOM   1893 1HA  GLY A 128      -7.414   9.215  -9.087  1.00  3.68           H  
ATOM   1894 2HA  GLY A 128      -9.034   9.690  -8.599  1.00  3.68           H  
ATOM   1895  N   LYS A 129      -9.348   7.478 -10.076  1.00  4.38           N  
ATOM   1896  CA  LYS A 129      -9.901   6.524 -11.030  1.00  4.38           C  
ATOM   1897  C   LYS A 129     -11.367   6.815 -11.285  1.00  4.38           C  
ATOM   1898  O   LYS A 129     -12.062   7.320 -10.404  1.00  4.38           O  
ATOM   1899  CB  LYS A 129      -9.755   5.081 -10.543  1.00  4.38           C  
ATOM   1900  CG  LYS A 129      -8.321   4.578 -10.419  1.00  4.38           C  
ATOM   1901  CD  LYS A 129      -8.283   3.090 -10.042  1.00  4.38           C  
ATOM   1902  CE  LYS A 129      -6.854   2.590  -9.882  1.00  4.38           C  
ATOM   1903  NZ  LYS A 129      -6.806   1.138  -9.529  1.00  4.38           N1+
ATOM   1904  H   LYS A 129      -9.258   7.229  -9.102  1.00  4.38           H  
ATOM   1905  HA  LYS A 129      -9.371   6.628 -11.977  1.00  4.38           H  
ATOM   1906 1HB  LYS A 129     -10.246   4.973  -9.577  1.00  4.38           H  
ATOM   1907 2HB  LYS A 129     -10.273   4.423 -11.238  1.00  4.38           H  
ATOM   1908 1HG  LYS A 129      -7.802   4.718 -11.369  1.00  4.38           H  
ATOM   1909 2HG  LYS A 129      -7.800   5.151  -9.652  1.00  4.38           H  
ATOM   1910 1HD  LYS A 129      -8.824   2.920  -9.117  1.00  4.38           H  
ATOM   1911 2HD  LYS A 129      -8.769   2.512 -10.829  1.00  4.38           H  
ATOM   1912 1HE  LYS A 129      -6.315   2.745 -10.816  1.00  4.38           H  
ATOM   1913 2HE  LYS A 129      -6.364   3.161  -9.091  1.00  4.38           H  
ATOM   1914 1HZ  LYS A 129      -5.843   0.845  -9.432  1.00  4.38           H  
ATOM   1915 2HZ  LYS A 129      -7.295   0.987  -8.656  1.00  4.38           H  
ATOM   1916 3HZ  LYS A 129      -7.247   0.598 -10.260  1.00  4.38           H  
ATOM   1917  N   ARG A 130     -11.834   6.482 -12.480  1.00  5.09           N  
ATOM   1918  CA  ARG A 130     -13.244   6.614 -12.803  1.00  5.09           C  
ATOM   1919  C   ARG A 130     -13.846   5.264 -13.132  1.00  5.09           C  
ATOM   1920  O   ARG A 130     -13.360   4.576 -14.028  1.00  5.09           O  
ATOM   1921  CB  ARG A 130     -13.474   7.564 -13.966  1.00  5.09           C  
ATOM   1922  CG  ARG A 130     -13.016   9.003 -13.749  1.00  5.09           C  
ATOM   1923  CD  ARG A 130     -13.854   9.698 -12.731  1.00  5.09           C  
ATOM   1924  NE  ARG A 130     -13.578  11.127 -12.689  1.00  5.09           N  
ATOM   1925  CZ  ARG A 130     -14.249  12.019 -11.935  1.00  5.09           C  
ATOM   1926  NH1 ARG A 130     -15.213  11.611 -11.136  1.00  5.09           N1+
ATOM   1927  NH2 ARG A 130     -13.949  13.299 -12.020  1.00  5.09           N  
ATOM   1928  OXT ARG A 130     -14.436   4.691 -12.228  1.00  5.09           O1-
ATOM   1929  H   ARG A 130     -11.195   6.115 -13.172  1.00  5.09           H  
ATOM   1930  HA  ARG A 130     -13.765   7.019 -11.935  1.00  5.09           H  
ATOM   1931 1HB  ARG A 130     -12.961   7.184 -14.850  1.00  5.09           H  
ATOM   1932 2HB  ARG A 130     -14.544   7.592 -14.203  1.00  5.09           H  
ATOM   1933 1HG  ARG A 130     -11.978   9.018 -13.403  1.00  5.09           H  
ATOM   1934 2HG  ARG A 130     -13.096   9.551 -14.688  1.00  5.09           H  
ATOM   1935 1HD  ARG A 130     -14.905   9.552 -12.961  1.00  5.09           H  
ATOM   1936 2HD  ARG A 130     -13.641   9.283 -11.745  1.00  5.09           H  
ATOM   1937  HE  ARG A 130     -12.842  11.478 -13.289  1.00  5.09           H  
ATOM   1938 1HH1 ARG A 130     -15.429  10.625 -11.081  1.00  5.09           H  
ATOM   1939 2HH1 ARG A 130     -15.732  12.274 -10.580  1.00  5.09           H  
ATOM   1940 1HH2 ARG A 130     -13.220  13.596 -12.651  1.00  5.09           H  
ATOM   1941 2HH2 ARG A 130     -14.471  13.981 -11.492  1.00  5.09           H  
TER   
END
