# Supplementary material for: Integrative proteome-wide structural analysis and high-throughput docking identify broad-spectrum antiviral scaffolds against Zika, Yellow Fever, West Nile, Saint Louis encephalitis, and Usutu viruses
Source: Front Cell Infect Microbiol. 2026 Apr 30;16:1723132. doi: 10.3389/fcimb.2026.1723132 (PMC13171538; doi:10.3389/fcimb.2026.1723132)
Supplement: Supplementary file 7 [file DataSheet7.zip › ZIKV/ZIKV_NS3/Mol_probity_Files/Clash_log_ZIKV_NS3.txt]

Using electron cloud x-H distances and vdW radii

Using input model H/D atoms...

Bad Clashes >= 0.4 Angstrom:
 A 410  ASP  OD2  A 431  LYS  NZ  :0.571
 A 617  ARG  HG3  A 617  ARG  OXT :0.563
 A 205  LEU  HB3  A 206  PRO  HD3 :0.493
 A 500  GLN  N    A 500  GLN  OE1 :0.472
 A 242  ARG  NH1  A 251  THR  O   :0.435
 A 252  HIS  HB3  A 253  SER  HA  :0.424
 A  12  GLU  O    A  13  VAL  C   :0.422
 A 416  ALA  O    A 459  ARG  NH1 :0.402
clashscore = 0.83
clashscore (B factor cutoff = 40) = 0.832553
