# Supplementary material for: Integrative proteome-wide structural analysis and high-throughput docking identify broad-spectrum antiviral scaffolds against Zika, Yellow Fever, West Nile, Saint Louis encephalitis, and Usutu viruses
Source: Front Cell Infect Microbiol. 2026 Apr 30;16:1723132. doi: 10.3389/fcimb.2026.1723132 (PMC13171538; doi:10.3389/fcimb.2026.1723132)
Supplement: Supplementary file 7 [file DataSheet7.zip › ZIKV/ZIKV_NS3/Mol_probity_Files/ZIKV_NS3_1FH.pdb]

USER  MOD reduce.3.7.201124 H: found=0, std=0, add=4812, rem=0, adj=123
USER  MOD -----------------------------------------------------------------
USER  MOD scores for adjustable sidechains, with "set" totals for H,N and Q
USER  MOD "o" means original, "f" means flipped, "180deg" is methyl default
USER  MOD "!" flags a clash with an overlap of 0.40A or greater
USER  MOD flip categories: "K"=keep, "C"=clashes, "X"=uncertain, "F"=flip
USER  MOD Set 1.1: A 272 GLN     :      amide:sc=    1.11  K(o=2.1,f=-5.3!)
USER  MOD Set 1.2: A 537 LYS NZ  :NH3+   -167:sc=   0.983   (180deg=0)
USER  MOD Set 2.1: A   1 SER N   :NH3+   -155:sc=    1.83   (180deg=0.264)
USER  MOD Set 2.2: A 465 ASN     :      amide:sc=   0.675  K(o=2.5,f=-6.9!)
USER  MOD Set 3.1: A 408 THR OG1 :   rot -100:sc=    1.17
USER  MOD Set 3.2: A 412 SER OG  :   rot -130:sc=  -0.103
USER  MOD Set 4.1: A 399 LYS NZ  :NH3+   -173:sc=-0.00218   (180deg=-0.0422)
USER  MOD Set 4.2: A 400 ASN     :      amide:sc=       0  X(o=-0.0022,f=-0.28)
USER  MOD Set 5.1: A 387 SER OG  :   rot  180:sc=   0.427
USER  MOD Set 5.2: A 390 THR OG1 :   rot  -89:sc=   0.651
USER  MOD Set 6.1: A 355 HIS     :     no HE2:sc=   0.653  K(o=1.4,f=-5!)
USER  MOD Set 6.2: A 359 THR OG1 :   rot  111:sc=   0.727
USER  MOD Set 7.1: A 263 HIS     :     no HD1:sc=  -0.661  K(o=-0.66,f=-2.1)
USER  MOD Set 7.2: A 294 SER OG  :   rot -150:sc=       0
USER  MOD Set 8.1: A 288 HIS     :     no HD1:sc=   0.916  K(o=2.1,f=-1.7)
USER  MOD Set 8.2: A 316 THR OG1 :   rot   90:sc=    1.18
USER  MOD Set 9.1: A 253 SER OG  :   rot  149:sc=    1.04
USER  MOD Set 9.2: A 255 THR OG1 :   rot  180:sc=   0.786
USER  MOD Set10.1: A 200 LYS NZ  :NH3+    167:sc=    1.19   (180deg=0.931)
USER  MOD Set10.2: A 201 THR OG1 :   rot  180:sc=  0.0363
USER  MOD Set11.1: A 195 HIS     :     no HD1:sc=    0.64  K(o=-0.0034,f=-5.7!)
USER  MOD Set11.2: A 330 ASN     :      amide:sc=  -0.643  K(o=-0.0034,f=-2.8)
USER  MOD Set12.1: A 182 SER OG  :   rot -131:sc=    1.05
USER  MOD Set12.2: A 188 GLN     :      amide:sc=   0.385  K(o=1.7,f=0.34)
USER  MOD Set12.3: A 190 THR OG1 :   rot -118:sc=   0.278
USER  MOD Set13.1: A  51 HIS     :     no HE2:sc=    1.44  K(o=2,f=-5.8!)
USER  MOD Set13.2: A 135 SER OG  :   rot -160:sc=   0.592
USER  MOD Set14.1: A  96 GLN     :      amide:sc=   0.542  K(o=-0.044,f=-6.4)
USER  MOD Set14.2: A 108 ASN     :      amide:sc=  -0.586  K(o=-0.044,f=-5.7!)
USER  MOD Set15.1: A  18 THR OG1 :   rot  151:sc=    1.14
USER  MOD Set15.2: A  80 CYS SG  :   rot  170:sc=       0
USER  MOD Set16.1: A  53 THR OG1 :   rot  150:sc=    1.31
USER  MOD Set16.2: A  79 TYR OH  :   rot  149:sc=    2.23
USER  MOD Set17.1: A  19 THR OG1 :   rot    4:sc=   0.214
USER  MOD Set17.2: A  23 TYR OH  :   rot   10:sc=     1.3
USER  MOD Single : A   1 SER OG  :   rot  180:sc=       0
USER  MOD Single : A  11 LYS NZ  :NH3+    180:sc=       0   (180deg=0)
USER  MOD Single : A  14 LYS NZ  :NH3+    176:sc=   0.851   (180deg=0.842)
USER  MOD Single : A  15 LYS NZ  :NH3+    180:sc=       0   (180deg=0)
USER  MOD Single : A  27 THR OG1 :   rot -170:sc= -0.0769
USER  MOD Single : A  33 SER OG  :   rot  180:sc=       0
USER  MOD Single : A  34 THR OG1 :   rot  130:sc=    0.36
USER  MOD Single : A  35 GLN     :      amide:sc=    1.98  K(o=2,f=-0.87)
USER  MOD Single : A  42 GLN     :      amide:sc=  0.0842  X(o=0.084,f=-0.25)
USER  MOD Single : A  47 HIS     :     no HE2:sc=   0.272  K(o=0.27,f=-4.4!)
USER  MOD Single : A  48 THR OG1 :   rot  180:sc=   0.286
USER  MOD Single : A  54 LYS NZ  :NH3+    180:sc=       0   (180deg=0)
USER  MOD Single : A  60 SER OG  :   rot -142:sc=    1.29
USER  MOD Single : A  68 TYR OH  :   rot  180:sc=       0
USER  MOD Single : A  73 LYS NZ  :NH3+   -175:sc=   0.793   (180deg=0.737)
USER  MOD Single : A  74 GLN     :      amide:sc= -0.0426  X(o=-0.043,f=-0.16)
USER  MOD Single : A  78 SER OG  :   rot  125:sc=   0.923
USER  MOD Single : A  84 LYS NZ  :NH3+    166:sc=   0.653   (180deg=0.443)
USER  MOD Single : A  93 SER OG  :   rot  -74:sc=   0.503
USER  MOD Single : A 110 GLN     :      amide:sc=   0.607  K(o=0.61,f=-1.8!)
USER  MOD Single : A 111 THR OG1 :   rot  180:sc=       0
USER  MOD Single : A 117 LYS NZ  :NH3+   -170:sc=    1.07   (180deg=0.943)
USER  MOD Single : A 118 THR OG1 :   rot  -49:sc=   0.673
USER  MOD Single : A 119 LYS NZ  :NH3+    180:sc=       0   (180deg=0)
USER  MOD Single : A 130 TYR OH  :   rot   30:sc=  -0.296
USER  MOD Single : A 134 THR OG1 :   rot  -66:sc=    1.27
USER  MOD Single : A 137 SER OG  :   rot   74:sc=   0.992
USER  MOD Single : A 142 LYS NZ  :NH3+    180:sc=       0   (180deg=0)
USER  MOD Single : A 143 CYS SG  :   rot  180:sc=       0
USER  MOD Single : A 150 TYR OH  :   rot  -72:sc=   -0.39
USER  MOD Single : A 152 ASN     :      amide:sc=  -0.279  K(o=-0.28,f=-2!)
USER  MOD Single : A 157 LYS NZ  :NH3+    180:sc=       0   (180deg=0)
USER  MOD Single : A 158 ASN     :      amide:sc=  -0.231  K(o=-0.23,f=-7.9!)
USER  MOD Single : A 160 SER OG  :   rot  -72:sc=   0.678
USER  MOD Single : A 161 TYR OH  :   rot  180:sc=       0
USER  MOD Single : A 163 SER OG  :   rot -120:sc=   0.595
USER  MOD Single : A 166 THR OG1 :   rot  -68:sc=     0.5
USER  MOD Single : A 167 GLN     :      amide:sc=    0.58  K(o=0.58,f=-0.71)
USER  MOD Single : A 169 LYS NZ  :NH3+    180:sc=       0   (180deg=0)
USER  MOD Single : A 174 THR OG1 :   rot   63:sc=    0.81
USER  MOD Single : A 178 CYS SG  :   rot  140:sc=  -0.371
USER  MOD Single : A 185 LYS NZ  :NH3+    180:sc=       0   (180deg=0)
USER  MOD Single : A 186 LYS NZ  :NH3+    180:sc=       0   (180deg=0)
USER  MOD Single : A 187 LYS NZ  :NH3+   -169:sc= -0.0136   (180deg=-0.0982)
USER  MOD Single : A 214 LYS NZ  :NH3+    178:sc=    0.91   (180deg=0.908)
USER  MOD Single : A 215 LYS NZ  :NH3+   -173:sc=-0.00809   (180deg=-0.0521)
USER  MOD Single : A 219 THR OG1 :   rot   56:sc=    0.94
USER  MOD Single : A 225 THR OG1 :   rot  180:sc=   0.184
USER  MOD Single : A 243 TYR OH  :   rot  180:sc=       0
USER  MOD Single : A 245 THR OG1 :   rot  180:sc=   0.154
USER  MOD Single : A 246 THR OG1 :   rot  180:sc=       0
USER  MOD Single : A 249 ASN     :      amide:sc=  -0.011  X(o=-0.011,f=-0.4)
USER  MOD Single : A 251 THR OG1 :   rot  180:sc=       0
USER  MOD Single : A 252 HIS     :     no HD1:sc= -0.0548  X(o=-0.055,f=-0.038)
USER  MOD Single : A 262 CYS SG  :   rot   27:sc=  0.0701
USER  MOD Single : A 265 THR OG1 :   rot  180:sc=       0
USER  MOD Single : A 267 THR OG1 :   rot  150:sc=   0.255
USER  MOD Single : A 268 SER OG  :   rot   81:sc=   0.874
USER  MOD Single : A 278 ASN     :      amide:sc= -0.0151  X(o=-0.015,f=-0.43)
USER  MOD Single : A 279 TYR OH  :   rot -171:sc=    1.12
USER  MOD Single : A 280 ASN     :      amide:sc= -0.0146  K(o=-0.015,f=-0.65)
USER  MOD Single : A 282 ASN     :      amide:sc=   -1.26  K(o=-1.3,f=-3.7!)
USER  MOD Single : A 290 THR OG1 :   rot  180:sc=       0
USER  MOD Single : A 293 SER OG  :   rot  -69:sc=   0.902
USER  MOD Single : A 300 TYR OH  :   rot  180:sc=   0.404
USER  MOD Single : A 302 SER OG  :   rot   78:sc=    1.03
USER  MOD Single : A 303 THR OG1 :   rot   76:sc=     1.1
USER  MOD Single : A 318 THR OG1 :   rot   51:sc=   0.417
USER  MOD Single : A 322 THR OG1 :   rot  -79:sc=    1.17
USER  MOD Single : A 329 SER OG  :   rot  110:sc=     1.3
USER  MOD Single : A 331 SER OG  :   rot -139:sc=   0.427
USER  MOD Single : A 336 THR OG1 :   rot  150:sc=   0.806
USER  MOD Single : A 346 SER OG  :   rot  180:sc=       0
USER  MOD Single : A 347 SER OG  :   rot  180:sc=       0
USER  MOD Single : A 353 THR OG1 :   rot  180:sc=       0
USER  MOD Single : A 356 SER OG  :   rot  180:sc=       0
USER  MOD Single : A 358 LYS NZ  :NH3+   -177:sc=   0.804   (180deg=0.783)
USER  MOD Single : A 365 SER OG  :   rot  180:sc=  0.0598
USER  MOD Single : A 368 ASN     :      amide:sc= -0.0268  K(o=-0.027,f=-0.92)
USER  MOD Single : A 370 ASN     :      amide:sc= -0.0255  K(o=-0.025,f=-1)
USER  MOD Single : A 375 CYS SG  :   rot   72:sc=    1.19
USER  MOD Single : A 377 THR OG1 :   rot   72:sc=    1.09
USER  MOD Single : A 378 LYS NZ  :NH3+    180:sc=       0   (180deg=0)
USER  MOD Single : A 381 LYS NZ  :NH3+   -142:sc=   0.003   (180deg=0)
USER  MOD Single : A 385 GLN     :      amide:sc= -0.0233  K(o=-0.023,f=-1.7)
USER  MOD Single : A 389 LYS NZ  :NH3+   -152:sc=    1.14   (180deg=0.517)
USER  MOD Single : A 393 THR OG1 :   rot  180:sc=       0
USER  MOD Single : A 396 GLN     :      amide:sc=  -0.117  X(o=-0.12,f=-0.44)
USER  MOD Single : A 397 LYS NZ  :NH3+    178:sc=   0.696   (180deg=0.694)
USER  MOD Single : A 398 THR OG1 :   rot  -27:sc=    1.34
USER  MOD Single : A 401 GLN     :      amide:sc=-0.00544  K(o=-0.0054,f=-0.6)
USER  MOD Single : A 409 THR OG1 :   rot  180:sc=  0.0695
USER  MOD Single : A 417 ASN     :      amide:sc=  -0.774! C(o=-0.77!,f=-3.9!)
USER  MOD Single : A 419 LYS NZ  :NH3+    180:sc=       0   (180deg=0)
USER  MOD Single : A 426 SER OG  :   rot  -92:sc=   0.247
USER  MOD Single : A 429 CYS SG  :   rot  -29:sc=    0.29
USER  MOD Single : A 431 LYS NZ  :NH3+   -140:sc=  -0.144!  (180deg=-1.47!)
USER  MOD Single : A 449 THR OG1 :   rot  180:sc= 0.00736
USER  MOD Single : A 450 HIS     :     no HD1:sc=   0.286  K(o=0.29,f=-3!)
USER  MOD Single : A 452 SER OG  :   rot  -88:sc=   0.444
USER  MOD Single : A 455 GLN     :      amide:sc=    1.15  K(o=1.2,f=-0.54)
USER  MOD Single : A 463 ASN     :      amide:sc= -0.0127  X(o=-0.013,f=-0.4)
USER  MOD Single : A 466 LYS NZ  :NH3+   -177:sc=    1.24   (180deg=1.23)
USER  MOD Single : A 471 TYR OH  :   rot  -30:sc=    1.78
USER  MOD Single : A 473 TYR OH  :   rot  180:sc=       0
USER  MOD Single : A 477 CYS SG  :   rot  173:sc=-0.00266
USER  MOD Single : A 480 THR OG1 :   rot  180:sc=       0
USER  MOD Single : A 484 HIS     :     no HD1:sc=  -0.137  X(o=-0.14,f=0)
USER  MOD Single : A 486 HIS     :     no HD1:sc= -0.0163  X(o=-0.016,f=0)
USER  MOD Single : A 496 ASN     :      amide:sc=   0.455  K(o=0.45,f=-5.3!)
USER  MOD Single : A 498 TYR OH  :   rot  180:sc=       0
USER  MOD Single : A 500 GLN     :      amide:sc= -0.0409! C(o=-0.041!,f=-13!)
USER  MOD Single : A 506 SER OG  :   rot  180:sc=       0
USER  MOD Single : A 508 TYR OH  :   rot  180:sc=       0
USER  MOD Single : A 514 LYS NZ  :NH3+    180:sc=   0.671   (180deg=0.671)
USER  MOD Single : A 523 LYS NZ  :NH3+    180:sc=       0   (180deg=0)
USER  MOD Single : A 526 THR OG1 :   rot  180:sc=       0
USER  MOD Single : A 528 GLN     :      amide:sc=   0.594  K(o=0.59,f=-4.7!)
USER  MOD Single : A 530 LYS NZ  :NH3+    173:sc=   0.766   (180deg=0.736)
USER  MOD Single : A 531 THR OG1 :   rot   77:sc=   0.437
USER  MOD Single : A 547 TYR OH  :   rot    1:sc=    1.18
USER  MOD Single : A 548 GLN     :      amide:sc=    0.19  K(o=0.19,f=-0.97)
USER  MOD Single : A 551 SER OG  :   rot  -43:sc=   0.796
USER  MOD Single : A 555 THR OG1 :   rot  180:sc=       0
USER  MOD Single : A 556 TYR OH  :   rot -157:sc=    1.16
USER  MOD Single : A 557 THR OG1 :   rot  -56:sc=    1.31
USER  MOD Single : A 562 CYS SG  :   rot    4:sc=    0.38
USER  MOD Single : A 566 THR OG1 :   rot  180:sc=   0.106
USER  MOD Single : A 567 THR OG1 :   rot  180:sc=       0
USER  MOD Single : A 568 ASN     :      amide:sc= -0.0312  K(o=-0.031,f=-1.2)
USER  MOD Single : A 569 ASN     :      amide:sc=   0.276  K(o=0.28,f=-0.68)
USER  MOD Single : A 570 THR OG1 :   rot   77:sc=    1.33
USER  MOD Single : A 575 SER OG  :   rot  -51:sc=    1.27
USER  MOD Single : A 582 THR OG1 :   rot  -71:sc=   0.947
USER  MOD Single : A 583 LYS NZ  :NH3+    180:sc=       0   (180deg=0)
USER  MOD Single : A 584 TYR OH  :   rot  180:sc=       0
USER  MOD Single : A 587 LYS NZ  :NH3+    176:sc=   0.739   (180deg=0.726)
USER  MOD Single : A 591 LYS NZ  :NH3+    180:sc=       0   (180deg=0)
USER  MOD Single : A 600 CYS SG  :   rot  -27:sc=     1.1
USER  MOD Single : A 601 SER OG  :   rot  180:sc=       0
USER  MOD Single : A 603 HIS     :     no HD1:sc=       0  X(o=0,f=0)
USER  MOD Single : A 607 LYS NZ  :NH3+   -176:sc=   0.889   (180deg=0.759)
USER  MOD Single : A 608 SER OG  :   rot   78:sc=  0.0308
USER  MOD Single : A 610 LYS NZ  :NH3+    180:sc=   0.611   (180deg=0.611)
USER  MOD Single : A 616 LYS NZ  :NH3+    180:sc=       0   (180deg=0)
USER  MOD -----------------------------------------------------------------
ATOM      1  N   SER A   1      -2.478   0.644  -0.060  1.00  6.05           N
ATOM      2  CA  SER A   1      -1.121   0.330   0.365  1.00  6.05           C
ATOM      3  C   SER A   1      -0.104   0.472  -0.753  1.00  6.05           C
ATOM      4  O   SER A   1      -0.073  -0.331  -1.686  1.00  6.05           O
ATOM      5  CB  SER A   1      -1.073  -1.070   0.936  1.00  6.05           C
ATOM      6  OG  SER A   1       0.234  -1.432   1.276  1.00  6.05           O
ATOM      0  H1  SER A   1      -2.958   0.901   0.644  1.00  6.05           H   new
ATOM      0  H2  SER A   1      -2.457   1.301  -0.660  1.00  6.05           H   new
ATOM      0  H3  SER A   1      -2.850  -0.078  -0.424  1.00  6.05           H   new
ATOM      0  HA  SER A   1      -0.880   0.976   1.047  1.00  6.05           H   new
ATOM      0  HB2 SER A   1      -1.640  -1.122   1.721  1.00  6.05           H   new
ATOM      0  HB3 SER A   1      -1.427  -1.699   0.288  1.00  6.05           H   new
ATOM      0  HG  SER A   1       0.236  -2.211   1.591  1.00  6.05           H   new
ATOM     14  N   GLY A   2       0.742   1.490  -0.640  1.00  5.81           N
ATOM     15  CA  GLY A   2       1.769   1.794  -1.637  1.00  5.81           C
ATOM     16  C   GLY A   2       2.572   2.997  -1.153  1.00  5.81           C
ATOM     17  O   GLY A   2       2.418   3.400  -0.001  1.00  5.81           O
ATOM      0  H   GLY A   2       0.737   2.033   0.027  1.00  5.81           H   new
ATOM      0  HA2 GLY A   2       2.352   1.029  -1.765  1.00  5.81           H   new
ATOM      0  HA3 GLY A   2       1.360   1.985  -2.495  1.00  5.81           H   new
ATOM     21  N   ALA A   3       3.438   3.561  -1.993  1.00  5.55           N
ATOM     22  CA  ALA A   3       4.255   4.691  -1.541  1.00  5.55           C
ATOM     23  C   ALA A   3       4.662   5.609  -2.678  1.00  5.55           C
ATOM     24  O   ALA A   3       4.757   5.186  -3.826  1.00  5.55           O
ATOM     25  CB  ALA A   3       5.494   4.190  -0.852  1.00  5.55           C
ATOM      0  H   ALA A   3       3.568   3.315  -2.807  1.00  5.55           H   new
ATOM      0  HA  ALA A   3       3.706   5.203  -0.926  1.00  5.55           H   new
ATOM      0  HB1 ALA A   3       6.028   4.944  -0.557  1.00  5.55           H   new
ATOM      0  HB2 ALA A   3       5.243   3.652  -0.085  1.00  5.55           H   new
ATOM      0  HB3 ALA A   3       6.012   3.650  -1.469  1.00  5.55           H   new
ATOM     31  N   LEU A   4       4.965   6.859  -2.342  1.00  5.30           N
ATOM     32  CA  LEU A   4       5.374   7.864  -3.324  1.00  5.30           C
ATOM     33  C   LEU A   4       6.892   8.055  -3.395  1.00  5.30           C
ATOM     34  O   LEU A   4       7.388   9.020  -3.973  1.00  5.30           O
ATOM     35  CB  LEU A   4       4.650   9.186  -3.046  1.00  5.30           C
ATOM     36  CG  LEU A   4       3.129   9.109  -3.141  1.00  5.30           C
ATOM     37  CD1 LEU A   4       2.506  10.418  -2.782  1.00  5.30           C
ATOM     38  CD2 LEU A   4       2.770   8.762  -4.528  1.00  5.30           C
ATOM      0  H   LEU A   4       4.940   7.152  -1.534  1.00  5.30           H   new
ATOM      0  HA  LEU A   4       5.114   7.538  -4.200  1.00  5.30           H   new
ATOM      0  HB2 LEU A   4       4.892   9.493  -2.158  1.00  5.30           H   new
ATOM      0  HB3 LEU A   4       4.968   9.854  -3.674  1.00  5.30           H   new
ATOM      0  HG  LEU A   4       2.803   8.438  -2.521  1.00  5.30           H   new
ATOM      0 HD11 LEU A   4       1.541  10.347  -2.849  1.00  5.30           H   new
ATOM      0 HD12 LEU A   4       2.750  10.654  -1.873  1.00  5.30           H   new
ATOM      0 HD13 LEU A   4       2.822  11.105  -3.390  1.00  5.30           H   new
ATOM      0 HD21 LEU A   4       1.805   8.708  -4.609  1.00  5.30           H   new
ATOM      0 HD22 LEU A   4       3.107   9.444  -5.130  1.00  5.30           H   new
ATOM      0 HD23 LEU A   4       3.162   7.905  -4.759  1.00  5.30           H   new
ATOM     50  N   TRP A   5       7.642   7.088  -2.876  1.00  5.06           N
ATOM     51  CA  TRP A   5       9.107   7.119  -2.939  1.00  5.06           C
ATOM     52  C   TRP A   5       9.624   7.187  -4.391  1.00  5.06           C
ATOM     53  O   TRP A   5      10.719   7.684  -4.646  1.00  5.06           O
ATOM     54  CB  TRP A   5       9.691   5.881  -2.211  1.00  5.06           C
ATOM     55  CG  TRP A   5       9.834   6.017  -0.670  1.00  5.06           C
ATOM     56  CD1 TRP A   5       8.952   5.663   0.295  1.00  5.06           C
ATOM     57  CD2 TRP A   5      11.012   6.471   0.042  1.00  5.06           C
ATOM     58  CE2 TRP A   5      10.729   6.399   1.400  1.00  5.06           C
ATOM     59  CE3 TRP A   5      12.247   6.907  -0.355  1.00  5.06           C
ATOM     60  NE1 TRP A   5       9.482   5.919   1.540  1.00  5.06           N
ATOM     61  CZ2 TRP A   5      11.647   6.772   2.360  1.00  5.06           C
ATOM     62  CZ3 TRP A   5      13.178   7.279   0.596  1.00  5.06           C
ATOM     63  CH2 TRP A   5      12.884   7.218   1.921  1.00  5.06           C
ATOM      0  H   TRP A   5       7.321   6.396  -2.478  1.00  5.06           H   new
ATOM      0  HA  TRP A   5       9.406   7.927  -2.493  1.00  5.06           H   new
ATOM      0  HB2 TRP A   5       9.125   5.117  -2.401  1.00  5.06           H   new
ATOM      0  HB3 TRP A   5      10.565   5.687  -2.585  1.00  5.06           H   new
ATOM      0  HD1 TRP A   5       8.110   5.300   0.139  1.00  5.06           H   new
ATOM      0  HE1 TRP A   5       9.079   5.792   2.289  1.00  5.06           H   new
ATOM      0  HE3 TRP A   5      12.458   6.953  -1.259  1.00  5.06           H   new
ATOM      0  HZ2 TRP A   5      11.444   6.726   3.266  1.00  5.06           H   new
ATOM      0  HZ3 TRP A   5      14.017   7.575   0.325  1.00  5.06           H   new
ATOM      0  HH2 TRP A   5      13.523   7.480   2.544  1.00  5.06           H   new
ATOM     74  N   ASP A   6       8.811   6.745  -5.354  1.00  4.85           N
ATOM     75  CA  ASP A   6       9.208   6.726  -6.759  1.00  4.85           C
ATOM     76  C   ASP A   6       8.953   8.053  -7.512  1.00  4.85           C
ATOM     77  O   ASP A   6       9.222   8.142  -8.716  1.00  4.85           O
ATOM     78  CB  ASP A   6       8.471   5.608  -7.495  1.00  4.85           C
ATOM     79  CG  ASP A   6       9.227   5.094  -8.715  1.00  4.85           C
ATOM     80  OD1 ASP A   6      10.367   4.675  -8.557  1.00  4.85           O
ATOM     81  OD2 ASP A   6       8.685   5.192  -9.803  1.00  4.85           O1-
ATOM      0  H   ASP A   6       8.017   6.449  -5.209  1.00  4.85           H   new
ATOM      0  HA  ASP A   6      10.167   6.581  -6.753  1.00  4.85           H   new
ATOM      0  HB2 ASP A   6       8.318   4.872  -6.883  1.00  4.85           H   new
ATOM      0  HB3 ASP A   6       7.600   5.931  -7.774  1.00  4.85           H   new
ATOM     86  N   VAL A   7       8.457   9.087  -6.826  1.00  4.66           N
ATOM     87  CA  VAL A   7       8.220  10.383  -7.470  1.00  4.66           C
ATOM     88  C   VAL A   7       9.543  10.913  -8.053  1.00  4.66           C
ATOM     89  O   VAL A   7      10.569  10.819  -7.371  1.00  4.66           O
ATOM     90  CB  VAL A   7       7.603  11.353  -6.438  1.00  4.66           C
ATOM     91  CG1 VAL A   7       7.547  12.792  -6.930  1.00  4.66           C
ATOM     92  CG2 VAL A   7       6.170  10.895  -6.184  1.00  4.66           C
ATOM      0  H   VAL A   7       8.252   9.059  -5.991  1.00  4.66           H   new
ATOM      0  HA  VAL A   7       7.593  10.294  -8.205  1.00  4.66           H   new
ATOM      0  HB  VAL A   7       8.159  11.336  -5.643  1.00  4.66           H   new
ATOM      0 HG11 VAL A   7       7.152  13.353  -6.244  1.00  4.66           H   new
ATOM      0 HG12 VAL A   7       8.445  13.103  -7.125  1.00  4.66           H   new
ATOM      0 HG13 VAL A   7       7.008  12.838  -7.735  1.00  4.66           H   new
ATOM      0 HG21 VAL A   7       5.751  11.485  -5.538  1.00  4.66           H   new
ATOM      0 HG22 VAL A   7       5.670  10.920  -7.015  1.00  4.66           H   new
ATOM      0 HG23 VAL A   7       6.176   9.989  -5.838  1.00  4.66           H   new
ATOM    102  N   PRO A   8       9.564  11.440  -9.314  1.00  4.47           N
ATOM    103  CA  PRO A   8      10.747  11.910 -10.020  1.00  4.47           C
ATOM    104  C   PRO A   8      11.566  12.829  -9.157  1.00  4.47           C
ATOM    105  O   PRO A   8      11.027  13.643  -8.403  1.00  4.47           O
ATOM    106  CB  PRO A   8      10.158  12.664 -11.202  1.00  4.47           C
ATOM    107  CG  PRO A   8       8.869  11.968 -11.489  1.00  4.47           C
ATOM    108  CD  PRO A   8       8.316  11.575 -10.139  1.00  4.47           C
ATOM      0  HA  PRO A   8      11.347  11.192 -10.278  1.00  4.47           H   new
ATOM      0  HB2 PRO A   8      10.014  13.599 -10.987  1.00  4.47           H   new
ATOM      0  HB3 PRO A   8      10.752  12.637 -11.969  1.00  4.47           H   new
ATOM      0  HG2 PRO A   8       8.255  12.551 -11.962  1.00  4.47           H   new
ATOM      0  HG3 PRO A   8       9.010  11.189 -12.050  1.00  4.47           H   new
ATOM      0  HD2 PRO A   8       7.717  12.249  -9.782  1.00  4.47           H   new
ATOM      0  HD3 PRO A   8       7.817  10.744 -10.180  1.00  4.47           H   new
ATOM    116  N   ALA A   9      12.878  12.693  -9.300  1.00  4.28           N
ATOM    117  CA  ALA A   9      13.855  13.371  -8.464  1.00  4.28           C
ATOM    118  C   ALA A   9      14.908  14.217  -9.227  1.00  4.28           C
ATOM    119  O   ALA A   9      16.084  13.905  -9.199  1.00  4.28           O
ATOM    120  CB  ALA A   9      14.555  12.260  -7.694  1.00  4.28           C
ATOM      0  H   ALA A   9      13.233  12.191  -9.901  1.00  4.28           H   new
ATOM      0  HA  ALA A   9      13.392  14.017  -7.907  1.00  4.28           H   new
ATOM      0  HB1 ALA A   9      15.227  12.645  -7.110  1.00  4.28           H   new
ATOM      0  HB2 ALA A   9      13.905  11.775  -7.162  1.00  4.28           H   new
ATOM      0  HB3 ALA A   9      14.980  11.651  -8.318  1.00  4.28           H   new
ATOM    126  N   PRO A  10      14.540  15.339  -9.860  1.00  4.06           N
ATOM    127  CA  PRO A  10      15.407  16.129 -10.725  1.00  4.06           C
ATOM    128  C   PRO A  10      16.530  16.970 -10.066  1.00  4.06           C
ATOM    129  O   PRO A  10      17.359  17.517 -10.801  1.00  4.06           O
ATOM    130  CB  PRO A  10      14.397  17.089 -11.373  1.00  4.06           C
ATOM    131  CG  PRO A  10      13.276  17.202 -10.383  1.00  4.06           C
ATOM    132  CD  PRO A  10      13.179  15.838  -9.741  1.00  4.06           C
ATOM      0  HA  PRO A  10      15.912  15.530 -11.297  1.00  4.06           H   new
ATOM      0  HB2 PRO A  10      14.798  17.954 -11.549  1.00  4.06           H   new
ATOM      0  HB3 PRO A  10      14.081  16.745 -12.223  1.00  4.06           H   new
ATOM      0  HG2 PRO A  10      13.459  17.888  -9.723  1.00  4.06           H   new
ATOM      0  HG3 PRO A  10      12.445  17.444 -10.820  1.00  4.06           H   new
ATOM      0  HD2 PRO A  10      12.894  15.894  -8.815  1.00  4.06           H   new
ATOM      0  HD3 PRO A  10      12.543  15.267 -10.200  1.00  4.06           H   new
ATOM    140  N   LYS A  11      16.536  17.173  -8.737  1.00  3.79           N
ATOM    141  CA  LYS A  11      17.555  18.072  -8.172  1.00  3.79           C
ATOM    142  C   LYS A  11      17.804  17.856  -6.670  1.00  3.79           C
ATOM    143  O   LYS A  11      16.877  17.870  -5.856  1.00  3.79           O
ATOM    144  CB  LYS A  11      17.160  19.532  -8.449  1.00  3.79           C
ATOM    145  CG  LYS A  11      18.217  20.577  -8.087  1.00  3.79           C
ATOM    146  CD  LYS A  11      17.759  21.983  -8.483  1.00  3.79           C
ATOM    147  CE  LYS A  11      18.794  23.039  -8.110  1.00  3.79           C
ATOM    148  NZ  LYS A  11      18.360  24.413  -8.508  1.00  3.79           N1+
ATOM      0  H   LYS A  11      15.990  16.821  -8.174  1.00  3.79           H   new
ATOM      0  HA  LYS A  11      18.394  17.861  -8.612  1.00  3.79           H   new
ATOM      0  HB2 LYS A  11      16.949  19.621  -9.392  1.00  3.79           H   new
ATOM      0  HB3 LYS A  11      16.348  19.731  -7.956  1.00  3.79           H   new
ATOM      0  HG2 LYS A  11      18.392  20.547  -7.133  1.00  3.79           H   new
ATOM      0  HG3 LYS A  11      19.051  20.367  -8.536  1.00  3.79           H   new
ATOM      0  HD2 LYS A  11      17.595  22.013  -9.439  1.00  3.79           H   new
ATOM      0  HD3 LYS A  11      16.918  22.185  -8.045  1.00  3.79           H   new
ATOM      0  HE2 LYS A  11      18.950  23.014  -7.153  1.00  3.79           H   new
ATOM      0  HE3 LYS A  11      19.638  22.830  -8.540  1.00  3.79           H   new
ATOM      0  HZ1 LYS A  11      18.986  25.001  -8.276  1.00  3.79           H   new
ATOM      0  HZ2 LYS A  11      18.238  24.442  -9.389  1.00  3.79           H   new
ATOM      0  HZ3 LYS A  11      17.597  24.614  -8.097  1.00  3.79           H   new
ATOM    162  N   GLU A  12      19.078  17.823  -6.274  1.00  3.46           N
ATOM    163  CA  GLU A  12      19.431  17.597  -4.867  1.00  3.46           C
ATOM    164  C   GLU A  12      18.849  18.595  -3.865  1.00  3.46           C
ATOM    165  O   GLU A  12      18.441  18.199  -2.775  1.00  3.46           O
ATOM    166  CB  GLU A  12      20.952  17.669  -4.697  1.00  3.46           C
ATOM    167  CG  GLU A  12      21.766  16.500  -5.236  1.00  3.46           C
ATOM    168  CD  GLU A  12      23.266  16.734  -5.056  1.00  3.46           C
ATOM    169  OE1 GLU A  12      23.649  17.870  -4.913  1.00  3.46           O
ATOM    170  OE2 GLU A  12      24.004  15.785  -5.002  1.00  3.46           O1-
ATOM      0  H   GLU A  12      19.750  17.928  -6.800  1.00  3.46           H   new
ATOM      0  HA  GLU A  12      19.052  16.726  -4.671  1.00  3.46           H   new
ATOM      0  HB2 GLU A  12      21.265  18.479  -5.129  1.00  3.46           H   new
ATOM      0  HB3 GLU A  12      21.145  17.760  -3.751  1.00  3.46           H   new
ATOM      0  HG2 GLU A  12      21.507  15.685  -4.778  1.00  3.46           H   new
ATOM      0  HG3 GLU A  12      21.568  16.372  -6.177  1.00  3.46           H   new
ATOM    177  N   VAL A  13      18.792  19.866  -4.242  1.00  3.05           N
ATOM    178  CA  VAL A  13      18.351  20.962  -3.376  1.00  3.05           C
ATOM    179  C   VAL A  13      18.867  20.650  -1.949  1.00  3.05           C
ATOM    180  O   VAL A  13      20.089  20.612  -1.733  1.00  3.05           O
ATOM    181  CB  VAL A  13      16.780  21.108  -3.448  1.00  3.05           C
ATOM    182  CG1 VAL A  13      16.175  22.294  -2.533  1.00  3.05           C
ATOM    183  CG2 VAL A  13      16.390  21.340  -4.883  1.00  3.05           C
ATOM      0  H   VAL A  13      19.014  20.126  -5.031  1.00  3.05           H   new
ATOM      0  HA  VAL A  13      18.711  21.817  -3.660  1.00  3.05           H   new
ATOM      0  HB  VAL A  13      16.407  20.285  -3.095  1.00  3.05           H   new
ATOM      0 HG11 VAL A  13      15.210  22.319  -2.631  1.00  3.05           H   new
ATOM      0 HG12 VAL A  13      16.401  22.133  -1.603  1.00  3.05           H   new
ATOM      0 HG13 VAL A  13      16.550  23.143  -2.814  1.00  3.05           H   new
ATOM      0 HG21 VAL A  13      15.426  21.432  -4.946  1.00  3.05           H   new
ATOM      0 HG22 VAL A  13      16.814  22.150  -5.207  1.00  3.05           H   new
ATOM      0 HG23 VAL A  13      16.678  20.587  -5.423  1.00  3.05           H   new
ATOM    193  N   LYS A  14      17.946  20.422  -1.014  1.00  2.60           N
ATOM    194  CA  LYS A  14      18.188  20.110   0.390  1.00  2.60           C
ATOM    195  C   LYS A  14      16.900  19.558   0.987  1.00  2.60           C
ATOM    196  O   LYS A  14      15.827  19.999   0.588  1.00  2.60           O
ATOM    197  CB  LYS A  14      18.678  21.360   1.138  1.00  2.60           C
ATOM    198  CG  LYS A  14      19.052  21.148   2.600  1.00  2.60           C
ATOM    199  CD  LYS A  14      19.706  22.408   3.184  1.00  2.60           C
ATOM    200  CE  LYS A  14      20.089  22.214   4.644  1.00  2.60           C
ATOM    201  NZ  LYS A  14      20.847  23.384   5.188  1.00  2.60           N1+
ATOM      0  H   LYS A  14      17.106  20.448  -1.198  1.00  2.60           H   new
ATOM      0  HA  LYS A  14      18.885  19.441   0.475  1.00  2.60           H   new
ATOM      0  HB2 LYS A  14      19.451  21.714   0.671  1.00  2.60           H   new
ATOM      0  HB3 LYS A  14      17.985  22.037   1.093  1.00  2.60           H   new
ATOM      0  HG2 LYS A  14      18.259  20.923   3.112  1.00  2.60           H   new
ATOM      0  HG3 LYS A  14      19.661  20.397   2.677  1.00  2.60           H   new
ATOM      0  HD2 LYS A  14      20.496  22.632   2.668  1.00  2.60           H   new
ATOM      0  HD3 LYS A  14      19.095  23.157   3.106  1.00  2.60           H   new
ATOM      0  HE2 LYS A  14      19.287  22.076   5.172  1.00  2.60           H   new
ATOM      0  HE3 LYS A  14      20.628  21.412   4.732  1.00  2.60           H   new
ATOM      0  HZ1 LYS A  14      21.002  23.260   6.056  1.00  2.60           H   new
ATOM      0  HZ2 LYS A  14      21.622  23.463   4.757  1.00  2.60           H   new
ATOM      0  HZ3 LYS A  14      20.369  24.126   5.076  1.00  2.60           H   new
ATOM    215  N   LYS A  15      16.982  18.585   1.893  1.00  2.14           N
ATOM    216  CA  LYS A  15      15.772  18.082   2.558  1.00  2.14           C
ATOM    217  C   LYS A  15      15.098  19.187   3.364  1.00  2.14           C
ATOM    218  O   LYS A  15      15.763  19.898   4.118  1.00  2.14           O
ATOM    219  CB  LYS A  15      16.091  16.895   3.472  1.00  2.14           C
ATOM    220  CG  LYS A  15      14.854  16.259   4.141  1.00  2.14           C
ATOM    221  CD  LYS A  15      15.233  15.042   4.982  1.00  2.14           C
ATOM    222  CE  LYS A  15      14.014  14.420   5.668  1.00  2.14           C
ATOM    223  NZ  LYS A  15      14.400  13.232   6.486  1.00  2.14           N1+
ATOM      0  H   LYS A  15      17.714  18.206   2.136  1.00  2.14           H   new
ATOM      0  HA  LYS A  15      15.164  17.781   1.865  1.00  2.14           H   new
ATOM      0  HB2 LYS A  15      16.551  16.216   2.954  1.00  2.14           H   new
ATOM      0  HB3 LYS A  15      16.705  17.188   4.163  1.00  2.14           H   new
ATOM      0  HG2 LYS A  15      14.415  16.917   4.702  1.00  2.14           H   new
ATOM      0  HG3 LYS A  15      14.216  15.996   3.459  1.00  2.14           H   new
ATOM      0  HD2 LYS A  15      15.659  14.379   4.417  1.00  2.14           H   new
ATOM      0  HD3 LYS A  15      15.883  15.303   5.653  1.00  2.14           H   new
ATOM      0  HE2 LYS A  15      13.587  15.081   6.235  1.00  2.14           H   new
ATOM      0  HE3 LYS A  15      13.363  14.157   4.999  1.00  2.14           H   new
ATOM      0  HZ1 LYS A  15      13.675  12.890   6.873  1.00  2.14           H   new
ATOM      0  HZ2 LYS A  15      14.773  12.618   5.961  1.00  2.14           H   new
ATOM      0  HZ3 LYS A  15      14.982  13.479   7.112  1.00  2.14           H   new
ATOM    237  N   GLY A  16      13.786  19.331   3.204  1.00  1.72           N
ATOM    238  CA  GLY A  16      13.023  20.346   3.932  1.00  1.72           C
ATOM    239  C   GLY A  16      12.990  20.093   5.429  1.00  1.72           C
ATOM    240  O   GLY A  16      13.092  18.954   5.889  1.00  1.72           O
ATOM      0  H   GLY A  16      13.313  18.847   2.674  1.00  1.72           H   new
ATOM      0  HA2 GLY A  16      13.411  21.219   3.764  1.00  1.72           H   new
ATOM      0  HA3 GLY A  16      12.115  20.369   3.592  1.00  1.72           H   new
ATOM    244  N   GLU A  17      12.842  21.171   6.188  1.00  1.37           N
ATOM    245  CA  GLU A  17      12.795  21.076   7.645  1.00  1.37           C
ATOM    246  C   GLU A  17      11.397  20.802   8.186  1.00  1.37           C
ATOM    247  O   GLU A  17      10.425  21.449   7.784  1.00  1.37           O
ATOM    248  CB  GLU A  17      13.343  22.368   8.267  1.00  1.37           C
ATOM    249  CG  GLU A  17      13.420  22.371   9.796  1.00  1.37           C
ATOM    250  CD  GLU A  17      14.022  23.644  10.354  1.00  1.37           C
ATOM    251  OE1 GLU A  17      14.455  24.465   9.578  1.00  1.37           O
ATOM    252  OE2 GLU A  17      14.052  23.789  11.554  1.00  1.37           O1-
ATOM      0  H   GLU A  17      12.767  21.970   5.880  1.00  1.37           H   new
ATOM      0  HA  GLU A  17      13.346  20.317   7.893  1.00  1.37           H   new
ATOM      0  HB2 GLU A  17      14.231  22.530   7.912  1.00  1.37           H   new
ATOM      0  HB3 GLU A  17      12.785  23.109   7.984  1.00  1.37           H   new
ATOM      0  HG2 GLU A  17      12.529  22.254  10.160  1.00  1.37           H   new
ATOM      0  HG3 GLU A  17      13.949  21.613  10.090  1.00  1.37           H   new
ATOM    259  N   THR A  18      11.285  19.833   9.095  1.00  1.11           N
ATOM    260  CA  THR A  18       9.985  19.572   9.691  1.00  1.11           C
ATOM    261  C   THR A  18      10.011  19.485  11.214  1.00  1.11           C
ATOM    262  O   THR A  18      10.701  18.634  11.783  1.00  1.11           O
ATOM    263  CB  THR A  18       9.357  18.265   9.168  1.00  1.11           C
ATOM    264  CG2 THR A  18       9.091  18.311   7.672  1.00  1.11           C
ATOM    265  OG1 THR A  18      10.217  17.157   9.455  1.00  1.11           O
ATOM      0  H   THR A  18      11.928  19.333   9.370  1.00  1.11           H   new
ATOM      0  HA  THR A  18       9.452  20.339   9.428  1.00  1.11           H   new
ATOM      0  HB  THR A  18       8.506  18.159   9.622  1.00  1.11           H   new
ATOM      0  HG1 THR A  18       9.756  16.461   9.550  1.00  1.11           H   new
ATOM      0 HG21 THR A  18       8.697  17.471   7.387  1.00  1.11           H   new
ATOM      0 HG22 THR A  18       8.480  19.038   7.474  1.00  1.11           H   new
ATOM      0 HG23 THR A  18       9.926  18.453   7.199  1.00  1.11           H   new
ATOM    273  N   THR A  19       9.219  20.339  11.859  1.00  0.93           N
ATOM    274  CA  THR A  19       9.051  20.337  13.311  1.00  0.93           C
ATOM    275  C   THR A  19       7.545  20.323  13.554  1.00  0.93           C
ATOM    276  O   THR A  19       6.802  20.848  12.737  1.00  0.93           O
ATOM    277  CB  THR A  19       9.702  21.576  13.962  1.00  0.93           C
ATOM    278  CG2 THR A  19      11.183  21.664  13.575  1.00  0.93           C
ATOM    279  OG1 THR A  19       9.044  22.763  13.508  1.00  0.93           O
ATOM      0  H   THR A  19       8.757  20.945  11.460  1.00  0.93           H   new
ATOM      0  HA  THR A  19       9.487  19.568  13.710  1.00  0.93           H   new
ATOM      0  HB  THR A  19       9.620  21.494  14.925  1.00  0.93           H   new
ATOM      0  HG1 THR A  19       8.397  22.554  13.015  1.00  0.93           H   new
ATOM      0 HG21 THR A  19      11.580  22.446  13.990  1.00  0.93           H   new
ATOM      0 HG22 THR A  19      11.645  20.867  13.879  1.00  0.93           H   new
ATOM      0 HG23 THR A  19      11.262  21.735  12.611  1.00  0.93           H   new
ATOM    287  N   ASP A  20       7.078  19.771  14.662  1.00  0.81           N
ATOM    288  CA  ASP A  20       5.626  19.712  14.856  1.00  0.81           C
ATOM    289  C   ASP A  20       4.950  21.087  14.967  1.00  0.81           C
ATOM    290  O   ASP A  20       5.547  22.036  15.486  1.00  0.81           O
ATOM    291  CB  ASP A  20       5.276  18.786  16.014  1.00  0.81           C
ATOM    292  CG  ASP A  20       5.611  17.330  15.612  1.00  0.81           C
ATOM    293  OD1 ASP A  20       6.006  17.122  14.465  1.00  0.81           O
ATOM    294  OD2 ASP A  20       5.375  16.422  16.371  1.00  0.81           O1-
ATOM      0  H   ASP A  20       7.556  19.436  15.294  1.00  0.81           H   new
ATOM      0  HA  ASP A  20       5.254  19.332  14.044  1.00  0.81           H   new
ATOM      0  HB2 ASP A  20       5.774  19.038  16.807  1.00  0.81           H   new
ATOM      0  HB3 ASP A  20       4.335  18.865  16.234  1.00  0.81           H   new
ATOM    299  N   GLY A  21       3.704  21.185  14.470  1.00  0.75           N
ATOM    300  CA  GLY A  21       2.936  22.443  14.524  1.00  0.75           C
ATOM    301  C   GLY A  21       2.028  22.658  13.301  1.00  0.75           C
ATOM    302  O   GLY A  21       1.827  21.754  12.495  1.00  0.75           O
ATOM      0  H   GLY A  21       3.286  20.532  14.097  1.00  0.75           H   new
ATOM      0  HA2 GLY A  21       2.392  22.448  15.327  1.00  0.75           H   new
ATOM      0  HA3 GLY A  21       3.553  23.188  14.595  1.00  0.75           H   new
ATOM    306  N   VAL A  22       1.468  23.860  13.155  1.00  0.72           N
ATOM    307  CA  VAL A  22       0.573  24.137  12.017  1.00  0.72           C
ATOM    308  C   VAL A  22       1.266  25.105  11.058  1.00  0.72           C
ATOM    309  O   VAL A  22       1.828  26.115  11.489  1.00  0.72           O
ATOM    310  CB  VAL A  22      -0.779  24.691  12.492  1.00  0.72           C
ATOM    311  CG1 VAL A  22      -1.674  24.984  11.298  1.00  0.72           C
ATOM    312  CG2 VAL A  22      -1.426  23.676  13.402  1.00  0.72           C
ATOM      0  H   VAL A  22       1.588  24.522  13.691  1.00  0.72           H   new
ATOM      0  HA  VAL A  22       0.387  23.307  11.550  1.00  0.72           H   new
ATOM      0  HB  VAL A  22      -0.644  25.520  12.977  1.00  0.72           H   new
ATOM      0 HG11 VAL A  22      -2.524  25.333  11.608  1.00  0.72           H   new
ATOM      0 HG12 VAL A  22      -1.246  25.639  10.725  1.00  0.72           H   new
ATOM      0 HG13 VAL A  22      -1.824  24.167  10.797  1.00  0.72           H   new
ATOM      0 HG21 VAL A  22      -2.282  24.015  13.709  1.00  0.72           H   new
ATOM      0 HG22 VAL A  22      -1.562  22.847  12.917  1.00  0.72           H   new
ATOM      0 HG23 VAL A  22      -0.851  23.513  14.166  1.00  0.72           H   new
ATOM    322  N   TYR A  23       1.293  24.747   9.770  1.00  0.72           N
ATOM    323  CA  TYR A  23       2.040  25.519   8.775  1.00  0.72           C
ATOM    324  C   TYR A  23       1.247  25.955   7.557  1.00  0.72           C
ATOM    325  O   TYR A  23       0.376  25.254   7.057  1.00  0.72           O
ATOM    326  CB  TYR A  23       3.233  24.692   8.315  1.00  0.72           C
ATOM    327  CG  TYR A  23       4.164  24.394   9.437  1.00  0.72           C
ATOM    328  CD1 TYR A  23       3.923  23.311  10.248  1.00  0.72           C
ATOM    329  CD2 TYR A  23       5.254  25.205   9.673  1.00  0.72           C
ATOM    330  CE1 TYR A  23       4.763  23.048  11.288  1.00  0.72           C
ATOM    331  CE2 TYR A  23       6.099  24.924  10.724  1.00  0.72           C
ATOM    332  CZ  TYR A  23       5.845  23.843  11.523  1.00  0.72           C
ATOM    333  OH  TYR A  23       6.669  23.540  12.564  1.00  0.72           O
ATOM      0  H   TYR A  23       0.884  24.060   9.454  1.00  0.72           H   new
ATOM      0  HA  TYR A  23       2.301  26.340   9.221  1.00  0.72           H   new
ATOM      0  HB2 TYR A  23       2.920  23.861   7.925  1.00  0.72           H   new
ATOM      0  HB3 TYR A  23       3.709  25.170   7.618  1.00  0.72           H   new
ATOM      0  HD1 TYR A  23       3.191  22.761  10.088  1.00  0.72           H   new
ATOM      0  HD2 TYR A  23       5.418  25.938   9.125  1.00  0.72           H   new
ATOM      0  HE1 TYR A  23       4.597  22.320  11.842  1.00  0.72           H   new
ATOM      0  HE2 TYR A  23       6.837  25.465  10.889  1.00  0.72           H   new
ATOM      0  HH  TYR A  23       6.467  22.784  12.871  1.00  0.72           H   new
ATOM    343  N   ARG A  24       1.596  27.111   7.026  1.00  0.76           N
ATOM    344  CA  ARG A  24       0.946  27.605   5.820  1.00  0.76           C
ATOM    345  C   ARG A  24       1.555  26.954   4.582  1.00  0.76           C
ATOM    346  O   ARG A  24       2.765  26.720   4.536  1.00  0.76           O
ATOM    347  CB  ARG A  24       1.114  29.110   5.751  1.00  0.76           C
ATOM    348  CG  ARG A  24       0.467  29.842   6.900  1.00  0.76           C
ATOM    349  CD  ARG A  24       0.752  31.294   6.877  1.00  0.76           C
ATOM    350  NE  ARG A  24       0.095  31.965   7.977  1.00  0.76           N
ATOM    351  CZ  ARG A  24       0.631  32.107   9.202  1.00  0.76           C
ATOM    352  NH1 ARG A  24       1.841  31.649   9.451  1.00  0.76           N1+
ATOM    353  NH2 ARG A  24      -0.049  32.700  10.157  1.00  0.76           N
ATOM      0  H   ARG A  24       2.206  27.627   7.345  1.00  0.76           H   new
ATOM      0  HA  ARG A  24       0.003  27.381   5.849  1.00  0.76           H   new
ATOM      0  HB2 ARG A  24       2.060  29.322   5.734  1.00  0.76           H   new
ATOM      0  HB3 ARG A  24       0.736  29.432   4.918  1.00  0.76           H   new
ATOM      0  HG2 ARG A  24      -0.492  29.703   6.869  1.00  0.76           H   new
ATOM      0  HG3 ARG A  24       0.781  29.467   7.737  1.00  0.76           H   new
ATOM      0  HD2 ARG A  24       1.709  31.441   6.929  1.00  0.76           H   new
ATOM      0  HD3 ARG A  24       0.452  31.673   6.036  1.00  0.76           H   new
ATOM      0  HE  ARG A  24      -0.688  32.294   7.839  1.00  0.76           H   new
ATOM      0 HH11 ARG A  24       2.289  31.259   8.830  1.00  0.76           H   new
ATOM      0 HH12 ARG A  24       2.183  31.741  10.235  1.00  0.76           H   new
ATOM      0 HH21 ARG A  24      -0.840  32.999  10.000  1.00  0.76           H   new
ATOM      0 HH22 ARG A  24       0.297  32.789  10.939  1.00  0.76           H   new
ATOM    367  N   VAL A  25       0.731  26.705   3.574  1.00  0.85           N
ATOM    368  CA  VAL A  25       1.204  26.215   2.284  1.00  0.85           C
ATOM    369  C   VAL A  25       1.091  27.369   1.309  1.00  0.85           C
ATOM    370  O   VAL A  25      -0.002  27.926   1.127  1.00  0.85           O
ATOM    371  CB  VAL A  25       0.370  25.031   1.753  1.00  0.85           C
ATOM    372  CG1 VAL A  25       0.923  24.587   0.404  1.00  0.85           C
ATOM    373  CG2 VAL A  25       0.396  23.888   2.737  1.00  0.85           C
ATOM      0  H   VAL A  25      -0.121  26.815   3.617  1.00  0.85           H   new
ATOM      0  HA  VAL A  25       2.114  25.895   2.384  1.00  0.85           H   new
ATOM      0  HB  VAL A  25      -0.551  25.313   1.641  1.00  0.85           H   new
ATOM      0 HG11 VAL A  25       0.400  23.842   0.069  1.00  0.85           H   new
ATOM      0 HG12 VAL A  25       0.875  25.324  -0.224  1.00  0.85           H   new
ATOM      0 HG13 VAL A  25       1.847  24.311   0.508  1.00  0.85           H   new
ATOM      0 HG21 VAL A  25      -0.132  23.151   2.391  1.00  0.85           H   new
ATOM      0 HG22 VAL A  25       1.311  23.596   2.870  1.00  0.85           H   new
ATOM      0 HG23 VAL A  25       0.025  24.181   3.584  1.00  0.85           H   new
ATOM    383  N   MET A  26       2.224  27.742   0.721  1.00  0.98           N
ATOM    384  CA  MET A  26       2.292  28.890  -0.169  1.00  0.98           C
ATOM    385  C   MET A  26       2.582  28.500  -1.620  1.00  0.98           C
ATOM    386  O   MET A  26       3.204  27.467  -1.881  1.00  0.98           O
ATOM    387  CB  MET A  26       3.393  29.830   0.318  1.00  0.98           C
ATOM    388  CG  MET A  26       3.319  30.231   1.806  1.00  0.98           C
ATOM    389  SD  MET A  26       1.897  31.216   2.220  1.00  0.98           S
ATOM    390  CE  MET A  26       2.317  32.748   1.386  1.00  0.98           C
ATOM      0  H   MET A  26       2.974  27.335   0.828  1.00  0.98           H   new
ATOM      0  HA  MET A  26       1.423  29.321  -0.152  1.00  0.98           H   new
ATOM      0  HB2 MET A  26       4.251  29.408   0.156  1.00  0.98           H   new
ATOM      0  HB3 MET A  26       3.368  30.637  -0.219  1.00  0.98           H   new
ATOM      0  HG2 MET A  26       3.313  29.427   2.348  1.00  0.98           H   new
ATOM      0  HG3 MET A  26       4.121  30.724   2.039  1.00  0.98           H   new
ATOM      0  HE1 MET A  26       1.611  33.398   1.528  1.00  0.98           H   new
ATOM      0  HE2 MET A  26       3.151  33.093   1.743  1.00  0.98           H   new
ATOM      0  HE3 MET A  26       2.416  32.582   0.435  1.00  0.98           H   new
ATOM    400  N   THR A  27       2.163  29.362  -2.543  1.00  1.15           N
ATOM    401  CA  THR A  27       2.482  29.258  -3.971  1.00  1.15           C
ATOM    402  C   THR A  27       3.038  30.567  -4.524  1.00  1.15           C
ATOM    403  O   THR A  27       2.532  31.652  -4.232  1.00  1.15           O
ATOM    404  CB  THR A  27       1.268  28.809  -4.799  1.00  1.15           C
ATOM    405  CG2 THR A  27       1.571  28.789  -6.286  1.00  1.15           C
ATOM    406  OG1 THR A  27       0.868  27.505  -4.367  1.00  1.15           O
ATOM      0  H   THR A  27       1.672  30.042  -2.354  1.00  1.15           H   new
ATOM      0  HA  THR A  27       3.169  28.578  -4.048  1.00  1.15           H   new
ATOM      0  HB  THR A  27       0.551  29.447  -4.659  1.00  1.15           H   new
ATOM      0  HG1 THR A  27       0.296  27.196  -4.899  1.00  1.15           H   new
ATOM      0 HG21 THR A  27       0.783  28.501  -6.773  1.00  1.15           H   new
ATOM      0 HG22 THR A  27       1.824  29.679  -6.577  1.00  1.15           H   new
ATOM      0 HG23 THR A  27       2.300  28.174  -6.460  1.00  1.15           H   new
ATOM    414  N   ARG A  28       4.106  30.481  -5.311  1.00  1.34           N
ATOM    415  CA  ARG A  28       4.690  31.684  -5.896  1.00  1.34           C
ATOM    416  C   ARG A  28       3.964  32.103  -7.169  1.00  1.34           C
ATOM    417  O   ARG A  28       3.823  31.303  -8.093  1.00  1.34           O
ATOM    418  CB  ARG A  28       6.158  31.462  -6.216  1.00  1.34           C
ATOM    419  CG  ARG A  28       6.880  32.679  -6.789  1.00  1.34           C
ATOM    420  CD  ARG A  28       8.333  32.404  -7.011  1.00  1.34           C
ATOM    421  NE  ARG A  28       9.030  33.555  -7.569  1.00  1.34           N
ATOM    422  CZ  ARG A  28      10.338  33.579  -7.896  1.00  1.34           C
ATOM    423  NH1 ARG A  28      11.085  32.511  -7.717  1.00  1.34           N1+
ATOM    424  NH2 ARG A  28      10.872  34.679  -8.399  1.00  1.34           N
ATOM      0  H   ARG A  28       4.503  29.747  -5.517  1.00  1.34           H   new
ATOM      0  HA  ARG A  28       4.598  32.392  -5.239  1.00  1.34           H   new
ATOM      0  HB2 ARG A  28       6.614  31.183  -5.407  1.00  1.34           H   new
ATOM      0  HB3 ARG A  28       6.231  30.731  -6.849  1.00  1.34           H   new
ATOM      0  HG2 ARG A  28       6.467  32.936  -7.628  1.00  1.34           H   new
ATOM      0  HG3 ARG A  28       6.781  33.430  -6.183  1.00  1.34           H   new
ATOM      0  HD2 ARG A  28       8.746  32.154  -6.170  1.00  1.34           H   new
ATOM      0  HD3 ARG A  28       8.430  31.647  -7.610  1.00  1.34           H   new
ATOM      0  HE  ARG A  28       8.574  34.272  -7.700  1.00  1.34           H   new
ATOM      0 HH11 ARG A  28      10.739  31.794  -7.390  1.00  1.34           H   new
ATOM      0 HH12 ARG A  28      11.919  32.529  -7.927  1.00  1.34           H   new
ATOM      0 HH21 ARG A  28      10.385  35.378  -8.517  1.00  1.34           H   new
ATOM      0 HH22 ARG A  28      11.706  34.695  -8.608  1.00  1.34           H   new
ATOM    438  N   ARG A  29       3.520  33.360  -7.223  1.00  1.50           N
ATOM    439  CA  ARG A  29       2.846  33.893  -8.397  1.00  1.50           C
ATOM    440  C   ARG A  29       3.664  35.058  -8.948  1.00  1.50           C
ATOM    441  O   ARG A  29       4.586  35.547  -8.292  1.00  1.50           O
ATOM    442  CB  ARG A  29       1.442  34.364  -8.056  1.00  1.50           C
ATOM    443  CG  ARG A  29       0.510  33.282  -7.533  1.00  1.50           C
ATOM    444  CD  ARG A  29      -0.823  33.841  -7.242  1.00  1.50           C
ATOM    445  NE  ARG A  29      -1.699  32.892  -6.570  1.00  1.50           N
ATOM    446  CZ  ARG A  29      -2.521  32.016  -7.181  1.00  1.50           C
ATOM    447  NH1 ARG A  29      -2.574  31.957  -8.496  1.00  1.50           N1+
ATOM    448  NH2 ARG A  29      -3.282  31.216  -6.454  1.00  1.50           N
ATOM      0  H   ARG A  29       3.603  33.923  -6.579  1.00  1.50           H   new
ATOM      0  HA  ARG A  29       2.771  33.191  -9.063  1.00  1.50           H   new
ATOM      0  HB2 ARG A  29       1.504  35.068  -7.391  1.00  1.50           H   new
ATOM      0  HB3 ARG A  29       1.046  34.757  -8.849  1.00  1.50           H   new
ATOM      0  HG2 ARG A  29       0.432  32.571  -8.188  1.00  1.50           H   new
ATOM      0  HG3 ARG A  29       0.883  32.887  -6.729  1.00  1.50           H   new
ATOM      0  HD2 ARG A  29      -0.724  34.631  -6.688  1.00  1.50           H   new
ATOM      0  HD3 ARG A  29      -1.238  34.126  -8.071  1.00  1.50           H   new
ATOM      0  HE  ARG A  29      -1.691  32.890  -5.710  1.00  1.50           H   new
ATOM      0 HH11 ARG A  29      -2.082  32.479  -8.970  1.00  1.50           H   new
ATOM      0 HH12 ARG A  29      -3.100  31.396  -8.880  1.00  1.50           H   new
ATOM      0 HH21 ARG A  29      -3.251  31.256  -5.595  1.00  1.50           H   new
ATOM      0 HH22 ARG A  29      -3.808  30.655  -6.840  1.00  1.50           H   new
ATOM    462  N   LEU A  30       3.315  35.538 -10.136  1.00  1.57           N
ATOM    463  CA  LEU A  30       4.041  36.652 -10.751  1.00  1.57           C
ATOM    464  C   LEU A  30       3.995  37.940  -9.921  1.00  1.57           C
ATOM    465  O   LEU A  30       4.873  38.792 -10.032  1.00  1.57           O
ATOM    466  CB  LEU A  30       3.462  36.941 -12.137  1.00  1.57           C
ATOM    467  CG  LEU A  30       3.687  35.847 -13.183  1.00  1.57           C
ATOM    468  CD1 LEU A  30       2.937  36.206 -14.456  1.00  1.57           C
ATOM    469  CD2 LEU A  30       5.178  35.704 -13.442  1.00  1.57           C
ATOM      0  H   LEU A  30       2.661  35.235 -10.605  1.00  1.57           H   new
ATOM      0  HA  LEU A  30       4.969  36.376 -10.808  1.00  1.57           H   new
ATOM      0  HB2 LEU A  30       2.508  37.091 -12.048  1.00  1.57           H   new
ATOM      0  HB3 LEU A  30       3.849  37.767 -12.467  1.00  1.57           H   new
ATOM      0  HG  LEU A  30       3.349  34.997 -12.861  1.00  1.57           H   new
ATOM      0 HD11 LEU A  30       3.078  35.514 -15.121  1.00  1.57           H   new
ATOM      0 HD12 LEU A  30       1.989  36.280 -14.263  1.00  1.57           H   new
ATOM      0 HD13 LEU A  30       3.265  37.053 -14.797  1.00  1.57           H   new
ATOM      0 HD21 LEU A  30       5.327  35.011 -14.105  1.00  1.57           H   new
ATOM      0 HD22 LEU A  30       5.532  36.546 -13.770  1.00  1.57           H   new
ATOM      0 HD23 LEU A  30       5.628  35.464 -12.617  1.00  1.57           H   new
ATOM    481  N   LEU A  31       2.952  38.087  -9.111  1.00  1.50           N
ATOM    482  CA  LEU A  31       2.771  39.270  -8.286  1.00  1.50           C
ATOM    483  C   LEU A  31       3.197  39.065  -6.826  1.00  1.50           C
ATOM    484  O   LEU A  31       2.920  39.916  -5.978  1.00  1.50           O
ATOM    485  CB  LEU A  31       1.309  39.706  -8.344  1.00  1.50           C
ATOM    486  CG  LEU A  31       0.805  40.063  -9.744  1.00  1.50           C
ATOM    487  CD1 LEU A  31      -0.662  40.442  -9.671  1.00  1.50           C
ATOM    488  CD2 LEU A  31       1.650  41.194 -10.304  1.00  1.50           C
ATOM      0  H   LEU A  31       2.329  37.501  -9.026  1.00  1.50           H   new
ATOM      0  HA  LEU A  31       3.350  39.960  -8.646  1.00  1.50           H   new
ATOM      0  HB2 LEU A  31       0.757  38.993  -7.987  1.00  1.50           H   new
ATOM      0  HB3 LEU A  31       1.190  40.475  -7.765  1.00  1.50           H   new
ATOM      0  HG  LEU A  31       0.886  39.301 -10.339  1.00  1.50           H   new
ATOM      0 HD11 LEU A  31      -0.982  40.669 -10.558  1.00  1.50           H   new
ATOM      0 HD12 LEU A  31      -1.173  39.694  -9.324  1.00  1.50           H   new
ATOM      0 HD13 LEU A  31      -0.770  41.206  -9.084  1.00  1.50           H   new
ATOM      0 HD21 LEU A  31       1.335  41.425 -11.192  1.00  1.50           H   new
ATOM      0 HD22 LEU A  31       1.579  41.969  -9.725  1.00  1.50           H   new
ATOM      0 HD23 LEU A  31       2.577  40.912 -10.354  1.00  1.50           H   new
ATOM    500  N   GLY A  32       3.847  37.937  -6.517  1.00  1.34           N
ATOM    501  CA  GLY A  32       4.257  37.647  -5.141  1.00  1.34           C
ATOM    502  C   GLY A  32       3.679  36.318  -4.673  1.00  1.34           C
ATOM    503  O   GLY A  32       2.853  35.719  -5.359  1.00  1.34           O
ATOM      0  H   GLY A  32       4.058  37.330  -7.088  1.00  1.34           H   new
ATOM      0  HA2 GLY A  32       5.225  37.621  -5.086  1.00  1.34           H   new
ATOM      0  HA3 GLY A  32       3.959  38.359  -4.553  1.00  1.34           H   new
ATOM    507  N   SER A  33       4.135  35.810  -3.535  1.00  1.14           N
ATOM    508  CA  SER A  33       3.572  34.542  -3.092  1.00  1.14           C
ATOM    509  C   SER A  33       2.206  34.748  -2.460  1.00  1.14           C
ATOM    510  O   SER A  33       1.939  35.812  -1.893  1.00  1.14           O
ATOM    511  CB  SER A  33       4.495  33.872  -2.093  1.00  1.14           C
ATOM    512  OG  SER A  33       4.581  34.619  -0.909  1.00  1.14           O
ATOM      0  H   SER A  33       4.736  36.159  -3.029  1.00  1.14           H   new
ATOM      0  HA  SER A  33       3.475  33.972  -3.871  1.00  1.14           H   new
ATOM      0  HB2 SER A  33       4.169  32.980  -1.894  1.00  1.14           H   new
ATOM      0  HB3 SER A  33       5.378  33.771  -2.481  1.00  1.14           H   new
ATOM      0  HG  SER A  33       5.095  34.231  -0.369  1.00  1.14           H   new
ATOM    518  N   THR A  34       1.387  33.697  -2.489  1.00  0.96           N
ATOM    519  CA  THR A  34       0.089  33.706  -1.831  1.00  0.96           C
ATOM    520  C   THR A  34      -0.111  32.421  -1.049  1.00  0.96           C
ATOM    521  O   THR A  34       0.536  31.408  -1.312  1.00  0.96           O
ATOM    522  CB  THR A  34      -1.071  33.852  -2.846  1.00  0.96           C
ATOM    523  CG2 THR A  34      -0.877  35.082  -3.730  1.00  0.96           C
ATOM    524  OG1 THR A  34      -1.135  32.688  -3.678  1.00  0.96           O
ATOM      0  H   THR A  34       1.572  32.960  -2.892  1.00  0.96           H   new
ATOM      0  HA  THR A  34       0.078  34.470  -1.234  1.00  0.96           H   new
ATOM      0  HB  THR A  34      -1.896  33.953  -2.346  1.00  0.96           H   new
ATOM      0  HG1 THR A  34      -1.923  32.397  -3.693  1.00  0.96           H   new
ATOM      0 HG21 THR A  34      -1.615  35.151  -4.356  1.00  0.96           H   new
ATOM      0 HG22 THR A  34      -0.848  35.878  -3.176  1.00  0.96           H   new
ATOM      0 HG23 THR A  34      -0.044  35.000  -4.221  1.00  0.96           H   new
ATOM    532  N   GLN A  35      -1.035  32.439  -0.105  1.00  0.83           N
ATOM    533  CA  GLN A  35      -1.356  31.222   0.632  1.00  0.83           C
ATOM    534  C   GLN A  35      -2.398  30.417  -0.117  1.00  0.83           C
ATOM    535  O   GLN A  35      -3.393  30.975  -0.585  1.00  0.83           O
ATOM    536  CB  GLN A  35      -1.816  31.557   2.047  1.00  0.83           C
ATOM    537  CG  GLN A  35      -2.125  30.356   2.904  1.00  0.83           C
ATOM    538  CD  GLN A  35      -2.498  30.729   4.315  1.00  0.83           C
ATOM    539  NE2 GLN A  35      -3.571  30.144   4.788  1.00  0.83           N
ATOM    540  OE1 GLN A  35      -1.838  31.551   4.968  1.00  0.83           O
ATOM      0  H   GLN A  35      -1.485  33.134   0.126  1.00  0.83           H   new
ATOM      0  HA  GLN A  35      -0.556  30.679   0.707  1.00  0.83           H   new
ATOM      0  HB2 GLN A  35      -1.127  32.083   2.483  1.00  0.83           H   new
ATOM      0  HB3 GLN A  35      -2.608  32.115   1.994  1.00  0.83           H   new
ATOM      0  HG2 GLN A  35      -2.853  29.856   2.503  1.00  0.83           H   new
ATOM      0  HG3 GLN A  35      -1.353  29.769   2.922  1.00  0.83           H   new
ATOM      0 HE21 GLN A  35      -4.002  29.579   4.303  1.00  0.83           H   new
ATOM      0 HE22 GLN A  35      -3.844  30.325   5.583  1.00  0.83           H   new
ATOM    549  N   VAL A  36      -2.160  29.117  -0.258  1.00  0.74           N
ATOM    550  CA  VAL A  36      -3.104  28.249  -0.952  1.00  0.74           C
ATOM    551  C   VAL A  36      -3.738  27.215  -0.047  1.00  0.74           C
ATOM    552  O   VAL A  36      -4.759  26.621  -0.398  1.00  0.74           O
ATOM    553  CB  VAL A  36      -2.424  27.553  -2.130  1.00  0.74           C
ATOM    554  CG1 VAL A  36      -1.963  28.590  -3.132  1.00  0.74           C
ATOM    555  CG2 VAL A  36      -1.222  26.761  -1.654  1.00  0.74           C
ATOM      0  H   VAL A  36      -1.459  28.719   0.040  1.00  0.74           H   new
ATOM      0  HA  VAL A  36      -3.816  28.824  -1.273  1.00  0.74           H   new
ATOM      0  HB  VAL A  36      -3.061  26.949  -2.543  1.00  0.74           H   new
ATOM      0 HG11 VAL A  36      -1.531  28.148  -3.880  1.00  0.74           H   new
ATOM      0 HG12 VAL A  36      -2.728  29.093  -3.452  1.00  0.74           H   new
ATOM      0 HG13 VAL A  36      -1.334  29.194  -2.707  1.00  0.74           H   new
ATOM      0 HG21 VAL A  36      -0.801  26.325  -2.411  1.00  0.74           H   new
ATOM      0 HG22 VAL A  36      -0.586  27.360  -1.232  1.00  0.74           H   new
ATOM      0 HG23 VAL A  36      -1.509  26.091  -1.014  1.00  0.74           H   new
ATOM    565  N   GLY A  37      -3.167  27.039   1.134  1.00  0.70           N
ATOM    566  CA  GLY A  37      -3.727  26.113   2.110  1.00  0.70           C
ATOM    567  C   GLY A  37      -2.879  26.066   3.360  1.00  0.70           C
ATOM    568  O   GLY A  37      -1.992  26.898   3.540  1.00  0.70           O
ATOM      0  H   GLY A  37      -2.454  27.445   1.392  1.00  0.70           H   new
ATOM      0  HA2 GLY A  37      -4.630  26.385   2.338  1.00  0.70           H   new
ATOM      0  HA3 GLY A  37      -3.787  25.226   1.722  1.00  0.70           H   new
ATOM    572  N   VAL A  38      -3.224  25.153   4.253  1.00  0.68           N
ATOM    573  CA  VAL A  38      -2.588  24.963   5.549  1.00  0.68           C
ATOM    574  C   VAL A  38      -2.346  23.482   5.793  1.00  0.68           C
ATOM    575  O   VAL A  38      -3.176  22.675   5.414  1.00  0.68           O
ATOM    576  CB  VAL A  38      -3.517  25.472   6.652  1.00  0.68           C
ATOM    577  CG1 VAL A  38      -2.874  25.327   8.032  1.00  0.68           C
ATOM    578  CG2 VAL A  38      -3.928  26.890   6.368  1.00  0.68           C
ATOM      0  H   VAL A  38      -3.867  24.599   4.115  1.00  0.68           H   new
ATOM      0  HA  VAL A  38      -1.748  25.448   5.557  1.00  0.68           H   new
ATOM      0  HB  VAL A  38      -4.318  24.925   6.660  1.00  0.68           H   new
ATOM      0 HG11 VAL A  38      -3.484  25.657   8.710  1.00  0.68           H   new
ATOM      0 HG12 VAL A  38      -2.678  24.392   8.201  1.00  0.68           H   new
ATOM      0 HG13 VAL A  38      -2.051  25.840   8.061  1.00  0.68           H   new
ATOM      0 HG21 VAL A  38      -4.517  27.204   7.072  1.00  0.68           H   new
ATOM      0 HG22 VAL A  38      -3.140  27.454   6.330  1.00  0.68           H   new
ATOM      0 HG23 VAL A  38      -4.393  26.928   5.518  1.00  0.68           H   new
ATOM    588  N   GLY A  39      -1.213  23.101   6.348  1.00  0.68           N
ATOM    589  CA  GLY A  39      -1.059  21.699   6.711  1.00  0.68           C
ATOM    590  C   GLY A  39      -0.616  21.579   8.158  1.00  0.68           C
ATOM    591  O   GLY A  39      -0.558  22.572   8.891  1.00  0.68           O
ATOM      0  H   GLY A  39      -0.542  23.611   6.520  1.00  0.68           H   new
ATOM      0  HA2 GLY A  39      -1.899  21.230   6.583  1.00  0.68           H   new
ATOM      0  HA3 GLY A  39      -0.407  21.277   6.130  1.00  0.68           H   new
ATOM    595  N   VAL A  40      -0.264  20.373   8.565  1.00  0.70           N
ATOM    596  CA  VAL A  40       0.133  20.158   9.948  1.00  0.70           C
ATOM    597  C   VAL A  40       1.294  19.198  10.049  1.00  0.70           C
ATOM    598  O   VAL A  40       1.377  18.223   9.302  1.00  0.70           O
ATOM    599  CB  VAL A  40      -1.073  19.605  10.734  1.00  0.70           C
ATOM    600  CG1 VAL A  40      -1.488  18.272  10.170  1.00  0.70           C
ATOM    601  CG2 VAL A  40      -0.756  19.474  12.221  1.00  0.70           C
ATOM      0  H   VAL A  40      -0.247  19.673   8.066  1.00  0.70           H   new
ATOM      0  HA  VAL A  40       0.419  21.006  10.323  1.00  0.70           H   new
ATOM      0  HB  VAL A  40      -1.806  20.234  10.641  1.00  0.70           H   new
ATOM      0 HG11 VAL A  40      -2.246  17.931  10.669  1.00  0.70           H   new
ATOM      0 HG12 VAL A  40      -1.736  18.378   9.238  1.00  0.70           H   new
ATOM      0 HG13 VAL A  40      -0.749  17.647  10.239  1.00  0.70           H   new
ATOM      0 HG21 VAL A  40      -1.531  19.125  12.688  1.00  0.70           H   new
ATOM      0 HG22 VAL A  40      -0.007  18.869  12.340  1.00  0.70           H   new
ATOM      0 HG23 VAL A  40      -0.527  20.345  12.581  1.00  0.70           H   new
ATOM    611  N   MET A  41       2.205  19.467  10.968  1.00  0.72           N
ATOM    612  CA  MET A  41       3.278  18.532  11.186  1.00  0.72           C
ATOM    613  C   MET A  41       3.063  17.779  12.488  1.00  0.72           C
ATOM    614  O   MET A  41       2.723  18.376  13.519  1.00  0.72           O
ATOM    615  CB  MET A  41       4.629  19.228  11.136  1.00  0.72           C
ATOM    616  CG  MET A  41       4.944  19.816   9.795  1.00  0.72           C
ATOM    617  SD  MET A  41       6.515  20.637   9.658  1.00  0.72           S
ATOM    618  CE  MET A  41       6.487  21.379   8.018  1.00  0.72           C
ATOM      0  H   MET A  41       2.218  20.170  11.464  1.00  0.72           H   new
ATOM      0  HA  MET A  41       3.276  17.880  10.468  1.00  0.72           H   new
ATOM      0  HB2 MET A  41       4.648  19.932  11.803  1.00  0.72           H   new
ATOM      0  HB3 MET A  41       5.322  18.593  11.374  1.00  0.72           H   new
ATOM      0  HG2 MET A  41       4.910  19.107   9.134  1.00  0.72           H   new
ATOM      0  HG3 MET A  41       4.246  20.450   9.567  1.00  0.72           H   new
ATOM      0  HE1 MET A  41       7.319  21.852   7.862  1.00  0.72           H   new
ATOM      0  HE2 MET A  41       6.381  20.684   7.350  1.00  0.72           H   new
ATOM      0  HE3 MET A  41       5.745  22.001   7.957  1.00  0.72           H   new
ATOM    628  N   GLN A  42       3.293  16.472  12.421  1.00  0.74           N
ATOM    629  CA  GLN A  42       3.202  15.566  13.565  1.00  0.74           C
ATOM    630  C   GLN A  42       4.271  14.497  13.470  1.00  0.74           C
ATOM    631  O   GLN A  42       4.371  13.822  12.447  1.00  0.74           O
ATOM    632  CB  GLN A  42       1.820  14.903  13.637  1.00  0.74           C
ATOM    633  CG  GLN A  42       1.729  13.907  14.767  1.00  0.74           C
ATOM    634  CD  GLN A  42       0.405  13.246  14.918  1.00  0.74           C
ATOM    635  NE2 GLN A  42       0.430  11.960  15.287  1.00  0.74           N
ATOM    636  OE1 GLN A  42      -0.639  13.867  14.701  1.00  0.74           O
ATOM      0  H   GLN A  42       3.512  16.075  11.690  1.00  0.74           H   new
ATOM      0  HA  GLN A  42       3.336  16.089  14.371  1.00  0.74           H   new
ATOM      0  HB2 GLN A  42       1.140  15.585  13.753  1.00  0.74           H   new
ATOM      0  HB3 GLN A  42       1.633  14.456  12.797  1.00  0.74           H   new
ATOM      0  HG2 GLN A  42       2.403  13.223  14.632  1.00  0.74           H   new
ATOM      0  HG3 GLN A  42       1.946  14.359  15.597  1.00  0.74           H   new
ATOM      0 HE21 GLN A  42       1.182  11.568  15.428  1.00  0.74           H   new
ATOM      0 HE22 GLN A  42      -0.306  11.526  15.384  1.00  0.74           H   new
ATOM    645  N   GLU A  43       5.073  14.331  14.529  1.00  0.76           N
ATOM    646  CA  GLU A  43       6.153  13.349  14.551  1.00  0.76           C
ATOM    647  C   GLU A  43       7.117  13.613  13.401  1.00  0.76           C
ATOM    648  O   GLU A  43       7.709  12.686  12.842  1.00  0.76           O
ATOM    649  CB  GLU A  43       5.592  11.922  14.458  1.00  0.76           C
ATOM    650  CG  GLU A  43       4.710  11.488  15.620  1.00  0.76           C
ATOM    651  CD  GLU A  43       4.099  10.129  15.402  1.00  0.76           C
ATOM    652  OE1 GLU A  43       4.829   9.191  15.097  1.00  0.76           O
ATOM    653  OE2 GLU A  43       2.888  10.030  15.487  1.00  0.76           O1-
ATOM      0  H   GLU A  43       5.002  14.788  15.254  1.00  0.76           H   new
ATOM      0  HA  GLU A  43       6.631  13.433  15.391  1.00  0.76           H   new
ATOM      0  HB2 GLU A  43       5.080  11.845  13.638  1.00  0.76           H   new
ATOM      0  HB3 GLU A  43       6.335  11.303  14.388  1.00  0.76           H   new
ATOM      0  HG2 GLU A  43       5.236  11.476  16.435  1.00  0.76           H   new
ATOM      0  HG3 GLU A  43       4.004  12.140  15.748  1.00  0.76           H   new
ATOM    660  N   GLY A  44       7.248  14.890  13.036  1.00  0.76           N
ATOM    661  CA  GLY A  44       8.130  15.320  11.959  1.00  0.76           C
ATOM    662  C   GLY A  44       7.528  15.134  10.554  1.00  0.76           C
ATOM    663  O   GLY A  44       8.186  15.447   9.560  1.00  0.76           O
ATOM      0  H   GLY A  44       6.821  15.535  13.413  1.00  0.76           H   new
ATOM      0  HA2 GLY A  44       8.350  16.256  12.086  1.00  0.76           H   new
ATOM      0  HA3 GLY A  44       8.961  14.823  12.014  1.00  0.76           H   new
ATOM    667  N   VAL A  45       6.295  14.629  10.454  1.00  0.74           N
ATOM    668  CA  VAL A  45       5.700  14.377   9.146  1.00  0.74           C
ATOM    669  C   VAL A  45       4.733  15.489   8.763  1.00  0.74           C
ATOM    670  O   VAL A  45       3.858  15.828   9.552  1.00  0.74           O
ATOM    671  CB  VAL A  45       4.898  13.065   9.152  1.00  0.74           C
ATOM    672  CG1 VAL A  45       4.303  12.827   7.761  1.00  0.74           C
ATOM    673  CG2 VAL A  45       5.752  11.907   9.648  1.00  0.74           C
ATOM      0  H   VAL A  45       5.795  14.429  11.124  1.00  0.74           H   new
ATOM      0  HA  VAL A  45       6.432  14.328   8.512  1.00  0.74           H   new
ATOM      0  HB  VAL A  45       4.159  13.132   9.776  1.00  0.74           H   new
ATOM      0 HG11 VAL A  45       3.797  12.000   7.763  1.00  0.74           H   new
ATOM      0 HG12 VAL A  45       3.717  13.564   7.529  1.00  0.74           H   new
ATOM      0 HG13 VAL A  45       5.018  12.766   7.109  1.00  0.74           H   new
ATOM      0 HG21 VAL A  45       5.226  11.092   9.643  1.00  0.74           H   new
ATOM      0 HG22 VAL A  45       6.521  11.799   9.066  1.00  0.74           H   new
ATOM      0 HG23 VAL A  45       6.054  12.091  10.551  1.00  0.74           H   new
ATOM    683  N   PHE A  46       4.900  16.093   7.583  1.00  0.72           N
ATOM    684  CA  PHE A  46       3.974  17.148   7.140  1.00  0.72           C
ATOM    685  C   PHE A  46       2.767  16.567   6.429  1.00  0.72           C
ATOM    686  O   PHE A  46       2.922  15.763   5.509  1.00  0.72           O
ATOM    687  CB  PHE A  46       4.654  18.167   6.225  1.00  0.72           C
ATOM    688  CG  PHE A  46       3.718  19.273   5.749  1.00  0.72           C
ATOM    689  CD1 PHE A  46       3.321  20.281   6.586  1.00  0.72           C
ATOM    690  CD2 PHE A  46       3.234  19.293   4.472  1.00  0.72           C
ATOM    691  CE1 PHE A  46       2.491  21.267   6.168  1.00  0.72           C
ATOM    692  CE2 PHE A  46       2.391  20.282   4.055  1.00  0.72           C
ATOM    693  CZ  PHE A  46       2.031  21.269   4.901  1.00  0.72           C
ATOM      0  H   PHE A  46       5.533  15.912   7.029  1.00  0.72           H   new
ATOM      0  HA  PHE A  46       3.682  17.603   7.945  1.00  0.72           H   new
ATOM      0  HB2 PHE A  46       5.402  18.566   6.696  1.00  0.72           H   new
ATOM      0  HB3 PHE A  46       5.018  17.706   5.453  1.00  0.72           H   new
ATOM      0  HD1 PHE A  46       3.629  20.289   7.464  1.00  0.72           H   new
ATOM      0  HD2 PHE A  46       3.483  18.622   3.878  1.00  0.72           H   new
ATOM      0  HE1 PHE A  46       2.239  21.942   6.755  1.00  0.72           H   new
ATOM      0  HE2 PHE A  46       2.064  20.275   3.185  1.00  0.72           H   new
ATOM      0  HZ  PHE A  46       1.467  21.949   4.611  1.00  0.72           H   new
ATOM    703  N   HIS A  47       1.565  16.989   6.822  1.00  0.70           N
ATOM    704  CA  HIS A  47       0.358  16.481   6.195  1.00  0.70           C
ATOM    705  C   HIS A  47      -0.494  17.617   5.658  1.00  0.70           C
ATOM    706  O   HIS A  47      -0.676  18.640   6.321  1.00  0.70           O
ATOM    707  CB  HIS A  47      -0.517  15.778   7.223  1.00  0.70           C
ATOM    708  CG  HIS A  47       0.156  14.737   8.018  1.00  0.70           C
ATOM    709  CD2 HIS A  47       0.208  13.408   7.899  1.00  0.70           C
ATOM    710  ND1 HIS A  47       0.917  15.047   9.108  1.00  0.70           N
ATOM    711  CE1 HIS A  47       1.380  13.948   9.634  1.00  0.70           C
ATOM    712  NE2 HIS A  47       0.952  12.931   8.916  1.00  0.70           N
ATOM      0  H   HIS A  47       1.433  17.565   7.446  1.00  0.70           H   new
ATOM      0  HA  HIS A  47       0.644  15.883   5.487  1.00  0.70           H   new
ATOM      0  HB2 HIS A  47      -0.877  16.444   7.829  1.00  0.70           H   new
ATOM      0  HB3 HIS A  47      -1.271  15.376   6.763  1.00  0.70           H   new
ATOM      0  HD1 HIS A  47       1.067  15.841   9.401  1.00  0.70           H   new
ATOM      0  HD2 HIS A  47      -0.197  12.902   7.233  1.00  0.70           H   new
ATOM      0  HE1 HIS A  47       1.921  13.892  10.388  1.00  0.70           H   new
ATOM    720  N   THR A  48      -1.048  17.417   4.468  1.00  0.70           N
ATOM    721  CA  THR A  48      -1.958  18.380   3.860  1.00  0.70           C
ATOM    722  C   THR A  48      -3.001  17.735   2.946  1.00  0.70           C
ATOM    723  O   THR A  48      -3.147  16.513   2.883  1.00  0.70           O
ATOM    724  CB  THR A  48      -1.163  19.502   3.163  1.00  0.70           C
ATOM    725  CG2 THR A  48      -0.395  19.014   2.057  1.00  0.70           C
ATOM    726  OG1 THR A  48      -2.058  20.537   2.737  1.00  0.70           O
ATOM      0  H   THR A  48      -0.906  16.717   3.989  1.00  0.70           H   new
ATOM      0  HA  THR A  48      -2.476  18.781   4.575  1.00  0.70           H   new
ATOM      0  HB  THR A  48      -0.533  19.863   3.807  1.00  0.70           H   new
ATOM      0  HG1 THR A  48      -1.622  21.147   2.359  1.00  0.70           H   new
ATOM      0 HG21 THR A  48       0.088  19.749   1.648  1.00  0.70           H   new
ATOM      0 HG22 THR A  48       0.236  18.348   2.370  1.00  0.70           H   new
ATOM      0 HG23 THR A  48      -0.988  18.614   1.402  1.00  0.70           H   new
ATOM    734  N   MET A  49      -3.755  18.587   2.257  1.00  0.70           N
ATOM    735  CA  MET A  49      -4.809  18.114   1.374  1.00  0.70           C
ATOM    736  C   MET A  49      -4.271  18.009  -0.029  1.00  0.70           C
ATOM    737  O   MET A  49      -3.543  18.904  -0.488  1.00  0.70           O
ATOM    738  CB  MET A  49      -5.974  19.066   1.398  1.00  0.70           C
ATOM    739  CG  MET A  49      -6.517  19.294   2.724  1.00  0.70           C
ATOM    740  SD  MET A  49      -7.172  17.860   3.430  1.00  0.70           S
ATOM    741  CE  MET A  49      -8.575  17.699   2.402  1.00  0.70           C
ATOM      0  H   MET A  49      -3.670  19.442   2.289  1.00  0.70           H   new
ATOM      0  HA  MET A  49      -5.111  17.243   1.676  1.00  0.70           H   new
ATOM      0  HB2 MET A  49      -5.695  19.915   1.022  1.00  0.70           H   new
ATOM      0  HB3 MET A  49      -6.676  18.719   0.825  1.00  0.70           H   new
ATOM      0  HG2 MET A  49      -5.819  19.644   3.300  1.00  0.70           H   new
ATOM      0  HG3 MET A  49      -7.210  19.971   2.674  1.00  0.70           H   new
ATOM      0  HE1 MET A  49      -9.081  16.914   2.665  1.00  0.70           H   new
ATOM      0  HE2 MET A  49      -9.133  18.488   2.490  1.00  0.70           H   new
ATOM      0  HE3 MET A  49      -8.291  17.605   1.479  1.00  0.70           H   new
ATOM    751  N   TRP A  50      -4.667  16.965  -0.732  1.00  0.72           N
ATOM    752  CA  TRP A  50      -4.187  16.767  -2.087  1.00  0.72           C
ATOM    753  C   TRP A  50      -4.547  17.992  -2.921  1.00  0.72           C
ATOM    754  O   TRP A  50      -3.674  18.559  -3.563  1.00  0.72           O
ATOM    755  CB  TRP A  50      -4.704  15.480  -2.753  1.00  0.72           C
ATOM    756  CG  TRP A  50      -4.031  15.206  -4.065  1.00  0.72           C
ATOM    757  CD1 TRP A  50      -4.362  15.695  -5.291  1.00  0.72           C
ATOM    758  CD2 TRP A  50      -2.888  14.341  -4.273  1.00  0.72           C
ATOM    759  CE2 TRP A  50      -2.581  14.385  -5.632  1.00  0.72           C
ATOM    760  CE3 TRP A  50      -2.119  13.544  -3.424  1.00  0.72           C
ATOM    761  NE1 TRP A  50      -3.490  15.211  -6.244  1.00  0.72           N
ATOM    762  CZ2 TRP A  50      -1.523  13.671  -6.164  1.00  0.72           C
ATOM    763  CZ3 TRP A  50      -1.055  12.827  -3.947  1.00  0.72           C
ATOM    764  CH2 TRP A  50      -0.761  12.889  -5.283  1.00  0.72           C
ATOM      0  H   TRP A  50      -5.210  16.362  -0.447  1.00  0.72           H   new
ATOM      0  HA  TRP A  50      -3.225  16.657  -2.038  1.00  0.72           H   new
ATOM      0  HB2 TRP A  50      -4.560  14.729  -2.156  1.00  0.72           H   new
ATOM      0  HB3 TRP A  50      -5.661  15.553  -2.892  1.00  0.72           H   new
ATOM      0  HD1 TRP A  50      -5.072  16.271  -5.461  1.00  0.72           H   new
ATOM      0  HE1 TRP A  50      -3.512  15.396  -7.083  1.00  0.72           H   new
ATOM      0  HE3 TRP A  50      -2.319  13.495  -2.517  1.00  0.72           H   new
ATOM      0  HZ2 TRP A  50      -1.324  13.708  -7.072  1.00  0.72           H   new
ATOM      0  HZ3 TRP A  50      -0.535  12.298  -3.385  1.00  0.72           H   new
ATOM      0  HH2 TRP A  50      -0.041  12.402  -5.613  1.00  0.72           H   new
ATOM    775  N   HIS A  51      -5.805  18.455  -2.888  1.00  0.76           N
ATOM    776  CA  HIS A  51      -6.175  19.615  -3.708  1.00  0.76           C
ATOM    777  C   HIS A  51      -5.352  20.893  -3.456  1.00  0.76           C
ATOM    778  O   HIS A  51      -5.327  21.780  -4.310  1.00  0.76           O
ATOM    779  CB  HIS A  51      -7.667  20.008  -3.590  1.00  0.76           C
ATOM    780  CG  HIS A  51      -8.146  20.662  -2.286  1.00  0.76           C
ATOM    781  CD2 HIS A  51      -8.350  21.974  -1.975  1.00  0.76           C
ATOM    782  ND1 HIS A  51      -8.496  19.946  -1.167  1.00  0.76           N
ATOM    783  CE1 HIS A  51      -8.908  20.777  -0.219  1.00  0.76           C
ATOM    784  NE2 HIS A  51      -8.828  22.025  -0.684  1.00  0.76           N
ATOM      0  H   HIS A  51      -6.440  18.123  -2.413  1.00  0.76           H   new
ATOM      0  HA  HIS A  51      -5.976  19.288  -4.599  1.00  0.76           H   new
ATOM      0  HB2 HIS A  51      -7.872  20.615  -4.318  1.00  0.76           H   new
ATOM      0  HB3 HIS A  51      -8.196  19.207  -3.731  1.00  0.76           H   new
ATOM      0  HD1 HIS A  51      -8.454  19.090  -1.093  1.00  0.76           H   new
ATOM      0  HD2 HIS A  51      -8.195  22.702  -2.533  1.00  0.76           H   new
ATOM      0  HE1 HIS A  51      -9.203  20.531   0.628  1.00  0.76           H   new
ATOM    792  N   VAL A  52      -4.717  21.023  -2.287  1.00  0.81           N
ATOM    793  CA  VAL A  52      -3.925  22.209  -1.988  1.00  0.81           C
ATOM    794  C   VAL A  52      -2.590  22.188  -2.702  1.00  0.81           C
ATOM    795  O   VAL A  52      -2.159  23.201  -3.259  1.00  0.81           O
ATOM    796  CB  VAL A  52      -3.675  22.351  -0.481  1.00  0.81           C
ATOM    797  CG1 VAL A  52      -2.693  23.443  -0.229  1.00  0.81           C
ATOM    798  CG2 VAL A  52      -4.987  22.694   0.211  1.00  0.81           C
ATOM      0  H   VAL A  52      -4.735  20.436  -1.659  1.00  0.81           H   new
ATOM      0  HA  VAL A  52      -4.442  22.967  -2.303  1.00  0.81           H   new
ATOM      0  HB  VAL A  52      -3.322  21.516  -0.135  1.00  0.81           H   new
ATOM      0 HG11 VAL A  52      -2.540  23.527   0.725  1.00  0.81           H   new
ATOM      0 HG12 VAL A  52      -1.856  23.235  -0.673  1.00  0.81           H   new
ATOM      0 HG13 VAL A  52      -3.043  24.279  -0.575  1.00  0.81           H   new
ATOM      0 HG21 VAL A  52      -4.836  22.785   1.165  1.00  0.81           H   new
ATOM      0 HG22 VAL A  52      -5.331  23.529  -0.143  1.00  0.81           H   new
ATOM      0 HG23 VAL A  52      -5.631  21.986   0.052  1.00  0.81           H   new
ATOM    808  N   THR A  53      -1.939  21.029  -2.680  1.00  0.87           N
ATOM    809  CA  THR A  53      -0.610  20.942  -3.272  1.00  0.87           C
ATOM    810  C   THR A  53      -0.593  20.279  -4.641  1.00  0.87           C
ATOM    811  O   THR A  53       0.379  20.387  -5.385  1.00  0.87           O
ATOM    812  CB  THR A  53       0.285  20.098  -2.376  1.00  0.87           C
ATOM    813  CG2 THR A  53       0.224  20.632  -0.997  1.00  0.87           C
ATOM    814  OG1 THR A  53      -0.183  18.741  -2.352  1.00  0.87           O
ATOM      0  H   THR A  53      -2.239  20.300  -2.337  1.00  0.87           H   new
ATOM      0  HA  THR A  53      -0.303  21.857  -3.365  1.00  0.87           H   new
ATOM      0  HB  THR A  53       1.192  20.126  -2.718  1.00  0.87           H   new
ATOM      0  HG1 THR A  53       0.467  18.222  -2.231  1.00  0.87           H   new
ATOM      0 HG21 THR A  53       0.792  20.100  -0.418  1.00  0.87           H   new
ATOM      0 HG22 THR A  53       0.530  21.552  -0.992  1.00  0.87           H   new
ATOM      0 HG23 THR A  53      -0.690  20.594  -0.675  1.00  0.87           H   new
ATOM    822  N   LYS A  54      -1.640  19.536  -4.940  1.00  0.94           N
ATOM    823  CA  LYS A  54      -1.797  18.721  -6.141  1.00  0.94           C
ATOM    824  C   LYS A  54      -0.690  17.672  -6.242  1.00  0.94           C
ATOM    825  O   LYS A  54      -0.384  17.172  -7.330  1.00  0.94           O
ATOM    826  CB  LYS A  54      -1.834  19.615  -7.383  1.00  0.94           C
ATOM    827  CG  LYS A  54      -2.959  20.655  -7.343  1.00  0.94           C
ATOM    828  CD  LYS A  54      -3.013  21.479  -8.619  1.00  0.94           C
ATOM    829  CE  LYS A  54      -4.103  22.540  -8.539  1.00  0.94           C
ATOM    830  NZ  LYS A  54      -4.142  23.391  -9.762  1.00  0.94           N1+
ATOM      0  H   LYS A  54      -2.323  19.487  -4.420  1.00  0.94           H   new
ATOM      0  HA  LYS A  54      -2.640  18.245  -6.084  1.00  0.94           H   new
ATOM      0  HB2 LYS A  54      -0.983  20.071  -7.472  1.00  0.94           H   new
ATOM      0  HB3 LYS A  54      -1.942  19.060  -8.171  1.00  0.94           H   new
ATOM      0  HG2 LYS A  54      -3.809  20.207  -7.211  1.00  0.94           H   new
ATOM      0  HG3 LYS A  54      -2.828  21.244  -6.583  1.00  0.94           H   new
ATOM      0  HD2 LYS A  54      -2.154  21.904  -8.770  1.00  0.94           H   new
ATOM      0  HD3 LYS A  54      -3.179  20.897  -9.377  1.00  0.94           H   new
ATOM      0  HE2 LYS A  54      -4.964  22.110  -8.417  1.00  0.94           H   new
ATOM      0  HE3 LYS A  54      -3.953  23.099  -7.761  1.00  0.94           H   new
ATOM      0  HZ1 LYS A  54      -4.788  23.998  -9.681  1.00  0.94           H   new
ATOM      0  HZ2 LYS A  54      -3.359  23.803  -9.862  1.00  0.94           H   new
ATOM      0  HZ3 LYS A  54      -4.302  22.881 -10.474  1.00  0.94           H   new
ATOM    844  N   GLY A  55      -0.107  17.312  -5.092  1.00  1.00           N
ATOM    845  CA  GLY A  55       0.960  16.329  -5.036  1.00  1.00           C
ATOM    846  C   GLY A  55       2.333  16.956  -5.326  1.00  1.00           C
ATOM    847  O   GLY A  55       3.333  16.246  -5.420  1.00  1.00           O
ATOM      0  H   GLY A  55      -0.326  17.636  -4.326  1.00  1.00           H   new
ATOM      0  HA2 GLY A  55       0.973  15.915  -4.159  1.00  1.00           H   new
ATOM      0  HA3 GLY A  55       0.784  15.624  -5.679  1.00  1.00           H   new
ATOM    851  N   ALA A  56       2.377  18.277  -5.535  1.00  1.05           N
ATOM    852  CA  ALA A  56       3.621  18.980  -5.822  1.00  1.05           C
ATOM    853  C   ALA A  56       4.538  18.978  -4.619  1.00  1.05           C
ATOM    854  O   ALA A  56       4.073  18.987  -3.481  1.00  1.05           O
ATOM    855  CB  ALA A  56       3.348  20.416  -6.225  1.00  1.05           C
ATOM      0  H   ALA A  56       1.684  18.785  -5.513  1.00  1.05           H   new
ATOM      0  HA  ALA A  56       4.052  18.513  -6.555  1.00  1.05           H   new
ATOM      0  HB1 ALA A  56       4.187  20.865  -6.411  1.00  1.05           H   new
ATOM      0  HB2 ALA A  56       2.791  20.429  -7.019  1.00  1.05           H   new
ATOM      0  HB3 ALA A  56       2.890  20.874  -5.503  1.00  1.05           H   new
ATOM    861  N   ALA A  57       5.844  18.972  -4.858  1.00  1.11           N
ATOM    862  CA  ALA A  57       6.803  19.080  -3.760  1.00  1.11           C
ATOM    863  C   ALA A  57       6.649  20.427  -3.075  1.00  1.11           C
ATOM    864  O   ALA A  57       6.355  21.426  -3.737  1.00  1.11           O
ATOM    865  CB  ALA A  57       8.215  18.913  -4.260  1.00  1.11           C
ATOM      0  H   ALA A  57       6.195  18.907  -5.640  1.00  1.11           H   new
ATOM      0  HA  ALA A  57       6.622  18.372  -3.122  1.00  1.11           H   new
ATOM      0  HB1 ALA A  57       8.833  18.988  -3.516  1.00  1.11           H   new
ATOM      0  HB2 ALA A  57       8.311  18.041  -4.673  1.00  1.11           H   new
ATOM      0  HB3 ALA A  57       8.411  19.603  -4.913  1.00  1.11           H   new
ATOM    871  N   LEU A  58       6.859  20.461  -1.765  1.00  1.18           N
ATOM    872  CA  LEU A  58       6.741  21.701  -1.007  1.00  1.18           C
ATOM    873  C   LEU A  58       8.079  22.215  -0.504  1.00  1.18           C
ATOM    874  O   LEU A  58       8.997  21.439  -0.270  1.00  1.18           O
ATOM    875  CB  LEU A  58       5.812  21.468   0.177  1.00  1.18           C
ATOM    876  CG  LEU A  58       4.457  20.950  -0.205  1.00  1.18           C
ATOM    877  CD1 LEU A  58       3.686  20.720   1.028  1.00  1.18           C
ATOM    878  CD2 LEU A  58       3.772  21.919  -1.131  1.00  1.18           C
ATOM      0  H   LEU A  58       7.072  19.774  -1.294  1.00  1.18           H   new
ATOM      0  HA  LEU A  58       6.384  22.376  -1.605  1.00  1.18           H   new
ATOM      0  HB2 LEU A  58       6.230  20.838   0.785  1.00  1.18           H   new
ATOM      0  HB3 LEU A  58       5.705  22.301   0.661  1.00  1.18           H   new
ATOM      0  HG  LEU A  58       4.533  20.111  -0.686  1.00  1.18           H   new
ATOM      0 HD11 LEU A  58       2.805  20.384   0.801  1.00  1.18           H   new
ATOM      0 HD12 LEU A  58       4.147  20.070   1.581  1.00  1.18           H   new
ATOM      0 HD13 LEU A  58       3.598  21.554   1.515  1.00  1.18           H   new
ATOM      0 HD21 LEU A  58       2.898  21.574  -1.371  1.00  1.18           H   new
ATOM      0 HD22 LEU A  58       3.671  22.775  -0.686  1.00  1.18           H   new
ATOM      0 HD23 LEU A  58       4.306  22.033  -1.933  1.00  1.18           H   new
ATOM    890  N   ARG A  59       8.213  23.519  -0.307  1.00  1.25           N
ATOM    891  CA  ARG A  59       9.448  23.998   0.316  1.00  1.25           C
ATOM    892  C   ARG A  59       9.210  24.217   1.803  1.00  1.25           C
ATOM    893  O   ARG A  59       8.092  24.538   2.213  1.00  1.25           O
ATOM    894  CB  ARG A  59       9.981  25.273  -0.334  1.00  1.25           C
ATOM    895  CG  ARG A  59      10.348  25.149  -1.820  1.00  1.25           C
ATOM    896  CD  ARG A  59      11.477  24.178  -2.038  1.00  1.25           C
ATOM    897  NE  ARG A  59      12.766  24.594  -1.423  1.00  1.25           N
ATOM    898  CZ  ARG A  59      13.694  25.379  -2.028  1.00  1.25           C
ATOM    899  NH1 ARG A  59      13.461  25.822  -3.248  1.00  1.25           N1+
ATOM    900  NH2 ARG A  59      14.844  25.711  -1.429  1.00  1.25           N
ATOM      0  H   ARG A  59       7.635  24.121  -0.513  1.00  1.25           H   new
ATOM      0  HA  ARG A  59      10.127  23.318   0.185  1.00  1.25           H   new
ATOM      0  HB2 ARG A  59       9.314  25.970  -0.238  1.00  1.25           H   new
ATOM      0  HB3 ARG A  59      10.767  25.563   0.155  1.00  1.25           H   new
ATOM      0  HG2 ARG A  59       9.570  24.859  -2.322  1.00  1.25           H   new
ATOM      0  HG3 ARG A  59      10.599  26.020  -2.165  1.00  1.25           H   new
ATOM      0  HD2 ARG A  59      11.222  23.315  -1.677  1.00  1.25           H   new
ATOM      0  HD3 ARG A  59      11.609  24.059  -2.992  1.00  1.25           H   new
ATOM      0  HE  ARG A  59      12.936  24.317  -0.627  1.00  1.25           H   new
ATOM      0 HH11 ARG A  59      12.730  25.613  -3.649  1.00  1.25           H   new
ATOM      0 HH12 ARG A  59      14.041  26.320  -3.643  1.00  1.25           H   new
ATOM      0 HH21 ARG A  59      15.014  25.425  -0.636  1.00  1.25           H   new
ATOM      0 HH22 ARG A  59      15.413  26.210  -1.837  1.00  1.25           H   new
ATOM    914  N   SER A  60      10.253  24.027   2.600  1.00  1.33           N
ATOM    915  CA  SER A  60      10.185  24.276   4.038  1.00  1.33           C
ATOM    916  C   SER A  60      11.544  24.700   4.579  1.00  1.33           C
ATOM    917  O   SER A  60      12.523  23.931   4.545  1.00  1.33           O
ATOM    918  CB  SER A  60       9.706  23.064   4.802  1.00  1.33           C
ATOM    919  OG  SER A  60       9.676  23.371   6.164  1.00  1.33           O
ATOM      0  H   SER A  60      11.020  23.751   2.326  1.00  1.33           H   new
ATOM      0  HA  SER A  60       9.543  24.992   4.165  1.00  1.33           H   new
ATOM      0  HB2 SER A  60       8.823  22.803   4.497  1.00  1.33           H   new
ATOM      0  HB3 SER A  60      10.296  22.311   4.641  1.00  1.33           H   new
ATOM      0  HG  SER A  60       9.929  22.704   6.607  1.00  1.33           H   new
ATOM    925  N   GLY A  61      11.600  25.904   5.135  1.00  1.39           N
ATOM    926  CA  GLY A  61      12.874  26.423   5.584  1.00  1.39           C
ATOM    927  C   GLY A  61      13.757  26.550   4.353  1.00  1.39           C
ATOM    928  O   GLY A  61      13.367  27.188   3.376  1.00  1.39           O
ATOM      0  H   GLY A  61      10.926  26.423   5.258  1.00  1.39           H   new
ATOM      0  HA2 GLY A  61      12.761  27.284   6.016  1.00  1.39           H   new
ATOM      0  HA3 GLY A  61      13.277  25.829   6.236  1.00  1.39           H   new
ATOM    932  N   GLU A  62      14.930  25.942   4.397  1.00  1.43           N
ATOM    933  CA  GLU A  62      15.865  26.004   3.279  1.00  1.43           C
ATOM    934  C   GLU A  62      15.686  24.888   2.241  1.00  1.43           C
ATOM    935  O   GLU A  62      16.275  24.949   1.157  1.00  1.43           O
ATOM    936  CB  GLU A  62      17.292  25.937   3.817  1.00  1.43           C
ATOM    937  CG  GLU A  62      17.694  27.122   4.688  1.00  1.43           C
ATOM    938  CD  GLU A  62      19.083  26.984   5.273  1.00  1.43           C
ATOM    939  OE1 GLU A  62      19.710  25.964   5.049  1.00  1.43           O
ATOM    940  OE2 GLU A  62      19.519  27.889   5.942  1.00  1.43           O1-
ATOM      0  H   GLU A  62      15.209  25.484   5.069  1.00  1.43           H   new
ATOM      0  HA  GLU A  62      15.683  26.841   2.824  1.00  1.43           H   new
ATOM      0  HB2 GLU A  62      17.393  25.122   4.333  1.00  1.43           H   new
ATOM      0  HB3 GLU A  62      17.906  25.877   3.068  1.00  1.43           H   new
ATOM      0  HG2 GLU A  62      17.651  27.934   4.160  1.00  1.43           H   new
ATOM      0  HG3 GLU A  62      17.053  27.218   5.410  1.00  1.43           H   new
ATOM    947  N   GLY A  63      14.921  23.853   2.573  1.00  1.44           N
ATOM    948  CA  GLY A  63      14.865  22.687   1.698  1.00  1.44           C
ATOM    949  C   GLY A  63      13.525  22.401   1.039  1.00  1.44           C
ATOM    950  O   GLY A  63      12.648  23.267   0.945  1.00  1.44           O
ATOM      0  H   GLY A  63      14.438  23.805   3.283  1.00  1.44           H   new
ATOM      0  HA2 GLY A  63      15.530  22.798   1.000  1.00  1.44           H   new
ATOM      0  HA3 GLY A  63      15.123  21.907   2.214  1.00  1.44           H   new
ATOM    954  N   ARG A  64      13.380  21.155   0.596  1.00  1.42           N
ATOM    955  CA  ARG A  64      12.225  20.654  -0.128  1.00  1.42           C
ATOM    956  C   ARG A  64      11.712  19.308   0.400  1.00  1.42           C
ATOM    957  O   ARG A  64      12.486  18.414   0.771  1.00  1.42           O
ATOM    958  CB  ARG A  64      12.579  20.555  -1.604  1.00  1.42           C
ATOM    959  CG  ARG A  64      11.488  20.071  -2.509  1.00  1.42           C
ATOM    960  CD  ARG A  64      11.828  20.292  -3.945  1.00  1.42           C
ATOM    961  NE  ARG A  64      13.056  19.621  -4.352  1.00  1.42           N
ATOM    962  CZ  ARG A  64      13.146  18.316  -4.679  1.00  1.42           C
ATOM    963  NH1 ARG A  64      12.107  17.542  -4.601  1.00  1.42           N1+
ATOM    964  NH2 ARG A  64      14.278  17.791  -5.069  1.00  1.42           N
ATOM      0  H   ARG A  64      13.983  20.554   0.717  1.00  1.42           H   new
ATOM      0  HA  ARG A  64      11.497  21.281   0.006  1.00  1.42           H   new
ATOM      0  HB2 ARG A  64      12.864  21.430  -1.910  1.00  1.42           H   new
ATOM      0  HB3 ARG A  64      13.340  19.960  -1.697  1.00  1.42           H   new
ATOM      0  HG2 ARG A  64      11.333  19.126  -2.354  1.00  1.42           H   new
ATOM      0  HG3 ARG A  64      10.662  20.532  -2.297  1.00  1.42           H   new
ATOM      0  HD2 ARG A  64      11.095  19.977  -4.497  1.00  1.42           H   new
ATOM      0  HD3 ARG A  64      11.917  21.244  -4.108  1.00  1.42           H   new
ATOM      0  HE  ARG A  64      13.775  20.091  -4.386  1.00  1.42           H   new
ATOM      0 HH11 ARG A  64      11.352  17.860  -4.339  1.00  1.42           H   new
ATOM      0 HH12 ARG A  64      12.173  16.711  -4.812  1.00  1.42           H   new
ATOM      0 HH21 ARG A  64      14.984  18.280  -5.121  1.00  1.42           H   new
ATOM      0 HH22 ARG A  64      14.317  16.957  -5.274  1.00  1.42           H   new
ATOM    978  N   LEU A  65      10.393  19.210   0.493  1.00  1.37           N
ATOM    979  CA  LEU A  65       9.692  18.027   0.947  1.00  1.37           C
ATOM    980  C   LEU A  65       8.872  17.345  -0.158  1.00  1.37           C
ATOM    981  O   LEU A  65       7.867  17.885  -0.636  1.00  1.37           O
ATOM    982  CB  LEU A  65       8.735  18.403   2.083  1.00  1.37           C
ATOM    983  CG  LEU A  65       9.294  19.064   3.318  1.00  1.37           C
ATOM    984  CD1 LEU A  65       8.133  19.422   4.257  1.00  1.37           C
ATOM    985  CD2 LEU A  65      10.258  18.107   3.993  1.00  1.37           C
ATOM      0  H   LEU A  65       9.865  19.856   0.285  1.00  1.37           H   new
ATOM      0  HA  LEU A  65      10.373  17.402   1.242  1.00  1.37           H   new
ATOM      0  HB2 LEU A  65       8.060  18.994   1.714  1.00  1.37           H   new
ATOM      0  HB3 LEU A  65       8.281  17.593   2.364  1.00  1.37           H   new
ATOM      0  HG  LEU A  65       9.771  19.876   3.087  1.00  1.37           H   new
ATOM      0 HD11 LEU A  65       8.482  19.848   5.055  1.00  1.37           H   new
ATOM      0 HD12 LEU A  65       7.527  20.030   3.805  1.00  1.37           H   new
ATOM      0 HD13 LEU A  65       7.656  18.615   4.504  1.00  1.37           H   new
ATOM      0 HD21 LEU A  65      10.623  18.523   4.789  1.00  1.37           H   new
ATOM      0 HD22 LEU A  65       9.788  17.295   4.240  1.00  1.37           H   new
ATOM      0 HD23 LEU A  65      10.980  17.890   3.382  1.00  1.37           H   new
ATOM    997  N   ASP A  66       9.332  16.190  -0.626  1.00  1.31           N
ATOM    998  CA  ASP A  66       8.602  15.434  -1.641  1.00  1.31           C
ATOM    999  C   ASP A  66       7.489  14.657  -0.970  1.00  1.31           C
ATOM   1000  O   ASP A  66       7.623  14.341   0.204  1.00  1.31           O
ATOM   1001  CB  ASP A  66       9.538  14.546  -2.425  1.00  1.31           C
ATOM   1002  CG  ASP A  66      10.331  15.401  -3.307  1.00  1.31           C
ATOM   1003  OD1 ASP A  66       9.957  16.549  -3.463  1.00  1.31           O
ATOM   1004  OD2 ASP A  66      11.304  14.981  -3.844  1.00  1.31           O1-
ATOM      0  H   ASP A  66      10.067  15.825  -0.369  1.00  1.31           H   new
ATOM      0  HA  ASP A  66       8.202  16.041  -2.284  1.00  1.31           H   new
ATOM      0  HB2 ASP A  66      10.115  14.047  -1.826  1.00  1.31           H   new
ATOM      0  HB3 ASP A  66       9.037  13.896  -2.942  1.00  1.31           H   new
ATOM   1009  N   PRO A  67       6.380  14.338  -1.638  1.00  1.26           N
ATOM   1010  CA  PRO A  67       5.341  13.540  -1.047  1.00  1.26           C
ATOM   1011  C   PRO A  67       5.874  12.124  -0.853  1.00  1.26           C
ATOM   1012  O   PRO A  67       6.644  11.632  -1.677  1.00  1.26           O
ATOM   1013  CB  PRO A  67       4.214  13.656  -2.065  1.00  1.26           C
ATOM   1014  CG  PRO A  67       4.912  13.920  -3.383  1.00  1.26           C
ATOM   1015  CD  PRO A  67       6.140  14.751  -3.034  1.00  1.26           C
ATOM      0  HA  PRO A  67       5.034  13.814  -0.168  1.00  1.26           H   new
ATOM      0  HB2 PRO A  67       3.687  12.842  -2.102  1.00  1.26           H   new
ATOM      0  HB3 PRO A  67       3.606  14.377  -1.837  1.00  1.26           H   new
ATOM      0  HG2 PRO A  67       5.164  13.090  -3.817  1.00  1.26           H   new
ATOM      0  HG3 PRO A  67       4.331  14.396  -3.997  1.00  1.26           H   new
ATOM      0  HD2 PRO A  67       6.894  14.550  -3.610  1.00  1.26           H   new
ATOM      0  HD3 PRO A  67       5.971  15.703  -3.110  1.00  1.26           H   new
ATOM   1023  N   TYR A  68       5.433  11.470   0.213  1.00  1.23           N
ATOM   1024  CA  TYR A  68       5.775  10.073   0.527  1.00  1.23           C
ATOM   1025  C   TYR A  68       4.579   9.142   0.528  1.00  1.23           C
ATOM   1026  O   TYR A  68       4.719   7.937   0.308  1.00  1.23           O
ATOM   1027  CB  TYR A  68       6.539   9.991   1.836  1.00  1.23           C
ATOM   1028  CG  TYR A  68       7.927  10.564   1.710  1.00  1.23           C
ATOM   1029  CD1 TYR A  68       8.157  11.881   1.920  1.00  1.23           C
ATOM   1030  CD2 TYR A  68       8.982   9.720   1.389  1.00  1.23           C
ATOM   1031  CE1 TYR A  68       9.432  12.396   1.814  1.00  1.23           C
ATOM   1032  CE2 TYR A  68      10.260  10.215   1.280  1.00  1.23           C
ATOM   1033  CZ  TYR A  68      10.488  11.554   1.494  1.00  1.23           C
ATOM   1034  OH  TYR A  68      11.763  12.062   1.393  1.00  1.23           O
ATOM      0  H   TYR A  68       4.912  11.830   0.795  1.00  1.23           H   new
ATOM      0  HA  TYR A  68       6.348   9.763  -0.192  1.00  1.23           H   new
ATOM      0  HB2 TYR A  68       6.053  10.470   2.525  1.00  1.23           H   new
ATOM      0  HB3 TYR A  68       6.596   9.065   2.120  1.00  1.23           H   new
ATOM      0  HD1 TYR A  68       7.449  12.444   2.138  1.00  1.23           H   new
ATOM      0  HD2 TYR A  68       8.823   8.815   1.247  1.00  1.23           H   new
ATOM      0  HE1 TYR A  68       9.583  13.303   1.956  1.00  1.23           H   new
ATOM      0  HE2 TYR A  68      10.965   9.648   1.063  1.00  1.23           H   new
ATOM      0  HH  TYR A  68      12.296  11.444   1.196  1.00  1.23           H   new
ATOM   1044  N   TRP A  69       3.410   9.704   0.743  1.00  1.20           N
ATOM   1045  CA  TRP A  69       2.183   8.930   0.795  1.00  1.20           C
ATOM   1046  C   TRP A  69       1.032   9.779   0.330  1.00  1.20           C
ATOM   1047  O   TRP A  69       1.001  10.990   0.554  1.00  1.20           O
ATOM   1048  CB  TRP A  69       1.898   8.407   2.209  1.00  1.20           C
ATOM   1049  CG  TRP A  69       0.596   7.673   2.343  1.00  1.20           C
ATOM   1050  CD1 TRP A  69       0.378   6.340   2.205  1.00  1.20           C
ATOM   1051  CD2 TRP A  69      -0.710   8.271   2.623  1.00  1.20           C
ATOM   1052  CE2 TRP A  69      -1.632   7.236   2.649  1.00  1.20           C
ATOM   1053  CE3 TRP A  69      -1.150   9.590   2.838  1.00  1.20           C
ATOM   1054  NE1 TRP A  69      -0.954   6.061   2.391  1.00  1.20           N
ATOM   1055  CZ2 TRP A  69      -2.985   7.464   2.896  1.00  1.20           C
ATOM   1056  CZ3 TRP A  69      -2.495   9.819   3.072  1.00  1.20           C
ATOM   1057  CH2 TRP A  69      -3.389   8.792   3.109  1.00  1.20           C
ATOM      0  H   TRP A  69       3.300  10.548   0.864  1.00  1.20           H   new
ATOM      0  HA  TRP A  69       2.290   8.163   0.211  1.00  1.20           H   new
ATOM      0  HB2 TRP A  69       2.620   7.816   2.476  1.00  1.20           H   new
ATOM      0  HB3 TRP A  69       1.901   9.155   2.826  1.00  1.20           H   new
ATOM      0  HD1 TRP A  69       1.034   5.709   2.013  1.00  1.20           H   new
ATOM      0  HE1 TRP A  69      -1.309   5.279   2.353  1.00  1.20           H   new
ATOM      0  HE3 TRP A  69      -0.546  10.297   2.823  1.00  1.20           H   new
ATOM      0  HZ2 TRP A  69      -3.596   6.764   2.919  1.00  1.20           H   new
ATOM      0  HZ3 TRP A  69      -2.794  10.689   3.206  1.00  1.20           H   new
ATOM      0  HH2 TRP A  69      -4.285   8.974   3.279  1.00  1.20           H   new
ATOM   1068  N   GLY A  70       0.054   9.155  -0.292  1.00  1.17           N
ATOM   1069  CA  GLY A  70      -1.113   9.919  -0.649  1.00  1.17           C
ATOM   1070  C   GLY A  70      -2.284   9.053  -1.022  1.00  1.17           C
ATOM   1071  O   GLY A  70      -2.154   7.851  -1.289  1.00  1.17           O
ATOM      0  H   GLY A  70       0.044   8.323  -0.509  1.00  1.17           H   new
ATOM      0  HA2 GLY A  70      -1.362  10.489   0.095  1.00  1.17           H   new
ATOM      0  HA3 GLY A  70      -0.897  10.502  -1.393  1.00  1.17           H   new
ATOM   1075  N   ASP A  71      -3.428   9.711  -1.026  1.00  1.13           N
ATOM   1076  CA  ASP A  71      -4.712   9.136  -1.332  1.00  1.13           C
ATOM   1077  C   ASP A  71      -5.647  10.162  -1.943  1.00  1.13           C
ATOM   1078  O   ASP A  71      -6.234  11.007  -1.258  1.00  1.13           O
ATOM   1079  CB  ASP A  71      -5.282   8.511  -0.060  1.00  1.13           C
ATOM   1080  CG  ASP A  71      -6.638   7.841  -0.220  1.00  1.13           C
ATOM   1081  OD1 ASP A  71      -7.354   8.162  -1.164  1.00  1.13           O
ATOM   1082  OD2 ASP A  71      -6.984   7.032   0.615  1.00  1.13           O1-
ATOM      0  H   ASP A  71      -3.475  10.549  -0.840  1.00  1.13           H   new
ATOM      0  HA  ASP A  71      -4.610   8.441  -2.001  1.00  1.13           H   new
ATOM      0  HB2 ASP A  71      -4.650   7.854   0.272  1.00  1.13           H   new
ATOM      0  HB3 ASP A  71      -5.356   9.201   0.617  1.00  1.13           H   new
ATOM   1087  N   VAL A  72      -5.782  10.077  -3.259  1.00  1.08           N
ATOM   1088  CA  VAL A  72      -6.554  11.027  -4.040  1.00  1.08           C
ATOM   1089  C   VAL A  72      -8.064  10.842  -3.881  1.00  1.08           C
ATOM   1090  O   VAL A  72      -8.844  11.657  -4.371  1.00  1.08           O
ATOM   1091  CB  VAL A  72      -6.148  10.923  -5.516  1.00  1.08           C
ATOM   1092  CG1 VAL A  72      -4.664  11.241  -5.662  1.00  1.08           C
ATOM   1093  CG2 VAL A  72      -6.433   9.523  -6.017  1.00  1.08           C
ATOM      0  H   VAL A  72      -5.421   9.455  -3.730  1.00  1.08           H   new
ATOM      0  HA  VAL A  72      -6.353  11.914  -3.703  1.00  1.08           H   new
ATOM      0  HB  VAL A  72      -6.659  11.559  -6.041  1.00  1.08           H   new
ATOM      0 HG11 VAL A  72      -4.409  11.175  -6.596  1.00  1.08           H   new
ATOM      0 HG12 VAL A  72      -4.493  12.141  -5.344  1.00  1.08           H   new
ATOM      0 HG13 VAL A  72      -4.145  10.610  -5.140  1.00  1.08           H   new
ATOM      0 HG21 VAL A  72      -6.177   9.455  -6.950  1.00  1.08           H   new
ATOM      0 HG22 VAL A  72      -5.925   8.883  -5.495  1.00  1.08           H   new
ATOM      0 HG23 VAL A  72      -7.380   9.334  -5.927  1.00  1.08           H   new
ATOM   1103  N   LYS A  73      -8.474   9.748  -3.230  1.00  1.02           N
ATOM   1104  CA  LYS A  73      -9.880   9.470  -2.982  1.00  1.02           C
ATOM   1105  C   LYS A  73     -10.269  10.212  -1.700  1.00  1.02           C
ATOM   1106  O   LYS A  73     -11.320  10.852  -1.622  1.00  1.02           O
ATOM   1107  CB  LYS A  73     -10.111   7.958  -2.895  1.00  1.02           C
ATOM   1108  CG  LYS A  73     -11.547   7.508  -2.718  1.00  1.02           C
ATOM   1109  CD  LYS A  73     -11.633   5.977  -2.802  1.00  1.02           C
ATOM   1110  CE  LYS A  73     -13.029   5.484  -2.505  1.00  1.02           C
ATOM   1111  NZ  LYS A  73     -14.020   5.930  -3.533  1.00  1.02           N1+
ATOM      0  H   LYS A  73      -7.939   9.149  -2.922  1.00  1.02           H   new
ATOM      0  HA  LYS A  73     -10.443   9.782  -3.707  1.00  1.02           H   new
ATOM      0  HB2 LYS A  73      -9.761   7.550  -3.702  1.00  1.02           H   new
ATOM      0  HB3 LYS A  73      -9.590   7.612  -2.153  1.00  1.02           H   new
ATOM      0  HG2 LYS A  73     -11.886   7.812  -1.861  1.00  1.02           H   new
ATOM      0  HG3 LYS A  73     -12.106   7.909  -3.402  1.00  1.02           H   new
ATOM      0  HD2 LYS A  73     -11.367   5.685  -3.688  1.00  1.02           H   new
ATOM      0  HD3 LYS A  73     -11.009   5.582  -2.174  1.00  1.02           H   new
ATOM      0  HE2 LYS A  73     -13.025   4.515  -2.462  1.00  1.02           H   new
ATOM      0  HE3 LYS A  73     -13.304   5.806  -1.632  1.00  1.02           H   new
ATOM      0  HZ1 LYS A  73     -14.838   5.682  -3.285  1.00  1.02           H   new
ATOM      0  HZ2 LYS A  73     -13.990   6.816  -3.610  1.00  1.02           H   new
ATOM      0  HZ3 LYS A  73     -13.823   5.558  -4.317  1.00  1.02           H   new
ATOM   1125  N   GLN A  74      -9.378  10.149  -0.704  1.00  0.96           N
ATOM   1126  CA  GLN A  74      -9.575  10.838   0.581  1.00  0.96           C
ATOM   1127  C   GLN A  74      -9.047  12.269   0.554  1.00  0.96           C
ATOM   1128  O   GLN A  74      -9.286  13.031   1.490  1.00  0.96           O
ATOM   1129  CB  GLN A  74      -8.875  10.101   1.718  1.00  0.96           C
ATOM   1130  CG  GLN A  74      -9.416   8.731   2.013  1.00  0.96           C
ATOM   1131  CD  GLN A  74     -10.804   8.782   2.621  1.00  0.96           C
ATOM   1132  NE2 GLN A  74     -11.758   8.067   2.036  1.00  0.96           N
ATOM   1133  OE1 GLN A  74     -10.998   9.472   3.635  1.00  0.96           O
ATOM      0  H   GLN A  74      -8.642   9.706  -0.753  1.00  0.96           H   new
ATOM      0  HA  GLN A  74     -10.533  10.852   0.730  1.00  0.96           H   new
ATOM      0  HB2 GLN A  74      -7.932  10.023   1.503  1.00  0.96           H   new
ATOM      0  HB3 GLN A  74      -8.939  10.639   2.522  1.00  0.96           H   new
ATOM      0  HG2 GLN A  74      -9.442   8.212   1.194  1.00  0.96           H   new
ATOM      0  HG3 GLN A  74      -8.815   8.272   2.620  1.00  0.96           H   new
ATOM      0 HE21 GLN A  74     -11.579   7.603   1.334  1.00  0.96           H   new
ATOM      0 HE22 GLN A  74     -12.555   8.068   2.359  1.00  0.96           H   new
ATOM   1142  N   ASP A  75      -8.379  12.638  -0.546  1.00  0.90           N
ATOM   1143  CA  ASP A  75      -7.771  13.950  -0.749  1.00  0.90           C
ATOM   1144  C   ASP A  75      -6.693  14.283   0.260  1.00  0.90           C
ATOM   1145  O   ASP A  75      -6.575  15.427   0.686  1.00  0.90           O
ATOM   1146  CB  ASP A  75      -8.874  15.023  -0.691  1.00  0.90           C
ATOM   1147  CG  ASP A  75      -8.466  16.395  -1.177  1.00  0.90           C
ATOM   1148  OD1 ASP A  75      -7.525  16.523  -1.898  1.00  0.90           O
ATOM   1149  OD2 ASP A  75      -9.169  17.312  -0.869  1.00  0.90           O1-
ATOM      0  H   ASP A  75      -8.266  12.109  -1.215  1.00  0.90           H   new
ATOM      0  HA  ASP A  75      -7.338  13.931  -1.617  1.00  0.90           H   new
ATOM      0  HB2 ASP A  75      -9.628  14.720  -1.220  1.00  0.90           H   new
ATOM      0  HB3 ASP A  75      -9.183  15.099   0.225  1.00  0.90           H   new
ATOM   1154  N   LEU A  76      -5.844  13.306   0.565  1.00  0.86           N
ATOM   1155  CA  LEU A  76      -4.763  13.491   1.531  1.00  0.86           C
ATOM   1156  C   LEU A  76      -3.362  13.206   0.999  1.00  0.86           C
ATOM   1157  O   LEU A  76      -3.152  12.321   0.160  1.00  0.86           O
ATOM   1158  CB  LEU A  76      -5.037  12.595   2.720  1.00  0.86           C
ATOM   1159  CG  LEU A  76      -6.337  12.850   3.385  1.00  0.86           C
ATOM   1160  CD1 LEU A  76      -6.567  11.793   4.412  1.00  0.86           C
ATOM   1161  CD2 LEU A  76      -6.318  14.263   3.947  1.00  0.86           C
ATOM      0  H   LEU A  76      -5.877  12.519   0.219  1.00  0.86           H   new
ATOM      0  HA  LEU A  76      -4.761  14.433   1.764  1.00  0.86           H   new
ATOM      0  HB2 LEU A  76      -5.010  11.670   2.429  1.00  0.86           H   new
ATOM      0  HB3 LEU A  76      -4.325  12.709   3.369  1.00  0.86           H   new
ATOM      0  HG  LEU A  76      -7.083  12.801   2.767  1.00  0.86           H   new
ATOM      0 HD11 LEU A  76      -7.416  11.950   4.854  1.00  0.86           H   new
ATOM      0 HD12 LEU A  76      -6.582  10.923   3.983  1.00  0.86           H   new
ATOM      0 HD13 LEU A  76      -5.852  11.817   5.067  1.00  0.86           H   new
ATOM      0 HD21 LEU A  76      -7.163  14.448   4.387  1.00  0.86           H   new
ATOM      0 HD22 LEU A  76      -5.595  14.347   4.588  1.00  0.86           H   new
ATOM      0 HD23 LEU A  76      -6.184  14.897   3.225  1.00  0.86           H   new
ATOM   1173  N   VAL A  77      -2.386  13.929   1.537  1.00  0.84           N
ATOM   1174  CA  VAL A  77      -0.981  13.681   1.215  1.00  0.84           C
ATOM   1175  C   VAL A  77      -0.017  13.960   2.368  1.00  0.84           C
ATOM   1176  O   VAL A  77      -0.207  14.910   3.139  1.00  0.84           O
ATOM   1177  CB  VAL A  77      -0.606  14.527  -0.015  1.00  0.84           C
ATOM   1178  CG1 VAL A  77      -0.825  15.949   0.309  1.00  0.84           C
ATOM   1179  CG2 VAL A  77       0.855  14.272  -0.459  1.00  0.84           C
ATOM      0  H   VAL A  77      -2.515  14.572   2.094  1.00  0.84           H   new
ATOM      0  HA  VAL A  77      -0.890  12.733   1.031  1.00  0.84           H   new
ATOM      0  HB  VAL A  77      -1.169  14.272  -0.762  1.00  0.84           H   new
ATOM      0 HG11 VAL A  77      -0.593  16.495  -0.458  1.00  0.84           H   new
ATOM      0 HG12 VAL A  77      -1.758  16.090   0.535  1.00  0.84           H   new
ATOM      0 HG13 VAL A  77      -0.269  16.199   1.064  1.00  0.84           H   new
ATOM      0 HG21 VAL A  77       1.058  14.819  -1.234  1.00  0.84           H   new
ATOM      0 HG22 VAL A  77       1.458  14.501   0.265  1.00  0.84           H   new
ATOM      0 HG23 VAL A  77       0.965  13.336  -0.687  1.00  0.84           H   new
ATOM   1189  N   SER A  78       1.027  13.127   2.494  1.00  0.85           N
ATOM   1190  CA  SER A  78       2.060  13.441   3.474  1.00  0.85           C
ATOM   1191  C   SER A  78       3.370  13.686   2.739  1.00  0.85           C
ATOM   1192  O   SER A  78       3.656  13.032   1.723  1.00  0.85           O
ATOM   1193  CB  SER A  78       2.266  12.339   4.487  1.00  0.85           C
ATOM   1194  OG  SER A  78       2.777  11.196   3.882  1.00  0.85           O
ATOM      0  H   SER A  78       1.148  12.407   2.040  1.00  0.85           H   new
ATOM      0  HA  SER A  78       1.770  14.228   3.961  1.00  0.85           H   new
ATOM      0  HB2 SER A  78       2.874  12.641   5.180  1.00  0.85           H   new
ATOM      0  HB3 SER A  78       1.423  12.131   4.920  1.00  0.85           H   new
ATOM      0  HG  SER A  78       3.487  10.968   4.268  1.00  0.85           H   new
ATOM   1200  N   TYR A  79       4.184  14.578   3.311  1.00  0.87           N
ATOM   1201  CA  TYR A  79       5.457  15.011   2.742  1.00  0.87           C
ATOM   1202  C   TYR A  79       6.749  14.739   3.504  1.00  0.87           C
ATOM   1203  O   TYR A  79       7.788  15.307   3.186  1.00  0.87           O
ATOM   1204  CB  TYR A  79       5.337  16.483   2.430  1.00  0.87           C
ATOM   1205  CG  TYR A  79       4.418  16.806   1.323  1.00  0.87           C
ATOM   1206  CD1 TYR A  79       3.076  17.080   1.491  1.00  0.87           C
ATOM   1207  CD2 TYR A  79       4.962  16.874   0.108  1.00  0.87           C
ATOM   1208  CE1 TYR A  79       2.341  17.402   0.376  1.00  0.87           C
ATOM   1209  CE2 TYR A  79       4.239  17.182  -0.965  1.00  0.87           C
ATOM   1210  CZ  TYR A  79       2.941  17.439  -0.845  1.00  0.87           C
ATOM   1211  OH  TYR A  79       2.241  17.749  -1.955  1.00  0.87           O
ATOM      0  H   TYR A  79       4.003  14.956   4.062  1.00  0.87           H   new
ATOM      0  HA  TYR A  79       5.575  14.442   1.965  1.00  0.87           H   new
ATOM      0  HB2 TYR A  79       5.038  16.947   3.228  1.00  0.87           H   new
ATOM      0  HB3 TYR A  79       6.217  16.828   2.214  1.00  0.87           H   new
ATOM      0  HD1 TYR A  79       2.682  17.048   2.333  1.00  0.87           H   new
ATOM      0  HD2 TYR A  79       5.870  16.702   0.008  1.00  0.87           H   new
ATOM      0  HE1 TYR A  79       1.435  17.594   0.455  1.00  0.87           H   new
ATOM      0  HE2 TYR A  79       4.643  17.218  -1.802  1.00  0.87           H   new
ATOM      0  HH  TYR A  79       2.744  18.136  -2.505  1.00  0.87           H   new
ATOM   1221  N   CYS A  80       6.722  13.913   4.519  1.00  0.90           N
ATOM   1222  CA  CYS A  80       7.987  13.577   5.153  1.00  0.90           C
ATOM   1223  C   CYS A  80       7.787  12.299   5.929  1.00  0.90           C
ATOM   1224  O   CYS A  80       7.750  12.312   7.149  1.00  0.90           O
ATOM   1225  CB  CYS A  80       8.499  14.716   6.034  1.00  0.90           C
ATOM   1226  SG  CYS A  80      10.170  14.508   6.662  1.00  0.90           S
ATOM      0  H   CYS A  80       6.020  13.545   4.852  1.00  0.90           H   new
ATOM      0  HA  CYS A  80       8.673  13.444   4.480  1.00  0.90           H   new
ATOM      0  HB2 CYS A  80       8.461  15.541   5.525  1.00  0.90           H   new
ATOM      0  HB3 CYS A  80       7.896  14.819   6.787  1.00  0.90           H   new
ATOM      0  HG  CYS A  80      10.538  15.532   7.168  1.00  0.90           H   new
ATOM   1232  N   GLY A  81       7.669  11.199   5.202  1.00  0.92           N
ATOM   1233  CA  GLY A  81       7.308   9.903   5.759  1.00  0.92           C
ATOM   1234  C   GLY A  81       5.779   9.673   5.698  1.00  0.92           C
ATOM   1235  O   GLY A  81       5.052  10.538   5.191  1.00  0.92           O
ATOM      0  H   GLY A  81       7.799  11.183   4.352  1.00  0.92           H   new
ATOM      0  HA2 GLY A  81       7.763   9.200   5.270  1.00  0.92           H   new
ATOM      0  HA3 GLY A  81       7.609   9.849   6.679  1.00  0.92           H   new
ATOM   1239  N   PRO A  82       5.301   8.511   6.206  1.00  0.92           N
ATOM   1240  CA  PRO A  82       3.932   7.983   6.209  1.00  0.92           C
ATOM   1241  C   PRO A  82       2.914   8.845   6.917  1.00  0.92           C
ATOM   1242  O   PRO A  82       3.239   9.562   7.856  1.00  0.92           O
ATOM   1243  CB  PRO A  82       4.059   6.681   7.004  1.00  0.92           C
ATOM   1244  CG  PRO A  82       5.485   6.293   6.890  1.00  0.92           C
ATOM   1245  CD  PRO A  82       6.256   7.589   6.865  1.00  0.92           C
ATOM      0  HA  PRO A  82       3.615   7.909   5.295  1.00  0.92           H   new
ATOM      0  HB2 PRO A  82       3.804   6.810   7.931  1.00  0.92           H   new
ATOM      0  HB3 PRO A  82       3.479   5.992   6.644  1.00  0.92           H   new
ATOM      0  HG2 PRO A  82       5.757   5.739   7.639  1.00  0.92           H   new
ATOM      0  HG3 PRO A  82       5.643   5.777   6.084  1.00  0.92           H   new
ATOM      0  HD2 PRO A  82       6.491   7.888   7.757  1.00  0.92           H   new
ATOM      0  HD3 PRO A  82       7.084   7.508   6.366  1.00  0.92           H   new
ATOM   1253  N   TRP A  83       1.664   8.726   6.496  1.00  0.91           N
ATOM   1254  CA  TRP A  83       0.565   9.431   7.143  1.00  0.91           C
ATOM   1255  C   TRP A  83       0.490   9.074   8.634  1.00  0.91           C
ATOM   1256  O   TRP A  83       0.445   7.893   8.967  1.00  0.91           O
ATOM   1257  CB  TRP A  83      -0.753   9.017   6.464  1.00  0.91           C
ATOM   1258  CG  TRP A  83      -1.924   9.724   6.963  1.00  0.91           C
ATOM   1259  CD1 TRP A  83      -2.780   9.298   7.924  1.00  0.91           C
ATOM   1260  CD2 TRP A  83      -2.392  11.020   6.548  1.00  0.91           C
ATOM   1261  CE2 TRP A  83      -3.498  11.308   7.316  1.00  0.91           C
ATOM   1262  CE3 TRP A  83      -1.949  11.958   5.598  1.00  0.91           C
ATOM   1263  NE1 TRP A  83      -3.725  10.239   8.152  1.00  0.91           N
ATOM   1264  CZ2 TRP A  83      -4.165  12.488   7.196  1.00  0.91           C
ATOM   1265  CZ3 TRP A  83      -2.607  13.151   5.496  1.00  0.91           C
ATOM   1266  CH2 TRP A  83      -3.680  13.408   6.283  1.00  0.91           C
ATOM      0  H   TRP A  83       1.427   8.237   5.830  1.00  0.91           H   new
ATOM      0  HA  TRP A  83       0.711  10.386   7.059  1.00  0.91           H   new
ATOM      0  HB2 TRP A  83      -0.676   9.171   5.509  1.00  0.91           H   new
ATOM      0  HB3 TRP A  83      -0.885   8.064   6.588  1.00  0.91           H   new
ATOM      0  HD1 TRP A  83      -2.726   8.479   8.362  1.00  0.91           H   new
ATOM      0  HE1 TRP A  83      -4.363  10.179   8.725  1.00  0.91           H   new
ATOM      0  HE3 TRP A  83      -1.222  11.770   5.050  1.00  0.91           H   new
ATOM      0  HZ2 TRP A  83      -4.919  12.670   7.709  1.00  0.91           H   new
ATOM      0  HZ3 TRP A  83      -2.318  13.789   4.884  1.00  0.91           H   new
ATOM      0  HH2 TRP A  83      -4.105  14.232   6.207  1.00  0.91           H   new
ATOM   1277  N   LYS A  84       0.489  10.079   9.520  1.00  0.89           N
ATOM   1278  CA  LYS A  84       0.415   9.844  10.969  1.00  0.89           C
ATOM   1279  C   LYS A  84      -0.872  10.313  11.646  1.00  0.89           C
ATOM   1280  O   LYS A  84      -1.017  10.192  12.866  1.00  0.89           O
ATOM   1281  CB  LYS A  84       1.586  10.507  11.689  1.00  0.89           C
ATOM   1282  CG  LYS A  84       2.959   9.986  11.323  1.00  0.89           C
ATOM   1283  CD  LYS A  84       3.145   8.557  11.818  1.00  0.89           C
ATOM   1284  CE  LYS A  84       4.559   8.038  11.584  1.00  0.89           C
ATOM   1285  NZ  LYS A  84       5.570   8.850  12.322  1.00  0.89           N1+
ATOM      0  H   LYS A  84       0.531  10.909   9.300  1.00  0.89           H   new
ATOM      0  HA  LYS A  84       0.441   8.877  11.045  1.00  0.89           H   new
ATOM      0  HB2 LYS A  84       1.560  11.459  11.506  1.00  0.89           H   new
ATOM      0  HB3 LYS A  84       1.461  10.398  12.645  1.00  0.89           H   new
ATOM      0  HG2 LYS A  84       3.075  10.017  10.361  1.00  0.89           H   new
ATOM      0  HG3 LYS A  84       3.640  10.558  11.710  1.00  0.89           H   new
ATOM      0  HD2 LYS A  84       2.942   8.517  12.766  1.00  0.89           H   new
ATOM      0  HD3 LYS A  84       2.512   7.977  11.367  1.00  0.89           H   new
ATOM      0  HE2 LYS A  84       4.616   7.112  11.868  1.00  0.89           H   new
ATOM      0  HE3 LYS A  84       4.758   8.056  10.635  1.00  0.89           H   new
ATOM      0  HZ1 LYS A  84       6.347   8.416  12.336  1.00  0.89           H   new
ATOM      0  HZ2 LYS A  84       5.676   9.634  11.915  1.00  0.89           H   new
ATOM      0  HZ3 LYS A  84       5.291   8.985  13.156  1.00  0.89           H   new
ATOM   1299  N   LEU A  85      -1.824  10.853  10.902  1.00  0.87           N
ATOM   1300  CA  LEU A  85      -2.984  11.388  11.604  1.00  0.87           C
ATOM   1301  C   LEU A  85      -3.972  10.234  11.827  1.00  0.87           C
ATOM   1302  O   LEU A  85      -4.886   9.996  11.027  1.00  0.87           O
ATOM   1303  CB  LEU A  85      -3.610  12.548  10.821  1.00  0.87           C
ATOM   1304  CG  LEU A  85      -2.594  13.686  10.447  1.00  0.87           C
ATOM   1305  CD1 LEU A  85      -3.302  14.834   9.738  1.00  0.87           C
ATOM   1306  CD2 LEU A  85      -1.859  14.153  11.667  1.00  0.87           C
ATOM      0  H   LEU A  85      -1.826  10.920  10.045  1.00  0.87           H   new
ATOM      0  HA  LEU A  85      -2.724  11.755  12.463  1.00  0.87           H   new
ATOM      0  HB2 LEU A  85      -4.006  12.200  10.007  1.00  0.87           H   new
ATOM      0  HB3 LEU A  85      -4.330  12.930  11.347  1.00  0.87           H   new
ATOM      0  HG  LEU A  85      -1.939  13.327   9.828  1.00  0.87           H   new
ATOM      0 HD11 LEU A  85      -2.658  15.524   9.517  1.00  0.87           H   new
ATOM      0 HD12 LEU A  85      -3.716  14.506   8.925  1.00  0.87           H   new
ATOM      0 HD13 LEU A  85      -3.984  15.204  10.321  1.00  0.87           H   new
ATOM      0 HD21 LEU A  85      -1.236  14.855  11.421  1.00  0.87           H   new
ATOM      0 HD22 LEU A  85      -2.493  14.497  12.315  1.00  0.87           H   new
ATOM      0 HD23 LEU A  85      -1.371  13.410  12.055  1.00  0.87           H   new
ATOM   1318  N   ASP A  86      -3.673   9.469  12.887  1.00  0.85           N
ATOM   1319  CA  ASP A  86      -4.330   8.219  13.299  1.00  0.85           C
ATOM   1320  C   ASP A  86      -5.636   8.354  14.085  1.00  0.85           C
ATOM   1321  O   ASP A  86      -6.430   7.413  14.130  1.00  0.85           O
ATOM   1322  CB  ASP A  86      -3.364   7.401  14.158  1.00  0.85           C
ATOM   1323  CG  ASP A  86      -2.172   6.876  13.392  1.00  0.85           C
ATOM   1324  OD1 ASP A  86      -2.292   6.709  12.210  1.00  0.85           O
ATOM   1325  OD2 ASP A  86      -1.145   6.627  13.995  1.00  0.85           O1-
ATOM      0  H   ASP A  86      -3.035   9.684  13.422  1.00  0.85           H   new
ATOM      0  HA  ASP A  86      -4.567   7.794  12.460  1.00  0.85           H   new
ATOM      0  HB2 ASP A  86      -3.050   7.951  14.893  1.00  0.85           H   new
ATOM      0  HB3 ASP A  86      -3.843   6.653  14.548  1.00  0.85           H   new
ATOM   1330  N   ALA A  87      -5.839   9.475  14.758  1.00  0.84           N
ATOM   1331  CA  ALA A  87      -7.049   9.647  15.557  1.00  0.84           C
ATOM   1332  C   ALA A  87      -8.180   9.913  14.587  1.00  0.84           C
ATOM   1333  O   ALA A  87      -7.918  10.278  13.449  1.00  0.84           O
ATOM   1334  CB  ALA A  87      -6.885  10.755  16.581  1.00  0.84           C
ATOM      0  H   ALA A  87      -5.298  10.143  14.769  1.00  0.84           H   new
ATOM      0  HA  ALA A  87      -7.241   8.850  16.076  1.00  0.84           H   new
ATOM      0  HB1 ALA A  87      -7.703  10.845  17.095  1.00  0.84           H   new
ATOM      0  HB2 ALA A  87      -6.151  10.539  17.177  1.00  0.84           H   new
ATOM      0  HB3 ALA A  87      -6.696  11.591  16.126  1.00  0.84           H   new
ATOM   1340  N   ALA A  88      -9.431   9.727  14.997  1.00  0.83           N
ATOM   1341  CA  ALA A  88     -10.520   9.993  14.058  1.00  0.83           C
ATOM   1342  C   ALA A  88     -11.771  10.515  14.751  1.00  0.83           C
ATOM   1343  O   ALA A  88     -11.971  10.325  15.950  1.00  0.83           O
ATOM   1344  CB  ALA A  88     -10.862   8.730  13.278  1.00  0.83           C
ATOM      0  H   ALA A  88      -9.666   9.459  15.780  1.00  0.83           H   new
ATOM      0  HA  ALA A  88     -10.208  10.684  13.453  1.00  0.83           H   new
ATOM      0  HB1 ALA A  88     -11.585   8.918  12.659  1.00  0.83           H   new
ATOM      0  HB2 ALA A  88     -10.082   8.434  12.784  1.00  0.83           H   new
ATOM      0  HB3 ALA A  88     -11.137   8.033  13.894  1.00  0.83           H   new
ATOM   1350  N   TRP A  89     -12.596  11.186  13.961  1.00  0.82           N
ATOM   1351  CA  TRP A  89     -13.898  11.722  14.344  1.00  0.82           C
ATOM   1352  C   TRP A  89     -14.863  10.619  14.757  1.00  0.82           C
ATOM   1353  O   TRP A  89     -14.787   9.509  14.230  1.00  0.82           O
ATOM   1354  CB  TRP A  89     -14.506  12.406  13.128  1.00  0.82           C
ATOM   1355  CG  TRP A  89     -14.697  11.415  12.026  1.00  0.82           C
ATOM   1356  CD1 TRP A  89     -13.779  11.063  11.084  1.00  0.82           C
ATOM   1357  CD2 TRP A  89     -15.886  10.626  11.744  1.00  0.82           C
ATOM   1358  CE2 TRP A  89     -15.591   9.818  10.651  1.00  0.82           C
ATOM   1359  CE3 TRP A  89     -17.156  10.545  12.327  1.00  0.82           C
ATOM   1360  NE1 TRP A  89     -14.303  10.095  10.255  1.00  0.82           N
ATOM   1361  CZ2 TRP A  89     -16.518   8.930  10.129  1.00  0.82           C
ATOM   1362  CZ3 TRP A  89     -18.093   9.667  11.803  1.00  0.82           C
ATOM   1363  CH2 TRP A  89     -17.783   8.877  10.731  1.00  0.82           C
ATOM      0  H   TRP A  89     -12.402  11.351  13.140  1.00  0.82           H   new
ATOM      0  HA  TRP A  89     -13.765  12.328  15.090  1.00  0.82           H   new
ATOM      0  HB2 TRP A  89     -15.357  12.806  13.365  1.00  0.82           H   new
ATOM      0  HB3 TRP A  89     -13.928  13.125  12.830  1.00  0.82           H   new
ATOM      0  HD1 TRP A  89     -12.925  11.423  11.011  1.00  0.82           H   new
ATOM      0  HE1 TRP A  89     -13.892   9.724   9.597  1.00  0.82           H   new
ATOM      0  HE3 TRP A  89     -17.370  11.076  13.060  1.00  0.82           H   new
ATOM      0  HZ2 TRP A  89     -16.308   8.387   9.404  1.00  0.82           H   new
ATOM      0  HZ3 TRP A  89     -18.940   9.615  12.184  1.00  0.82           H   new
ATOM      0  HH2 TRP A  89     -18.424   8.293  10.395  1.00  0.82           H   new
ATOM   1374  N   ASP A  90     -15.813  10.933  15.645  1.00  0.81           N
ATOM   1375  CA  ASP A  90     -16.849   9.943  15.950  1.00  0.81           C
ATOM   1376  C   ASP A  90     -18.276  10.486  15.798  1.00  0.81           C
ATOM   1377  O   ASP A  90     -19.249   9.753  15.954  1.00  0.81           O
ATOM   1378  CB  ASP A  90     -16.649   9.425  17.379  1.00  0.81           C
ATOM   1379  CG  ASP A  90     -16.776  10.510  18.471  1.00  0.81           C
ATOM   1380  OD1 ASP A  90     -17.040  11.673  18.155  1.00  0.81           O
ATOM   1381  OD2 ASP A  90     -16.613  10.179  19.612  1.00  0.81           O1-
ATOM      0  H   ASP A  90     -15.875  11.681  16.065  1.00  0.81           H   new
ATOM      0  HA  ASP A  90     -16.753   9.227  15.303  1.00  0.81           H   new
ATOM      0  HB2 ASP A  90     -17.300   8.728  17.553  1.00  0.81           H   new
ATOM      0  HB3 ASP A  90     -15.772   9.016  17.444  1.00  0.81           H   new
ATOM   1386  N   GLY A  91     -18.393  11.776  15.476  1.00  0.78           N
ATOM   1387  CA  GLY A  91     -19.683  12.440  15.267  1.00  0.78           C
ATOM   1388  C   GLY A  91     -20.391  12.810  16.576  1.00  0.78           C
ATOM   1389  O   GLY A  91     -21.506  13.334  16.554  1.00  0.78           O
ATOM      0  H   GLY A  91     -17.717  12.297  15.371  1.00  0.78           H   new
ATOM      0  HA2 GLY A  91     -19.545  13.244  14.742  1.00  0.78           H   new
ATOM      0  HA3 GLY A  91     -20.259  11.858  14.748  1.00  0.78           H   new
ATOM   1393  N   LEU A  92     -19.765  12.486  17.708  1.00  0.75           N
ATOM   1394  CA  LEU A  92     -20.363  12.710  19.011  1.00  0.75           C
ATOM   1395  C   LEU A  92     -19.590  13.724  19.831  1.00  0.75           C
ATOM   1396  O   LEU A  92     -20.173  14.561  20.524  1.00  0.75           O
ATOM   1397  CB  LEU A  92     -20.394  11.384  19.757  1.00  0.75           C
ATOM   1398  CG  LEU A  92     -21.205  10.272  19.084  1.00  0.75           C
ATOM   1399  CD1 LEU A  92     -21.062   9.006  19.889  1.00  0.75           C
ATOM   1400  CD2 LEU A  92     -22.655  10.693  18.968  1.00  0.75           C
ATOM      0  H   LEU A  92     -18.982  12.131  17.736  1.00  0.75           H   new
ATOM      0  HA  LEU A  92     -21.257  13.064  18.879  1.00  0.75           H   new
ATOM      0  HB2 LEU A  92     -19.482  11.074  19.873  1.00  0.75           H   new
ATOM      0  HB3 LEU A  92     -20.757  11.537  20.644  1.00  0.75           H   new
ATOM      0  HG  LEU A  92     -20.872  10.108  18.188  1.00  0.75           H   new
ATOM      0 HD11 LEU A  92     -21.573   8.296  19.470  1.00  0.75           H   new
ATOM      0 HD12 LEU A  92     -20.127   8.751  19.928  1.00  0.75           H   new
ATOM      0 HD13 LEU A  92     -21.394   9.155  20.788  1.00  0.75           H   new
ATOM      0 HD21 LEU A  92     -23.164   9.986  18.541  1.00  0.75           H   new
ATOM      0 HD22 LEU A  92     -23.015  10.862  19.853  1.00  0.75           H   new
ATOM      0 HD23 LEU A  92     -22.716  11.501  18.435  1.00  0.75           H   new
ATOM   1412  N   SER A  93     -18.268  13.621  19.788  1.00  0.71           N
ATOM   1413  CA  SER A  93     -17.418  14.507  20.552  1.00  0.71           C
ATOM   1414  C   SER A  93     -17.251  15.845  19.870  1.00  0.71           C
ATOM   1415  O   SER A  93     -17.441  15.967  18.662  1.00  0.71           O
ATOM   1416  CB  SER A  93     -16.076  13.845  20.747  1.00  0.71           C
ATOM   1417  OG  SER A  93     -15.439  13.655  19.520  1.00  0.71           O
ATOM      0  H   SER A  93     -17.845  13.039  19.317  1.00  0.71           H   new
ATOM      0  HA  SER A  93     -17.835  14.675  21.412  1.00  0.71           H   new
ATOM      0  HB2 SER A  93     -15.521  14.392  21.324  1.00  0.71           H   new
ATOM      0  HB3 SER A  93     -16.193  12.991  21.192  1.00  0.71           H   new
ATOM      0  HG  SER A  93     -15.810  13.026  19.106  1.00  0.71           H   new
ATOM   1423  N   GLU A  94     -16.815  16.840  20.625  1.00  0.68           N
ATOM   1424  CA  GLU A  94     -16.532  18.137  20.034  1.00  0.68           C
ATOM   1425  C   GLU A  94     -15.083  18.183  19.594  1.00  0.68           C
ATOM   1426  O   GLU A  94     -14.231  17.514  20.188  1.00  0.68           O
ATOM   1427  CB  GLU A  94     -16.883  19.264  21.001  1.00  0.68           C
ATOM   1428  CG  GLU A  94     -18.393  19.346  21.277  1.00  0.68           C
ATOM   1429  CD  GLU A  94     -18.806  20.476  22.185  1.00  0.68           C
ATOM   1430  OE1 GLU A  94     -17.948  21.090  22.772  1.00  0.68           O
ATOM   1431  OE2 GLU A  94     -19.986  20.718  22.299  1.00  0.68           O1-
ATOM      0  H   GLU A  94     -16.677  16.787  21.472  1.00  0.68           H   new
ATOM      0  HA  GLU A  94     -17.088  18.266  19.250  1.00  0.68           H   new
ATOM      0  HB2 GLU A  94     -16.410  19.129  21.837  1.00  0.68           H   new
ATOM      0  HB3 GLU A  94     -16.577  20.109  20.635  1.00  0.68           H   new
ATOM      0  HG2 GLU A  94     -18.859  19.439  20.432  1.00  0.68           H   new
ATOM      0  HG3 GLU A  94     -18.684  18.508  21.670  1.00  0.68           H   new
ATOM   1438  N   VAL A  95     -14.822  18.957  18.546  1.00  0.65           N
ATOM   1439  CA  VAL A  95     -13.492  19.082  17.984  1.00  0.65           C
ATOM   1440  C   VAL A  95     -13.088  20.544  17.864  1.00  0.65           C
ATOM   1441  O   VAL A  95     -13.916  21.454  17.963  1.00  0.65           O
ATOM   1442  CB  VAL A  95     -13.451  18.438  16.584  1.00  0.65           C
ATOM   1443  CG1 VAL A  95     -13.863  16.974  16.682  1.00  0.65           C
ATOM   1444  CG2 VAL A  95     -14.300  19.227  15.622  1.00  0.65           C
ATOM      0  H   VAL A  95     -15.419  19.426  18.141  1.00  0.65           H   new
ATOM      0  HA  VAL A  95     -12.872  18.630  18.578  1.00  0.65           H   new
ATOM      0  HB  VAL A  95     -12.547  18.458  16.233  1.00  0.65           H   new
ATOM      0 HG11 VAL A  95     -13.837  16.570  15.800  1.00  0.65           H   new
ATOM      0 HG12 VAL A  95     -13.252  16.504  17.271  1.00  0.65           H   new
ATOM      0 HG13 VAL A  95     -14.763  16.914  17.038  1.00  0.65           H   new
ATOM      0 HG21 VAL A  95     -14.266  18.813  14.746  1.00  0.65           H   new
ATOM      0 HG22 VAL A  95     -15.217  19.242  15.937  1.00  0.65           H   new
ATOM      0 HG23 VAL A  95     -13.964  20.135  15.563  1.00  0.65           H   new
ATOM   1454  N   GLN A  96     -11.803  20.777  17.644  1.00  0.63           N
ATOM   1455  CA  GLN A  96     -11.298  22.126  17.463  1.00  0.63           C
ATOM   1456  C   GLN A  96     -10.598  22.310  16.122  1.00  0.63           C
ATOM   1457  O   GLN A  96      -9.682  21.567  15.771  1.00  0.63           O
ATOM   1458  CB  GLN A  96     -10.345  22.478  18.608  1.00  0.63           C
ATOM   1459  CG  GLN A  96     -11.007  22.553  19.997  1.00  0.63           C
ATOM   1460  CD  GLN A  96     -10.015  22.942  21.108  1.00  0.63           C
ATOM   1461  NE2 GLN A  96     -10.533  23.213  22.303  1.00  0.63           N
ATOM   1462  OE1 GLN A  96      -8.794  22.999  20.889  1.00  0.63           O
ATOM      0  H   GLN A  96     -11.204  20.162  17.596  1.00  0.63           H   new
ATOM      0  HA  GLN A  96     -12.060  22.726  17.471  1.00  0.63           H   new
ATOM      0  HB2 GLN A  96      -9.636  21.817  18.637  1.00  0.63           H   new
ATOM      0  HB3 GLN A  96      -9.929  23.333  18.415  1.00  0.63           H   new
ATOM      0  HG2 GLN A  96     -11.729  23.200  19.972  1.00  0.63           H   new
ATOM      0  HG3 GLN A  96     -11.403  21.693  20.209  1.00  0.63           H   new
ATOM      0 HE21 GLN A  96     -11.383  23.165  22.424  1.00  0.63           H   new
ATOM      0 HE22 GLN A  96     -10.018  23.436  22.954  1.00  0.63           H   new
ATOM   1471  N   LEU A  97     -11.031  23.305  15.362  1.00  0.63           N
ATOM   1472  CA  LEU A  97     -10.430  23.577  14.065  1.00  0.63           C
ATOM   1473  C   LEU A  97      -9.383  24.668  14.148  1.00  0.63           C
ATOM   1474  O   LEU A  97      -9.679  25.809  14.510  1.00  0.63           O
ATOM   1475  CB  LEU A  97     -11.504  24.002  13.062  1.00  0.63           C
ATOM   1476  CG  LEU A  97     -10.964  24.462  11.701  1.00  0.63           C
ATOM   1477  CD1 LEU A  97     -10.305  23.325  10.998  1.00  0.63           C
ATOM   1478  CD2 LEU A  97     -12.083  25.036  10.903  1.00  0.63           C
ATOM      0  H   LEU A  97     -11.672  23.835  15.579  1.00  0.63           H   new
ATOM      0  HA  LEU A  97     -10.002  22.757  13.772  1.00  0.63           H   new
ATOM      0  HB2 LEU A  97     -12.110  23.258  12.921  1.00  0.63           H   new
ATOM      0  HB3 LEU A  97     -12.025  24.723  13.450  1.00  0.63           H   new
ATOM      0  HG  LEU A  97     -10.292  25.151  11.824  1.00  0.63           H   new
ATOM      0 HD11 LEU A  97      -9.968  23.627  10.140  1.00  0.63           H   new
ATOM      0 HD12 LEU A  97      -9.569  22.994  11.536  1.00  0.63           H   new
ATOM      0 HD13 LEU A  97     -10.949  22.613  10.860  1.00  0.63           H   new
ATOM      0 HD21 LEU A  97     -11.749  25.329  10.041  1.00  0.63           H   new
ATOM      0 HD22 LEU A  97     -12.767  24.361  10.772  1.00  0.63           H   new
ATOM      0 HD23 LEU A  97     -12.463  25.793  11.376  1.00  0.63           H   new
ATOM   1490  N   LEU A  98      -8.141  24.345  13.802  1.00  0.65           N
ATOM   1491  CA  LEU A  98      -7.095  25.356  13.921  1.00  0.65           C
ATOM   1492  C   LEU A  98      -6.947  26.145  12.633  1.00  0.65           C
ATOM   1493  O   LEU A  98      -5.929  26.055  11.944  1.00  0.65           O
ATOM   1494  CB  LEU A  98      -5.774  24.715  14.313  1.00  0.65           C
ATOM   1495  CG  LEU A  98      -5.828  23.945  15.611  1.00  0.65           C
ATOM   1496  CD1 LEU A  98      -4.452  23.369  15.912  1.00  0.65           C
ATOM   1497  CD2 LEU A  98      -6.327  24.853  16.722  1.00  0.65           C
ATOM      0  H   LEU A  98      -7.889  23.578  13.507  1.00  0.65           H   new
ATOM      0  HA  LEU A  98      -7.355  25.975  14.621  1.00  0.65           H   new
ATOM      0  HB2 LEU A  98      -5.492  24.116  13.604  1.00  0.65           H   new
ATOM      0  HB3 LEU A  98      -5.098  25.407  14.386  1.00  0.65           H   new
ATOM      0  HG  LEU A  98      -6.450  23.204  15.540  1.00  0.65           H   new
ATOM      0 HD11 LEU A  98      -4.484  22.874  16.745  1.00  0.65           H   new
ATOM      0 HD12 LEU A  98      -4.185  22.775  15.193  1.00  0.65           H   new
ATOM      0 HD13 LEU A  98      -3.809  24.091  15.990  1.00  0.65           H   new
ATOM      0 HD21 LEU A  98      -6.361  24.357  17.555  1.00  0.65           H   new
ATOM      0 HD22 LEU A  98      -5.724  25.607  16.819  1.00  0.65           H   new
ATOM      0 HD23 LEU A  98      -7.215  25.176  16.502  1.00  0.65           H   new
ATOM   1509  N   ALA A  99      -7.996  26.876  12.287  1.00  0.68           N
ATOM   1510  CA  ALA A  99      -8.043  27.568  11.005  1.00  0.68           C
ATOM   1511  C   ALA A  99      -6.936  28.599  10.873  1.00  0.68           C
ATOM   1512  O   ALA A  99      -6.750  29.441  11.756  1.00  0.68           O
ATOM   1513  CB  ALA A  99      -9.394  28.244  10.814  1.00  0.68           C
ATOM      0  H   ALA A  99      -8.693  26.985  12.779  1.00  0.68           H   new
ATOM      0  HA  ALA A  99      -7.913  26.898  10.316  1.00  0.68           H   new
ATOM      0  HB1 ALA A  99      -9.410  28.700   9.958  1.00  0.68           H   new
ATOM      0  HB2 ALA A  99     -10.097  27.576  10.837  1.00  0.68           H   new
ATOM      0  HB3 ALA A  99      -9.537  28.888  11.525  1.00  0.68           H   new
ATOM   1519  N   VAL A 100      -6.259  28.601   9.725  1.00  0.72           N
ATOM   1520  CA  VAL A 100      -5.243  29.639   9.491  1.00  0.72           C
ATOM   1521  C   VAL A 100      -5.436  30.366   8.162  1.00  0.72           C
ATOM   1522  O   VAL A 100      -4.742  30.031   7.210  1.00  0.72           O
ATOM   1523  CB  VAL A 100      -3.821  29.061   9.439  1.00  0.72           C
ATOM   1524  CG1 VAL A 100      -2.829  30.203   9.381  1.00  0.72           C
ATOM   1525  CG2 VAL A 100      -3.593  28.147  10.579  1.00  0.72           C
ATOM      0  H   VAL A 100      -6.364  28.034   9.087  1.00  0.72           H   new
ATOM      0  HA  VAL A 100      -5.352  30.247  10.239  1.00  0.72           H   new
ATOM      0  HB  VAL A 100      -3.700  28.526   8.639  1.00  0.72           H   new
ATOM      0 HG11 VAL A 100      -1.927  29.847   9.348  1.00  0.72           H   new
ATOM      0 HG12 VAL A 100      -2.995  30.736   8.588  1.00  0.72           H   new
ATOM      0 HG13 VAL A 100      -2.928  30.758  10.170  1.00  0.72           H   new
ATOM      0 HG21 VAL A 100      -2.692  27.790  10.533  1.00  0.72           H   new
ATOM      0 HG22 VAL A 100      -3.706  28.633  11.411  1.00  0.72           H   new
ATOM      0 HG23 VAL A 100      -4.231  27.418  10.542  1.00  0.72           H   new
ATOM   1535  N   PRO A 101      -6.354  31.340   8.046  1.00  0.77           N
ATOM   1536  CA  PRO A 101      -6.640  32.028   6.803  1.00  0.77           C
ATOM   1537  C   PRO A 101      -5.476  32.944   6.433  1.00  0.77           C
ATOM   1538  O   PRO A 101      -4.716  33.346   7.318  1.00  0.77           O
ATOM   1539  CB  PRO A 101      -7.942  32.778   7.127  1.00  0.77           C
ATOM   1540  CG  PRO A 101      -7.924  32.971   8.627  1.00  0.77           C
ATOM   1541  CD  PRO A 101      -7.175  31.761   9.196  1.00  0.77           C
ATOM      0  HA  PRO A 101      -6.746  31.453   6.029  1.00  0.77           H   new
ATOM      0  HB2 PRO A 101      -7.980  33.630   6.664  1.00  0.77           H   new
ATOM      0  HB3 PRO A 101      -8.719  32.268   6.848  1.00  0.77           H   new
ATOM      0  HG2 PRO A 101      -7.479  33.799   8.866  1.00  0.77           H   new
ATOM      0  HG3 PRO A 101      -8.825  33.021   8.982  1.00  0.77           H   new
ATOM      0  HD2 PRO A 101      -6.631  31.999   9.963  1.00  0.77           H   new
ATOM      0  HD3 PRO A 101      -7.782  31.061   9.485  1.00  0.77           H   new
ATOM   1549  N   PRO A 102      -5.318  33.289   5.146  1.00  0.81           N
ATOM   1550  CA  PRO A 102      -4.276  34.153   4.634  1.00  0.81           C
ATOM   1551  C   PRO A 102      -4.238  35.483   5.353  1.00  0.81           C
ATOM   1552  O   PRO A 102      -5.270  36.119   5.552  1.00  0.81           O
ATOM   1553  CB  PRO A 102      -4.719  34.359   3.182  1.00  0.81           C
ATOM   1554  CG  PRO A 102      -5.497  33.115   2.840  1.00  0.81           C
ATOM   1555  CD  PRO A 102      -6.233  32.763   4.102  1.00  0.81           C
ATOM      0  HA  PRO A 102      -3.388  33.777   4.741  1.00  0.81           H   new
ATOM      0  HB2 PRO A 102      -5.267  35.154   3.090  1.00  0.81           H   new
ATOM      0  HB3 PRO A 102      -3.956  34.471   2.593  1.00  0.81           H   new
ATOM      0  HG2 PRO A 102      -6.112  33.275   2.107  1.00  0.81           H   new
ATOM      0  HG3 PRO A 102      -4.907  32.396   2.564  1.00  0.81           H   new
ATOM      0  HD2 PRO A 102      -7.108  33.180   4.141  1.00  0.81           H   new
ATOM      0  HD3 PRO A 102      -6.371  31.807   4.188  1.00  0.81           H   new
ATOM   1563  N   GLY A 103      -3.038  35.909   5.717  1.00  0.84           N
ATOM   1564  CA  GLY A 103      -2.839  37.188   6.387  1.00  0.84           C
ATOM   1565  C   GLY A 103      -3.115  37.166   7.895  1.00  0.84           C
ATOM   1566  O   GLY A 103      -2.936  38.188   8.559  1.00  0.84           O
ATOM      0  H   GLY A 103      -2.314  35.465   5.583  1.00  0.84           H   new
ATOM      0  HA2 GLY A 103      -1.925  37.478   6.241  1.00  0.84           H   new
ATOM      0  HA3 GLY A 103      -3.415  37.850   5.974  1.00  0.84           H   new
ATOM   1570  N   GLU A 104      -3.521  36.016   8.445  1.00  0.84           N
ATOM   1571  CA  GLU A 104      -3.853  35.960   9.868  1.00  0.84           C
ATOM   1572  C   GLU A 104      -3.140  34.841  10.625  1.00  0.84           C
ATOM   1573  O   GLU A 104      -2.594  33.901  10.036  1.00  0.84           O
ATOM   1574  CB  GLU A 104      -5.366  35.827  10.057  1.00  0.84           C
ATOM   1575  CG  GLU A 104      -6.183  36.989   9.451  1.00  0.84           C
ATOM   1576  CD  GLU A 104      -7.693  36.946   9.711  1.00  0.84           C
ATOM   1577  OE1 GLU A 104      -8.170  36.076  10.411  1.00  0.84           O
ATOM   1578  OE2 GLU A 104      -8.368  37.819   9.219  1.00  0.84           O1-
ATOM      0  H   GLU A 104      -3.609  35.274   8.020  1.00  0.84           H   new
ATOM      0  HA  GLU A 104      -3.538  36.795  10.247  1.00  0.84           H   new
ATOM      0  HB2 GLU A 104      -5.660  34.994   9.656  1.00  0.84           H   new
ATOM      0  HB3 GLU A 104      -5.560  35.769  11.006  1.00  0.84           H   new
ATOM      0  HG2 GLU A 104      -5.835  37.824   9.801  1.00  0.84           H   new
ATOM      0  HG3 GLU A 104      -6.037  37.000   8.492  1.00  0.84           H   new
ATOM   1585  N   ARG A 105      -3.131  34.975  11.951  1.00  0.83           N
ATOM   1586  CA  ARG A 105      -2.583  33.972  12.861  1.00  0.83           C
ATOM   1587  C   ARG A 105      -3.581  32.833  13.016  1.00  0.83           C
ATOM   1588  O   ARG A 105      -4.762  33.001  12.718  1.00  0.83           O
ATOM   1589  CB  ARG A 105      -2.284  34.584  14.220  1.00  0.83           C
ATOM   1590  CG  ARG A 105      -1.165  35.623  14.228  1.00  0.83           C
ATOM   1591  CD  ARG A 105      -0.927  36.176  15.596  1.00  0.83           C
ATOM   1592  NE  ARG A 105       0.132  37.179  15.604  1.00  0.83           N
ATOM   1593  CZ  ARG A 105       0.515  37.885  16.689  1.00  0.83           C
ATOM   1594  NH1 ARG A 105      -0.080  37.691  17.846  1.00  0.83           N1+
ATOM   1595  NH2 ARG A 105       1.489  38.773  16.589  1.00  0.83           N
ATOM      0  H   ARG A 105      -3.450  35.665  12.353  1.00  0.83           H   new
ATOM      0  HA  ARG A 105      -1.753  33.633  12.490  1.00  0.83           H   new
ATOM      0  HB2 ARG A 105      -3.093  34.998  14.559  1.00  0.83           H   new
ATOM      0  HB3 ARG A 105      -2.050  33.872  14.836  1.00  0.83           H   new
ATOM      0  HG2 ARG A 105      -0.348  35.220  13.896  1.00  0.83           H   new
ATOM      0  HG3 ARG A 105      -1.391  36.346  13.622  1.00  0.83           H   new
ATOM      0  HD2 ARG A 105      -1.747  36.570  15.932  1.00  0.83           H   new
ATOM      0  HD3 ARG A 105      -0.692  35.454  16.199  1.00  0.83           H   new
ATOM      0  HE  ARG A 105       0.542  37.332  14.864  1.00  0.83           H   new
ATOM      0 HH11 ARG A 105      -0.714  37.114  17.912  1.00  0.83           H   new
ATOM      0 HH12 ARG A 105       0.165  38.141  18.536  1.00  0.83           H   new
ATOM      0 HH21 ARG A 105       1.878  38.901  15.833  1.00  0.83           H   new
ATOM      0 HH22 ARG A 105       1.733  39.223  17.280  1.00  0.83           H   new
ATOM   1609  N   ALA A 106      -3.121  31.671  13.458  1.00  0.79           N
ATOM   1610  CA  ALA A 106      -4.047  30.562  13.649  1.00  0.79           C
ATOM   1611  C   ALA A 106      -5.124  30.904  14.666  1.00  0.79           C
ATOM   1612  O   ALA A 106      -4.842  31.503  15.708  1.00  0.79           O
ATOM   1613  CB  ALA A 106      -3.297  29.323  14.112  1.00  0.79           C
ATOM      0  H   ALA A 106      -2.299  31.504  13.649  1.00  0.79           H   new
ATOM      0  HA  ALA A 106      -4.473  30.389  12.795  1.00  0.79           H   new
ATOM      0  HB1 ALA A 106      -3.923  28.593  14.236  1.00  0.79           H   new
ATOM      0  HB2 ALA A 106      -2.639  29.075  13.444  1.00  0.79           H   new
ATOM      0  HB3 ALA A 106      -2.850  29.510  14.952  1.00  0.79           H   new
ATOM   1619  N   ARG A 107      -6.343  30.455  14.391  1.00  0.75           N
ATOM   1620  CA  ARG A 107      -7.472  30.632  15.286  1.00  0.75           C
ATOM   1621  C   ARG A 107      -7.955  29.254  15.711  1.00  0.75           C
ATOM   1622  O   ARG A 107      -7.798  28.302  14.965  1.00  0.75           O
ATOM   1623  CB  ARG A 107      -8.589  31.384  14.582  1.00  0.75           C
ATOM   1624  CG  ARG A 107      -8.267  32.819  14.177  1.00  0.75           C
ATOM   1625  CD  ARG A 107      -9.423  33.444  13.471  1.00  0.75           C
ATOM   1626  NE  ARG A 107      -9.143  34.802  13.020  1.00  0.75           N
ATOM   1627  CZ  ARG A 107      -9.304  35.913  13.751  1.00  0.75           C
ATOM   1628  NH1 ARG A 107      -9.730  35.859  14.999  1.00  0.75           N1+
ATOM   1629  NH2 ARG A 107      -9.028  37.056  13.179  1.00  0.75           N
ATOM      0  H   ARG A 107      -6.538  30.033  13.667  1.00  0.75           H   new
ATOM      0  HA  ARG A 107      -7.205  31.149  16.062  1.00  0.75           H   new
ATOM      0  HB2 ARG A 107      -8.838  30.889  13.786  1.00  0.75           H   new
ATOM      0  HB3 ARG A 107      -9.365  31.396  15.164  1.00  0.75           H   new
ATOM      0  HG2 ARG A 107      -8.044  33.339  14.965  1.00  0.75           H   new
ATOM      0  HG3 ARG A 107      -7.487  32.829  13.601  1.00  0.75           H   new
ATOM      0  HD2 ARG A 107      -9.664  32.897  12.707  1.00  0.75           H   new
ATOM      0  HD3 ARG A 107     -10.190  33.456  14.064  1.00  0.75           H   new
ATOM      0  HE  ARG A 107      -8.850  34.898  12.217  1.00  0.75           H   new
ATOM      0 HH11 ARG A 107      -9.911  35.099  15.359  1.00  0.75           H   new
ATOM      0 HH12 ARG A 107      -9.827  36.584  15.452  1.00  0.75           H   new
ATOM      0 HH21 ARG A 107      -8.755  37.074  12.364  1.00  0.75           H   new
ATOM      0 HH22 ARG A 107      -9.120  37.790  13.618  1.00  0.75           H   new
ATOM   1643  N   ASN A 108      -8.524  29.143  16.907  1.00  0.72           N
ATOM   1644  CA  ASN A 108      -9.045  27.867  17.409  1.00  0.72           C
ATOM   1645  C   ASN A 108     -10.567  27.875  17.561  1.00  0.72           C
ATOM   1646  O   ASN A 108     -11.098  28.550  18.447  1.00  0.72           O
ATOM   1647  CB  ASN A 108      -8.341  27.510  18.706  1.00  0.72           C
ATOM   1648  CG  ASN A 108      -8.748  26.200  19.291  1.00  0.72           C
ATOM   1649  ND2 ASN A 108      -7.821  25.540  19.945  1.00  0.72           N
ATOM   1650  OD1 ASN A 108      -9.899  25.784  19.158  1.00  0.72           O
ATOM      0  H   ASN A 108      -8.621  29.801  17.452  1.00  0.72           H   new
ATOM      0  HA  ASN A 108      -8.856  27.179  16.752  1.00  0.72           H   new
ATOM      0  HB2 ASN A 108      -7.384  27.497  18.548  1.00  0.72           H   new
ATOM      0  HB3 ASN A 108      -8.512  28.209  19.357  1.00  0.72           H   new
ATOM      0 HD21 ASN A 108      -8.006  24.781  20.304  1.00  0.72           H   new
ATOM      0 HD22 ASN A 108      -7.029  25.867  20.014  1.00  0.72           H   new
ATOM   1657  N   ILE A 109     -11.270  27.158  16.675  1.00  0.69           N
ATOM   1658  CA  ILE A 109     -12.731  27.192  16.694  1.00  0.69           C
ATOM   1659  C   ILE A 109     -13.352  25.858  17.106  1.00  0.69           C
ATOM   1660  O   ILE A 109     -13.155  24.828  16.461  1.00  0.69           O
ATOM   1661  CB  ILE A 109     -13.249  27.566  15.303  1.00  0.69           C
ATOM   1662  CG1 ILE A 109     -12.663  28.910  14.916  1.00  0.69           C
ATOM   1663  CG2 ILE A 109     -14.775  27.583  15.287  1.00  0.69           C
ATOM   1664  CD1 ILE A 109     -11.335  28.770  14.135  1.00  0.69           C
ATOM      0  H   ILE A 109     -10.925  26.656  16.068  1.00  0.69           H   new
ATOM      0  HA  ILE A 109     -12.989  27.853  17.355  1.00  0.69           H   new
ATOM      0  HB  ILE A 109     -12.970  26.904  14.651  1.00  0.69           H   new
ATOM      0 HG12 ILE A 109     -13.304  29.396  14.374  1.00  0.69           H   new
ATOM      0 HG13 ILE A 109     -12.511  29.436  15.716  1.00  0.69           H   new
ATOM      0 HG21 ILE A 109     -15.087  27.821  14.400  1.00  0.69           H   new
ATOM      0 HG22 ILE A 109     -15.111  26.704  15.522  1.00  0.69           H   new
ATOM      0 HG23 ILE A 109     -15.098  28.235  15.929  1.00  0.69           H   new
ATOM      0 HD11 ILE A 109     -10.998  29.651  13.909  1.00  0.69           H   new
ATOM      0 HD12 ILE A 109     -10.684  28.306  14.684  1.00  0.69           H   new
ATOM      0 HD13 ILE A 109     -11.490  28.265  13.321  1.00  0.69           H   new
ATOM   1676  N   GLN A 110     -14.099  25.879  18.207  1.00  0.68           N
ATOM   1677  CA  GLN A 110     -14.698  24.655  18.731  1.00  0.68           C
ATOM   1678  C   GLN A 110     -16.062  24.398  18.098  1.00  0.68           C
ATOM   1679  O   GLN A 110     -16.884  25.311  17.973  1.00  0.68           O
ATOM   1680  CB  GLN A 110     -14.739  24.696  20.256  1.00  0.68           C
ATOM   1681  CG  GLN A 110     -15.216  23.415  20.929  1.00  0.68           C
ATOM   1682  CD  GLN A 110     -14.935  23.465  22.426  1.00  0.68           C
ATOM   1683  NE2 GLN A 110     -15.704  22.754  23.240  1.00  0.68           N
ATOM   1684  OE1 GLN A 110     -13.990  24.156  22.838  1.00  0.68           O
ATOM      0  H   GLN A 110     -14.270  26.588  18.663  1.00  0.68           H   new
ATOM      0  HA  GLN A 110     -14.143  23.898  18.486  1.00  0.68           H   new
ATOM      0  HB2 GLN A 110     -13.850  24.904  20.583  1.00  0.68           H   new
ATOM      0  HB3 GLN A 110     -15.320  25.423  20.530  1.00  0.68           H   new
ATOM      0  HG2 GLN A 110     -16.167  23.297  20.776  1.00  0.68           H   new
ATOM      0  HG3 GLN A 110     -14.768  22.650  20.535  1.00  0.68           H   new
ATOM      0 HE21 GLN A 110     -16.351  22.286  22.921  1.00  0.68           H   new
ATOM      0 HE22 GLN A 110     -15.556  22.761  24.087  1.00  0.68           H   new
ATOM   1693  N   THR A 111     -16.272  23.157  17.676  1.00  0.68           N
ATOM   1694  CA  THR A 111     -17.486  22.750  16.980  1.00  0.68           C
ATOM   1695  C   THR A 111     -17.823  21.268  17.145  1.00  0.68           C
ATOM   1696  O   THR A 111     -16.948  20.453  17.418  1.00  0.68           O
ATOM   1697  CB  THR A 111     -17.301  23.066  15.495  1.00  0.68           C
ATOM   1698  CG2 THR A 111     -16.143  22.270  14.985  1.00  0.68           C
ATOM   1699  OG1 THR A 111     -18.501  22.772  14.764  1.00  0.68           O
ATOM      0  H   THR A 111     -15.706  22.519  17.787  1.00  0.68           H   new
ATOM      0  HA  THR A 111     -18.228  23.239  17.370  1.00  0.68           H   new
ATOM      0  HB  THR A 111     -17.119  24.011  15.374  1.00  0.68           H   new
ATOM      0  HG1 THR A 111     -18.385  22.951  13.952  1.00  0.68           H   new
ATOM      0 HG21 THR A 111     -16.011  22.458  14.043  1.00  0.68           H   new
ATOM      0 HG22 THR A 111     -15.343  22.510  15.478  1.00  0.68           H   new
ATOM      0 HG23 THR A 111     -16.323  21.324  15.103  1.00  0.68           H   new
ATOM   1707  N   LEU A 112     -19.093  20.914  16.990  1.00  0.71           N
ATOM   1708  CA  LEU A 112     -19.480  19.501  17.000  1.00  0.71           C
ATOM   1709  C   LEU A 112     -19.630  19.014  15.554  1.00  0.71           C
ATOM   1710  O   LEU A 112     -20.410  19.617  14.819  1.00  0.71           O
ATOM   1711  CB  LEU A 112     -20.823  19.338  17.721  1.00  0.71           C
ATOM   1712  CG  LEU A 112     -21.409  17.929  17.747  1.00  0.71           C
ATOM   1713  CD1 LEU A 112     -20.509  17.023  18.529  1.00  0.71           C
ATOM   1714  CD2 LEU A 112     -22.791  17.974  18.362  1.00  0.71           C
ATOM      0  H   LEU A 112     -19.742  21.467  16.879  1.00  0.71           H   new
ATOM      0  HA  LEU A 112     -18.800  18.983  17.459  1.00  0.71           H   new
ATOM      0  HB2 LEU A 112     -20.716  19.640  18.636  1.00  0.71           H   new
ATOM      0  HB3 LEU A 112     -21.468  19.928  17.301  1.00  0.71           H   new
ATOM      0  HG  LEU A 112     -21.480  17.584  16.843  1.00  0.71           H   new
ATOM      0 HD11 LEU A 112     -20.884  16.128  18.544  1.00  0.71           H   new
ATOM      0 HD12 LEU A 112     -19.633  16.999  18.113  1.00  0.71           H   new
ATOM      0 HD13 LEU A 112     -20.427  17.354  19.437  1.00  0.71           H   new
ATOM      0 HD21 LEU A 112     -23.167  17.080  18.380  1.00  0.71           H   new
ATOM      0 HD22 LEU A 112     -22.732  18.318  19.267  1.00  0.71           H   new
ATOM      0 HD23 LEU A 112     -23.362  18.553  17.833  1.00  0.71           H   new
ATOM   1726  N   PRO A 113     -18.857  18.021  15.068  1.00  0.76           N
ATOM   1727  CA  PRO A 113     -18.992  17.478  13.740  1.00  0.76           C
ATOM   1728  C   PRO A 113     -20.351  16.817  13.572  1.00  0.76           C
ATOM   1729  O   PRO A 113     -20.890  16.244  14.517  1.00  0.76           O
ATOM   1730  CB  PRO A 113     -17.874  16.433  13.655  1.00  0.76           C
ATOM   1731  CG  PRO A 113     -16.895  16.842  14.698  1.00  0.76           C
ATOM   1732  CD  PRO A 113     -17.749  17.429  15.819  1.00  0.76           C
ATOM      0  HA  PRO A 113     -18.927  18.155  13.048  1.00  0.76           H   new
ATOM      0  HB2 PRO A 113     -18.213  15.540  13.821  1.00  0.76           H   new
ATOM      0  HB3 PRO A 113     -17.467  16.423  12.774  1.00  0.76           H   new
ATOM      0  HG2 PRO A 113     -16.375  16.085  15.010  1.00  0.76           H   new
ATOM      0  HG3 PRO A 113     -16.266  17.496  14.354  1.00  0.76           H   new
ATOM      0  HD2 PRO A 113     -18.052  16.749  16.440  1.00  0.76           H   new
ATOM      0  HD3 PRO A 113     -17.265  18.091  16.337  1.00  0.76           H   new
ATOM   1740  N   GLY A 114     -20.874  16.853  12.366  1.00  0.84           N
ATOM   1741  CA  GLY A 114     -22.080  16.126  12.028  1.00  0.84           C
ATOM   1742  C   GLY A 114     -21.597  14.966  11.193  1.00  0.84           C
ATOM   1743  O   GLY A 114     -20.393  14.695  11.189  1.00  0.84           O
ATOM      0  H   GLY A 114     -20.539  17.302  11.714  1.00  0.84           H   new
ATOM      0  HA2 GLY A 114     -22.543  15.820  12.823  1.00  0.84           H   new
ATOM      0  HA3 GLY A 114     -22.702  16.683  11.534  1.00  0.84           H   new
ATOM   1747  N   ILE A 115     -22.500  14.278  10.505  1.00  0.95           N
ATOM   1748  CA  ILE A 115     -22.078  13.171   9.655  1.00  0.95           C
ATOM   1749  C   ILE A 115     -22.585  13.342   8.229  1.00  0.95           C
ATOM   1750  O   ILE A 115     -23.776  13.555   7.988  1.00  0.95           O
ATOM   1751  CB  ILE A 115     -22.475  11.799  10.233  1.00  0.95           C
ATOM   1752  CG1 ILE A 115     -21.797  11.587  11.624  1.00  0.95           C
ATOM   1753  CG2 ILE A 115     -22.053  10.705   9.269  1.00  0.95           C
ATOM   1754  CD1 ILE A 115     -22.236  10.343  12.344  1.00  0.95           C
ATOM      0  H   ILE A 115     -23.346  14.431  10.515  1.00  0.95           H   new
ATOM      0  HA  ILE A 115     -21.109  13.192   9.631  1.00  0.95           H   new
ATOM      0  HB  ILE A 115     -23.437  11.765  10.352  1.00  0.95           H   new
ATOM      0 HG12 ILE A 115     -20.835  11.555  11.502  1.00  0.95           H   new
ATOM      0 HG13 ILE A 115     -21.986  12.356  12.184  1.00  0.95           H   new
ATOM      0 HG21 ILE A 115     -22.302   9.840   9.631  1.00  0.95           H   new
ATOM      0 HG22 ILE A 115     -22.495  10.837   8.416  1.00  0.95           H   new
ATOM      0 HG23 ILE A 115     -21.092  10.737   9.143  1.00  0.95           H   new
ATOM      0 HD11 ILE A 115     -21.774  10.281  13.195  1.00  0.95           H   new
ATOM      0 HD12 ILE A 115     -23.193  10.379  12.498  1.00  0.95           H   new
ATOM      0 HD13 ILE A 115     -22.025   9.565  11.805  1.00  0.95           H   new
ATOM   1766  N   PHE A 116     -21.650  13.268   7.298  1.00  1.10           N
ATOM   1767  CA  PHE A 116     -21.862  13.393   5.872  1.00  1.10           C
ATOM   1768  C   PHE A 116     -21.894  12.003   5.242  1.00  1.10           C
ATOM   1769  O   PHE A 116     -20.955  11.218   5.379  1.00  1.10           O
ATOM   1770  CB  PHE A 116     -20.736  14.293   5.338  1.00  1.10           C
ATOM   1771  CG  PHE A 116     -20.651  14.582   3.886  1.00  1.10           C
ATOM   1772  CD1 PHE A 116     -21.661  15.243   3.212  1.00  1.10           C
ATOM   1773  CD2 PHE A 116     -19.492  14.256   3.203  1.00  1.10           C
ATOM   1774  CE1 PHE A 116     -21.523  15.542   1.870  1.00  1.10           C
ATOM   1775  CE2 PHE A 116     -19.348  14.563   1.870  1.00  1.10           C
ATOM   1776  CZ  PHE A 116     -20.366  15.199   1.201  1.00  1.10           C
ATOM      0  H   PHE A 116     -20.824  13.135   7.496  1.00  1.10           H   new
ATOM      0  HA  PHE A 116     -22.713  13.801   5.649  1.00  1.10           H   new
ATOM      0  HB2 PHE A 116     -20.802  15.144   5.799  1.00  1.10           H   new
ATOM      0  HB3 PHE A 116     -19.894  13.891   5.603  1.00  1.10           H   new
ATOM      0  HD1 PHE A 116     -22.436  15.487   3.664  1.00  1.10           H   new
ATOM      0  HD2 PHE A 116     -18.801  13.824   3.651  1.00  1.10           H   new
ATOM      0  HE1 PHE A 116     -22.211  15.975   1.417  1.00  1.10           H   new
ATOM      0  HE2 PHE A 116     -18.564  14.341   1.423  1.00  1.10           H   new
ATOM      0  HZ  PHE A 116     -20.275  15.398   0.297  1.00  1.10           H   new
ATOM   1786  N   LYS A 117     -23.005  11.664   4.599  1.00  1.25           N
ATOM   1787  CA  LYS A 117     -23.133  10.329   4.020  1.00  1.25           C
ATOM   1788  C   LYS A 117     -22.804  10.354   2.542  1.00  1.25           C
ATOM   1789  O   LYS A 117     -23.423  11.098   1.779  1.00  1.25           O
ATOM   1790  CB  LYS A 117     -24.541   9.771   4.246  1.00  1.25           C
ATOM   1791  CG  LYS A 117     -24.705   8.316   3.816  1.00  1.25           C
ATOM   1792  CD  LYS A 117     -26.110   7.779   4.115  1.00  1.25           C
ATOM   1793  CE  LYS A 117     -26.379   7.678   5.624  1.00  1.25           C
ATOM   1794  NZ  LYS A 117     -25.512   6.663   6.288  1.00  1.25           N1+
ATOM      0  H   LYS A 117     -23.685  12.179   4.487  1.00  1.25           H   new
ATOM      0  HA  LYS A 117     -22.499   9.745   4.466  1.00  1.25           H   new
ATOM      0  HB2 LYS A 117     -24.763   9.848   5.187  1.00  1.25           H   new
ATOM      0  HB3 LYS A 117     -25.178  10.317   3.759  1.00  1.25           H   new
ATOM      0  HG2 LYS A 117     -24.527   8.239   2.866  1.00  1.25           H   new
ATOM      0  HG3 LYS A 117     -24.047   7.769   4.273  1.00  1.25           H   new
ATOM      0  HD2 LYS A 117     -26.771   8.361   3.708  1.00  1.25           H   new
ATOM      0  HD3 LYS A 117     -26.214   6.904   3.710  1.00  1.25           H   new
ATOM      0  HE2 LYS A 117     -26.232   8.544   6.035  1.00  1.25           H   new
ATOM      0  HE3 LYS A 117     -27.310   7.449   5.770  1.00  1.25           H   new
ATOM      0  HZ1 LYS A 117     -25.794   6.531   7.122  1.00  1.25           H   new
ATOM      0  HZ2 LYS A 117     -25.552   5.897   5.837  1.00  1.25           H   new
ATOM      0  HZ3 LYS A 117     -24.671   6.954   6.302  1.00  1.25           H   new
ATOM   1808  N   THR A 118     -21.833   9.539   2.135  1.00  1.36           N
ATOM   1809  CA  THR A 118     -21.408   9.505   0.748  1.00  1.36           C
ATOM   1810  C   THR A 118     -21.457   8.087   0.204  1.00  1.36           C
ATOM   1811  O   THR A 118     -21.746   7.128   0.919  1.00  1.36           O
ATOM   1812  CB  THR A 118     -19.957   9.970   0.604  1.00  1.36           C
ATOM   1813  CG2 THR A 118     -19.746  11.228   1.418  1.00  1.36           C
ATOM   1814  OG1 THR A 118     -19.092   8.950   1.110  1.00  1.36           O
ATOM      0  H   THR A 118     -21.409   8.998   2.652  1.00  1.36           H   new
ATOM      0  HA  THR A 118     -22.010  10.090   0.262  1.00  1.36           H   new
ATOM      0  HB  THR A 118     -19.764  10.146  -0.330  1.00  1.36           H   new
ATOM      0  HG1 THR A 118     -19.358   8.708   1.869  1.00  1.36           H   new
ATOM      0 HG21 THR A 118     -18.826  11.522   1.327  1.00  1.36           H   new
ATOM      0 HG22 THR A 118     -20.341  11.924   1.098  1.00  1.36           H   new
ATOM      0 HG23 THR A 118     -19.935  11.045   2.352  1.00  1.36           H   new
ATOM   1822  N   LYS A 119     -21.091   7.943  -1.061  1.00  1.41           N
ATOM   1823  CA  LYS A 119     -21.013   6.638  -1.708  1.00  1.41           C
ATOM   1824  C   LYS A 119     -19.957   5.726  -1.065  1.00  1.41           C
ATOM   1825  O   LYS A 119     -19.982   4.512  -1.269  1.00  1.41           O
ATOM   1826  CB  LYS A 119     -20.717   6.801  -3.198  1.00  1.41           C
ATOM   1827  CG  LYS A 119     -21.861   7.419  -4.001  1.00  1.41           C
ATOM   1828  CD  LYS A 119     -21.499   7.558  -5.476  1.00  1.41           C
ATOM   1829  CE  LYS A 119     -22.646   8.166  -6.277  1.00  1.41           C
ATOM   1830  NZ  LYS A 119     -22.291   8.333  -7.713  1.00  1.41           N1+
ATOM      0  H   LYS A 119     -20.879   8.601  -1.573  1.00  1.41           H   new
ATOM      0  HA  LYS A 119     -21.877   6.213  -1.590  1.00  1.41           H   new
ATOM      0  HB2 LYS A 119     -19.927   7.354  -3.302  1.00  1.41           H   new
ATOM      0  HB3 LYS A 119     -20.506   5.931  -3.572  1.00  1.41           H   new
ATOM      0  HG2 LYS A 119     -22.654   6.868  -3.912  1.00  1.41           H   new
ATOM      0  HG3 LYS A 119     -22.079   8.291  -3.637  1.00  1.41           H   new
ATOM      0  HD2 LYS A 119     -20.709   8.114  -5.566  1.00  1.41           H   new
ATOM      0  HD3 LYS A 119     -21.275   6.687  -5.839  1.00  1.41           H   new
ATOM      0  HE2 LYS A 119     -23.429   7.599  -6.201  1.00  1.41           H   new
ATOM      0  HE3 LYS A 119     -22.882   9.028  -5.900  1.00  1.41           H   new
ATOM      0  HZ1 LYS A 119     -22.980   8.689  -8.150  1.00  1.41           H   new
ATOM      0  HZ2 LYS A 119     -21.585   8.871  -7.784  1.00  1.41           H   new
ATOM      0  HZ3 LYS A 119     -22.095   7.539  -8.065  1.00  1.41           H   new
ATOM   1844  N   ASP A 120     -19.006   6.319  -0.327  1.00  1.37           N
ATOM   1845  CA  ASP A 120     -17.930   5.578   0.308  1.00  1.37           C
ATOM   1846  C   ASP A 120     -18.195   5.362   1.798  1.00  1.37           C
ATOM   1847  O   ASP A 120     -17.309   4.913   2.530  1.00  1.37           O
ATOM   1848  CB  ASP A 120     -16.612   6.332   0.151  1.00  1.37           C
ATOM   1849  CG  ASP A 120     -16.164   6.460  -1.299  1.00  1.37           C
ATOM   1850  OD1 ASP A 120     -16.267   5.511  -2.052  1.00  1.37           O
ATOM   1851  OD2 ASP A 120     -15.658   7.497  -1.654  1.00  1.37           O1-
ATOM      0  H   ASP A 120     -18.976   7.167  -0.186  1.00  1.37           H   new
ATOM      0  HA  ASP A 120     -17.879   4.713  -0.128  1.00  1.37           H   new
ATOM      0  HB2 ASP A 120     -16.705   7.218   0.534  1.00  1.37           H   new
ATOM      0  HB3 ASP A 120     -15.922   5.875   0.658  1.00  1.37           H   new
ATOM   1856  N   GLY A 121     -19.407   5.684   2.256  1.00  1.26           N
ATOM   1857  CA  GLY A 121     -19.740   5.536   3.666  1.00  1.26           C
ATOM   1858  C   GLY A 121     -19.819   6.877   4.393  1.00  1.26           C
ATOM   1859  O   GLY A 121     -19.766   7.947   3.769  1.00  1.26           O
ATOM      0  H   GLY A 121     -20.045   5.988   1.766  1.00  1.26           H   new
ATOM      0  HA2 GLY A 121     -20.590   5.077   3.748  1.00  1.26           H   new
ATOM      0  HA3 GLY A 121     -19.073   4.977   4.096  1.00  1.26           H   new
ATOM   1863  N   ASP A 122     -19.985   6.794   5.713  1.00  1.13           N
ATOM   1864  CA  ASP A 122     -20.165   7.956   6.578  1.00  1.13           C
ATOM   1865  C   ASP A 122     -18.849   8.628   6.966  1.00  1.13           C
ATOM   1866  O   ASP A 122     -17.925   7.960   7.437  1.00  1.13           O
ATOM   1867  CB  ASP A 122     -20.904   7.538   7.839  1.00  1.13           C
ATOM   1868  CG  ASP A 122     -22.353   7.136   7.575  1.00  1.13           C
ATOM   1869  OD1 ASP A 122     -22.836   7.355   6.481  1.00  1.13           O
ATOM   1870  OD2 ASP A 122     -22.981   6.617   8.463  1.00  1.13           O1-
ATOM      0  H   ASP A 122     -19.996   6.046   6.137  1.00  1.13           H   new
ATOM      0  HA  ASP A 122     -20.678   8.606   6.073  1.00  1.13           H   new
ATOM      0  HB2 ASP A 122     -20.437   6.794   8.250  1.00  1.13           H   new
ATOM      0  HB3 ASP A 122     -20.887   8.270   8.475  1.00  1.13           H   new
ATOM   1875  N   ILE A 123     -18.776   9.944   6.765  1.00  1.00           N
ATOM   1876  CA  ILE A 123     -17.600  10.740   7.103  1.00  1.00           C
ATOM   1877  C   ILE A 123     -18.008  11.889   8.047  1.00  1.00           C
ATOM   1878  O   ILE A 123     -19.003  12.566   7.809  1.00  1.00           O
ATOM   1879  CB  ILE A 123     -16.943  11.305   5.827  1.00  1.00           C
ATOM   1880  CG1 ILE A 123     -16.543  10.182   4.871  1.00  1.00           C
ATOM   1881  CG2 ILE A 123     -15.684  12.086   6.202  1.00  1.00           C
ATOM   1882  CD1 ILE A 123     -16.120  10.700   3.518  1.00  1.00           C
ATOM      0  H   ILE A 123     -19.418  10.404   6.424  1.00  1.00           H   new
ATOM      0  HA  ILE A 123     -16.954  10.172   7.551  1.00  1.00           H   new
ATOM      0  HB  ILE A 123     -17.588  11.882   5.390  1.00  1.00           H   new
ATOM      0 HG12 ILE A 123     -15.816   9.673   5.261  1.00  1.00           H   new
ATOM      0 HG13 ILE A 123     -17.290   9.572   4.762  1.00  1.00           H   new
ATOM      0 HG21 ILE A 123     -15.272  12.441   5.399  1.00  1.00           H   new
ATOM      0 HG22 ILE A 123     -15.921  12.817   6.793  1.00  1.00           H   new
ATOM      0 HG23 ILE A 123     -15.059  11.496   6.652  1.00  1.00           H   new
ATOM      0 HD11 ILE A 123     -15.876   9.954   2.948  1.00  1.00           H   new
ATOM      0 HD12 ILE A 123     -16.854  11.189   3.114  1.00  1.00           H   new
ATOM      0 HD13 ILE A 123     -15.357  11.290   3.621  1.00  1.00           H   new
ATOM   1894  N   GLY A 124     -17.286  12.105   9.135  1.00  0.89           N
ATOM   1895  CA  GLY A 124     -17.666  13.196  10.038  1.00  0.89           C
ATOM   1896  C   GLY A 124     -17.472  14.511   9.310  1.00  0.89           C
ATOM   1897  O   GLY A 124     -16.625  14.583   8.425  1.00  0.89           O
ATOM      0  H   GLY A 124     -16.594  11.652   9.370  1.00  0.89           H   new
ATOM      0  HA2 GLY A 124     -18.590  13.097  10.316  1.00  0.89           H   new
ATOM      0  HA3 GLY A 124     -17.124  13.173  10.842  1.00  0.89           H   new
ATOM   1901  N   ALA A 125     -18.205  15.561   9.673  1.00  0.83           N
ATOM   1902  CA  ALA A 125     -17.996  16.824   8.961  1.00  0.83           C
ATOM   1903  C   ALA A 125     -18.253  18.074   9.793  1.00  0.83           C
ATOM   1904  O   ALA A 125     -19.119  18.110  10.663  1.00  0.83           O
ATOM   1905  CB  ALA A 125     -18.885  16.859   7.745  1.00  0.83           C
ATOM      0  H   ALA A 125     -18.799  15.570  10.295  1.00  0.83           H   new
ATOM      0  HA  ALA A 125     -17.055  16.843   8.726  1.00  0.83           H   new
ATOM      0  HB1 ALA A 125     -18.751  17.694   7.270  1.00  0.83           H   new
ATOM      0  HB2 ALA A 125     -18.665  16.116   7.162  1.00  0.83           H   new
ATOM      0  HB3 ALA A 125     -19.813  16.790   8.020  1.00  0.83           H   new
ATOM   1911  N   VAL A 126     -17.543  19.142   9.470  1.00  0.81           N
ATOM   1912  CA  VAL A 126     -17.684  20.395  10.192  1.00  0.81           C
ATOM   1913  C   VAL A 126     -18.349  21.548   9.430  1.00  0.81           C
ATOM   1914  O   VAL A 126     -17.899  21.999   8.374  1.00  0.81           O
ATOM   1915  CB  VAL A 126     -16.301  20.811  10.705  1.00  0.81           C
ATOM   1916  CG1 VAL A 126     -16.403  22.098  11.337  1.00  0.81           C
ATOM   1917  CG2 VAL A 126     -15.782  19.765  11.720  1.00  0.81           C
ATOM      0  H   VAL A 126     -16.969  19.162   8.830  1.00  0.81           H   new
ATOM      0  HA  VAL A 126     -18.305  20.218  10.916  1.00  0.81           H   new
ATOM      0  HB  VAL A 126     -15.679  20.862   9.963  1.00  0.81           H   new
ATOM      0 HG11 VAL A 126     -15.531  22.368  11.664  1.00  0.81           H   new
ATOM      0 HG12 VAL A 126     -16.723  22.750  10.694  1.00  0.81           H   new
ATOM      0 HG13 VAL A 126     -17.025  22.046  12.080  1.00  0.81           H   new
ATOM      0 HG21 VAL A 126     -14.907  20.032  12.042  1.00  0.81           H   new
ATOM      0 HG22 VAL A 126     -16.397  19.707  12.468  1.00  0.81           H   new
ATOM      0 HG23 VAL A 126     -15.716  18.899  11.288  1.00  0.81           H   new
ATOM   1927  N   ALA A 127     -19.450  22.039   9.995  1.00  0.80           N
ATOM   1928  CA  ALA A 127     -20.246  23.091   9.358  1.00  0.80           C
ATOM   1929  C   ALA A 127     -19.744  24.502   9.659  1.00  0.80           C
ATOM   1930  O   ALA A 127     -20.410  25.271  10.358  1.00  0.80           O
ATOM   1931  CB  ALA A 127     -21.690  22.971   9.788  1.00  0.80           C
ATOM      0  H   ALA A 127     -19.757  21.775  10.754  1.00  0.80           H   new
ATOM      0  HA  ALA A 127     -20.159  22.959   8.401  1.00  0.80           H   new
ATOM      0  HB1 ALA A 127     -22.213  23.669   9.364  1.00  0.80           H   new
ATOM      0  HB2 ALA A 127     -22.035  22.104   9.525  1.00  0.80           H   new
ATOM      0  HB3 ALA A 127     -21.750  23.063  10.752  1.00  0.80           H   new
ATOM   1937  N   LEU A 128     -18.564  24.816   9.153  1.00  0.81           N
ATOM   1938  CA  LEU A 128     -17.968  26.139   9.330  1.00  0.81           C
ATOM   1939  C   LEU A 128     -17.602  26.771   7.977  1.00  0.81           C
ATOM   1940  O   LEU A 128     -17.246  26.063   7.031  1.00  0.81           O
ATOM   1941  CB  LEU A 128     -16.742  26.078  10.241  1.00  0.81           C
ATOM   1942  CG  LEU A 128     -16.939  25.593  11.711  1.00  0.81           C
ATOM   1943  CD1 LEU A 128     -15.560  25.410  12.374  1.00  0.81           C
ATOM   1944  CD2 LEU A 128     -17.745  26.606  12.475  1.00  0.81           C
ATOM      0  H   LEU A 128     -18.081  24.271   8.696  1.00  0.81           H   new
ATOM      0  HA  LEU A 128     -18.634  26.701   9.756  1.00  0.81           H   new
ATOM      0  HB2 LEU A 128     -16.090  25.495   9.822  1.00  0.81           H   new
ATOM      0  HB3 LEU A 128     -16.351  26.965  10.272  1.00  0.81           H   new
ATOM      0  HG  LEU A 128     -17.413  24.747  11.714  1.00  0.81           H   new
ATOM      0 HD11 LEU A 128     -15.678  25.108  13.288  1.00  0.81           H   new
ATOM      0 HD12 LEU A 128     -15.048  24.751  11.880  1.00  0.81           H   new
ATOM      0 HD13 LEU A 128     -15.085  26.256  12.372  1.00  0.81           H   new
ATOM      0 HD21 LEU A 128     -17.866  26.302  13.388  1.00  0.81           H   new
ATOM      0 HD22 LEU A 128     -17.278  27.456  12.477  1.00  0.81           H   new
ATOM      0 HD23 LEU A 128     -18.612  26.715  12.054  1.00  0.81           H   new
ATOM   1956  N   ASP A 129     -17.690  28.104   7.889  1.00  0.82           N
ATOM   1957  CA  ASP A 129     -17.382  28.812   6.644  1.00  0.82           C
ATOM   1958  C   ASP A 129     -16.062  29.591   6.681  1.00  0.82           C
ATOM   1959  O   ASP A 129     -15.933  30.576   7.410  1.00  0.82           O
ATOM   1960  CB  ASP A 129     -18.523  29.782   6.314  1.00  0.82           C
ATOM   1961  CG  ASP A 129     -19.837  29.068   6.014  1.00  0.82           C
ATOM   1962  OD1 ASP A 129     -19.786  27.884   5.800  1.00  0.82           O
ATOM   1963  OD2 ASP A 129     -20.880  29.698   6.037  1.00  0.82           O1-
ATOM      0  H   ASP A 129     -17.926  28.614   8.540  1.00  0.82           H   new
ATOM      0  HA  ASP A 129     -17.285  28.130   5.961  1.00  0.82           H   new
ATOM      0  HB2 ASP A 129     -18.652  30.389   7.060  1.00  0.82           H   new
ATOM      0  HB3 ASP A 129     -18.271  30.323   5.549  1.00  0.82           H   new
ATOM   1968  N   TYR A 130     -15.093  29.135   5.891  1.00  0.83           N
ATOM   1969  CA  TYR A 130     -13.762  29.739   5.804  1.00  0.83           C
ATOM   1970  C   TYR A 130     -13.305  29.980   4.361  1.00  0.83           C
ATOM   1971  O   TYR A 130     -13.830  29.345   3.446  1.00  0.83           O
ATOM   1972  CB  TYR A 130     -12.708  28.915   6.528  1.00  0.83           C
ATOM   1973  CG  TYR A 130     -12.875  28.874   7.964  1.00  0.83           C
ATOM   1974  CD1 TYR A 130     -13.563  27.876   8.526  1.00  0.83           C
ATOM   1975  CD2 TYR A 130     -12.347  29.892   8.739  1.00  0.83           C
ATOM   1976  CE1 TYR A 130     -13.737  27.856   9.852  1.00  0.83           C
ATOM   1977  CE2 TYR A 130     -12.541  29.875  10.086  1.00  0.83           C
ATOM   1978  CZ  TYR A 130     -13.247  28.846  10.629  1.00  0.83           C
ATOM   1979  OH  TYR A 130     -13.480  28.803  11.942  1.00  0.83           O
ATOM      0  H   TYR A 130     -15.192  28.451   5.379  1.00  0.83           H   new
ATOM      0  HA  TYR A 130     -13.851  30.600   6.243  1.00  0.83           H   new
ATOM      0  HB2 TYR A 130     -12.727  28.008   6.184  1.00  0.83           H   new
ATOM      0  HB3 TYR A 130     -11.832  29.277   6.324  1.00  0.83           H   new
ATOM      0  HD1 TYR A 130     -13.919  27.199   7.998  1.00  0.83           H   new
ATOM      0  HD2 TYR A 130     -11.864  30.581   8.343  1.00  0.83           H   new
ATOM      0  HE1 TYR A 130     -14.201  27.152  10.244  1.00  0.83           H   new
ATOM      0  HE2 TYR A 130     -12.198  30.552  10.624  1.00  0.83           H   new
ATOM      0  HH  TYR A 130     -13.545  28.003  12.189  1.00  0.83           H   new
ATOM   1989  N   PRO A 131     -12.361  30.915   4.124  1.00  0.81           N
ATOM   1990  CA  PRO A 131     -11.689  31.145   2.857  1.00  0.81           C
ATOM   1991  C   PRO A 131     -10.977  29.888   2.386  1.00  0.81           C
ATOM   1992  O   PRO A 131     -10.511  29.082   3.198  1.00  0.81           O
ATOM   1993  CB  PRO A 131     -10.678  32.248   3.192  1.00  0.81           C
ATOM   1994  CG  PRO A 131     -11.265  32.967   4.381  1.00  0.81           C
ATOM   1995  CD  PRO A 131     -11.976  31.904   5.180  1.00  0.81           C
ATOM      0  HA  PRO A 131     -12.298  31.389   2.142  1.00  0.81           H   new
ATOM      0  HB2 PRO A 131      -9.808  31.875   3.402  1.00  0.81           H   new
ATOM      0  HB3 PRO A 131     -10.555  32.851   2.442  1.00  0.81           H   new
ATOM      0  HG2 PRO A 131     -10.572  33.395   4.908  1.00  0.81           H   new
ATOM      0  HG3 PRO A 131     -11.879  33.663   4.100  1.00  0.81           H   new
ATOM      0  HD2 PRO A 131     -11.398  31.509   5.852  1.00  0.81           H   new
ATOM      0  HD3 PRO A 131     -12.751  32.258   5.644  1.00  0.81           H   new
ATOM   2003  N   ALA A 132     -10.821  29.753   1.071  1.00  0.78           N
ATOM   2004  CA  ALA A 132     -10.157  28.597   0.456  1.00  0.78           C
ATOM   2005  C   ALA A 132      -8.739  28.394   0.983  1.00  0.78           C
ATOM   2006  O   ALA A 132      -8.251  27.267   1.070  1.00  0.78           O
ATOM   2007  CB  ALA A 132     -10.107  28.772  -1.049  1.00  0.78           C
ATOM      0  H   ALA A 132     -11.100  30.335   0.502  1.00  0.78           H   new
ATOM      0  HA  ALA A 132     -10.677  27.812   0.689  1.00  0.78           H   new
ATOM      0  HB1 ALA A 132      -9.667  28.006  -1.450  1.00  0.78           H   new
ATOM      0  HB2 ALA A 132     -11.010  28.845  -1.397  1.00  0.78           H   new
ATOM      0  HB3 ALA A 132      -9.612  29.578  -1.265  1.00  0.78           H   new
ATOM   2013  N   GLY A 133      -8.092  29.479   1.394  1.00  0.74           N
ATOM   2014  CA  GLY A 133      -6.729  29.428   1.905  1.00  0.74           C
ATOM   2015  C   GLY A 133      -6.628  28.694   3.253  1.00  0.74           C
ATOM   2016  O   GLY A 133      -5.533  28.526   3.784  1.00  0.74           O
ATOM      0  H   GLY A 133      -8.433  30.268   1.384  1.00  0.74           H   new
ATOM      0  HA2 GLY A 133      -6.161  28.985   1.256  1.00  0.74           H   new
ATOM      0  HA3 GLY A 133      -6.392  30.332   2.007  1.00  0.74           H   new
ATOM   2020  N   THR A 134      -7.764  28.296   3.844  1.00  0.70           N
ATOM   2021  CA  THR A 134      -7.731  27.546   5.090  1.00  0.70           C
ATOM   2022  C   THR A 134      -7.773  26.038   4.871  1.00  0.70           C
ATOM   2023  O   THR A 134      -7.686  25.286   5.857  1.00  0.70           O
ATOM   2024  CB  THR A 134      -8.897  27.890   6.019  1.00  0.70           C
ATOM   2025  CG2 THR A 134      -8.864  29.319   6.405  1.00  0.70           C
ATOM   2026  OG1 THR A 134     -10.132  27.568   5.377  1.00  0.70           O
ATOM      0  H   THR A 134      -8.552  28.452   3.537  1.00  0.70           H   new
ATOM      0  HA  THR A 134      -6.889  27.804   5.497  1.00  0.70           H   new
ATOM      0  HB  THR A 134      -8.815  27.365   6.831  1.00  0.70           H   new
ATOM      0  HG1 THR A 134     -10.244  28.072   4.715  1.00  0.70           H   new
ATOM      0 HG21 THR A 134      -9.611  29.513   6.993  1.00  0.70           H   new
ATOM      0 HG22 THR A 134      -8.032  29.511   6.866  1.00  0.70           H   new
ATOM      0 HG23 THR A 134      -8.927  29.871   5.610  1.00  0.70           H   new
ATOM   2034  N   SER A 135      -7.937  25.578   3.617  1.00  0.67           N
ATOM   2035  CA  SER A 135      -8.024  24.135   3.423  1.00  0.67           C
ATOM   2036  C   SER A 135      -6.798  23.467   3.986  1.00  0.67           C
ATOM   2037  O   SER A 135      -5.683  23.940   3.777  1.00  0.67           O
ATOM   2038  CB  SER A 135      -8.118  23.736   1.967  1.00  0.67           C
ATOM   2039  OG  SER A 135      -9.312  24.113   1.356  1.00  0.67           O
ATOM      0  H   SER A 135      -7.996  26.060   2.907  1.00  0.67           H   new
ATOM      0  HA  SER A 135      -8.834  23.854   3.877  1.00  0.67           H   new
ATOM      0  HB2 SER A 135      -7.377  24.134   1.483  1.00  0.67           H   new
ATOM      0  HB3 SER A 135      -8.019  22.774   1.897  1.00  0.67           H   new
ATOM      0  HG  SER A 135      -9.435  23.646   0.669  1.00  0.67           H   new
ATOM   2045  N   GLY A 136      -7.012  22.352   4.657  1.00  0.65           N
ATOM   2046  CA  GLY A 136      -5.972  21.562   5.275  1.00  0.65           C
ATOM   2047  C   GLY A 136      -5.712  21.923   6.732  1.00  0.65           C
ATOM   2048  O   GLY A 136      -4.961  21.225   7.415  1.00  0.65           O
ATOM      0  H   GLY A 136      -7.798  22.022   4.769  1.00  0.65           H   new
ATOM      0  HA2 GLY A 136      -6.214  20.624   5.221  1.00  0.65           H   new
ATOM      0  HA3 GLY A 136      -5.150  21.673   4.771  1.00  0.65           H   new
ATOM   2052  N   SER A 137      -6.334  22.991   7.237  1.00  0.64           N
ATOM   2053  CA  SER A 137      -6.102  23.311   8.634  1.00  0.64           C
ATOM   2054  C   SER A 137      -6.545  22.062   9.398  1.00  0.64           C
ATOM   2055  O   SER A 137      -7.585  21.493   9.058  1.00  0.64           O
ATOM   2056  CB  SER A 137      -6.927  24.515   9.057  1.00  0.64           C
ATOM   2057  OG  SER A 137      -6.563  25.704   8.332  1.00  0.64           O
ATOM      0  H   SER A 137      -6.866  23.515   6.810  1.00  0.64           H   new
ATOM      0  HA  SER A 137      -5.175  23.539   8.806  1.00  0.64           H   new
ATOM      0  HB2 SER A 137      -7.868  24.327   8.915  1.00  0.64           H   new
ATOM      0  HB3 SER A 137      -6.809  24.669  10.007  1.00  0.64           H   new
ATOM      0  HG  SER A 137      -6.857  25.655   7.547  1.00  0.64           H   new
ATOM   2063  N   PRO A 138      -5.800  21.582  10.400  1.00  0.65           N
ATOM   2064  CA  PRO A 138      -6.133  20.388  11.141  1.00  0.65           C
ATOM   2065  C   PRO A 138      -7.322  20.538  12.038  1.00  0.65           C
ATOM   2066  O   PRO A 138      -7.565  21.610  12.605  1.00  0.65           O
ATOM   2067  CB  PRO A 138      -4.872  20.132  11.953  1.00  0.65           C
ATOM   2068  CG  PRO A 138      -4.242  21.481  12.121  1.00  0.65           C
ATOM   2069  CD  PRO A 138      -4.561  22.239  10.828  1.00  0.65           C
ATOM      0  HA  PRO A 138      -6.386  19.663  10.549  1.00  0.65           H   new
ATOM      0  HB2 PRO A 138      -5.082  19.732  12.812  1.00  0.65           H   new
ATOM      0  HB3 PRO A 138      -4.276  19.520  11.493  1.00  0.65           H   new
ATOM      0  HG2 PRO A 138      -4.602  21.942  12.895  1.00  0.65           H   new
ATOM      0  HG3 PRO A 138      -3.284  21.406  12.256  1.00  0.65           H   new
ATOM      0  HD2 PRO A 138      -4.686  23.188  10.983  1.00  0.65           H   new
ATOM      0  HD3 PRO A 138      -3.855  22.150  10.169  1.00  0.65           H   new
ATOM   2077  N   ILE A 139      -8.003  19.425  12.239  1.00  0.67           N
ATOM   2078  CA  ILE A 139      -9.084  19.337  13.193  1.00  0.67           C
ATOM   2079  C   ILE A 139      -8.610  18.459  14.326  1.00  0.67           C
ATOM   2080  O   ILE A 139      -8.110  17.360  14.076  1.00  0.67           O
ATOM   2081  CB  ILE A 139     -10.327  18.742  12.541  1.00  0.67           C
ATOM   2082  CG1 ILE A 139     -10.739  19.598  11.390  1.00  0.67           C
ATOM   2083  CG2 ILE A 139     -11.426  18.681  13.555  1.00  0.67           C
ATOM   2084  CD1 ILE A 139     -11.761  18.981  10.560  1.00  0.67           C
ATOM      0  H   ILE A 139      -7.847  18.691  11.819  1.00  0.67           H   new
ATOM      0  HA  ILE A 139      -9.323  20.218  13.520  1.00  0.67           H   new
ATOM      0  HB  ILE A 139     -10.138  17.847  12.217  1.00  0.67           H   new
ATOM      0 HG12 ILE A 139     -11.071  20.445  11.726  1.00  0.67           H   new
ATOM      0 HG13 ILE A 139      -9.961  19.794  10.844  1.00  0.67           H   new
ATOM      0 HG21 ILE A 139     -12.221  18.303  13.148  1.00  0.67           H   new
ATOM      0 HG22 ILE A 139     -11.149  18.125  14.300  1.00  0.67           H   new
ATOM      0 HG23 ILE A 139     -11.621  19.576  13.875  1.00  0.67           H   new
ATOM      0 HD11 ILE A 139     -11.990  19.578   9.831  1.00  0.67           H   new
ATOM      0 HD12 ILE A 139     -11.425  18.145  10.200  1.00  0.67           H   new
ATOM      0 HD13 ILE A 139     -12.551  18.807  11.095  1.00  0.67           H   new
ATOM   2096  N   LEU A 140      -8.671  18.960  15.549  1.00  0.71           N
ATOM   2097  CA  LEU A 140      -8.200  18.236  16.713  1.00  0.71           C
ATOM   2098  C   LEU A 140      -9.345  17.761  17.593  1.00  0.71           C
ATOM   2099  O   LEU A 140     -10.380  18.413  17.674  1.00  0.71           O
ATOM   2100  CB  LEU A 140      -7.277  19.125  17.555  1.00  0.71           C
ATOM   2101  CG  LEU A 140      -5.832  19.336  17.071  1.00  0.71           C
ATOM   2102  CD1 LEU A 140      -5.828  20.044  15.732  1.00  0.71           C
ATOM   2103  CD2 LEU A 140      -5.111  20.168  18.089  1.00  0.71           C
ATOM      0  H   LEU A 140      -8.991  19.738  15.727  1.00  0.71           H   new
ATOM      0  HA  LEU A 140      -7.719  17.461  16.384  1.00  0.71           H   new
ATOM      0  HB2 LEU A 140      -7.694  19.997  17.631  1.00  0.71           H   new
ATOM      0  HB3 LEU A 140      -7.238  18.750  18.449  1.00  0.71           H   new
ATOM      0  HG  LEU A 140      -5.391  18.479  16.965  1.00  0.71           H   new
ATOM      0 HD11 LEU A 140      -4.913  20.172  15.436  1.00  0.71           H   new
ATOM      0 HD12 LEU A 140      -6.306  19.507  15.081  1.00  0.71           H   new
ATOM      0 HD13 LEU A 140      -6.262  20.907  15.821  1.00  0.71           H   new
ATOM      0 HD21 LEU A 140      -4.196  20.312  17.800  1.00  0.71           H   new
ATOM      0 HD22 LEU A 140      -5.558  21.024  18.183  1.00  0.71           H   new
ATOM      0 HD23 LEU A 140      -5.112  19.707  18.943  1.00  0.71           H   new
ATOM   2115  N   ASP A 141      -9.178  16.644  18.286  1.00  0.74           N
ATOM   2116  CA  ASP A 141     -10.231  16.229  19.211  1.00  0.74           C
ATOM   2117  C   ASP A 141     -10.065  16.930  20.556  1.00  0.74           C
ATOM   2118  O   ASP A 141      -9.139  17.722  20.745  1.00  0.74           O
ATOM   2119  CB  ASP A 141     -10.258  14.706  19.423  1.00  0.74           C
ATOM   2120  CG  ASP A 141      -9.047  14.136  20.181  1.00  0.74           C
ATOM   2121  OD1 ASP A 141      -8.310  14.921  20.753  1.00  0.74           O
ATOM   2122  OD2 ASP A 141      -8.882  12.927  20.212  1.00  0.74           O1-
ATOM      0  H   ASP A 141      -8.492  16.127  18.242  1.00  0.74           H   new
ATOM      0  HA  ASP A 141     -11.075  16.486  18.809  1.00  0.74           H   new
ATOM      0  HB2 ASP A 141     -11.065  14.474  19.909  1.00  0.74           H   new
ATOM      0  HB3 ASP A 141     -10.314  14.273  18.557  1.00  0.74           H   new
ATOM   2127  N   LYS A 142     -10.916  16.575  21.516  1.00  0.77           N
ATOM   2128  CA  LYS A 142     -10.918  17.153  22.861  1.00  0.77           C
ATOM   2129  C   LYS A 142      -9.623  16.919  23.663  1.00  0.77           C
ATOM   2130  O   LYS A 142      -9.407  17.562  24.692  1.00  0.77           O
ATOM   2131  CB  LYS A 142     -12.105  16.610  23.655  1.00  0.77           C
ATOM   2132  CG  LYS A 142     -11.993  15.127  24.000  1.00  0.77           C
ATOM   2133  CD  LYS A 142     -13.212  14.626  24.753  1.00  0.77           C
ATOM   2134  CE  LYS A 142     -13.051  13.158  25.138  1.00  0.77           C
ATOM   2135  NZ  LYS A 142     -14.241  12.639  25.871  1.00  0.77           N1+
ATOM      0  H   LYS A 142     -11.523  15.977  21.402  1.00  0.77           H   new
ATOM      0  HA  LYS A 142     -10.987  18.112  22.732  1.00  0.77           H   new
ATOM      0  HB2 LYS A 142     -12.193  17.118  24.477  1.00  0.77           H   new
ATOM      0  HB3 LYS A 142     -12.917  16.754  23.144  1.00  0.77           H   new
ATOM      0  HG2 LYS A 142     -11.884  14.613  23.185  1.00  0.77           H   new
ATOM      0  HG3 LYS A 142     -11.199  14.980  24.537  1.00  0.77           H   new
ATOM      0  HD2 LYS A 142     -13.346  15.161  25.551  1.00  0.77           H   new
ATOM      0  HD3 LYS A 142     -14.004  14.735  24.203  1.00  0.77           H   new
ATOM      0  HE2 LYS A 142     -12.909  12.628  24.338  1.00  0.77           H   new
ATOM      0  HE3 LYS A 142     -12.261  13.054  25.691  1.00  0.77           H   new
ATOM      0  HZ1 LYS A 142     -14.112  11.783  26.079  1.00  0.77           H   new
ATOM      0  HZ2 LYS A 142     -14.359  13.110  26.617  1.00  0.77           H   new
ATOM      0  HZ3 LYS A 142     -14.963  12.713  25.356  1.00  0.77           H   new
ATOM   2149  N   CYS A 143      -8.802  15.955  23.234  1.00  0.78           N
ATOM   2150  CA  CYS A 143      -7.564  15.595  23.900  1.00  0.78           C
ATOM   2151  C   CYS A 143      -6.366  16.257  23.219  1.00  0.78           C
ATOM   2152  O   CYS A 143      -5.225  16.103  23.664  1.00  0.78           O
ATOM   2153  CB  CYS A 143      -7.383  14.081  23.873  1.00  0.78           C
ATOM   2154  SG  CYS A 143      -8.667  13.169  24.758  1.00  0.78           S
ATOM      0  H   CYS A 143      -8.960  15.486  22.531  1.00  0.78           H   new
ATOM      0  HA  CYS A 143      -7.613  15.905  24.818  1.00  0.78           H   new
ATOM      0  HB2 CYS A 143      -7.366  13.783  22.950  1.00  0.78           H   new
ATOM      0  HB3 CYS A 143      -6.520  13.861  24.258  1.00  0.78           H   new
ATOM      0  HG  CYS A 143      -8.446  11.992  24.683  1.00  0.78           H   new
ATOM   2160  N   GLY A 144      -6.627  16.991  22.135  1.00  0.77           N
ATOM   2161  CA  GLY A 144      -5.590  17.656  21.363  1.00  0.77           C
ATOM   2162  C   GLY A 144      -4.987  16.805  20.238  1.00  0.77           C
ATOM   2163  O   GLY A 144      -3.954  17.174  19.674  1.00  0.77           O
ATOM      0  H   GLY A 144      -7.421  17.115  21.829  1.00  0.77           H   new
ATOM      0  HA2 GLY A 144      -5.959  18.466  20.978  1.00  0.77           H   new
ATOM      0  HA3 GLY A 144      -4.879  17.927  21.964  1.00  0.77           H   new
ATOM   2167  N   ARG A 145      -5.589  15.655  19.919  1.00  0.76           N
ATOM   2168  CA  ARG A 145      -5.023  14.821  18.859  1.00  0.76           C
ATOM   2169  C   ARG A 145      -5.590  15.244  17.519  1.00  0.76           C
ATOM   2170  O   ARG A 145      -6.768  15.557  17.418  1.00  0.76           O
ATOM   2171  CB  ARG A 145      -5.352  13.361  19.071  1.00  0.76           C
ATOM   2172  CG  ARG A 145      -4.822  12.750  20.342  1.00  0.76           C
ATOM   2173  CD  ARG A 145      -5.207  11.316  20.441  1.00  0.76           C
ATOM   2174  NE  ARG A 145      -6.654  11.155  20.493  1.00  0.76           N
ATOM   2175  CZ  ARG A 145      -7.308   9.989  20.531  1.00  0.76           C
ATOM   2176  NH1 ARG A 145      -6.660   8.843  20.551  1.00  0.76           N1+
ATOM   2177  NH2 ARG A 145      -8.619  10.030  20.541  1.00  0.76           N
ATOM      0  H   ARG A 145      -6.302  15.349  20.291  1.00  0.76           H   new
ATOM      0  HA  ARG A 145      -4.060  14.936  18.878  1.00  0.76           H   new
ATOM      0  HB2 ARG A 145      -6.317  13.259  19.060  1.00  0.76           H   new
ATOM      0  HB3 ARG A 145      -5.005  12.856  18.319  1.00  0.76           H   new
ATOM      0  HG2 ARG A 145      -3.856  12.832  20.367  1.00  0.76           H   new
ATOM      0  HG3 ARG A 145      -5.167  13.235  21.107  1.00  0.76           H   new
ATOM      0  HD2 ARG A 145      -4.853  10.831  19.679  1.00  0.76           H   new
ATOM      0  HD3 ARG A 145      -4.808  10.927  21.235  1.00  0.76           H   new
ATOM      0  HE  ARG A 145      -7.129  11.872  20.500  1.00  0.76           H   new
ATOM      0 HH11 ARG A 145      -5.800   8.835  20.540  1.00  0.76           H   new
ATOM      0 HH12 ARG A 145      -7.097   8.102  20.575  1.00  0.76           H   new
ATOM      0 HH21 ARG A 145      -9.026  10.788  20.523  1.00  0.76           H   new
ATOM      0 HH22 ARG A 145      -9.072   9.299  20.565  1.00  0.76           H   new
ATOM   2191  N   VAL A 146      -4.790  15.199  16.464  1.00  0.74           N
ATOM   2192  CA  VAL A 146      -5.321  15.573  15.154  1.00  0.74           C
ATOM   2193  C   VAL A 146      -6.106  14.398  14.557  1.00  0.74           C
ATOM   2194  O   VAL A 146      -5.591  13.282  14.470  1.00  0.74           O
ATOM   2195  CB  VAL A 146      -4.184  16.018  14.227  1.00  0.74           C
ATOM   2196  CG1 VAL A 146      -4.743  16.348  12.846  1.00  0.74           C
ATOM   2197  CG2 VAL A 146      -3.497  17.217  14.786  1.00  0.74           C
ATOM      0  H   VAL A 146      -3.963  14.964  16.477  1.00  0.74           H   new
ATOM      0  HA  VAL A 146      -5.929  16.322  15.254  1.00  0.74           H   new
ATOM      0  HB  VAL A 146      -3.543  15.294  14.153  1.00  0.74           H   new
ATOM      0 HG11 VAL A 146      -4.021  16.629  12.263  1.00  0.74           H   new
ATOM      0 HG12 VAL A 146      -5.171  15.561  12.474  1.00  0.74           H   new
ATOM      0 HG13 VAL A 146      -5.393  17.064  12.922  1.00  0.74           H   new
ATOM      0 HG21 VAL A 146      -2.781  17.487  14.190  1.00  0.74           H   new
ATOM      0 HG22 VAL A 146      -4.134  17.943  14.875  1.00  0.74           H   new
ATOM      0 HG23 VAL A 146      -3.128  17.002  15.657  1.00  0.74           H   new
ATOM   2207  N   ILE A 147      -7.357  14.658  14.166  1.00  0.72           N
ATOM   2208  CA  ILE A 147      -8.278  13.625  13.682  1.00  0.72           C
ATOM   2209  C   ILE A 147      -8.602  13.693  12.207  1.00  0.72           C
ATOM   2210  O   ILE A 147      -9.619  13.151  11.768  1.00  0.72           O
ATOM   2211  CB  ILE A 147      -9.640  13.707  14.373  1.00  0.72           C
ATOM   2212  CG1 ILE A 147     -10.291  15.028  14.100  1.00  0.72           C
ATOM   2213  CG2 ILE A 147      -9.505  13.490  15.842  1.00  0.72           C
ATOM   2214  CD1 ILE A 147     -11.715  15.047  14.485  1.00  0.72           C
ATOM      0  H   ILE A 147      -7.698  15.448  14.175  1.00  0.72           H   new
ATOM      0  HA  ILE A 147      -7.793  12.808  13.879  1.00  0.72           H   new
ATOM      0  HB  ILE A 147     -10.202  13.004  14.012  1.00  0.72           H   new
ATOM      0 HG12 ILE A 147      -9.819  15.724  14.584  1.00  0.72           H   new
ATOM      0 HG13 ILE A 147     -10.212  15.235  13.156  1.00  0.72           H   new
ATOM      0 HG21 ILE A 147     -10.379  13.546  16.259  1.00  0.72           H   new
ATOM      0 HG22 ILE A 147      -9.125  12.613  16.006  1.00  0.72           H   new
ATOM      0 HG23 ILE A 147      -8.924  14.170  16.218  1.00  0.72           H   new
ATOM      0 HD11 ILE A 147     -12.092  15.919  14.290  1.00  0.72           H   new
ATOM      0 HD12 ILE A 147     -12.195  14.369  13.984  1.00  0.72           H   new
ATOM      0 HD13 ILE A 147     -11.796  14.865  15.434  1.00  0.72           H   new
ATOM   2226  N   GLY A 148      -7.784  14.398  11.461  1.00  0.72           N
ATOM   2227  CA  GLY A 148      -8.006  14.572  10.038  1.00  0.72           C
ATOM   2228  C   GLY A 148      -7.936  16.039   9.704  1.00  0.72           C
ATOM   2229  O   GLY A 148      -7.862  16.883  10.607  1.00  0.72           O
ATOM      0  H   GLY A 148      -7.081  14.792  11.761  1.00  0.72           H   new
ATOM      0  HA2 GLY A 148      -7.339  14.082   9.533  1.00  0.72           H   new
ATOM      0  HA3 GLY A 148      -8.872  14.213   9.788  1.00  0.72           H   new
ATOM   2233  N   LEU A 149      -7.946  16.335   8.416  1.00  0.75           N
ATOM   2234  CA  LEU A 149      -7.825  17.705   7.953  1.00  0.75           C
ATOM   2235  C   LEU A 149      -9.141  18.265   7.380  1.00  0.75           C
ATOM   2236  O   LEU A 149      -9.989  17.519   6.868  1.00  0.75           O
ATOM   2237  CB  LEU A 149      -6.715  17.752   6.919  1.00  0.75           C
ATOM   2238  CG  LEU A 149      -5.346  17.208   7.363  1.00  0.75           C
ATOM   2239  CD1 LEU A 149      -4.394  17.336   6.216  1.00  0.75           C
ATOM   2240  CD2 LEU A 149      -4.855  17.937   8.577  1.00  0.75           C
ATOM      0  H   LEU A 149      -8.023  15.752   7.789  1.00  0.75           H   new
ATOM      0  HA  LEU A 149      -7.612  18.272   8.711  1.00  0.75           H   new
ATOM      0  HB2 LEU A 149      -7.003  17.251   6.140  1.00  0.75           H   new
ATOM      0  HB3 LEU A 149      -6.600  18.673   6.638  1.00  0.75           H   new
ATOM      0  HG  LEU A 149      -5.421  16.273   7.611  1.00  0.75           H   new
ATOM      0 HD11 LEU A 149      -3.524  16.997   6.478  1.00  0.75           H   new
ATOM      0 HD12 LEU A 149      -4.726  16.825   5.461  1.00  0.75           H   new
ATOM      0 HD13 LEU A 149      -4.315  18.269   5.964  1.00  0.75           H   new
ATOM      0 HD21 LEU A 149      -3.992  17.581   8.842  1.00  0.75           H   new
ATOM      0 HD22 LEU A 149      -4.766  18.881   8.374  1.00  0.75           H   new
ATOM      0 HD23 LEU A 149      -5.488  17.821   9.302  1.00  0.75           H   new
ATOM   2252  N   TYR A 150      -9.301  19.589   7.502  1.00  0.80           N
ATOM   2253  CA  TYR A 150     -10.442  20.385   7.021  1.00  0.80           C
ATOM   2254  C   TYR A 150     -10.294  20.819   5.548  1.00  0.80           C
ATOM   2255  O   TYR A 150      -9.198  20.775   4.996  1.00  0.80           O
ATOM   2256  CB  TYR A 150     -10.516  21.640   7.906  1.00  0.80           C
ATOM   2257  CG  TYR A 150     -11.710  22.566   7.781  1.00  0.80           C
ATOM   2258  CD1 TYR A 150     -12.887  22.272   8.451  1.00  0.80           C
ATOM   2259  CD2 TYR A 150     -11.627  23.724   7.011  1.00  0.80           C
ATOM   2260  CE1 TYR A 150     -13.951  23.102   8.357  1.00  0.80           C
ATOM   2261  CE2 TYR A 150     -12.723  24.549   6.913  1.00  0.80           C
ATOM   2262  CZ  TYR A 150     -13.877  24.223   7.592  1.00  0.80           C
ATOM   2263  OH  TYR A 150     -14.972  24.994   7.511  1.00  0.80           O
ATOM      0  H   TYR A 150      -8.710  20.077   7.892  1.00  0.80           H   new
ATOM      0  HA  TYR A 150     -11.244  19.842   7.072  1.00  0.80           H   new
ATOM      0  HB2 TYR A 150     -10.468  21.349   8.830  1.00  0.80           H   new
ATOM      0  HB3 TYR A 150      -9.720  22.166   7.733  1.00  0.80           H   new
ATOM      0  HD1 TYR A 150     -12.946  21.501   8.967  1.00  0.80           H   new
ATOM      0  HD2 TYR A 150     -10.838  23.937   6.567  1.00  0.80           H   new
ATOM      0  HE1 TYR A 150     -14.735  22.905   8.817  1.00  0.80           H   new
ATOM      0  HE2 TYR A 150     -12.686  25.319   6.393  1.00  0.80           H   new
ATOM      0  HH  TYR A 150     -15.551  24.610   7.039  1.00  0.80           H   new
ATOM   2273  N   GLY A 151     -11.386  21.255   4.914  1.00  0.88           N
ATOM   2274  CA  GLY A 151     -11.336  21.905   3.591  1.00  0.88           C
ATOM   2275  C   GLY A 151     -12.078  21.202   2.457  1.00  0.88           C
ATOM   2276  O   GLY A 151     -12.632  21.849   1.570  1.00  0.88           O
ATOM      0  H   GLY A 151     -12.180  21.184   5.237  1.00  0.88           H   new
ATOM      0  HA2 GLY A 151     -11.696  22.801   3.680  1.00  0.88           H   new
ATOM      0  HA3 GLY A 151     -10.405  21.997   3.333  1.00  0.88           H   new
ATOM   2280  N   ASN A 152     -12.128  19.889   2.494  1.00  0.99           N
ATOM   2281  CA  ASN A 152     -12.863  19.137   1.481  1.00  0.99           C
ATOM   2282  C   ASN A 152     -14.339  19.095   1.842  1.00  0.99           C
ATOM   2283  O   ASN A 152     -14.684  18.596   2.910  1.00  0.99           O
ATOM   2284  CB  ASN A 152     -12.274  17.760   1.306  1.00  0.99           C
ATOM   2285  CG  ASN A 152     -12.923  16.960   0.221  1.00  0.99           C
ATOM   2286  ND2 ASN A 152     -12.113  16.499  -0.688  1.00  0.99           N
ATOM   2287  OD1 ASN A 152     -14.147  16.777   0.173  1.00  0.99           O
ATOM      0  H   ASN A 152     -11.746  19.406   3.094  1.00  0.99           H   new
ATOM      0  HA  ASN A 152     -12.782  19.585   0.624  1.00  0.99           H   new
ATOM      0  HB2 ASN A 152     -11.327  17.844   1.112  1.00  0.99           H   new
ATOM      0  HB3 ASN A 152     -12.350  17.276   2.143  1.00  0.99           H   new
ATOM      0 HD21 ASN A 152     -12.423  16.049  -1.352  1.00  0.99           H   new
ATOM      0 HD22 ASN A 152     -11.268  16.644  -0.624  1.00  0.99           H   new
ATOM   2294  N   GLY A 153     -15.206  19.666   1.012  1.00  1.13           N
ATOM   2295  CA  GLY A 153     -16.602  19.708   1.412  1.00  1.13           C
ATOM   2296  C   GLY A 153     -17.589  20.163   0.359  1.00  1.13           C
ATOM   2297  O   GLY A 153     -17.284  20.246  -0.834  1.00  1.13           O
ATOM      0  H   GLY A 153     -15.018  20.018   0.250  1.00  1.13           H   new
ATOM      0  HA2 GLY A 153     -16.860  18.821   1.708  1.00  1.13           H   new
ATOM      0  HA3 GLY A 153     -16.681  20.297   2.178  1.00  1.13           H   new
ATOM   2301  N   VAL A 154     -18.797  20.428   0.842  1.00  1.30           N
ATOM   2302  CA  VAL A 154     -19.940  20.798   0.023  1.00  1.30           C
ATOM   2303  C   VAL A 154     -20.619  22.069   0.491  1.00  1.30           C
ATOM   2304  O   VAL A 154     -20.436  22.512   1.624  1.00  1.30           O
ATOM   2305  CB  VAL A 154     -20.991  19.677   0.063  1.00  1.30           C
ATOM   2306  CG1 VAL A 154     -20.410  18.386  -0.481  1.00  1.30           C
ATOM   2307  CG2 VAL A 154     -21.465  19.492   1.518  1.00  1.30           C
ATOM      0  H   VAL A 154     -18.978  20.396   1.682  1.00  1.30           H   new
ATOM      0  HA  VAL A 154     -19.595  20.942  -0.872  1.00  1.30           H   new
ATOM      0  HB  VAL A 154     -21.748  19.918  -0.494  1.00  1.30           H   new
ATOM      0 HG11 VAL A 154     -21.084  17.689  -0.449  1.00  1.30           H   new
ATOM      0 HG12 VAL A 154     -20.127  18.520  -1.399  1.00  1.30           H   new
ATOM      0 HG13 VAL A 154     -19.647  18.122   0.057  1.00  1.30           H   new
ATOM      0 HG21 VAL A 154     -22.129  18.786   1.555  1.00  1.30           H   new
ATOM      0 HG22 VAL A 154     -20.709  19.254   2.077  1.00  1.30           H   new
ATOM      0 HG23 VAL A 154     -21.855  20.320   1.839  1.00  1.30           H   new
ATOM   2317  N   VAL A 155     -21.451  22.630  -0.372  1.00  1.46           N
ATOM   2318  CA  VAL A 155     -22.243  23.791   0.004  1.00  1.46           C
ATOM   2319  C   VAL A 155     -23.644  23.276   0.256  1.00  1.46           C
ATOM   2320  O   VAL A 155     -24.090  22.342  -0.415  1.00  1.46           O
ATOM   2321  CB  VAL A 155     -22.245  24.859  -1.099  1.00  1.46           C
ATOM   2322  CG1 VAL A 155     -22.948  24.329  -2.322  1.00  1.46           C
ATOM   2323  CG2 VAL A 155     -22.886  26.161  -0.568  1.00  1.46           C
ATOM      0  H   VAL A 155     -21.572  22.356  -1.178  1.00  1.46           H   new
ATOM      0  HA  VAL A 155     -21.872  24.221   0.791  1.00  1.46           H   new
ATOM      0  HB  VAL A 155     -21.335  25.071  -1.358  1.00  1.46           H   new
ATOM      0 HG11 VAL A 155     -22.947  25.007  -3.016  1.00  1.46           H   new
ATOM      0 HG12 VAL A 155     -22.487  23.538  -2.643  1.00  1.46           H   new
ATOM      0 HG13 VAL A 155     -23.863  24.100  -2.096  1.00  1.46           H   new
ATOM      0 HG21 VAL A 155     -22.885  26.832  -1.269  1.00  1.46           H   new
ATOM      0 HG22 VAL A 155     -23.799  25.984  -0.293  1.00  1.46           H   new
ATOM      0 HG23 VAL A 155     -22.377  26.486   0.191  1.00  1.46           H   new
ATOM   2333  N   ILE A 156     -24.326  23.858   1.226  1.00  1.58           N
ATOM   2334  CA  ILE A 156     -25.659  23.415   1.581  1.00  1.58           C
ATOM   2335  C   ILE A 156     -26.715  24.487   1.318  1.00  1.58           C
ATOM   2336  O   ILE A 156     -26.406  25.614   0.925  1.00  1.58           O
ATOM   2337  CB  ILE A 156     -25.688  22.923   3.042  1.00  1.58           C
ATOM   2338  CG1 ILE A 156     -25.334  24.038   3.988  1.00  1.58           C
ATOM   2339  CG2 ILE A 156     -24.676  21.787   3.197  1.00  1.58           C
ATOM   2340  CD1 ILE A 156     -25.585  23.727   5.440  1.00  1.58           C
ATOM      0  H   ILE A 156     -24.032  24.517   1.694  1.00  1.58           H   new
ATOM      0  HA  ILE A 156     -25.887  22.668   1.006  1.00  1.58           H   new
ATOM      0  HB  ILE A 156     -26.582  22.613   3.254  1.00  1.58           H   new
ATOM      0 HG12 ILE A 156     -24.396  24.259   3.873  1.00  1.58           H   new
ATOM      0 HG13 ILE A 156     -25.843  24.827   3.745  1.00  1.58           H   new
ATOM      0 HG21 ILE A 156     -24.685  21.468   4.113  1.00  1.58           H   new
ATOM      0 HG22 ILE A 156     -24.912  21.060   2.600  1.00  1.58           H   new
ATOM      0 HG23 ILE A 156     -23.789  22.111   2.976  1.00  1.58           H   new
ATOM      0 HD11 ILE A 156     -25.333  24.490   5.983  1.00  1.58           H   new
ATOM      0 HD12 ILE A 156     -26.526  23.533   5.572  1.00  1.58           H   new
ATOM      0 HD13 ILE A 156     -25.057  22.956   5.702  1.00  1.58           H   new
ATOM   2352  N   LYS A 157     -27.977  24.116   1.514  1.00  1.62           N
ATOM   2353  CA  LYS A 157     -29.126  24.960   1.182  1.00  1.62           C
ATOM   2354  C   LYS A 157     -29.176  26.328   1.859  1.00  1.62           C
ATOM   2355  O   LYS A 157     -29.768  27.257   1.316  1.00  1.62           O
ATOM   2356  CB  LYS A 157     -30.417  24.208   1.506  1.00  1.62           C
ATOM   2357  CG  LYS A 157     -30.705  23.023   0.583  1.00  1.62           C
ATOM   2358  CD  LYS A 157     -31.997  22.307   0.975  1.00  1.62           C
ATOM   2359  CE  LYS A 157     -32.280  21.122   0.056  1.00  1.62           C
ATOM   2360  NZ  LYS A 157     -33.516  20.392   0.454  1.00  1.62           N1+
ATOM      0  H   LYS A 157     -28.195  23.355   1.849  1.00  1.62           H   new
ATOM      0  HA  LYS A 157     -29.027  25.145   0.235  1.00  1.62           H   new
ATOM      0  HB2 LYS A 157     -30.372  23.888   2.421  1.00  1.62           H   new
ATOM      0  HB3 LYS A 157     -31.161  24.829   1.459  1.00  1.62           H   new
ATOM      0  HG2 LYS A 157     -30.772  23.334  -0.333  1.00  1.62           H   new
ATOM      0  HG3 LYS A 157     -29.964  22.398   0.617  1.00  1.62           H   new
ATOM      0  HD2 LYS A 157     -31.932  21.998   1.892  1.00  1.62           H   new
ATOM      0  HD3 LYS A 157     -32.738  22.931   0.938  1.00  1.62           H   new
ATOM      0  HE2 LYS A 157     -32.370  21.436  -0.857  1.00  1.62           H   new
ATOM      0  HE3 LYS A 157     -31.525  20.513   0.073  1.00  1.62           H   new
ATOM      0  HZ1 LYS A 157     -33.650  19.710  -0.102  1.00  1.62           H   new
ATOM      0  HZ2 LYS A 157     -33.425  20.085   1.284  1.00  1.62           H   new
ATOM      0  HZ3 LYS A 157     -34.212  20.945   0.417  1.00  1.62           H   new
ATOM   2374  N   ASN A 158     -28.571  26.477   3.035  1.00  1.57           N
ATOM   2375  CA  ASN A 158     -28.626  27.778   3.700  1.00  1.57           C
ATOM   2376  C   ASN A 158     -27.469  28.699   3.285  1.00  1.57           C
ATOM   2377  O   ASN A 158     -27.304  29.785   3.840  1.00  1.57           O
ATOM   2378  CB  ASN A 158     -28.690  27.603   5.204  1.00  1.57           C
ATOM   2379  CG  ASN A 158     -27.449  27.041   5.812  1.00  1.57           C
ATOM   2380  ND2 ASN A 158     -27.573  26.634   7.055  1.00  1.57           N
ATOM   2381  OD1 ASN A 158     -26.383  26.949   5.199  1.00  1.57           O
ATOM      0  H   ASN A 158     -28.138  25.863   3.453  1.00  1.57           H   new
ATOM      0  HA  ASN A 158     -29.440  28.219   3.409  1.00  1.57           H   new
ATOM      0  HB2 ASN A 158     -28.876  28.464   5.611  1.00  1.57           H   new
ATOM      0  HB3 ASN A 158     -29.435  27.021   5.420  1.00  1.57           H   new
ATOM      0 HD21 ASN A 158     -26.899  26.292   7.465  1.00  1.57           H   new
ATOM      0 HD22 ASN A 158     -28.328  26.710   7.459  1.00  1.57           H   new
ATOM   2388  N   GLY A 159     -26.673  28.268   2.299  1.00  1.43           N
ATOM   2389  CA  GLY A 159     -25.555  29.042   1.768  1.00  1.43           C
ATOM   2390  C   GLY A 159     -24.204  28.740   2.424  1.00  1.43           C
ATOM   2391  O   GLY A 159     -23.161  29.136   1.896  1.00  1.43           O
ATOM      0  H   GLY A 159     -26.773  27.504   1.917  1.00  1.43           H   new
ATOM      0  HA2 GLY A 159     -25.484  28.874   0.815  1.00  1.43           H   new
ATOM      0  HA3 GLY A 159     -25.750  29.986   1.876  1.00  1.43           H   new
ATOM   2395  N   SER A 160     -24.221  28.040   3.555  1.00  1.25           N
ATOM   2396  CA  SER A 160     -22.994  27.677   4.262  1.00  1.25           C
ATOM   2397  C   SER A 160     -22.369  26.431   3.698  1.00  1.25           C
ATOM   2398  O   SER A 160     -22.924  25.799   2.795  1.00  1.25           O
ATOM   2399  CB  SER A 160     -23.219  27.515   5.750  1.00  1.25           C
ATOM   2400  OG  SER A 160     -23.499  28.748   6.333  1.00  1.25           O
ATOM      0  H   SER A 160     -24.941  27.762   3.934  1.00  1.25           H   new
ATOM      0  HA  SER A 160     -22.379  28.415   4.128  1.00  1.25           H   new
ATOM      0  HB2 SER A 160     -23.954  26.901   5.908  1.00  1.25           H   new
ATOM      0  HB3 SER A 160     -22.432  27.127   6.162  1.00  1.25           H   new
ATOM      0  HG  SER A 160     -22.799  29.212   6.358  1.00  1.25           H   new
ATOM   2406  N   TYR A 161     -21.200  26.097   4.220  1.00  1.07           N
ATOM   2407  CA  TYR A 161     -20.455  24.931   3.788  1.00  1.07           C
ATOM   2408  C   TYR A 161     -20.265  23.890   4.883  1.00  1.07           C
ATOM   2409  O   TYR A 161     -20.269  24.201   6.074  1.00  1.07           O
ATOM   2410  CB  TYR A 161     -19.103  25.390   3.259  1.00  1.07           C
ATOM   2411  CG  TYR A 161     -19.218  26.219   2.008  1.00  1.07           C
ATOM   2412  CD1 TYR A 161     -19.532  27.565   2.103  1.00  1.07           C
ATOM   2413  CD2 TYR A 161     -18.993  25.643   0.768  1.00  1.07           C
ATOM   2414  CE1 TYR A 161     -19.639  28.329   0.962  1.00  1.07           C
ATOM   2415  CE2 TYR A 161     -19.087  26.410  -0.373  1.00  1.07           C
ATOM   2416  CZ  TYR A 161     -19.415  27.746  -0.281  1.00  1.07           C
ATOM   2417  OH  TYR A 161     -19.514  28.512  -1.422  1.00  1.07           O
ATOM      0  H   TYR A 161     -20.813  26.547   4.842  1.00  1.07           H   new
ATOM      0  HA  TYR A 161     -20.972  24.493   3.094  1.00  1.07           H   new
ATOM      0  HB2 TYR A 161     -18.651  25.907   3.944  1.00  1.07           H   new
ATOM      0  HB3 TYR A 161     -18.550  24.614   3.078  1.00  1.07           H   new
ATOM      0  HD1 TYR A 161     -19.670  27.953   2.937  1.00  1.07           H   new
ATOM      0  HD2 TYR A 161     -18.779  24.740   0.706  1.00  1.07           H   new
ATOM      0  HE1 TYR A 161     -19.860  29.230   1.022  1.00  1.07           H   new
ATOM      0  HE2 TYR A 161     -18.929  26.026  -1.205  1.00  1.07           H   new
ATOM      0  HH  TYR A 161     -19.354  28.035  -2.095  1.00  1.07           H   new
ATOM   2427  N   VAL A 162     -20.135  22.641   4.452  1.00  0.93           N
ATOM   2428  CA  VAL A 162     -19.861  21.524   5.340  1.00  0.93           C
ATOM   2429  C   VAL A 162     -18.609  20.772   4.902  1.00  0.93           C
ATOM   2430  O   VAL A 162     -18.549  20.226   3.794  1.00  0.93           O
ATOM   2431  CB  VAL A 162     -21.078  20.587   5.383  1.00  0.93           C
ATOM   2432  CG1 VAL A 162     -20.782  19.428   6.253  1.00  0.93           C
ATOM   2433  CG2 VAL A 162     -22.284  21.347   5.917  1.00  0.93           C
ATOM      0  H   VAL A 162     -20.205  22.418   3.624  1.00  0.93           H   new
ATOM      0  HA  VAL A 162     -19.697  21.867   6.233  1.00  0.93           H   new
ATOM      0  HB  VAL A 162     -21.274  20.267   4.488  1.00  0.93           H   new
ATOM      0 HG11 VAL A 162     -21.551  18.838   6.279  1.00  0.93           H   new
ATOM      0 HG12 VAL A 162     -20.017  18.946   5.901  1.00  0.93           H   new
ATOM      0 HG13 VAL A 162     -20.583  19.739   7.150  1.00  0.93           H   new
ATOM      0 HG21 VAL A 162     -23.053  20.756   5.944  1.00  0.93           H   new
ATOM      0 HG22 VAL A 162     -22.093  21.670   6.811  1.00  0.93           H   new
ATOM      0 HG23 VAL A 162     -22.476  22.100   5.336  1.00  0.93           H   new
ATOM   2443  N   SER A 163     -17.594  20.761   5.766  1.00  0.84           N
ATOM   2444  CA  SER A 163     -16.316  20.151   5.424  1.00  0.84           C
ATOM   2445  C   SER A 163     -16.076  18.776   5.998  1.00  0.84           C
ATOM   2446  O   SER A 163     -16.047  18.584   7.213  1.00  0.84           O
ATOM   2447  CB  SER A 163     -15.181  21.044   5.832  1.00  0.84           C
ATOM   2448  OG  SER A 163     -13.970  20.367   5.663  1.00  0.84           O
ATOM      0  H   SER A 163     -17.628  21.102   6.555  1.00  0.84           H   new
ATOM      0  HA  SER A 163     -16.357  20.040   4.461  1.00  0.84           H   new
ATOM      0  HB2 SER A 163     -15.187  21.854   5.299  1.00  0.84           H   new
ATOM      0  HB3 SER A 163     -15.285  21.313   6.758  1.00  0.84           H   new
ATOM      0  HG  SER A 163     -13.574  20.312   6.402  1.00  0.84           H   new
ATOM   2454  N   ALA A 164     -15.921  17.810   5.118  1.00  0.80           N
ATOM   2455  CA  ALA A 164     -15.683  16.441   5.520  1.00  0.80           C
ATOM   2456  C   ALA A 164     -14.374  16.387   6.286  1.00  0.80           C
ATOM   2457  O   ALA A 164     -13.408  17.043   5.895  1.00  0.80           O
ATOM   2458  CB  ALA A 164     -15.627  15.553   4.284  1.00  0.80           C
ATOM      0  H   ALA A 164     -15.951  17.929   4.267  1.00  0.80           H   new
ATOM      0  HA  ALA A 164     -16.400  16.121   6.090  1.00  0.80           H   new
ATOM      0  HB1 ALA A 164     -15.467  14.635   4.552  1.00  0.80           H   new
ATOM      0  HB2 ALA A 164     -16.470  15.608   3.807  1.00  0.80           H   new
ATOM      0  HB3 ALA A 164     -14.908  15.850   3.704  1.00  0.80           H   new
ATOM   2464  N   ILE A 165     -14.302  15.578   7.324  1.00  0.82           N
ATOM   2465  CA  ILE A 165     -13.042  15.432   8.026  1.00  0.82           C
ATOM   2466  C   ILE A 165     -12.257  14.374   7.281  1.00  0.82           C
ATOM   2467  O   ILE A 165     -12.679  13.219   7.178  1.00  0.82           O
ATOM   2468  CB  ILE A 165     -13.257  15.038   9.499  1.00  0.82           C
ATOM   2469  CG1 ILE A 165     -14.069  16.129  10.191  1.00  0.82           C
ATOM   2470  CG2 ILE A 165     -11.905  14.807  10.204  1.00  0.82           C
ATOM   2471  CD1 ILE A 165     -14.532  15.789  11.581  1.00  0.82           C
ATOM      0  H   ILE A 165     -14.955  15.112   7.635  1.00  0.82           H   new
ATOM      0  HA  ILE A 165     -12.559  16.273   8.046  1.00  0.82           H   new
ATOM      0  HB  ILE A 165     -13.749  14.203   9.546  1.00  0.82           H   new
ATOM      0 HG12 ILE A 165     -13.533  16.936  10.231  1.00  0.82           H   new
ATOM      0 HG13 ILE A 165     -14.846  16.331   9.646  1.00  0.82           H   new
ATOM      0 HG21 ILE A 165     -12.060  14.560  11.129  1.00  0.82           H   new
ATOM      0 HG22 ILE A 165     -11.424  14.094   9.756  1.00  0.82           H   new
ATOM      0 HG23 ILE A 165     -11.379  15.622  10.171  1.00  0.82           H   new
ATOM      0 HD11 ILE A 165     -15.037  16.533  11.945  1.00  0.82           H   new
ATOM      0 HD12 ILE A 165     -15.095  15.000  11.551  1.00  0.82           H   new
ATOM      0 HD13 ILE A 165     -13.762  15.615  12.145  1.00  0.82           H   new
ATOM   2483  N   THR A 166     -11.112  14.757   6.751  1.00  0.89           N
ATOM   2484  CA  THR A 166     -10.367  13.848   5.912  1.00  0.89           C
ATOM   2485  C   THR A 166      -9.173  13.271   6.633  1.00  0.89           C
ATOM   2486  O   THR A 166      -8.142  13.919   6.834  1.00  0.89           O
ATOM   2487  CB  THR A 166      -9.971  14.548   4.621  1.00  0.89           C
ATOM   2488  CG2 THR A 166     -11.205  14.874   3.795  1.00  0.89           C
ATOM   2489  OG1 THR A 166      -9.278  15.754   4.955  1.00  0.89           O
ATOM      0  H   THR A 166     -10.753  15.530   6.863  1.00  0.89           H   new
ATOM      0  HA  THR A 166     -10.937  13.095   5.689  1.00  0.89           H   new
ATOM      0  HB  THR A 166      -9.399  13.966   4.096  1.00  0.89           H   new
ATOM      0  HG1 THR A 166      -9.811  16.293   5.316  1.00  0.89           H   new
ATOM      0 HG21 THR A 166     -10.938  15.320   2.976  1.00  0.89           H   new
ATOM      0 HG22 THR A 166     -11.675  14.054   3.578  1.00  0.89           H   new
ATOM      0 HG23 THR A 166     -11.790  15.457   4.303  1.00  0.89           H   new
ATOM   2497  N   GLN A 167      -9.378  12.055   7.105  1.00  1.04           N
ATOM   2498  CA  GLN A 167      -8.422  11.330   7.920  1.00  1.04           C
ATOM   2499  C   GLN A 167      -7.834  10.149   7.152  1.00  1.04           C
ATOM   2500  O   GLN A 167      -6.649   9.852   7.265  1.00  1.04           O
ATOM   2501  CB  GLN A 167      -9.141  10.939   9.214  1.00  1.04           C
ATOM   2502  CG  GLN A 167      -8.317  10.356  10.314  1.00  1.04           C
ATOM   2503  CD  GLN A 167      -8.282   8.841  10.343  1.00  1.04           C
ATOM   2504  NE2 GLN A 167      -7.134   8.276  10.689  1.00  1.04           N
ATOM   2505  OE1 GLN A 167      -9.301   8.188  10.065  1.00  1.04           O
ATOM      0  H   GLN A 167     -10.101  11.614   6.955  1.00  1.04           H   new
ATOM      0  HA  GLN A 167      -7.654  11.877   8.147  1.00  1.04           H   new
ATOM      0  HB2 GLN A 167      -9.585  11.729   9.560  1.00  1.04           H   new
ATOM      0  HB3 GLN A 167      -9.835  10.299   8.989  1.00  1.04           H   new
ATOM      0  HG2 GLN A 167      -7.409  10.687  10.232  1.00  1.04           H   new
ATOM      0  HG3 GLN A 167      -8.660  10.676  11.163  1.00  1.04           H   new
ATOM      0 HE21 GLN A 167      -6.452   8.766  10.874  1.00  1.04           H   new
ATOM      0 HE22 GLN A 167      -7.071   7.419  10.729  1.00  1.04           H   new
ATOM   2514  N   GLY A 168      -8.657   9.501   6.337  1.00  1.27           N
ATOM   2515  CA  GLY A 168      -8.215   8.352   5.560  1.00  1.27           C
ATOM   2516  C   GLY A 168      -7.704   7.234   6.444  1.00  1.27           C
ATOM   2517  O   GLY A 168      -8.399   6.791   7.356  1.00  1.27           O
ATOM      0  H   GLY A 168      -9.482   9.713   6.219  1.00  1.27           H   new
ATOM      0  HA2 GLY A 168      -8.951   8.025   5.019  1.00  1.27           H   new
ATOM      0  HA3 GLY A 168      -7.514   8.626   4.948  1.00  1.27           H   new
ATOM   2521  N   LYS A 169      -6.511   6.737   6.139  1.00  1.60           N
ATOM   2522  CA  LYS A 169      -5.935   5.658   6.925  1.00  1.60           C
ATOM   2523  C   LYS A 169      -4.415   5.615   6.850  1.00  1.60           C
ATOM   2524  O   LYS A 169      -3.832   5.712   5.773  1.00  1.60           O
ATOM   2525  CB  LYS A 169      -6.508   4.310   6.470  1.00  1.60           C
ATOM   2526  CG  LYS A 169      -6.049   3.112   7.294  1.00  1.60           C
ATOM   2527  CD  LYS A 169      -6.732   1.827   6.851  1.00  1.60           C
ATOM   2528  CE  LYS A 169      -6.241   0.640   7.671  1.00  1.60           C
ATOM   2529  NZ  LYS A 169      -6.897  -0.634   7.257  1.00  1.60           N1+
ATOM      0  H   LYS A 169      -6.023   7.009   5.485  1.00  1.60           H   new
ATOM      0  HA  LYS A 169      -6.173   5.830   7.849  1.00  1.60           H   new
ATOM      0  HB2 LYS A 169      -7.476   4.357   6.501  1.00  1.60           H   new
ATOM      0  HB3 LYS A 169      -6.261   4.164   5.543  1.00  1.60           H   new
ATOM      0  HG2 LYS A 169      -5.088   3.012   7.212  1.00  1.60           H   new
ATOM      0  HG3 LYS A 169      -6.239   3.273   8.232  1.00  1.60           H   new
ATOM      0  HD2 LYS A 169      -7.693   1.917   6.948  1.00  1.60           H   new
ATOM      0  HD3 LYS A 169      -6.556   1.670   5.910  1.00  1.60           H   new
ATOM      0  HE2 LYS A 169      -5.280   0.555   7.572  1.00  1.60           H   new
ATOM      0  HE3 LYS A 169      -6.416   0.803   8.611  1.00  1.60           H   new
ATOM      0  HZ1 LYS A 169      -6.587  -1.303   7.755  1.00  1.60           H   new
ATOM      0  HZ2 LYS A 169      -7.777  -0.565   7.368  1.00  1.60           H   new
ATOM      0  HZ3 LYS A 169      -6.718  -0.795   6.400  1.00  1.60           H   new
ATOM   2543  N   ARG A 170      -3.781   5.428   8.001  1.00  2.03           N
ATOM   2544  CA  ARG A 170      -2.340   5.206   8.073  1.00  2.03           C
ATOM   2545  C   ARG A 170      -1.922   3.902   7.433  1.00  2.03           C
ATOM   2546  O   ARG A 170      -2.511   2.857   7.720  1.00  2.03           O
ATOM   2547  CB  ARG A 170      -1.870   5.200   9.513  1.00  2.03           C
ATOM   2548  CG  ARG A 170      -0.394   4.850   9.715  1.00  2.03           C
ATOM   2549  CD  ARG A 170       0.010   5.019  11.128  1.00  2.03           C
ATOM   2550  NE  ARG A 170       1.333   4.480  11.399  1.00  2.03           N
ATOM   2551  CZ  ARG A 170       2.010   4.662  12.540  1.00  2.03           C
ATOM   2552  NH1 ARG A 170       1.503   5.387  13.524  1.00  2.03           N1+
ATOM   2553  NH2 ARG A 170       3.197   4.093  12.656  1.00  2.03           N
ATOM      0  H   ARG A 170      -4.175   5.426   8.766  1.00  2.03           H   new
ATOM      0  HA  ARG A 170      -1.931   5.937   7.584  1.00  2.03           H   new
ATOM      0  HB2 ARG A 170      -2.035   6.076   9.896  1.00  2.03           H   new
ATOM      0  HB3 ARG A 170      -2.409   4.566  10.012  1.00  2.03           H   new
ATOM      0  HG2 ARG A 170      -0.236   3.934   9.439  1.00  2.03           H   new
ATOM      0  HG3 ARG A 170       0.155   5.416   9.150  1.00  2.03           H   new
ATOM      0  HD2 ARG A 170      -0.004   5.962  11.354  1.00  2.03           H   new
ATOM      0  HD3 ARG A 170      -0.638   4.580  11.701  1.00  2.03           H   new
ATOM      0  HE  ARG A 170       1.707   4.011  10.783  1.00  2.03           H   new
ATOM      0 HH11 ARG A 170       0.728   5.749  13.436  1.00  2.03           H   new
ATOM      0 HH12 ARG A 170       1.948   5.496  14.252  1.00  2.03           H   new
ATOM      0 HH21 ARG A 170       3.513   3.622  12.009  1.00  2.03           H   new
ATOM      0 HH22 ARG A 170       3.653   4.194  13.378  1.00  2.03           H   new
ATOM   2567  N   GLU A 171      -0.882   3.949   6.606  1.00  2.55           N
ATOM   2568  CA  GLU A 171      -0.381   2.735   5.994  1.00  2.55           C
ATOM   2569  C   GLU A 171       1.118   2.591   6.220  1.00  2.55           C
ATOM   2570  O   GLU A 171       1.900   3.538   6.085  1.00  2.55           O
ATOM   2571  CB  GLU A 171      -0.694   2.719   4.493  1.00  2.55           C
ATOM   2572  CG  GLU A 171      -2.197   2.755   4.161  1.00  2.55           C
ATOM   2573  CD  GLU A 171      -2.489   2.616   2.695  1.00  2.55           C
ATOM   2574  OE1 GLU A 171      -3.148   1.648   2.336  1.00  2.55           O
ATOM   2575  OE2 GLU A 171      -2.023   3.436   1.910  1.00  2.55           O1-
ATOM      0  H   GLU A 171      -0.460   4.667   6.391  1.00  2.55           H   new
ATOM      0  HA  GLU A 171      -0.827   1.982   6.413  1.00  2.55           H   new
ATOM      0  HB2 GLU A 171      -0.262   3.480   4.075  1.00  2.55           H   new
ATOM      0  HB3 GLU A 171      -0.305   1.922   4.100  1.00  2.55           H   new
ATOM      0  HG2 GLU A 171      -2.644   2.041   4.642  1.00  2.55           H   new
ATOM      0  HG3 GLU A 171      -2.572   3.591   4.480  1.00  2.55           H   new
ATOM   2582  N   GLU A 172       1.534   1.377   6.513  1.00  3.09           N
ATOM   2583  CA  GLU A 172       2.941   1.113   6.739  1.00  3.09           C
ATOM   2584  C   GLU A 172       3.662   0.876   5.431  1.00  3.09           C
ATOM   2585  O   GLU A 172       3.817  -0.260   4.968  1.00  3.09           O
ATOM   2586  CB  GLU A 172       3.116  -0.033   7.725  1.00  3.09           C
ATOM   2587  CG  GLU A 172       2.682   0.343   9.154  1.00  3.09           C
ATOM   2588  CD  GLU A 172       3.635   1.342   9.830  1.00  3.09           C
ATOM   2589  OE1 GLU A 172       4.796   1.031   9.940  1.00  3.09           O
ATOM   2590  OE2 GLU A 172       3.201   2.418  10.222  1.00  3.09           O1-
ATOM      0  H   GLU A 172       1.021   0.691   6.586  1.00  3.09           H   new
ATOM      0  HA  GLU A 172       3.349   1.896   7.140  1.00  3.09           H   new
ATOM      0  HB2 GLU A 172       2.598  -0.796   7.424  1.00  3.09           H   new
ATOM      0  HB3 GLU A 172       4.046  -0.307   7.735  1.00  3.09           H   new
ATOM      0  HG2 GLU A 172       1.790   0.723   9.126  1.00  3.09           H   new
ATOM      0  HG3 GLU A 172       2.630  -0.462   9.693  1.00  3.09           H   new
ATOM   2597  N   GLU A 173       4.162   1.977   4.869  1.00  3.51           N
ATOM   2598  CA  GLU A 173       4.800   1.990   3.544  1.00  3.51           C
ATOM   2599  C   GLU A 173       5.974   1.007   3.474  1.00  3.51           C
ATOM   2600  O   GLU A 173       6.338   0.565   2.383  1.00  3.51           O
ATOM   2601  CB  GLU A 173       5.314   3.389   3.193  1.00  3.51           C
ATOM   2602  CG  GLU A 173       6.544   3.843   3.960  1.00  3.51           C
ATOM   2603  CD  GLU A 173       6.945   5.251   3.614  1.00  3.51           C
ATOM   2604  OE1 GLU A 173       6.224   5.891   2.903  1.00  3.51           O
ATOM   2605  OE2 GLU A 173       7.998   5.676   4.027  1.00  3.51           O1-
ATOM      0  H   GLU A 173       4.141   2.748   5.249  1.00  3.51           H   new
ATOM      0  HA  GLU A 173       4.120   1.722   2.906  1.00  3.51           H   new
ATOM      0  HB2 GLU A 173       5.515   3.414   2.244  1.00  3.51           H   new
ATOM      0  HB3 GLU A 173       4.601   4.028   3.349  1.00  3.51           H   new
ATOM      0  HG2 GLU A 173       6.369   3.783   4.912  1.00  3.51           H   new
ATOM      0  HG3 GLU A 173       7.282   3.243   3.769  1.00  3.51           H   new
ATOM   2612  N   THR A 174       6.521   0.668   4.656  1.00  3.65           N
ATOM   2613  CA  THR A 174       7.598  -0.285   4.858  1.00  3.65           C
ATOM   2614  C   THR A 174       8.936   0.208   4.267  1.00  3.65           C
ATOM   2615  O   THR A 174       8.971   0.704   3.151  1.00  3.65           O
ATOM   2616  CB  THR A 174       7.131  -1.654   4.271  1.00  3.65           C
ATOM   2617  CG2 THR A 174       8.161  -2.754   4.426  1.00  3.65           C
ATOM   2618  OG1 THR A 174       5.918  -2.058   4.956  1.00  3.65           O
ATOM      0  H   THR A 174       6.249   1.014   5.395  1.00  3.65           H   new
ATOM      0  HA  THR A 174       7.781  -0.389   5.805  1.00  3.65           H   new
ATOM      0  HB  THR A 174       6.988  -1.526   3.320  1.00  3.65           H   new
ATOM      0  HG1 THR A 174       5.313  -1.494   4.810  1.00  3.65           H   new
ATOM      0 HG21 THR A 174       7.816  -3.577   4.045  1.00  3.65           H   new
ATOM      0 HG22 THR A 174       8.976  -2.501   3.965  1.00  3.65           H   new
ATOM      0 HG23 THR A 174       8.351  -2.889   5.368  1.00  3.65           H   new
ATOM   2626  N   PRO A 175      10.073   0.131   5.004  1.00  3.43           N
ATOM   2627  CA  PRO A 175      11.393   0.564   4.553  1.00  3.43           C
ATOM   2628  C   PRO A 175      11.909  -0.224   3.351  1.00  3.43           C
ATOM   2629  O   PRO A 175      12.812   0.234   2.646  1.00  3.43           O
ATOM   2630  CB  PRO A 175      12.267   0.334   5.792  1.00  3.43           C
ATOM   2631  CG  PRO A 175      11.537  -0.704   6.604  1.00  3.43           C
ATOM   2632  CD  PRO A 175      10.072  -0.415   6.382  1.00  3.43           C
ATOM      0  HA  PRO A 175      11.389   1.482   4.239  1.00  3.43           H   new
ATOM      0  HB2 PRO A 175      13.152   0.025   5.544  1.00  3.43           H   new
ATOM      0  HB3 PRO A 175      12.383   1.155   6.296  1.00  3.43           H   new
ATOM      0  HG2 PRO A 175      11.766  -1.601   6.314  1.00  3.43           H   new
ATOM      0  HG3 PRO A 175      11.769  -0.642   7.544  1.00  3.43           H   new
ATOM      0  HD2 PRO A 175       9.529  -1.215   6.455  1.00  3.43           H   new
ATOM      0  HD3 PRO A 175       9.726   0.223   7.025  1.00  3.43           H   new
ATOM   2640  N   VAL A 176      11.350  -1.416   3.139  1.00  2.94           N
ATOM   2641  CA  VAL A 176      11.667  -2.317   2.030  1.00  2.94           C
ATOM   2642  C   VAL A 176      13.114  -2.816   1.959  1.00  2.94           C
ATOM   2643  O   VAL A 176      13.347  -4.023   2.041  1.00  2.94           O
ATOM   2644  CB  VAL A 176      11.222  -1.654   0.713  1.00  2.94           C
ATOM   2645  CG1 VAL A 176      11.685  -2.421  -0.472  1.00  2.94           C
ATOM   2646  CG2 VAL A 176       9.707  -1.617   0.717  1.00  2.94           C
ATOM      0  H   VAL A 176      10.747  -1.736   3.663  1.00  2.94           H   new
ATOM      0  HA  VAL A 176      11.170  -3.134   2.193  1.00  2.94           H   new
ATOM      0  HB  VAL A 176      11.607  -0.765   0.655  1.00  2.94           H   new
ATOM      0 HG11 VAL A 176      11.388  -1.977  -1.282  1.00  2.94           H   new
ATOM      0 HG12 VAL A 176      12.654  -2.470  -0.467  1.00  2.94           H   new
ATOM      0 HG13 VAL A 176      11.316  -3.318  -0.442  1.00  2.94           H   new
ATOM      0 HG21 VAL A 176       9.391  -1.204  -0.102  1.00  2.94           H   new
ATOM      0 HG22 VAL A 176       9.361  -2.521   0.777  1.00  2.94           H   new
ATOM      0 HG23 VAL A 176       9.398  -1.102   1.479  1.00  2.94           H   new
ATOM   2656  N   GLU A 177      14.066  -1.908   1.768  1.00  2.36           N
ATOM   2657  CA  GLU A 177      15.513  -2.153   1.730  1.00  2.36           C
ATOM   2658  C   GLU A 177      16.014  -3.017   0.563  1.00  2.36           C
ATOM   2659  O   GLU A 177      16.905  -2.607  -0.170  1.00  2.36           O
ATOM   2660  CB  GLU A 177      15.967  -2.776   3.062  1.00  2.36           C
ATOM   2661  CG  GLU A 177      15.827  -1.834   4.267  1.00  2.36           C
ATOM   2662  CD  GLU A 177      16.194  -2.476   5.590  1.00  2.36           C
ATOM   2663  OE1 GLU A 177      16.467  -3.649   5.604  1.00  2.36           O
ATOM   2664  OE2 GLU A 177      16.194  -1.787   6.584  1.00  2.36           O1-
ATOM      0  H   GLU A 177      13.876  -1.078   1.649  1.00  2.36           H   new
ATOM      0  HA  GLU A 177      15.911  -1.280   1.586  1.00  2.36           H   new
ATOM      0  HB2 GLU A 177      15.448  -3.578   3.228  1.00  2.36           H   new
ATOM      0  HB3 GLU A 177      16.894  -3.049   2.982  1.00  2.36           H   new
ATOM      0  HG2 GLU A 177      16.390  -1.057   4.127  1.00  2.36           H   new
ATOM      0  HG3 GLU A 177      14.912  -1.516   4.314  1.00  2.36           H   new
ATOM   2671  N   CYS A 178      15.472  -4.230   0.417  1.00  1.83           N
ATOM   2672  CA  CYS A 178      15.871  -5.160  -0.644  1.00  1.83           C
ATOM   2673  C   CYS A 178      17.373  -5.312  -0.727  1.00  1.83           C
ATOM   2674  O   CYS A 178      17.961  -5.132  -1.794  1.00  1.83           O
ATOM   2675  CB  CYS A 178      15.355  -4.724  -2.001  1.00  1.83           C
ATOM   2676  SG  CYS A 178      13.589  -4.695  -2.103  1.00  1.83           S
ATOM      0  H   CYS A 178      14.858  -4.538   0.935  1.00  1.83           H   new
ATOM      0  HA  CYS A 178      15.475  -6.014  -0.409  1.00  1.83           H   new
ATOM      0  HB2 CYS A 178      15.699  -3.839  -2.202  1.00  1.83           H   new
ATOM      0  HB3 CYS A 178      15.702  -5.324  -2.680  1.00  1.83           H   new
ATOM      0  HG  CYS A 178      13.239  -3.730  -2.725  1.00  1.83           H   new
ATOM   2682  N   PHE A 179      17.995  -5.603   0.409  1.00  1.42           N
ATOM   2683  CA  PHE A 179      19.436  -5.672   0.455  1.00  1.42           C
ATOM   2684  C   PHE A 179      19.989  -6.590   1.529  1.00  1.42           C
ATOM   2685  O   PHE A 179      19.451  -6.690   2.631  1.00  1.42           O
ATOM   2686  CB  PHE A 179      20.009  -4.280   0.649  1.00  1.42           C
ATOM   2687  CG  PHE A 179      21.471  -4.255   0.585  1.00  1.42           C
ATOM   2688  CD1 PHE A 179      22.073  -4.375  -0.617  1.00  1.42           C
ATOM   2689  CD2 PHE A 179      22.252  -4.115   1.709  1.00  1.42           C
ATOM   2690  CE1 PHE A 179      23.412  -4.346  -0.730  1.00  1.42           C
ATOM   2691  CE2 PHE A 179      23.604  -4.093   1.587  1.00  1.42           C
ATOM   2692  CZ  PHE A 179      24.161  -4.202   0.370  1.00  1.42           C
ATOM      0  H   PHE A 179      17.599  -5.762   1.156  1.00  1.42           H   new
ATOM      0  HA  PHE A 179      19.707  -6.053  -0.395  1.00  1.42           H   new
ATOM      0  HB2 PHE A 179      19.649  -3.689  -0.031  1.00  1.42           H   new
ATOM      0  HB3 PHE A 179      19.721  -3.933   1.508  1.00  1.42           H   new
ATOM      0  HD1 PHE A 179      21.552  -4.480  -1.380  1.00  1.42           H   new
ATOM      0  HD2 PHE A 179      21.856  -4.036   2.547  1.00  1.42           H   new
ATOM      0  HE1 PHE A 179      23.814  -4.425  -1.565  1.00  1.42           H   new
ATOM      0  HE2 PHE A 179      24.141  -4.003   2.341  1.00  1.42           H   new
ATOM      0  HZ  PHE A 179      25.087  -4.177   0.290  1.00  1.42           H   new
ATOM   2702  N   GLU A 180      21.088  -7.243   1.181  1.00  1.14           N
ATOM   2703  CA  GLU A 180      21.852  -8.093   2.065  1.00  1.14           C
ATOM   2704  C   GLU A 180      23.332  -7.725   1.883  1.00  1.14           C
ATOM   2705  O   GLU A 180      23.783  -7.626   0.748  1.00  1.14           O
ATOM   2706  CB  GLU A 180      21.606  -9.568   1.705  1.00  1.14           C
ATOM   2707  CG  GLU A 180      22.321 -10.595   2.579  1.00  1.14           C
ATOM   2708  CD  GLU A 180      21.951 -12.024   2.232  1.00  1.14           C
ATOM   2709  OE1 GLU A 180      20.842 -12.406   2.510  1.00  1.14           O
ATOM   2710  OE2 GLU A 180      22.770 -12.724   1.662  1.00  1.14           O1-
ATOM      0  H   GLU A 180      21.419  -7.198   0.389  1.00  1.14           H   new
ATOM      0  HA  GLU A 180      21.588  -7.967   2.990  1.00  1.14           H   new
ATOM      0  HB2 GLU A 180      20.652  -9.739   1.749  1.00  1.14           H   new
ATOM      0  HB3 GLU A 180      21.877  -9.708   0.784  1.00  1.14           H   new
ATOM      0  HG2 GLU A 180      23.280 -10.482   2.485  1.00  1.14           H   new
ATOM      0  HG3 GLU A 180      22.106 -10.427   3.510  1.00  1.14           H   new
ATOM   2717  N   PRO A 181      24.136  -7.574   2.950  1.00  0.96           N
ATOM   2718  CA  PRO A 181      25.567  -7.260   2.933  1.00  0.96           C
ATOM   2719  C   PRO A 181      26.402  -8.126   1.987  1.00  0.96           C
ATOM   2720  O   PRO A 181      27.432  -7.685   1.475  1.00  0.96           O
ATOM   2721  CB  PRO A 181      25.961  -7.486   4.391  1.00  0.96           C
ATOM   2722  CG  PRO A 181      24.714  -7.166   5.170  1.00  0.96           C
ATOM   2723  CD  PRO A 181      23.575  -7.660   4.321  1.00  0.96           C
ATOM      0  HA  PRO A 181      25.734  -6.365   2.597  1.00  0.96           H   new
ATOM      0  HB2 PRO A 181      26.247  -8.400   4.542  1.00  0.96           H   new
ATOM      0  HB3 PRO A 181      26.698  -6.911   4.651  1.00  0.96           H   new
ATOM      0  HG2 PRO A 181      24.720  -7.604   6.036  1.00  0.96           H   new
ATOM      0  HG3 PRO A 181      24.640  -6.213   5.335  1.00  0.96           H   new
ATOM      0  HD2 PRO A 181      23.320  -8.567   4.551  1.00  0.96           H   new
ATOM      0  HD3 PRO A 181      22.783  -7.109   4.423  1.00  0.96           H   new
ATOM   2731  N   SER A 182      25.969  -9.361   1.730  1.00  0.84           N
ATOM   2732  CA  SER A 182      26.689 -10.272   0.843  1.00  0.84           C
ATOM   2733  C   SER A 182      26.782  -9.711  -0.585  1.00  0.84           C
ATOM   2734  O   SER A 182      27.678 -10.051  -1.350  1.00  0.84           O
ATOM   2735  CB  SER A 182      25.989 -11.619   0.807  1.00  0.84           C
ATOM   2736  OG  SER A 182      24.739 -11.522   0.154  1.00  0.84           O
ATOM      0  H   SER A 182      25.250  -9.693   2.065  1.00  0.84           H   new
ATOM      0  HA  SER A 182      27.589 -10.374   1.191  1.00  0.84           H   new
ATOM      0  HB2 SER A 182      26.548 -12.266   0.349  1.00  0.84           H   new
ATOM      0  HB3 SER A 182      25.861 -11.945   1.711  1.00  0.84           H   new
ATOM      0  HG  SER A 182      24.148 -11.893   0.622  1.00  0.84           H   new
ATOM   2742  N   MET A 183      25.897  -8.772  -0.909  1.00  0.77           N
ATOM   2743  CA  MET A 183      25.811  -8.155  -2.224  1.00  0.77           C
ATOM   2744  C   MET A 183      26.949  -7.174  -2.469  1.00  0.77           C
ATOM   2745  O   MET A 183      27.103  -6.648  -3.572  1.00  0.77           O
ATOM   2746  CB  MET A 183      24.472  -7.459  -2.307  1.00  0.77           C
ATOM   2747  CG  MET A 183      23.289  -8.403  -2.322  1.00  0.77           C
ATOM   2748  SD  MET A 183      21.723  -7.554  -2.166  1.00  0.77           S
ATOM   2749  CE  MET A 183      21.748  -6.505  -3.558  1.00  0.77           C
ATOM      0  H   MET A 183      25.315  -8.470  -0.353  1.00  0.77           H   new
ATOM      0  HA  MET A 183      25.890  -8.835  -2.911  1.00  0.77           H   new
ATOM      0  HB2 MET A 183      24.384  -6.856  -1.552  1.00  0.77           H   new
ATOM      0  HB3 MET A 183      24.450  -6.914  -3.109  1.00  0.77           H   new
ATOM      0  HG2 MET A 183      23.296  -8.911  -3.149  1.00  0.77           H   new
ATOM      0  HG3 MET A 183      23.380  -9.041  -1.597  1.00  0.77           H   new
ATOM      0  HE1 MET A 183      20.932  -5.981  -3.583  1.00  0.77           H   new
ATOM      0  HE2 MET A 183      22.512  -5.910  -3.501  1.00  0.77           H   new
ATOM      0  HE3 MET A 183      21.814  -7.039  -4.365  1.00  0.77           H   new
ATOM   2759  N   LEU A 184      27.753  -6.944  -1.445  1.00  0.73           N
ATOM   2760  CA  LEU A 184      28.916  -6.098  -1.539  1.00  0.73           C
ATOM   2761  C   LEU A 184      30.186  -6.931  -1.708  1.00  0.73           C
ATOM   2762  O   LEU A 184      31.284  -6.381  -1.804  1.00  0.73           O
ATOM   2763  CB  LEU A 184      29.011  -5.270  -0.275  1.00  0.73           C
ATOM   2764  CG  LEU A 184      27.807  -4.442  -0.025  1.00  0.73           C
ATOM   2765  CD1 LEU A 184      27.925  -3.689   1.263  1.00  0.73           C
ATOM   2766  CD2 LEU A 184      27.605  -3.491  -1.153  1.00  0.73           C
ATOM      0  H   LEU A 184      27.632  -7.283  -0.664  1.00  0.73           H   new
ATOM      0  HA  LEU A 184      28.831  -5.523  -2.315  1.00  0.73           H   new
ATOM      0  HB2 LEU A 184      29.152  -5.861   0.481  1.00  0.73           H   new
ATOM      0  HB3 LEU A 184      29.788  -4.692  -0.332  1.00  0.73           H   new
ATOM      0  HG  LEU A 184      27.041  -5.033   0.041  1.00  0.73           H   new
ATOM      0 HD11 LEU A 184      27.126  -3.157   1.401  1.00  0.73           H   new
ATOM      0 HD12 LEU A 184      28.027  -4.316   1.996  1.00  0.73           H   new
ATOM      0 HD13 LEU A 184      28.699  -3.106   1.227  1.00  0.73           H   new
ATOM      0 HD21 LEU A 184      26.816  -2.952  -0.985  1.00  0.73           H   new
ATOM      0 HD22 LEU A 184      28.380  -2.913  -1.232  1.00  0.73           H   new
ATOM      0 HD23 LEU A 184      27.487  -3.987  -1.978  1.00  0.73           H   new
ATOM   2778  N   LYS A 185      30.052  -8.265  -1.704  1.00  0.70           N
ATOM   2779  CA  LYS A 185      31.225  -9.126  -1.785  1.00  0.70           C
ATOM   2780  C   LYS A 185      31.643  -9.416  -3.217  1.00  0.70           C
ATOM   2781  O   LYS A 185      30.823  -9.776  -4.074  1.00  0.70           O
ATOM   2782  CB  LYS A 185      30.978 -10.431  -1.025  1.00  0.70           C
ATOM   2783  CG  LYS A 185      30.834 -10.248   0.485  1.00  0.70           C
ATOM   2784  CD  LYS A 185      30.627 -11.579   1.199  1.00  0.70           C
ATOM   2785  CE  LYS A 185      30.493 -11.384   2.708  1.00  0.70           C
ATOM   2786  NZ  LYS A 185      30.307 -12.681   3.425  1.00  0.70           N1+
ATOM      0  H   LYS A 185      29.300  -8.680  -1.656  1.00  0.70           H   new
ATOM      0  HA  LYS A 185      31.959  -8.645  -1.371  1.00  0.70           H   new
ATOM      0  HB2 LYS A 185      30.173 -10.849  -1.370  1.00  0.70           H   new
ATOM      0  HB3 LYS A 185      31.712 -11.041  -1.200  1.00  0.70           H   new
ATOM      0  HG2 LYS A 185      31.627  -9.813   0.835  1.00  0.70           H   new
ATOM      0  HG3 LYS A 185      30.084  -9.662   0.670  1.00  0.70           H   new
ATOM      0  HD2 LYS A 185      29.831 -12.013   0.855  1.00  0.70           H   new
ATOM      0  HD3 LYS A 185      31.374 -12.168   1.012  1.00  0.70           H   new
ATOM      0  HE2 LYS A 185      31.285 -10.938   3.047  1.00  0.70           H   new
ATOM      0  HE3 LYS A 185      29.739 -10.802   2.893  1.00  0.70           H   new
ATOM      0  HZ1 LYS A 185      30.233 -12.529   4.299  1.00  0.70           H   new
ATOM      0  HZ2 LYS A 185      29.568 -13.080   3.130  1.00  0.70           H   new
ATOM      0  HZ3 LYS A 185      31.009 -13.207   3.274  1.00  0.70           H   new
ATOM   2800  N   LYS A 186      32.934  -9.285  -3.468  1.00  0.68           N
ATOM   2801  CA  LYS A 186      33.464  -9.490  -4.802  1.00  0.68           C
ATOM   2802  C   LYS A 186      33.148 -10.892  -5.260  1.00  0.68           C
ATOM   2803  O   LYS A 186      33.168 -11.819  -4.452  1.00  0.68           O
ATOM   2804  CB  LYS A 186      34.968  -9.242  -4.831  1.00  0.68           C
ATOM   2805  CG  LYS A 186      35.376  -7.797  -4.596  1.00  0.68           C
ATOM   2806  CD  LYS A 186      36.882  -7.643  -4.689  1.00  0.68           C
ATOM   2807  CE  LYS A 186      37.324  -6.207  -4.466  1.00  0.68           C
ATOM   2808  NZ  LYS A 186      38.804  -6.080  -4.567  1.00  0.68           N1+
ATOM      0  H   LYS A 186      33.523  -9.077  -2.877  1.00  0.68           H   new
ATOM      0  HA  LYS A 186      33.047  -8.857  -5.407  1.00  0.68           H   new
ATOM      0  HB2 LYS A 186      35.389  -9.798  -4.157  1.00  0.68           H   new
ATOM      0  HB3 LYS A 186      35.314  -9.528  -5.691  1.00  0.68           H   new
ATOM      0  HG2 LYS A 186      34.947  -7.224  -5.251  1.00  0.68           H   new
ATOM      0  HG3 LYS A 186      35.070  -7.508  -3.722  1.00  0.68           H   new
ATOM      0  HD2 LYS A 186      37.306  -8.216  -4.031  1.00  0.68           H   new
ATOM      0  HD3 LYS A 186      37.183  -7.941  -5.562  1.00  0.68           H   new
ATOM      0  HE2 LYS A 186      36.901  -5.630  -5.121  1.00  0.68           H   new
ATOM      0  HE3 LYS A 186      37.030  -5.907  -3.592  1.00  0.68           H   new
ATOM      0  HZ1 LYS A 186      39.039  -5.232  -4.433  1.00  0.68           H   new
ATOM      0  HZ2 LYS A 186      39.189  -6.595  -3.952  1.00  0.68           H   new
ATOM      0  HZ3 LYS A 186      39.070  -6.337  -5.377  1.00  0.68           H   new
ATOM   2822  N   LYS A 187      32.865 -11.030  -6.558  1.00  0.68           N
ATOM   2823  CA  LYS A 187      32.505 -12.274  -7.243  1.00  0.68           C
ATOM   2824  C   LYS A 187      31.015 -12.614  -7.133  1.00  0.68           C
ATOM   2825  O   LYS A 187      30.539 -13.522  -7.817  1.00  0.68           O
ATOM   2826  CB  LYS A 187      33.342 -13.462  -6.745  1.00  0.68           C
ATOM   2827  CG  LYS A 187      33.121 -14.798  -7.470  1.00  0.68           C
ATOM   2828  CD  LYS A 187      33.626 -14.768  -8.896  1.00  0.68           C
ATOM   2829  CE  LYS A 187      33.530 -16.142  -9.565  1.00  0.68           C
ATOM   2830  NZ  LYS A 187      34.461 -17.132  -8.951  1.00  0.68           N1+
ATOM      0  H   LYS A 187      32.879 -10.358  -7.094  1.00  0.68           H   new
ATOM      0  HA  LYS A 187      32.702 -12.116  -8.179  1.00  0.68           H   new
ATOM      0  HB2 LYS A 187      34.280 -13.226  -6.819  1.00  0.68           H   new
ATOM      0  HB3 LYS A 187      33.156 -13.592  -5.802  1.00  0.68           H   new
ATOM      0  HG2 LYS A 187      33.572 -15.506  -6.984  1.00  0.68           H   new
ATOM      0  HG3 LYS A 187      32.175 -15.012  -7.469  1.00  0.68           H   new
ATOM      0  HD2 LYS A 187      33.112 -14.123  -9.407  1.00  0.68           H   new
ATOM      0  HD3 LYS A 187      34.548 -14.468  -8.906  1.00  0.68           H   new
ATOM      0  HE2 LYS A 187      32.620 -16.471  -9.497  1.00  0.68           H   new
ATOM      0  HE3 LYS A 187      33.730 -16.055 -10.510  1.00  0.68           H   new
ATOM      0  HZ1 LYS A 187      34.496 -17.862  -9.459  1.00  0.68           H   new
ATOM      0  HZ2 LYS A 187      35.274 -16.776  -8.888  1.00  0.68           H   new
ATOM      0  HZ3 LYS A 187      34.169 -17.350  -8.139  1.00  0.68           H   new
ATOM   2844  N   GLN A 188      30.251 -11.861  -6.342  1.00  0.69           N
ATOM   2845  CA  GLN A 188      28.817 -12.100  -6.295  1.00  0.69           C
ATOM   2846  C   GLN A 188      28.061 -11.172  -7.240  1.00  0.69           C
ATOM   2847  O   GLN A 188      28.324  -9.965  -7.270  1.00  0.69           O
ATOM   2848  CB  GLN A 188      28.287 -11.943  -4.872  1.00  0.69           C
ATOM   2849  CG  GLN A 188      26.784 -12.260  -4.716  1.00  0.69           C
ATOM   2850  CD  GLN A 188      26.329 -12.306  -3.248  1.00  0.69           C
ATOM   2851  NE2 GLN A 188      25.180 -11.701  -2.944  1.00  0.69           N
ATOM   2852  OE1 GLN A 188      27.014 -12.900  -2.406  1.00  0.69           O
ATOM      0  H   GLN A 188      30.537 -11.225  -5.839  1.00  0.69           H   new
ATOM      0  HA  GLN A 188      28.668 -13.013  -6.587  1.00  0.69           H   new
ATOM      0  HB2 GLN A 188      28.793 -12.525  -4.284  1.00  0.69           H   new
ATOM      0  HB3 GLN A 188      28.447 -11.033  -4.577  1.00  0.69           H   new
ATOM      0  HG2 GLN A 188      26.266 -11.590  -5.189  1.00  0.69           H   new
ATOM      0  HG3 GLN A 188      26.593 -13.114  -5.135  1.00  0.69           H   new
ATOM      0 HE21 GLN A 188      24.731 -11.298  -3.557  1.00  0.69           H   new
ATOM      0 HE22 GLN A 188      24.888 -11.714  -2.135  1.00  0.69           H   new
ATOM   2861  N   LEU A 189      27.125 -11.744  -8.005  1.00  0.71           N
ATOM   2862  CA  LEU A 189      26.258 -10.949  -8.868  1.00  0.71           C
ATOM   2863  C   LEU A 189      24.821 -11.197  -8.433  1.00  0.71           C
ATOM   2864  O   LEU A 189      24.338 -12.333  -8.461  1.00  0.71           O
ATOM   2865  CB  LEU A 189      26.431 -11.288 -10.358  1.00  0.71           C
ATOM   2866  CG  LEU A 189      25.768 -10.282 -11.349  1.00  0.71           C
ATOM   2867  CD1 LEU A 189      26.545 -10.323 -12.659  1.00  0.71           C
ATOM   2868  CD2 LEU A 189      24.303 -10.629 -11.571  1.00  0.71           C
ATOM      0  H   LEU A 189      26.979 -12.591  -8.036  1.00  0.71           H   new
ATOM      0  HA  LEU A 189      26.497 -10.014  -8.776  1.00  0.71           H   new
ATOM      0  HB2 LEU A 189      27.379 -11.337 -10.556  1.00  0.71           H   new
ATOM      0  HB3 LEU A 189      26.061 -12.170 -10.519  1.00  0.71           H   new
ATOM      0  HG  LEU A 189      25.796  -9.385 -10.980  1.00  0.71           H   new
ATOM      0 HD11 LEU A 189      26.148  -9.703 -13.291  1.00  0.71           H   new
ATOM      0 HD12 LEU A 189      27.468 -10.072 -12.496  1.00  0.71           H   new
ATOM      0 HD13 LEU A 189      26.515 -11.221 -13.025  1.00  0.71           H   new
ATOM      0 HD21 LEU A 189      23.910  -9.993 -12.189  1.00  0.71           H   new
ATOM      0 HD22 LEU A 189      24.234 -11.523 -11.941  1.00  0.71           H   new
ATOM      0 HD23 LEU A 189      23.830 -10.592 -10.725  1.00  0.71           H   new
ATOM   2880  N   THR A 190      24.166 -10.140  -7.992  1.00  0.76           N
ATOM   2881  CA  THR A 190      22.805 -10.214  -7.489  1.00  0.76           C
ATOM   2882  C   THR A 190      21.834  -9.419  -8.317  1.00  0.76           C
ATOM   2883  O   THR A 190      22.140  -8.308  -8.727  1.00  0.76           O
ATOM   2884  CB  THR A 190      22.744  -9.773  -6.024  1.00  0.76           C
ATOM   2885  CG2 THR A 190      21.289  -9.754  -5.517  1.00  0.76           C
ATOM   2886  OG1 THR A 190      23.534 -10.695  -5.248  1.00  0.76           O
ATOM      0  H   THR A 190      24.501  -9.348  -7.975  1.00  0.76           H   new
ATOM      0  HA  THR A 190      22.536 -11.144  -7.553  1.00  0.76           H   new
ATOM      0  HB  THR A 190      23.094  -8.873  -5.936  1.00  0.76           H   new
ATOM      0  HG1 THR A 190      23.042 -11.085  -4.690  1.00  0.76           H   new
ATOM      0 HG21 THR A 190      21.273  -9.473  -4.589  1.00  0.76           H   new
ATOM      0 HG22 THR A 190      20.768  -9.134  -6.051  1.00  0.76           H   new
ATOM      0 HG23 THR A 190      20.909 -10.643  -5.591  1.00  0.76           H   new
ATOM   2894  N   VAL A 191      20.680 -10.005  -8.588  1.00  0.82           N
ATOM   2895  CA  VAL A 191      19.664  -9.299  -9.334  1.00  0.82           C
ATOM   2896  C   VAL A 191      18.485  -9.027  -8.400  1.00  0.82           C
ATOM   2897  O   VAL A 191      18.012  -9.933  -7.709  1.00  0.82           O
ATOM   2898  CB  VAL A 191      19.207 -10.125 -10.552  1.00  0.82           C
ATOM   2899  CG1 VAL A 191      18.151  -9.338 -11.316  1.00  0.82           C
ATOM   2900  CG2 VAL A 191      20.421 -10.484 -11.444  1.00  0.82           C
ATOM      0  H   VAL A 191      20.469 -10.804  -8.350  1.00  0.82           H   new
ATOM      0  HA  VAL A 191      20.024  -8.462  -9.667  1.00  0.82           H   new
ATOM      0  HB  VAL A 191      18.813 -10.962 -10.259  1.00  0.82           H   new
ATOM      0 HG11 VAL A 191      17.858  -9.851 -12.085  1.00  0.82           H   new
ATOM      0 HG12 VAL A 191      17.393  -9.165 -10.736  1.00  0.82           H   new
ATOM      0 HG13 VAL A 191      18.528  -8.496 -11.615  1.00  0.82           H   new
ATOM      0 HG21 VAL A 191      20.120 -11.003 -12.206  1.00  0.82           H   new
ATOM      0 HG22 VAL A 191      20.846  -9.670 -11.755  1.00  0.82           H   new
ATOM      0 HG23 VAL A 191      21.058 -11.004 -10.930  1.00  0.82           H   new
ATOM   2910  N   LEU A 192      18.059  -7.771  -8.339  1.00  0.91           N
ATOM   2911  CA  LEU A 192      16.948  -7.362  -7.496  1.00  0.91           C
ATOM   2912  C   LEU A 192      15.662  -7.178  -8.281  1.00  0.91           C
ATOM   2913  O   LEU A 192      15.508  -6.223  -9.055  1.00  0.91           O
ATOM   2914  CB  LEU A 192      17.255  -6.054  -6.755  1.00  0.91           C
ATOM   2915  CG  LEU A 192      18.437  -6.052  -5.826  1.00  0.91           C
ATOM   2916  CD1 LEU A 192      18.562  -4.648  -5.211  1.00  0.91           C
ATOM   2917  CD2 LEU A 192      18.213  -7.123  -4.761  1.00  0.91           C
ATOM      0  H   LEU A 192      18.410  -7.129  -8.790  1.00  0.91           H   new
ATOM      0  HA  LEU A 192      16.826  -8.082  -6.857  1.00  0.91           H   new
ATOM      0  HB2 LEU A 192      17.392  -5.358  -7.417  1.00  0.91           H   new
ATOM      0  HB3 LEU A 192      16.469  -5.807  -6.242  1.00  0.91           H   new
ATOM      0  HG  LEU A 192      19.263  -6.256  -6.291  1.00  0.91           H   new
ATOM      0 HD11 LEU A 192      19.321  -4.625  -4.607  1.00  0.91           H   new
ATOM      0 HD12 LEU A 192      18.692  -3.996  -5.917  1.00  0.91           H   new
ATOM      0 HD13 LEU A 192      17.752  -4.436  -4.721  1.00  0.91           H   new
ATOM      0 HD21 LEU A 192      18.967  -7.136  -4.151  1.00  0.91           H   new
ATOM      0 HD22 LEU A 192      17.402  -6.924  -4.267  1.00  0.91           H   new
ATOM      0 HD23 LEU A 192      18.127  -7.990  -5.187  1.00  0.91           H   new
ATOM   2929  N   ASP A 193      14.707  -8.070  -8.045  1.00  1.02           N
ATOM   2930  CA  ASP A 193      13.446  -8.012  -8.765  1.00  1.02           C
ATOM   2931  C   ASP A 193      12.527  -6.988  -8.090  1.00  1.02           C
ATOM   2932  O   ASP A 193      11.766  -7.314  -7.176  1.00  1.02           O
ATOM   2933  CB  ASP A 193      12.785  -9.378  -8.812  1.00  1.02           C
ATOM   2934  CG  ASP A 193      13.587 -10.403  -9.604  1.00  1.02           C
ATOM   2935  OD1 ASP A 193      14.598 -10.058 -10.161  1.00  1.02           O
ATOM   2936  OD2 ASP A 193      13.176 -11.534  -9.644  1.00  1.02           O1-
ATOM      0  H   ASP A 193      14.770  -8.712  -7.476  1.00  1.02           H   new
ATOM      0  HA  ASP A 193      13.615  -7.738  -9.680  1.00  1.02           H   new
ATOM      0  HB2 ASP A 193      12.661  -9.702  -7.906  1.00  1.02           H   new
ATOM      0  HB3 ASP A 193      11.903  -9.291  -9.206  1.00  1.02           H   new
ATOM   2941  N   LEU A 194      12.668  -5.745  -8.514  1.00  1.15           N
ATOM   2942  CA  LEU A 194      11.978  -4.594  -7.921  1.00  1.15           C
ATOM   2943  C   LEU A 194      10.902  -4.095  -8.867  1.00  1.15           C
ATOM   2944  O   LEU A 194      11.221  -3.617  -9.955  1.00  1.15           O
ATOM   2945  CB  LEU A 194      12.987  -3.468  -7.665  1.00  1.15           C
ATOM   2946  CG  LEU A 194      14.211  -3.869  -6.818  1.00  1.15           C
ATOM   2947  CD1 LEU A 194      15.193  -2.724  -6.696  1.00  1.15           C
ATOM   2948  CD2 LEU A 194      13.770  -4.299  -5.484  1.00  1.15           C
ATOM      0  H   LEU A 194      13.180  -5.533  -9.172  1.00  1.15           H   new
ATOM      0  HA  LEU A 194      11.570  -4.865  -7.084  1.00  1.15           H   new
ATOM      0  HB2 LEU A 194      13.299  -3.131  -8.520  1.00  1.15           H   new
ATOM      0  HB3 LEU A 194      12.529  -2.737  -7.221  1.00  1.15           H   new
ATOM      0  HG  LEU A 194      14.662  -4.603  -7.263  1.00  1.15           H   new
ATOM      0 HD11 LEU A 194      15.951  -3.004  -6.159  1.00  1.15           H   new
ATOM      0 HD12 LEU A 194      15.500  -2.465  -7.579  1.00  1.15           H   new
ATOM      0 HD13 LEU A 194      14.758  -1.968  -6.271  1.00  1.15           H   new
ATOM      0 HD21 LEU A 194      14.542  -4.551  -4.953  1.00  1.15           H   new
ATOM      0 HD22 LEU A 194      13.302  -3.570  -5.047  1.00  1.15           H   new
ATOM      0 HD23 LEU A 194      13.175  -5.060  -5.569  1.00  1.15           H   new
ATOM   2960  N   HIS A 195       9.625  -4.161  -8.483  1.00  1.27           N
ATOM   2961  CA  HIS A 195       8.643  -3.750  -9.474  1.00  1.27           C
ATOM   2962  C   HIS A 195       8.924  -2.273  -9.789  1.00  1.27           C
ATOM   2963  O   HIS A 195       9.423  -1.555  -8.917  1.00  1.27           O
ATOM   2964  CB  HIS A 195       7.185  -3.993  -9.031  1.00  1.27           C
ATOM   2965  CG  HIS A 195       6.578  -3.054  -8.046  1.00  1.27           C
ATOM   2966  CD2 HIS A 195       6.272  -3.187  -6.725  1.00  1.27           C
ATOM   2967  ND1 HIS A 195       6.118  -1.815  -8.418  1.00  1.27           N
ATOM   2968  CE1 HIS A 195       5.560  -1.227  -7.380  1.00  1.27           C
ATOM   2969  NE2 HIS A 195       5.639  -2.025  -6.341  1.00  1.27           N
ATOM      0  H   HIS A 195       9.328  -4.419  -7.718  1.00  1.27           H   new
ATOM      0  HA  HIS A 195       8.734  -4.295 -10.271  1.00  1.27           H   new
ATOM      0  HB2 HIS A 195       6.630  -3.987  -9.826  1.00  1.27           H   new
ATOM      0  HB3 HIS A 195       7.135  -4.887  -8.657  1.00  1.27           H   new
ATOM      0  HD2 HIS A 195       6.455  -3.922  -6.185  1.00  1.27           H   new
ATOM      0  HE1 HIS A 195       5.172  -0.382  -7.383  1.00  1.27           H   new
ATOM      0  HE2 HIS A 195       5.345  -1.851  -5.552  1.00  1.27           H   new
ATOM   2977  N   PRO A 196       8.561  -1.750 -10.977  1.00  1.37           N
ATOM   2978  CA  PRO A 196       8.898  -0.416 -11.441  1.00  1.37           C
ATOM   2979  C   PRO A 196       8.462   0.740 -10.543  1.00  1.37           C
ATOM   2980  O   PRO A 196       9.013   1.825 -10.669  1.00  1.37           O
ATOM   2981  CB  PRO A 196       8.189  -0.351 -12.808  1.00  1.37           C
ATOM   2982  CG  PRO A 196       8.068  -1.800 -13.220  1.00  1.37           C
ATOM   2983  CD  PRO A 196       7.715  -2.499 -11.940  1.00  1.37           C
ATOM      0  HA  PRO A 196       9.861  -0.298 -11.461  1.00  1.37           H   new
ATOM      0  HB2 PRO A 196       7.319   0.073 -12.738  1.00  1.37           H   new
ATOM      0  HB3 PRO A 196       8.703   0.161 -13.452  1.00  1.37           H   new
ATOM      0  HG2 PRO A 196       7.383  -1.923 -13.895  1.00  1.37           H   new
ATOM      0  HG3 PRO A 196       8.898  -2.136 -13.593  1.00  1.37           H   new
ATOM      0  HD2 PRO A 196       6.770  -2.431 -11.731  1.00  1.37           H   new
ATOM      0  HD3 PRO A 196       7.932  -3.444 -11.964  1.00  1.37           H   new
ATOM   2991  N   GLY A 197       7.472   0.544  -9.667  1.00  1.42           N
ATOM   2992  CA  GLY A 197       7.010   1.631  -8.796  1.00  1.42           C
ATOM   2993  C   GLY A 197       7.502   1.483  -7.365  1.00  1.42           C
ATOM   2994  O   GLY A 197       7.035   2.180  -6.464  1.00  1.42           O
ATOM      0  H   GLY A 197       7.058  -0.203  -9.562  1.00  1.42           H   new
ATOM      0  HA2 GLY A 197       7.316   2.479  -9.153  1.00  1.42           H   new
ATOM      0  HA3 GLY A 197       6.040   1.654  -8.800  1.00  1.42           H   new
ATOM   2998  N   ALA A 198       8.459   0.589  -7.151  1.00  1.43           N
ATOM   2999  CA  ALA A 198       8.941   0.253  -5.817  1.00  1.43           C
ATOM   3000  C   ALA A 198       9.906   1.271  -5.199  1.00  1.43           C
ATOM   3001  O   ALA A 198      10.320   1.104  -4.048  1.00  1.43           O
ATOM   3002  CB  ALA A 198       9.631  -1.098  -5.872  1.00  1.43           C
ATOM      0  H   ALA A 198       8.851   0.156  -7.782  1.00  1.43           H   new
ATOM      0  HA  ALA A 198       8.157   0.248  -5.246  1.00  1.43           H   new
ATOM      0  HB1 ALA A 198       9.956  -1.332  -4.988  1.00  1.43           H   new
ATOM      0  HB2 ALA A 198       9.001  -1.771  -6.173  1.00  1.43           H   new
ATOM      0  HB3 ALA A 198      10.378  -1.055  -6.490  1.00  1.43           H   new
ATOM   3008  N   GLY A 199      10.293   2.320  -5.921  1.00  1.42           N
ATOM   3009  CA  GLY A 199      11.223   3.280  -5.334  1.00  1.42           C
ATOM   3010  C   GLY A 199      12.640   2.719  -5.336  1.00  1.42           C
ATOM   3011  O   GLY A 199      13.463   3.031  -4.468  1.00  1.42           O
ATOM      0  H   GLY A 199      10.039   2.491  -6.725  1.00  1.42           H   new
ATOM      0  HA2 GLY A 199      11.197   4.111  -5.834  1.00  1.42           H   new
ATOM      0  HA3 GLY A 199      10.952   3.487  -4.426  1.00  1.42           H   new
ATOM   3015  N   LYS A 200      12.946   1.913  -6.345  1.00  1.37           N
ATOM   3016  CA  LYS A 200      14.262   1.298  -6.479  1.00  1.37           C
ATOM   3017  C   LYS A 200      15.415   2.320  -6.498  1.00  1.37           C
ATOM   3018  O   LYS A 200      16.533   2.010  -6.084  1.00  1.37           O
ATOM   3019  CB  LYS A 200      14.289   0.505  -7.783  1.00  1.37           C
ATOM   3020  CG  LYS A 200      14.175   1.380  -9.008  1.00  1.37           C
ATOM   3021  CD  LYS A 200      14.201   0.613 -10.265  1.00  1.37           C
ATOM   3022  CE  LYS A 200      13.909   1.542 -11.421  1.00  1.37           C
ATOM   3023  NZ  LYS A 200      14.893   2.680 -11.500  1.00  1.37           N1+
ATOM      0  H   LYS A 200      12.396   1.706  -6.973  1.00  1.37           H   new
ATOM      0  HA  LYS A 200      14.398   0.732  -5.703  1.00  1.37           H   new
ATOM      0  HB2 LYS A 200      15.114  -0.003  -7.830  1.00  1.37           H   new
ATOM      0  HB3 LYS A 200      13.561  -0.136  -7.781  1.00  1.37           H   new
ATOM      0  HG2 LYS A 200      13.350   1.888  -8.961  1.00  1.37           H   new
ATOM      0  HG3 LYS A 200      14.903   2.021  -9.011  1.00  1.37           H   new
ATOM      0  HD2 LYS A 200      15.068   0.195 -10.383  1.00  1.37           H   new
ATOM      0  HD3 LYS A 200      13.544  -0.100 -10.235  1.00  1.37           H   new
ATOM      0  HE2 LYS A 200      13.931   1.040 -12.251  1.00  1.37           H   new
ATOM      0  HE3 LYS A 200      13.012   1.898 -11.328  1.00  1.37           H   new
ATOM      0  HZ1 LYS A 200      14.810   3.091 -12.285  1.00  1.37           H   new
ATOM      0  HZ2 LYS A 200      14.731   3.259 -10.844  1.00  1.37           H   new
ATOM      0  HZ3 LYS A 200      15.721   2.363 -11.418  1.00  1.37           H   new
ATOM   3037  N   THR A 201      15.126   3.547  -6.940  1.00  1.31           N
ATOM   3038  CA  THR A 201      16.125   4.599  -7.028  1.00  1.31           C
ATOM   3039  C   THR A 201      16.162   5.485  -5.790  1.00  1.31           C
ATOM   3040  O   THR A 201      17.233   5.863  -5.333  1.00  1.31           O
ATOM   3041  CB  THR A 201      15.917   5.466  -8.281  1.00  1.31           C
ATOM   3042  CG2 THR A 201      16.962   6.588  -8.314  1.00  1.31           C
ATOM   3043  OG1 THR A 201      16.043   4.640  -9.471  1.00  1.31           O
ATOM      0  H   THR A 201      14.341   3.787  -7.196  1.00  1.31           H   new
ATOM      0  HA  THR A 201      16.981   4.147  -7.091  1.00  1.31           H   new
ATOM      0  HB  THR A 201      15.030   5.859  -8.256  1.00  1.31           H   new
ATOM      0  HG1 THR A 201      15.928   5.114 -10.155  1.00  1.31           H   new
ATOM      0 HG21 THR A 201      16.828   7.132  -9.105  1.00  1.31           H   new
ATOM      0 HG22 THR A 201      16.869   7.141  -7.522  1.00  1.31           H   new
ATOM      0 HG23 THR A 201      17.851   6.202  -8.335  1.00  1.31           H   new
ATOM   3051  N   ARG A 202      14.994   5.860  -5.263  1.00  1.23           N
ATOM   3052  CA  ARG A 202      14.973   6.772  -4.119  1.00  1.23           C
ATOM   3053  C   ARG A 202      15.159   6.051  -2.785  1.00  1.23           C
ATOM   3054  O   ARG A 202      15.671   6.631  -1.831  1.00  1.23           O
ATOM   3055  CB  ARG A 202      13.706   7.580  -4.015  1.00  1.23           C
ATOM   3056  CG  ARG A 202      13.845   8.718  -2.970  1.00  1.23           C
ATOM   3057  CD  ARG A 202      12.587   9.485  -2.744  1.00  1.23           C
ATOM   3058  NE  ARG A 202      12.172  10.235  -3.886  1.00  1.23           N
ATOM   3059  CZ  ARG A 202      12.632  11.489  -4.194  1.00  1.23           C
ATOM   3060  NH1 ARG A 202      13.523  12.087  -3.428  1.00  1.23           N1+
ATOM   3061  NH2 ARG A 202      12.215  12.147  -5.242  1.00  1.23           N
ATOM      0  H   ARG A 202      14.222   5.605  -5.545  1.00  1.23           H   new
ATOM      0  HA  ARG A 202      15.721   7.365  -4.289  1.00  1.23           H   new
ATOM      0  HB2 ARG A 202      13.490   7.959  -4.881  1.00  1.23           H   new
ATOM      0  HB3 ARG A 202      12.969   6.999  -3.767  1.00  1.23           H   new
ATOM      0  HG2 ARG A 202      14.138   8.338  -2.127  1.00  1.23           H   new
ATOM      0  HG3 ARG A 202      14.539   9.330  -3.261  1.00  1.23           H   new
ATOM      0  HD2 ARG A 202      11.880   8.869  -2.495  1.00  1.23           H   new
ATOM      0  HD3 ARG A 202      12.714  10.089  -1.996  1.00  1.23           H   new
ATOM      0  HE  ARG A 202      11.596   9.877  -4.415  1.00  1.23           H   new
ATOM      0 HH11 ARG A 202      13.822  11.690  -2.726  1.00  1.23           H   new
ATOM      0 HH12 ARG A 202      13.805  12.874  -3.630  1.00  1.23           H   new
ATOM      0 HH21 ARG A 202      11.632  11.795  -5.767  1.00  1.23           H   new
ATOM      0 HH22 ARG A 202      12.524  12.933  -5.407  1.00  1.23           H   new
ATOM   3075  N   ARG A 203      14.636   4.832  -2.677  1.00  1.15           N
ATOM   3076  CA  ARG A 203      14.705   4.073  -1.439  1.00  1.15           C
ATOM   3077  C   ARG A 203      15.785   2.972  -1.453  1.00  1.15           C
ATOM   3078  O   ARG A 203      16.691   2.960  -0.612  1.00  1.15           O
ATOM   3079  CB  ARG A 203      13.318   3.497  -1.162  1.00  1.15           C
ATOM   3080  CG  ARG A 203      13.136   2.690   0.077  1.00  1.15           C
ATOM   3081  CD  ARG A 203      11.678   2.547   0.405  1.00  1.15           C
ATOM   3082  NE  ARG A 203      10.899   1.940  -0.665  1.00  1.15           N
ATOM   3083  CZ  ARG A 203       9.577   1.699  -0.578  1.00  1.15           C
ATOM   3084  NH1 ARG A 203       8.929   1.985   0.530  1.00  1.15           N1+
ATOM   3085  NH2 ARG A 203       8.935   1.165  -1.598  1.00  1.15           N
ATOM      0  H   ARG A 203      14.233   4.426  -3.319  1.00  1.15           H   new
ATOM      0  HA  ARG A 203      14.974   4.671  -0.724  1.00  1.15           H   new
ATOM      0  HB2 ARG A 203      12.689   4.235  -1.132  1.00  1.15           H   new
ATOM      0  HB3 ARG A 203      13.069   2.943  -1.918  1.00  1.15           H   new
ATOM      0  HG2 ARG A 203      13.534   1.813  -0.041  1.00  1.15           H   new
ATOM      0  HG3 ARG A 203      13.599   3.114   0.816  1.00  1.15           H   new
ATOM      0  HD2 ARG A 203      11.585   2.010   1.207  1.00  1.15           H   new
ATOM      0  HD3 ARG A 203      11.312   3.422   0.606  1.00  1.15           H   new
ATOM      0  HE  ARG A 203      11.305   1.724  -1.392  1.00  1.15           H   new
ATOM      0 HH11 ARG A 203       9.350   2.326   1.198  1.00  1.15           H   new
ATOM      0 HH12 ARG A 203       8.085   1.831   0.586  1.00  1.15           H   new
ATOM      0 HH21 ARG A 203       9.360   0.970  -2.320  1.00  1.15           H   new
ATOM      0 HH22 ARG A 203       8.091   1.011  -1.542  1.00  1.15           H   new
ATOM   3099  N   VAL A 204      15.720   2.062  -2.426  1.00  1.06           N
ATOM   3100  CA  VAL A 204      16.648   0.922  -2.376  1.00  1.06           C
ATOM   3101  C   VAL A 204      18.081   1.298  -2.709  1.00  1.06           C
ATOM   3102  O   VAL A 204      19.001   0.960  -1.960  1.00  1.06           O
ATOM   3103  CB  VAL A 204      16.216  -0.207  -3.326  1.00  1.06           C
ATOM   3104  CG1 VAL A 204      17.265  -1.289  -3.355  1.00  1.06           C
ATOM   3105  CG2 VAL A 204      14.861  -0.777  -2.877  1.00  1.06           C
ATOM      0  H   VAL A 204      15.177   2.078  -3.093  1.00  1.06           H   new
ATOM      0  HA  VAL A 204      16.614   0.617  -1.456  1.00  1.06           H   new
ATOM      0  HB  VAL A 204      16.120   0.150  -4.223  1.00  1.06           H   new
ATOM      0 HG11 VAL A 204      16.984  -1.996  -3.956  1.00  1.06           H   new
ATOM      0 HG12 VAL A 204      18.106  -0.917  -3.665  1.00  1.06           H   new
ATOM      0 HG13 VAL A 204      17.381  -1.651  -2.463  1.00  1.06           H   new
ATOM      0 HG21 VAL A 204      14.593  -1.489  -3.480  1.00  1.06           H   new
ATOM      0 HG22 VAL A 204      14.940  -1.129  -1.977  1.00  1.06           H   new
ATOM      0 HG23 VAL A 204      14.193  -0.074  -2.891  1.00  1.06           H   new
ATOM   3115  N   LEU A 205      18.285   2.012  -3.810  1.00  0.98           N
ATOM   3116  CA  LEU A 205      19.635   2.353  -4.185  1.00  0.98           C
ATOM   3117  C   LEU A 205      20.415   3.031  -3.047  1.00  0.98           C
ATOM   3118  O   LEU A 205      21.485   2.528  -2.713  1.00  0.98           O
ATOM   3119  CB  LEU A 205      19.615   3.166  -5.488  1.00  0.98           C
ATOM   3120  CG  LEU A 205      20.904   3.649  -5.978  1.00  0.98           C
ATOM   3121  CD1 LEU A 205      21.723   2.442  -6.323  1.00  0.98           C
ATOM   3122  CD2 LEU A 205      20.654   4.589  -7.162  1.00  0.98           C
ATOM      0  H   LEU A 205      17.669   2.299  -4.337  1.00  0.98           H   new
ATOM      0  HA  LEU A 205      20.128   1.535  -4.354  1.00  0.98           H   new
ATOM      0  HB2 LEU A 205      19.213   2.619  -6.181  1.00  0.98           H   new
ATOM      0  HB3 LEU A 205      19.034   3.932  -5.359  1.00  0.98           H   new
ATOM      0  HG  LEU A 205      21.396   4.164  -5.320  1.00  0.98           H   new
ATOM      0 HD11 LEU A 205      22.590   2.723  -6.654  1.00  0.98           H   new
ATOM      0 HD12 LEU A 205      21.841   1.894  -5.531  1.00  0.98           H   new
ATOM      0 HD13 LEU A 205      21.268   1.927  -7.007  1.00  0.98           H   new
ATOM      0 HD21 LEU A 205      21.502   4.918  -7.499  1.00  0.98           H   new
ATOM      0 HD22 LEU A 205      20.192   4.107  -7.866  1.00  0.98           H   new
ATOM      0 HD23 LEU A 205      20.109   5.337  -6.872  1.00  0.98           H   new
ATOM   3134  N   PRO A 206      19.959   4.128  -2.399  1.00  0.91           N
ATOM   3135  CA  PRO A 206      20.607   4.706  -1.240  1.00  0.91           C
ATOM   3136  C   PRO A 206      20.912   3.717  -0.138  1.00  0.91           C
ATOM   3137  O   PRO A 206      21.977   3.809   0.458  1.00  0.91           O
ATOM   3138  CB  PRO A 206      19.595   5.754  -0.796  1.00  0.91           C
ATOM   3139  CG  PRO A 206      18.957   6.174  -2.051  1.00  0.91           C
ATOM   3140  CD  PRO A 206      18.833   4.924  -2.874  1.00  0.91           C
ATOM      0  HA  PRO A 206      21.485   5.058  -1.452  1.00  0.91           H   new
ATOM      0  HB2 PRO A 206      18.949   5.385  -0.174  1.00  0.91           H   new
ATOM      0  HB3 PRO A 206      20.026   6.499  -0.348  1.00  0.91           H   new
ATOM      0  HG2 PRO A 206      18.088   6.571  -1.885  1.00  0.91           H   new
ATOM      0  HG3 PRO A 206      19.491   6.842  -2.508  1.00  0.91           H   new
ATOM      0  HD2 PRO A 206      17.985   4.476  -2.727  1.00  0.91           H   new
ATOM      0  HD3 PRO A 206      18.895   5.108  -3.824  1.00  0.91           H   new
ATOM   3148  N   GLU A 207      20.059   2.722   0.116  1.00  0.85           N
ATOM   3149  CA  GLU A 207      20.446   1.804   1.183  1.00  0.85           C
ATOM   3150  C   GLU A 207      21.612   0.915   0.752  1.00  0.85           C
ATOM   3151  O   GLU A 207      22.526   0.636   1.535  1.00  0.85           O
ATOM   3152  CB  GLU A 207      19.255   0.983   1.657  1.00  0.85           C
ATOM   3153  CG  GLU A 207      18.218   1.825   2.421  1.00  0.85           C
ATOM   3154  CD  GLU A 207      18.801   2.475   3.680  1.00  0.85           C
ATOM   3155  OE1 GLU A 207      19.380   1.777   4.473  1.00  0.85           O
ATOM   3156  OE2 GLU A 207      18.667   3.675   3.830  1.00  0.85           O1-
ATOM      0  H   GLU A 207      19.312   2.569  -0.281  1.00  0.85           H   new
ATOM      0  HA  GLU A 207      20.752   2.333   1.937  1.00  0.85           H   new
ATOM      0  HB2 GLU A 207      18.828   0.568   0.891  1.00  0.85           H   new
ATOM      0  HB3 GLU A 207      19.569   0.266   2.230  1.00  0.85           H   new
ATOM      0  HG2 GLU A 207      17.872   2.516   1.835  1.00  0.85           H   new
ATOM      0  HG3 GLU A 207      17.468   1.262   2.669  1.00  0.85           H   new
ATOM   3163  N   ILE A 208      21.631   0.532  -0.521  1.00  0.80           N
ATOM   3164  CA  ILE A 208      22.726  -0.307  -0.992  1.00  0.80           C
ATOM   3165  C   ILE A 208      24.022   0.474  -0.914  1.00  0.80           C
ATOM   3166  O   ILE A 208      25.052  -0.020  -0.435  1.00  0.80           O
ATOM   3167  CB  ILE A 208      22.589  -0.660  -2.473  1.00  0.80           C
ATOM   3168  CG1 ILE A 208      21.428  -1.549  -2.752  1.00  0.80           C
ATOM   3169  CG2 ILE A 208      23.859  -1.312  -2.927  1.00  0.80           C
ATOM   3170  CD1 ILE A 208      21.165  -1.649  -4.197  1.00  0.80           C
ATOM      0  H   ILE A 208      21.040   0.739  -1.111  1.00  0.80           H   new
ATOM      0  HA  ILE A 208      22.713  -1.105  -0.441  1.00  0.80           H   new
ATOM      0  HB  ILE A 208      22.428   0.161  -2.963  1.00  0.80           H   new
ATOM      0 HG12 ILE A 208      21.601  -2.433  -2.391  1.00  0.80           H   new
ATOM      0 HG13 ILE A 208      20.640  -1.207  -2.301  1.00  0.80           H   new
ATOM      0 HG21 ILE A 208      23.787  -1.542  -3.867  1.00  0.80           H   new
ATOM      0 HG22 ILE A 208      24.601  -0.700  -2.800  1.00  0.80           H   new
ATOM      0 HG23 ILE A 208      24.013  -2.117  -2.408  1.00  0.80           H   new
ATOM      0 HD11 ILE A 208      20.405  -2.233  -4.348  1.00  0.80           H   new
ATOM      0 HD12 ILE A 208      20.971  -0.768  -4.552  1.00  0.80           H   new
ATOM      0 HD13 ILE A 208      21.946  -2.012  -4.644  1.00  0.80           H   new
ATOM   3182  N   VAL A 209      23.949   1.705  -1.396  1.00  0.77           N
ATOM   3183  CA  VAL A 209      25.094   2.571  -1.470  1.00  0.77           C
ATOM   3184  C   VAL A 209      25.596   2.942  -0.084  1.00  0.77           C
ATOM   3185  O   VAL A 209      26.799   2.920   0.142  1.00  0.77           O
ATOM   3186  CB  VAL A 209      24.761   3.800  -2.295  1.00  0.77           C
ATOM   3187  CG1 VAL A 209      25.885   4.731  -2.263  1.00  0.77           C
ATOM   3188  CG2 VAL A 209      24.459   3.379  -3.689  1.00  0.77           C
ATOM      0  H   VAL A 209      23.222   2.058  -1.691  1.00  0.77           H   new
ATOM      0  HA  VAL A 209      25.815   2.096  -1.911  1.00  0.77           H   new
ATOM      0  HB  VAL A 209      23.984   4.250  -1.928  1.00  0.77           H   new
ATOM      0 HG11 VAL A 209      25.670   5.516  -2.791  1.00  0.77           H   new
ATOM      0 HG12 VAL A 209      26.060   4.996  -1.346  1.00  0.77           H   new
ATOM      0 HG13 VAL A 209      26.673   4.300  -2.630  1.00  0.77           H   new
ATOM      0 HG21 VAL A 209      24.245   4.159  -4.224  1.00  0.77           H   new
ATOM      0 HG22 VAL A 209      25.232   2.931  -4.067  1.00  0.77           H   new
ATOM      0 HG23 VAL A 209      23.703   2.771  -3.687  1.00  0.77           H   new
ATOM   3198  N   ARG A 210      24.700   3.252   0.854  1.00  0.75           N
ATOM   3199  CA  ARG A 210      25.122   3.586   2.210  1.00  0.75           C
ATOM   3200  C   ARG A 210      25.904   2.440   2.841  1.00  0.75           C
ATOM   3201  O   ARG A 210      26.925   2.677   3.496  1.00  0.75           O
ATOM   3202  CB  ARG A 210      23.909   3.939   3.061  1.00  0.75           C
ATOM   3203  CG  ARG A 210      23.306   5.307   2.750  1.00  0.75           C
ATOM   3204  CD  ARG A 210      21.980   5.544   3.395  1.00  0.75           C
ATOM   3205  NE  ARG A 210      21.510   6.899   3.106  1.00  0.75           N
ATOM   3206  CZ  ARG A 210      20.241   7.351   3.229  1.00  0.75           C
ATOM   3207  NH1 ARG A 210      19.256   6.565   3.616  1.00  0.75           N1+
ATOM   3208  NH2 ARG A 210      19.981   8.619   2.947  1.00  0.75           N
ATOM      0  H   ARG A 210      23.850   3.274   0.725  1.00  0.75           H   new
ATOM      0  HA  ARG A 210      25.710   4.356   2.166  1.00  0.75           H   new
ATOM      0  HB2 ARG A 210      23.228   3.260   2.934  1.00  0.75           H   new
ATOM      0  HB3 ARG A 210      24.164   3.914   3.997  1.00  0.75           H   new
ATOM      0  HG2 ARG A 210      23.924   5.996   3.039  1.00  0.75           H   new
ATOM      0  HG3 ARG A 210      23.209   5.397   1.789  1.00  0.75           H   new
ATOM      0  HD2 ARG A 210      21.335   4.895   3.071  1.00  0.75           H   new
ATOM      0  HD3 ARG A 210      22.053   5.418   4.354  1.00  0.75           H   new
ATOM      0  HE  ARG A 210      22.098   7.463   2.831  1.00  0.75           H   new
ATOM      0 HH11 ARG A 210      19.411   5.739   3.799  1.00  0.75           H   new
ATOM      0 HH12 ARG A 210      18.458   6.878   3.686  1.00  0.75           H   new
ATOM      0 HH21 ARG A 210      20.614   9.141   2.690  1.00  0.75           H   new
ATOM      0 HH22 ARG A 210      19.179   8.920   3.021  1.00  0.75           H   new
ATOM   3222  N   GLU A 211      25.482   1.194   2.615  1.00  0.74           N
ATOM   3223  CA  GLU A 211      26.249   0.081   3.163  1.00  0.74           C
ATOM   3224  C   GLU A 211      27.628   0.019   2.481  1.00  0.74           C
ATOM   3225  O   GLU A 211      28.655  -0.218   3.132  1.00  0.74           O
ATOM   3226  CB  GLU A 211      25.465  -1.215   2.995  1.00  0.74           C
ATOM   3227  CG  GLU A 211      24.187  -1.319   3.880  1.00  0.74           C
ATOM   3228  CD  GLU A 211      24.456  -1.435   5.360  1.00  0.74           C
ATOM   3229  OE1 GLU A 211      25.241  -2.268   5.743  1.00  0.74           O
ATOM   3230  OE2 GLU A 211      23.859  -0.694   6.123  1.00  0.74           O1-
ATOM      0  H   GLU A 211      24.782   0.979   2.165  1.00  0.74           H   new
ATOM      0  HA  GLU A 211      26.397   0.211   4.113  1.00  0.74           H   new
ATOM      0  HB2 GLU A 211      25.208  -1.305   2.064  1.00  0.74           H   new
ATOM      0  HB3 GLU A 211      26.049  -1.962   3.202  1.00  0.74           H   new
ATOM      0  HG2 GLU A 211      23.635  -0.537   3.724  1.00  0.74           H   new
ATOM      0  HG3 GLU A 211      23.673  -2.090   3.595  1.00  0.74           H   new
ATOM   3237  N   ALA A 212      27.657   0.295   1.171  1.00  0.73           N
ATOM   3238  CA  ALA A 212      28.912   0.344   0.428  1.00  0.73           C
ATOM   3239  C   ALA A 212      29.818   1.450   0.987  1.00  0.73           C
ATOM   3240  O   ALA A 212      31.042   1.296   1.040  1.00  0.73           O
ATOM   3241  CB  ALA A 212      28.652   0.555  -1.049  1.00  0.73           C
ATOM      0  H   ALA A 212      26.957   0.456   0.698  1.00  0.73           H   new
ATOM      0  HA  ALA A 212      29.366  -0.506   0.533  1.00  0.73           H   new
ATOM      0  HB1 ALA A 212      29.496   0.585  -1.525  1.00  0.73           H   new
ATOM      0  HB2 ALA A 212      28.114  -0.176  -1.391  1.00  0.73           H   new
ATOM      0  HB3 ALA A 212      28.179   1.392  -1.178  1.00  0.73           H   new
ATOM   3247  N   ILE A 213      29.229   2.564   1.448  1.00  0.74           N
ATOM   3248  CA  ILE A 213      30.039   3.651   1.991  1.00  0.74           C
ATOM   3249  C   ILE A 213      30.671   3.219   3.289  1.00  0.74           C
ATOM   3250  O   ILE A 213      31.865   3.410   3.505  1.00  0.74           O
ATOM   3251  CB  ILE A 213      29.236   4.909   2.358  1.00  0.74           C
ATOM   3252  CG1 ILE A 213      28.563   5.522   1.213  1.00  0.74           C
ATOM   3253  CG2 ILE A 213      30.123   5.920   3.029  1.00  0.74           C
ATOM   3254  CD1 ILE A 213      29.421   5.874   0.110  1.00  0.74           C
ATOM      0  H   ILE A 213      28.380   2.703   1.453  1.00  0.74           H   new
ATOM      0  HA  ILE A 213      30.674   3.856   1.287  1.00  0.74           H   new
ATOM      0  HB  ILE A 213      28.542   4.618   2.970  1.00  0.74           H   new
ATOM      0 HG12 ILE A 213      27.882   4.910   0.891  1.00  0.74           H   new
ATOM      0 HG13 ILE A 213      28.106   6.322   1.516  1.00  0.74           H   new
ATOM      0 HG21 ILE A 213      29.603   6.707   3.255  1.00  0.74           H   new
ATOM      0 HG22 ILE A 213      30.496   5.537   3.838  1.00  0.74           H   new
ATOM      0 HG23 ILE A 213      30.842   6.169   2.428  1.00  0.74           H   new
ATOM      0 HD11 ILE A 213      28.891   6.271  -0.599  1.00  0.74           H   new
ATOM      0 HD12 ILE A 213      30.089   6.511   0.410  1.00  0.74           H   new
ATOM      0 HD13 ILE A 213      29.862   5.077  -0.224  1.00  0.74           H   new
ATOM   3266  N   LYS A 214      29.881   2.575   4.145  1.00  0.74           N
ATOM   3267  CA  LYS A 214      30.383   2.129   5.437  1.00  0.74           C
ATOM   3268  C   LYS A 214      31.538   1.145   5.282  1.00  0.74           C
ATOM   3269  O   LYS A 214      32.520   1.197   6.031  1.00  0.74           O
ATOM   3270  CB  LYS A 214      29.248   1.543   6.272  1.00  0.74           C
ATOM   3271  CG  LYS A 214      28.269   2.603   6.780  1.00  0.74           C
ATOM   3272  CD  LYS A 214      27.304   2.036   7.804  1.00  0.74           C
ATOM   3273  CE  LYS A 214      26.284   1.153   7.143  1.00  0.74           C
ATOM   3274  NZ  LYS A 214      25.276   0.629   8.106  1.00  0.74           N1+
ATOM      0  H   LYS A 214      29.055   2.388   3.996  1.00  0.74           H   new
ATOM      0  HA  LYS A 214      30.736   2.900   5.908  1.00  0.74           H   new
ATOM      0  HB2 LYS A 214      28.764   0.892   5.739  1.00  0.74           H   new
ATOM      0  HB3 LYS A 214      29.623   1.067   7.029  1.00  0.74           H   new
ATOM      0  HG2 LYS A 214      28.764   3.338   7.175  1.00  0.74           H   new
ATOM      0  HG3 LYS A 214      27.770   2.967   6.032  1.00  0.74           H   new
ATOM      0  HD2 LYS A 214      27.794   1.529   8.470  1.00  0.74           H   new
ATOM      0  HD3 LYS A 214      26.858   2.760   8.270  1.00  0.74           H   new
ATOM      0  HE2 LYS A 214      25.832   1.652   6.445  1.00  0.74           H   new
ATOM      0  HE3 LYS A 214      26.734   0.409   6.713  1.00  0.74           H   new
ATOM      0  HZ1 LYS A 214      24.677   0.136   7.670  1.00  0.74           H   new
ATOM      0  HZ2 LYS A 214      25.683   0.127   8.718  1.00  0.74           H   new
ATOM      0  HZ3 LYS A 214      24.865   1.310   8.506  1.00  0.74           H   new
ATOM   3288  N   LYS A 215      31.482   0.318   4.240  1.00  0.74           N
ATOM   3289  CA  LYS A 215      32.554  -0.630   3.971  1.00  0.74           C
ATOM   3290  C   LYS A 215      33.669  -0.027   3.098  1.00  0.74           C
ATOM   3291  O   LYS A 215      34.604  -0.730   2.712  1.00  0.74           O
ATOM   3292  CB  LYS A 215      32.015  -1.910   3.336  1.00  0.74           C
ATOM   3293  CG  LYS A 215      31.123  -2.742   4.234  1.00  0.74           C
ATOM   3294  CD  LYS A 215      30.797  -4.073   3.582  1.00  0.74           C
ATOM   3295  CE  LYS A 215      29.839  -4.900   4.435  1.00  0.74           C
ATOM   3296  NZ  LYS A 215      30.461  -5.303   5.735  1.00  0.74           N1+
ATOM      0  H   LYS A 215      30.831   0.292   3.678  1.00  0.74           H   new
ATOM      0  HA  LYS A 215      32.947  -0.850   4.830  1.00  0.74           H   new
ATOM      0  HB2 LYS A 215      31.518  -1.674   2.537  1.00  0.74           H   new
ATOM      0  HB3 LYS A 215      32.765  -2.456   3.053  1.00  0.74           H   new
ATOM      0  HG2 LYS A 215      31.563  -2.893   5.085  1.00  0.74           H   new
ATOM      0  HG3 LYS A 215      30.303  -2.259   4.421  1.00  0.74           H   new
ATOM      0  HD2 LYS A 215      30.402  -3.918   2.710  1.00  0.74           H   new
ATOM      0  HD3 LYS A 215      31.616  -4.572   3.438  1.00  0.74           H   new
ATOM      0  HE2 LYS A 215      29.034  -4.387   4.607  1.00  0.74           H   new
ATOM      0  HE3 LYS A 215      29.571  -5.693   3.945  1.00  0.74           H   new
ATOM      0  HZ1 LYS A 215      29.919  -5.865   6.162  1.00  0.74           H   new
ATOM      0  HZ2 LYS A 215      31.240  -5.704   5.580  1.00  0.74           H   new
ATOM      0  HZ3 LYS A 215      30.594  -4.580   6.237  1.00  0.74           H   new
ATOM   3310  N   ARG A 216      33.561   1.272   2.783  1.00  0.74           N
ATOM   3311  CA  ARG A 216      34.517   2.015   1.965  1.00  0.74           C
ATOM   3312  C   ARG A 216      34.744   1.380   0.595  1.00  0.74           C
ATOM   3313  O   ARG A 216      35.877   1.292   0.114  1.00  0.74           O
ATOM   3314  CB  ARG A 216      35.841   2.158   2.712  1.00  0.74           C
ATOM   3315  CG  ARG A 216      35.888   3.325   3.707  1.00  0.74           C
ATOM   3316  CD  ARG A 216      35.039   3.087   4.939  1.00  0.74           C
ATOM   3317  NE  ARG A 216      35.215   4.162   5.916  1.00  0.74           N
ATOM   3318  CZ  ARG A 216      34.525   4.318   7.077  1.00  0.74           C
ATOM   3319  NH1 ARG A 216      33.581   3.474   7.450  1.00  0.74           N1+
ATOM   3320  NH2 ARG A 216      34.810   5.348   7.858  1.00  0.74           N
ATOM      0  H   ARG A 216      32.904   1.757   3.052  1.00  0.74           H   new
ATOM      0  HA  ARG A 216      34.135   2.892   1.805  1.00  0.74           H   new
ATOM      0  HB2 ARG A 216      36.020   1.333   3.190  1.00  0.74           H   new
ATOM      0  HB3 ARG A 216      36.554   2.271   2.064  1.00  0.74           H   new
ATOM      0  HG2 ARG A 216      36.807   3.476   3.978  1.00  0.74           H   new
ATOM      0  HG3 ARG A 216      35.587   4.134   3.264  1.00  0.74           H   new
ATOM      0  HD2 ARG A 216      34.105   3.027   4.685  1.00  0.74           H   new
ATOM      0  HD3 ARG A 216      35.279   2.238   5.342  1.00  0.74           H   new
ATOM      0  HE  ARG A 216      35.814   4.753   5.738  1.00  0.74           H   new
ATOM      0 HH11 ARG A 216      33.386   2.800   6.953  1.00  0.74           H   new
ATOM      0 HH12 ARG A 216      33.161   3.598   8.190  1.00  0.74           H   new
ATOM      0 HH21 ARG A 216      35.423   5.905   7.628  1.00  0.74           H   new
ATOM      0 HH22 ARG A 216      34.382   5.460   8.595  1.00  0.74           H   new
ATOM   3334  N   LEU A 217      33.659   0.965  -0.045  1.00  0.73           N
ATOM   3335  CA  LEU A 217      33.733   0.312  -1.337  1.00  0.73           C
ATOM   3336  C   LEU A 217      33.449   1.241  -2.500  1.00  0.73           C
ATOM   3337  O   LEU A 217      32.311   1.684  -2.699  1.00  0.73           O
ATOM   3338  CB  LEU A 217      32.719  -0.813  -1.360  1.00  0.73           C
ATOM   3339  CG  LEU A 217      32.861  -1.798  -0.268  1.00  0.73           C
ATOM   3340  CD1 LEU A 217      31.761  -2.798  -0.376  1.00  0.73           C
ATOM   3341  CD2 LEU A 217      34.222  -2.455  -0.334  1.00  0.73           C
ATOM      0  H   LEU A 217      32.860   1.055   0.260  1.00  0.73           H   new
ATOM      0  HA  LEU A 217      34.642  -0.009  -1.446  1.00  0.73           H   new
ATOM      0  HB2 LEU A 217      31.829  -0.430  -1.319  1.00  0.73           H   new
ATOM      0  HB3 LEU A 217      32.789  -1.277  -2.209  1.00  0.73           H   new
ATOM      0  HG  LEU A 217      32.795  -1.356   0.593  1.00  0.73           H   new
ATOM      0 HD11 LEU A 217      31.845  -3.450   0.337  1.00  0.73           H   new
ATOM      0 HD12 LEU A 217      30.905  -2.347  -0.302  1.00  0.73           H   new
ATOM      0 HD13 LEU A 217      31.816  -3.248  -1.233  1.00  0.73           H   new
ATOM      0 HD21 LEU A 217      34.306  -3.099   0.386  1.00  0.73           H   new
ATOM      0 HD22 LEU A 217      34.322  -2.908  -1.186  1.00  0.73           H   new
ATOM      0 HD23 LEU A 217      34.912  -1.779  -0.245  1.00  0.73           H   new
ATOM   3353  N   ARG A 218      34.478   1.532  -3.292  1.00  0.71           N
ATOM   3354  CA  ARG A 218      34.262   2.454  -4.391  1.00  0.71           C
ATOM   3355  C   ARG A 218      33.150   1.859  -5.241  1.00  0.71           C
ATOM   3356  O   ARG A 218      33.212   0.682  -5.638  1.00  0.71           O
ATOM   3357  CB  ARG A 218      35.525   2.690  -5.186  1.00  0.71           C
ATOM   3358  CG  ARG A 218      35.399   3.847  -6.170  1.00  0.71           C
ATOM   3359  CD  ARG A 218      36.613   4.069  -7.017  1.00  0.71           C
ATOM   3360  NE  ARG A 218      37.754   4.553  -6.242  1.00  0.71           N
ATOM   3361  CZ  ARG A 218      37.954   5.860  -5.913  1.00  0.71           C
ATOM   3362  NH1 ARG A 218      37.076   6.768  -6.287  1.00  0.71           N1+
ATOM   3363  NH2 ARG A 218      39.020   6.226  -5.215  1.00  0.71           N
ATOM      0  H   ARG A 218      35.275   1.220  -3.213  1.00  0.71           H   new
ATOM      0  HA  ARG A 218      34.007   3.330  -4.062  1.00  0.71           H   new
ATOM      0  HB2 ARG A 218      36.257   2.869  -4.576  1.00  0.71           H   new
ATOM      0  HB3 ARG A 218      35.752   1.882  -5.672  1.00  0.71           H   new
ATOM      0  HG2 ARG A 218      34.638   3.684  -6.750  1.00  0.71           H   new
ATOM      0  HG3 ARG A 218      35.209   4.660  -5.675  1.00  0.71           H   new
ATOM      0  HD2 ARG A 218      36.853   3.239  -7.457  1.00  0.71           H   new
ATOM      0  HD3 ARG A 218      36.404   4.710  -7.715  1.00  0.71           H   new
ATOM      0  HE  ARG A 218      38.335   3.977  -5.977  1.00  0.71           H   new
ATOM      0 HH11 ARG A 218      36.381   6.535  -6.736  1.00  0.71           H   new
ATOM      0 HH12 ARG A 218      37.198   7.594  -6.082  1.00  0.71           H   new
ATOM      0 HH21 ARG A 218      39.594   5.636  -4.965  1.00  0.71           H   new
ATOM      0 HH22 ARG A 218      39.138   7.053  -5.012  1.00  0.71           H   new
ATOM   3377  N   THR A 219      32.135   2.673  -5.485  1.00  0.69           N
ATOM   3378  CA  THR A 219      30.934   2.243  -6.169  1.00  0.69           C
ATOM   3379  C   THR A 219      30.620   3.059  -7.403  1.00  0.69           C
ATOM   3380  O   THR A 219      30.743   4.279  -7.381  1.00  0.69           O
ATOM   3381  CB  THR A 219      29.722   2.327  -5.199  1.00  0.69           C
ATOM   3382  CG2 THR A 219      28.407   1.940  -5.883  1.00  0.69           C
ATOM   3383  OG1 THR A 219      29.942   1.464  -4.060  1.00  0.69           O
ATOM      0  H   THR A 219      32.127   3.501  -5.254  1.00  0.69           H   new
ATOM      0  HA  THR A 219      31.095   1.331  -6.456  1.00  0.69           H   new
ATOM      0  HB  THR A 219      29.647   3.250  -4.910  1.00  0.69           H   new
ATOM      0  HG1 THR A 219      30.667   1.669  -3.689  1.00  0.69           H   new
ATOM      0 HG21 THR A 219      27.679   2.006  -5.245  1.00  0.69           H   new
ATOM      0 HG22 THR A 219      28.240   2.540  -6.627  1.00  0.69           H   new
ATOM      0 HG23 THR A 219      28.468   1.029  -6.211  1.00  0.69           H   new
ATOM   3391  N   VAL A 220      30.219   2.385  -8.465  1.00  0.68           N
ATOM   3392  CA  VAL A 220      29.752   3.090  -9.648  1.00  0.68           C
ATOM   3393  C   VAL A 220      28.327   2.672  -9.852  1.00  0.68           C
ATOM   3394  O   VAL A 220      28.001   1.489  -9.699  1.00  0.68           O
ATOM   3395  CB  VAL A 220      30.567   2.765 -10.904  1.00  0.68           C
ATOM   3396  CG1 VAL A 220      30.519   1.361 -11.152  1.00  0.68           C
ATOM   3397  CG2 VAL A 220      30.042   3.542 -12.104  1.00  0.68           C
ATOM      0  H   VAL A 220      30.208   1.527  -8.524  1.00  0.68           H   new
ATOM      0  HA  VAL A 220      29.847   4.045  -9.509  1.00  0.68           H   new
ATOM      0  HB  VAL A 220      31.489   3.030 -10.760  1.00  0.68           H   new
ATOM      0 HG11 VAL A 220      31.035   1.155 -11.947  1.00  0.68           H   new
ATOM      0 HG12 VAL A 220      30.891   0.885 -10.393  1.00  0.68           H   new
ATOM      0 HG13 VAL A 220      29.598   1.087 -11.285  1.00  0.68           H   new
ATOM      0 HG21 VAL A 220      30.570   3.323 -12.888  1.00  0.68           H   new
ATOM      0 HG22 VAL A 220      29.115   3.305 -12.263  1.00  0.68           H   new
ATOM      0 HG23 VAL A 220      30.106   4.494 -11.927  1.00  0.68           H   new
ATOM   3407  N   ILE A 221      27.480   3.641 -10.137  1.00  0.68           N
ATOM   3408  CA  ILE A 221      26.087   3.344 -10.332  1.00  0.68           C
ATOM   3409  C   ILE A 221      25.725   3.812 -11.707  1.00  0.68           C
ATOM   3410  O   ILE A 221      25.955   4.976 -12.053  1.00  0.68           O
ATOM   3411  CB  ILE A 221      25.226   4.067  -9.332  1.00  0.68           C
ATOM   3412  CG1 ILE A 221      25.722   3.733  -7.970  1.00  0.68           C
ATOM   3413  CG2 ILE A 221      23.845   3.535  -9.469  1.00  0.68           C
ATOM   3414  CD1 ILE A 221      25.155   4.504  -6.908  1.00  0.68           C
ATOM      0  H   ILE A 221      27.693   4.470 -10.221  1.00  0.68           H   new
ATOM      0  HA  ILE A 221      25.939   2.392 -10.219  1.00  0.68           H   new
ATOM      0  HB  ILE A 221      25.247   5.026  -9.475  1.00  0.68           H   new
ATOM      0 HG12 ILE A 221      25.546   2.795  -7.799  1.00  0.68           H   new
ATOM      0 HG13 ILE A 221      26.685   3.848  -7.955  1.00  0.68           H   new
ATOM      0 HG21 ILE A 221      23.262   3.982  -8.836  1.00  0.68           H   new
ATOM      0 HG22 ILE A 221      23.525   3.694 -10.371  1.00  0.68           H   new
ATOM      0 HG23 ILE A 221      23.846   2.582  -9.290  1.00  0.68           H   new
ATOM      0 HD11 ILE A 221      25.535   4.219  -6.062  1.00  0.68           H   new
ATOM      0 HD12 ILE A 221      25.351   5.443  -7.050  1.00  0.68           H   new
ATOM      0 HD13 ILE A 221      24.194   4.374  -6.891  1.00  0.68           H   new
ATOM   3426  N   LEU A 222      25.188   2.913 -12.489  1.00  0.70           N
ATOM   3427  CA  LEU A 222      24.881   3.232 -13.852  1.00  0.70           C
ATOM   3428  C   LEU A 222      23.382   3.337 -14.124  1.00  0.70           C
ATOM   3429  O   LEU A 222      22.588   2.641 -13.485  1.00  0.70           O
ATOM   3430  CB  LEU A 222      25.527   2.183 -14.720  1.00  0.70           C
ATOM   3431  CG  LEU A 222      26.991   2.003 -14.539  1.00  0.70           C
ATOM   3432  CD1 LEU A 222      27.441   0.874 -15.399  1.00  0.70           C
ATOM   3433  CD2 LEU A 222      27.669   3.280 -14.894  1.00  0.70           C
ATOM      0  H   LEU A 222      24.993   2.110 -12.250  1.00  0.70           H   new
ATOM      0  HA  LEU A 222      25.232   4.113 -14.056  1.00  0.70           H   new
ATOM      0  HB2 LEU A 222      25.091   1.334 -14.550  1.00  0.70           H   new
ATOM      0  HB3 LEU A 222      25.359   2.408 -15.648  1.00  0.70           H   new
ATOM      0  HG  LEU A 222      27.214   1.787 -13.620  1.00  0.70           H   new
ATOM      0 HD11 LEU A 222      28.396   0.745 -15.291  1.00  0.70           H   new
ATOM      0 HD12 LEU A 222      26.974   0.064 -15.140  1.00  0.70           H   new
ATOM      0 HD13 LEU A 222      27.246   1.076 -16.327  1.00  0.70           H   new
ATOM      0 HD21 LEU A 222      28.627   3.180 -14.781  1.00  0.70           H   new
ATOM      0 HD22 LEU A 222      27.474   3.504 -15.817  1.00  0.70           H   new
ATOM      0 HD23 LEU A 222      27.348   3.989 -14.315  1.00  0.70           H   new
ATOM   3445  N   ALA A 223      23.010   4.162 -15.110  1.00  0.74           N
ATOM   3446  CA  ALA A 223      21.602   4.296 -15.512  1.00  0.74           C
ATOM   3447  C   ALA A 223      21.461   4.517 -17.028  1.00  0.74           C
ATOM   3448  O   ALA A 223      22.316   5.137 -17.628  1.00  0.74           O
ATOM   3449  CB  ALA A 223      20.995   5.465 -14.758  1.00  0.74           C
ATOM      0  H   ALA A 223      23.556   4.652 -15.558  1.00  0.74           H   new
ATOM      0  HA  ALA A 223      21.136   3.473 -15.297  1.00  0.74           H   new
ATOM      0  HB1 ALA A 223      20.065   5.567 -15.013  1.00  0.74           H   new
ATOM      0  HB2 ALA A 223      21.052   5.300 -13.804  1.00  0.74           H   new
ATOM      0  HB3 ALA A 223      21.480   6.277 -14.975  1.00  0.74           H   new
ATOM   3455  N   PRO A 224      20.372   4.068 -17.670  1.00  0.80           N
ATOM   3456  CA  PRO A 224      20.118   4.172 -19.114  1.00  0.80           C
ATOM   3457  C   PRO A 224      19.973   5.556 -19.714  1.00  0.80           C
ATOM   3458  O   PRO A 224      20.183   5.728 -20.926  1.00  0.80           O
ATOM   3459  CB  PRO A 224      18.788   3.448 -19.231  1.00  0.80           C
ATOM   3460  CG  PRO A 224      18.169   3.545 -17.842  1.00  0.80           C
ATOM   3461  CD  PRO A 224      19.290   3.411 -16.917  1.00  0.80           C
ATOM      0  HA  PRO A 224      20.881   3.823 -19.601  1.00  0.80           H   new
ATOM      0  HB2 PRO A 224      18.220   3.862 -19.899  1.00  0.80           H   new
ATOM      0  HB3 PRO A 224      18.913   2.524 -19.497  1.00  0.80           H   new
ATOM      0  HG2 PRO A 224      17.712   4.392 -17.720  1.00  0.80           H   new
ATOM      0  HG3 PRO A 224      17.512   2.845 -17.701  1.00  0.80           H   new
ATOM      0  HD2 PRO A 224      19.118   3.849 -16.069  1.00  0.80           H   new
ATOM      0  HD3 PRO A 224      19.493   2.483 -16.721  1.00  0.80           H   new
ATOM   3469  N   THR A 225      19.613   6.525 -18.891  1.00  0.85           N
ATOM   3470  CA  THR A 225      19.427   7.879 -19.365  1.00  0.85           C
ATOM   3471  C   THR A 225      20.062   8.867 -18.409  1.00  0.85           C
ATOM   3472  O   THR A 225      20.148   8.614 -17.204  1.00  0.85           O
ATOM   3473  CB  THR A 225      17.919   8.203 -19.513  1.00  0.85           C
ATOM   3474  CG2 THR A 225      17.195   7.185 -20.419  1.00  0.85           C
ATOM   3475  OG1 THR A 225      17.305   8.148 -18.215  1.00  0.85           O
ATOM      0  H   THR A 225      19.471   6.417 -18.050  1.00  0.85           H   new
ATOM      0  HA  THR A 225      19.854   7.954 -20.233  1.00  0.85           H   new
ATOM      0  HB  THR A 225      17.844   9.084 -19.913  1.00  0.85           H   new
ATOM      0  HG1 THR A 225      16.487   8.324 -18.284  1.00  0.85           H   new
ATOM      0 HG21 THR A 225      16.257   7.421 -20.486  1.00  0.85           H   new
ATOM      0 HG22 THR A 225      17.595   7.196 -21.303  1.00  0.85           H   new
ATOM      0 HG23 THR A 225      17.278   6.297 -20.038  1.00  0.85           H   new
ATOM   3483  N   ARG A 226      20.383  10.044 -18.930  1.00  0.91           N
ATOM   3484  CA  ARG A 226      20.891  11.147 -18.124  1.00  0.91           C
ATOM   3485  C   ARG A 226      19.827  11.635 -17.139  1.00  0.91           C
ATOM   3486  O   ARG A 226      20.142  12.071 -16.031  1.00  0.91           O
ATOM   3487  CB  ARG A 226      21.354  12.246 -19.050  1.00  0.91           C
ATOM   3488  CG  ARG A 226      22.634  11.895 -19.824  1.00  0.91           C
ATOM   3489  CD  ARG A 226      22.902  12.878 -20.896  1.00  0.91           C
ATOM   3490  NE  ARG A 226      24.132  12.610 -21.627  1.00  0.91           N
ATOM   3491  CZ  ARG A 226      24.398  13.057 -22.883  1.00  0.91           C
ATOM   3492  NH1 ARG A 226      23.506  13.761 -23.557  1.00  0.91           N1+
ATOM   3493  NH2 ARG A 226      25.561  12.780 -23.445  1.00  0.91           N
ATOM      0  H   ARG A 226      20.312  10.227 -19.767  1.00  0.91           H   new
ATOM      0  HA  ARG A 226      21.645  10.851 -17.590  1.00  0.91           H   new
ATOM      0  HB2 ARG A 226      20.646  12.446 -19.683  1.00  0.91           H   new
ATOM      0  HB3 ARG A 226      21.508  13.052 -18.533  1.00  0.91           H   new
ATOM      0  HG2 ARG A 226      23.387  11.867 -19.213  1.00  0.91           H   new
ATOM      0  HG3 ARG A 226      22.549  11.009 -20.209  1.00  0.91           H   new
ATOM      0  HD2 ARG A 226      22.157  12.881 -21.518  1.00  0.91           H   new
ATOM      0  HD3 ARG A 226      22.950  13.766 -20.508  1.00  0.91           H   new
ATOM      0  HE  ARG A 226      24.733  12.135 -21.236  1.00  0.91           H   new
ATOM      0 HH11 ARG A 226      22.744  13.943 -23.202  1.00  0.91           H   new
ATOM      0 HH12 ARG A 226      23.687  14.038 -24.351  1.00  0.91           H   new
ATOM      0 HH21 ARG A 226      26.147  12.318 -23.016  1.00  0.91           H   new
ATOM      0 HH22 ARG A 226      25.733  13.061 -24.239  1.00  0.91           H   new
ATOM   3507  N   VAL A 227      18.557  11.521 -17.538  1.00  0.95           N
ATOM   3508  CA  VAL A 227      17.453  11.919 -16.677  1.00  0.95           C
ATOM   3509  C   VAL A 227      17.437  11.043 -15.442  1.00  0.95           C
ATOM   3510  O   VAL A 227      17.397  11.544 -14.316  1.00  0.95           O
ATOM   3511  CB  VAL A 227      16.109  11.750 -17.408  1.00  0.95           C
ATOM   3512  CG1 VAL A 227      14.952  11.959 -16.456  1.00  0.95           C
ATOM   3513  CG2 VAL A 227      16.016  12.737 -18.574  1.00  0.95           C
ATOM      0  H   VAL A 227      18.319  11.215 -18.305  1.00  0.95           H   new
ATOM      0  HA  VAL A 227      17.574  12.850 -16.434  1.00  0.95           H   new
ATOM      0  HB  VAL A 227      16.061  10.845 -17.755  1.00  0.95           H   new
ATOM      0 HG11 VAL A 227      14.115  11.849 -16.934  1.00  0.95           H   new
ATOM      0 HG12 VAL A 227      15.002  11.309 -15.738  1.00  0.95           H   new
ATOM      0 HG13 VAL A 227      14.996  12.854 -16.085  1.00  0.95           H   new
ATOM      0 HG21 VAL A 227      15.166  12.623 -19.028  1.00  0.95           H   new
ATOM      0 HG22 VAL A 227      16.082  13.644 -18.237  1.00  0.95           H   new
ATOM      0 HG23 VAL A 227      16.740  12.571 -19.198  1.00  0.95           H   new
ATOM   3523  N   VAL A 228      17.522   9.729 -15.637  1.00  0.98           N
ATOM   3524  CA  VAL A 228      17.543   8.849 -14.487  1.00  0.98           C
ATOM   3525  C   VAL A 228      18.793   9.069 -13.669  1.00  0.98           C
ATOM   3526  O   VAL A 228      18.734   9.053 -12.441  1.00  0.98           O
ATOM   3527  CB  VAL A 228      17.411   7.382 -14.861  1.00  0.98           C
ATOM   3528  CG1 VAL A 228      17.660   6.531 -13.613  1.00  0.98           C
ATOM   3529  CG2 VAL A 228      16.023   7.131 -15.378  1.00  0.98           C
ATOM      0  H   VAL A 228      17.567   9.342 -16.404  1.00  0.98           H   new
ATOM      0  HA  VAL A 228      16.765   9.076 -13.953  1.00  0.98           H   new
ATOM      0  HB  VAL A 228      18.056   7.150 -15.547  1.00  0.98           H   new
ATOM      0 HG11 VAL A 228      17.578   5.592 -13.840  1.00  0.98           H   new
ATOM      0 HG12 VAL A 228      18.552   6.705 -13.275  1.00  0.98           H   new
ATOM      0 HG13 VAL A 228      17.007   6.757 -12.932  1.00  0.98           H   new
ATOM      0 HG21 VAL A 228      15.931   6.196 -15.619  1.00  0.98           H   new
ATOM      0 HG22 VAL A 228      15.376   7.352 -14.690  1.00  0.98           H   new
ATOM      0 HG23 VAL A 228      15.864   7.683 -16.160  1.00  0.98           H   new
ATOM   3539  N   ALA A 229      19.937   9.261 -14.319  1.00  1.00           N
ATOM   3540  CA  ALA A 229      21.130   9.485 -13.532  1.00  1.00           C
ATOM   3541  C   ALA A 229      20.944  10.701 -12.628  1.00  1.00           C
ATOM   3542  O   ALA A 229      21.360  10.667 -11.467  1.00  1.00           O
ATOM   3543  CB  ALA A 229      22.341   9.648 -14.423  1.00  1.00           C
ATOM      0  H   ALA A 229      20.038   9.265 -15.173  1.00  1.00           H   new
ATOM      0  HA  ALA A 229      21.281   8.708 -12.971  1.00  1.00           H   new
ATOM      0  HB1 ALA A 229      23.128   9.797 -13.876  1.00  1.00           H   new
ATOM      0  HB2 ALA A 229      22.463   8.845 -14.953  1.00  1.00           H   new
ATOM      0  HB3 ALA A 229      22.209  10.407 -15.013  1.00  1.00           H   new
ATOM   3549  N   ALA A 230      20.272  11.751 -13.122  1.00  1.00           N
ATOM   3550  CA  ALA A 230      19.986  12.901 -12.276  1.00  1.00           C
ATOM   3551  C   ALA A 230      19.123  12.467 -11.087  1.00  1.00           C
ATOM   3552  O   ALA A 230      19.335  12.921  -9.958  1.00  1.00           O
ATOM   3553  CB  ALA A 230      19.284  13.991 -13.070  1.00  1.00           C
ATOM      0  H   ALA A 230      19.981  11.810 -13.929  1.00  1.00           H   new
ATOM      0  HA  ALA A 230      20.824  13.261 -11.945  1.00  1.00           H   new
ATOM      0  HB1 ALA A 230      19.102  14.747 -12.491  1.00  1.00           H   new
ATOM      0  HB2 ALA A 230      19.853  14.275 -13.803  1.00  1.00           H   new
ATOM      0  HB3 ALA A 230      18.449  13.647 -13.424  1.00  1.00           H   new
ATOM   3559  N   GLU A 231      18.174  11.550 -11.328  1.00  1.00           N
ATOM   3560  CA  GLU A 231      17.327  11.076 -10.241  1.00  1.00           C
ATOM   3561  C   GLU A 231      18.144  10.324  -9.205  1.00  1.00           C
ATOM   3562  O   GLU A 231      17.883  10.421  -7.998  1.00  1.00           O
ATOM   3563  CB  GLU A 231      16.142  10.232 -10.744  1.00  1.00           C
ATOM   3564  CG  GLU A 231      15.126  11.043 -11.538  1.00  1.00           C
ATOM   3565  CD  GLU A 231      13.870  10.305 -11.894  1.00  1.00           C
ATOM   3566  OE1 GLU A 231      13.804   9.117 -11.713  1.00  1.00           O
ATOM   3567  OE2 GLU A 231      12.944  10.960 -12.302  1.00  1.00           O1-
ATOM      0  H   GLU A 231      18.012  11.201 -12.097  1.00  1.00           H   new
ATOM      0  HA  GLU A 231      16.946  11.860  -9.815  1.00  1.00           H   new
ATOM      0  HB2 GLU A 231      16.478   9.511 -11.300  1.00  1.00           H   new
ATOM      0  HB3 GLU A 231      15.699   9.822  -9.985  1.00  1.00           H   new
ATOM      0  HG2 GLU A 231      14.888  11.831 -11.025  1.00  1.00           H   new
ATOM      0  HG3 GLU A 231      15.546  11.353 -12.355  1.00  1.00           H   new
ATOM   3574  N   MET A 232      19.160   9.595  -9.665  1.00  1.00           N
ATOM   3575  CA  MET A 232      19.987   8.857  -8.733  1.00  1.00           C
ATOM   3576  C   MET A 232      20.760   9.860  -7.889  1.00  1.00           C
ATOM   3577  O   MET A 232      20.897   9.674  -6.684  1.00  1.00           O
ATOM   3578  CB  MET A 232      20.997   7.976  -9.451  1.00  1.00           C
ATOM   3579  CG  MET A 232      20.438   6.848 -10.246  1.00  1.00           C
ATOM   3580  SD  MET A 232      21.700   5.718 -10.757  1.00  1.00           S
ATOM   3581  CE  MET A 232      22.860   6.549 -11.848  1.00  1.00           C
ATOM      0  H   MET A 232      19.378   9.519 -10.493  1.00  1.00           H   new
ATOM      0  HA  MET A 232      19.411   8.292  -8.195  1.00  1.00           H   new
ATOM      0  HB2 MET A 232      21.523   8.536 -10.044  1.00  1.00           H   new
ATOM      0  HB3 MET A 232      21.607   7.611  -8.791  1.00  1.00           H   new
ATOM      0  HG2 MET A 232      19.776   6.376  -9.717  1.00  1.00           H   new
ATOM      0  HG3 MET A 232      19.981   7.198 -11.027  1.00  1.00           H   new
ATOM      0  HE1 MET A 232      23.549   5.924 -12.124  1.00  1.00           H   new
ATOM      0  HE2 MET A 232      22.390   6.878 -12.630  1.00  1.00           H   new
ATOM      0  HE3 MET A 232      23.268   7.294 -11.380  1.00  1.00           H   new
ATOM   3591  N   GLU A 233      21.223  10.949  -8.521  1.00  1.00           N
ATOM   3592  CA  GLU A 233      22.001  11.971  -7.832  1.00  1.00           C
ATOM   3593  C   GLU A 233      21.208  12.574  -6.685  1.00  1.00           C
ATOM   3594  O   GLU A 233      21.734  12.722  -5.583  1.00  1.00           O
ATOM   3595  CB  GLU A 233      22.465  13.041  -8.837  1.00  1.00           C
ATOM   3596  CG  GLU A 233      23.385  14.111  -8.282  1.00  1.00           C
ATOM   3597  CD  GLU A 233      23.844  15.106  -9.340  1.00  1.00           C
ATOM   3598  OE1 GLU A 233      23.010  15.713  -9.978  1.00  1.00           O
ATOM   3599  OE2 GLU A 233      25.033  15.256  -9.504  1.00  1.00           O1-
ATOM      0  H   GLU A 233      21.092  11.109  -9.356  1.00  1.00           H   new
ATOM      0  HA  GLU A 233      22.790  11.562  -7.444  1.00  1.00           H   new
ATOM      0  HB2 GLU A 233      22.918  12.597  -9.571  1.00  1.00           H   new
ATOM      0  HB3 GLU A 233      21.680  13.474  -9.209  1.00  1.00           H   new
ATOM      0  HG2 GLU A 233      22.927  14.589  -7.573  1.00  1.00           H   new
ATOM      0  HG3 GLU A 233      24.162  13.688  -7.884  1.00  1.00           H   new
ATOM   3606  N   GLU A 234      19.938  12.897  -6.925  1.00  1.00           N
ATOM   3607  CA  GLU A 234      19.104  13.426  -5.850  1.00  1.00           C
ATOM   3608  C   GLU A 234      18.928  12.390  -4.731  1.00  1.00           C
ATOM   3609  O   GLU A 234      19.097  12.698  -3.546  1.00  1.00           O
ATOM   3610  CB  GLU A 234      17.740  13.868  -6.366  1.00  1.00           C
ATOM   3611  CG  GLU A 234      16.809  14.414  -5.243  1.00  1.00           C
ATOM   3612  CD  GLU A 234      15.422  14.871  -5.677  1.00  1.00           C
ATOM   3613  OE1 GLU A 234      15.262  15.554  -6.680  1.00  1.00           O
ATOM   3614  OE2 GLU A 234      14.483  14.516  -4.985  1.00  1.00           O1-
ATOM      0  H   GLU A 234      19.547  12.819  -7.687  1.00  1.00           H   new
ATOM      0  HA  GLU A 234      19.560  14.203  -5.490  1.00  1.00           H   new
ATOM      0  HB2 GLU A 234      17.862  14.555  -7.040  1.00  1.00           H   new
ATOM      0  HB3 GLU A 234      17.306  13.118  -6.802  1.00  1.00           H   new
ATOM      0  HG2 GLU A 234      16.705  13.722  -4.571  1.00  1.00           H   new
ATOM      0  HG3 GLU A 234      17.255  15.161  -4.814  1.00  1.00           H   new
ATOM   3621  N   ALA A 235      18.631  11.139  -5.112  1.00  0.99           N
ATOM   3622  CA  ALA A 235      18.413  10.049  -4.153  1.00  0.99           C
ATOM   3623  C   ALA A 235      19.625   9.826  -3.264  1.00  0.99           C
ATOM   3624  O   ALA A 235      19.512   9.493  -2.082  1.00  0.99           O
ATOM   3625  CB  ALA A 235      18.127   8.761  -4.893  1.00  0.99           C
ATOM      0  H   ALA A 235      18.551  10.901  -5.934  1.00  0.99           H   new
ATOM      0  HA  ALA A 235      17.659  10.304  -3.598  1.00  0.99           H   new
ATOM      0  HB1 ALA A 235      17.984   8.045  -4.254  1.00  0.99           H   new
ATOM      0  HB2 ALA A 235      17.332   8.871  -5.438  1.00  0.99           H   new
ATOM      0  HB3 ALA A 235      18.881   8.540  -5.462  1.00  0.99           H   new
ATOM   3631  N   LEU A 236      20.781  10.035  -3.850  1.00  0.98           N
ATOM   3632  CA  LEU A 236      22.068   9.833  -3.241  1.00  0.98           C
ATOM   3633  C   LEU A 236      22.719  11.132  -2.764  1.00  0.98           C
ATOM   3634  O   LEU A 236      23.920  11.166  -2.516  1.00  0.98           O
ATOM   3635  CB  LEU A 236      22.931   9.122  -4.284  1.00  0.98           C
ATOM   3636  CG  LEU A 236      22.392   7.734  -4.719  1.00  0.98           C
ATOM   3637  CD1 LEU A 236      23.215   7.215  -5.801  1.00  0.98           C
ATOM   3638  CD2 LEU A 236      22.432   6.795  -3.576  1.00  0.98           C
ATOM      0  H   LEU A 236      20.838  10.315  -4.661  1.00  0.98           H   new
ATOM      0  HA  LEU A 236      21.972   9.301  -2.436  1.00  0.98           H   new
ATOM      0  HB2 LEU A 236      23.005   9.689  -5.068  1.00  0.98           H   new
ATOM      0  HB3 LEU A 236      23.826   9.012  -3.927  1.00  0.98           H   new
ATOM      0  HG  LEU A 236      21.475   7.828  -5.021  1.00  0.98           H   new
ATOM      0 HD11 LEU A 236      22.880   6.347  -6.075  1.00  0.98           H   new
ATOM      0 HD12 LEU A 236      23.183   7.826  -6.554  1.00  0.98           H   new
ATOM      0 HD13 LEU A 236      24.132   7.126  -5.496  1.00  0.98           H   new
ATOM      0 HD21 LEU A 236      22.094   5.930  -3.856  1.00  0.98           H   new
ATOM      0 HD22 LEU A 236      23.347   6.700  -3.267  1.00  0.98           H   new
ATOM      0 HD23 LEU A 236      21.882   7.139  -2.855  1.00  0.98           H   new
ATOM   3650  N   ARG A 237      21.934  12.204  -2.594  1.00  0.95           N
ATOM   3651  CA  ARG A 237      22.497  13.492  -2.180  1.00  0.95           C
ATOM   3652  C   ARG A 237      23.414  13.437  -0.951  1.00  0.95           C
ATOM   3653  O   ARG A 237      24.547  13.917  -0.998  1.00  0.95           O
ATOM   3654  CB  ARG A 237      21.377  14.457  -1.806  1.00  0.95           C
ATOM   3655  CG  ARG A 237      21.847  15.850  -1.377  1.00  0.95           C
ATOM   3656  CD  ARG A 237      20.714  16.670  -0.885  1.00  0.95           C
ATOM   3657  NE  ARG A 237      21.074  18.072  -0.644  1.00  0.95           N
ATOM   3658  CZ  ARG A 237      21.738  18.557   0.414  1.00  0.95           C
ATOM   3659  NH1 ARG A 237      22.195  17.771   1.366  1.00  0.95           N1+
ATOM   3660  NH2 ARG A 237      21.916  19.855   0.466  1.00  0.95           N
ATOM      0  H   ARG A 237      21.082  12.205  -2.712  1.00  0.95           H   new
ATOM      0  HA  ARG A 237      23.020  13.775  -2.946  1.00  0.95           H   new
ATOM      0  HB2 ARG A 237      20.780  14.550  -2.565  1.00  0.95           H   new
ATOM      0  HB3 ARG A 237      20.859  14.068  -1.084  1.00  0.95           H   new
ATOM      0  HG2 ARG A 237      22.517  15.768  -0.680  1.00  0.95           H   new
ATOM      0  HG3 ARG A 237      22.271  16.296  -2.127  1.00  0.95           H   new
ATOM      0  HD2 ARG A 237      19.992  16.635  -1.532  1.00  0.95           H   new
ATOM      0  HD3 ARG A 237      20.376  16.283  -0.062  1.00  0.95           H   new
ATOM      0  HE  ARG A 237      20.834  18.641  -1.243  1.00  0.95           H   new
ATOM      0 HH11 ARG A 237      22.070  16.921   1.319  1.00  0.95           H   new
ATOM      0 HH12 ARG A 237      22.618  18.107   2.035  1.00  0.95           H   new
ATOM      0 HH21 ARG A 237      21.611  20.356  -0.163  1.00  0.95           H   new
ATOM      0 HH22 ARG A 237      22.337  20.205   1.129  1.00  0.95           H   new
ATOM   3674  N   GLY A 238      22.970  12.831   0.158  1.00  0.92           N
ATOM   3675  CA  GLY A 238      23.767  12.844   1.407  1.00  0.92           C
ATOM   3676  C   GLY A 238      24.876  11.786   1.482  1.00  0.92           C
ATOM   3677  O   GLY A 238      24.984  11.049   2.468  1.00  0.92           O
ATOM      0  H   GLY A 238      22.222  12.411   0.214  1.00  0.92           H   new
ATOM      0  HA2 GLY A 238      24.168  13.721   1.509  1.00  0.92           H   new
ATOM      0  HA3 GLY A 238      23.167  12.717   2.159  1.00  0.92           H   new
ATOM   3681  N   LEU A 239      25.649  11.706   0.416  1.00  0.88           N
ATOM   3682  CA  LEU A 239      26.723  10.751   0.211  1.00  0.88           C
ATOM   3683  C   LEU A 239      27.941  11.411  -0.429  1.00  0.88           C
ATOM   3684  O   LEU A 239      27.820  12.442  -1.086  1.00  0.88           O
ATOM   3685  CB  LEU A 239      26.221   9.593  -0.661  1.00  0.88           C
ATOM   3686  CG  LEU A 239      25.137   8.711  -0.048  1.00  0.88           C
ATOM   3687  CD1 LEU A 239      24.600   7.870  -1.066  1.00  0.88           C
ATOM   3688  CD2 LEU A 239      25.737   7.867   0.985  1.00  0.88           C
ATOM      0  H   LEU A 239      25.556  12.241  -0.251  1.00  0.88           H   new
ATOM      0  HA  LEU A 239      26.998  10.408   1.076  1.00  0.88           H   new
ATOM      0  HB2 LEU A 239      25.881   9.961  -1.491  1.00  0.88           H   new
ATOM      0  HB3 LEU A 239      26.979   9.032  -0.889  1.00  0.88           H   new
ATOM      0  HG  LEU A 239      24.439   9.264   0.336  1.00  0.88           H   new
ATOM      0 HD11 LEU A 239      23.909   7.304  -0.687  1.00  0.88           H   new
ATOM      0 HD12 LEU A 239      24.219   8.417  -1.771  1.00  0.88           H   new
ATOM      0 HD13 LEU A 239      25.306   7.316  -1.434  1.00  0.88           H   new
ATOM      0 HD21 LEU A 239      25.054   7.303   1.380  1.00  0.88           H   new
ATOM      0 HD22 LEU A 239      26.426   7.311   0.589  1.00  0.88           H   new
ATOM      0 HD23 LEU A 239      26.130   8.427   1.673  1.00  0.88           H   new
ATOM   3700  N   PRO A 240      29.143  10.852  -0.284  1.00  0.85           N
ATOM   3701  CA  PRO A 240      30.340  11.286  -0.979  1.00  0.85           C
ATOM   3702  C   PRO A 240      30.254  10.811  -2.430  1.00  0.85           C
ATOM   3703  O   PRO A 240      30.916   9.833  -2.825  1.00  0.85           O
ATOM   3704  CB  PRO A 240      31.446  10.609  -0.173  1.00  0.85           C
ATOM   3705  CG  PRO A 240      30.806   9.346   0.348  1.00  0.85           C
ATOM   3706  CD  PRO A 240      29.369   9.742   0.673  1.00  0.85           C
ATOM      0  HA  PRO A 240      30.483  12.244  -1.032  1.00  0.85           H   new
ATOM      0  HB2 PRO A 240      32.218  10.413  -0.726  1.00  0.85           H   new
ATOM      0  HB3 PRO A 240      31.753  11.175   0.552  1.00  0.85           H   new
ATOM      0  HG2 PRO A 240      30.835   8.638  -0.314  1.00  0.85           H   new
ATOM      0  HG3 PRO A 240      31.267   9.017   1.135  1.00  0.85           H   new
ATOM      0  HD2 PRO A 240      28.749   9.009   0.535  1.00  0.85           H   new
ATOM      0  HD3 PRO A 240      29.269  10.029   1.594  1.00  0.85           H   new
ATOM   3714  N   VAL A 241      29.362  11.489  -3.184  1.00  0.85           N
ATOM   3715  CA  VAL A 241      29.014  11.116  -4.551  1.00  0.85           C
ATOM   3716  C   VAL A 241      29.379  12.162  -5.621  1.00  0.85           C
ATOM   3717  O   VAL A 241      29.215  13.370  -5.429  1.00  0.85           O
ATOM   3718  CB  VAL A 241      27.489  10.820  -4.622  1.00  0.85           C
ATOM   3719  CG1 VAL A 241      26.684  12.053  -4.282  1.00  0.85           C
ATOM   3720  CG2 VAL A 241      27.079  10.324  -5.989  1.00  0.85           C
ATOM      0  H   VAL A 241      28.944  12.185  -2.901  1.00  0.85           H   new
ATOM      0  HA  VAL A 241      29.546  10.332  -4.758  1.00  0.85           H   new
ATOM      0  HB  VAL A 241      27.308  10.124  -3.971  1.00  0.85           H   new
ATOM      0 HG11 VAL A 241      25.738  11.846  -4.332  1.00  0.85           H   new
ATOM      0 HG12 VAL A 241      26.903  12.345  -3.383  1.00  0.85           H   new
ATOM      0 HG13 VAL A 241      26.894  12.760  -4.912  1.00  0.85           H   new
ATOM      0 HG21 VAL A 241      26.125  10.150  -5.997  1.00  0.85           H   new
ATOM      0 HG22 VAL A 241      27.290  10.997  -6.655  1.00  0.85           H   new
ATOM      0 HG23 VAL A 241      27.558   9.506  -6.194  1.00  0.85           H   new
ATOM   3730  N   ARG A 242      29.856  11.660  -6.764  1.00  0.89           N
ATOM   3731  CA  ARG A 242      30.237  12.450  -7.935  1.00  0.89           C
ATOM   3732  C   ARG A 242      29.336  12.070  -9.110  1.00  0.89           C
ATOM   3733  O   ARG A 242      28.816  10.955  -9.158  1.00  0.89           O
ATOM   3734  CB  ARG A 242      31.674  12.151  -8.377  1.00  0.89           C
ATOM   3735  CG  ARG A 242      32.761  12.429  -7.367  1.00  0.89           C
ATOM   3736  CD  ARG A 242      34.175  12.261  -7.939  1.00  0.89           C
ATOM   3737  NE  ARG A 242      34.542  10.866  -8.323  1.00  0.89           N
ATOM   3738  CZ  ARG A 242      35.771  10.481  -8.803  1.00  0.89           C
ATOM   3739  NH1 ARG A 242      36.744  11.348  -8.934  1.00  0.89           N1+
ATOM   3740  NH2 ARG A 242      35.991   9.224  -9.158  1.00  0.89           N
ATOM      0  H   ARG A 242      29.970  10.816  -6.881  1.00  0.89           H   new
ATOM      0  HA  ARG A 242      30.154  13.385  -7.691  1.00  0.89           H   new
ATOM      0  HB2 ARG A 242      31.726  11.216  -8.629  1.00  0.89           H   new
ATOM      0  HB3 ARG A 242      31.861  12.670  -9.175  1.00  0.89           H   new
ATOM      0  HG2 ARG A 242      32.659  13.334  -7.032  1.00  0.89           H   new
ATOM      0  HG3 ARG A 242      32.652  11.832  -6.610  1.00  0.89           H   new
ATOM      0  HD2 ARG A 242      34.263  12.830  -8.720  1.00  0.89           H   new
ATOM      0  HD3 ARG A 242      34.814  12.580  -7.283  1.00  0.89           H   new
ATOM      0  HE  ARG A 242      33.940  10.258  -8.238  1.00  0.89           H   new
ATOM      0 HH11 ARG A 242      36.618  12.171  -8.718  1.00  0.89           H   new
ATOM      0 HH12 ARG A 242      37.508  11.094  -9.236  1.00  0.89           H   new
ATOM      0 HH21 ARG A 242      35.362   8.641  -9.089  1.00  0.89           H   new
ATOM      0 HH22 ARG A 242      36.763   8.991  -9.458  1.00  0.89           H   new
ATOM   3754  N   TYR A 243      29.179  12.980 -10.068  1.00  1.00           N
ATOM   3755  CA  TYR A 243      28.430  12.675 -11.289  1.00  1.00           C
ATOM   3756  C   TYR A 243      29.277  12.831 -12.526  1.00  1.00           C
ATOM   3757  O   TYR A 243      29.923  13.864 -12.725  1.00  1.00           O
ATOM   3758  CB  TYR A 243      27.182  13.539 -11.420  1.00  1.00           C
ATOM   3759  CG  TYR A 243      26.467  13.364 -12.768  1.00  1.00           C
ATOM   3760  CD1 TYR A 243      25.842  12.171 -13.092  1.00  1.00           C
ATOM   3761  CD2 TYR A 243      26.425  14.422 -13.671  1.00  1.00           C
ATOM   3762  CE1 TYR A 243      25.200  12.033 -14.297  1.00  1.00           C
ATOM   3763  CE2 TYR A 243      25.762  14.278 -14.874  1.00  1.00           C
ATOM   3764  CZ  TYR A 243      25.150  13.083 -15.183  1.00  1.00           C
ATOM   3765  OH  TYR A 243      24.472  12.931 -16.376  1.00  1.00           O
ATOM      0  H   TYR A 243      29.497  13.778 -10.033  1.00  1.00           H   new
ATOM      0  HA  TYR A 243      28.161  11.746 -11.212  1.00  1.00           H   new
ATOM      0  HB2 TYR A 243      26.567  13.320 -10.703  1.00  1.00           H   new
ATOM      0  HB3 TYR A 243      27.427  14.471 -11.309  1.00  1.00           H   new
ATOM      0  HD1 TYR A 243      25.858  11.461 -12.491  1.00  1.00           H   new
ATOM      0  HD2 TYR A 243      26.844  15.226 -13.464  1.00  1.00           H   new
ATOM      0  HE1 TYR A 243      24.796  11.224 -14.516  1.00  1.00           H   new
ATOM      0  HE2 TYR A 243      25.729  14.987 -15.475  1.00  1.00           H   new
ATOM      0  HH  TYR A 243      24.519  13.644 -16.818  1.00  1.00           H   new
ATOM   3775  N   MET A 244      29.284  11.786 -13.341  1.00  1.18           N
ATOM   3776  CA  MET A 244      30.053  11.798 -14.556  1.00  1.18           C
ATOM   3777  C   MET A 244      29.179  11.667 -15.791  1.00  1.18           C
ATOM   3778  O   MET A 244      28.293  10.817 -15.871  1.00  1.18           O
ATOM   3779  CB  MET A 244      31.001  10.618 -14.543  1.00  1.18           C
ATOM   3780  CG  MET A 244      31.935  10.558 -13.366  1.00  1.18           C
ATOM   3781  SD  MET A 244      33.148  11.837 -13.343  1.00  1.18           S
ATOM   3782  CE  MET A 244      33.806  11.514 -11.729  1.00  1.18           C
ATOM      0  H   MET A 244      28.845  11.060 -13.201  1.00  1.18           H   new
ATOM      0  HA  MET A 244      30.522  12.646 -14.595  1.00  1.18           H   new
ATOM      0  HB2 MET A 244      30.478   9.801 -14.564  1.00  1.18           H   new
ATOM      0  HB3 MET A 244      31.530  10.637 -15.356  1.00  1.18           H   new
ATOM      0  HG2 MET A 244      31.414  10.605 -12.549  1.00  1.18           H   new
ATOM      0  HG3 MET A 244      32.385   9.699 -13.366  1.00  1.18           H   new
ATOM      0  HE1 MET A 244      34.515  12.147 -11.536  1.00  1.18           H   new
ATOM      0  HE2 MET A 244      33.102  11.606 -11.068  1.00  1.18           H   new
ATOM      0  HE3 MET A 244      34.162  10.612 -11.699  1.00  1.18           H   new
ATOM   3792  N   THR A 245      29.500  12.463 -16.780  1.00  1.47           N
ATOM   3793  CA  THR A 245      28.906  12.393 -18.100  1.00  1.47           C
ATOM   3794  C   THR A 245      29.925  12.866 -19.125  1.00  1.47           C
ATOM   3795  O   THR A 245      31.072  13.141 -18.777  1.00  1.47           O
ATOM   3796  CB  THR A 245      27.553  13.119 -18.189  1.00  1.47           C
ATOM   3797  CG2 THR A 245      27.665  14.583 -17.962  1.00  1.47           C
ATOM   3798  OG1 THR A 245      26.965  12.823 -19.467  1.00  1.47           O
ATOM      0  H   THR A 245      30.091  13.084 -16.705  1.00  1.47           H   new
ATOM      0  HA  THR A 245      28.684  11.470 -18.299  1.00  1.47           H   new
ATOM      0  HB  THR A 245      26.979  12.796 -17.476  1.00  1.47           H   new
ATOM      0  HG1 THR A 245      26.223  13.212 -19.531  1.00  1.47           H   new
ATOM      0 HG21 THR A 245      26.787  14.989 -18.029  1.00  1.47           H   new
ATOM      0 HG22 THR A 245      28.030  14.747 -17.078  1.00  1.47           H   new
ATOM      0 HG23 THR A 245      28.252  14.970 -18.630  1.00  1.47           H   new
ATOM   3806  N   THR A 246      29.502  13.022 -20.369  1.00  1.88           N
ATOM   3807  CA  THR A 246      30.436  13.366 -21.446  1.00  1.88           C
ATOM   3808  C   THR A 246      30.855  14.834 -21.387  1.00  1.88           C
ATOM   3809  O   THR A 246      31.851  15.241 -21.980  1.00  1.88           O
ATOM   3810  CB  THR A 246      29.818  13.034 -22.813  1.00  1.88           C
ATOM   3811  CG2 THR A 246      29.435  11.552 -22.845  1.00  1.88           C
ATOM   3812  OG1 THR A 246      28.639  13.824 -23.019  1.00  1.88           O
ATOM      0  H   THR A 246      28.683  12.935 -20.617  1.00  1.88           H   new
ATOM      0  HA  THR A 246      31.237  12.832 -21.324  1.00  1.88           H   new
ATOM      0  HB  THR A 246      30.463  13.228 -23.511  1.00  1.88           H   new
ATOM      0  HG1 THR A 246      28.306  13.640 -23.768  1.00  1.88           H   new
ATOM      0 HG21 THR A 246      29.044  11.337 -23.706  1.00  1.88           H   new
ATOM      0 HG22 THR A 246      30.227  11.010 -22.706  1.00  1.88           H   new
ATOM      0 HG23 THR A 246      28.791  11.369 -22.143  1.00  1.88           H   new
ATOM   3820  N   ALA A 247      30.087  15.612 -20.640  1.00  2.41           N
ATOM   3821  CA  ALA A 247      30.332  17.024 -20.393  1.00  2.41           C
ATOM   3822  C   ALA A 247      31.256  17.238 -19.187  1.00  2.41           C
ATOM   3823  O   ALA A 247      31.546  18.383 -18.831  1.00  2.41           O
ATOM   3824  CB  ALA A 247      29.017  17.749 -20.155  1.00  2.41           C
ATOM      0  H   ALA A 247      29.380  15.320 -20.247  1.00  2.41           H   new
ATOM      0  HA  ALA A 247      30.771  17.385 -21.179  1.00  2.41           H   new
ATOM      0  HB1 ALA A 247      29.191  18.689 -19.991  1.00  2.41           H   new
ATOM      0  HB2 ALA A 247      28.450  17.657 -20.937  1.00  2.41           H   new
ATOM      0  HB3 ALA A 247      28.570  17.364 -19.385  1.00  2.41           H   new
ATOM   3830  N   VAL A 248      31.679  16.152 -18.525  1.00  2.99           N
ATOM   3831  CA  VAL A 248      32.489  16.270 -17.318  1.00  2.99           C
ATOM   3832  C   VAL A 248      33.924  15.790 -17.475  1.00  2.99           C
ATOM   3833  O   VAL A 248      34.193  14.601 -17.672  1.00  2.99           O
ATOM   3834  CB  VAL A 248      31.818  15.456 -16.185  1.00  2.99           C
ATOM   3835  CG1 VAL A 248      32.637  15.494 -14.903  1.00  2.99           C
ATOM   3836  CG2 VAL A 248      30.449  16.015 -15.934  1.00  2.99           C
ATOM      0  H   VAL A 248      31.505  15.344 -18.762  1.00  2.99           H   new
ATOM      0  HA  VAL A 248      32.536  17.217 -17.114  1.00  2.99           H   new
ATOM      0  HB  VAL A 248      31.759  14.529 -16.464  1.00  2.99           H   new
ATOM      0 HG11 VAL A 248      32.189  14.975 -14.217  1.00  2.99           H   new
ATOM      0 HG12 VAL A 248      33.516  15.118 -15.069  1.00  2.99           H   new
ATOM      0 HG13 VAL A 248      32.729  16.412 -14.605  1.00  2.99           H   new
ATOM      0 HG21 VAL A 248      30.019  15.512 -15.225  1.00  2.99           H   new
ATOM      0 HG22 VAL A 248      30.523  16.946 -15.671  1.00  2.99           H   new
ATOM      0 HG23 VAL A 248      29.919  15.949 -16.744  1.00  2.99           H   new
ATOM   3846  N   ASN A 249      34.875  16.695 -17.254  1.00  3.50           N
ATOM   3847  CA  ASN A 249      36.296  16.356 -17.349  1.00  3.50           C
ATOM   3848  C   ASN A 249      36.757  15.770 -16.017  1.00  3.50           C
ATOM   3849  O   ASN A 249      37.559  16.365 -15.305  1.00  3.50           O
ATOM   3850  CB  ASN A 249      37.111  17.578 -17.722  1.00  3.50           C
ATOM   3851  CG  ASN A 249      36.793  18.083 -19.109  1.00  3.50           C
ATOM   3852  ND2 ASN A 249      36.696  19.381 -19.251  1.00  3.50           N
ATOM   3853  OD1 ASN A 249      36.631  17.297 -20.050  1.00  3.50           O
ATOM      0  H   ASN A 249      34.719  17.515 -17.047  1.00  3.50           H   new
ATOM      0  HA  ASN A 249      36.428  15.696 -18.047  1.00  3.50           H   new
ATOM      0  HB2 ASN A 249      36.944  18.284 -17.078  1.00  3.50           H   new
ATOM      0  HB3 ASN A 249      38.055  17.362 -17.668  1.00  3.50           H   new
ATOM      0 HD21 ASN A 249      36.513  19.717 -20.021  1.00  3.50           H   new
ATOM      0 HD22 ASN A 249      36.815  19.898 -18.574  1.00  3.50           H   new
ATOM   3860  N   VAL A 250      36.182  14.608 -15.722  1.00  3.81           N
ATOM   3861  CA  VAL A 250      36.265  13.818 -14.493  1.00  3.81           C
ATOM   3862  C   VAL A 250      36.384  14.626 -13.209  1.00  3.81           C
ATOM   3863  O   VAL A 250      37.451  15.105 -12.839  1.00  3.81           O
ATOM   3864  CB  VAL A 250      37.401  12.802 -14.546  1.00  3.81           C
ATOM   3865  CG1 VAL A 250      37.483  12.073 -13.202  1.00  3.81           C
ATOM   3866  CG2 VAL A 250      37.128  11.827 -15.670  1.00  3.81           C
ATOM      0  H   VAL A 250      35.678  14.219 -16.300  1.00  3.81           H   new
ATOM      0  HA  VAL A 250      35.408  13.365 -14.459  1.00  3.81           H   new
ATOM      0  HB  VAL A 250      38.249  13.244 -14.711  1.00  3.81           H   new
ATOM      0 HG11 VAL A 250      38.204  11.425 -13.229  1.00  3.81           H   new
ATOM      0 HG12 VAL A 250      37.652  12.715 -12.495  1.00  3.81           H   new
ATOM      0 HG13 VAL A 250      36.645  11.617 -13.030  1.00  3.81           H   new
ATOM      0 HG21 VAL A 250      37.845  11.175 -15.714  1.00  3.81           H   new
ATOM      0 HG22 VAL A 250      36.287  11.372 -15.507  1.00  3.81           H   new
ATOM      0 HG23 VAL A 250      37.077  12.308 -16.511  1.00  3.81           H   new
ATOM   3876  N   THR A 251      35.272  14.719 -12.503  1.00  3.81           N
ATOM   3877  CA  THR A 251      35.205  15.385 -11.218  1.00  3.81           C
ATOM   3878  C   THR A 251      36.104  14.718 -10.174  1.00  3.81           C
ATOM   3879  O   THR A 251      36.098  13.502 -10.043  1.00  3.81           O
ATOM   3880  CB  THR A 251      33.746  15.418 -10.727  1.00  3.81           C
ATOM   3881  CG2 THR A 251      33.637  16.043  -9.351  1.00  3.81           C
ATOM   3882  OG1 THR A 251      32.948  16.152 -11.666  1.00  3.81           O
ATOM      0  H   THR A 251      34.521  14.391 -12.762  1.00  3.81           H   new
ATOM      0  HA  THR A 251      35.531  16.291 -11.336  1.00  3.81           H   new
ATOM      0  HB  THR A 251      33.423  14.506 -10.661  1.00  3.81           H   new
ATOM      0  HG1 THR A 251      32.151  16.171 -11.402  1.00  3.81           H   new
ATOM      0 HG21 THR A 251      32.708  16.049  -9.071  1.00  3.81           H   new
ATOM      0 HG22 THR A 251      34.162  15.527  -8.719  1.00  3.81           H   new
ATOM      0 HG23 THR A 251      33.971  16.953  -9.381  1.00  3.81           H   new
ATOM   3890  N   HIS A 252      36.857  15.525  -9.448  1.00  3.47           N
ATOM   3891  CA  HIS A 252      37.760  15.099  -8.377  1.00  3.47           C
ATOM   3892  C   HIS A 252      37.333  15.861  -7.109  1.00  3.47           C
ATOM   3893  O   HIS A 252      36.507  16.764  -7.235  1.00  3.47           O
ATOM   3894  CB  HIS A 252      39.216  15.320  -8.829  1.00  3.47           C
ATOM   3895  CG  HIS A 252      39.670  14.359  -9.911  1.00  3.47           C
ATOM   3896  CD2 HIS A 252      39.947  14.554 -11.214  1.00  3.47           C
ATOM   3897  ND1 HIS A 252      39.905  13.007  -9.667  1.00  3.47           N
ATOM   3898  CE1 HIS A 252      40.300  12.427 -10.784  1.00  3.47           C
ATOM   3899  NE2 HIS A 252      40.337  13.344 -11.734  1.00  3.47           N
ATOM      0  H   HIS A 252      36.861  16.377  -9.566  1.00  3.47           H   new
ATOM      0  HA  HIS A 252      37.708  14.152  -8.172  1.00  3.47           H   new
ATOM      0  HB2 HIS A 252      39.311  16.229  -9.154  1.00  3.47           H   new
ATOM      0  HB3 HIS A 252      39.802  15.230  -8.061  1.00  3.47           H   new
ATOM      0  HD2 HIS A 252      39.886  15.359 -11.676  1.00  3.47           H   new
ATOM      0  HE1 HIS A 252      40.515  11.528 -10.885  1.00  3.47           H   new
ATOM      0  HE2 HIS A 252      40.569  13.205 -12.550  1.00  3.47           H   new
ATOM   3907  N   SER A 253      37.797  15.513  -5.884  1.00  2.91           N
ATOM   3908  CA  SER A 253      38.839  14.537  -5.512  1.00  2.91           C
ATOM   3909  C   SER A 253      38.482  13.072  -5.686  1.00  2.91           C
ATOM   3910  O   SER A 253      37.318  12.671  -5.710  1.00  2.91           O
ATOM   3911  CB  SER A 253      39.151  14.648  -4.045  1.00  2.91           C
ATOM   3912  OG  SER A 253      38.101  14.093  -3.319  1.00  2.91           O
ATOM      0  H   SER A 253      37.470  15.887  -5.182  1.00  2.91           H   new
ATOM      0  HA  SER A 253      39.565  14.764  -6.114  1.00  2.91           H   new
ATOM      0  HB2 SER A 253      39.980  14.187  -3.842  1.00  2.91           H   new
ATOM      0  HB3 SER A 253      39.276  15.578  -3.798  1.00  2.91           H   new
ATOM      0  HG  SER A 253      38.397  13.761  -2.606  1.00  2.91           H   new
ATOM   3918  N   GLY A 254      39.515  12.249  -5.627  1.00  2.28           N
ATOM   3919  CA  GLY A 254      39.375  10.808  -5.687  1.00  2.28           C
ATOM   3920  C   GLY A 254      39.069  10.207  -4.314  1.00  2.28           C
ATOM   3921  O   GLY A 254      39.200   8.993  -4.127  1.00  2.28           O
ATOM      0  H   GLY A 254      40.329  12.516  -5.550  1.00  2.28           H   new
ATOM      0  HA2 GLY A 254      38.664  10.578  -6.306  1.00  2.28           H   new
ATOM      0  HA3 GLY A 254      40.192  10.418  -6.035  1.00  2.28           H   new
ATOM   3925  N   THR A 255      38.694  11.053  -3.331  1.00  1.72           N
ATOM   3926  CA  THR A 255      38.392  10.560  -2.000  1.00  1.72           C
ATOM   3927  C   THR A 255      36.896  10.300  -1.915  1.00  1.72           C
ATOM   3928  O   THR A 255      36.395   9.804  -0.903  1.00  1.72           O
ATOM   3929  CB  THR A 255      38.835  11.538  -0.893  1.00  1.72           C
ATOM   3930  CG2 THR A 255      40.309  11.848  -1.066  1.00  1.72           C
ATOM   3931  OG1 THR A 255      38.104  12.766  -0.970  1.00  1.72           O
ATOM      0  H   THR A 255      38.613  11.904  -3.427  1.00  1.72           H   new
ATOM      0  HA  THR A 255      38.890   9.741  -1.854  1.00  1.72           H   new
ATOM      0  HB  THR A 255      38.666  11.122  -0.033  1.00  1.72           H   new
ATOM      0  HG1 THR A 255      38.359  13.283  -0.359  1.00  1.72           H   new
ATOM      0 HG21 THR A 255      40.594  12.463  -0.372  1.00  1.72           H   new
ATOM      0 HG22 THR A 255      40.822  11.027  -1.001  1.00  1.72           H   new
ATOM      0 HG23 THR A 255      40.455  12.252  -1.936  1.00  1.72           H   new
ATOM   3939  N   GLU A 256      36.186  10.619  -2.999  1.00  1.30           N
ATOM   3940  CA  GLU A 256      34.759  10.374  -3.062  1.00  1.30           C
ATOM   3941  C   GLU A 256      34.588   8.868  -3.272  1.00  1.30           C
ATOM   3942  O   GLU A 256      35.508   8.204  -3.752  1.00  1.30           O
ATOM   3943  CB  GLU A 256      34.136  11.187  -4.189  1.00  1.30           C
ATOM   3944  CG  GLU A 256      34.301  12.738  -4.028  1.00  1.30           C
ATOM   3945  CD  GLU A 256      33.536  13.345  -2.878  1.00  1.30           C
ATOM   3946  OE1 GLU A 256      32.646  12.721  -2.399  1.00  1.30           O
ATOM   3947  OE2 GLU A 256      33.841  14.450  -2.494  1.00  1.30           O1-
ATOM      0  H   GLU A 256      36.519  10.978  -3.706  1.00  1.30           H   new
ATOM      0  HA  GLU A 256      34.307  10.648  -2.249  1.00  1.30           H   new
ATOM      0  HB2 GLU A 256      34.535  10.915  -5.030  1.00  1.30           H   new
ATOM      0  HB3 GLU A 256      33.191  10.976  -4.242  1.00  1.30           H   new
ATOM      0  HG2 GLU A 256      35.243  12.939  -3.914  1.00  1.30           H   new
ATOM      0  HG3 GLU A 256      34.017  13.167  -4.850  1.00  1.30           H   new
ATOM   3954  N   ILE A 257      33.448   8.315  -2.877  1.00  1.02           N
ATOM   3955  CA  ILE A 257      33.231   6.874  -2.999  1.00  1.02           C
ATOM   3956  C   ILE A 257      32.298   6.482  -4.144  1.00  1.02           C
ATOM   3957  O   ILE A 257      32.499   5.431  -4.760  1.00  1.02           O
ATOM   3958  CB  ILE A 257      32.758   6.265  -1.660  1.00  1.02           C
ATOM   3959  CG1 ILE A 257      33.857   6.432  -0.606  1.00  1.02           C
ATOM   3960  CG2 ILE A 257      32.426   4.783  -1.798  1.00  1.02           C
ATOM   3961  CD1 ILE A 257      33.421   6.068   0.781  1.00  1.02           C
ATOM      0  H   ILE A 257      32.789   8.751  -2.537  1.00  1.02           H   new
ATOM      0  HA  ILE A 257      34.096   6.497  -3.225  1.00  1.02           H   new
ATOM      0  HB  ILE A 257      31.952   6.734  -1.391  1.00  1.02           H   new
ATOM      0 HG12 ILE A 257      34.617   5.882  -0.853  1.00  1.02           H   new
ATOM      0 HG13 ILE A 257      34.161   7.353  -0.610  1.00  1.02           H   new
ATOM      0 HG21 ILE A 257      32.134   4.435  -0.941  1.00  1.02           H   new
ATOM      0 HG22 ILE A 257      31.718   4.669  -2.451  1.00  1.02           H   new
ATOM      0 HG23 ILE A 257      33.215   4.300  -2.090  1.00  1.02           H   new
ATOM      0 HD11 ILE A 257      34.160   6.196   1.397  1.00  1.02           H   new
ATOM      0 HD12 ILE A 257      32.679   6.633   1.046  1.00  1.02           H   new
ATOM      0 HD13 ILE A 257      33.142   5.139   0.799  1.00  1.02           H   new
ATOM   3973  N   VAL A 258      31.233   7.258  -4.370  1.00  0.85           N
ATOM   3974  CA  VAL A 258      30.207   6.842  -5.328  1.00  0.85           C
ATOM   3975  C   VAL A 258      30.178   7.676  -6.617  1.00  0.85           C
ATOM   3976  O   VAL A 258      30.055   8.893  -6.556  1.00  0.85           O
ATOM   3977  CB  VAL A 258      28.839   6.979  -4.655  1.00  0.85           C
ATOM   3978  CG1 VAL A 258      27.724   6.530  -5.605  1.00  0.85           C
ATOM   3979  CG2 VAL A 258      28.849   6.247  -3.388  1.00  0.85           C
ATOM      0  H   VAL A 258      31.088   8.014  -3.987  1.00  0.85           H   new
ATOM      0  HA  VAL A 258      30.418   5.930  -5.581  1.00  0.85           H   new
ATOM      0  HB  VAL A 258      28.657   7.910  -4.451  1.00  0.85           H   new
ATOM      0 HG11 VAL A 258      26.865   6.623  -5.163  1.00  0.85           H   new
ATOM      0 HG12 VAL A 258      27.738   7.080  -6.404  1.00  0.85           H   new
ATOM      0 HG13 VAL A 258      27.862   5.602  -5.850  1.00  0.85           H   new
ATOM      0 HG21 VAL A 258      27.983   6.332  -2.958  1.00  0.85           H   new
ATOM      0 HG22 VAL A 258      29.036   5.310  -3.557  1.00  0.85           H   new
ATOM      0 HG23 VAL A 258      29.535   6.613  -2.808  1.00  0.85           H   new
ATOM   3989  N   ASP A 259      30.304   7.018  -7.766  1.00  0.75           N
ATOM   3990  CA  ASP A 259      30.263   7.675  -9.074  1.00  0.75           C
ATOM   3991  C   ASP A 259      28.997   7.355  -9.872  1.00  0.75           C
ATOM   3992  O   ASP A 259      28.738   6.194 -10.187  1.00  0.75           O
ATOM   3993  CB  ASP A 259      31.488   7.299  -9.896  1.00  0.75           C
ATOM   3994  CG  ASP A 259      32.760   7.881  -9.327  1.00  0.75           C
ATOM   3995  OD1 ASP A 259      32.676   8.766  -8.514  1.00  0.75           O
ATOM   3996  OD2 ASP A 259      33.826   7.434  -9.689  1.00  0.75           O1-
ATOM      0  H   ASP A 259      30.417   6.167  -7.811  1.00  0.75           H   new
ATOM      0  HA  ASP A 259      30.257   8.629  -8.897  1.00  0.75           H   new
ATOM      0  HB2 ASP A 259      31.565   6.333  -9.934  1.00  0.75           H   new
ATOM      0  HB3 ASP A 259      31.372   7.610 -10.807  1.00  0.75           H   new
ATOM   4001  N   LEU A 260      28.214   8.369 -10.217  1.00  0.70           N
ATOM   4002  CA  LEU A 260      26.993   8.126 -10.979  1.00  0.70           C
ATOM   4003  C   LEU A 260      27.262   8.355 -12.457  1.00  0.70           C
ATOM   4004  O   LEU A 260      27.915   9.337 -12.819  1.00  0.70           O
ATOM   4005  CB  LEU A 260      25.922   9.083 -10.515  1.00  0.70           C
ATOM   4006  CG  LEU A 260      25.676   9.042  -9.082  1.00  0.70           C
ATOM   4007  CD1 LEU A 260      24.635   9.997  -8.746  1.00  0.70           C
ATOM   4008  CD2 LEU A 260      25.328   7.710  -8.688  1.00  0.70           C
ATOM      0  H   LEU A 260      28.366   9.193 -10.024  1.00  0.70           H   new
ATOM      0  HA  LEU A 260      26.701   7.211 -10.841  1.00  0.70           H   new
ATOM      0  HB2 LEU A 260      26.176   9.985 -10.765  1.00  0.70           H   new
ATOM      0  HB3 LEU A 260      25.096   8.881 -10.982  1.00  0.70           H   new
ATOM      0  HG  LEU A 260      26.478   9.290  -8.596  1.00  0.70           H   new
ATOM      0 HD11 LEU A 260      24.469   9.972  -7.791  1.00  0.70           H   new
ATOM      0 HD12 LEU A 260      24.919  10.889  -9.001  1.00  0.70           H   new
ATOM      0 HD13 LEU A 260      23.821   9.769  -9.222  1.00  0.70           H   new
ATOM      0 HD21 LEU A 260      25.165   7.687  -7.732  1.00  0.70           H   new
ATOM      0 HD22 LEU A 260      24.527   7.432  -9.159  1.00  0.70           H   new
ATOM      0 HD23 LEU A 260      26.056   7.107  -8.906  1.00  0.70           H   new
ATOM   4020  N   MET A 261      26.753   7.477 -13.317  1.00  0.70           N
ATOM   4021  CA  MET A 261      27.020   7.629 -14.747  1.00  0.70           C
ATOM   4022  C   MET A 261      25.949   7.010 -15.662  1.00  0.70           C
ATOM   4023  O   MET A 261      25.308   6.030 -15.305  1.00  0.70           O
ATOM   4024  CB  MET A 261      28.396   7.010 -15.002  1.00  0.70           C
ATOM   4025  CG  MET A 261      28.944   7.080 -16.363  1.00  0.70           C
ATOM   4026  SD  MET A 261      30.548   6.294 -16.439  1.00  0.70           S
ATOM   4027  CE  MET A 261      31.601   7.372 -15.544  1.00  0.70           C
ATOM      0  H   MET A 261      26.263   6.803 -13.103  1.00  0.70           H   new
ATOM      0  HA  MET A 261      26.999   8.573 -14.971  1.00  0.70           H   new
ATOM      0  HB2 MET A 261      29.029   7.438 -14.405  1.00  0.70           H   new
ATOM      0  HB3 MET A 261      28.353   6.075 -14.747  1.00  0.70           H   new
ATOM      0  HG2 MET A 261      28.337   6.648 -16.984  1.00  0.70           H   new
ATOM      0  HG3 MET A 261      29.019   8.007 -16.639  1.00  0.70           H   new
ATOM      0  HE1 MET A 261      32.502   7.013 -15.538  1.00  0.70           H   new
ATOM      0  HE2 MET A 261      31.604   8.245 -15.966  1.00  0.70           H   new
ATOM      0  HE3 MET A 261      31.280   7.455 -14.632  1.00  0.70           H   new
ATOM   4037  N   CYS A 262      25.715   7.608 -16.822  1.00  0.70           N
ATOM   4038  CA  CYS A 262      24.817   6.999 -17.808  1.00  0.70           C
ATOM   4039  C   CYS A 262      25.492   5.775 -18.468  1.00  0.70           C
ATOM   4040  O   CYS A 262      26.682   5.839 -18.781  1.00  0.70           O
ATOM   4041  CB  CYS A 262      24.348   7.991 -18.864  1.00  0.70           C
ATOM   4042  SG  CYS A 262      23.201   7.270 -20.057  1.00  0.70           S
ATOM      0  H   CYS A 262      26.060   8.359 -17.061  1.00  0.70           H   new
ATOM      0  HA  CYS A 262      24.026   6.705 -17.330  1.00  0.70           H   new
ATOM      0  HB2 CYS A 262      23.919   8.743 -18.426  1.00  0.70           H   new
ATOM      0  HB3 CYS A 262      25.120   8.341 -19.336  1.00  0.70           H   new
ATOM      0  HG  CYS A 262      22.622   6.349 -19.550  1.00  0.70           H   new
ATOM   4048  N   HIS A 263      24.746   4.691 -18.722  1.00  0.72           N
ATOM   4049  CA  HIS A 263      25.304   3.474 -19.337  1.00  0.72           C
ATOM   4050  C   HIS A 263      26.059   3.799 -20.635  1.00  0.72           C
ATOM   4051  O   HIS A 263      27.129   3.241 -20.903  1.00  0.72           O
ATOM   4052  CB  HIS A 263      24.202   2.437 -19.708  1.00  0.72           C
ATOM   4053  CG  HIS A 263      23.508   1.710 -18.541  1.00  0.72           C
ATOM   4054  CD2 HIS A 263      22.197   1.428 -18.293  1.00  0.72           C
ATOM   4055  ND1 HIS A 263      24.195   1.150 -17.525  1.00  0.72           N
ATOM   4056  CE1 HIS A 263      23.336   0.612 -16.658  1.00  0.72           C
ATOM   4057  NE2 HIS A 263      22.133   0.770 -17.099  1.00  0.72           N
ATOM      0  H   HIS A 263      23.906   4.640 -18.544  1.00  0.72           H   new
ATOM      0  HA  HIS A 263      25.901   3.101 -18.669  1.00  0.72           H   new
ATOM      0  HB2 HIS A 263      23.521   2.893 -20.227  1.00  0.72           H   new
ATOM      0  HB3 HIS A 263      24.600   1.768 -20.287  1.00  0.72           H   new
ATOM      0  HD2 HIS A 263      21.476   1.645 -18.839  1.00  0.72           H   new
ATOM      0  HE1 HIS A 263      23.567   0.190 -15.862  1.00  0.72           H   new
ATOM      0  HE2 HIS A 263      21.414   0.506 -16.707  1.00  0.72           H   new
ATOM   4065  N   ALA A 264      25.519   4.715 -21.443  1.00  0.73           N
ATOM   4066  CA  ALA A 264      26.171   5.096 -22.694  1.00  0.73           C
ATOM   4067  C   ALA A 264      27.561   5.693 -22.459  1.00  0.73           C
ATOM   4068  O   ALA A 264      28.491   5.468 -23.249  1.00  0.73           O
ATOM   4069  CB  ALA A 264      25.311   6.102 -23.432  1.00  0.73           C
ATOM      0  H   ALA A 264      24.780   5.124 -21.284  1.00  0.73           H   new
ATOM      0  HA  ALA A 264      26.278   4.291 -23.224  1.00  0.73           H   new
ATOM      0  HB1 ALA A 264      25.746   6.353 -24.262  1.00  0.73           H   new
ATOM      0  HB2 ALA A 264      24.447   5.708 -23.627  1.00  0.73           H   new
ATOM      0  HB3 ALA A 264      25.189   6.890 -22.880  1.00  0.73           H   new
ATOM   4075  N   THR A 265      27.701   6.471 -21.380  1.00  0.75           N
ATOM   4076  CA  THR A 265      28.956   7.122 -21.044  1.00  0.75           C
ATOM   4077  C   THR A 265      29.929   6.083 -20.551  1.00  0.75           C
ATOM   4078  O   THR A 265      31.098   6.082 -20.930  1.00  0.75           O
ATOM   4079  CB  THR A 265      28.770   8.234 -19.994  1.00  0.75           C
ATOM   4080  CG2 THR A 265      30.115   8.820 -19.601  1.00  0.75           C
ATOM   4081  OG1 THR A 265      27.906   9.254 -20.522  1.00  0.75           O
ATOM      0  H   THR A 265      27.064   6.632 -20.825  1.00  0.75           H   new
ATOM      0  HA  THR A 265      29.304   7.549 -21.843  1.00  0.75           H   new
ATOM      0  HB  THR A 265      28.362   7.858 -19.198  1.00  0.75           H   new
ATOM      0  HG1 THR A 265      27.804   9.859 -19.949  1.00  0.75           H   new
ATOM      0 HG21 THR A 265      29.984   9.518 -18.940  1.00  0.75           H   new
ATOM      0 HG22 THR A 265      30.675   8.122 -19.227  1.00  0.75           H   new
ATOM      0 HG23 THR A 265      30.546   9.195 -20.385  1.00  0.75           H   new
ATOM   4089  N   PHE A 266      29.434   5.183 -19.710  1.00  0.77           N
ATOM   4090  CA  PHE A 266      30.255   4.131 -19.136  1.00  0.77           C
ATOM   4091  C   PHE A 266      30.876   3.306 -20.234  1.00  0.77           C
ATOM   4092  O   PHE A 266      32.098   3.168 -20.286  1.00  0.77           O
ATOM   4093  CB  PHE A 266      29.402   3.284 -18.197  1.00  0.77           C
ATOM   4094  CG  PHE A 266      30.069   2.113 -17.539  1.00  0.77           C
ATOM   4095  CD1 PHE A 266      30.920   2.288 -16.451  1.00  0.77           C
ATOM   4096  CD2 PHE A 266      29.805   0.831 -17.972  1.00  0.77           C
ATOM   4097  CE1 PHE A 266      31.490   1.198 -15.819  1.00  0.77           C
ATOM   4098  CE2 PHE A 266      30.363  -0.258 -17.343  1.00  0.77           C
ATOM   4099  CZ  PHE A 266      31.210  -0.075 -16.265  1.00  0.77           C
ATOM      0  H   PHE A 266      28.612   5.167 -19.457  1.00  0.77           H   new
ATOM      0  HA  PHE A 266      30.980   4.516 -18.619  1.00  0.77           H   new
ATOM      0  HB2 PHE A 266      29.055   3.863 -17.501  1.00  0.77           H   new
ATOM      0  HB3 PHE A 266      28.640   2.954 -18.698  1.00  0.77           H   new
ATOM      0  HD1 PHE A 266      31.107   3.147 -16.146  1.00  0.77           H   new
ATOM      0  HD2 PHE A 266      29.241   0.700 -18.700  1.00  0.77           H   new
ATOM      0  HE1 PHE A 266      32.060   1.324 -15.095  1.00  0.77           H   new
ATOM      0  HE2 PHE A 266      30.171  -1.117 -17.643  1.00  0.77           H   new
ATOM      0  HZ  PHE A 266      31.590  -0.811 -15.842  1.00  0.77           H   new
ATOM   4109  N   THR A 267      30.057   2.817 -21.159  1.00  0.79           N
ATOM   4110  CA  THR A 267      30.599   2.032 -22.248  1.00  0.79           C
ATOM   4111  C   THR A 267      31.570   2.852 -23.086  1.00  0.79           C
ATOM   4112  O   THR A 267      32.634   2.356 -23.465  1.00  0.79           O
ATOM   4113  CB  THR A 267      29.505   1.450 -23.132  1.00  0.79           C
ATOM   4114  CG2 THR A 267      30.145   0.664 -24.293  1.00  0.79           C
ATOM   4115  OG1 THR A 267      28.693   0.565 -22.366  1.00  0.79           O
ATOM      0  H   THR A 267      29.204   2.927 -21.172  1.00  0.79           H   new
ATOM      0  HA  THR A 267      31.081   1.292 -21.847  1.00  0.79           H   new
ATOM      0  HB  THR A 267      28.961   2.172 -23.484  1.00  0.79           H   new
ATOM      0  HG1 THR A 267      27.910   0.569 -22.670  1.00  0.79           H   new
ATOM      0 HG21 THR A 267      29.448   0.293 -24.856  1.00  0.79           H   new
ATOM      0 HG22 THR A 267      30.702   1.259 -24.819  1.00  0.79           H   new
ATOM      0 HG23 THR A 267      30.688  -0.056 -23.936  1.00  0.79           H   new
ATOM   4123  N   SER A 268      31.227   4.107 -23.391  1.00  0.81           N
ATOM   4124  CA  SER A 268      32.127   4.905 -24.200  1.00  0.81           C
ATOM   4125  C   SER A 268      33.481   5.052 -23.499  1.00  0.81           C
ATOM   4126  O   SER A 268      34.537   4.937 -24.133  1.00  0.81           O
ATOM   4127  CB  SER A 268      31.513   6.273 -24.438  1.00  0.81           C
ATOM   4128  OG  SER A 268      30.334   6.170 -25.199  1.00  0.81           O
ATOM      0  H   SER A 268      30.501   4.498 -23.145  1.00  0.81           H   new
ATOM      0  HA  SER A 268      32.267   4.462 -25.052  1.00  0.81           H   new
ATOM      0  HB2 SER A 268      31.317   6.696 -23.587  1.00  0.81           H   new
ATOM      0  HB3 SER A 268      32.150   6.842 -24.898  1.00  0.81           H   new
ATOM      0  HG  SER A 268      29.695   5.955 -24.698  1.00  0.81           H   new
ATOM   4134  N   ARG A 269      33.468   5.288 -22.186  1.00  0.87           N
ATOM   4135  CA  ARG A 269      34.706   5.423 -21.432  1.00  0.87           C
ATOM   4136  C   ARG A 269      35.497   4.128 -21.434  1.00  0.87           C
ATOM   4137  O   ARG A 269      36.721   4.150 -21.499  1.00  0.87           O
ATOM   4138  CB  ARG A 269      34.442   5.874 -20.003  1.00  0.87           C
ATOM   4139  CG  ARG A 269      34.009   7.333 -19.871  1.00  0.87           C
ATOM   4140  CD  ARG A 269      33.765   7.698 -18.466  1.00  0.87           C
ATOM   4141  NE  ARG A 269      33.251   9.062 -18.325  1.00  0.87           N
ATOM   4142  CZ  ARG A 269      34.015  10.167 -18.295  1.00  0.87           C
ATOM   4143  NH1 ARG A 269      35.317  10.050 -18.393  1.00  0.87           N1+
ATOM   4144  NH2 ARG A 269      33.465  11.366 -18.174  1.00  0.87           N
ATOM      0  H   ARG A 269      32.752   5.373 -21.717  1.00  0.87           H   new
ATOM      0  HA  ARG A 269      35.234   6.106 -21.874  1.00  0.87           H   new
ATOM      0  HB2 ARG A 269      33.754   5.308 -19.619  1.00  0.87           H   new
ATOM      0  HB3 ARG A 269      35.247   5.738 -19.479  1.00  0.87           H   new
ATOM      0  HG2 ARG A 269      34.695   7.910 -20.242  1.00  0.87           H   new
ATOM      0  HG3 ARG A 269      33.203   7.481 -20.390  1.00  0.87           H   new
ATOM      0  HD2 ARG A 269      33.131   7.075 -18.078  1.00  0.87           H   new
ATOM      0  HD3 ARG A 269      34.591   7.613 -17.964  1.00  0.87           H   new
ATOM      0  HE  ARG A 269      32.400   9.163 -18.257  1.00  0.87           H   new
ATOM      0 HH11 ARG A 269      35.674   9.272 -18.476  1.00  0.87           H   new
ATOM      0 HH12 ARG A 269      35.814  10.751 -18.375  1.00  0.87           H   new
ATOM      0 HH21 ARG A 269      32.611  11.443 -18.114  1.00  0.87           H   new
ATOM      0 HH22 ARG A 269      33.962  12.067 -18.156  1.00  0.87           H   new
ATOM   4158  N   LEU A 270      34.804   2.992 -21.377  1.00  0.97           N
ATOM   4159  CA  LEU A 270      35.475   1.701 -21.401  1.00  0.97           C
ATOM   4160  C   LEU A 270      36.158   1.412 -22.746  1.00  0.97           C
ATOM   4161  O   LEU A 270      37.223   0.792 -22.787  1.00  0.97           O
ATOM   4162  CB  LEU A 270      34.482   0.587 -21.101  1.00  0.97           C
ATOM   4163  CG  LEU A 270      33.932   0.523 -19.727  1.00  0.97           C
ATOM   4164  CD1 LEU A 270      32.942  -0.566 -19.694  1.00  0.97           C
ATOM   4165  CD2 LEU A 270      35.032   0.307 -18.777  1.00  0.97           C
ATOM      0  H   LEU A 270      33.947   2.950 -21.324  1.00  0.97           H   new
ATOM      0  HA  LEU A 270      36.164   1.735 -20.719  1.00  0.97           H   new
ATOM      0  HB2 LEU A 270      33.739   0.672 -21.719  1.00  0.97           H   new
ATOM      0  HB3 LEU A 270      34.914  -0.260 -21.292  1.00  0.97           H   new
ATOM      0  HG  LEU A 270      33.493   1.350 -19.473  1.00  0.97           H   new
ATOM      0 HD11 LEU A 270      32.563  -0.632 -18.803  1.00  0.97           H   new
ATOM      0 HD12 LEU A 270      32.236  -0.381 -20.332  1.00  0.97           H   new
ATOM      0 HD13 LEU A 270      33.374  -1.403 -19.924  1.00  0.97           H   new
ATOM      0 HD21 LEU A 270      34.677   0.264 -17.875  1.00  0.97           H   new
ATOM      0 HD22 LEU A 270      35.482  -0.526 -18.987  1.00  0.97           H   new
ATOM      0 HD23 LEU A 270      35.664   1.040 -18.841  1.00  0.97           H   new
ATOM   4177  N   LEU A 271      35.536   1.842 -23.850  1.00  1.12           N
ATOM   4178  CA  LEU A 271      36.107   1.643 -25.186  1.00  1.12           C
ATOM   4179  C   LEU A 271      37.357   2.498 -25.420  1.00  1.12           C
ATOM   4180  O   LEU A 271      38.313   2.074 -26.071  1.00  1.12           O
ATOM   4181  CB  LEU A 271      35.087   2.011 -26.258  1.00  1.12           C
ATOM   4182  CG  LEU A 271      33.882   1.126 -26.394  1.00  1.12           C
ATOM   4183  CD1 LEU A 271      32.952   1.785 -27.342  1.00  1.12           C
ATOM   4184  CD2 LEU A 271      34.297  -0.240 -26.907  1.00  1.12           C
ATOM      0  H   LEU A 271      34.780   2.252 -23.845  1.00  1.12           H   new
ATOM      0  HA  LEU A 271      36.350   0.706 -25.241  1.00  1.12           H   new
ATOM      0  HB2 LEU A 271      34.778   2.913 -26.082  1.00  1.12           H   new
ATOM      0  HB3 LEU A 271      35.544   2.030 -27.113  1.00  1.12           H   new
ATOM      0  HG  LEU A 271      33.448   0.997 -25.536  1.00  1.12           H   new
ATOM      0 HD11 LEU A 271      32.160   1.236 -27.452  1.00  1.12           H   new
ATOM      0 HD12 LEU A 271      32.697   2.654 -26.994  1.00  1.12           H   new
ATOM      0 HD13 LEU A 271      33.390   1.896 -28.200  1.00  1.12           H   new
ATOM      0 HD21 LEU A 271      33.514  -0.806 -26.992  1.00  1.12           H   new
ATOM      0 HD22 LEU A 271      34.722  -0.145 -27.774  1.00  1.12           H   new
ATOM      0 HD23 LEU A 271      34.921  -0.644 -26.284  1.00  1.12           H   new
ATOM   4196  N   GLN A 272      37.335   3.712 -24.884  1.00  1.30           N
ATOM   4197  CA  GLN A 272      38.422   4.672 -25.028  1.00  1.30           C
ATOM   4198  C   GLN A 272      39.619   4.309 -24.143  1.00  1.30           C
ATOM   4199  O   GLN A 272      39.457   3.680 -23.102  1.00  1.30           O
ATOM   4200  CB  GLN A 272      37.875   6.059 -24.703  1.00  1.30           C
ATOM   4201  CG  GLN A 272      36.905   6.537 -25.731  1.00  1.30           C
ATOM   4202  CD  GLN A 272      36.229   7.846 -25.394  1.00  1.30           C
ATOM   4203  NE2 GLN A 272      35.239   7.753 -24.532  1.00  1.30           N
ATOM   4204  OE1 GLN A 272      36.582   8.931 -25.897  1.00  1.30           O
ATOM      0  H   GLN A 272      36.675   4.007 -24.417  1.00  1.30           H   new
ATOM      0  HA  GLN A 272      38.753   4.658 -25.940  1.00  1.30           H   new
ATOM      0  HB2 GLN A 272      37.441   6.039 -23.836  1.00  1.30           H   new
ATOM      0  HB3 GLN A 272      38.611   6.688 -24.637  1.00  1.30           H   new
ATOM      0  HG2 GLN A 272      37.369   6.634 -26.577  1.00  1.30           H   new
ATOM      0  HG3 GLN A 272      36.224   5.858 -25.858  1.00  1.30           H   new
ATOM      0 HE21 GLN A 272      35.023   6.987 -24.206  1.00  1.30           H   new
ATOM      0 HE22 GLN A 272      34.808   8.458 -24.295  1.00  1.30           H   new
ATOM   4213  N   PRO A 273      40.850   4.726 -24.484  1.00  1.47           N
ATOM   4214  CA  PRO A 273      42.061   4.479 -23.710  1.00  1.47           C
ATOM   4215  C   PRO A 273      42.134   5.365 -22.466  1.00  1.47           C
ATOM   4216  O   PRO A 273      42.993   6.238 -22.340  1.00  1.47           O
ATOM   4217  CB  PRO A 273      43.159   4.802 -24.728  1.00  1.47           C
ATOM   4218  CG  PRO A 273      42.548   5.876 -25.606  1.00  1.47           C
ATOM   4219  CD  PRO A 273      41.082   5.470 -25.743  1.00  1.47           C
ATOM      0  HA  PRO A 273      42.123   3.580 -23.352  1.00  1.47           H   new
ATOM      0  HB2 PRO A 273      43.965   5.118 -24.291  1.00  1.47           H   new
ATOM      0  HB3 PRO A 273      43.404   4.019 -25.245  1.00  1.47           H   new
ATOM      0  HG2 PRO A 273      42.635   6.754 -25.203  1.00  1.47           H   new
ATOM      0  HG3 PRO A 273      42.986   5.916 -26.471  1.00  1.47           H   new
ATOM      0  HD2 PRO A 273      40.498   6.240 -25.823  1.00  1.47           H   new
ATOM      0  HD3 PRO A 273      40.930   4.917 -26.525  1.00  1.47           H   new
ATOM   4227  N   ILE A 274      41.193   5.119 -21.564  1.00  1.58           N
ATOM   4228  CA  ILE A 274      41.000   5.846 -20.320  1.00  1.58           C
ATOM   4229  C   ILE A 274      41.169   4.914 -19.131  1.00  1.58           C
ATOM   4230  O   ILE A 274      40.600   3.826 -19.101  1.00  1.58           O
ATOM   4231  CB  ILE A 274      39.589   6.467 -20.282  1.00  1.58           C
ATOM   4232  CG1 ILE A 274      39.419   7.455 -21.435  1.00  1.58           C
ATOM   4233  CG2 ILE A 274      39.322   7.137 -18.950  1.00  1.58           C
ATOM   4234  CD1 ILE A 274      38.000   7.933 -21.593  1.00  1.58           C
ATOM      0  H   ILE A 274      40.618   4.488 -21.668  1.00  1.58           H   new
ATOM      0  HA  ILE A 274      41.665   6.550 -20.271  1.00  1.58           H   new
ATOM      0  HB  ILE A 274      38.938   5.755 -20.386  1.00  1.58           H   new
ATOM      0 HG12 ILE A 274      39.998   8.219 -21.288  1.00  1.58           H   new
ATOM      0 HG13 ILE A 274      39.708   7.035 -22.260  1.00  1.58           H   new
ATOM      0 HG21 ILE A 274      38.430   7.518 -18.952  1.00  1.58           H   new
ATOM      0 HG22 ILE A 274      39.391   6.482 -18.238  1.00  1.58           H   new
ATOM      0 HG23 ILE A 274      39.974   7.841 -18.805  1.00  1.58           H   new
ATOM      0 HD11 ILE A 274      37.949   8.555 -22.336  1.00  1.58           H   new
ATOM      0 HD12 ILE A 274      37.420   7.175 -21.766  1.00  1.58           H   new
ATOM      0 HD13 ILE A 274      37.716   8.378 -20.779  1.00  1.58           H   new
ATOM   4246  N   ARG A 275      41.980   5.304 -18.157  1.00  1.58           N
ATOM   4247  CA  ARG A 275      42.132   4.435 -16.999  1.00  1.58           C
ATOM   4248  C   ARG A 275      40.790   4.290 -16.299  1.00  1.58           C
ATOM   4249  O   ARG A 275      40.167   5.288 -15.934  1.00  1.58           O
ATOM   4250  CB  ARG A 275      43.152   4.997 -16.023  1.00  1.58           C
ATOM   4251  CG  ARG A 275      43.466   4.100 -14.827  1.00  1.58           C
ATOM   4252  CD  ARG A 275      44.543   4.687 -13.974  1.00  1.58           C
ATOM   4253  NE  ARG A 275      44.870   3.841 -12.832  1.00  1.58           N
ATOM   4254  CZ  ARG A 275      45.822   4.122 -11.917  1.00  1.58           C
ATOM   4255  NH1 ARG A 275      46.528   5.227 -12.016  1.00  1.58           N1+
ATOM   4256  NH2 ARG A 275      46.047   3.287 -10.918  1.00  1.58           N
ATOM      0  H   ARG A 275      42.433   6.035 -18.143  1.00  1.58           H   new
ATOM      0  HA  ARG A 275      42.446   3.569 -17.304  1.00  1.58           H   new
ATOM      0  HB2 ARG A 275      43.976   5.173 -16.503  1.00  1.58           H   new
ATOM      0  HB3 ARG A 275      42.828   5.850 -15.694  1.00  1.58           H   new
ATOM      0  HG2 ARG A 275      42.664   3.973 -14.296  1.00  1.58           H   new
ATOM      0  HG3 ARG A 275      43.741   3.224 -15.141  1.00  1.58           H   new
ATOM      0  HD2 ARG A 275      45.339   4.823 -14.511  1.00  1.58           H   new
ATOM      0  HD3 ARG A 275      44.262   5.560 -13.657  1.00  1.58           H   new
ATOM      0  HE  ARG A 275      44.425   3.112 -12.735  1.00  1.58           H   new
ATOM      0 HH11 ARG A 275      46.384   5.773 -12.665  1.00  1.58           H   new
ATOM      0 HH12 ARG A 275      47.134   5.404 -11.432  1.00  1.58           H   new
ATOM      0 HH21 ARG A 275      45.587   2.564 -10.850  1.00  1.58           H   new
ATOM      0 HH22 ARG A 275      46.654   3.467 -10.336  1.00  1.58           H   new
ATOM   4270  N   VAL A 276      40.381   3.054 -16.058  1.00  1.45           N
ATOM   4271  CA  VAL A 276      39.119   2.787 -15.394  1.00  1.45           C
ATOM   4272  C   VAL A 276      39.373   2.638 -13.890  1.00  1.45           C
ATOM   4273  O   VAL A 276      40.250   1.863 -13.514  1.00  1.45           O
ATOM   4274  CB  VAL A 276      38.488   1.505 -15.960  1.00  1.45           C
ATOM   4275  CG1 VAL A 276      37.177   1.191 -15.230  1.00  1.45           C
ATOM   4276  CG2 VAL A 276      38.259   1.688 -17.453  1.00  1.45           C
ATOM      0  H   VAL A 276      40.825   2.350 -16.274  1.00  1.45           H   new
ATOM      0  HA  VAL A 276      38.504   3.522 -15.547  1.00  1.45           H   new
ATOM      0  HB  VAL A 276      39.085   0.753 -15.823  1.00  1.45           H   new
ATOM      0 HG11 VAL A 276      36.789   0.381 -15.596  1.00  1.45           H   new
ATOM      0 HG12 VAL A 276      37.355   1.066 -14.285  1.00  1.45           H   new
ATOM      0 HG13 VAL A 276      36.557   1.928 -15.347  1.00  1.45           H   new
ATOM      0 HG21 VAL A 276      37.861   0.884 -17.820  1.00  1.45           H   new
ATOM      0 HG22 VAL A 276      37.663   2.439 -17.599  1.00  1.45           H   new
ATOM      0 HG23 VAL A 276      39.107   1.858 -17.892  1.00  1.45           H   new
ATOM   4286  N   PRO A 277      38.708   3.407 -13.013  1.00  1.25           N
ATOM   4287  CA  PRO A 277      38.855   3.332 -11.573  1.00  1.25           C
ATOM   4288  C   PRO A 277      38.522   1.942 -11.066  1.00  1.25           C
ATOM   4289  O   PRO A 277      37.650   1.251 -11.605  1.00  1.25           O
ATOM   4290  CB  PRO A 277      37.848   4.362 -11.064  1.00  1.25           C
ATOM   4291  CG  PRO A 277      37.675   5.329 -12.209  1.00  1.25           C
ATOM   4292  CD  PRO A 277      37.806   4.490 -13.463  1.00  1.25           C
ATOM      0  HA  PRO A 277      39.760   3.508 -11.272  1.00  1.25           H   new
ATOM      0  HB2 PRO A 277      37.006   3.943 -10.826  1.00  1.25           H   new
ATOM      0  HB3 PRO A 277      38.175   4.812 -10.269  1.00  1.25           H   new
ATOM      0  HG2 PRO A 277      36.811   5.767 -12.170  1.00  1.25           H   new
ATOM      0  HG3 PRO A 277      38.348   6.027 -12.183  1.00  1.25           H   new
ATOM      0  HD2 PRO A 277      36.949   4.148 -13.763  1.00  1.25           H   new
ATOM      0  HD3 PRO A 277      38.184   4.995 -14.200  1.00  1.25           H   new
ATOM   4300  N   ASN A 278      39.182   1.535  -9.998  1.00  1.04           N
ATOM   4301  CA  ASN A 278      38.925   0.212  -9.467  1.00  1.04           C
ATOM   4302  C   ASN A 278      37.701   0.189  -8.582  1.00  1.04           C
ATOM   4303  O   ASN A 278      37.784   0.367  -7.367  1.00  1.04           O
ATOM   4304  CB  ASN A 278      40.125  -0.306  -8.707  1.00  1.04           C
ATOM   4305  CG  ASN A 278      41.286  -0.613  -9.611  1.00  1.04           C
ATOM   4306  ND2 ASN A 278      42.464  -0.235  -9.190  1.00  1.04           N
ATOM   4307  OD1 ASN A 278      41.119  -1.193 -10.689  1.00  1.04           O
ATOM      0  H   ASN A 278      39.770   1.997  -9.573  1.00  1.04           H   new
ATOM      0  HA  ASN A 278      38.756  -0.370 -10.224  1.00  1.04           H   new
ATOM      0  HB2 ASN A 278      40.396   0.352  -8.048  1.00  1.04           H   new
ATOM      0  HB3 ASN A 278      39.876  -1.108  -8.221  1.00  1.04           H   new
ATOM      0 HD21 ASN A 278      43.161  -0.388  -9.669  1.00  1.04           H   new
ATOM      0 HD22 ASN A 278      42.542   0.167  -8.434  1.00  1.04           H   new
ATOM   4314  N   TYR A 279      36.559  -0.023  -9.210  1.00  0.86           N
ATOM   4315  CA  TYR A 279      35.308  -0.059  -8.469  1.00  0.86           C
ATOM   4316  C   TYR A 279      35.195  -1.425  -7.825  1.00  0.86           C
ATOM   4317  O   TYR A 279      35.553  -2.427  -8.443  1.00  0.86           O
ATOM   4318  CB  TYR A 279      34.111   0.182  -9.388  1.00  0.86           C
ATOM   4319  CG  TYR A 279      34.094   1.574  -9.958  1.00  0.86           C
ATOM   4320  CD1 TYR A 279      34.437   1.791 -11.282  1.00  0.86           C
ATOM   4321  CD2 TYR A 279      33.770   2.623  -9.154  1.00  0.86           C
ATOM   4322  CE1 TYR A 279      34.437   3.070 -11.796  1.00  0.86           C
ATOM   4323  CE2 TYR A 279      33.779   3.921  -9.647  1.00  0.86           C
ATOM   4324  CZ  TYR A 279      34.108   4.146 -10.970  1.00  0.86           C
ATOM   4325  OH  TYR A 279      34.120   5.428 -11.484  1.00  0.86           O
ATOM      0  H   TYR A 279      36.483  -0.148 -10.058  1.00  0.86           H   new
ATOM      0  HA  TYR A 279      35.306   0.643  -7.800  1.00  0.86           H   new
ATOM      0  HB2 TYR A 279      34.129  -0.461 -10.114  1.00  0.86           H   new
ATOM      0  HB3 TYR A 279      33.291   0.028  -8.893  1.00  0.86           H   new
ATOM      0  HD1 TYR A 279      34.668   1.072 -11.825  1.00  0.86           H   new
ATOM      0  HD2 TYR A 279      33.540   2.469  -8.266  1.00  0.86           H   new
ATOM      0  HE1 TYR A 279      34.655   3.215 -12.688  1.00  0.86           H   new
ATOM      0  HE2 TYR A 279      33.565   4.634  -9.090  1.00  0.86           H   new
ATOM      0  HH  TYR A 279      34.023   5.981 -10.860  1.00  0.86           H   new
ATOM   4335  N   ASN A 280      34.682  -1.478  -6.600  1.00  0.74           N
ATOM   4336  CA  ASN A 280      34.476  -2.755  -5.940  1.00  0.74           C
ATOM   4337  C   ASN A 280      33.035  -3.197  -6.108  1.00  0.74           C
ATOM   4338  O   ASN A 280      32.733  -4.385  -6.016  1.00  0.74           O
ATOM   4339  CB  ASN A 280      34.847  -2.678  -4.476  1.00  0.74           C
ATOM   4340  CG  ASN A 280      36.319  -2.453  -4.248  1.00  0.74           C
ATOM   4341  ND2 ASN A 280      36.648  -1.796  -3.169  1.00  0.74           N
ATOM   4342  OD1 ASN A 280      37.166  -2.896  -5.027  1.00  0.74           O
ATOM      0  H   ASN A 280      34.449  -0.790  -6.139  1.00  0.74           H   new
ATOM      0  HA  ASN A 280      35.056  -3.413  -6.355  1.00  0.74           H   new
ATOM      0  HB2 ASN A 280      34.347  -1.959  -4.059  1.00  0.74           H   new
ATOM      0  HB3 ASN A 280      34.580  -3.501  -4.037  1.00  0.74           H   new
ATOM      0 HD21 ASN A 280      37.477  -1.661  -2.984  1.00  0.74           H   new
ATOM      0 HD22 ASN A 280      36.036  -1.498  -2.643  1.00  0.74           H   new
ATOM   4349  N   LEU A 281      32.156  -2.231  -6.362  1.00  0.67           N
ATOM   4350  CA  LEU A 281      30.733  -2.494  -6.529  1.00  0.67           C
ATOM   4351  C   LEU A 281      30.162  -1.740  -7.721  1.00  0.67           C
ATOM   4352  O   LEU A 281      30.366  -0.530  -7.855  1.00  0.67           O
ATOM   4353  CB  LEU A 281      29.952  -2.086  -5.274  1.00  0.67           C
ATOM   4354  CG  LEU A 281      28.438  -2.242  -5.371  1.00  0.67           C
ATOM   4355  CD1 LEU A 281      28.091  -3.717  -5.468  1.00  0.67           C
ATOM   4356  CD2 LEU A 281      27.802  -1.593  -4.184  1.00  0.67           C
ATOM      0  H   LEU A 281      32.371  -1.402  -6.442  1.00  0.67           H   new
ATOM      0  HA  LEU A 281      30.640  -3.448  -6.681  1.00  0.67           H   new
ATOM      0  HB2 LEU A 281      30.270  -2.616  -4.526  1.00  0.67           H   new
ATOM      0  HB3 LEU A 281      30.155  -1.159  -5.071  1.00  0.67           H   new
ATOM      0  HG  LEU A 281      28.098  -1.805  -6.168  1.00  0.67           H   new
ATOM      0 HD11 LEU A 281      27.128  -3.820  -5.530  1.00  0.67           H   new
ATOM      0 HD12 LEU A 281      28.508  -4.096  -6.258  1.00  0.67           H   new
ATOM      0 HD13 LEU A 281      28.415  -4.178  -4.679  1.00  0.67           H   new
ATOM      0 HD21 LEU A 281      26.838  -1.689  -4.240  1.00  0.67           H   new
ATOM      0 HD22 LEU A 281      28.122  -2.017  -3.373  1.00  0.67           H   new
ATOM      0 HD23 LEU A 281      28.032  -0.651  -4.168  1.00  0.67           H   new
ATOM   4368  N   ASN A 282      29.457  -2.460  -8.583  1.00  0.64           N
ATOM   4369  CA  ASN A 282      28.834  -1.839  -9.738  1.00  0.64           C
ATOM   4370  C   ASN A 282      27.330  -2.120  -9.757  1.00  0.64           C
ATOM   4371  O   ASN A 282      26.907  -3.275  -9.879  1.00  0.64           O
ATOM   4372  CB  ASN A 282      29.513  -2.290 -11.004  1.00  0.64           C
ATOM   4373  CG  ASN A 282      29.054  -1.514 -12.187  1.00  0.64           C
ATOM   4374  ND2 ASN A 282      30.010  -1.113 -12.985  1.00  0.64           N
ATOM   4375  OD1 ASN A 282      27.865  -1.248 -12.377  1.00  0.64           O
ATOM      0  H   ASN A 282      29.328  -3.308  -8.516  1.00  0.64           H   new
ATOM      0  HA  ASN A 282      28.943  -0.877  -9.677  1.00  0.64           H   new
ATOM      0  HB2 ASN A 282      30.473  -2.194 -10.907  1.00  0.64           H   new
ATOM      0  HB3 ASN A 282      29.336  -3.233 -11.147  1.00  0.64           H   new
ATOM      0 HD21 ASN A 282      29.821  -0.641 -13.679  1.00  0.64           H   new
ATOM      0 HD22 ASN A 282      30.827  -1.321 -12.816  1.00  0.64           H   new
ATOM   4382  N   ILE A 283      26.536  -1.067  -9.571  1.00  0.63           N
ATOM   4383  CA  ILE A 283      25.083  -1.198  -9.501  1.00  0.63           C
ATOM   4384  C   ILE A 283      24.473  -0.727 -10.822  1.00  0.63           C
ATOM   4385  O   ILE A 283      24.776   0.380 -11.275  1.00  0.63           O
ATOM   4386  CB  ILE A 283      24.495  -0.339  -8.371  1.00  0.63           C
ATOM   4387  CG1 ILE A 283      25.116  -0.717  -7.038  1.00  0.63           C
ATOM   4388  CG2 ILE A 283      22.969  -0.547  -8.307  1.00  0.63           C
ATOM   4389  CD1 ILE A 283      24.776   0.242  -5.931  1.00  0.63           C
ATOM      0  H   ILE A 283      26.823  -0.261  -9.482  1.00  0.63           H   new
ATOM      0  HA  ILE A 283      24.875  -2.130  -9.329  1.00  0.63           H   new
ATOM      0  HB  ILE A 283      24.691   0.593  -8.553  1.00  0.63           H   new
ATOM      0 HG12 ILE A 283      24.818  -1.606  -6.790  1.00  0.63           H   new
ATOM      0 HG13 ILE A 283      26.080  -0.758  -7.137  1.00  0.63           H   new
ATOM      0 HG21 ILE A 283      22.598  -0.005  -7.594  1.00  0.63           H   new
ATOM      0 HG22 ILE A 283      22.571  -0.285  -9.152  1.00  0.63           H   new
ATOM      0 HG23 ILE A 283      22.777  -1.482  -8.135  1.00  0.63           H   new
ATOM      0 HD11 ILE A 283      25.199  -0.050  -5.108  1.00  0.63           H   new
ATOM      0 HD12 ILE A 283      25.095   1.129  -6.161  1.00  0.63           H   new
ATOM      0 HD13 ILE A 283      23.814   0.267  -5.808  1.00  0.63           H   new
ATOM   4401  N   MET A 284      23.677  -1.575 -11.472  1.00  0.64           N
ATOM   4402  CA  MET A 284      23.094  -1.193 -12.753  1.00  0.64           C
ATOM   4403  C   MET A 284      21.587  -1.036 -12.720  1.00  0.64           C
ATOM   4404  O   MET A 284      20.845  -2.007 -12.549  1.00  0.64           O
ATOM   4405  CB  MET A 284      23.451  -2.207 -13.809  1.00  0.64           C
ATOM   4406  CG  MET A 284      24.891  -2.349 -14.003  1.00  0.64           C
ATOM   4407  SD  MET A 284      25.242  -3.410 -15.314  1.00  0.64           S
ATOM   4408  CE  MET A 284      24.835  -2.378 -16.679  1.00  0.64           C
ATOM      0  H   MET A 284      23.466  -2.361 -11.194  1.00  0.64           H   new
ATOM      0  HA  MET A 284      23.468  -0.323 -12.962  1.00  0.64           H   new
ATOM      0  HB2 MET A 284      23.077  -3.067 -13.563  1.00  0.64           H   new
ATOM      0  HB3 MET A 284      23.041  -1.949 -14.649  1.00  0.64           H   new
ATOM      0  HG2 MET A 284      25.284  -1.479 -14.174  1.00  0.64           H   new
ATOM      0  HG3 MET A 284      25.297  -2.689 -13.191  1.00  0.64           H   new
ATOM      0  HE1 MET A 284      24.989  -2.860 -17.507  1.00  0.64           H   new
ATOM      0  HE2 MET A 284      23.901  -2.121 -16.624  1.00  0.64           H   new
ATOM      0  HE3 MET A 284      25.390  -1.583 -16.661  1.00  0.64           H   new
ATOM   4418  N   ASP A 285      21.135   0.187 -12.934  1.00  0.67           N
ATOM   4419  CA  ASP A 285      19.721   0.486 -12.944  1.00  0.67           C
ATOM   4420  C   ASP A 285      19.084   0.065 -14.273  1.00  0.67           C
ATOM   4421  O   ASP A 285      19.716   0.145 -15.338  1.00  0.67           O
ATOM   4422  CB  ASP A 285      19.519   1.965 -12.628  1.00  0.67           C
ATOM   4423  CG  ASP A 285      18.107   2.368 -12.435  1.00  0.67           C
ATOM   4424  OD1 ASP A 285      17.498   1.955 -11.483  1.00  0.67           O
ATOM   4425  OD2 ASP A 285      17.608   3.109 -13.236  1.00  0.67           O1-
ATOM      0  H   ASP A 285      21.642   0.867 -13.078  1.00  0.67           H   new
ATOM      0  HA  ASP A 285      19.268  -0.027 -12.257  1.00  0.67           H   new
ATOM      0  HB2 ASP A 285      20.018   2.183 -11.825  1.00  0.67           H   new
ATOM      0  HB3 ASP A 285      19.898   2.492 -13.349  1.00  0.67           H   new
ATOM   4430  N   GLU A 286      17.830  -0.396 -14.198  1.00  0.71           N
ATOM   4431  CA  GLU A 286      17.056  -0.830 -15.367  1.00  0.71           C
ATOM   4432  C   GLU A 286      17.870  -1.795 -16.235  1.00  0.71           C
ATOM   4433  O   GLU A 286      17.995  -1.642 -17.456  1.00  0.71           O
ATOM   4434  CB  GLU A 286      16.592   0.365 -16.177  1.00  0.71           C
ATOM   4435  CG  GLU A 286      15.612   1.340 -15.462  1.00  0.71           C
ATOM   4436  CD  GLU A 286      14.267   0.728 -15.214  1.00  0.71           C
ATOM   4437  OE1 GLU A 286      14.138  -0.411 -15.515  1.00  0.71           O
ATOM   4438  OE2 GLU A 286      13.356   1.389 -14.729  1.00  0.71           O1-
ATOM      0  H   GLU A 286      17.400  -0.466 -13.456  1.00  0.71           H   new
ATOM      0  HA  GLU A 286      16.271  -1.303 -15.050  1.00  0.71           H   new
ATOM      0  HB2 GLU A 286      17.374   0.868 -16.455  1.00  0.71           H   new
ATOM      0  HB3 GLU A 286      16.163   0.039 -16.984  1.00  0.71           H   new
ATOM      0  HG2 GLU A 286      15.998   1.618 -14.617  1.00  0.71           H   new
ATOM      0  HG3 GLU A 286      15.505   2.139 -16.002  1.00  0.71           H   new
ATOM   4445  N   ALA A 287      18.380  -2.820 -15.570  1.00  0.75           N
ATOM   4446  CA  ALA A 287      19.268  -3.838 -16.104  1.00  0.75           C
ATOM   4447  C   ALA A 287      18.663  -4.696 -17.214  1.00  0.75           C
ATOM   4448  O   ALA A 287      19.381  -5.476 -17.819  1.00  0.75           O
ATOM   4449  CB  ALA A 287      19.751  -4.725 -14.985  1.00  0.75           C
ATOM      0  H   ALA A 287      18.204  -2.948 -14.738  1.00  0.75           H   new
ATOM      0  HA  ALA A 287      20.004  -3.357 -16.515  1.00  0.75           H   new
ATOM      0  HB1 ALA A 287      20.344  -5.404 -15.343  1.00  0.75           H   new
ATOM      0  HB2 ALA A 287      20.229  -4.191 -14.332  1.00  0.75           H   new
ATOM      0  HB3 ALA A 287      18.991  -5.152 -14.559  1.00  0.75           H   new
ATOM   4455  N   HIS A 288      17.354  -4.680 -17.419  1.00  0.77           N
ATOM   4456  CA  HIS A 288      16.796  -5.485 -18.510  1.00  0.77           C
ATOM   4457  C   HIS A 288      16.866  -4.777 -19.878  1.00  0.77           C
ATOM   4458  O   HIS A 288      16.541  -5.371 -20.908  1.00  0.77           O
ATOM   4459  CB  HIS A 288      15.341  -5.874 -18.253  1.00  0.77           C
ATOM   4460  CG  HIS A 288      14.374  -4.710 -18.186  1.00  0.77           C
ATOM   4461  CD2 HIS A 288      13.458  -4.257 -19.086  1.00  0.77           C
ATOM   4462  ND1 HIS A 288      14.295  -3.859 -17.099  1.00  0.77           N
ATOM   4463  CE1 HIS A 288      13.369  -2.934 -17.340  1.00  0.77           C
ATOM   4464  NE2 HIS A 288      12.852  -3.160 -18.532  1.00  0.77           N
ATOM      0  H   HIS A 288      16.784  -4.229 -16.959  1.00  0.77           H   new
ATOM      0  HA  HIS A 288      17.351  -6.280 -18.537  1.00  0.77           H   new
ATOM      0  HB2 HIS A 288      15.052  -6.478 -18.955  1.00  0.77           H   new
ATOM      0  HB3 HIS A 288      15.294  -6.366 -17.418  1.00  0.77           H   new
ATOM      0  HD2 HIS A 288      13.277  -4.624 -19.921  1.00  0.77           H   new
ATOM      0  HE1 HIS A 288      13.127  -2.244 -16.765  1.00  0.77           H   new
ATOM      0  HE2 HIS A 288      12.233  -2.693 -18.903  1.00  0.77           H   new
ATOM   4472  N   PHE A 289      17.238  -3.495 -19.886  1.00  0.78           N
ATOM   4473  CA  PHE A 289      17.231  -2.689 -21.106  1.00  0.78           C
ATOM   4474  C   PHE A 289      18.160  -3.232 -22.193  1.00  0.78           C
ATOM   4475  O   PHE A 289      19.333  -3.540 -21.949  1.00  0.78           O
ATOM   4476  CB  PHE A 289      17.550  -1.255 -20.758  1.00  0.78           C
ATOM   4477  CG  PHE A 289      17.375  -0.267 -21.863  1.00  0.78           C
ATOM   4478  CD1 PHE A 289      16.166  -0.194 -22.549  1.00  0.78           C
ATOM   4479  CD2 PHE A 289      18.347   0.652 -22.148  1.00  0.78           C
ATOM   4480  CE1 PHE A 289      15.956   0.762 -23.513  1.00  0.78           C
ATOM   4481  CE2 PHE A 289      18.139   1.615 -23.103  1.00  0.78           C
ATOM   4482  CZ  PHE A 289      16.944   1.669 -23.791  1.00  0.78           C
ATOM      0  H   PHE A 289      17.501  -3.071 -19.186  1.00  0.78           H   new
ATOM      0  HA  PHE A 289      16.341  -2.736 -21.489  1.00  0.78           H   new
ATOM      0  HB2 PHE A 289      16.988  -0.987 -20.015  1.00  0.78           H   new
ATOM      0  HB3 PHE A 289      18.468  -1.211 -20.449  1.00  0.78           H   new
ATOM      0  HD1 PHE A 289      15.490  -0.802 -22.352  1.00  0.78           H   new
ATOM      0  HD2 PHE A 289      19.156   0.624 -21.690  1.00  0.78           H   new
ATOM      0  HE1 PHE A 289      15.149   0.793 -23.974  1.00  0.78           H   new
ATOM      0  HE2 PHE A 289      18.807   2.235 -23.288  1.00  0.78           H   new
ATOM      0  HZ  PHE A 289      16.810   2.320 -24.442  1.00  0.78           H   new
ATOM   4492  N   THR A 290      17.624  -3.335 -23.410  1.00  0.77           N
ATOM   4493  CA  THR A 290      18.342  -3.933 -24.533  1.00  0.77           C
ATOM   4494  C   THR A 290      19.203  -3.021 -25.420  1.00  0.77           C
ATOM   4495  O   THR A 290      19.747  -3.480 -26.417  1.00  0.77           O
ATOM   4496  CB  THR A 290      17.355  -4.723 -25.402  1.00  0.77           C
ATOM   4497  CG2 THR A 290      16.751  -5.853 -24.586  1.00  0.77           C
ATOM   4498  OG1 THR A 290      16.314  -3.854 -25.873  1.00  0.77           O
ATOM      0  H   THR A 290      16.833  -3.059 -23.606  1.00  0.77           H   new
ATOM      0  HA  THR A 290      19.004  -4.495 -24.101  1.00  0.77           H   new
ATOM      0  HB  THR A 290      17.826  -5.093 -26.165  1.00  0.77           H   new
ATOM      0  HG1 THR A 290      15.778  -4.291 -26.349  1.00  0.77           H   new
ATOM      0 HG21 THR A 290      16.127  -6.352 -25.136  1.00  0.77           H   new
ATOM      0 HG22 THR A 290      17.456  -6.444 -24.280  1.00  0.77           H   new
ATOM      0 HG23 THR A 290      16.283  -5.485 -23.820  1.00  0.77           H   new
ATOM   4506  N   ASP A 291      19.331  -1.740 -25.112  1.00  0.75           N
ATOM   4507  CA  ASP A 291      20.250  -0.932 -25.921  1.00  0.75           C
ATOM   4508  C   ASP A 291      21.652  -1.560 -25.802  1.00  0.75           C
ATOM   4509  O   ASP A 291      22.059  -1.875 -24.680  1.00  0.75           O
ATOM   4510  CB  ASP A 291      20.317   0.527 -25.466  1.00  0.75           C
ATOM   4511  CG  ASP A 291      21.204   1.441 -26.375  1.00  0.75           C
ATOM   4512  OD1 ASP A 291      20.652   2.110 -27.250  1.00  0.75           O
ATOM   4513  OD2 ASP A 291      22.437   1.426 -26.217  1.00  0.75           O1-
ATOM      0  H   ASP A 291      18.923  -1.330 -24.476  1.00  0.75           H   new
ATOM      0  HA  ASP A 291      19.927  -0.927 -26.836  1.00  0.75           H   new
ATOM      0  HB2 ASP A 291      19.417   0.889 -25.440  1.00  0.75           H   new
ATOM      0  HB3 ASP A 291      20.661   0.557 -24.560  1.00  0.75           H   new
ATOM   4518  N   PRO A 292      22.429  -1.725 -26.894  1.00  0.73           N
ATOM   4519  CA  PRO A 292      23.776  -2.272 -26.921  1.00  0.73           C
ATOM   4520  C   PRO A 292      24.710  -1.714 -25.874  1.00  0.73           C
ATOM   4521  O   PRO A 292      25.591  -2.428 -25.396  1.00  0.73           O
ATOM   4522  CB  PRO A 292      24.258  -1.849 -28.303  1.00  0.73           C
ATOM   4523  CG  PRO A 292      23.037  -1.835 -29.114  1.00  0.73           C
ATOM   4524  CD  PRO A 292      21.951  -1.326 -28.218  1.00  0.73           C
ATOM      0  HA  PRO A 292      23.768  -3.225 -26.739  1.00  0.73           H   new
ATOM      0  HB2 PRO A 292      24.680  -0.976 -28.280  1.00  0.73           H   new
ATOM      0  HB3 PRO A 292      24.913  -2.471 -28.657  1.00  0.73           H   new
ATOM      0  HG2 PRO A 292      23.143  -1.263 -29.890  1.00  0.73           H   new
ATOM      0  HG3 PRO A 292      22.828  -2.724 -29.442  1.00  0.73           H   new
ATOM      0  HD2 PRO A 292      21.843  -0.365 -28.290  1.00  0.73           H   new
ATOM      0  HD3 PRO A 292      21.092  -1.724 -28.428  1.00  0.73           H   new
ATOM   4532  N   SER A 293      24.556  -0.442 -25.492  1.00  0.70           N
ATOM   4533  CA  SER A 293      25.477   0.097 -24.503  1.00  0.70           C
ATOM   4534  C   SER A 293      25.150  -0.377 -23.086  1.00  0.70           C
ATOM   4535  O   SER A 293      26.015  -0.409 -22.209  1.00  0.70           O
ATOM   4536  CB  SER A 293      25.488   1.600 -24.598  1.00  0.70           C
ATOM   4537  OG  SER A 293      24.251   2.160 -24.244  1.00  0.70           O
ATOM      0  H   SER A 293      23.953   0.099 -25.780  1.00  0.70           H   new
ATOM      0  HA  SER A 293      26.366  -0.239 -24.697  1.00  0.70           H   new
ATOM      0  HB2 SER A 293      26.180   1.955 -24.018  1.00  0.70           H   new
ATOM      0  HB3 SER A 293      25.714   1.864 -25.504  1.00  0.70           H   new
ATOM      0  HG  SER A 293      23.679   1.970 -24.829  1.00  0.70           H   new
ATOM   4543  N   SER A 294      23.912  -0.809 -22.863  1.00  0.67           N
ATOM   4544  CA  SER A 294      23.531  -1.308 -21.557  1.00  0.67           C
ATOM   4545  C   SER A 294      23.895  -2.769 -21.522  1.00  0.67           C
ATOM   4546  O   SER A 294      24.365  -3.293 -20.511  1.00  0.67           O
ATOM   4547  CB  SER A 294      22.053  -1.139 -21.321  1.00  0.67           C
ATOM   4548  OG  SER A 294      21.699   0.215 -21.312  1.00  0.67           O
ATOM      0  H   SER A 294      23.286  -0.820 -23.452  1.00  0.67           H   new
ATOM      0  HA  SER A 294      23.991  -0.813 -20.861  1.00  0.67           H   new
ATOM      0  HB2 SER A 294      21.556  -1.602 -22.014  1.00  0.67           H   new
ATOM      0  HB3 SER A 294      21.808  -1.547 -20.476  1.00  0.67           H   new
ATOM      0  HG  SER A 294      21.037   0.328 -20.807  1.00  0.67           H   new
ATOM   4554  N   ILE A 295      23.732  -3.416 -22.677  1.00  0.65           N
ATOM   4555  CA  ILE A 295      24.024  -4.832 -22.765  1.00  0.65           C
ATOM   4556  C   ILE A 295      25.536  -5.017 -22.592  1.00  0.65           C
ATOM   4557  O   ILE A 295      25.984  -5.867 -21.810  1.00  0.65           O
ATOM   4558  CB  ILE A 295      23.621  -5.392 -24.133  1.00  0.65           C
ATOM   4559  CG1 ILE A 295      22.124  -5.386 -24.374  1.00  0.65           C
ATOM   4560  CG2 ILE A 295      24.047  -6.797 -24.140  1.00  0.65           C
ATOM   4561  CD1 ILE A 295      21.772  -5.648 -25.844  1.00  0.65           C
ATOM      0  H   ILE A 295      23.457  -3.054 -23.407  1.00  0.65           H   new
ATOM      0  HA  ILE A 295      23.526  -5.301 -22.078  1.00  0.65           H   new
ATOM      0  HB  ILE A 295      24.029  -4.840 -24.818  1.00  0.65           H   new
ATOM      0 HG12 ILE A 295      21.706  -6.062 -23.818  1.00  0.65           H   new
ATOM      0 HG13 ILE A 295      21.758  -4.529 -24.103  1.00  0.65           H   new
ATOM      0 HG21 ILE A 295      23.814  -7.202 -24.990  1.00  0.65           H   new
ATOM      0 HG22 ILE A 295      25.007  -6.845 -24.012  1.00  0.65           H   new
ATOM      0 HG23 ILE A 295      23.602  -7.274 -23.422  1.00  0.65           H   new
ATOM      0 HD11 ILE A 295      20.808  -5.636 -25.953  1.00  0.65           H   new
ATOM      0 HD12 ILE A 295      22.169  -4.959 -26.400  1.00  0.65           H   new
ATOM      0 HD13 ILE A 295      22.116  -6.515 -26.110  1.00  0.65           H   new
ATOM   4573  N   ALA A 296      26.326  -4.212 -23.313  1.00  0.64           N
ATOM   4574  CA  ALA A 296      27.775  -4.274 -23.214  1.00  0.64           C
ATOM   4575  C   ALA A 296      28.230  -3.948 -21.800  1.00  0.64           C
ATOM   4576  O   ALA A 296      29.130  -4.603 -21.267  1.00  0.64           O
ATOM   4577  CB  ALA A 296      28.414  -3.308 -24.193  1.00  0.64           C
ATOM      0  H   ALA A 296      26.033  -3.622 -23.866  1.00  0.64           H   new
ATOM      0  HA  ALA A 296      28.054  -5.177 -23.432  1.00  0.64           H   new
ATOM      0  HB1 ALA A 296      29.380  -3.360 -24.116  1.00  0.64           H   new
ATOM      0  HB2 ALA A 296      28.149  -3.540 -25.097  1.00  0.64           H   new
ATOM      0  HB3 ALA A 296      28.122  -2.405 -23.993  1.00  0.64           H   new
ATOM   4583  N   ALA A 297      27.594  -2.963 -21.152  1.00  0.64           N
ATOM   4584  CA  ALA A 297      27.975  -2.659 -19.789  1.00  0.64           C
ATOM   4585  C   ALA A 297      27.728  -3.868 -18.891  1.00  0.64           C
ATOM   4586  O   ALA A 297      28.608  -4.245 -18.119  1.00  0.64           O
ATOM   4587  CB  ALA A 297      27.206  -1.448 -19.289  1.00  0.64           C
ATOM      0  H   ALA A 297      26.962  -2.480 -21.479  1.00  0.64           H   new
ATOM      0  HA  ALA A 297      28.922  -2.450 -19.765  1.00  0.64           H   new
ATOM      0  HB1 ALA A 297      27.468  -1.252 -18.376  1.00  0.64           H   new
ATOM      0  HB2 ALA A 297      27.404  -0.684 -19.852  1.00  0.64           H   new
ATOM      0  HB3 ALA A 297      26.254  -1.634 -19.319  1.00  0.64           H   new
ATOM   4593  N   ARG A 298      26.583  -4.553 -19.060  1.00  0.64           N
ATOM   4594  CA  ARG A 298      26.280  -5.726 -18.236  1.00  0.64           C
ATOM   4595  C   ARG A 298      27.300  -6.825 -18.443  1.00  0.64           C
ATOM   4596  O   ARG A 298      27.703  -7.496 -17.484  1.00  0.64           O
ATOM   4597  CB  ARG A 298      24.878  -6.265 -18.517  1.00  0.64           C
ATOM   4598  CG  ARG A 298      23.764  -5.427 -17.957  1.00  0.64           C
ATOM   4599  CD  ARG A 298      22.464  -6.052 -17.969  1.00  0.64           C
ATOM   4600  NE  ARG A 298      21.947  -6.297 -19.302  1.00  0.64           N
ATOM   4601  CZ  ARG A 298      21.284  -5.413 -20.064  1.00  0.64           C
ATOM   4602  NH1 ARG A 298      21.086  -4.184 -19.711  1.00  0.64           N1+
ATOM   4603  NH2 ARG A 298      20.815  -5.812 -21.194  1.00  0.64           N
ATOM      0  H   ARG A 298      25.980  -4.354 -19.640  1.00  0.64           H   new
ATOM      0  HA  ARG A 298      26.319  -5.435 -17.312  1.00  0.64           H   new
ATOM      0  HB2 ARG A 298      24.759  -6.341 -19.477  1.00  0.64           H   new
ATOM      0  HB3 ARG A 298      24.809  -7.161 -18.151  1.00  0.64           H   new
ATOM      0  HG2 ARG A 298      23.985  -5.189 -17.043  1.00  0.64           H   new
ATOM      0  HG3 ARG A 298      23.715  -4.600 -18.461  1.00  0.64           H   new
ATOM      0  HD2 ARG A 298      22.514  -6.894 -17.490  1.00  0.64           H   new
ATOM      0  HD3 ARG A 298      21.839  -5.489 -17.487  1.00  0.64           H   new
ATOM      0  HE  ARG A 298      22.077  -7.080 -19.634  1.00  0.64           H   new
ATOM      0 HH11 ARG A 298      21.385  -3.900 -18.956  1.00  0.64           H   new
ATOM      0 HH12 ARG A 298      20.655  -3.651 -20.231  1.00  0.64           H   new
ATOM      0 HH21 ARG A 298      20.930  -6.627 -21.444  1.00  0.64           H   new
ATOM      0 HH22 ARG A 298      20.387  -5.264 -21.699  1.00  0.64           H   new
ATOM   4617  N   GLY A 299      27.732  -7.005 -19.688  1.00  0.65           N
ATOM   4618  CA  GLY A 299      28.741  -7.993 -20.017  1.00  0.65           C
ATOM   4619  C   GLY A 299      30.060  -7.687 -19.304  1.00  0.65           C
ATOM   4620  O   GLY A 299      30.625  -8.526 -18.586  1.00  0.65           O
ATOM      0  H   GLY A 299      27.445  -6.555 -20.363  1.00  0.65           H   new
ATOM      0  HA2 GLY A 299      28.429  -8.876 -19.763  1.00  0.65           H   new
ATOM      0  HA3 GLY A 299      28.884  -8.008 -20.976  1.00  0.65           H   new
ATOM   4624  N   TYR A 300      30.538  -6.458 -19.478  1.00  0.66           N
ATOM   4625  CA  TYR A 300      31.785  -6.010 -18.868  1.00  0.66           C
ATOM   4626  C   TYR A 300      31.761  -6.209 -17.364  1.00  0.66           C
ATOM   4627  O   TYR A 300      32.694  -6.764 -16.777  1.00  0.66           O
ATOM   4628  CB  TYR A 300      32.023  -4.544 -19.185  1.00  0.66           C
ATOM   4629  CG  TYR A 300      33.256  -3.995 -18.580  1.00  0.66           C
ATOM   4630  CD1 TYR A 300      34.470  -4.250 -19.177  1.00  0.66           C
ATOM   4631  CD2 TYR A 300      33.182  -3.213 -17.444  1.00  0.66           C
ATOM   4632  CE1 TYR A 300      35.612  -3.715 -18.647  1.00  0.66           C
ATOM   4633  CE2 TYR A 300      34.322  -2.679 -16.911  1.00  0.66           C
ATOM   4634  CZ  TYR A 300      35.534  -2.926 -17.515  1.00  0.66           C
ATOM   4635  OH  TYR A 300      36.675  -2.376 -17.004  1.00  0.66           O
ATOM      0  H   TYR A 300      30.146  -5.859 -19.955  1.00  0.66           H   new
ATOM      0  HA  TYR A 300      32.507  -6.543 -19.236  1.00  0.66           H   new
ATOM      0  HB2 TYR A 300      32.068  -4.433 -20.148  1.00  0.66           H   new
ATOM      0  HB3 TYR A 300      31.263  -4.027 -18.875  1.00  0.66           H   new
ATOM      0  HD1 TYR A 300      34.514  -4.784 -19.937  1.00  0.66           H   new
ATOM      0  HD2 TYR A 300      32.359  -3.050 -17.043  1.00  0.66           H   new
ATOM      0  HE1 TYR A 300      36.436  -3.881 -19.046  1.00  0.66           H   new
ATOM      0  HE2 TYR A 300      34.279  -2.152 -16.146  1.00  0.66           H   new
ATOM      0  HH  TYR A 300      36.487  -1.923 -16.322  1.00  0.66           H   new
ATOM   4645  N   ILE A 301      30.685  -5.758 -16.745  1.00  0.67           N
ATOM   4646  CA  ILE A 301      30.515  -5.842 -15.313  1.00  0.67           C
ATOM   4647  C   ILE A 301      30.452  -7.275 -14.850  1.00  0.67           C
ATOM   4648  O   ILE A 301      31.142  -7.636 -13.897  1.00  0.67           O
ATOM   4649  CB  ILE A 301      29.270  -5.067 -14.956  1.00  0.67           C
ATOM   4650  CG1 ILE A 301      29.613  -3.637 -15.250  1.00  0.67           C
ATOM   4651  CG2 ILE A 301      28.860  -5.278 -13.506  1.00  0.67           C
ATOM   4652  CD1 ILE A 301      28.484  -2.767 -15.308  1.00  0.67           C
ATOM      0  H   ILE A 301      30.024  -5.389 -17.153  1.00  0.67           H   new
ATOM      0  HA  ILE A 301      31.279  -5.455 -14.857  1.00  0.67           H   new
ATOM      0  HB  ILE A 301      28.500  -5.363 -15.467  1.00  0.67           H   new
ATOM      0 HG12 ILE A 301      30.223  -3.314 -14.569  1.00  0.67           H   new
ATOM      0 HG13 ILE A 301      30.085  -3.595 -16.096  1.00  0.67           H   new
ATOM      0 HG21 ILE A 301      28.059  -4.765 -13.318  1.00  0.67           H   new
ATOM      0 HG22 ILE A 301      28.684  -6.219 -13.353  1.00  0.67           H   new
ATOM      0 HG23 ILE A 301      29.576  -4.985 -12.921  1.00  0.67           H   new
ATOM      0 HD11 ILE A 301      28.781  -1.864 -15.501  1.00  0.67           H   new
ATOM      0 HD12 ILE A 301      27.881  -3.065 -16.007  1.00  0.67           H   new
ATOM      0 HD13 ILE A 301      28.021  -2.780 -14.456  1.00  0.67           H   new
ATOM   4664  N   SER A 302      29.680  -8.110 -15.541  1.00  0.70           N
ATOM   4665  CA  SER A 302      29.583  -9.506 -15.167  1.00  0.70           C
ATOM   4666  C   SER A 302      30.960 -10.134 -15.233  1.00  0.70           C
ATOM   4667  O   SER A 302      31.330 -10.908 -14.356  1.00  0.70           O
ATOM   4668  CB  SER A 302      28.657 -10.238 -16.108  1.00  0.70           C
ATOM   4669  OG  SER A 302      27.359  -9.746 -16.001  1.00  0.70           O
ATOM      0  H   SER A 302      29.209  -7.885 -16.225  1.00  0.70           H   new
ATOM      0  HA  SER A 302      29.230  -9.569 -14.266  1.00  0.70           H   new
ATOM      0  HB2 SER A 302      28.971 -10.139 -17.020  1.00  0.70           H   new
ATOM      0  HB3 SER A 302      28.666 -11.187 -15.906  1.00  0.70           H   new
ATOM      0  HG  SER A 302      27.298  -9.022 -16.423  1.00  0.70           H   new
ATOM   4675  N   THR A 303      31.736  -9.772 -16.255  1.00  0.72           N
ATOM   4676  CA  THR A 303      33.066 -10.314 -16.431  1.00  0.72           C
ATOM   4677  C   THR A 303      33.949  -9.909 -15.249  1.00  0.72           C
ATOM   4678  O   THR A 303      34.616 -10.753 -14.659  1.00  0.72           O
ATOM   4679  CB  THR A 303      33.652  -9.833 -17.769  1.00  0.72           C
ATOM   4680  CG2 THR A 303      35.056 -10.382 -17.955  1.00  0.72           C
ATOM   4681  OG1 THR A 303      32.773 -10.288 -18.838  1.00  0.72           O
ATOM      0  H   THR A 303      31.500  -9.207 -16.859  1.00  0.72           H   new
ATOM      0  HA  THR A 303      33.026 -11.283 -16.456  1.00  0.72           H   new
ATOM      0  HB  THR A 303      33.711  -8.865 -17.783  1.00  0.72           H   new
ATOM      0  HG1 THR A 303      32.082  -9.810 -18.856  1.00  0.72           H   new
ATOM      0 HG21 THR A 303      35.415 -10.073 -18.801  1.00  0.72           H   new
ATOM      0 HG22 THR A 303      35.623 -10.073 -17.231  1.00  0.72           H   new
ATOM      0 HG23 THR A 303      35.028 -11.352 -17.952  1.00  0.72           H   new
ATOM   4689  N   ARG A 304      33.905  -8.632 -14.851  1.00  0.74           N
ATOM   4690  CA  ARG A 304      34.696  -8.166 -13.707  1.00  0.74           C
ATOM   4691  C   ARG A 304      34.280  -8.901 -12.426  1.00  0.74           C
ATOM   4692  O   ARG A 304      35.093  -9.163 -11.521  1.00  0.74           O
ATOM   4693  CB  ARG A 304      34.547  -6.664 -13.539  1.00  0.74           C
ATOM   4694  CG  ARG A 304      35.189  -5.816 -14.649  1.00  0.74           C
ATOM   4695  CD  ARG A 304      36.684  -5.838 -14.561  1.00  0.74           C
ATOM   4696  NE  ARG A 304      37.298  -4.957 -15.535  1.00  0.74           N
ATOM   4697  CZ  ARG A 304      38.621  -4.849 -15.781  1.00  0.74           C
ATOM   4698  NH1 ARG A 304      39.489  -5.568 -15.127  1.00  0.74           N1+
ATOM   4699  NH2 ARG A 304      39.029  -3.988 -16.681  1.00  0.74           N
ATOM      0  H   ARG A 304      33.427  -8.024 -15.228  1.00  0.74           H   new
ATOM      0  HA  ARG A 304      35.630  -8.364 -13.877  1.00  0.74           H   new
ATOM      0  HB2 ARG A 304      33.602  -6.450 -13.494  1.00  0.74           H   new
ATOM      0  HB3 ARG A 304      34.937  -6.408 -12.689  1.00  0.74           H   new
ATOM      0  HG2 ARG A 304      34.910  -6.150 -15.516  1.00  0.74           H   new
ATOM      0  HG3 ARG A 304      34.873  -4.901 -14.583  1.00  0.74           H   new
ATOM      0  HD2 ARG A 304      36.959  -5.574 -13.669  1.00  0.74           H   new
ATOM      0  HD3 ARG A 304      37.002  -6.744 -14.699  1.00  0.74           H   new
ATOM      0  HE  ARG A 304      36.772  -4.458 -15.998  1.00  0.74           H   new
ATOM      0 HH11 ARG A 304      39.222  -6.123 -14.527  1.00  0.74           H   new
ATOM      0 HH12 ARG A 304      40.328  -5.487 -15.296  1.00  0.74           H   new
ATOM      0 HH21 ARG A 304      38.457  -3.504 -17.103  1.00  0.74           H   new
ATOM      0 HH22 ARG A 304      39.868  -3.907 -16.849  1.00  0.74           H   new
ATOM   4713  N   VAL A 305      33.007  -9.268 -12.345  1.00  0.76           N
ATOM   4714  CA  VAL A 305      32.566 -10.034 -11.206  1.00  0.76           C
ATOM   4715  C   VAL A 305      33.136 -11.455 -11.290  1.00  0.76           C
ATOM   4716  O   VAL A 305      33.741 -11.937 -10.338  1.00  0.76           O
ATOM   4717  CB  VAL A 305      31.030 -10.082 -11.121  1.00  0.76           C
ATOM   4718  CG1 VAL A 305      30.614 -10.986 -10.033  1.00  0.76           C
ATOM   4719  CG2 VAL A 305      30.471  -8.720 -10.841  1.00  0.76           C
ATOM      0  H   VAL A 305      32.401  -9.086 -12.927  1.00  0.76           H   new
ATOM      0  HA  VAL A 305      32.892  -9.600 -10.402  1.00  0.76           H   new
ATOM      0  HB  VAL A 305      30.694 -10.402 -11.973  1.00  0.76           H   new
ATOM      0 HG11 VAL A 305      29.645 -11.011  -9.985  1.00  0.76           H   new
ATOM      0 HG12 VAL A 305      30.952 -11.878 -10.206  1.00  0.76           H   new
[truncated: 400,604 more chars]
