# Supplementary material for: Integrative proteome-wide structural analysis and high-throughput docking identify broad-spectrum antiviral scaffolds against Zika, Yellow Fever, West Nile, Saint Louis encephalitis, and Usutu viruses
Source: Front Cell Infect Microbiol. 2026 Apr 30;16:1723132. doi: 10.3389/fcimb.2026.1723132 (PMC13171538; doi:10.3389/fcimb.2026.1723132)
Supplement: Supplementary file 7 [file DataSheet7.zip › ZIKV/ZIKV_NS3/ZIKV_NS3.pdb]

ATOM      1  N   SER A   1      -2.478   0.644  -0.060  1.00  6.05           N  
ATOM      2  CA  SER A   1      -1.121   0.330   0.365  1.00  6.05           C  
ATOM      3  C   SER A   1      -0.104   0.472  -0.753  1.00  6.05           C  
ATOM      4  O   SER A   1      -0.073  -0.331  -1.686  1.00  6.05           O  
ATOM      5  CB  SER A   1      -1.073  -1.070   0.936  1.00  6.05           C  
ATOM      6  OG  SER A   1       0.234  -1.432   1.276  1.00  6.05           O  
ATOM      7 1H   SER A   1      -2.909  -0.158  -0.487  1.00  6.05           H  
ATOM      8 2H   SER A   1      -2.996   0.909   0.772  1.00  6.05           H  
ATOM      9 3H   SER A   1      -2.507   1.426  -0.705  1.00  6.05           H  
ATOM     10  HA  SER A   1      -0.843   1.027   1.153  1.00  6.05           H  
ATOM     11 1HB  SER A   1      -1.708  -1.113   1.822  1.00  6.05           H  
ATOM     12 2HB  SER A   1      -1.472  -1.770   0.210  1.00  6.05           H  
ATOM     13  HG  SER A   1       0.569  -0.714   1.819  1.00  6.05           H  
ATOM     14  N   GLY A   2       0.742   1.490  -0.640  1.00  5.81           N  
ATOM     15  CA  GLY A   2       1.769   1.794  -1.637  1.00  5.81           C  
ATOM     16  C   GLY A   2       2.572   2.997  -1.153  1.00  5.81           C  
ATOM     17  O   GLY A   2       2.418   3.400  -0.001  1.00  5.81           O  
ATOM     18  H   GLY A   2       0.666   2.100   0.163  1.00  5.81           H  
ATOM     19 1HA  GLY A   2       2.426   0.935  -1.778  1.00  5.81           H  
ATOM     20 2HA  GLY A   2       1.298   2.010  -2.591  1.00  5.81           H  
ATOM     21  N   ALA A   3       3.438   3.561  -1.993  1.00  5.55           N  
ATOM     22  CA  ALA A   3       4.255   4.691  -1.541  1.00  5.55           C  
ATOM     23  C   ALA A   3       4.662   5.609  -2.678  1.00  5.55           C  
ATOM     24  O   ALA A   3       4.757   5.186  -3.826  1.00  5.55           O  
ATOM     25  CB  ALA A   3       5.494   4.190  -0.852  1.00  5.55           C  
ATOM     26  H   ALA A   3       3.536   3.205  -2.933  1.00  5.55           H  
ATOM     27  HA  ALA A   3       3.665   5.275  -0.831  1.00  5.55           H  
ATOM     28 1HB  ALA A   3       6.031   5.045  -0.498  1.00  5.55           H  
ATOM     29 2HB  ALA A   3       5.211   3.567  -0.020  1.00  5.55           H  
ATOM     30 3HB  ALA A   3       6.108   3.618  -1.541  1.00  5.55           H  
ATOM     31  N   LEU A   4       4.965   6.859  -2.342  1.00  5.30           N  
ATOM     32  CA  LEU A   4       5.374   7.864  -3.324  1.00  5.30           C  
ATOM     33  C   LEU A   4       6.892   8.055  -3.395  1.00  5.30           C  
ATOM     34  O   LEU A   4       7.388   9.020  -3.973  1.00  5.30           O  
ATOM     35  CB  LEU A   4       4.650   9.186  -3.046  1.00  5.30           C  
ATOM     36  CG  LEU A   4       3.129   9.109  -3.141  1.00  5.30           C  
ATOM     37  CD1 LEU A   4       2.506  10.418  -2.782  1.00  5.30           C  
ATOM     38  CD2 LEU A   4       2.770   8.762  -4.528  1.00  5.30           C  
ATOM     39  H   LEU A   4       4.885   7.147  -1.366  1.00  5.30           H  
ATOM     40  HA  LEU A   4       5.046   7.521  -4.305  1.00  5.30           H  
ATOM     41 1HB  LEU A   4       4.908   9.532  -2.089  1.00  5.30           H  
ATOM     42 2HB  LEU A   4       4.987   9.926  -3.752  1.00  5.30           H  
ATOM     43  HG  LEU A   4       2.762   8.347  -2.451  1.00  5.30           H  
ATOM     44 1HD1 LEU A   4       1.422  10.340  -2.860  1.00  5.30           H  
ATOM     45 2HD1 LEU A   4       2.777  10.684  -1.771  1.00  5.30           H  
ATOM     46 3HD1 LEU A   4       2.864  11.176  -3.473  1.00  5.30           H  
ATOM     47 1HD2 LEU A   4       1.683   8.691  -4.612  1.00  5.30           H  
ATOM     48 2HD2 LEU A   4       3.139   9.534  -5.202  1.00  5.30           H  
ATOM     49 3HD2 LEU A   4       3.227   7.815  -4.786  1.00  5.30           H  
ATOM     50  N   TRP A   5       7.642   7.088  -2.876  1.00  5.06           N  
ATOM     51  CA  TRP A   5       9.107   7.119  -2.939  1.00  5.06           C  
ATOM     52  C   TRP A   5       9.624   7.187  -4.391  1.00  5.06           C  
ATOM     53  O   TRP A   5      10.719   7.684  -4.646  1.00  5.06           O  
ATOM     54  CB  TRP A   5       9.691   5.881  -2.211  1.00  5.06           C  
ATOM     55  CG  TRP A   5       9.834   6.017  -0.670  1.00  5.06           C  
ATOM     56  CD1 TRP A   5       8.952   5.663   0.295  1.00  5.06           C  
ATOM     57  CD2 TRP A   5      11.012   6.471   0.042  1.00  5.06           C  
ATOM     58  CE2 TRP A   5      10.729   6.399   1.400  1.00  5.06           C  
ATOM     59  CE3 TRP A   5      12.247   6.907  -0.355  1.00  5.06           C  
ATOM     60  NE1 TRP A   5       9.482   5.919   1.540  1.00  5.06           N  
ATOM     61  CZ2 TRP A   5      11.647   6.772   2.360  1.00  5.06           C  
ATOM     62  CZ3 TRP A   5      13.178   7.279   0.596  1.00  5.06           C  
ATOM     63  CH2 TRP A   5      12.884   7.218   1.921  1.00  5.06           C  
ATOM     64  H   TRP A   5       7.181   6.311  -2.422  1.00  5.06           H  
ATOM     65  HA  TRP A   5       9.444   8.013  -2.415  1.00  5.06           H  
ATOM     66 1HB  TRP A   5       9.056   5.015  -2.412  1.00  5.06           H  
ATOM     67 2HB  TRP A   5      10.678   5.658  -2.624  1.00  5.06           H  
ATOM     68  HD1 TRP A   5       7.988   5.261   0.131  1.00  5.06           H  
ATOM     69  HE1 TRP A   5       9.005   5.764   2.451  1.00  5.06           H  
ATOM     70  HE3 TRP A   5      12.480   6.939  -1.396  1.00  5.06           H  
ATOM     71  HZ2 TRP A   5      11.422   6.717   3.426  1.00  5.06           H  
ATOM     72  HZ3 TRP A   5      14.156   7.619   0.260  1.00  5.06           H  
ATOM     73  HH2 TRP A   5      13.638   7.520   2.647  1.00  5.06           H  
ATOM     74  N   ASP A   6       8.811   6.745  -5.354  1.00  4.85           N  
ATOM     75  CA  ASP A   6       9.208   6.726  -6.759  1.00  4.85           C  
ATOM     76  C   ASP A   6       8.953   8.053  -7.512  1.00  4.85           C  
ATOM     77  O   ASP A   6       9.222   8.142  -8.716  1.00  4.85           O  
ATOM     78  CB  ASP A   6       8.471   5.608  -7.495  1.00  4.85           C  
ATOM     79  CG  ASP A   6       9.227   5.094  -8.715  1.00  4.85           C  
ATOM     80  OD1 ASP A   6      10.367   4.675  -8.557  1.00  4.85           O  
ATOM     81  OD2 ASP A   6       8.685   5.192  -9.803  1.00  4.85           O1-
ATOM     82  H   ASP A   6       7.907   6.377  -5.095  1.00  4.85           H  
ATOM     83  HA  ASP A   6      10.278   6.524  -6.800  1.00  4.85           H  
ATOM     84 1HB  ASP A   6       8.290   4.771  -6.813  1.00  4.85           H  
ATOM     85 2HB  ASP A   6       7.494   5.974  -7.817  1.00  4.85           H  
ATOM     86  N   VAL A   7       8.457   9.087  -6.826  1.00  4.66           N  
ATOM     87  CA  VAL A   7       8.220  10.383  -7.470  1.00  4.66           C  
ATOM     88  C   VAL A   7       9.543  10.913  -8.053  1.00  4.66           C  
ATOM     89  O   VAL A   7      10.569  10.819  -7.371  1.00  4.66           O  
ATOM     90  CB  VAL A   7       7.603  11.353  -6.438  1.00  4.66           C  
ATOM     91  CG1 VAL A   7       7.547  12.792  -6.930  1.00  4.66           C  
ATOM     92  CG2 VAL A   7       6.170  10.895  -6.184  1.00  4.66           C  
ATOM     93  H   VAL A   7       8.232   8.987  -5.833  1.00  4.66           H  
ATOM     94  HA  VAL A   7       7.481  10.226  -8.242  1.00  4.66           H  
ATOM     95  HB  VAL A   7       8.194  11.316  -5.517  1.00  4.66           H  
ATOM     96 1HG1 VAL A   7       7.097  13.412  -6.155  1.00  4.66           H  
ATOM     97 2HG1 VAL A   7       8.562  13.149  -7.139  1.00  4.66           H  
ATOM     98 3HG1 VAL A   7       6.947  12.854  -7.816  1.00  4.66           H  
ATOM     99 1HG2 VAL A   7       5.710  11.533  -5.450  1.00  4.66           H  
ATOM    100 2HG2 VAL A   7       5.609  10.946  -7.114  1.00  4.66           H  
ATOM    101 3HG2 VAL A   7       6.167   9.878  -5.831  1.00  4.66           H  
ATOM    102  N   PRO A   8       9.564  11.440  -9.314  1.00  4.47           N  
ATOM    103  CA  PRO A   8      10.747  11.910 -10.020  1.00  4.47           C  
ATOM    104  C   PRO A   8      11.566  12.829  -9.157  1.00  4.47           C  
ATOM    105  O   PRO A   8      11.027  13.643  -8.403  1.00  4.47           O  
ATOM    106  CB  PRO A   8      10.158  12.664 -11.202  1.00  4.47           C  
ATOM    107  CG  PRO A   8       8.869  11.968 -11.489  1.00  4.47           C  
ATOM    108  CD  PRO A   8       8.316  11.575 -10.139  1.00  4.47           C  
ATOM    109  HA  PRO A   8      11.342  11.042 -10.349  1.00  4.47           H  
ATOM    110 1HB  PRO A   8      10.028  13.687 -10.924  1.00  4.47           H  
ATOM    111 2HB  PRO A   8      10.867  12.642 -12.042  1.00  4.47           H  
ATOM    112 1HG  PRO A   8       8.192  12.636 -12.043  1.00  4.47           H  
ATOM    113 2HG  PRO A   8       9.057  11.119 -12.144  1.00  4.47           H  
ATOM    114 1HD  PRO A   8       7.662  12.356  -9.786  1.00  4.47           H  
ATOM    115 2HD  PRO A   8       7.806  10.619 -10.279  1.00  4.47           H  
ATOM    116  N   ALA A   9      12.878  12.693  -9.300  1.00  4.28           N  
ATOM    117  CA  ALA A   9      13.855  13.371  -8.464  1.00  4.28           C  
ATOM    118  C   ALA A   9      14.908  14.217  -9.227  1.00  4.28           C  
ATOM    119  O   ALA A   9      16.084  13.905  -9.199  1.00  4.28           O  
ATOM    120  CB  ALA A   9      14.555  12.260  -7.694  1.00  4.28           C  
ATOM    121  H   ALA A   9      13.212  12.030  -9.993  1.00  4.28           H  
ATOM    122  HA  ALA A   9      13.325  14.007  -7.761  1.00  4.28           H  
ATOM    123 1HB  ALA A   9      15.234  12.640  -7.016  1.00  4.28           H  
ATOM    124 2HB  ALA A   9      13.833  11.681  -7.165  1.00  4.28           H  
ATOM    125 3HB  ALA A   9      15.068  11.615  -8.378  1.00  4.28           H  
ATOM    126  N   PRO A  10      14.540  15.339  -9.860  1.00  4.06           N  
ATOM    127  CA  PRO A  10      15.407  16.129 -10.725  1.00  4.06           C  
ATOM    128  C   PRO A  10      16.530  16.970 -10.066  1.00  4.06           C  
ATOM    129  O   PRO A  10      17.359  17.517 -10.801  1.00  4.06           O  
ATOM    130  CB  PRO A  10      14.397  17.089 -11.373  1.00  4.06           C  
ATOM    131  CG  PRO A  10      13.276  17.202 -10.383  1.00  4.06           C  
ATOM    132  CD  PRO A  10      13.179  15.838  -9.741  1.00  4.06           C  
ATOM    133  HA  PRO A  10      15.839  15.469 -11.478  1.00  4.06           H  
ATOM    134 1HB  PRO A  10      14.876  18.054 -11.588  1.00  4.06           H  
ATOM    135 2HB  PRO A  10      14.063  16.681 -12.336  1.00  4.06           H  
ATOM    136 1HG  PRO A  10      13.505  17.995  -9.651  1.00  4.06           H  
ATOM    137 2HG  PRO A  10      12.357  17.503 -10.899  1.00  4.06           H  
ATOM    138 1HD  PRO A  10      12.886  15.945  -8.686  1.00  4.06           H  
ATOM    139 2HD  PRO A  10      12.490  15.214 -10.312  1.00  4.06           H  
ATOM    140  N   LYS A  11      16.536  17.173  -8.737  1.00  3.79           N  
ATOM    141  CA  LYS A  11      17.555  18.072  -8.172  1.00  3.79           C  
ATOM    142  C   LYS A  11      17.804  17.856  -6.670  1.00  3.79           C  
ATOM    143  O   LYS A  11      16.877  17.870  -5.856  1.00  3.79           O  
ATOM    144  CB  LYS A  11      17.160  19.532  -8.449  1.00  3.79           C  
ATOM    145  CG  LYS A  11      18.217  20.577  -8.087  1.00  3.79           C  
ATOM    146  CD  LYS A  11      17.759  21.983  -8.483  1.00  3.79           C  
ATOM    147  CE  LYS A  11      18.794  23.039  -8.110  1.00  3.79           C  
ATOM    148  NZ  LYS A  11      18.360  24.413  -8.508  1.00  3.79           N1+
ATOM    149  H   LYS A  11      15.904  16.672  -8.108  1.00  3.79           H  
ATOM    150  HA  LYS A  11      18.496  17.872  -8.684  1.00  3.79           H  
ATOM    151 1HB  LYS A  11      16.929  19.659  -9.505  1.00  3.79           H  
ATOM    152 2HB  LYS A  11      16.254  19.768  -7.892  1.00  3.79           H  
ATOM    153 1HG  LYS A  11      18.431  20.553  -7.034  1.00  3.79           H  
ATOM    154 2HG  LYS A  11      19.134  20.346  -8.625  1.00  3.79           H  
ATOM    155 1HD  LYS A  11      17.588  22.017  -9.561  1.00  3.79           H  
ATOM    156 2HD  LYS A  11      16.821  22.212  -7.979  1.00  3.79           H  
ATOM    157 1HE  LYS A  11      18.950  23.016  -7.031  1.00  3.79           H  
ATOM    158 2HE  LYS A  11      19.735  22.808  -8.608  1.00  3.79           H  
ATOM    159 1HZ  LYS A  11      19.070  25.081  -8.244  1.00  3.79           H  
ATOM    160 2HZ  LYS A  11      18.223  24.447  -9.510  1.00  3.79           H  
ATOM    161 3HZ  LYS A  11      17.493  24.642  -8.044  1.00  3.79           H  
ATOM    162  N   GLU A  12      19.078  17.823  -6.274  1.00  3.46           N  
ATOM    163  CA  GLU A  12      19.431  17.597  -4.867  1.00  3.46           C  
ATOM    164  C   GLU A  12      18.849  18.595  -3.865  1.00  3.46           C  
ATOM    165  O   GLU A  12      18.441  18.199  -2.775  1.00  3.46           O  
ATOM    166  CB  GLU A  12      20.952  17.669  -4.697  1.00  3.46           C  
ATOM    167  CG  GLU A  12      21.766  16.500  -5.236  1.00  3.46           C  
ATOM    168  CD  GLU A  12      23.266  16.734  -5.056  1.00  3.46           C  
ATOM    169  OE1 GLU A  12      23.649  17.870  -4.913  1.00  3.46           O  
ATOM    170  OE2 GLU A  12      24.004  15.785  -5.002  1.00  3.46           O1-
ATOM    171  H   GLU A  12      19.810  17.866  -6.969  1.00  3.46           H  
ATOM    172  HA  GLU A  12      19.089  16.605  -4.588  1.00  3.46           H  
ATOM    173 1HB  GLU A  12      21.314  18.563  -5.200  1.00  3.46           H  
ATOM    174 2HB  GLU A  12      21.183  17.794  -3.649  1.00  3.46           H  
ATOM    175 1HG  GLU A  12      21.488  15.591  -4.713  1.00  3.46           H  
ATOM    176 2HG  GLU A  12      21.539  16.360  -6.292  1.00  3.46           H  
ATOM    177  N   VAL A  13      18.792  19.866  -4.242  1.00  3.05           N  
ATOM    178  CA  VAL A  13      18.351  20.962  -3.376  1.00  3.05           C  
ATOM    179  C   VAL A  13      18.867  20.650  -1.949  1.00  3.05           C  
ATOM    180  O   VAL A  13      20.089  20.612  -1.733  1.00  3.05           O  
ATOM    181  CB  VAL A  13      16.780  21.108  -3.448  1.00  3.05           C  
ATOM    182  CG1 VAL A  13      16.175  22.294  -2.533  1.00  3.05           C  
ATOM    183  CG2 VAL A  13      16.390  21.340  -4.883  1.00  3.05           C  
ATOM    184  H   VAL A  13      19.112  20.084  -5.171  1.00  3.05           H  
ATOM    185  HA  VAL A  13      18.803  21.893  -3.719  1.00  3.05           H  
ATOM    186  HB  VAL A  13      16.326  20.174  -3.105  1.00  3.05           H  
ATOM    187 1HG1 VAL A  13      15.096  22.315  -2.665  1.00  3.05           H  
ATOM    188 2HG1 VAL A  13      16.364  22.214  -1.483  1.00  3.05           H  
ATOM    189 3HG1 VAL A  13      16.591  23.240  -2.873  1.00  3.05           H  
ATOM    190 1HG2 VAL A  13      15.313  21.406  -4.965  1.00  3.05           H  
ATOM    191 2HG2 VAL A  13      16.834  22.266  -5.235  1.00  3.05           H  
ATOM    192 3HG2 VAL A  13      16.743  20.513  -5.479  1.00  3.05           H  
ATOM    193  N   LYS A  14      17.946  20.422  -1.014  1.00  2.60           N  
ATOM    194  CA  LYS A  14      18.188  20.110   0.390  1.00  2.60           C  
ATOM    195  C   LYS A  14      16.900  19.558   0.987  1.00  2.60           C  
ATOM    196  O   LYS A  14      15.827  19.999   0.588  1.00  2.60           O  
ATOM    197  CB  LYS A  14      18.678  21.360   1.138  1.00  2.60           C  
ATOM    198  CG  LYS A  14      19.052  21.148   2.600  1.00  2.60           C  
ATOM    199  CD  LYS A  14      19.706  22.408   3.184  1.00  2.60           C  
ATOM    200  CE  LYS A  14      20.089  22.214   4.644  1.00  2.60           C  
ATOM    201  NZ  LYS A  14      20.847  23.384   5.188  1.00  2.60           N1+
ATOM    202  H   LYS A  14      16.987  20.449  -1.316  1.00  2.60           H  
ATOM    203  HA  LYS A  14      18.940  19.332   0.459  1.00  2.60           H  
ATOM    204 1HB  LYS A  14      19.553  21.765   0.635  1.00  2.60           H  
ATOM    205 2HB  LYS A  14      17.908  22.127   1.109  1.00  2.60           H  
ATOM    206 1HG  LYS A  14      18.147  20.924   3.175  1.00  2.60           H  
ATOM    207 2HG  LYS A  14      19.736  20.306   2.689  1.00  2.60           H  
ATOM    208 1HD  LYS A  14      20.597  22.661   2.610  1.00  2.60           H  
ATOM    209 2HD  LYS A  14      19.004  23.244   3.117  1.00  2.60           H  
ATOM    210 1HE  LYS A  14      19.177  22.085   5.228  1.00  2.60           H  
ATOM    211 2HE  LYS A  14      20.700  21.319   4.741  1.00  2.60           H  
ATOM    212 1HZ  LYS A  14      21.073  23.224   6.155  1.00  2.60           H  
ATOM    213 2HZ  LYS A  14      21.696  23.510   4.666  1.00  2.60           H  
ATOM    214 3HZ  LYS A  14      20.296  24.251   5.119  1.00  2.60           H  
ATOM    215  N   LYS A  15      16.982  18.585   1.893  1.00  2.14           N  
ATOM    216  CA  LYS A  15      15.772  18.082   2.558  1.00  2.14           C  
ATOM    217  C   LYS A  15      15.098  19.187   3.364  1.00  2.14           C  
ATOM    218  O   LYS A  15      15.763  19.898   4.118  1.00  2.14           O  
ATOM    219  CB  LYS A  15      16.091  16.895   3.472  1.00  2.14           C  
ATOM    220  CG  LYS A  15      14.854  16.259   4.141  1.00  2.14           C  
ATOM    221  CD  LYS A  15      15.233  15.042   4.982  1.00  2.14           C  
ATOM    222  CE  LYS A  15      14.014  14.420   5.668  1.00  2.14           C  
ATOM    223  NZ  LYS A  15      14.400  13.232   6.486  1.00  2.14           N1+
ATOM    224  H   LYS A  15      17.885  18.219   2.157  1.00  2.14           H  
ATOM    225  HA  LYS A  15      15.065  17.751   1.794  1.00  2.14           H  
ATOM    226 1HB  LYS A  15      16.599  16.119   2.901  1.00  2.14           H  
ATOM    227 2HB  LYS A  15      16.766  17.218   4.265  1.00  2.14           H  
ATOM    228 1HG  LYS A  15      14.374  16.995   4.789  1.00  2.14           H  
ATOM    229 2HG  LYS A  15      14.138  15.961   3.376  1.00  2.14           H  
ATOM    230 1HD  LYS A  15      15.705  14.291   4.346  1.00  2.14           H  
ATOM    231 2HD  LYS A  15      15.946  15.346   5.746  1.00  2.14           H  
ATOM    232 1HE  LYS A  15      13.548  15.163   6.316  1.00  2.14           H  
ATOM    233 2HE  LYS A  15      13.292  14.110   4.912  1.00  2.14           H  
ATOM    234 1HZ  LYS A  15      13.590  12.828   6.934  1.00  2.14           H  
ATOM    235 2HZ  LYS A  15      14.826  12.540   5.886  1.00  2.14           H  
ATOM    236 3HZ  LYS A  15      15.062  13.516   7.193  1.00  2.14           H  
ATOM    237  N   GLY A  16      13.786  19.331   3.204  1.00  1.72           N  
ATOM    238  CA  GLY A  16      13.023  20.346   3.932  1.00  1.72           C  
ATOM    239  C   GLY A  16      12.990  20.093   5.429  1.00  1.72           C  
ATOM    240  O   GLY A  16      13.092  18.954   5.889  1.00  1.72           O  
ATOM    241  H   GLY A  16      13.310  18.746   2.519  1.00  1.72           H  
ATOM    242 1HA  GLY A  16      13.454  21.326   3.761  1.00  1.72           H  
ATOM    243 2HA  GLY A  16      12.014  20.391   3.539  1.00  1.72           H  
ATOM    244  N   GLU A  17      12.842  21.171   6.188  1.00  1.37           N  
ATOM    245  CA  GLU A  17      12.795  21.076   7.645  1.00  1.37           C  
ATOM    246  C   GLU A  17      11.397  20.802   8.186  1.00  1.37           C  
ATOM    247  O   GLU A  17      10.425  21.449   7.784  1.00  1.37           O  
ATOM    248  CB  GLU A  17      13.343  22.368   8.267  1.00  1.37           C  
ATOM    249  CG  GLU A  17      13.420  22.371   9.796  1.00  1.37           C  
ATOM    250  CD  GLU A  17      14.022  23.644  10.354  1.00  1.37           C  
ATOM    251  OE1 GLU A  17      14.455  24.465   9.578  1.00  1.37           O  
ATOM    252  OE2 GLU A  17      14.052  23.789  11.554  1.00  1.37           O1-
ATOM    253  H   GLU A  17      12.759  22.080   5.727  1.00  1.37           H  
ATOM    254  HA  GLU A  17      13.438  20.249   7.951  1.00  1.37           H  
ATOM    255 1HB  GLU A  17      14.343  22.558   7.879  1.00  1.37           H  
ATOM    256 2HB  GLU A  17      12.712  23.206   7.961  1.00  1.37           H  
ATOM    257 1HG  GLU A  17      12.412  22.258  10.199  1.00  1.37           H  
ATOM    258 2HG  GLU A  17      14.008  21.516  10.124  1.00  1.37           H  
ATOM    259  N   THR A  18      11.285  19.833   9.095  1.00  1.11           N  
ATOM    260  CA  THR A  18       9.985  19.572   9.691  1.00  1.11           C  
ATOM    261  C   THR A  18      10.011  19.485  11.214  1.00  1.11           C  
ATOM    262  O   THR A  18      10.701  18.634  11.783  1.00  1.11           O  
ATOM    263  CB  THR A  18       9.357  18.265   9.168  1.00  1.11           C  
ATOM    264  CG2 THR A  18       9.091  18.311   7.672  1.00  1.11           C  
ATOM    265  OG1 THR A  18      10.217  17.157   9.455  1.00  1.11           O  
ATOM    266  H   THR A  18      12.098  19.307   9.382  1.00  1.11           H  
ATOM    267  HA  THR A  18       9.331  20.395   9.428  1.00  1.11           H  
ATOM    268  HB  THR A  18       8.409  18.112   9.686  1.00  1.11           H  
ATOM    269  HG1 THR A  18       9.657  16.347   9.470  1.00  1.11           H  
ATOM    270 1HG2 THR A  18       8.631  17.380   7.361  1.00  1.11           H  
ATOM    271 2HG2 THR A  18       8.425  19.135   7.452  1.00  1.11           H  
ATOM    272 3HG2 THR A  18      10.026  18.448   7.140  1.00  1.11           H  
ATOM    273  N   THR A  19       9.219  20.339  11.859  1.00  0.93           N  
ATOM    274  CA  THR A  19       9.051  20.337  13.311  1.00  0.93           C  
ATOM    275  C   THR A  19       7.545  20.323  13.554  1.00  0.93           C  
ATOM    276  O   THR A  19       6.802  20.848  12.737  1.00  0.93           O  
ATOM    277  CB  THR A  19       9.702  21.576  13.962  1.00  0.93           C  
ATOM    278  CG2 THR A  19      11.183  21.664  13.575  1.00  0.93           C  
ATOM    279  OG1 THR A  19       9.044  22.763  13.508  1.00  0.93           O  
ATOM    280  H   THR A  19       8.703  21.013  11.311  1.00  0.93           H  
ATOM    281  HA  THR A  19       9.483  19.429  13.733  1.00  0.93           H  
ATOM    282  HB  THR A  19       9.612  21.506  15.045  1.00  0.93           H  
ATOM    283  HG1 THR A  19       8.159  22.816  13.901  1.00  0.93           H  
ATOM    284 1HG2 THR A  19      11.629  22.542  14.042  1.00  0.93           H  
ATOM    285 2HG2 THR A  19      11.702  20.768  13.916  1.00  0.93           H  
ATOM    286 3HG2 THR A  19      11.282  21.749  12.494  1.00  0.93           H  
ATOM    287  N   ASP A  20       7.078  19.771  14.662  1.00  0.81           N  
ATOM    288  CA  ASP A  20       5.626  19.712  14.856  1.00  0.81           C  
ATOM    289  C   ASP A  20       4.950  21.087  14.967  1.00  0.81           C  
ATOM    290  O   ASP A  20       5.547  22.036  15.486  1.00  0.81           O  
ATOM    291  CB  ASP A  20       5.276  18.786  16.014  1.00  0.81           C  
ATOM    292  CG  ASP A  20       5.611  17.330  15.612  1.00  0.81           C  
ATOM    293  OD1 ASP A  20       6.006  17.122  14.465  1.00  0.81           O  
ATOM    294  OD2 ASP A  20       5.375  16.422  16.371  1.00  0.81           O1-
ATOM    295  H   ASP A  20       7.707  19.369  15.342  1.00  0.81           H  
ATOM    296  HA  ASP A  20       5.206  19.231  13.979  1.00  0.81           H  
ATOM    297 1HB  ASP A  20       5.833  19.065  16.906  1.00  0.81           H  
ATOM    298 2HB  ASP A  20       4.209  18.864  16.235  1.00  0.81           H  
ATOM    299  N   GLY A  21       3.704  21.185  14.470  1.00  0.75           N  
ATOM    300  CA  GLY A  21       2.936  22.443  14.524  1.00  0.75           C  
ATOM    301  C   GLY A  21       2.028  22.658  13.301  1.00  0.75           C  
ATOM    302  O   GLY A  21       1.827  21.754  12.495  1.00  0.75           O  
ATOM    303  H   GLY A  21       3.286  20.342  14.068  1.00  0.75           H  
ATOM    304 1HA  GLY A  21       2.329  22.450  15.429  1.00  0.75           H  
ATOM    305 2HA  GLY A  21       3.629  23.280  14.604  1.00  0.75           H  
ATOM    306  N   VAL A  22       1.468  23.860  13.155  1.00  0.72           N  
ATOM    307  CA  VAL A  22       0.573  24.137  12.017  1.00  0.72           C  
ATOM    308  C   VAL A  22       1.266  25.105  11.058  1.00  0.72           C  
ATOM    309  O   VAL A  22       1.828  26.115  11.489  1.00  0.72           O  
ATOM    310  CB  VAL A  22      -0.779  24.691  12.492  1.00  0.72           C  
ATOM    311  CG1 VAL A  22      -1.674  24.984  11.298  1.00  0.72           C  
ATOM    312  CG2 VAL A  22      -1.426  23.676  13.402  1.00  0.72           C  
ATOM    313  H   VAL A  22       1.658  24.587  13.831  1.00  0.72           H  
ATOM    314  HA  VAL A  22       0.377  23.211  11.480  1.00  0.72           H  
ATOM    315  HB  VAL A  22      -0.626  25.628  13.027  1.00  0.72           H  
ATOM    316 1HG1 VAL A  22      -2.634  25.375  11.641  1.00  0.72           H  
ATOM    317 2HG1 VAL A  22      -1.195  25.716  10.651  1.00  0.72           H  
ATOM    318 3HG1 VAL A  22      -1.839  24.060  10.740  1.00  0.72           H  
ATOM    319 1HG2 VAL A  22      -2.388  24.054  13.741  1.00  0.72           H  
ATOM    320 2HG2 VAL A  22      -1.563  22.760  12.852  1.00  0.72           H  
ATOM    321 3HG2 VAL A  22      -0.787  23.489  14.261  1.00  0.72           H  
ATOM    322  N   TYR A  23       1.293  24.747   9.770  1.00  0.72           N  
ATOM    323  CA  TYR A  23       2.040  25.519   8.775  1.00  0.72           C  
ATOM    324  C   TYR A  23       1.247  25.955   7.557  1.00  0.72           C  
ATOM    325  O   TYR A  23       0.376  25.254   7.057  1.00  0.72           O  
ATOM    326  CB  TYR A  23       3.233  24.692   8.315  1.00  0.72           C  
ATOM    327  CG  TYR A  23       4.164  24.394   9.437  1.00  0.72           C  
ATOM    328  CD1 TYR A  23       3.923  23.311  10.248  1.00  0.72           C  
ATOM    329  CD2 TYR A  23       5.254  25.205   9.673  1.00  0.72           C  
ATOM    330  CE1 TYR A  23       4.763  23.048  11.288  1.00  0.72           C  
ATOM    331  CE2 TYR A  23       6.099  24.924  10.724  1.00  0.72           C  
ATOM    332  CZ  TYR A  23       5.845  23.843  11.523  1.00  0.72           C  
ATOM    333  OH  TYR A  23       6.669  23.540  12.564  1.00  0.72           O  
ATOM    334  H   TYR A  23       0.768  23.922   9.484  1.00  0.72           H  
ATOM    335  HA  TYR A  23       2.407  26.424   9.259  1.00  0.72           H  
ATOM    336 1HB  TYR A  23       2.892  23.762   7.906  1.00  0.72           H  
ATOM    337 2HB  TYR A  23       3.779  25.222   7.534  1.00  0.72           H  
ATOM    338  HD1 TYR A  23       3.060  22.666  10.070  1.00  0.72           H  
ATOM    339  HD2 TYR A  23       5.445  26.065   9.031  1.00  0.72           H  
ATOM    340  HE1 TYR A  23       4.580  22.203  11.931  1.00  0.72           H  
ATOM    341  HE2 TYR A  23       6.963  25.557  10.918  1.00  0.72           H  
ATOM    342  HH  TYR A  23       6.600  22.577  12.739  1.00  0.72           H  
ATOM    343  N   ARG A  24       1.596  27.111   7.026  1.00  0.76           N  
ATOM    344  CA  ARG A  24       0.946  27.605   5.820  1.00  0.76           C  
ATOM    345  C   ARG A  24       1.555  26.954   4.582  1.00  0.76           C  
ATOM    346  O   ARG A  24       2.765  26.720   4.536  1.00  0.76           O  
ATOM    347  CB  ARG A  24       1.114  29.110   5.751  1.00  0.76           C  
ATOM    348  CG  ARG A  24       0.467  29.842   6.900  1.00  0.76           C  
ATOM    349  CD  ARG A  24       0.752  31.294   6.877  1.00  0.76           C  
ATOM    350  NE  ARG A  24       0.095  31.965   7.977  1.00  0.76           N  
ATOM    351  CZ  ARG A  24       0.631  32.107   9.202  1.00  0.76           C  
ATOM    352  NH1 ARG A  24       1.841  31.649   9.451  1.00  0.76           N1+
ATOM    353  NH2 ARG A  24      -0.049  32.700  10.157  1.00  0.76           N  
ATOM    354  H   ARG A  24       2.321  27.664   7.463  1.00  0.76           H  
ATOM    355  HA  ARG A  24      -0.117  27.365   5.861  1.00  0.76           H  
ATOM    356 1HB  ARG A  24       2.171  29.367   5.731  1.00  0.76           H  
ATOM    357 2HB  ARG A  24       0.667  29.483   4.825  1.00  0.76           H  
ATOM    358 1HG  ARG A  24      -0.618  29.710   6.838  1.00  0.76           H  
ATOM    359 2HG  ARG A  24       0.827  29.433   7.844  1.00  0.76           H  
ATOM    360 1HD  ARG A  24       1.824  31.449   6.977  1.00  0.76           H  
ATOM    361 2HD  ARG A  24       0.417  31.737   5.946  1.00  0.76           H  
ATOM    362  HE  ARG A  24      -0.843  32.326   7.822  1.00  0.76           H  
ATOM    363 1HH1 ARG A  24       2.369  31.192   8.720  1.00  0.76           H  
ATOM    364 2HH1 ARG A  24       2.241  31.756  10.371  1.00  0.76           H  
ATOM    365 1HH2 ARG A  24      -1.001  33.053   9.970  1.00  0.76           H  
ATOM    366 2HH2 ARG A  24       0.356  32.806  11.069  1.00  0.76           H  
ATOM    367  N   VAL A  25       0.731  26.705   3.574  1.00  0.85           N  
ATOM    368  CA  VAL A  25       1.204  26.215   2.284  1.00  0.85           C  
ATOM    369  C   VAL A  25       1.091  27.369   1.309  1.00  0.85           C  
ATOM    370  O   VAL A  25      -0.002  27.926   1.127  1.00  0.85           O  
ATOM    371  CB  VAL A  25       0.370  25.031   1.753  1.00  0.85           C  
ATOM    372  CG1 VAL A  25       0.923  24.587   0.404  1.00  0.85           C  
ATOM    373  CG2 VAL A  25       0.396  23.888   2.737  1.00  0.85           C  
ATOM    374  H   VAL A  25      -0.256  26.880   3.697  1.00  0.85           H  
ATOM    375  HA  VAL A  25       2.248  25.914   2.369  1.00  0.85           H  
ATOM    376  HB  VAL A  25      -0.652  25.358   1.597  1.00  0.85           H  
ATOM    377 1HG1 VAL A  25       0.334  23.773   0.021  1.00  0.85           H  
ATOM    378 2HG1 VAL A  25       0.896  25.414  -0.299  1.00  0.85           H  
ATOM    379 3HG1 VAL A  25       1.952  24.260   0.530  1.00  0.85           H  
ATOM    380 1HG2 VAL A  25      -0.201  23.056   2.357  1.00  0.85           H  
ATOM    381 2HG2 VAL A  25       1.427  23.567   2.873  1.00  0.85           H  
ATOM    382 3HG2 VAL A  25      -0.014  24.222   3.691  1.00  0.85           H  
ATOM    383  N   MET A  26       2.224  27.742   0.721  1.00  0.98           N  
ATOM    384  CA  MET A  26       2.292  28.890  -0.169  1.00  0.98           C  
ATOM    385  C   MET A  26       2.582  28.500  -1.620  1.00  0.98           C  
ATOM    386  O   MET A  26       3.204  27.467  -1.881  1.00  0.98           O  
ATOM    387  CB  MET A  26       3.393  29.830   0.318  1.00  0.98           C  
ATOM    388  CG  MET A  26       3.319  30.231   1.806  1.00  0.98           C  
ATOM    389  SD  MET A  26       1.897  31.216   2.220  1.00  0.98           S  
ATOM    390  CE  MET A  26       2.317  32.748   1.386  1.00  0.98           C  
ATOM    391  H   MET A  26       3.068  27.222   0.918  1.00  0.98           H  
ATOM    392  HA  MET A  26       1.337  29.402  -0.150  1.00  0.98           H  
ATOM    393 1HB  MET A  26       4.363  29.375   0.140  1.00  0.98           H  
ATOM    394 2HB  MET A  26       3.353  30.750  -0.272  1.00  0.98           H  
ATOM    395 1HG  MET A  26       3.303  29.331   2.424  1.00  0.98           H  
ATOM    396 2HG  MET A  26       4.211  30.798   2.064  1.00  0.98           H  
ATOM    397 1HE  MET A  26       1.522  33.476   1.539  1.00  0.98           H  
ATOM    398 2HE  MET A  26       3.252  33.138   1.791  1.00  0.98           H  
ATOM    399 3HE  MET A  26       2.441  32.558   0.320  1.00  0.98           H  
ATOM    400  N   THR A  27       2.163  29.362  -2.543  1.00  1.15           N  
ATOM    401  CA  THR A  27       2.482  29.258  -3.971  1.00  1.15           C  
ATOM    402  C   THR A  27       3.038  30.567  -4.524  1.00  1.15           C  
ATOM    403  O   THR A  27       2.532  31.652  -4.232  1.00  1.15           O  
ATOM    404  CB  THR A  27       1.268  28.809  -4.799  1.00  1.15           C  
ATOM    405  CG2 THR A  27       1.571  28.789  -6.286  1.00  1.15           C  
ATOM    406  OG1 THR A  27       0.868  27.505  -4.367  1.00  1.15           O  
ATOM    407  H   THR A  27       1.610  30.153  -2.219  1.00  1.15           H  
ATOM    408  HA  THR A  27       3.255  28.499  -4.091  1.00  1.15           H  
ATOM    409  HB  THR A  27       0.447  29.506  -4.627  1.00  1.15           H  
ATOM    410  HG1 THR A  27       1.637  26.925  -4.348  1.00  1.15           H  
ATOM    411 1HG2 THR A  27       0.684  28.469  -6.829  1.00  1.15           H  
ATOM    412 2HG2 THR A  27       1.852  29.785  -6.625  1.00  1.15           H  
ATOM    413 3HG2 THR A  27       2.386  28.095  -6.482  1.00  1.15           H  
ATOM    414  N   ARG A  28       4.106  30.481  -5.311  1.00  1.34           N  
ATOM    415  CA  ARG A  28       4.690  31.684  -5.896  1.00  1.34           C  
ATOM    416  C   ARG A  28       3.964  32.103  -7.169  1.00  1.34           C  
ATOM    417  O   ARG A  28       3.823  31.303  -8.093  1.00  1.34           O  
ATOM    418  CB  ARG A  28       6.158  31.462  -6.216  1.00  1.34           C  
ATOM    419  CG  ARG A  28       6.880  32.679  -6.789  1.00  1.34           C  
ATOM    420  CD  ARG A  28       8.333  32.404  -7.011  1.00  1.34           C  
ATOM    421  NE  ARG A  28       9.030  33.555  -7.569  1.00  1.34           N  
ATOM    422  CZ  ARG A  28      10.338  33.579  -7.896  1.00  1.34           C  
ATOM    423  NH1 ARG A  28      11.085  32.511  -7.717  1.00  1.34           N1+
ATOM    424  NH2 ARG A  28      10.872  34.679  -8.399  1.00  1.34           N  
ATOM    425  H   ARG A  28       4.504  29.575  -5.518  1.00  1.34           H  
ATOM    426  HA  ARG A  28       4.621  32.491  -5.176  1.00  1.34           H  
ATOM    427 1HB  ARG A  28       6.687  31.159  -5.314  1.00  1.34           H  
ATOM    428 2HB  ARG A  28       6.253  30.654  -6.941  1.00  1.34           H  
ATOM    429 1HG  ARG A  28       6.429  32.957  -7.746  1.00  1.34           H  
ATOM    430 2HG  ARG A  28       6.786  33.515  -6.094  1.00  1.34           H  
ATOM    431 1HD  ARG A  28       8.802  32.147  -6.062  1.00  1.34           H  
ATOM    432 2HD  ARG A  28       8.439  31.572  -7.706  1.00  1.34           H  
ATOM    433  HE  ARG A  28       8.492  34.397  -7.723  1.00  1.34           H  
ATOM    434 1HH1 ARG A  28      10.678  31.669  -7.333  1.00  1.34           H  
ATOM    435 2HH1 ARG A  28      12.063  32.531  -7.964  1.00  1.34           H  
ATOM    436 1HH2 ARG A  28      10.299  35.500  -8.537  1.00  1.34           H  
ATOM    437 2HH2 ARG A  28      11.850  34.698  -8.645  1.00  1.34           H  
ATOM    438  N   ARG A  29       3.520  33.360  -7.223  1.00  1.50           N  
ATOM    439  CA  ARG A  29       2.846  33.893  -8.397  1.00  1.50           C  
ATOM    440  C   ARG A  29       3.664  35.058  -8.948  1.00  1.50           C  
ATOM    441  O   ARG A  29       4.586  35.547  -8.292  1.00  1.50           O  
ATOM    442  CB  ARG A  29       1.442  34.364  -8.056  1.00  1.50           C  
ATOM    443  CG  ARG A  29       0.510  33.282  -7.533  1.00  1.50           C  
ATOM    444  CD  ARG A  29      -0.823  33.841  -7.242  1.00  1.50           C  
ATOM    445  NE  ARG A  29      -1.699  32.892  -6.570  1.00  1.50           N  
ATOM    446  CZ  ARG A  29      -2.521  32.016  -7.181  1.00  1.50           C  
ATOM    447  NH1 ARG A  29      -2.574  31.957  -8.496  1.00  1.50           N1+
ATOM    448  NH2 ARG A  29      -3.282  31.216  -6.454  1.00  1.50           N  
ATOM    449  H   ARG A  29       3.598  33.986  -6.424  1.00  1.50           H  
ATOM    450  HA  ARG A  29       2.782  33.115  -9.156  1.00  1.50           H  
ATOM    451 1HB  ARG A  29       1.486  35.149  -7.311  1.00  1.50           H  
ATOM    452 2HB  ARG A  29       0.977  34.790  -8.943  1.00  1.50           H  
ATOM    453 1HG  ARG A  29       0.413  32.485  -8.269  1.00  1.50           H  
ATOM    454 2HG  ARG A  29       0.916  32.873  -6.601  1.00  1.50           H  
ATOM    455 1HD  ARG A  29      -0.713  34.712  -6.611  1.00  1.50           H  
ATOM    456 2HD  ARG A  29      -1.298  34.136  -8.175  1.00  1.50           H  
ATOM    457  HE  ARG A  29      -1.668  32.886  -5.550  1.00  1.50           H  
ATOM    458 1HH1 ARG A  29      -1.995  32.569  -9.052  1.00  1.50           H  
ATOM    459 2HH1 ARG A  29      -3.194  31.300  -8.947  1.00  1.50           H  
ATOM    460 1HH2 ARG A  29      -3.264  31.286  -5.444  1.00  1.50           H  
ATOM    461 2HH2 ARG A  29      -3.902  30.560  -6.905  1.00  1.50           H  
ATOM    462  N   LEU A  30       3.315  35.538 -10.136  1.00  1.57           N  
ATOM    463  CA  LEU A  30       4.041  36.652 -10.751  1.00  1.57           C  
ATOM    464  C   LEU A  30       3.995  37.940  -9.921  1.00  1.57           C  
ATOM    465  O   LEU A  30       4.873  38.792 -10.032  1.00  1.57           O  
ATOM    466  CB  LEU A  30       3.462  36.941 -12.137  1.00  1.57           C  
ATOM    467  CG  LEU A  30       3.687  35.847 -13.183  1.00  1.57           C  
ATOM    468  CD1 LEU A  30       2.937  36.206 -14.456  1.00  1.57           C  
ATOM    469  CD2 LEU A  30       5.178  35.704 -13.442  1.00  1.57           C  
ATOM    470  H   LEU A  30       2.553  35.110 -10.641  1.00  1.57           H  
ATOM    471  HA  LEU A  30       5.084  36.358 -10.861  1.00  1.57           H  
ATOM    472 1HB  LEU A  30       2.389  37.100 -12.041  1.00  1.57           H  
ATOM    473 2HB  LEU A  30       3.909  37.860 -12.514  1.00  1.57           H  
ATOM    474  HG  LEU A  30       3.293  34.901 -12.813  1.00  1.57           H  
ATOM    475 1HD1 LEU A  30       3.089  35.425 -15.201  1.00  1.57           H  
ATOM    476 2HD1 LEU A  30       1.873  36.297 -14.238  1.00  1.57           H  
ATOM    477 3HD1 LEU A  30       3.312  37.153 -14.843  1.00  1.57           H  
ATOM    478 1HD2 LEU A  30       5.345  34.923 -14.183  1.00  1.57           H  
ATOM    479 2HD2 LEU A  30       5.573  36.649 -13.815  1.00  1.57           H  
ATOM    480 3HD2 LEU A  30       5.686  35.440 -12.514  1.00  1.57           H  
ATOM    481  N   LEU A  31       2.952  38.087  -9.111  1.00  1.50           N  
ATOM    482  CA  LEU A  31       2.771  39.270  -8.286  1.00  1.50           C  
ATOM    483  C   LEU A  31       3.197  39.065  -6.826  1.00  1.50           C  
ATOM    484  O   LEU A  31       2.920  39.916  -5.978  1.00  1.50           O  
ATOM    485  CB  LEU A  31       1.309  39.706  -8.344  1.00  1.50           C  
ATOM    486  CG  LEU A  31       0.805  40.063  -9.744  1.00  1.50           C  
ATOM    487  CD1 LEU A  31      -0.662  40.442  -9.671  1.00  1.50           C  
ATOM    488  CD2 LEU A  31       1.650  41.194 -10.304  1.00  1.50           C  
ATOM    489  H   LEU A  31       2.270  37.349  -9.063  1.00  1.50           H  
ATOM    490  HA  LEU A  31       3.382  40.070  -8.702  1.00  1.50           H  
ATOM    491 1HB  LEU A  31       0.690  38.897  -7.956  1.00  1.50           H  
ATOM    492 2HB  LEU A  31       1.178  40.579  -7.705  1.00  1.50           H  
ATOM    493  HG  LEU A  31       0.894  39.196 -10.397  1.00  1.50           H  
ATOM    494 1HD1 LEU A  31      -1.026  40.686 -10.669  1.00  1.50           H  
ATOM    495 2HD1 LEU A  31      -1.234  39.604  -9.272  1.00  1.50           H  
ATOM    496 3HD1 LEU A  31      -0.782  41.307  -9.019  1.00  1.50           H  
ATOM    497 1HD2 LEU A  31       1.301  41.448 -11.306  1.00  1.50           H  
ATOM    498 2HD2 LEU A  31       1.563  42.068  -9.658  1.00  1.50           H  
ATOM    499 3HD2 LEU A  31       2.695  40.880 -10.352  1.00  1.50           H  
ATOM    500  N   GLY A  32       3.847  37.937  -6.517  1.00  1.34           N  
ATOM    501  CA  GLY A  32       4.257  37.647  -5.141  1.00  1.34           C  
ATOM    502  C   GLY A  32       3.679  36.318  -4.673  1.00  1.34           C  
ATOM    503  O   GLY A  32       2.853  35.719  -5.359  1.00  1.34           O  
ATOM    504  H   GLY A  32       4.078  37.260  -7.244  1.00  1.34           H  
ATOM    505 1HA  GLY A  32       5.345  37.614  -5.087  1.00  1.34           H  
ATOM    506 2HA  GLY A  32       3.924  38.445  -4.478  1.00  1.34           H  
ATOM    507  N   SER A  33       4.135  35.810  -3.535  1.00  1.14           N  
ATOM    508  CA  SER A  33       3.572  34.542  -3.092  1.00  1.14           C  
ATOM    509  C   SER A  33       2.206  34.748  -2.460  1.00  1.14           C  
ATOM    510  O   SER A  33       1.939  35.812  -1.893  1.00  1.14           O  
ATOM    511  CB  SER A  33       4.495  33.872  -2.093  1.00  1.14           C  
ATOM    512  OG  SER A  33       4.581  34.619  -0.909  1.00  1.14           O  
ATOM    513  H   SER A  33       4.826  36.297  -2.982  1.00  1.14           H  
ATOM    514  HA  SER A  33       3.442  33.899  -3.953  1.00  1.14           H  
ATOM    515 1HB  SER A  33       4.116  32.872  -1.872  1.00  1.14           H  
ATOM    516 2HB  SER A  33       5.484  33.759  -2.532  1.00  1.14           H  
ATOM    517  HG  SER A  33       3.687  34.644  -0.554  1.00  1.14           H  
ATOM    518  N   THR A  34       1.387  33.697  -2.489  1.00  0.96           N  
ATOM    519  CA  THR A  34       0.089  33.706  -1.831  1.00  0.96           C  
ATOM    520  C   THR A  34      -0.111  32.421  -1.049  1.00  0.96           C  
ATOM    521  O   THR A  34       0.536  31.408  -1.312  1.00  0.96           O  
ATOM    522  CB  THR A  34      -1.071  33.852  -2.846  1.00  0.96           C  
ATOM    523  CG2 THR A  34      -0.877  35.082  -3.730  1.00  0.96           C  
ATOM    524  OG1 THR A  34      -1.135  32.688  -3.678  1.00  0.96           O  
ATOM    525  H   THR A  34       1.688  32.877  -3.012  1.00  0.96           H  
ATOM    526  HA  THR A  34       0.053  34.541  -1.130  1.00  0.96           H  
ATOM    527  HB  THR A  34      -2.010  33.946  -2.298  1.00  0.96           H  
ATOM    528  HG1 THR A  34      -1.232  31.910  -3.114  1.00  0.96           H  
ATOM    529 1HG2 THR A  34      -1.712  35.165  -4.422  1.00  0.96           H  
ATOM    530 2HG2 THR A  34      -0.836  35.975  -3.104  1.00  0.96           H  
ATOM    531 3HG2 THR A  34       0.053  34.994  -4.293  1.00  0.96           H  
ATOM    532  N   GLN A  35      -1.035  32.439  -0.105  1.00  0.83           N  
ATOM    533  CA  GLN A  35      -1.356  31.222   0.632  1.00  0.83           C  
ATOM    534  C   GLN A  35      -2.398  30.417  -0.117  1.00  0.83           C  
ATOM    535  O   GLN A  35      -3.393  30.975  -0.585  1.00  0.83           O  
ATOM    536  CB  GLN A  35      -1.816  31.557   2.047  1.00  0.83           C  
ATOM    537  CG  GLN A  35      -2.125  30.356   2.904  1.00  0.83           C  
ATOM    538  CD  GLN A  35      -2.498  30.729   4.315  1.00  0.83           C  
ATOM    539  NE2 GLN A  35      -3.571  30.144   4.788  1.00  0.83           N  
ATOM    540  OE1 GLN A  35      -1.838  31.551   4.968  1.00  0.83           O  
ATOM    541  H   GLN A  35      -1.532  33.295   0.096  1.00  0.83           H  
ATOM    542  HA  GLN A  35      -0.468  30.602   0.702  1.00  0.83           H  
ATOM    543 1HB  GLN A  35      -1.044  32.131   2.552  1.00  0.83           H  
ATOM    544 2HB  GLN A  35      -2.686  32.177   1.994  1.00  0.83           H  
ATOM    545 1HG  GLN A  35      -2.972  29.814   2.476  1.00  0.83           H  
ATOM    546 2HG  GLN A  35      -1.248  29.701   2.937  1.00  0.83           H  
ATOM    547 1HE2 GLN A  35      -3.912  30.308   5.725  1.00  0.83           H  
ATOM    548 2HE2 GLN A  35      -4.103  29.499   4.226  1.00  0.83           H  
ATOM    549  N   VAL A  36      -2.160  29.117  -0.258  1.00  0.74           N  
ATOM    550  CA  VAL A  36      -3.104  28.249  -0.952  1.00  0.74           C  
ATOM    551  C   VAL A  36      -3.738  27.215  -0.047  1.00  0.74           C  
ATOM    552  O   VAL A  36      -4.759  26.621  -0.398  1.00  0.74           O  
ATOM    553  CB  VAL A  36      -2.424  27.553  -2.130  1.00  0.74           C  
ATOM    554  CG1 VAL A  36      -1.963  28.590  -3.132  1.00  0.74           C  
ATOM    555  CG2 VAL A  36      -1.222  26.761  -1.654  1.00  0.74           C  
ATOM    556  H   VAL A  36      -1.305  28.725   0.133  1.00  0.74           H  
ATOM    557  HA  VAL A  36      -3.902  28.872  -1.354  1.00  0.74           H  
ATOM    558  HB  VAL A  36      -3.142  26.892  -2.613  1.00  0.74           H  
ATOM    559 1HG1 VAL A  36      -1.506  28.087  -3.972  1.00  0.74           H  
ATOM    560 2HG1 VAL A  36      -2.818  29.167  -3.479  1.00  0.74           H  
ATOM    561 3HG1 VAL A  36      -1.237  29.258  -2.662  1.00  0.74           H  
ATOM    562 1HG2 VAL A  36      -0.751  26.270  -2.504  1.00  0.74           H  
ATOM    563 2HG2 VAL A  36      -0.516  27.435  -1.198  1.00  0.74           H  
ATOM    564 3HG2 VAL A  36      -1.525  26.019  -0.936  1.00  0.74           H  
ATOM    565  N   GLY A  37      -3.167  27.039   1.134  1.00  0.70           N  
ATOM    566  CA  GLY A  37      -3.727  26.113   2.110  1.00  0.70           C  
ATOM    567  C   GLY A  37      -2.879  26.066   3.360  1.00  0.70           C  
ATOM    568  O   GLY A  37      -1.992  26.898   3.540  1.00  0.70           O  
ATOM    569  H   GLY A  37      -2.294  27.524   1.332  1.00  0.70           H  
ATOM    570 1HA  GLY A  37      -4.738  26.426   2.373  1.00  0.70           H  
ATOM    571 2HA  GLY A  37      -3.818  25.123   1.689  1.00  0.70           H  
ATOM    572  N   VAL A  38      -3.224  25.153   4.253  1.00  0.68           N  
ATOM    573  CA  VAL A  38      -2.588  24.963   5.549  1.00  0.68           C  
ATOM    574  C   VAL A  38      -2.346  23.482   5.793  1.00  0.68           C  
ATOM    575  O   VAL A  38      -3.176  22.675   5.414  1.00  0.68           O  
ATOM    576  CB  VAL A  38      -3.517  25.472   6.652  1.00  0.68           C  
ATOM    577  CG1 VAL A  38      -2.874  25.327   8.032  1.00  0.68           C  
ATOM    578  CG2 VAL A  38      -3.928  26.890   6.368  1.00  0.68           C  
ATOM    579  H   VAL A  38      -4.002  24.542   4.021  1.00  0.68           H  
ATOM    580  HA  VAL A  38      -1.640  25.497   5.566  1.00  0.68           H  
ATOM    581  HB  VAL A  38      -4.405  24.860   6.647  1.00  0.68           H  
ATOM    582 1HG1 VAL A  38      -3.577  25.668   8.787  1.00  0.68           H  
ATOM    583 2HG1 VAL A  38      -2.625  24.290   8.226  1.00  0.68           H  
ATOM    584 3HG1 VAL A  38      -1.970  25.932   8.077  1.00  0.68           H  
ATOM    585 1HG2 VAL A  38      -4.629  27.208   7.124  1.00  0.68           H  
ATOM    586 2HG2 VAL A  38      -3.055  27.545   6.365  1.00  0.68           H  
ATOM    587 3HG2 VAL A  38      -4.422  26.947   5.412  1.00  0.68           H  
ATOM    588  N   GLY A  39      -1.213  23.101   6.348  1.00  0.68           N  
ATOM    589  CA  GLY A  39      -1.059  21.699   6.711  1.00  0.68           C  
ATOM    590  C   GLY A  39      -0.616  21.579   8.158  1.00  0.68           C  
ATOM    591  O   GLY A  39      -0.558  22.572   8.891  1.00  0.68           O  
ATOM    592  H   GLY A  39      -0.515  23.790   6.595  1.00  0.68           H  
ATOM    593 1HA  GLY A  39      -2.010  21.176   6.589  1.00  0.68           H  
ATOM    594 2HA  GLY A  39      -0.360  21.206   6.057  1.00  0.68           H  
ATOM    595  N   VAL A  40      -0.264  20.373   8.565  1.00  0.70           N  
ATOM    596  CA  VAL A  40       0.133  20.158   9.948  1.00  0.70           C  
ATOM    597  C   VAL A  40       1.294  19.198  10.049  1.00  0.70           C  
ATOM    598  O   VAL A  40       1.377  18.223   9.302  1.00  0.70           O  
ATOM    599  CB  VAL A  40      -1.073  19.605  10.734  1.00  0.70           C  
ATOM    600  CG1 VAL A  40      -1.488  18.272  10.170  1.00  0.70           C  
ATOM    601  CG2 VAL A  40      -0.756  19.474  12.221  1.00  0.70           C  
ATOM    602  H   VAL A  40      -0.327  19.605   7.895  1.00  0.70           H  
ATOM    603  HA  VAL A  40       0.436  21.109  10.383  1.00  0.70           H  
ATOM    604  HB  VAL A  40      -1.903  20.287  10.601  1.00  0.70           H  
ATOM    605 1HG1 VAL A  40      -2.358  17.904  10.706  1.00  0.70           H  
ATOM    606 2HG1 VAL A  40      -1.730  18.396   9.113  1.00  0.70           H  
ATOM    607 3HG1 VAL A  40      -0.668  17.561  10.279  1.00  0.70           H  
ATOM    608 1HG2 VAL A  40      -1.633  19.109  12.739  1.00  0.70           H  
ATOM    609 2HG2 VAL A  40       0.063  18.777  12.375  1.00  0.70           H  
ATOM    610 3HG2 VAL A  40      -0.478  20.449  12.619  1.00  0.70           H  
ATOM    611  N   MET A  41       2.205  19.467  10.968  1.00  0.72           N  
ATOM    612  CA  MET A  41       3.278  18.532  11.186  1.00  0.72           C  
ATOM    613  C   MET A  41       3.063  17.779  12.488  1.00  0.72           C  
ATOM    614  O   MET A  41       2.723  18.376  13.519  1.00  0.72           O  
ATOM    615  CB  MET A  41       4.629  19.228  11.136  1.00  0.72           C  
ATOM    616  CG  MET A  41       4.944  19.816   9.795  1.00  0.72           C  
ATOM    617  SD  MET A  41       6.515  20.637   9.658  1.00  0.72           S  
ATOM    618  CE  MET A  41       6.487  21.379   8.018  1.00  0.72           C  
ATOM    619  H   MET A  41       2.119  20.296  11.542  1.00  0.72           H  
ATOM    620  HA  MET A  41       3.255  17.819  10.394  1.00  0.72           H  
ATOM    621 1HB  MET A  41       4.635  20.022  11.849  1.00  0.72           H  
ATOM    622 2HB  MET A  41       5.420  18.525  11.410  1.00  0.72           H  
ATOM    623 1HG  MET A  41       4.928  19.034   9.080  1.00  0.72           H  
ATOM    624 2HG  MET A  41       4.169  20.527   9.571  1.00  0.72           H  
ATOM    625 1HE  MET A  41       7.424  21.915   7.851  1.00  0.72           H  
ATOM    626 2HE  MET A  41       6.378  20.613   7.266  1.00  0.72           H  
ATOM    627 3HE  MET A  41       5.653  22.075   7.946  1.00  0.72           H  
ATOM    628  N   GLN A  42       3.293  16.472  12.421  1.00  0.74           N  
ATOM    629  CA  GLN A  42       3.202  15.566  13.565  1.00  0.74           C  
ATOM    630  C   GLN A  42       4.271  14.497  13.470  1.00  0.74           C  
ATOM    631  O   GLN A  42       4.371  13.822  12.447  1.00  0.74           O  
ATOM    632  CB  GLN A  42       1.820  14.903  13.637  1.00  0.74           C  
ATOM    633  CG  GLN A  42       1.729  13.907  14.767  1.00  0.74           C  
ATOM    634  CD  GLN A  42       0.405  13.246  14.918  1.00  0.74           C  
ATOM    635  NE2 GLN A  42       0.430  11.960  15.287  1.00  0.74           N  
ATOM    636  OE1 GLN A  42      -0.639  13.867  14.701  1.00  0.74           O  
ATOM    637  H   GLN A  42       3.545  16.095  11.505  1.00  0.74           H  
ATOM    638  HA  GLN A  42       3.369  16.133  14.478  1.00  0.74           H  
ATOM    639 1HB  GLN A  42       1.050  15.665  13.774  1.00  0.74           H  
ATOM    640 2HB  GLN A  42       1.607  14.380  12.717  1.00  0.74           H  
ATOM    641 1HG  GLN A  42       2.429  13.121  14.536  1.00  0.74           H  
ATOM    642 2HG  GLN A  42       1.999  14.390  15.706  1.00  0.74           H  
ATOM    643 1HE2 GLN A  42      -0.423  11.449  15.399  1.00  0.74           H  
ATOM    644 2HE2 GLN A  42       1.329  11.465  15.441  1.00  0.74           H  
ATOM    645  N   GLU A  43       5.073  14.331  14.529  1.00  0.76           N  
ATOM    646  CA  GLU A  43       6.153  13.349  14.551  1.00  0.76           C  
ATOM    647  C   GLU A  43       7.117  13.613  13.401  1.00  0.76           C  
ATOM    648  O   GLU A  43       7.709  12.686  12.842  1.00  0.76           O  
ATOM    649  CB  GLU A  43       5.592  11.922  14.458  1.00  0.76           C  
ATOM    650  CG  GLU A  43       4.710  11.488  15.620  1.00  0.76           C  
ATOM    651  CD  GLU A  43       4.099  10.129  15.402  1.00  0.76           C  
ATOM    652  OE1 GLU A  43       4.829   9.191  15.097  1.00  0.76           O  
ATOM    653  OE2 GLU A  43       2.888  10.030  15.487  1.00  0.76           O1-
ATOM    654  H   GLU A  43       4.987  14.964  15.334  1.00  0.76           H  
ATOM    655  HA  GLU A  43       6.700  13.458  15.489  1.00  0.76           H  
ATOM    656 1HB  GLU A  43       5.026  11.787  13.545  1.00  0.76           H  
ATOM    657 2HB  GLU A  43       6.424  11.223  14.414  1.00  0.76           H  
ATOM    658 1HG  GLU A  43       5.334  11.440  16.510  1.00  0.76           H  
ATOM    659 2HG  GLU A  43       3.946  12.215  15.810  1.00  0.76           H  
ATOM    660  N   GLY A  44       7.248  14.890  13.036  1.00  0.76           N  
ATOM    661  CA  GLY A  44       8.130  15.320  11.959  1.00  0.76           C  
ATOM    662  C   GLY A  44       7.528  15.134  10.554  1.00  0.76           C  
ATOM    663  O   GLY A  44       8.186  15.447   9.560  1.00  0.76           O  
ATOM    664  H   GLY A  44       6.719  15.604  13.560  1.00  0.76           H  
ATOM    665 1HA  GLY A  44       8.372  16.375  12.107  1.00  0.76           H  
ATOM    666 2HA  GLY A  44       9.068  14.773  12.027  1.00  0.76           H  
ATOM    667  N   VAL A  45       6.295  14.629  10.454  1.00  0.74           N  
ATOM    668  CA  VAL A  45       5.700  14.377   9.146  1.00  0.74           C  
ATOM    669  C   VAL A  45       4.733  15.489   8.763  1.00  0.74           C  
ATOM    670  O   VAL A  45       3.858  15.828   9.552  1.00  0.74           O  
ATOM    671  CB  VAL A  45       4.898  13.065   9.152  1.00  0.74           C  
ATOM    672  CG1 VAL A  45       4.303  12.827   7.761  1.00  0.74           C  
ATOM    673  CG2 VAL A  45       5.752  11.907   9.648  1.00  0.74           C  
ATOM    674  H   VAL A  45       5.772  14.368  11.286  1.00  0.74           H  
ATOM    675  HA  VAL A  45       6.488  14.300   8.412  1.00  0.74           H  
ATOM    676  HB  VAL A  45       4.073  13.168   9.834  1.00  0.74           H  
ATOM    677 1HG1 VAL A  45       3.706  11.930   7.773  1.00  0.74           H  
ATOM    678 2HG1 VAL A  45       3.672  13.665   7.483  1.00  0.74           H  
ATOM    679 3HG1 VAL A  45       5.101  12.717   7.038  1.00  0.74           H  
ATOM    680 1HG2 VAL A  45       5.153  11.005   9.657  1.00  0.74           H  
ATOM    681 2HG2 VAL A  45       6.587  11.753   9.021  1.00  0.74           H  
ATOM    682 3HG2 VAL A  45       6.102  12.128  10.659  1.00  0.74           H  
ATOM    683  N   PHE A  46       4.900  16.093   7.583  1.00  0.72           N  
ATOM    684  CA  PHE A  46       3.974  17.148   7.140  1.00  0.72           C  
ATOM    685  C   PHE A  46       2.767  16.567   6.429  1.00  0.72           C  
ATOM    686  O   PHE A  46       2.922  15.763   5.509  1.00  0.72           O  
ATOM    687  CB  PHE A  46       4.654  18.167   6.225  1.00  0.72           C  
ATOM    688  CG  PHE A  46       3.718  19.273   5.749  1.00  0.72           C  
ATOM    689  CD1 PHE A  46       3.321  20.281   6.586  1.00  0.72           C  
ATOM    690  CD2 PHE A  46       3.234  19.293   4.472  1.00  0.72           C  
ATOM    691  CE1 PHE A  46       2.491  21.267   6.168  1.00  0.72           C  
ATOM    692  CE2 PHE A  46       2.391  20.282   4.055  1.00  0.72           C  
ATOM    693  CZ  PHE A  46       2.031  21.269   4.901  1.00  0.72           C  
ATOM    694  H   PHE A  46       5.661  15.802   6.984  1.00  0.72           H  
ATOM    695  HA  PHE A  46       3.594  17.669   8.012  1.00  0.72           H  
ATOM    696 1HB  PHE A  46       5.479  18.617   6.751  1.00  0.72           H  
ATOM    697 2HB  PHE A  46       5.064  17.672   5.371  1.00  0.72           H  
ATOM    698  HD1 PHE A  46       3.664  20.287   7.568  1.00  0.72           H  
ATOM    699  HD2 PHE A  46       3.518  18.523   3.800  1.00  0.72           H  
ATOM    700  HE1 PHE A  46       2.188  22.045   6.848  1.00  0.72           H  
ATOM    701  HE2 PHE A  46       2.008  20.281   3.051  1.00  0.72           H  
ATOM    702  HZ  PHE A  46       1.360  22.050   4.576  1.00  0.72           H  
ATOM    703  N   HIS A  47       1.565  16.989   6.822  1.00  0.70           N  
ATOM    704  CA  HIS A  47       0.358  16.481   6.195  1.00  0.70           C  
ATOM    705  C   HIS A  47      -0.494  17.617   5.658  1.00  0.70           C  
ATOM    706  O   HIS A  47      -0.676  18.640   6.321  1.00  0.70           O  
ATOM    707  CB  HIS A  47      -0.517  15.778   7.223  1.00  0.70           C  
ATOM    708  CG  HIS A  47       0.156  14.737   8.018  1.00  0.70           C  
ATOM    709  CD2 HIS A  47       0.208  13.408   7.899  1.00  0.70           C  
ATOM    710  ND1 HIS A  47       0.917  15.047   9.108  1.00  0.70           N  
ATOM    711  CE1 HIS A  47       1.380  13.948   9.634  1.00  0.70           C  
ATOM    712  NE2 HIS A  47       0.952  12.931   8.916  1.00  0.70           N  
ATOM    713  H   HIS A  47       1.496  17.628   7.609  1.00  0.70           H  
ATOM    714  HA  HIS A  47       0.597  15.805   5.380  1.00  0.70           H  
ATOM    715 1HB  HIS A  47      -0.900  16.516   7.908  1.00  0.70           H  
ATOM    716 2HB  HIS A  47      -1.368  15.340   6.731  1.00  0.70           H  
ATOM    717  HD1 HIS A  47       1.131  15.977   9.452  1.00  0.70           H  
ATOM    718  HD2 HIS A  47      -0.191  12.727   7.230  1.00  0.70           H  
ATOM    719  HE1 HIS A  47       2.010  13.987  10.515  1.00  0.70           H  
ATOM    720  N   THR A  48      -1.048  17.417   4.468  1.00  0.70           N  
ATOM    721  CA  THR A  48      -1.958  18.380   3.860  1.00  0.70           C  
ATOM    722  C   THR A  48      -3.001  17.735   2.946  1.00  0.70           C  
ATOM    723  O   THR A  48      -3.147  16.513   2.883  1.00  0.70           O  
ATOM    724  CB  THR A  48      -1.163  19.502   3.163  1.00  0.70           C  
ATOM    725  CG2 THR A  48      -0.395  19.014   2.057  1.00  0.70           C  
ATOM    726  OG1 THR A  48      -2.058  20.537   2.737  1.00  0.70           O  
ATOM    727  H   THR A  48      -0.830  16.555   3.968  1.00  0.70           H  
ATOM    728  HA  THR A  48      -2.500  18.874   4.663  1.00  0.70           H  
ATOM    729  HB  THR A  48      -0.487  19.925   3.892  1.00  0.70           H  
ATOM    730  HG1 THR A  48      -2.502  20.248   1.927  1.00  0.70           H  
ATOM    731 1HG2 THR A  48       0.154  19.838   1.658  1.00  0.70           H  
ATOM    732 2HG2 THR A  48       0.290  18.250   2.416  1.00  0.70           H  
ATOM    733 3HG2 THR A  48      -1.054  18.599   1.300  1.00  0.70           H  
ATOM    734  N   MET A  49      -3.755  18.587   2.257  1.00  0.70           N  
ATOM    735  CA  MET A  49      -4.809  18.114   1.374  1.00  0.70           C  
ATOM    736  C   MET A  49      -4.271  18.009  -0.029  1.00  0.70           C  
ATOM    737  O   MET A  49      -3.543  18.904  -0.488  1.00  0.70           O  
ATOM    738  CB  MET A  49      -5.974  19.066   1.398  1.00  0.70           C  
ATOM    739  CG  MET A  49      -6.517  19.294   2.724  1.00  0.70           C  
ATOM    740  SD  MET A  49      -7.172  17.860   3.430  1.00  0.70           S  
ATOM    741  CE  MET A  49      -8.575  17.699   2.402  1.00  0.70           C  
ATOM    742  H   MET A  49      -3.546  19.570   2.360  1.00  0.70           H  
ATOM    743  HA  MET A  49      -5.129  17.124   1.695  1.00  0.70           H  
ATOM    744 1HB  MET A  49      -5.677  19.996   0.995  1.00  0.70           H  
ATOM    745 2HB  MET A  49      -6.771  18.665   0.764  1.00  0.70           H  
ATOM    746 1HG  MET A  49      -5.698  19.622   3.333  1.00  0.70           H  
ATOM    747 2HG  MET A  49      -7.289  20.069   2.700  1.00  0.70           H  
ATOM    748 1HE  MET A  49      -9.124  16.817   2.673  1.00  0.70           H  
ATOM    749 2HE  MET A  49      -9.206  18.576   2.508  1.00  0.70           H  
ATOM    750 3HE  MET A  49      -8.247  17.609   1.373  1.00  0.70           H  
ATOM    751  N   TRP A  50      -4.667  16.965  -0.732  1.00  0.72           N  
ATOM    752  CA  TRP A  50      -4.187  16.767  -2.087  1.00  0.72           C  
ATOM    753  C   TRP A  50      -4.547  17.992  -2.921  1.00  0.72           C  
ATOM    754  O   TRP A  50      -3.674  18.559  -3.563  1.00  0.72           O  
ATOM    755  CB  TRP A  50      -4.704  15.480  -2.753  1.00  0.72           C  
ATOM    756  CG  TRP A  50      -4.031  15.206  -4.065  1.00  0.72           C  
ATOM    757  CD1 TRP A  50      -4.362  15.695  -5.291  1.00  0.72           C  
ATOM    758  CD2 TRP A  50      -2.888  14.341  -4.273  1.00  0.72           C  
ATOM    759  CE2 TRP A  50      -2.581  14.385  -5.632  1.00  0.72           C  
ATOM    760  CE3 TRP A  50      -2.119  13.544  -3.424  1.00  0.72           C  
ATOM    761  NE1 TRP A  50      -3.490  15.211  -6.244  1.00  0.72           N  
ATOM    762  CZ2 TRP A  50      -1.523  13.671  -6.164  1.00  0.72           C  
ATOM    763  CZ3 TRP A  50      -1.055  12.827  -3.947  1.00  0.72           C  
ATOM    764  CH2 TRP A  50      -0.761  12.889  -5.283  1.00  0.72           C  
ATOM    765  H   TRP A  50      -5.315  16.308  -0.304  1.00  0.72           H  
ATOM    766  HA  TRP A  50      -3.101  16.689  -2.054  1.00  0.72           H  
ATOM    767 1HB  TRP A  50      -4.547  14.627  -2.089  1.00  0.72           H  
ATOM    768 2HB  TRP A  50      -5.756  15.553  -2.947  1.00  0.72           H  
ATOM    769  HD1 TRP A  50      -5.188  16.377  -5.484  1.00  0.72           H  
ATOM    770  HE1 TRP A  50      -3.510  15.426  -7.233  1.00  0.72           H  
ATOM    771  HE3 TRP A  50      -2.363  13.486  -2.377  1.00  0.72           H  
ATOM    772  HZ2 TRP A  50      -1.280  13.705  -7.226  1.00  0.72           H  
ATOM    773  HZ3 TRP A  50      -0.461  12.211  -3.271  1.00  0.72           H  
ATOM    774  HH2 TRP A  50       0.080  12.313  -5.669  1.00  0.72           H  
ATOM    775  N   HIS A  51      -5.805  18.455  -2.888  1.00  0.76           N  
ATOM    776  CA  HIS A  51      -6.175  19.615  -3.708  1.00  0.76           C  
ATOM    777  C   HIS A  51      -5.352  20.893  -3.456  1.00  0.76           C  
ATOM    778  O   HIS A  51      -5.327  21.780  -4.310  1.00  0.76           O  
ATOM    779  CB  HIS A  51      -7.667  20.008  -3.590  1.00  0.76           C  
ATOM    780  CG  HIS A  51      -8.146  20.662  -2.286  1.00  0.76           C  
ATOM    781  CD2 HIS A  51      -8.350  21.974  -1.975  1.00  0.76           C  
ATOM    782  ND1 HIS A  51      -8.496  19.946  -1.167  1.00  0.76           N  
ATOM    783  CE1 HIS A  51      -8.908  20.777  -0.219  1.00  0.76           C  
ATOM    784  NE2 HIS A  51      -8.828  22.025  -0.684  1.00  0.76           N  
ATOM    785  H   HIS A  51      -6.516  17.945  -2.348  1.00  0.76           H  
ATOM    786  HA  HIS A  51      -6.011  19.350  -4.753  1.00  0.76           H  
ATOM    787 1HB  HIS A  51      -7.921  20.679  -4.407  1.00  0.76           H  
ATOM    788 2HB  HIS A  51      -8.264  19.104  -3.724  1.00  0.76           H  
ATOM    789  HD1 HIS A  51      -8.539  18.924  -1.089  1.00  0.76           H  
ATOM    790  HD2 HIS A  51      -8.216  22.895  -2.543  1.00  0.76           H  
ATOM    791  HE1 HIS A  51      -9.237  20.389   0.746  1.00  0.76           H  
ATOM    792  N   VAL A  52      -4.717  21.023  -2.287  1.00  0.81           N  
ATOM    793  CA  VAL A  52      -3.925  22.209  -1.988  1.00  0.81           C  
ATOM    794  C   VAL A  52      -2.590  22.188  -2.702  1.00  0.81           C  
ATOM    795  O   VAL A  52      -2.159  23.201  -3.259  1.00  0.81           O  
ATOM    796  CB  VAL A  52      -3.675  22.351  -0.481  1.00  0.81           C  
ATOM    797  CG1 VAL A  52      -2.693  23.443  -0.229  1.00  0.81           C  
ATOM    798  CG2 VAL A  52      -4.987  22.694   0.211  1.00  0.81           C  
ATOM    799  H   VAL A  52      -4.713  20.257  -1.620  1.00  0.81           H  
ATOM    800  HA  VAL A  52      -4.484  23.084  -2.323  1.00  0.81           H  
ATOM    801  HB  VAL A  52      -3.269  21.418  -0.095  1.00  0.81           H  
ATOM    802 1HG1 VAL A  52      -2.507  23.530   0.835  1.00  0.81           H  
ATOM    803 2HG1 VAL A  52      -1.767  23.208  -0.737  1.00  0.81           H  
ATOM    804 3HG1 VAL A  52      -3.097  24.372  -0.616  1.00  0.81           H  
ATOM    805 1HG2 VAL A  52      -4.827  22.793   1.288  1.00  0.81           H  
ATOM    806 2HG2 VAL A  52      -5.364  23.641  -0.189  1.00  0.81           H  
ATOM    807 3HG2 VAL A  52      -5.715  21.924   0.021  1.00  0.81           H  
ATOM    808  N   THR A  53      -1.939  21.029  -2.680  1.00  0.87           N  
ATOM    809  CA  THR A  53      -0.610  20.942  -3.272  1.00  0.87           C  
ATOM    810  C   THR A  53      -0.593  20.279  -4.641  1.00  0.87           C  
ATOM    811  O   THR A  53       0.379  20.387  -5.385  1.00  0.87           O  
ATOM    812  CB  THR A  53       0.285  20.098  -2.376  1.00  0.87           C  
ATOM    813  CG2 THR A  53       0.224  20.632  -0.997  1.00  0.87           C  
ATOM    814  OG1 THR A  53      -0.183  18.741  -2.352  1.00  0.87           O  
ATOM    815  H   THR A  53      -2.370  20.231  -2.203  1.00  0.87           H  
ATOM    816  HA  THR A  53      -0.200  21.944  -3.368  1.00  0.87           H  
ATOM    817  HB  THR A  53       1.312  20.125  -2.752  1.00  0.87           H  
ATOM    818  HG1 THR A  53       0.548  18.204  -2.007  1.00  0.87           H  
ATOM    819 1HG2 THR A  53       0.859  20.023  -0.394  1.00  0.87           H  
ATOM    820 2HG2 THR A  53       0.565  21.656  -0.981  1.00  0.87           H  
ATOM    821 3HG2 THR A  53      -0.801  20.585  -0.631  1.00  0.87           H  
ATOM    822  N   LYS A  54      -1.640  19.536  -4.940  1.00  0.94           N  
ATOM    823  CA  LYS A  54      -1.797  18.721  -6.141  1.00  0.94           C  
ATOM    824  C   LYS A  54      -0.690  17.672  -6.242  1.00  0.94           C  
ATOM    825  O   LYS A  54      -0.384  17.172  -7.330  1.00  0.94           O  
ATOM    826  CB  LYS A  54      -1.834  19.615  -7.383  1.00  0.94           C  
ATOM    827  CG  LYS A  54      -2.959  20.655  -7.343  1.00  0.94           C  
ATOM    828  CD  LYS A  54      -3.013  21.479  -8.619  1.00  0.94           C  
ATOM    829  CE  LYS A  54      -4.103  22.540  -8.539  1.00  0.94           C  
ATOM    830  NZ  LYS A  54      -4.142  23.391  -9.762  1.00  0.94           N1+
ATOM    831  H   LYS A  54      -2.395  19.497  -4.276  1.00  0.94           H  
ATOM    832  HA  LYS A  54      -2.749  18.194  -6.068  1.00  0.94           H  
ATOM    833 1HB  LYS A  54      -0.886  20.134  -7.509  1.00  0.94           H  
ATOM    834 2HB  LYS A  54      -1.984  18.995  -8.267  1.00  0.94           H  
ATOM    835 1HG  LYS A  54      -3.915  20.148  -7.201  1.00  0.94           H  
ATOM    836 2HG  LYS A  54      -2.805  21.327  -6.495  1.00  0.94           H  
ATOM    837 1HD  LYS A  54      -2.050  21.967  -8.776  1.00  0.94           H  
ATOM    838 2HD  LYS A  54      -3.212  20.824  -9.469  1.00  0.94           H  
ATOM    839 1HE  LYS A  54      -5.068  22.050  -8.417  1.00  0.94           H  
ATOM    840 2HE  LYS A  54      -3.918  23.176  -7.671  1.00  0.94           H  
ATOM    841 1HZ  LYS A  54      -4.875  24.080  -9.671  1.00  0.94           H  
ATOM    842 2HZ  LYS A  54      -3.253  23.859  -9.877  1.00  0.94           H  
ATOM    843 3HZ  LYS A  54      -4.324  22.812 -10.570  1.00  0.94           H  
ATOM    844  N   GLY A  55      -0.107  17.312  -5.092  1.00  1.00           N  
ATOM    845  CA  GLY A  55       0.960  16.329  -5.036  1.00  1.00           C  
ATOM    846  C   GLY A  55       2.333  16.956  -5.326  1.00  1.00           C  
ATOM    847  O   GLY A  55       3.333  16.246  -5.420  1.00  1.00           O  
ATOM    848  H   GLY A  55      -0.381  17.765  -4.219  1.00  1.00           H  
ATOM    849 1HA  GLY A  55       0.970  15.868  -4.048  1.00  1.00           H  
ATOM    850 2HA  GLY A  55       0.761  15.539  -5.755  1.00  1.00           H  
ATOM    851  N   ALA A  56       2.377  18.277  -5.535  1.00  1.05           N  
ATOM    852  CA  ALA A  56       3.621  18.980  -5.822  1.00  1.05           C  
ATOM    853  C   ALA A  56       4.538  18.978  -4.619  1.00  1.05           C  
ATOM    854  O   ALA A  56       4.073  18.987  -3.481  1.00  1.05           O  
ATOM    855  CB  ALA A  56       3.348  20.416  -6.225  1.00  1.05           C  
ATOM    856  H   ALA A  56       1.528  18.836  -5.486  1.00  1.05           H  
ATOM    857  HA  ALA A  56       4.122  18.465  -6.640  1.00  1.05           H  
ATOM    858 1HB  ALA A  56       4.291  20.914  -6.451  1.00  1.05           H  
ATOM    859 2HB  ALA A  56       2.703  20.433  -7.103  1.00  1.05           H  
ATOM    860 3HB  ALA A  56       2.856  20.932  -5.404  1.00  1.05           H  
ATOM    861  N   ALA A  57       5.844  18.972  -4.858  1.00  1.11           N  
ATOM    862  CA  ALA A  57       6.803  19.080  -3.760  1.00  1.11           C  
ATOM    863  C   ALA A  57       6.649  20.427  -3.075  1.00  1.11           C  
ATOM    864  O   ALA A  57       6.355  21.426  -3.737  1.00  1.11           O  
ATOM    865  CB  ALA A  57       8.215  18.913  -4.260  1.00  1.11           C  
ATOM    866  H   ALA A  57       6.181  18.925  -5.808  1.00  1.11           H  
ATOM    867  HA  ALA A  57       6.586  18.298  -3.031  1.00  1.11           H  
ATOM    868 1HB  ALA A  57       8.891  18.976  -3.412  1.00  1.11           H  
ATOM    869 2HB  ALA A  57       8.323  17.937  -4.732  1.00  1.11           H  
ATOM    870 3HB  ALA A  57       8.447  19.694  -4.976  1.00  1.11           H  
ATOM    871  N   LEU A  58       6.859  20.461  -1.765  1.00  1.18           N  
ATOM    872  CA  LEU A  58       6.741  21.701  -1.007  1.00  1.18           C  
ATOM    873  C   LEU A  58       8.079  22.215  -0.504  1.00  1.18           C  
ATOM    874  O   LEU A  58       8.997  21.439  -0.270  1.00  1.18           O  
ATOM    875  CB  LEU A  58       5.812  21.468   0.177  1.00  1.18           C  
ATOM    876  CG  LEU A  58       4.457  20.950  -0.205  1.00  1.18           C  
ATOM    877  CD1 LEU A  58       3.686  20.720   1.028  1.00  1.18           C  
ATOM    878  CD2 LEU A  58       3.772  21.919  -1.131  1.00  1.18           C  
ATOM    879  H   LEU A  58       7.109  19.594  -1.285  1.00  1.18           H  
ATOM    880  HA  LEU A  58       6.305  22.460  -1.653  1.00  1.18           H  
ATOM    881 1HB  LEU A  58       6.271  20.738   0.841  1.00  1.18           H  
ATOM    882 2HB  LEU A  58       5.688  22.405   0.722  1.00  1.18           H  
ATOM    883  HG  LEU A  58       4.567  20.001  -0.717  1.00  1.18           H  
ATOM    884 1HD1 LEU A  58       2.722  20.326   0.781  1.00  1.18           H  
ATOM    885 2HD1 LEU A  58       4.224  20.004   1.650  1.00  1.18           H  
ATOM    886 3HD1 LEU A  58       3.570  21.661   1.565  1.00  1.18           H  
ATOM    887 1HD2 LEU A  58       2.819  21.530  -1.407  1.00  1.18           H  
ATOM    888 2HD2 LEU A  58       3.649  22.879  -0.635  1.00  1.18           H  
ATOM    889 3HD2 LEU A  58       4.372  22.052  -2.030  1.00  1.18           H  
ATOM    890  N   ARG A  59       8.213  23.519  -0.307  1.00  1.25           N  
ATOM    891  CA  ARG A  59       9.448  23.998   0.316  1.00  1.25           C  
ATOM    892  C   ARG A  59       9.210  24.217   1.803  1.00  1.25           C  
ATOM    893  O   ARG A  59       8.092  24.538   2.213  1.00  1.25           O  
ATOM    894  CB  ARG A  59       9.981  25.273  -0.334  1.00  1.25           C  
ATOM    895  CG  ARG A  59      10.348  25.149  -1.820  1.00  1.25           C  
ATOM    896  CD  ARG A  59      11.477  24.178  -2.038  1.00  1.25           C  
ATOM    897  NE  ARG A  59      12.766  24.594  -1.423  1.00  1.25           N  
ATOM    898  CZ  ARG A  59      13.694  25.379  -2.028  1.00  1.25           C  
ATOM    899  NH1 ARG A  59      13.461  25.822  -3.248  1.00  1.25           N1+
ATOM    900  NH2 ARG A  59      14.844  25.711  -1.429  1.00  1.25           N  
ATOM    901  H   ARG A  59       7.467  24.160  -0.541  1.00  1.25           H  
ATOM    902  HA  ARG A  59      10.219  23.243   0.207  1.00  1.25           H  
ATOM    903 1HB  ARG A  59       9.244  26.067  -0.235  1.00  1.25           H  
ATOM    904 2HB  ARG A  59      10.880  25.592   0.201  1.00  1.25           H  
ATOM    905 1HG  ARG A  59       9.483  24.793  -2.379  1.00  1.25           H  
ATOM    906 2HG  ARG A  59      10.655  26.123  -2.202  1.00  1.25           H  
ATOM    907 1HD  ARG A  59      11.188  23.232  -1.593  1.00  1.25           H  
ATOM    908 2HD  ARG A  59      11.639  24.037  -3.103  1.00  1.25           H  
ATOM    909  HE  ARG A  59      12.957  24.265  -0.468  1.00  1.25           H  
ATOM    910 1HH1 ARG A  59      12.600  25.580  -3.716  1.00  1.25           H  
ATOM    911 2HH1 ARG A  59      14.142  26.405  -3.713  1.00  1.25           H  
ATOM    912 1HH2 ARG A  59      15.093  25.381  -0.479  1.00  1.25           H  
ATOM    913 2HH2 ARG A  59      15.506  26.292  -1.915  1.00  1.25           H  
ATOM    914  N   SER A  60      10.253  24.027   2.600  1.00  1.33           N  
ATOM    915  CA  SER A  60      10.185  24.276   4.038  1.00  1.33           C  
ATOM    916  C   SER A  60      11.544  24.700   4.579  1.00  1.33           C  
ATOM    917  O   SER A  60      12.523  23.931   4.545  1.00  1.33           O  
ATOM    918  CB  SER A  60       9.706  23.064   4.802  1.00  1.33           C  
ATOM    919  OG  SER A  60       9.676  23.371   6.164  1.00  1.33           O  
ATOM    920  H   SER A  60      11.132  23.743   2.170  1.00  1.33           H  
ATOM    921  HA  SER A  60       9.483  25.092   4.213  1.00  1.33           H  
ATOM    922 1HB  SER A  60       8.716  22.762   4.462  1.00  1.33           H  
ATOM    923 2HB  SER A  60      10.386  22.232   4.630  1.00  1.33           H  
ATOM    924  HG  SER A  60       9.823  22.542   6.650  1.00  1.33           H  
ATOM    925  N   GLY A  61      11.600  25.904   5.135  1.00  1.39           N  
ATOM    926  CA  GLY A  61      12.874  26.423   5.584  1.00  1.39           C  
ATOM    927  C   GLY A  61      13.757  26.550   4.353  1.00  1.39           C  
ATOM    928  O   GLY A  61      13.367  27.188   3.376  1.00  1.39           O  
ATOM    929  H   GLY A  61      10.767  26.474   5.190  1.00  1.39           H  
ATOM    930 1HA  GLY A  61      12.742  27.395   6.059  1.00  1.39           H  
ATOM    931 2HA  GLY A  61      13.324  25.747   6.311  1.00  1.39           H  
ATOM    932  N   GLU A  62      14.930  25.942   4.397  1.00  1.43           N  
ATOM    933  CA  GLU A  62      15.865  26.004   3.279  1.00  1.43           C  
ATOM    934  C   GLU A  62      15.686  24.888   2.241  1.00  1.43           C  
ATOM    935  O   GLU A  62      16.275  24.949   1.157  1.00  1.43           O  
ATOM    936  CB  GLU A  62      17.292  25.937   3.817  1.00  1.43           C  
ATOM    937  CG  GLU A  62      17.694  27.122   4.688  1.00  1.43           C  
ATOM    938  CD  GLU A  62      19.083  26.984   5.273  1.00  1.43           C  
ATOM    939  OE1 GLU A  62      19.710  25.964   5.049  1.00  1.43           O  
ATOM    940  OE2 GLU A  62      19.519  27.889   5.942  1.00  1.43           O1-
ATOM    941  H   GLU A  62      15.182  25.426   5.230  1.00  1.43           H  
ATOM    942  HA  GLU A  62      15.721  26.959   2.773  1.00  1.43           H  
ATOM    943 1HB  GLU A  62      17.413  25.028   4.408  1.00  1.43           H  
ATOM    944 2HB  GLU A  62      17.992  25.878   2.982  1.00  1.43           H  
ATOM    945 1HG  GLU A  62      17.653  28.030   4.087  1.00  1.43           H  
ATOM    946 2HG  GLU A  62      16.972  27.223   5.497  1.00  1.43           H  
ATOM    947  N   GLY A  63      14.921  23.853   2.573  1.00  1.44           N  
ATOM    948  CA  GLY A  63      14.865  22.687   1.698  1.00  1.44           C  
ATOM    949  C   GLY A  63      13.525  22.401   1.039  1.00  1.44           C  
ATOM    950  O   GLY A  63      12.648  23.267   0.945  1.00  1.44           O  
ATOM    951  H   GLY A  63      14.372  23.874   3.431  1.00  1.44           H  
ATOM    952 1HA  GLY A  63      15.614  22.793   0.917  1.00  1.44           H  
ATOM    953 2HA  GLY A  63      15.175  21.818   2.270  1.00  1.44           H  
ATOM    954  N   ARG A  64      13.380  21.155   0.596  1.00  1.42           N  
ATOM    955  CA  ARG A  64      12.225  20.654  -0.128  1.00  1.42           C  
ATOM    956  C   ARG A  64      11.712  19.308   0.400  1.00  1.42           C  
ATOM    957  O   ARG A  64      12.486  18.414   0.771  1.00  1.42           O  
ATOM    958  CB  ARG A  64      12.579  20.555  -1.604  1.00  1.42           C  
ATOM    959  CG  ARG A  64      11.488  20.071  -2.509  1.00  1.42           C  
ATOM    960  CD  ARG A  64      11.828  20.292  -3.945  1.00  1.42           C  
ATOM    961  NE  ARG A  64      13.056  19.621  -4.352  1.00  1.42           N  
ATOM    962  CZ  ARG A  64      13.146  18.316  -4.679  1.00  1.42           C  
ATOM    963  NH1 ARG A  64      12.107  17.542  -4.601  1.00  1.42           N1+
ATOM    964  NH2 ARG A  64      14.278  17.791  -5.069  1.00  1.42           N  
ATOM    965  H   ARG A  64      14.167  20.532   0.727  1.00  1.42           H  
ATOM    966  HA  ARG A  64      11.426  21.374  -0.018  1.00  1.42           H  
ATOM    967 1HB  ARG A  64      12.900  21.523  -1.964  1.00  1.42           H  
ATOM    968 2HB  ARG A  64      13.424  19.874  -1.719  1.00  1.42           H  
ATOM    969 1HG  ARG A  64      11.325  18.996  -2.357  1.00  1.42           H  
ATOM    970 2HG  ARG A  64      10.563  20.609  -2.287  1.00  1.42           H  
ATOM    971 1HD  ARG A  64      11.019  19.914  -4.565  1.00  1.42           H  
ATOM    972 2HD  ARG A  64      11.949  21.359  -4.123  1.00  1.42           H  
ATOM    973  HE  ARG A  64      13.897  20.174  -4.419  1.00  1.42           H  
ATOM    974 1HH1 ARG A  64      11.203  17.859  -4.271  1.00  1.42           H  
ATOM    975 2HH1 ARG A  64      12.164  16.531  -4.791  1.00  1.42           H  
ATOM    976 1HH2 ARG A  64      15.135  18.328  -5.152  1.00  1.42           H  
ATOM    977 2HH2 ARG A  64      14.319  16.798  -5.309  1.00  1.42           H  
ATOM    978  N   LEU A  65      10.393  19.210   0.493  1.00  1.37           N  
ATOM    979  CA  LEU A  65       9.692  18.027   0.947  1.00  1.37           C  
ATOM    980  C   LEU A  65       8.872  17.345  -0.158  1.00  1.37           C  
ATOM    981  O   LEU A  65       7.867  17.885  -0.636  1.00  1.37           O  
ATOM    982  CB  LEU A  65       8.735  18.403   2.083  1.00  1.37           C  
ATOM    983  CG  LEU A  65       9.294  19.064   3.318  1.00  1.37           C  
ATOM    984  CD1 LEU A  65       8.133  19.422   4.257  1.00  1.37           C  
ATOM    985  CD2 LEU A  65      10.258  18.107   3.993  1.00  1.37           C  
ATOM    986  H   LEU A  65       9.840  20.001   0.199  1.00  1.37           H  
ATOM    987  HA  LEU A  65      10.423  17.312   1.319  1.00  1.37           H  
ATOM    988 1HB  LEU A  65       7.945  19.036   1.683  1.00  1.37           H  
ATOM    989 2HB  LEU A  65       8.304  17.501   2.422  1.00  1.37           H  
ATOM    990  HG  LEU A  65       9.802  19.984   3.047  1.00  1.37           H  
ATOM    991 1HD1 LEU A  65       8.528  19.907   5.149  1.00  1.37           H  
ATOM    992 2HD1 LEU A  65       7.446  20.103   3.750  1.00  1.37           H  
ATOM    993 3HD1 LEU A  65       7.600  18.510   4.540  1.00  1.37           H  
ATOM    994 1HD2 LEU A  65      10.656  18.560   4.889  1.00  1.37           H  
ATOM    995 2HD2 LEU A  65       9.732  17.195   4.257  1.00  1.37           H  
ATOM    996 3HD2 LEU A  65      11.075  17.866   3.315  1.00  1.37           H  
ATOM    997  N   ASP A  66       9.332  16.190  -0.626  1.00  1.31           N  
ATOM    998  CA  ASP A  66       8.602  15.434  -1.641  1.00  1.31           C  
ATOM    999  C   ASP A  66       7.489  14.657  -0.970  1.00  1.31           C  
ATOM   1000  O   ASP A  66       7.623  14.341   0.204  1.00  1.31           O  
ATOM   1001  CB  ASP A  66       9.538  14.546  -2.425  1.00  1.31           C  
ATOM   1002  CG  ASP A  66      10.331  15.401  -3.307  1.00  1.31           C  
ATOM   1003  OD1 ASP A  66       9.957  16.549  -3.463  1.00  1.31           O  
ATOM   1004  OD2 ASP A  66      11.304  14.981  -3.844  1.00  1.31           O1-
ATOM   1005  H   ASP A  66      10.182  15.807  -0.233  1.00  1.31           H  
ATOM   1006  HA  ASP A  66       8.164  16.145  -2.338  1.00  1.31           H  
ATOM   1007 1HB  ASP A  66      10.204  14.016  -1.742  1.00  1.31           H  
ATOM   1008 2HB  ASP A  66       8.996  13.799  -3.000  1.00  1.31           H  
ATOM   1009  N   PRO A  67       6.380  14.338  -1.638  1.00  1.26           N  
ATOM   1010  CA  PRO A  67       5.341  13.540  -1.047  1.00  1.26           C  
ATOM   1011  C   PRO A  67       5.874  12.124  -0.853  1.00  1.26           C  
ATOM   1012  O   PRO A  67       6.644  11.632  -1.677  1.00  1.26           O  
ATOM   1013  CB  PRO A  67       4.214  13.656  -2.065  1.00  1.26           C  
ATOM   1014  CG  PRO A  67       4.912  13.920  -3.383  1.00  1.26           C  
ATOM   1015  CD  PRO A  67       6.140  14.751  -3.034  1.00  1.26           C  
ATOM   1016  HA  PRO A  67       5.020  13.975  -0.111  1.00  1.26           H  
ATOM   1017 1HB  PRO A  67       3.628  12.771  -2.048  1.00  1.26           H  
ATOM   1018 2HB  PRO A  67       3.543  14.471  -1.776  1.00  1.26           H  
ATOM   1019 1HG  PRO A  67       5.174  12.969  -3.838  1.00  1.26           H  
ATOM   1020 2HG  PRO A  67       4.234  14.426  -4.074  1.00  1.26           H  
ATOM   1021 1HD  PRO A  67       6.963  14.469  -3.690  1.00  1.26           H  
ATOM   1022 2HD  PRO A  67       5.918  15.820  -3.106  1.00  1.26           H  
ATOM   1023  N   TYR A  68       5.433  11.470   0.213  1.00  1.23           N  
ATOM   1024  CA  TYR A  68       5.775  10.073   0.527  1.00  1.23           C  
ATOM   1025  C   TYR A  68       4.579   9.142   0.528  1.00  1.23           C  
ATOM   1026  O   TYR A  68       4.719   7.937   0.308  1.00  1.23           O  
ATOM   1027  CB  TYR A  68       6.539   9.991   1.836  1.00  1.23           C  
ATOM   1028  CG  TYR A  68       7.927  10.564   1.710  1.00  1.23           C  
ATOM   1029  CD1 TYR A  68       8.157  11.881   1.920  1.00  1.23           C  
ATOM   1030  CD2 TYR A  68       8.982   9.720   1.389  1.00  1.23           C  
ATOM   1031  CE1 TYR A  68       9.432  12.396   1.814  1.00  1.23           C  
ATOM   1032  CE2 TYR A  68      10.260  10.215   1.280  1.00  1.23           C  
ATOM   1033  CZ  TYR A  68      10.488  11.554   1.494  1.00  1.23           C  
ATOM   1034  OH  TYR A  68      11.763  12.062   1.393  1.00  1.23           O  
ATOM   1035  H   TYR A  68       4.826  11.983   0.845  1.00  1.23           H  
ATOM   1036  HA  TYR A  68       6.450   9.715  -0.250  1.00  1.23           H  
ATOM   1037 1HB  TYR A  68       6.001  10.549   2.608  1.00  1.23           H  
ATOM   1038 2HB  TYR A  68       6.615   8.950   2.164  1.00  1.23           H  
ATOM   1039  HD1 TYR A  68       7.329  12.525   2.159  1.00  1.23           H  
ATOM   1040  HD2 TYR A  68       8.794   8.661   1.224  1.00  1.23           H  
ATOM   1041  HE1 TYR A  68       9.599  13.463   1.980  1.00  1.23           H  
ATOM   1042  HE2 TYR A  68      11.085   9.552   1.027  1.00  1.23           H  
ATOM   1043  HH  TYR A  68      11.736  13.010   1.540  1.00  1.23           H  
ATOM   1044  N   TRP A  69       3.410   9.704   0.743  1.00  1.20           N  
ATOM   1045  CA  TRP A  69       2.183   8.930   0.795  1.00  1.20           C  
ATOM   1046  C   TRP A  69       1.032   9.779   0.330  1.00  1.20           C  
ATOM   1047  O   TRP A  69       1.001  10.990   0.554  1.00  1.20           O  
ATOM   1048  CB  TRP A  69       1.898   8.407   2.209  1.00  1.20           C  
ATOM   1049  CG  TRP A  69       0.596   7.673   2.343  1.00  1.20           C  
ATOM   1050  CD1 TRP A  69       0.378   6.340   2.205  1.00  1.20           C  
ATOM   1051  CD2 TRP A  69      -0.710   8.271   2.623  1.00  1.20           C  
ATOM   1052  CE2 TRP A  69      -1.632   7.236   2.649  1.00  1.20           C  
ATOM   1053  CE3 TRP A  69      -1.150   9.590   2.838  1.00  1.20           C  
ATOM   1054  NE1 TRP A  69      -0.954   6.061   2.391  1.00  1.20           N  
ATOM   1055  CZ2 TRP A  69      -2.985   7.464   2.896  1.00  1.20           C  
ATOM   1056  CZ3 TRP A  69      -2.495   9.819   3.072  1.00  1.20           C  
ATOM   1057  CH2 TRP A  69      -3.389   8.792   3.109  1.00  1.20           C  
ATOM   1058  H   TRP A  69       3.378  10.707   0.929  1.00  1.20           H  
ATOM   1059  HA  TRP A  69       2.274   8.077   0.121  1.00  1.20           H  
ATOM   1060 1HB  TRP A  69       2.706   7.740   2.521  1.00  1.20           H  
ATOM   1061 2HB  TRP A  69       1.872   9.226   2.896  1.00  1.20           H  
ATOM   1062  HD1 TRP A  69       1.147   5.597   1.978  1.00  1.20           H  
ATOM   1063  HE1 TRP A  69      -1.369   5.112   2.334  1.00  1.20           H  
ATOM   1064  HE3 TRP A  69      -0.441  10.416   2.814  1.00  1.20           H  
ATOM   1065  HZ2 TRP A  69      -3.714   6.647   2.921  1.00  1.20           H  
ATOM   1066  HZ3 TRP A  69      -2.817  10.839   3.228  1.00  1.20           H  
ATOM   1067  HH2 TRP A  69      -4.440   9.012   3.300  1.00  1.20           H  
ATOM   1068  N   GLY A  70       0.054   9.155  -0.292  1.00  1.17           N  
ATOM   1069  CA  GLY A  70      -1.113   9.919  -0.649  1.00  1.17           C  
ATOM   1070  C   GLY A  70      -2.284   9.053  -1.022  1.00  1.17           C  
ATOM   1071  O   GLY A  70      -2.154   7.851  -1.289  1.00  1.17           O  
ATOM   1072  H   GLY A  70       0.103   8.163  -0.481  1.00  1.17           H  
ATOM   1073 1HA  GLY A  70      -1.398  10.546   0.187  1.00  1.17           H  
ATOM   1074 2HA  GLY A  70      -0.873  10.588  -1.472  1.00  1.17           H  
ATOM   1075  N   ASP A  71      -3.428   9.711  -1.026  1.00  1.13           N  
ATOM   1076  CA  ASP A  71      -4.712   9.136  -1.332  1.00  1.13           C  
ATOM   1077  C   ASP A  71      -5.647  10.162  -1.943  1.00  1.13           C  
ATOM   1078  O   ASP A  71      -6.234  11.007  -1.258  1.00  1.13           O  
ATOM   1079  CB  ASP A  71      -5.282   8.511  -0.060  1.00  1.13           C  
ATOM   1080  CG  ASP A  71      -6.638   7.841  -0.220  1.00  1.13           C  
ATOM   1081  OD1 ASP A  71      -7.354   8.162  -1.164  1.00  1.13           O  
ATOM   1082  OD2 ASP A  71      -6.984   7.032   0.615  1.00  1.13           O1-
ATOM   1083  H   ASP A  71      -3.392  10.695  -0.759  1.00  1.13           H  
ATOM   1084  HA  ASP A  71      -4.563   8.339  -2.063  1.00  1.13           H  
ATOM   1085 1HB  ASP A  71      -4.577   7.765   0.313  1.00  1.13           H  
ATOM   1086 2HB  ASP A  71      -5.368   9.283   0.705  1.00  1.13           H  
ATOM   1087  N   VAL A  72      -5.782  10.077  -3.259  1.00  1.08           N  
ATOM   1088  CA  VAL A  72      -6.554  11.027  -4.040  1.00  1.08           C  
ATOM   1089  C   VAL A  72      -8.064  10.842  -3.881  1.00  1.08           C  
ATOM   1090  O   VAL A  72      -8.844  11.657  -4.371  1.00  1.08           O  
ATOM   1091  CB  VAL A  72      -6.148  10.923  -5.516  1.00  1.08           C  
ATOM   1092  CG1 VAL A  72      -4.664  11.241  -5.662  1.00  1.08           C  
ATOM   1093  CG2 VAL A  72      -6.433   9.523  -6.017  1.00  1.08           C  
ATOM   1094  H   VAL A  72      -5.296   9.332  -3.742  1.00  1.08           H  
ATOM   1095  HA  VAL A  72      -6.294  12.031  -3.696  1.00  1.08           H  
ATOM   1096  HB  VAL A  72      -6.710  11.652  -6.099  1.00  1.08           H  
ATOM   1097 1HG1 VAL A  72      -4.373  11.181  -6.709  1.00  1.08           H  
ATOM   1098 2HG1 VAL A  72      -4.487  12.241  -5.297  1.00  1.08           H  
ATOM   1099 3HG1 VAL A  72      -4.074  10.532  -5.081  1.00  1.08           H  
ATOM   1100 1HG2 VAL A  72      -6.151   9.458  -7.059  1.00  1.08           H  
ATOM   1101 2HG2 VAL A  72      -5.860   8.794  -5.433  1.00  1.08           H  
ATOM   1102 3HG2 VAL A  72      -7.497   9.307  -5.917  1.00  1.08           H  
ATOM   1103  N   LYS A  73      -8.474   9.748  -3.230  1.00  1.02           N  
ATOM   1104  CA  LYS A  73      -9.880   9.470  -2.982  1.00  1.02           C  
ATOM   1105  C   LYS A  73     -10.269  10.212  -1.700  1.00  1.02           C  
ATOM   1106  O   LYS A  73     -11.320  10.852  -1.622  1.00  1.02           O  
ATOM   1107  CB  LYS A  73     -10.111   7.958  -2.895  1.00  1.02           C  
ATOM   1108  CG  LYS A  73     -11.547   7.508  -2.718  1.00  1.02           C  
ATOM   1109  CD  LYS A  73     -11.633   5.977  -2.802  1.00  1.02           C  
ATOM   1110  CE  LYS A  73     -13.029   5.484  -2.505  1.00  1.02           C  
ATOM   1111  NZ  LYS A  73     -14.020   5.930  -3.533  1.00  1.02           N1+
ATOM   1112  H   LYS A  73      -7.791   9.108  -2.810  1.00  1.02           H  
ATOM   1113  HA  LYS A  73     -10.475   9.870  -3.802  1.00  1.02           H  
ATOM   1114 1HB  LYS A  73      -9.718   7.482  -3.792  1.00  1.02           H  
ATOM   1115 2HB  LYS A  73      -9.546   7.562  -2.049  1.00  1.02           H  
ATOM   1116 1HG  LYS A  73     -11.918   7.836  -1.746  1.00  1.02           H  
ATOM   1117 2HG  LYS A  73     -12.174   7.946  -3.495  1.00  1.02           H  
ATOM   1118 1HD  LYS A  73     -11.346   5.648  -3.802  1.00  1.02           H  
ATOM   1119 2HD  LYS A  73     -10.943   5.540  -2.081  1.00  1.02           H  
ATOM   1120 1HE  LYS A  73     -13.032   4.398  -2.460  1.00  1.02           H  
ATOM   1121 2HE  LYS A  73     -13.333   5.877  -1.536  1.00  1.02           H  
ATOM   1122 1HZ  LYS A  73     -14.950   5.587  -3.256  1.00  1.02           H  
ATOM   1123 2HZ  LYS A  73     -14.046   6.941  -3.562  1.00  1.02           H  
ATOM   1124 3HZ  LYS A  73     -13.782   5.572  -4.435  1.00  1.02           H  
ATOM   1125  N   GLN A  74      -9.378  10.149  -0.704  1.00  0.96           N  
ATOM   1126  CA  GLN A  74      -9.575  10.838   0.581  1.00  0.96           C  
ATOM   1127  C   GLN A  74      -9.047  12.269   0.554  1.00  0.96           C  
ATOM   1128  O   GLN A  74      -9.286  13.031   1.490  1.00  0.96           O  
ATOM   1129  CB  GLN A  74      -8.875  10.101   1.718  1.00  0.96           C  
ATOM   1130  CG  GLN A  74      -9.416   8.731   2.013  1.00  0.96           C  
ATOM   1131  CD  GLN A  74     -10.804   8.782   2.621  1.00  0.96           C  
ATOM   1132  NE2 GLN A  74     -11.758   8.067   2.036  1.00  0.96           N  
ATOM   1133  OE1 GLN A  74     -10.998   9.472   3.635  1.00  0.96           O  
ATOM   1134  H   GLN A  74      -8.546   9.563  -0.841  1.00  0.96           H  
ATOM   1135  HA  GLN A  74     -10.643  10.876   0.789  1.00  0.96           H  
ATOM   1136 1HB  GLN A  74      -7.815   9.997   1.474  1.00  0.96           H  
ATOM   1137 2HB  GLN A  74      -8.940  10.693   2.626  1.00  0.96           H  
ATOM   1138 1HG  GLN A  74      -9.477   8.189   1.064  1.00  0.96           H  
ATOM   1139 2HG  GLN A  74      -8.738   8.210   2.674  1.00  0.96           H  
ATOM   1140 1HE2 GLN A  74     -12.691   8.067   2.402  1.00  0.96           H  
ATOM   1141 2HE2 GLN A  74     -11.542   7.523   1.225  1.00  0.96           H  
ATOM   1142  N   ASP A  75      -8.379  12.638  -0.546  1.00  0.90           N  
ATOM   1143  CA  ASP A  75      -7.771  13.950  -0.749  1.00  0.90           C  
ATOM   1144  C   ASP A  75      -6.693  14.283   0.260  1.00  0.90           C  
ATOM   1145  O   ASP A  75      -6.575  15.427   0.686  1.00  0.90           O  
ATOM   1146  CB  ASP A  75      -8.874  15.023  -0.691  1.00  0.90           C  
ATOM   1147  CG  ASP A  75      -8.466  16.395  -1.177  1.00  0.90           C  
ATOM   1148  OD1 ASP A  75      -7.525  16.523  -1.898  1.00  0.90           O  
ATOM   1149  OD2 ASP A  75      -9.169  17.312  -0.869  1.00  0.90           O1-
ATOM   1150  H   ASP A  75      -8.200  11.931  -1.249  1.00  0.90           H  
ATOM   1151  HA  ASP A  75      -7.321  13.954  -1.741  1.00  0.90           H  
ATOM   1152 1HB  ASP A  75      -9.732  14.683  -1.273  1.00  0.90           H  
ATOM   1153 2HB  ASP A  75      -9.210  15.141   0.339  1.00  0.90           H  
ATOM   1154  N   LEU A  76      -5.844  13.306   0.565  1.00  0.86           N  
ATOM   1155  CA  LEU A  76      -4.763  13.491   1.531  1.00  0.86           C  
ATOM   1156  C   LEU A  76      -3.362  13.206   0.999  1.00  0.86           C  
ATOM   1157  O   LEU A  76      -3.152  12.321   0.160  1.00  0.86           O  
ATOM   1158  CB  LEU A  76      -5.037  12.595   2.720  1.00  0.86           C  
ATOM   1159  CG  LEU A  76      -6.337  12.850   3.385  1.00  0.86           C  
ATOM   1160  CD1 LEU A  76      -6.567  11.793   4.412  1.00  0.86           C  
ATOM   1161  CD2 LEU A  76      -6.318  14.263   3.947  1.00  0.86           C  
ATOM   1162  H   LEU A  76      -5.985  12.401   0.118  1.00  0.86           H  
ATOM   1163  HA  LEU A  76      -4.783  14.530   1.866  1.00  0.86           H  
ATOM   1164 1HB  LEU A  76      -5.032  11.562   2.385  1.00  0.86           H  
ATOM   1165 2HB  LEU A  76      -4.262  12.728   3.435  1.00  0.86           H  
ATOM   1166  HG  LEU A  76      -7.136  12.770   2.677  1.00  0.86           H  
ATOM   1167 1HD1 LEU A  76      -7.514  11.965   4.877  1.00  0.86           H  
ATOM   1168 2HD1 LEU A  76      -6.572  10.818   3.934  1.00  0.86           H  
ATOM   1169 3HD1 LEU A  76      -5.798  11.814   5.147  1.00  0.86           H  
ATOM   1170 1HD2 LEU A  76      -7.227  14.487   4.433  1.00  0.86           H  
ATOM   1171 2HD2 LEU A  76      -5.548  14.369   4.633  1.00  0.86           H  
ATOM   1172 3HD2 LEU A  76      -6.164  14.972   3.143  1.00  0.86           H  
ATOM   1173  N   VAL A  77      -2.386  13.929   1.537  1.00  0.84           N  
ATOM   1174  CA  VAL A  77      -0.981  13.681   1.215  1.00  0.84           C  
ATOM   1175  C   VAL A  77      -0.017  13.960   2.368  1.00  0.84           C  
ATOM   1176  O   VAL A  77      -0.207  14.910   3.139  1.00  0.84           O  
ATOM   1177  CB  VAL A  77      -0.606  14.527  -0.015  1.00  0.84           C  
ATOM   1178  CG1 VAL A  77      -0.825  15.949   0.309  1.00  0.84           C  
ATOM   1179  CG2 VAL A  77       0.855  14.272  -0.459  1.00  0.84           C  
ATOM   1180  H   VAL A  77      -2.631  14.691   2.173  1.00  0.84           H  
ATOM   1181  HA  VAL A  77      -0.879  12.634   0.949  1.00  0.84           H  
ATOM   1182  HB  VAL A  77      -1.254  14.282  -0.806  1.00  0.84           H  
ATOM   1183 1HG1 VAL A  77      -0.594  16.569  -0.560  1.00  0.84           H  
ATOM   1184 2HG1 VAL A  77      -1.864  16.101   0.591  1.00  0.84           H  
ATOM   1185 3HG1 VAL A  77      -0.189  16.208   1.137  1.00  0.84           H  
ATOM   1186 1HG2 VAL A  77       1.071  14.879  -1.337  1.00  0.84           H  
ATOM   1187 2HG2 VAL A  77       1.546  14.538   0.331  1.00  0.84           H  
ATOM   1188 3HG2 VAL A  77       0.985  13.220  -0.709  1.00  0.84           H  
ATOM   1189  N   SER A  78       1.027  13.127   2.494  1.00  0.85           N  
ATOM   1190  CA  SER A  78       2.060  13.441   3.474  1.00  0.85           C  
ATOM   1191  C   SER A  78       3.370  13.686   2.739  1.00  0.85           C  
ATOM   1192  O   SER A  78       3.656  13.032   1.723  1.00  0.85           O  
ATOM   1193  CB  SER A  78       2.266  12.339   4.487  1.00  0.85           C  
ATOM   1194  OG  SER A  78       2.777  11.196   3.882  1.00  0.85           O  
ATOM   1195  H   SER A  78       1.116  12.333   1.862  1.00  0.85           H  
ATOM   1196  HA  SER A  78       1.785  14.348   3.996  1.00  0.85           H  
ATOM   1197 1HB  SER A  78       2.966  12.691   5.234  1.00  0.85           H  
ATOM   1198 2HB  SER A  78       1.336  12.109   4.997  1.00  0.85           H  
ATOM   1199  HG  SER A  78       3.486  10.859   4.490  1.00  0.85           H  
ATOM   1200  N   TYR A  79       4.184  14.578   3.311  1.00  0.87           N  
ATOM   1201  CA  TYR A  79       5.457  15.011   2.742  1.00  0.87           C  
ATOM   1202  C   TYR A  79       6.749  14.739   3.504  1.00  0.87           C  
ATOM   1203  O   TYR A  79       7.788  15.307   3.186  1.00  0.87           O  
ATOM   1204  CB  TYR A  79       5.337  16.483   2.430  1.00  0.87           C  
ATOM   1205  CG  TYR A  79       4.418  16.806   1.323  1.00  0.87           C  
ATOM   1206  CD1 TYR A  79       3.076  17.080   1.491  1.00  0.87           C  
ATOM   1207  CD2 TYR A  79       4.962  16.874   0.108  1.00  0.87           C  
ATOM   1208  CE1 TYR A  79       2.341  17.402   0.376  1.00  0.87           C  
ATOM   1209  CE2 TYR A  79       4.239  17.182  -0.965  1.00  0.87           C  
ATOM   1210  CZ  TYR A  79       2.941  17.439  -0.845  1.00  0.87           C  
ATOM   1211  OH  TYR A  79       2.241  17.749  -1.955  1.00  0.87           O  
ATOM   1212  H   TYR A  79       3.855  15.025   4.162  1.00  0.87           H  
ATOM   1213  HA  TYR A  79       5.582  14.491   1.811  1.00  0.87           H  
ATOM   1214 1HB  TYR A  79       5.022  17.007   3.296  1.00  0.87           H  
ATOM   1215 2HB  TYR A  79       6.289  16.853   2.156  1.00  0.87           H  
ATOM   1216  HD1 TYR A  79       2.607  17.043   2.474  1.00  0.87           H  
ATOM   1217  HD2 TYR A  79       6.001  16.672   0.005  1.00  0.87           H  
ATOM   1218  HE1 TYR A  79       1.306  17.628   0.451  1.00  0.87           H  
ATOM   1219  HE2 TYR A  79       4.705  17.227  -1.933  1.00  0.87           H  
ATOM   1220  HH  TYR A  79       2.869  18.120  -2.619  1.00  0.87           H  
ATOM   1221  N   CYS A  80       6.722  13.913   4.519  1.00  0.90           N  
ATOM   1222  CA  CYS A  80       7.987  13.577   5.153  1.00  0.90           C  
ATOM   1223  C   CYS A  80       7.787  12.299   5.929  1.00  0.90           C  
ATOM   1224  O   CYS A  80       7.750  12.312   7.149  1.00  0.90           O  
ATOM   1225  CB  CYS A  80       8.499  14.716   6.034  1.00  0.90           C  
ATOM   1226  SG  CYS A  80      10.170  14.508   6.662  1.00  0.90           S  
ATOM   1227  H   CYS A  80       5.861  13.458   4.793  1.00  0.90           H  
ATOM   1228  HA  CYS A  80       8.735  13.398   4.385  1.00  0.90           H  
ATOM   1229 1HB  CYS A  80       8.474  15.650   5.491  1.00  0.90           H  
ATOM   1230 2HB  CYS A  80       7.859  14.839   6.873  1.00  0.90           H  
ATOM   1231  HG  CYS A  80      10.157  15.605   7.430  1.00  0.90           H  
ATOM   1232  N   GLY A  81       7.669  11.199   5.202  1.00  0.92           N  
ATOM   1233  CA  GLY A  81       7.308   9.903   5.759  1.00  0.92           C  
ATOM   1234  C   GLY A  81       5.779   9.673   5.698  1.00  0.92           C  
ATOM   1235  O   GLY A  81       5.052  10.538   5.191  1.00  0.92           O  
ATOM   1236  H   GLY A  81       7.779  11.284   4.201  1.00  0.92           H  
ATOM   1237 1HA  GLY A  81       7.826   9.138   5.180  1.00  0.92           H  
ATOM   1238 2HA  GLY A  81       7.660   9.842   6.789  1.00  0.92           H  
ATOM   1239  N   PRO A  82       5.301   8.511   6.206  1.00  0.92           N  
ATOM   1240  CA  PRO A  82       3.932   7.983   6.209  1.00  0.92           C  
ATOM   1241  C   PRO A  82       2.914   8.845   6.917  1.00  0.92           C  
ATOM   1242  O   PRO A  82       3.239   9.562   7.856  1.00  0.92           O  
ATOM   1243  CB  PRO A  82       4.059   6.681   7.004  1.00  0.92           C  
ATOM   1244  CG  PRO A  82       5.485   6.293   6.890  1.00  0.92           C  
ATOM   1245  CD  PRO A  82       6.256   7.589   6.865  1.00  0.92           C  
ATOM   1246  HA  PRO A  82       3.621   7.783   5.173  1.00  0.92           H  
ATOM   1247 1HB  PRO A  82       3.735   6.847   8.044  1.00  0.92           H  
ATOM   1248 2HB  PRO A  82       3.382   5.915   6.581  1.00  0.92           H  
ATOM   1249 1HG  PRO A  82       5.772   5.627   7.716  1.00  0.92           H  
ATOM   1250 2HG  PRO A  82       5.611   5.726   5.979  1.00  0.92           H  
ATOM   1251 1HD  PRO A  82       6.492   7.932   7.882  1.00  0.92           H  
ATOM   1252 2HD  PRO A  82       7.151   7.407   6.263  1.00  0.92           H  
ATOM   1253  N   TRP A  83       1.664   8.726   6.496  1.00  0.91           N  
ATOM   1254  CA  TRP A  83       0.565   9.431   7.143  1.00  0.91           C  
ATOM   1255  C   TRP A  83       0.490   9.074   8.634  1.00  0.91           C  
ATOM   1256  O   TRP A  83       0.445   7.893   8.967  1.00  0.91           O  
ATOM   1257  CB  TRP A  83      -0.753   9.017   6.464  1.00  0.91           C  
ATOM   1258  CG  TRP A  83      -1.924   9.724   6.963  1.00  0.91           C  
ATOM   1259  CD1 TRP A  83      -2.780   9.298   7.924  1.00  0.91           C  
ATOM   1260  CD2 TRP A  83      -2.392  11.020   6.548  1.00  0.91           C  
ATOM   1261  CE2 TRP A  83      -3.498  11.308   7.316  1.00  0.91           C  
ATOM   1262  CE3 TRP A  83      -1.949  11.958   5.598  1.00  0.91           C  
ATOM   1263  NE1 TRP A  83      -3.725  10.239   8.152  1.00  0.91           N  
ATOM   1264  CZ2 TRP A  83      -4.165  12.488   7.196  1.00  0.91           C  
ATOM   1265  CZ3 TRP A  83      -2.607  13.151   5.496  1.00  0.91           C  
ATOM   1266  CH2 TRP A  83      -3.680  13.408   6.283  1.00  0.91           C  
ATOM   1267  H   TRP A  83       1.461   8.123   5.708  1.00  0.91           H  
ATOM   1268  HA  TRP A  83       0.728  10.502   7.040  1.00  0.91           H  
ATOM   1269 1HB  TRP A  83      -0.669   9.206   5.423  1.00  0.91           H  
ATOM   1270 2HB  TRP A  83      -0.910   7.953   6.582  1.00  0.91           H  
ATOM   1271  HD1 TRP A  83      -2.710   8.354   8.456  1.00  0.91           H  
ATOM   1272  HE1 TRP A  83      -4.475  10.158   8.865  1.00  0.91           H  
ATOM   1273  HE3 TRP A  83      -1.078  11.752   4.977  1.00  0.91           H  
ATOM   1274  HZ2 TRP A  83      -5.041  12.723   7.806  1.00  0.91           H  
ATOM   1275  HZ3 TRP A  83      -2.248  13.889   4.774  1.00  0.91           H  
ATOM   1276  HH2 TRP A  83      -4.177  14.360   6.197  1.00  0.91           H  
ATOM   1277  N   LYS A  84       0.489  10.079   9.520  1.00  0.89           N  
ATOM   1278  CA  LYS A  84       0.415   9.844  10.969  1.00  0.89           C  
ATOM   1279  C   LYS A  84      -0.872  10.313  11.646  1.00  0.89           C  
ATOM   1280  O   LYS A  84      -1.017  10.192  12.866  1.00  0.89           O  
ATOM   1281  CB  LYS A  84       1.586  10.507  11.689  1.00  0.89           C  
ATOM   1282  CG  LYS A  84       2.959   9.986  11.323  1.00  0.89           C  
ATOM   1283  CD  LYS A  84       3.145   8.557  11.818  1.00  0.89           C  
ATOM   1284  CE  LYS A  84       4.559   8.038  11.584  1.00  0.89           C  
ATOM   1285  NZ  LYS A  84       5.570   8.850  12.322  1.00  0.89           N1+
ATOM   1286  H   LYS A  84       0.578  11.040   9.196  1.00  0.89           H  
ATOM   1287  HA  LYS A  84       0.483   8.769  11.136  1.00  0.89           H  
ATOM   1288 1HB  LYS A  84       1.577  11.578  11.492  1.00  0.89           H  
ATOM   1289 2HB  LYS A  84       1.467  10.378  12.767  1.00  0.89           H  
ATOM   1290 1HG  LYS A  84       3.077  10.017  10.251  1.00  0.89           H  
ATOM   1291 2HG  LYS A  84       3.717  10.628  11.778  1.00  0.89           H  
ATOM   1292 1HD  LYS A  84       2.932   8.518  12.892  1.00  0.89           H  
ATOM   1293 2HD  LYS A  84       2.437   7.902  11.301  1.00  0.89           H  
ATOM   1294 1HE  LYS A  84       4.610   7.009  11.936  1.00  0.89           H  
ATOM   1295 2HE  LYS A  84       4.788   8.060  10.516  1.00  0.89           H  
ATOM   1296 1HZ  LYS A  84       6.495   8.488  12.173  1.00  0.89           H  
ATOM   1297 2HZ  LYS A  84       5.523   9.802  11.981  1.00  0.89           H  
ATOM   1298 3HZ  LYS A  84       5.359   8.843  13.337  1.00  0.89           H  
ATOM   1299  N   LEU A  85      -1.824  10.853  10.902  1.00  0.87           N  
ATOM   1300  CA  LEU A  85      -2.984  11.388  11.604  1.00  0.87           C  
ATOM   1301  C   LEU A  85      -3.972  10.234  11.827  1.00  0.87           C  
ATOM   1302  O   LEU A  85      -4.886   9.996  11.027  1.00  0.87           O  
ATOM   1303  CB  LEU A  85      -3.610  12.548  10.821  1.00  0.87           C  
ATOM   1304  CG  LEU A  85      -2.594  13.686  10.447  1.00  0.87           C  
ATOM   1305  CD1 LEU A  85      -3.302  14.834   9.738  1.00  0.87           C  
ATOM   1306  CD2 LEU A  85      -1.859  14.153  11.667  1.00  0.87           C  
ATOM   1307  H   LEU A  85      -1.734  10.916   9.897  1.00  0.87           H  
ATOM   1308  HA  LEU A  85      -2.669  11.769  12.576  1.00  0.87           H  
ATOM   1309 1HB  LEU A  85      -4.077  12.179   9.950  1.00  0.87           H  
ATOM   1310 2HB  LEU A  85      -4.382  12.996  11.452  1.00  0.87           H  
ATOM   1311  HG  LEU A  85      -1.878  13.280   9.754  1.00  0.87           H  
ATOM   1312 1HD1 LEU A  85      -2.568  15.582   9.465  1.00  0.87           H  
ATOM   1313 2HD1 LEU A  85      -3.789  14.499   8.867  1.00  0.87           H  
ATOM   1314 3HD1 LEU A  85      -4.032  15.268  10.382  1.00  0.87           H  
ATOM   1315 1HD2 LEU A  85      -1.136  14.920  11.393  1.00  0.87           H  
ATOM   1316 2HD2 LEU A  85      -2.545  14.549  12.354  1.00  0.87           H  
ATOM   1317 3HD2 LEU A  85      -1.338  13.314  12.125  1.00  0.87           H  
ATOM   1318  N   ASP A  86      -3.673   9.469  12.887  1.00  0.85           N  
ATOM   1319  CA  ASP A  86      -4.330   8.219  13.299  1.00  0.85           C  
ATOM   1320  C   ASP A  86      -5.636   8.354  14.085  1.00  0.85           C  
ATOM   1321  O   ASP A  86      -6.430   7.413  14.130  1.00  0.85           O  
ATOM   1322  CB  ASP A  86      -3.364   7.401  14.158  1.00  0.85           C  
ATOM   1323  CG  ASP A  86      -2.172   6.876  13.392  1.00  0.85           C  
ATOM   1324  OD1 ASP A  86      -2.292   6.709  12.210  1.00  0.85           O  
ATOM   1325  OD2 ASP A  86      -1.145   6.627  13.995  1.00  0.85           O1-
ATOM   1326  H   ASP A  86      -2.865   9.789  13.417  1.00  0.85           H  
ATOM   1327  HA  ASP A  86      -4.547   7.654  12.393  1.00  0.85           H  
ATOM   1328 1HB  ASP A  86      -3.000   8.022  14.976  1.00  0.85           H  
ATOM   1329 2HB  ASP A  86      -3.897   6.561  14.600  1.00  0.85           H  
ATOM   1330  N   ALA A  87      -5.839   9.475  14.758  1.00  0.84           N  
ATOM   1331  CA  ALA A  87      -7.049   9.647  15.557  1.00  0.84           C  
ATOM   1332  C   ALA A  87      -8.180   9.913  14.587  1.00  0.84           C  
ATOM   1333  O   ALA A  87      -7.918  10.278  13.449  1.00  0.84           O  
ATOM   1334  CB  ALA A  87      -6.885  10.755  16.581  1.00  0.84           C  
ATOM   1335  H   ALA A  87      -5.169  10.229  14.691  1.00  0.84           H  
ATOM   1336  HA  ALA A  87      -7.261   8.716  16.079  1.00  0.84           H  
ATOM   1337 1HB  ALA A  87      -7.800  10.856  17.162  1.00  0.84           H  
ATOM   1338 2HB  ALA A  87      -6.063  10.515  17.248  1.00  0.84           H  
ATOM   1339 3HB  ALA A  87      -6.675  11.690  16.079  1.00  0.84           H  
ATOM   1340  N   ALA A  88      -9.431   9.727  14.997  1.00  0.83           N  
ATOM   1341  CA  ALA A  88     -10.520   9.993  14.058  1.00  0.83           C  
ATOM   1342  C   ALA A  88     -11.771  10.515  14.751  1.00  0.83           C  
ATOM   1343  O   ALA A  88     -11.971  10.325  15.950  1.00  0.83           O  
ATOM   1344  CB  ALA A  88     -10.862   8.730  13.278  1.00  0.83           C  
ATOM   1345  H   ALA A  88      -9.630   9.408  15.933  1.00  0.83           H  
ATOM   1346  HA  ALA A  88     -10.183  10.753  13.353  1.00  0.83           H  
ATOM   1347 1HB  ALA A  88     -11.650   8.953  12.556  1.00  0.83           H  
ATOM   1348 2HB  ALA A  88      -9.977   8.379  12.751  1.00  0.83           H  
ATOM   1349 3HB  ALA A  88     -11.206   7.960  13.962  1.00  0.83           H  
ATOM   1350  N   TRP A  89     -12.596  11.186  13.961  1.00  0.82           N  
ATOM   1351  CA  TRP A  89     -13.898  11.722  14.344  1.00  0.82           C  
ATOM   1352  C   TRP A  89     -14.863  10.619  14.757  1.00  0.82           C  
ATOM   1353  O   TRP A  89     -14.787   9.509  14.230  1.00  0.82           O  
ATOM   1354  CB  TRP A  89     -14.506  12.406  13.128  1.00  0.82           C  
ATOM   1355  CG  TRP A  89     -14.697  11.415  12.026  1.00  0.82           C  
ATOM   1356  CD1 TRP A  89     -13.779  11.063  11.084  1.00  0.82           C  
ATOM   1357  CD2 TRP A  89     -15.886  10.626  11.744  1.00  0.82           C  
ATOM   1358  CE2 TRP A  89     -15.591   9.818  10.651  1.00  0.82           C  
ATOM   1359  CE3 TRP A  89     -17.156  10.545  12.327  1.00  0.82           C  
ATOM   1360  NE1 TRP A  89     -14.303  10.095  10.255  1.00  0.82           N  
ATOM   1361  CZ2 TRP A  89     -16.518   8.930  10.129  1.00  0.82           C  
ATOM   1362  CZ3 TRP A  89     -18.093   9.667  11.803  1.00  0.82           C  
ATOM   1363  CH2 TRP A  89     -17.783   8.877  10.731  1.00  0.82           C  
ATOM   1364  H   TRP A  89     -12.308  11.315  13.000  1.00  0.82           H  
ATOM   1365  HA  TRP A  89     -13.768  12.422  15.169  1.00  0.82           H  
ATOM   1366 1HB  TRP A  89     -15.466  12.855  13.384  1.00  0.82           H  
ATOM   1367 2HB  TRP A  89     -13.849  13.183  12.771  1.00  0.82           H  
ATOM   1368  HD1 TRP A  89     -12.770  11.475  11.008  1.00  0.82           H  
ATOM   1369  HE1 TRP A  89     -13.817   9.656   9.482  1.00  0.82           H  
ATOM   1370  HE3 TRP A  89     -17.399  11.168  13.162  1.00  0.82           H  
ATOM   1371  HZ2 TRP A  89     -16.291   8.294   9.272  1.00  0.82           H  
ATOM   1372  HZ3 TRP A  89     -19.079   9.623  12.268  1.00  0.82           H  
ATOM   1373  HH2 TRP A  89     -18.536   8.193  10.334  1.00  0.82           H  
ATOM   1374  N   ASP A  90     -15.813  10.933  15.645  1.00  0.81           N  
ATOM   1375  CA  ASP A  90     -16.849   9.943  15.950  1.00  0.81           C  
ATOM   1376  C   ASP A  90     -18.276  10.486  15.798  1.00  0.81           C  
ATOM   1377  O   ASP A  90     -19.249   9.753  15.954  1.00  0.81           O  
ATOM   1378  CB  ASP A  90     -16.649   9.425  17.379  1.00  0.81           C  
ATOM   1379  CG  ASP A  90     -16.776  10.510  18.471  1.00  0.81           C  
ATOM   1380  OD1 ASP A  90     -17.040  11.673  18.155  1.00  0.81           O  
ATOM   1381  OD2 ASP A  90     -16.613  10.179  19.612  1.00  0.81           O1-
ATOM   1382  H   ASP A  90     -15.806  11.834  16.094  1.00  0.81           H  
ATOM   1383  HA  ASP A  90     -16.740   9.106  15.260  1.00  0.81           H  
ATOM   1384 1HB  ASP A  90     -17.385   8.644  17.582  1.00  0.81           H  
ATOM   1385 2HB  ASP A  90     -15.660   8.966  17.457  1.00  0.81           H  
ATOM   1386  N   GLY A  91     -18.393  11.776  15.476  1.00  0.78           N  
ATOM   1387  CA  GLY A  91     -19.683  12.440  15.267  1.00  0.78           C  
ATOM   1388  C   GLY A  91     -20.391  12.810  16.576  1.00  0.78           C  
ATOM   1389  O   GLY A  91     -21.506  13.334  16.554  1.00  0.78           O  
ATOM   1390  H   GLY A  91     -17.552  12.320  15.381  1.00  0.78           H  
ATOM   1391 1HA  GLY A  91     -19.531  13.344  14.674  1.00  0.78           H  
ATOM   1392 2HA  GLY A  91     -20.328  11.789  14.681  1.00  0.78           H  
ATOM   1393  N   LEU A  92     -19.765  12.486  17.708  1.00  0.75           N  
ATOM   1394  CA  LEU A  92     -20.363  12.710  19.011  1.00  0.75           C  
ATOM   1395  C   LEU A  92     -19.590  13.724  19.831  1.00  0.75           C  
ATOM   1396  O   LEU A  92     -20.173  14.561  20.524  1.00  0.75           O  
ATOM   1397  CB  LEU A  92     -20.394  11.384  19.757  1.00  0.75           C  
ATOM   1398  CG  LEU A  92     -21.205  10.272  19.084  1.00  0.75           C  
ATOM   1399  CD1 LEU A  92     -21.062   9.006  19.889  1.00  0.75           C  
ATOM   1400  CD2 LEU A  92     -22.655  10.693  18.968  1.00  0.75           C  
ATOM   1401  H   LEU A  92     -18.830  12.075  17.674  1.00  0.75           H  
ATOM   1402  HA  LEU A  92     -21.377  13.079  18.873  1.00  0.75           H  
ATOM   1403 1HB  LEU A  92     -19.369  11.026  19.867  1.00  0.75           H  
ATOM   1404 2HB  LEU A  92     -20.808  11.550  20.748  1.00  0.75           H  
ATOM   1405  HG  LEU A  92     -20.802  10.083  18.086  1.00  0.75           H  
ATOM   1406 1HD1 LEU A  92     -21.621   8.204  19.408  1.00  0.75           H  
ATOM   1407 2HD1 LEU A  92     -20.005   8.734  19.942  1.00  0.75           H  
ATOM   1408 3HD1 LEU A  92     -21.448   9.168  20.894  1.00  0.75           H  
ATOM   1409 1HD2 LEU A  92     -23.224   9.900  18.483  1.00  0.75           H  
ATOM   1410 2HD2 LEU A  92     -23.063  10.878  19.961  1.00  0.75           H  
ATOM   1411 3HD2 LEU A  92     -22.722  11.605  18.371  1.00  0.75           H  
ATOM   1412  N   SER A  93     -18.268  13.621  19.788  1.00  0.71           N  
ATOM   1413  CA  SER A  93     -17.418  14.507  20.552  1.00  0.71           C  
ATOM   1414  C   SER A  93     -17.251  15.845  19.870  1.00  0.71           C  
ATOM   1415  O   SER A  93     -17.441  15.967  18.662  1.00  0.71           O  
ATOM   1416  CB  SER A  93     -16.076  13.845  20.747  1.00  0.71           C  
ATOM   1417  OG  SER A  93     -15.439  13.655  19.520  1.00  0.71           O  
ATOM   1418  H   SER A  93     -17.827  12.900  19.211  1.00  0.71           H  
ATOM   1419  HA  SER A  93     -17.879  14.674  21.526  1.00  0.71           H  
ATOM   1420 1HB  SER A  93     -15.453  14.466  21.390  1.00  0.71           H  
ATOM   1421 2HB  SER A  93     -16.210  12.881  21.239  1.00  0.71           H  
ATOM   1422  HG  SER A  93     -15.977  12.955  19.063  1.00  0.71           H  
ATOM   1423  N   GLU A  94     -16.815  16.840  20.625  1.00  0.68           N  
ATOM   1424  CA  GLU A  94     -16.532  18.137  20.034  1.00  0.68           C  
ATOM   1425  C   GLU A  94     -15.083  18.183  19.594  1.00  0.68           C  
ATOM   1426  O   GLU A  94     -14.231  17.514  20.188  1.00  0.68           O  
ATOM   1427  CB  GLU A  94     -16.883  19.264  21.001  1.00  0.68           C  
ATOM   1428  CG  GLU A  94     -18.393  19.346  21.277  1.00  0.68           C  
ATOM   1429  CD  GLU A  94     -18.806  20.476  22.185  1.00  0.68           C  
ATOM   1430  OE1 GLU A  94     -17.948  21.090  22.772  1.00  0.68           O  
ATOM   1431  OE2 GLU A  94     -19.986  20.718  22.299  1.00  0.68           O1-
ATOM   1432  H   GLU A  94     -16.682  16.696  21.616  1.00  0.68           H  
ATOM   1433  HA  GLU A  94     -17.148  18.258  19.144  1.00  0.68           H  
ATOM   1434 1HB  GLU A  94     -16.359  19.120  21.945  1.00  0.68           H  
ATOM   1435 2HB  GLU A  94     -16.560  20.218  20.578  1.00  0.68           H  
ATOM   1436 1HG  GLU A  94     -18.894  19.473  20.321  1.00  0.68           H  
ATOM   1437 2HG  GLU A  94     -18.726  18.399  21.701  1.00  0.68           H  
ATOM   1438  N   VAL A  95     -14.822  18.957  18.546  1.00  0.65           N  
ATOM   1439  CA  VAL A  95     -13.492  19.082  17.984  1.00  0.65           C  
ATOM   1440  C   VAL A  95     -13.088  20.544  17.864  1.00  0.65           C  
ATOM   1441  O   VAL A  95     -13.916  21.454  17.963  1.00  0.65           O  
ATOM   1442  CB  VAL A  95     -13.451  18.438  16.584  1.00  0.65           C  
ATOM   1443  CG1 VAL A  95     -13.863  16.974  16.682  1.00  0.65           C  
ATOM   1444  CG2 VAL A  95     -14.300  19.227  15.622  1.00  0.65           C  
ATOM   1445  H   VAL A  95     -15.582  19.477  18.123  1.00  0.65           H  
ATOM   1446  HA  VAL A  95     -12.781  18.573  18.635  1.00  0.65           H  
ATOM   1447  HB  VAL A  95     -12.436  18.448  16.232  1.00  0.65           H  
ATOM   1448 1HG1 VAL A  95     -13.812  16.519  15.711  1.00  0.65           H  
ATOM   1449 2HG1 VAL A  95     -13.197  16.454  17.368  1.00  0.65           H  
ATOM   1450 3HG1 VAL A  95     -14.884  16.904  17.048  1.00  0.65           H  
ATOM   1451 1HG2 VAL A  95     -14.246  18.782  14.635  1.00  0.65           H  
ATOM   1452 2HG2 VAL A  95     -15.311  19.235  15.961  1.00  0.65           H  
ATOM   1453 3HG2 VAL A  95     -13.928  20.250  15.579  1.00  0.65           H  
ATOM   1454  N   GLN A  96     -11.803  20.777  17.644  1.00  0.63           N  
ATOM   1455  CA  GLN A  96     -11.298  22.126  17.463  1.00  0.63           C  
ATOM   1456  C   GLN A  96     -10.598  22.310  16.122  1.00  0.63           C  
ATOM   1457  O   GLN A  96      -9.682  21.567  15.771  1.00  0.63           O  
ATOM   1458  CB  GLN A  96     -10.345  22.478  18.608  1.00  0.63           C  
ATOM   1459  CG  GLN A  96     -11.007  22.553  19.997  1.00  0.63           C  
ATOM   1460  CD  GLN A  96     -10.015  22.942  21.108  1.00  0.63           C  
ATOM   1461  NE2 GLN A  96     -10.533  23.213  22.303  1.00  0.63           N  
ATOM   1462  OE1 GLN A  96      -8.794  22.999  20.889  1.00  0.63           O  
ATOM   1463  H   GLN A  96     -11.171  19.987  17.598  1.00  0.63           H  
ATOM   1464  HA  GLN A  96     -12.135  22.814  17.491  1.00  0.63           H  
ATOM   1465 1HB  GLN A  96      -9.553  21.731  18.656  1.00  0.63           H  
ATOM   1466 2HB  GLN A  96      -9.877  23.427  18.392  1.00  0.63           H  
ATOM   1467 1HG  GLN A  96     -11.793  23.310  19.963  1.00  0.63           H  
ATOM   1468 2HG  GLN A  96     -11.436  21.582  20.245  1.00  0.63           H  
ATOM   1469 1HE2 GLN A  96      -9.936  23.475  23.063  1.00  0.63           H  
ATOM   1470 2HE2 GLN A  96     -11.528  23.165  22.448  1.00  0.63           H  
ATOM   1471  N   LEU A  97     -11.031  23.305  15.362  1.00  0.63           N  
ATOM   1472  CA  LEU A  97     -10.430  23.577  14.065  1.00  0.63           C  
ATOM   1473  C   LEU A  97      -9.383  24.668  14.148  1.00  0.63           C  
ATOM   1474  O   LEU A  97      -9.679  25.809  14.510  1.00  0.63           O  
ATOM   1475  CB  LEU A  97     -11.504  24.002  13.062  1.00  0.63           C  
ATOM   1476  CG  LEU A  97     -10.964  24.462  11.701  1.00  0.63           C  
ATOM   1477  CD1 LEU A  97     -10.305  23.325  10.998  1.00  0.63           C  
ATOM   1478  CD2 LEU A  97     -12.083  25.036  10.903  1.00  0.63           C  
ATOM   1479  H   LEU A  97     -11.803  23.883  15.693  1.00  0.63           H  
ATOM   1480  HA  LEU A  97      -9.948  22.670  13.703  1.00  0.63           H  
ATOM   1481 1HB  LEU A  97     -12.170  23.155  12.887  1.00  0.63           H  
ATOM   1482 2HB  LEU A  97     -12.088  24.817  13.492  1.00  0.63           H  
ATOM   1483  HG  LEU A  97     -10.214  25.221  11.855  1.00  0.63           H  
ATOM   1484 1HD1 LEU A  97      -9.916  23.667  10.047  1.00  0.63           H  
ATOM   1485 2HD1 LEU A  97      -9.488  22.935  11.598  1.00  0.63           H  
ATOM   1486 3HD1 LEU A  97     -11.035  22.556  10.835  1.00  0.63           H  
ATOM   1487 1HD2 LEU A  97     -11.709  25.386   9.939  1.00  0.63           H  
ATOM   1488 2HD2 LEU A  97     -12.839  24.279  10.746  1.00  0.63           H  
ATOM   1489 3HD2 LEU A  97     -12.508  25.867  11.457  1.00  0.63           H  
ATOM   1490  N   LEU A  98      -8.141  24.345  13.802  1.00  0.65           N  
ATOM   1491  CA  LEU A  98      -7.095  25.356  13.921  1.00  0.65           C  
ATOM   1492  C   LEU A  98      -6.947  26.145  12.633  1.00  0.65           C  
ATOM   1493  O   LEU A  98      -5.929  26.055  11.944  1.00  0.65           O  
ATOM   1494  CB  LEU A  98      -5.774  24.715  14.313  1.00  0.65           C  
ATOM   1495  CG  LEU A  98      -5.828  23.945  15.611  1.00  0.65           C  
ATOM   1496  CD1 LEU A  98      -4.452  23.369  15.912  1.00  0.65           C  
ATOM   1497  CD2 LEU A  98      -6.327  24.853  16.722  1.00  0.65           C  
ATOM   1498  H   LEU A  98      -7.921  23.401  13.468  1.00  0.65           H  
ATOM   1499  HA  LEU A  98      -7.372  26.034  14.715  1.00  0.65           H  
ATOM   1500 1HB  LEU A  98      -5.477  24.039  13.527  1.00  0.65           H  
ATOM   1501 2HB  LEU A  98      -5.019  25.496  14.406  1.00  0.65           H  
ATOM   1502  HG  LEU A  98      -6.525  23.127  15.503  1.00  0.65           H  
ATOM   1503 1HD1 LEU A  98      -4.491  22.805  16.835  1.00  0.65           H  
ATOM   1504 2HD1 LEU A  98      -4.139  22.719  15.107  1.00  0.65           H  
ATOM   1505 3HD1 LEU A  98      -3.735  24.181  16.018  1.00  0.65           H  
ATOM   1506 1HD2 LEU A  98      -6.384  24.290  17.652  1.00  0.65           H  
ATOM   1507 2HD2 LEU A  98      -5.645  25.696  16.846  1.00  0.65           H  
ATOM   1508 3HD2 LEU A  98      -7.316  25.225  16.464  1.00  0.65           H  
ATOM   1509  N   ALA A  99      -7.996  26.876  12.287  1.00  0.68           N  
ATOM   1510  CA  ALA A  99      -8.043  27.568  11.005  1.00  0.68           C  
ATOM   1511  C   ALA A  99      -6.936  28.599  10.873  1.00  0.68           C  
ATOM   1512  O   ALA A  99      -6.750  29.441  11.756  1.00  0.68           O  
ATOM   1513  CB  ALA A  99      -9.394  28.244  10.814  1.00  0.68           C  
ATOM   1514  H   ALA A  99      -8.765  26.911  12.961  1.00  0.68           H  
ATOM   1515  HA  ALA A  99      -7.912  26.832  10.221  1.00  0.68           H  
ATOM   1516 1HB  ALA A  99      -9.427  28.729   9.837  1.00  0.68           H  
ATOM   1517 2HB  ALA A  99     -10.187  27.504  10.875  1.00  0.68           H  
ATOM   1518 3HB  ALA A  99      -9.537  28.990  11.592  1.00  0.68           H  
ATOM   1519  N   VAL A 100      -6.259  28.601   9.725  1.00  0.72           N  
ATOM   1520  CA  VAL A 100      -5.243  29.639   9.491  1.00  0.72           C  
ATOM   1521  C   VAL A 100      -5.436  30.366   8.162  1.00  0.72           C  
ATOM   1522  O   VAL A 100      -4.742  30.031   7.210  1.00  0.72           O  
ATOM   1523  CB  VAL A 100      -3.821  29.061   9.439  1.00  0.72           C  
ATOM   1524  CG1 VAL A 100      -2.829  30.203   9.381  1.00  0.72           C  
ATOM   1525  CG2 VAL A 100      -3.593  28.147  10.579  1.00  0.72           C  
ATOM   1526  H   VAL A 100      -6.416  27.820   9.078  1.00  0.72           H  
ATOM   1527  HA  VAL A 100      -5.278  30.353  10.309  1.00  0.72           H  
ATOM   1528  HB  VAL A 100      -3.692  28.525   8.545  1.00  0.72           H  
ATOM   1529 1HG1 VAL A 100      -1.820  29.805   9.308  1.00  0.72           H  
ATOM   1530 2HG1 VAL A 100      -3.039  30.827   8.507  1.00  0.72           H  
ATOM   1531 3HG1 VAL A 100      -2.916  30.813  10.284  1.00  0.72           H  
ATOM   1532 1HG2 VAL A 100      -2.587  27.748  10.522  1.00  0.72           H  
ATOM   1533 2HG2 VAL A 100      -3.716  28.672  11.478  1.00  0.72           H  
ATOM   1534 3HG2 VAL A 100      -4.307  27.333  10.539  1.00  0.72           H  
ATOM   1535  N   PRO A 101      -6.354  31.340   8.046  1.00  0.77           N  
ATOM   1536  CA  PRO A 101      -6.640  32.028   6.803  1.00  0.77           C  
ATOM   1537  C   PRO A 101      -5.476  32.944   6.433  1.00  0.77           C  
ATOM   1538  O   PRO A 101      -4.716  33.346   7.318  1.00  0.77           O  
ATOM   1539  CB  PRO A 101      -7.942  32.778   7.127  1.00  0.77           C  
ATOM   1540  CG  PRO A 101      -7.924  32.971   8.627  1.00  0.77           C  
ATOM   1541  CD  PRO A 101      -7.175  31.761   9.196  1.00  0.77           C  
ATOM   1542  HA  PRO A 101      -6.811  31.262   6.053  1.00  0.77           H  
ATOM   1543 1HB  PRO A 101      -7.959  33.743   6.594  1.00  0.77           H  
ATOM   1544 2HB  PRO A 101      -8.809  32.206   6.775  1.00  0.77           H  
ATOM   1545 1HG  PRO A 101      -7.467  33.925   8.871  1.00  0.77           H  
ATOM   1546 2HG  PRO A 101      -8.956  33.030   9.003  1.00  0.77           H  
ATOM   1547 1HD  PRO A 101      -6.547  32.104  10.037  1.00  0.77           H  
ATOM   1548 2HD  PRO A 101      -7.879  30.976   9.495  1.00  0.77           H  
ATOM   1549  N   PRO A 102      -5.318  33.289   5.146  1.00  0.81           N  
ATOM   1550  CA  PRO A 102      -4.276  34.153   4.634  1.00  0.81           C  
ATOM   1551  C   PRO A 102      -4.238  35.483   5.353  1.00  0.81           C  
ATOM   1552  O   PRO A 102      -5.270  36.119   5.552  1.00  0.81           O  
ATOM   1553  CB  PRO A 102      -4.719  34.359   3.182  1.00  0.81           C  
ATOM   1554  CG  PRO A 102      -5.497  33.115   2.840  1.00  0.81           C  
ATOM   1555  CD  PRO A 102      -6.233  32.763   4.102  1.00  0.81           C  
ATOM   1556  HA  PRO A 102      -3.306  33.643   4.696  1.00  0.81           H  
ATOM   1557 1HB  PRO A 102      -5.318  35.278   3.101  1.00  0.81           H  
ATOM   1558 2HB  PRO A 102      -3.835  34.497   2.540  1.00  0.81           H  
ATOM   1559 1HG  PRO A 102      -6.175  33.317   1.996  1.00  0.81           H  
ATOM   1560 2HG  PRO A 102      -4.833  32.314   2.519  1.00  0.81           H  
ATOM   1561 1HD  PRO A 102      -7.221  33.242   4.153  1.00  0.81           H  
ATOM   1562 2HD  PRO A 102      -6.285  31.677   4.114  1.00  0.81           H  
ATOM   1563  N   GLY A 103      -3.038  35.909   5.717  1.00  0.84           N  
ATOM   1564  CA  GLY A 103      -2.839  37.188   6.387  1.00  0.84           C  
ATOM   1565  C   GLY A 103      -3.115  37.166   7.895  1.00  0.84           C  
ATOM   1566  O   GLY A 103      -2.936  38.188   8.559  1.00  0.84           O  
ATOM   1567  H   GLY A 103      -2.232  35.330   5.528  1.00  0.84           H  
ATOM   1568 1HA  GLY A 103      -1.814  37.518   6.218  1.00  0.84           H  
ATOM   1569 2HA  GLY A 103      -3.483  37.932   5.921  1.00  0.84           H  
ATOM   1570  N   GLU A 104      -3.521  36.016   8.445  1.00  0.84           N  
ATOM   1571  CA  GLU A 104      -3.853  35.960   9.868  1.00  0.84           C  
ATOM   1572  C   GLU A 104      -3.140  34.841  10.625  1.00  0.84           C  
ATOM   1573  O   GLU A 104      -2.594  33.901  10.036  1.00  0.84           O  
ATOM   1574  CB  GLU A 104      -5.366  35.827  10.057  1.00  0.84           C  
ATOM   1575  CG  GLU A 104      -6.183  36.989   9.451  1.00  0.84           C  
ATOM   1576  CD  GLU A 104      -7.693  36.946   9.711  1.00  0.84           C  
ATOM   1577  OE1 GLU A 104      -8.170  36.076  10.411  1.00  0.84           O  
ATOM   1578  OE2 GLU A 104      -8.368  37.819   9.219  1.00  0.84           O1-
ATOM   1579  H   GLU A 104      -3.674  35.180   7.875  1.00  0.84           H  
ATOM   1580  HA  GLU A 104      -3.547  36.900  10.324  1.00  0.84           H  
ATOM   1581 1HB  GLU A 104      -5.677  34.910   9.592  1.00  0.84           H  
ATOM   1582 2HB  GLU A 104      -5.603  35.751  11.119  1.00  0.84           H  
ATOM   1583 1HG  GLU A 104      -5.787  37.928   9.836  1.00  0.84           H  
ATOM   1584 2HG  GLU A 104      -6.024  36.981   8.372  1.00  0.84           H  
ATOM   1585  N   ARG A 105      -3.131  34.975  11.951  1.00  0.83           N  
ATOM   1586  CA  ARG A 105      -2.583  33.972  12.861  1.00  0.83           C  
ATOM   1587  C   ARG A 105      -3.581  32.833  13.016  1.00  0.83           C  
ATOM   1588  O   ARG A 105      -4.762  33.001  12.718  1.00  0.83           O  
ATOM   1589  CB  ARG A 105      -2.284  34.584  14.220  1.00  0.83           C  
ATOM   1590  CG  ARG A 105      -1.165  35.623  14.228  1.00  0.83           C  
ATOM   1591  CD  ARG A 105      -0.927  36.176  15.596  1.00  0.83           C  
ATOM   1592  NE  ARG A 105       0.132  37.179  15.604  1.00  0.83           N  
ATOM   1593  CZ  ARG A 105       0.515  37.885  16.689  1.00  0.83           C  
ATOM   1594  NH1 ARG A 105      -0.080  37.691  17.846  1.00  0.83           N1+
ATOM   1595  NH2 ARG A 105       1.489  38.773  16.589  1.00  0.83           N  
ATOM   1596  H   ARG A 105      -3.563  35.796  12.349  1.00  0.83           H  
ATOM   1597  HA  ARG A 105      -1.660  33.578  12.442  1.00  0.83           H  
ATOM   1598 1HB  ARG A 105      -3.183  35.061  14.605  1.00  0.83           H  
ATOM   1599 2HB  ARG A 105      -2.012  33.794  14.921  1.00  0.83           H  
ATOM   1600 1HG  ARG A 105      -0.241  35.163  13.878  1.00  0.83           H  
ATOM   1601 2HG  ARG A 105      -1.431  36.449  13.567  1.00  0.83           H  
ATOM   1602 1HD  ARG A 105      -1.840  36.642  15.964  1.00  0.83           H  
ATOM   1603 2HD  ARG A 105      -0.636  35.369  16.268  1.00  0.83           H  
ATOM   1604  HE  ARG A 105       0.615  37.359  14.734  1.00  0.83           H  
ATOM   1605 1HH1 ARG A 105      -0.824  37.013  17.924  1.00  0.83           H  
ATOM   1606 2HH1 ARG A 105       0.208  38.220  18.657  1.00  0.83           H  
ATOM   1607 1HH2 ARG A 105       1.947  38.923  15.700  1.00  0.83           H  
ATOM   1608 2HH2 ARG A 105       1.776  39.301  17.399  1.00  0.83           H  
ATOM   1609  N   ALA A 106      -3.121  31.671  13.458  1.00  0.79           N  
ATOM   1610  CA  ALA A 106      -4.047  30.562  13.649  1.00  0.79           C  
ATOM   1611  C   ALA A 106      -5.124  30.904  14.666  1.00  0.79           C  
ATOM   1612  O   ALA A 106      -4.842  31.503  15.708  1.00  0.79           O  
ATOM   1613  CB  ALA A 106      -3.297  29.323  14.112  1.00  0.79           C  
ATOM   1614  H   ALA A 106      -2.143  31.556  13.677  1.00  0.79           H  
ATOM   1615  HA  ALA A 106      -4.539  30.369  12.700  1.00  0.79           H  
ATOM   1616 1HB  ALA A 106      -4.011  28.498  14.223  1.00  0.79           H  
ATOM   1617 2HB  ALA A 106      -2.537  29.051  13.386  1.00  0.79           H  
ATOM   1618 3HB  ALA A 106      -2.823  29.524  15.069  1.00  0.79           H  
ATOM   1619  N   ARG A 107      -6.343  30.455  14.391  1.00  0.75           N  
ATOM   1620  CA  ARG A 107      -7.472  30.632  15.286  1.00  0.75           C  
ATOM   1621  C   ARG A 107      -7.955  29.254  15.711  1.00  0.75           C  
ATOM   1622  O   ARG A 107      -7.798  28.302  14.965  1.00  0.75           O  
ATOM   1623  CB  ARG A 107      -8.589  31.384  14.582  1.00  0.75           C  
ATOM   1624  CG  ARG A 107      -8.267  32.819  14.177  1.00  0.75           C  
ATOM   1625  CD  ARG A 107      -9.423  33.444  13.471  1.00  0.75           C  
ATOM   1626  NE  ARG A 107      -9.143  34.802  13.020  1.00  0.75           N  
ATOM   1627  CZ  ARG A 107      -9.304  35.913  13.751  1.00  0.75           C  
ATOM   1628  NH1 ARG A 107      -9.730  35.859  14.999  1.00  0.75           N1+
ATOM   1629  NH2 ARG A 107      -9.028  37.056  13.179  1.00  0.75           N  
ATOM   1630  H   ARG A 107      -6.500  29.992  13.496  1.00  0.75           H  
ATOM   1631  HA  ARG A 107      -7.154  31.190  16.166  1.00  0.75           H  
ATOM   1632 1HB  ARG A 107      -8.844  30.850  13.667  1.00  0.75           H  
ATOM   1633 2HB  ARG A 107      -9.476  31.401  15.215  1.00  0.75           H  
ATOM   1634 1HG  ARG A 107      -8.035  33.408  15.063  1.00  0.75           H  
ATOM   1635 2HG  ARG A 107      -7.406  32.824  13.500  1.00  0.75           H  
ATOM   1636 1HD  ARG A 107      -9.670  32.842  12.595  1.00  0.75           H  
ATOM   1637 2HD  ARG A 107     -10.283  33.478  14.139  1.00  0.75           H  
ATOM   1638  HE  ARG A 107      -8.803  34.949  12.054  1.00  0.75           H  
ATOM   1639 1HH1 ARG A 107      -9.940  34.967  15.422  1.00  0.75           H  
ATOM   1640 2HH1 ARG A 107      -9.845  36.710  15.529  1.00  0.75           H  
ATOM   1641 1HH2 ARG A 107      -8.718  37.030  12.195  1.00  0.75           H  
ATOM   1642 2HH2 ARG A 107      -9.131  37.924  13.675  1.00  0.75           H  
ATOM   1643  N   ASN A 108      -8.524  29.143  16.907  1.00  0.72           N  
ATOM   1644  CA  ASN A 108      -9.045  27.867  17.409  1.00  0.72           C  
ATOM   1645  C   ASN A 108     -10.567  27.875  17.561  1.00  0.72           C  
ATOM   1646  O   ASN A 108     -11.098  28.550  18.447  1.00  0.72           O  
ATOM   1647  CB  ASN A 108      -8.341  27.510  18.706  1.00  0.72           C  
ATOM   1648  CG  ASN A 108      -8.748  26.200  19.291  1.00  0.72           C  
ATOM   1649  ND2 ASN A 108      -7.821  25.540  19.945  1.00  0.72           N  
ATOM   1650  OD1 ASN A 108      -9.899  25.784  19.158  1.00  0.72           O  
ATOM   1651  H   ASN A 108      -8.611  29.966  17.484  1.00  0.72           H  
ATOM   1652  HA  ASN A 108      -8.817  27.092  16.678  1.00  0.72           H  
ATOM   1653 1HB  ASN A 108      -7.265  27.486  18.528  1.00  0.72           H  
ATOM   1654 2HB  ASN A 108      -8.529  28.292  19.442  1.00  0.72           H  
ATOM   1655 1HD2 ASN A 108      -8.037  24.645  20.372  1.00  0.72           H  
ATOM   1656 2HD2 ASN A 108      -6.902  25.919  20.029  1.00  0.72           H  
ATOM   1657  N   ILE A 109     -11.270  27.158  16.675  1.00  0.69           N  
ATOM   1658  CA  ILE A 109     -12.731  27.192  16.694  1.00  0.69           C  
ATOM   1659  C   ILE A 109     -13.352  25.858  17.106  1.00  0.69           C  
ATOM   1660  O   ILE A 109     -13.155  24.828  16.461  1.00  0.69           O  
ATOM   1661  CB  ILE A 109     -13.249  27.566  15.303  1.00  0.69           C  
ATOM   1662  CG1 ILE A 109     -12.663  28.910  14.916  1.00  0.69           C  
ATOM   1663  CG2 ILE A 109     -14.775  27.583  15.287  1.00  0.69           C  
ATOM   1664  CD1 ILE A 109     -11.335  28.770  14.135  1.00  0.69           C  
ATOM   1665  H   ILE A 109     -10.775  26.621  15.963  1.00  0.69           H  
ATOM   1666  HA  ILE A 109     -13.052  27.949  17.404  1.00  0.69           H  
ATOM   1667  HB  ILE A 109     -12.891  26.840  14.575  1.00  0.69           H  
ATOM   1668 1HG1 ILE A 109     -13.386  29.446  14.322  1.00  0.69           H  
ATOM   1669 2HG1 ILE A 109     -12.471  29.491  15.818  1.00  0.69           H  
ATOM   1670 1HG2 ILE A 109     -15.126  27.850  14.293  1.00  0.69           H  
ATOM   1671 2HG2 ILE A 109     -15.158  26.594  15.554  1.00  0.69           H  
ATOM   1672 3HG2 ILE A 109     -15.138  28.314  16.007  1.00  0.69           H  
ATOM   1673 1HD1 ILE A 109     -10.963  29.753  13.881  1.00  0.69           H  
ATOM   1674 2HD1 ILE A 109     -10.601  28.253  14.735  1.00  0.69           H  
ATOM   1675 3HD1 ILE A 109     -11.489  28.199  13.229  1.00  0.69           H  
ATOM   1676  N   GLN A 110     -14.099  25.879  18.207  1.00  0.68           N  
ATOM   1677  CA  GLN A 110     -14.698  24.655  18.731  1.00  0.68           C  
ATOM   1678  C   GLN A 110     -16.062  24.398  18.098  1.00  0.68           C  
ATOM   1679  O   GLN A 110     -16.884  25.311  17.973  1.00  0.68           O  
ATOM   1680  CB  GLN A 110     -14.739  24.696  20.256  1.00  0.68           C  
ATOM   1681  CG  GLN A 110     -15.216  23.415  20.929  1.00  0.68           C  
ATOM   1682  CD  GLN A 110     -14.935  23.465  22.426  1.00  0.68           C  
ATOM   1683  NE2 GLN A 110     -15.704  22.754  23.240  1.00  0.68           N  
ATOM   1684  OE1 GLN A 110     -13.990  24.156  22.838  1.00  0.68           O  
ATOM   1685  H   GLN A 110     -14.234  26.752  18.698  1.00  0.68           H  
ATOM   1686  HA  GLN A 110     -14.058  23.824  18.457  1.00  0.68           H  
ATOM   1687 1HB  GLN A 110     -13.743  24.924  20.635  1.00  0.68           H  
ATOM   1688 2HB  GLN A 110     -15.400  25.502  20.573  1.00  0.68           H  
ATOM   1689 1HG  GLN A 110     -16.295  23.302  20.782  1.00  0.68           H  
ATOM   1690 2HG  GLN A 110     -14.687  22.560  20.497  1.00  0.68           H  
ATOM   1691 1HE2 GLN A 110     -15.541  22.764  24.223  1.00  0.68           H  
ATOM   1692 2HE2 GLN A 110     -16.474  22.182  22.884  1.00  0.68           H  
ATOM   1693  N   THR A 111     -16.272  23.157  17.676  1.00  0.68           N  
ATOM   1694  CA  THR A 111     -17.486  22.750  16.980  1.00  0.68           C  
ATOM   1695  C   THR A 111     -17.823  21.268  17.145  1.00  0.68           C  
ATOM   1696  O   THR A 111     -16.948  20.453  17.418  1.00  0.68           O  
ATOM   1697  CB  THR A 111     -17.301  23.066  15.495  1.00  0.68           C  
ATOM   1698  CG2 THR A 111     -16.143  22.270  14.985  1.00  0.68           C  
ATOM   1699  OG1 THR A 111     -18.501  22.772  14.764  1.00  0.68           O  
ATOM   1700  H   THR A 111     -15.525  22.476  17.816  1.00  0.68           H  
ATOM   1701  HA  THR A 111     -18.318  23.333  17.373  1.00  0.68           H  
ATOM   1702  HB  THR A 111     -17.076  24.126  15.384  1.00  0.68           H  
ATOM   1703  HG1 THR A 111     -18.733  21.841  14.879  1.00  0.68           H  
ATOM   1704 1HG2 THR A 111     -15.965  22.501  13.974  1.00  0.68           H  
ATOM   1705 2HG2 THR A 111     -15.251  22.520  15.565  1.00  0.68           H  
ATOM   1706 3HG2 THR A 111     -16.365  21.213  15.091  1.00  0.68           H  
ATOM   1707  N   LEU A 112     -19.093  20.914  16.990  1.00  0.71           N  
ATOM   1708  CA  LEU A 112     -19.480  19.501  17.000  1.00  0.71           C  
ATOM   1709  C   LEU A 112     -19.630  19.014  15.554  1.00  0.71           C  
ATOM   1710  O   LEU A 112     -20.410  19.617  14.819  1.00  0.71           O  
ATOM   1711  CB  LEU A 112     -20.823  19.338  17.721  1.00  0.71           C  
ATOM   1712  CG  LEU A 112     -21.409  17.929  17.747  1.00  0.71           C  
ATOM   1713  CD1 LEU A 112     -20.509  17.023  18.529  1.00  0.71           C  
ATOM   1714  CD2 LEU A 112     -22.791  17.974  18.362  1.00  0.71           C  
ATOM   1715  H   LEU A 112     -19.791  21.628  16.820  1.00  0.71           H  
ATOM   1716  HA  LEU A 112     -18.739  18.932  17.542  1.00  0.71           H  
ATOM   1717 1HB  LEU A 112     -20.706  19.662  18.757  1.00  0.71           H  
ATOM   1718 2HB  LEU A 112     -21.553  19.988  17.242  1.00  0.71           H  
ATOM   1719  HG  LEU A 112     -21.469  17.541  16.727  1.00  0.71           H  
ATOM   1720 1HD1 LEU A 112     -20.925  16.019  18.524  1.00  0.71           H  
ATOM   1721 2HD1 LEU A 112     -19.552  17.010  18.078  1.00  0.71           H  
ATOM   1722 3HD1 LEU A 112     -20.415  17.374  19.553  1.00  0.71           H  
ATOM   1723 1HD2 LEU A 112     -23.210  16.967  18.376  1.00  0.71           H  
ATOM   1724 2HD2 LEU A 112     -22.721  18.355  19.383  1.00  0.71           H  
ATOM   1725 3HD2 LEU A 112     -23.429  18.628  17.770  1.00  0.71           H  
ATOM   1726  N   PRO A 113     -18.857  18.021  15.068  1.00  0.76           N  
ATOM   1727  CA  PRO A 113     -18.992  17.478  13.740  1.00  0.76           C  
ATOM   1728  C   PRO A 113     -20.351  16.817  13.572  1.00  0.76           C  
ATOM   1729  O   PRO A 113     -20.890  16.244  14.517  1.00  0.76           O  
ATOM   1730  CB  PRO A 113     -17.874  16.433  13.655  1.00  0.76           C  
ATOM   1731  CG  PRO A 113     -16.895  16.842  14.698  1.00  0.76           C  
ATOM   1732  CD  PRO A 113     -17.749  17.429  15.819  1.00  0.76           C  
ATOM   1733  HA  PRO A 113     -18.847  18.283  13.015  1.00  0.76           H  
ATOM   1734 1HB  PRO A 113     -18.291  15.432  13.820  1.00  0.76           H  
ATOM   1735 2HB  PRO A 113     -17.453  16.439  12.636  1.00  0.76           H  
ATOM   1736 1HG  PRO A 113     -16.303  15.976  15.025  1.00  0.76           H  
ATOM   1737 2HG  PRO A 113     -16.199  17.561  14.271  1.00  0.76           H  
ATOM   1738 1HD  PRO A 113     -18.114  16.616  16.442  1.00  0.76           H  
ATOM   1739 2HD  PRO A 113     -17.172  18.152  16.373  1.00  0.76           H  
ATOM   1740  N   GLY A 114     -20.874  16.853  12.366  1.00  0.84           N  
ATOM   1741  CA  GLY A 114     -22.080  16.126  12.028  1.00  0.84           C  
ATOM   1742  C   GLY A 114     -21.597  14.966  11.193  1.00  0.84           C  
ATOM   1743  O   GLY A 114     -20.393  14.695  11.189  1.00  0.84           O  
ATOM   1744  H   GLY A 114     -20.386  17.370  11.647  1.00  0.84           H  
ATOM   1745 1HA  GLY A 114     -22.588  15.775  12.927  1.00  0.84           H  
ATOM   1746 2HA  GLY A 114     -22.761  16.756  11.459  1.00  0.84           H  
ATOM   1747  N   ILE A 115     -22.500  14.278  10.505  1.00  0.95           N  
ATOM   1748  CA  ILE A 115     -22.078  13.171   9.655  1.00  0.95           C  
ATOM   1749  C   ILE A 115     -22.585  13.342   8.229  1.00  0.95           C  
ATOM   1750  O   ILE A 115     -23.776  13.555   7.988  1.00  0.95           O  
ATOM   1751  CB  ILE A 115     -22.475  11.799  10.233  1.00  0.95           C  
ATOM   1752  CG1 ILE A 115     -21.797  11.587  11.624  1.00  0.95           C  
ATOM   1753  CG2 ILE A 115     -22.053  10.705   9.269  1.00  0.95           C  
ATOM   1754  CD1 ILE A 115     -22.236  10.343  12.344  1.00  0.95           C  
ATOM   1755  H   ILE A 115     -23.478  14.528  10.556  1.00  0.95           H  
ATOM   1756  HA  ILE A 115     -20.991  13.177   9.598  1.00  0.95           H  
ATOM   1757  HB  ILE A 115     -23.553  11.758  10.378  1.00  0.95           H  
ATOM   1758 1HG1 ILE A 115     -20.715  11.545  11.479  1.00  0.95           H  
ATOM   1759 2HG1 ILE A 115     -22.026  12.428  12.269  1.00  0.95           H  
ATOM   1760 1HG2 ILE A 115     -22.340   9.740   9.680  1.00  0.95           H  
ATOM   1761 2HG2 ILE A 115     -22.545  10.844   8.306  1.00  0.95           H  
ATOM   1762 3HG2 ILE A 115     -20.969  10.739   9.128  1.00  0.95           H  
ATOM   1763 1HD1 ILE A 115     -21.716  10.271  13.300  1.00  0.95           H  
ATOM   1764 2HD1 ILE A 115     -23.311  10.382  12.519  1.00  0.95           H  
ATOM   1765 3HD1 ILE A 115     -21.998   9.469  11.738  1.00  0.95           H  
ATOM   1766  N   PHE A 116     -21.650  13.268   7.298  1.00  1.10           N  
ATOM   1767  CA  PHE A 116     -21.862  13.393   5.872  1.00  1.10           C  
ATOM   1768  C   PHE A 116     -21.894  12.003   5.242  1.00  1.10           C  
ATOM   1769  O   PHE A 116     -20.955  11.218   5.379  1.00  1.10           O  
ATOM   1770  CB  PHE A 116     -20.736  14.293   5.338  1.00  1.10           C  
ATOM   1771  CG  PHE A 116     -20.651  14.582   3.886  1.00  1.10           C  
ATOM   1772  CD1 PHE A 116     -21.661  15.243   3.212  1.00  1.10           C  
ATOM   1773  CD2 PHE A 116     -19.492  14.256   3.203  1.00  1.10           C  
ATOM   1774  CE1 PHE A 116     -21.523  15.542   1.870  1.00  1.10           C  
ATOM   1775  CE2 PHE A 116     -19.348  14.563   1.870  1.00  1.10           C  
ATOM   1776  CZ  PHE A 116     -20.366  15.199   1.201  1.00  1.10           C  
ATOM   1777  H   PHE A 116     -20.697  13.097   7.600  1.00  1.10           H  
ATOM   1778  HA  PHE A 116     -22.821  13.879   5.696  1.00  1.10           H  
ATOM   1779 1HB  PHE A 116     -20.800  15.251   5.850  1.00  1.10           H  
ATOM   1780 2HB  PHE A 116     -19.780  13.853   5.635  1.00  1.10           H  
ATOM   1781  HD1 PHE A 116     -22.570  15.522   3.746  1.00  1.10           H  
ATOM   1782  HD2 PHE A 116     -18.684  13.755   3.740  1.00  1.10           H  
ATOM   1783  HE1 PHE A 116     -22.326  16.054   1.341  1.00  1.10           H  
ATOM   1784  HE2 PHE A 116     -18.430  14.298   1.344  1.00  1.10           H  
ATOM   1785  HZ  PHE A 116     -20.254  15.436   0.146  1.00  1.10           H  
ATOM   1786  N   LYS A 117     -23.005  11.664   4.599  1.00  1.25           N  
ATOM   1787  CA  LYS A 117     -23.133  10.329   4.020  1.00  1.25           C  
ATOM   1788  C   LYS A 117     -22.804  10.354   2.542  1.00  1.25           C  
ATOM   1789  O   LYS A 117     -23.423  11.098   1.779  1.00  1.25           O  
ATOM   1790  CB  LYS A 117     -24.541   9.771   4.246  1.00  1.25           C  
ATOM   1791  CG  LYS A 117     -24.705   8.316   3.816  1.00  1.25           C  
ATOM   1792  CD  LYS A 117     -26.110   7.779   4.115  1.00  1.25           C  
ATOM   1793  CE  LYS A 117     -26.379   7.678   5.624  1.00  1.25           C  
ATOM   1794  NZ  LYS A 117     -25.512   6.663   6.288  1.00  1.25           N1+
ATOM   1795  H   LYS A 117     -23.759  12.330   4.511  1.00  1.25           H  
ATOM   1796  HA  LYS A 117     -22.423   9.658   4.507  1.00  1.25           H  
ATOM   1797 1HB  LYS A 117     -24.785   9.831   5.309  1.00  1.25           H  
ATOM   1798 2HB  LYS A 117     -25.266  10.372   3.701  1.00  1.25           H  
ATOM   1799 1HG  LYS A 117     -24.507   8.229   2.746  1.00  1.25           H  
ATOM   1800 2HG  LYS A 117     -23.973   7.705   4.346  1.00  1.25           H  
ATOM   1801 1HD  LYS A 117     -26.853   8.436   3.664  1.00  1.25           H  
ATOM   1802 2HD  LYS A 117     -26.213   6.788   3.674  1.00  1.25           H  
ATOM   1803 1HE  LYS A 117     -26.200   8.647   6.086  1.00  1.25           H  
ATOM   1804 2HE  LYS A 117     -27.420   7.400   5.776  1.00  1.25           H  
ATOM   1805 1HZ  LYS A 117     -25.706   6.624   7.277  1.00  1.25           H  
ATOM   1806 2HZ  LYS A 117     -25.656   5.757   5.888  1.00  1.25           H  
ATOM   1807 3HZ  LYS A 117     -24.526   6.926   6.175  1.00  1.25           H  
ATOM   1808  N   THR A 118     -21.833   9.539   2.135  1.00  1.36           N  
ATOM   1809  CA  THR A 118     -21.408   9.505   0.748  1.00  1.36           C  
ATOM   1810  C   THR A 118     -21.457   8.087   0.204  1.00  1.36           C  
ATOM   1811  O   THR A 118     -21.746   7.128   0.919  1.00  1.36           O  
ATOM   1812  CB  THR A 118     -19.957   9.970   0.604  1.00  1.36           C  
ATOM   1813  CG2 THR A 118     -19.746  11.228   1.418  1.00  1.36           C  
ATOM   1814  OG1 THR A 118     -19.092   8.950   1.110  1.00  1.36           O  
ATOM   1815  H   THR A 118     -21.332   8.958   2.809  1.00  1.36           H  
ATOM   1816  HA  THR A 118     -22.066  10.135   0.151  1.00  1.36           H  
ATOM   1817  HB  THR A 118     -19.727  10.162  -0.441  1.00  1.36           H  
ATOM   1818  HG1 THR A 118     -19.200   8.889   2.092  1.00  1.36           H  
ATOM   1819 1HG2 THR A 118     -18.715  11.552   1.322  1.00  1.36           H  
ATOM   1820 2HG2 THR A 118     -20.412  12.006   1.048  1.00  1.36           H  
ATOM   1821 3HG2 THR A 118     -19.965  11.033   2.471  1.00  1.36           H  
ATOM   1822  N   LYS A 119     -21.091   7.943  -1.061  1.00  1.41           N  
ATOM   1823  CA  LYS A 119     -21.013   6.638  -1.708  1.00  1.41           C  
ATOM   1824  C   LYS A 119     -19.957   5.726  -1.065  1.00  1.41           C  
ATOM   1825  O   LYS A 119     -19.982   4.512  -1.269  1.00  1.41           O  
ATOM   1826  CB  LYS A 119     -20.717   6.801  -3.198  1.00  1.41           C  
ATOM   1827  CG  LYS A 119     -21.861   7.419  -4.001  1.00  1.41           C  
ATOM   1828  CD  LYS A 119     -21.499   7.558  -5.476  1.00  1.41           C  
ATOM   1829  CE  LYS A 119     -22.646   8.166  -6.277  1.00  1.41           C  
ATOM   1830  NZ  LYS A 119     -22.291   8.333  -7.713  1.00  1.41           N1+
ATOM   1831  H   LYS A 119     -20.864   8.767  -1.599  1.00  1.41           H  
ATOM   1832  HA  LYS A 119     -21.981   6.147  -1.601  1.00  1.41           H  
ATOM   1833 1HB  LYS A 119     -19.831   7.426  -3.325  1.00  1.41           H  
ATOM   1834 2HB  LYS A 119     -20.492   5.826  -3.629  1.00  1.41           H  
ATOM   1835 1HG  LYS A 119     -22.748   6.789  -3.910  1.00  1.41           H  
ATOM   1836 2HG  LYS A 119     -22.096   8.403  -3.599  1.00  1.41           H  
ATOM   1837 1HD  LYS A 119     -20.620   8.195  -5.576  1.00  1.41           H  
ATOM   1838 2HD  LYS A 119     -21.264   6.577  -5.886  1.00  1.41           H  
ATOM   1839 1HE  LYS A 119     -23.517   7.516  -6.201  1.00  1.41           H  
ATOM   1840 2HE  LYS A 119     -22.896   9.141  -5.859  1.00  1.41           H  
ATOM   1841 1HZ  LYS A 119     -23.073   8.736  -8.209  1.00  1.41           H  
ATOM   1842 2HZ  LYS A 119     -21.490   8.944  -7.794  1.00  1.41           H  
ATOM   1843 3HZ  LYS A 119     -22.068   7.432  -8.112  1.00  1.41           H  
ATOM   1844  N   ASP A 120     -19.006   6.319  -0.327  1.00  1.37           N  
ATOM   1845  CA  ASP A 120     -17.930   5.578   0.308  1.00  1.37           C  
ATOM   1846  C   ASP A 120     -18.195   5.362   1.798  1.00  1.37           C  
ATOM   1847  O   ASP A 120     -17.309   4.913   2.530  1.00  1.37           O  
ATOM   1848  CB  ASP A 120     -16.612   6.332   0.151  1.00  1.37           C  
ATOM   1849  CG  ASP A 120     -16.164   6.460  -1.299  1.00  1.37           C  
ATOM   1850  OD1 ASP A 120     -16.267   5.511  -2.052  1.00  1.37           O  
ATOM   1851  OD2 ASP A 120     -15.658   7.497  -1.654  1.00  1.37           O1-
ATOM   1852  H   ASP A 120     -19.051   7.317  -0.134  1.00  1.37           H  
ATOM   1853  HA  ASP A 120     -17.846   4.604  -0.172  1.00  1.37           H  
ATOM   1854 1HB  ASP A 120     -16.723   7.333   0.576  1.00  1.37           H  
ATOM   1855 2HB  ASP A 120     -15.835   5.821   0.717  1.00  1.37           H  
ATOM   1856  N   GLY A 121     -19.407   5.684   2.256  1.00  1.26           N  
ATOM   1857  CA  GLY A 121     -19.740   5.536   3.666  1.00  1.26           C  
ATOM   1858  C   GLY A 121     -19.819   6.877   4.393  1.00  1.26           C  
ATOM   1859  O   GLY A 121     -19.766   7.947   3.769  1.00  1.26           O  
ATOM   1860  H   GLY A 121     -20.123   6.045   1.626  1.00  1.26           H  
ATOM   1861 1HA  GLY A 121     -20.700   5.027   3.749  1.00  1.26           H  
ATOM   1862 2HA  GLY A 121     -19.003   4.902   4.153  1.00  1.26           H  
ATOM   1863  N   ASP A 122     -19.985   6.794   5.713  1.00  1.13           N  
ATOM   1864  CA  ASP A 122     -20.165   7.956   6.578  1.00  1.13           C  
ATOM   1865  C   ASP A 122     -18.849   8.628   6.966  1.00  1.13           C  
ATOM   1866  O   ASP A 122     -17.925   7.960   7.437  1.00  1.13           O  
ATOM   1867  CB  ASP A 122     -20.904   7.538   7.839  1.00  1.13           C  
ATOM   1868  CG  ASP A 122     -22.353   7.136   7.575  1.00  1.13           C  
ATOM   1869  OD1 ASP A 122     -22.836   7.355   6.481  1.00  1.13           O  
ATOM   1870  OD2 ASP A 122     -22.981   6.617   8.463  1.00  1.13           O1-
ATOM   1871  H   ASP A 122     -19.993   5.876   6.137  1.00  1.13           H  
ATOM   1872  HA  ASP A 122     -20.768   8.691   6.046  1.00  1.13           H  
ATOM   1873 1HB  ASP A 122     -20.388   6.691   8.288  1.00  1.13           H  
ATOM   1874 2HB  ASP A 122     -20.866   8.336   8.554  1.00  1.13           H  
ATOM   1875  N   ILE A 123     -18.776   9.944   6.765  1.00  1.00           N  
ATOM   1876  CA  ILE A 123     -17.600  10.740   7.103  1.00  1.00           C  
ATOM   1877  C   ILE A 123     -18.008  11.889   8.047  1.00  1.00           C  
ATOM   1878  O   ILE A 123     -19.003  12.566   7.809  1.00  1.00           O  
ATOM   1879  CB  ILE A 123     -16.943  11.305   5.827  1.00  1.00           C  
ATOM   1880  CG1 ILE A 123     -16.543  10.182   4.871  1.00  1.00           C  
ATOM   1881  CG2 ILE A 123     -15.684  12.086   6.202  1.00  1.00           C  
ATOM   1882  CD1 ILE A 123     -16.120  10.700   3.518  1.00  1.00           C  
ATOM   1883  H   ILE A 123     -19.572  10.416   6.338  1.00  1.00           H  
ATOM   1884  HA  ILE A 123     -16.877  10.110   7.610  1.00  1.00           H  
ATOM   1885  HB  ILE A 123     -17.645  11.955   5.306  1.00  1.00           H  
ATOM   1886 1HG1 ILE A 123     -15.723   9.613   5.309  1.00  1.00           H  
ATOM   1887 2HG1 ILE A 123     -17.391   9.513   4.716  1.00  1.00           H  
ATOM   1888 1HG2 ILE A 123     -15.213  12.469   5.310  1.00  1.00           H  
ATOM   1889 2HG2 ILE A 123     -15.931  12.904   6.849  1.00  1.00           H  
ATOM   1890 3HG2 ILE A 123     -14.983  11.426   6.713  1.00  1.00           H  
ATOM   1891 1HD1 ILE A 123     -15.851   9.860   2.873  1.00  1.00           H  
ATOM   1892 2HD1 ILE A 123     -16.946  11.252   3.069  1.00  1.00           H  
ATOM   1893 3HD1 ILE A 123     -15.259  11.360   3.633  1.00  1.00           H  
ATOM   1894  N   GLY A 124     -17.286  12.105   9.135  1.00  0.89           N  
ATOM   1895  CA  GLY A 124     -17.666  13.196  10.038  1.00  0.89           C  
ATOM   1896  C   GLY A 124     -17.472  14.511   9.310  1.00  0.89           C  
ATOM   1897  O   GLY A 124     -16.625  14.583   8.425  1.00  0.89           O  
ATOM   1898  H   GLY A 124     -16.470  11.539   9.331  1.00  0.89           H  
ATOM   1899 1HA  GLY A 124     -18.701  13.079  10.351  1.00  0.89           H  
ATOM   1900 2HA  GLY A 124     -17.047  13.178  10.932  1.00  0.89           H  
ATOM   1901  N   ALA A 125     -18.205  15.561   9.673  1.00  0.83           N  
ATOM   1902  CA  ALA A 125     -17.996  16.824   8.961  1.00  0.83           C  
ATOM   1903  C   ALA A 125     -18.253  18.074   9.793  1.00  0.83           C  
ATOM   1904  O   ALA A 125     -19.119  18.110  10.663  1.00  0.83           O  
ATOM   1905  CB  ALA A 125     -18.885  16.859   7.745  1.00  0.83           C  
ATOM   1906  H   ALA A 125     -18.914  15.450  10.394  1.00  0.83           H  
ATOM   1907  HA  ALA A 125     -16.958  16.851   8.643  1.00  0.83           H  
ATOM   1908 1HB  ALA A 125     -18.669  17.763   7.208  1.00  0.83           H  
ATOM   1909 2HB  ALA A 125     -18.676  15.999   7.113  1.00  0.83           H  
ATOM   1910 3HB  ALA A 125     -19.929  16.841   8.050  1.00  0.83           H  
ATOM   1911  N   VAL A 126     -17.543  19.142   9.470  1.00  0.81           N  
ATOM   1912  CA  VAL A 126     -17.684  20.395  10.192  1.00  0.81           C  
ATOM   1913  C   VAL A 126     -18.349  21.548   9.430  1.00  0.81           C  
ATOM   1914  O   VAL A 126     -17.899  21.999   8.374  1.00  0.81           O  
ATOM   1915  CB  VAL A 126     -16.301  20.811  10.705  1.00  0.81           C  
ATOM   1916  CG1 VAL A 126     -16.403  22.098  11.337  1.00  0.81           C  
ATOM   1917  CG2 VAL A 126     -15.782  19.765  11.720  1.00  0.81           C  
ATOM   1918  H   VAL A 126     -16.864  19.064   8.719  1.00  0.81           H  
ATOM   1919  HA  VAL A 126     -18.295  20.195  11.073  1.00  0.81           H  
ATOM   1920  HB  VAL A 126     -15.607  20.885   9.870  1.00  0.81           H  
ATOM   1921 1HG1 VAL A 126     -15.425  22.397  11.699  1.00  0.81           H  
ATOM   1922 2HG1 VAL A 126     -16.757  22.812  10.604  1.00  0.81           H  
ATOM   1923 3HG1 VAL A 126     -17.112  22.035  12.156  1.00  0.81           H  
ATOM   1924 1HG2 VAL A 126     -14.800  20.066  12.087  1.00  0.81           H  
ATOM   1925 2HG2 VAL A 126     -16.478  19.696  12.562  1.00  0.81           H  
ATOM   1926 3HG2 VAL A 126     -15.703  18.798  11.235  1.00  0.81           H  
ATOM   1927  N   ALA A 127     -19.450  22.039   9.995  1.00  0.80           N  
ATOM   1928  CA  ALA A 127     -20.246  23.091   9.358  1.00  0.80           C  
ATOM   1929  C   ALA A 127     -19.744  24.502   9.659  1.00  0.80           C  
ATOM   1930  O   ALA A 127     -20.410  25.271  10.358  1.00  0.80           O  
ATOM   1931  CB  ALA A 127     -21.690  22.971   9.788  1.00  0.80           C  
ATOM   1932  H   ALA A 127     -19.761  21.651  10.877  1.00  0.80           H  
ATOM   1933  HA  ALA A 127     -20.189  22.948   8.284  1.00  0.80           H  
ATOM   1934 1HB  ALA A 127     -22.279  23.730   9.274  1.00  0.80           H  
ATOM   1935 2HB  ALA A 127     -22.064  21.980   9.529  1.00  0.80           H  
ATOM   1936 3HB  ALA A 127     -21.763  23.118  10.864  1.00  0.80           H  
ATOM   1937  N   LEU A 128     -18.564  24.816   9.153  1.00  0.81           N  
ATOM   1938  CA  LEU A 128     -17.968  26.139   9.330  1.00  0.81           C  
ATOM   1939  C   LEU A 128     -17.602  26.771   7.977  1.00  0.81           C  
ATOM   1940  O   LEU A 128     -17.246  26.063   7.031  1.00  0.81           O  
ATOM   1941  CB  LEU A 128     -16.742  26.078  10.241  1.00  0.81           C  
ATOM   1942  CG  LEU A 128     -16.939  25.593  11.711  1.00  0.81           C  
ATOM   1943  CD1 LEU A 128     -15.560  25.410  12.374  1.00  0.81           C  
ATOM   1944  CD2 LEU A 128     -17.745  26.606  12.475  1.00  0.81           C  
ATOM   1945  H   LEU A 128     -18.096  24.095   8.605  1.00  0.81           H  
ATOM   1946  HA  LEU A 128     -18.704  26.785   9.803  1.00  0.81           H  
ATOM   1947 1HB  LEU A 128     -15.982  25.455   9.779  1.00  0.81           H  
ATOM   1948 2HB  LEU A 128     -16.380  27.090  10.309  1.00  0.81           H  
ATOM   1949  HG  LEU A 128     -17.466  24.653  11.723  1.00  0.81           H  
ATOM   1950 1HD1 LEU A 128     -15.688  25.070  13.401  1.00  0.81           H  
ATOM   1951 2HD1 LEU A 128     -14.983  24.681  11.824  1.00  0.81           H  
ATOM   1952 3HD1 LEU A 128     -15.027  26.357  12.375  1.00  0.81           H  
ATOM   1953 1HD2 LEU A 128     -17.877  26.263  13.504  1.00  0.81           H  
ATOM   1954 2HD2 LEU A 128     -17.220  27.562  12.474  1.00  0.81           H  
ATOM   1955 3HD2 LEU A 128     -18.722  26.724  12.003  1.00  0.81           H  
ATOM   1956  N   ASP A 129     -17.690  28.104   7.889  1.00  0.82           N  
ATOM   1957  CA  ASP A 129     -17.382  28.812   6.644  1.00  0.82           C  
ATOM   1958  C   ASP A 129     -16.062  29.591   6.681  1.00  0.82           C  
ATOM   1959  O   ASP A 129     -15.933  30.576   7.410  1.00  0.82           O  
ATOM   1960  CB  ASP A 129     -18.523  29.782   6.314  1.00  0.82           C  
ATOM   1961  CG  ASP A 129     -19.837  29.068   6.014  1.00  0.82           C  
ATOM   1962  OD1 ASP A 129     -19.786  27.884   5.800  1.00  0.82           O  
ATOM   1963  OD2 ASP A 129     -20.880  29.698   6.037  1.00  0.82           O1-
ATOM   1964  H   ASP A 129     -17.980  28.635   8.698  1.00  0.82           H  
ATOM   1965  HA  ASP A 129     -17.314  28.075   5.842  1.00  0.82           H  
ATOM   1966 1HB  ASP A 129     -18.673  30.467   7.149  1.00  0.82           H  
ATOM   1967 2HB  ASP A 129     -18.244  30.381   5.445  1.00  0.82           H  
ATOM   1968  N   TYR A 130     -15.093  29.135   5.891  1.00  0.83           N  
ATOM   1969  CA  TYR A 130     -13.762  29.739   5.804  1.00  0.83           C  
ATOM   1970  C   TYR A 130     -13.305  29.980   4.361  1.00  0.83           C  
ATOM   1971  O   TYR A 130     -13.830  29.345   3.446  1.00  0.83           O  
ATOM   1972  CB  TYR A 130     -12.708  28.915   6.528  1.00  0.83           C  
ATOM   1973  CG  TYR A 130     -12.875  28.874   7.964  1.00  0.83           C  
ATOM   1974  CD1 TYR A 130     -13.563  27.876   8.526  1.00  0.83           C  
ATOM   1975  CD2 TYR A 130     -12.347  29.892   8.739  1.00  0.83           C  
ATOM   1976  CE1 TYR A 130     -13.737  27.856   9.852  1.00  0.83           C  
ATOM   1977  CE2 TYR A 130     -12.541  29.875  10.086  1.00  0.83           C  
ATOM   1978  CZ  TYR A 130     -13.247  28.846  10.629  1.00  0.83           C  
ATOM   1979  OH  TYR A 130     -13.480  28.803  11.942  1.00  0.83           O  
ATOM   1980  H   TYR A 130     -15.287  28.318   5.326  1.00  0.83           H  
ATOM   1981  HA  TYR A 130     -13.830  30.684   6.321  1.00  0.83           H  
ATOM   1982 1HB  TYR A 130     -12.740  27.893   6.159  1.00  0.83           H  
ATOM   1983 2HB  TYR A 130     -11.743  29.292   6.310  1.00  0.83           H  
ATOM   1984  HD1 TYR A 130     -13.968  27.099   7.912  1.00  0.83           H  
ATOM   1985  HD2 TYR A 130     -11.793  30.707   8.275  1.00  0.83           H  
ATOM   1986  HE1 TYR A 130     -14.267  27.056  10.296  1.00  0.83           H  
ATOM   1987  HE2 TYR A 130     -12.147  30.671  10.716  1.00  0.83           H  
ATOM   1988  HH  TYR A 130     -13.086  29.574  12.359  1.00  0.83           H  
ATOM   1989  N   PRO A 131     -12.361  30.915   4.124  1.00  0.81           N  
ATOM   1990  CA  PRO A 131     -11.689  31.145   2.857  1.00  0.81           C  
ATOM   1991  C   PRO A 131     -10.977  29.888   2.386  1.00  0.81           C  
ATOM   1992  O   PRO A 131     -10.511  29.082   3.198  1.00  0.81           O  
ATOM   1993  CB  PRO A 131     -10.678  32.248   3.192  1.00  0.81           C  
ATOM   1994  CG  PRO A 131     -11.265  32.967   4.381  1.00  0.81           C  
ATOM   1995  CD  PRO A 131     -11.976  31.904   5.180  1.00  0.81           C  
ATOM   1996  HA  PRO A 131     -12.423  31.485   2.109  1.00  0.81           H  
ATOM   1997 1HB  PRO A 131      -9.697  31.801   3.411  1.00  0.81           H  
ATOM   1998 2HB  PRO A 131     -10.542  32.910   2.322  1.00  0.81           H  
ATOM   1999 1HG  PRO A 131     -10.465  33.464   4.953  1.00  0.81           H  
ATOM   2000 2HG  PRO A 131     -11.945  33.763   4.038  1.00  0.81           H  
ATOM   2001 1HD  PRO A 131     -11.298  31.471   5.922  1.00  0.81           H  
ATOM   2002 2HD  PRO A 131     -12.848  32.391   5.632  1.00  0.81           H  
ATOM   2003  N   ALA A 132     -10.821  29.753   1.071  1.00  0.78           N  
ATOM   2004  CA  ALA A 132     -10.157  28.597   0.456  1.00  0.78           C  
ATOM   2005  C   ALA A 132      -8.739  28.394   0.983  1.00  0.78           C  
ATOM   2006  O   ALA A 132      -8.251  27.267   1.070  1.00  0.78           O  
ATOM   2007  CB  ALA A 132     -10.107  28.772  -1.049  1.00  0.78           C  
ATOM   2008  H   ALA A 132     -11.213  30.459   0.461  1.00  0.78           H  
ATOM   2009  HA  ALA A 132     -10.738  27.706   0.700  1.00  0.78           H  
ATOM   2010 1HB  ALA A 132      -9.640  27.896  -1.499  1.00  0.78           H  
ATOM   2011 2HB  ALA A 132     -11.119  28.883  -1.438  1.00  0.78           H  
ATOM   2012 3HB  ALA A 132      -9.524  29.658  -1.296  1.00  0.78           H  
ATOM   2013  N   GLY A 133      -8.092  29.479   1.394  1.00  0.74           N  
ATOM   2014  CA  GLY A 133      -6.729  29.428   1.905  1.00  0.74           C  
ATOM   2015  C   GLY A 133      -6.628  28.694   3.253  1.00  0.74           C  
ATOM   2016  O   GLY A 133      -5.533  28.526   3.784  1.00  0.74           O  
ATOM   2017  H   GLY A 133      -8.561  30.370   1.324  1.00  0.74           H  
ATOM   2018 1HA  GLY A 133      -6.096  28.925   1.173  1.00  0.74           H  
ATOM   2019 2HA  GLY A 133      -6.343  30.437   2.003  1.00  0.74           H  
ATOM   2020  N   THR A 134      -7.764  28.296   3.844  1.00  0.70           N  
ATOM   2021  CA  THR A 134      -7.731  27.546   5.090  1.00  0.70           C  
ATOM   2022  C   THR A 134      -7.773  26.038   4.871  1.00  0.70           C  
ATOM   2023  O   THR A 134      -7.686  25.286   5.857  1.00  0.70           O  
ATOM   2024  CB  THR A 134      -8.897  27.890   6.019  1.00  0.70           C  
ATOM   2025  CG2 THR A 134      -8.864  29.319   6.405  1.00  0.70           C  
ATOM   2026  OG1 THR A 134     -10.132  27.568   5.377  1.00  0.70           O  
ATOM   2027  H   THR A 134      -8.671  28.487   3.415  1.00  0.70           H  
ATOM   2028  HA  THR A 134      -6.804  27.786   5.611  1.00  0.70           H  
ATOM   2029  HB  THR A 134      -8.812  27.289   6.923  1.00  0.70           H  
ATOM   2030  HG1 THR A 134     -10.227  28.092   4.550  1.00  0.70           H  
ATOM   2031 1HG2 THR A 134      -9.669  29.544   7.085  1.00  0.70           H  
ATOM   2032 2HG2 THR A 134      -7.933  29.494   6.896  1.00  0.70           H  
ATOM   2033 3HG2 THR A 134      -8.949  29.939   5.511  1.00  0.70           H  
ATOM   2034  N   SER A 135      -7.937  25.578   3.617  1.00  0.67           N  
ATOM   2035  CA  SER A 135      -8.024  24.135   3.423  1.00  0.67           C  
ATOM   2036  C   SER A 135      -6.798  23.467   3.986  1.00  0.67           C  
ATOM   2037  O   SER A 135      -5.683  23.940   3.777  1.00  0.67           O  
ATOM   2038  CB  SER A 135      -8.118  23.736   1.967  1.00  0.67           C  
ATOM   2039  OG  SER A 135      -9.312  24.113   1.356  1.00  0.67           O  
ATOM   2040  H   SER A 135      -8.002  26.217   2.818  1.00  0.67           H  
ATOM   2041  HA  SER A 135      -8.898  23.764   3.958  1.00  0.67           H  
ATOM   2042 1HB  SER A 135      -7.287  24.176   1.422  1.00  0.67           H  
ATOM   2043 2HB  SER A 135      -8.005  22.657   1.906  1.00  0.67           H  
ATOM   2044  HG  SER A 135      -9.363  23.521   0.569  1.00  0.67           H  
ATOM   2045  N   GLY A 136      -7.012  22.352   4.657  1.00  0.65           N  
ATOM   2046  CA  GLY A 136      -5.972  21.562   5.275  1.00  0.65           C  
ATOM   2047  C   GLY A 136      -5.712  21.923   6.732  1.00  0.65           C  
ATOM   2048  O   GLY A 136      -4.961  21.225   7.415  1.00  0.65           O  
ATOM   2049  H   GLY A 136      -7.952  22.006   4.763  1.00  0.65           H  
ATOM   2050 1HA  GLY A 136      -6.293  20.530   5.253  1.00  0.65           H  
ATOM   2051 2HA  GLY A 136      -5.070  21.616   4.683  1.00  0.65           H  
ATOM   2052  N   SER A 137      -6.334  22.991   7.237  1.00  0.64           N  
ATOM   2053  CA  SER A 137      -6.102  23.311   8.634  1.00  0.64           C  
ATOM   2054  C   SER A 137      -6.545  22.062   9.398  1.00  0.64           C  
ATOM   2055  O   SER A 137      -7.585  21.493   9.058  1.00  0.64           O  
ATOM   2056  CB  SER A 137      -6.927  24.515   9.057  1.00  0.64           C  
ATOM   2057  OG  SER A 137      -6.563  25.704   8.332  1.00  0.64           O  
ATOM   2058  H   SER A 137      -6.926  23.585   6.655  1.00  0.64           H  
ATOM   2059  HA  SER A 137      -5.046  23.508   8.779  1.00  0.64           H  
ATOM   2060 1HB  SER A 137      -7.977  24.302   8.885  1.00  0.64           H  
ATOM   2061 2HB  SER A 137      -6.803  24.672  10.113  1.00  0.64           H  
ATOM   2062  HG  SER A 137      -6.786  25.510   7.390  1.00  0.64           H  
ATOM   2063  N   PRO A 138      -5.800  21.582  10.400  1.00  0.65           N  
ATOM   2064  CA  PRO A 138      -6.133  20.388  11.141  1.00  0.65           C  
ATOM   2065  C   PRO A 138      -7.322  20.538  12.038  1.00  0.65           C  
ATOM   2066  O   PRO A 138      -7.565  21.610  12.605  1.00  0.65           O  
ATOM   2067  CB  PRO A 138      -4.872  20.132  11.953  1.00  0.65           C  
ATOM   2068  CG  PRO A 138      -4.242  21.481  12.121  1.00  0.65           C  
ATOM   2069  CD  PRO A 138      -4.561  22.239  10.828  1.00  0.65           C  
ATOM   2070  HA  PRO A 138      -6.311  19.576  10.432  1.00  0.65           H  
ATOM   2071 1HB  PRO A 138      -5.136  19.662  12.902  1.00  0.65           H  
ATOM   2072 2HB  PRO A 138      -4.230  19.423  11.420  1.00  0.65           H  
ATOM   2073 1HG  PRO A 138      -4.651  21.960  13.003  1.00  0.65           H  
ATOM   2074 2HG  PRO A 138      -3.178  21.358  12.295  1.00  0.65           H  
ATOM   2075 1HD  PRO A 138      -4.729  23.308  11.055  1.00  0.65           H  
ATOM   2076 2HD  PRO A 138      -3.762  22.085  10.077  1.00  0.65           H  
ATOM   2077  N   ILE A 139      -8.003  19.425  12.239  1.00  0.67           N  
ATOM   2078  CA  ILE A 139      -9.084  19.337  13.193  1.00  0.67           C  
ATOM   2079  C   ILE A 139      -8.610  18.459  14.326  1.00  0.67           C  
ATOM   2080  O   ILE A 139      -8.110  17.360  14.076  1.00  0.67           O  
ATOM   2081  CB  ILE A 139     -10.327  18.742  12.541  1.00  0.67           C  
ATOM   2082  CG1 ILE A 139     -10.739  19.598  11.390  1.00  0.67           C  
ATOM   2083  CG2 ILE A 139     -11.426  18.681  13.555  1.00  0.67           C  
ATOM   2084  CD1 ILE A 139     -11.761  18.981  10.560  1.00  0.67           C  
ATOM   2085  H   ILE A 139      -7.780  18.588  11.695  1.00  0.67           H  
ATOM   2086  HA  ILE A 139      -9.313  20.328  13.582  1.00  0.67           H  
ATOM   2087  HB  ILE A 139     -10.106  17.739  12.164  1.00  0.67           H  
ATOM   2088 1HG1 ILE A 139     -11.120  20.531  11.774  1.00  0.67           H  
ATOM   2089 2HG1 ILE A 139      -9.869  19.799  10.765  1.00  0.67           H  
ATOM   2090 1HG2 ILE A 139     -12.321  18.257  13.103  1.00  0.67           H  
ATOM   2091 2HG2 ILE A 139     -11.100  18.061  14.380  1.00  0.67           H  
ATOM   2092 3HG2 ILE A 139     -11.638  19.689  13.921  1.00  0.67           H  
ATOM   2093 1HD1 ILE A 139     -12.020  19.619   9.747  1.00  0.67           H  
ATOM   2094 2HD1 ILE A 139     -11.372  18.047  10.162  1.00  0.67           H  
ATOM   2095 3HD1 ILE A 139     -12.636  18.798  11.171  1.00  0.67           H  
ATOM   2096  N   LEU A 140      -8.671  18.960  15.549  1.00  0.71           N  
ATOM   2097  CA  LEU A 140      -8.200  18.236  16.713  1.00  0.71           C  
ATOM   2098  C   LEU A 140      -9.345  17.761  17.593  1.00  0.71           C  
ATOM   2099  O   LEU A 140     -10.380  18.413  17.674  1.00  0.71           O  
ATOM   2100  CB  LEU A 140      -7.277  19.125  17.555  1.00  0.71           C  
ATOM   2101  CG  LEU A 140      -5.832  19.336  17.071  1.00  0.71           C  
ATOM   2102  CD1 LEU A 140      -5.828  20.044  15.732  1.00  0.71           C  
ATOM   2103  CD2 LEU A 140      -5.111  20.168  18.089  1.00  0.71           C  
ATOM   2104  H   LEU A 140      -9.064  19.890  15.675  1.00  0.71           H  
ATOM   2105  HA  LEU A 140      -7.658  17.378  16.366  1.00  0.71           H  
ATOM   2106 1HB  LEU A 140      -7.739  20.111  17.632  1.00  0.71           H  
ATOM   2107 2HB  LEU A 140      -7.228  18.695  18.558  1.00  0.71           H  
ATOM   2108  HG  LEU A 140      -5.327  18.377  16.969  1.00  0.71           H  
ATOM   2109 1HD1 LEU A 140      -4.803  20.214  15.414  1.00  0.71           H  
ATOM   2110 2HD1 LEU A 140      -6.317  19.454  15.005  1.00  0.71           H  
ATOM   2111 3HD1 LEU A 140      -6.336  20.980  15.832  1.00  0.71           H  
ATOM   2112 1HD2 LEU A 140      -4.083  20.327  17.766  1.00  0.71           H  
ATOM   2113 2HD2 LEU A 140      -5.618  21.129  18.196  1.00  0.71           H  
ATOM   2114 3HD2 LEU A 140      -5.110  19.653  19.040  1.00  0.71           H  
ATOM   2115  N   ASP A 141      -9.178  16.644  18.286  1.00  0.74           N  
ATOM   2116  CA  ASP A 141     -10.231  16.229  19.211  1.00  0.74           C  
ATOM   2117  C   ASP A 141     -10.065  16.930  20.556  1.00  0.74           C  
ATOM   2118  O   ASP A 141      -9.139  17.722  20.745  1.00  0.74           O  
ATOM   2119  CB  ASP A 141     -10.258  14.706  19.423  1.00  0.74           C  
ATOM   2120  CG  ASP A 141      -9.047  14.136  20.181  1.00  0.74           C  
ATOM   2121  OD1 ASP A 141      -8.310  14.921  20.753  1.00  0.74           O  
ATOM   2122  OD2 ASP A 141      -8.882  12.927  20.212  1.00  0.74           O1-
ATOM   2123  H   ASP A 141      -8.320  16.111  18.168  1.00  0.74           H  
ATOM   2124  HA  ASP A 141     -11.196  16.522  18.796  1.00  0.74           H  
ATOM   2125 1HB  ASP A 141     -11.165  14.431  19.958  1.00  0.74           H  
ATOM   2126 2HB  ASP A 141     -10.309  14.220  18.467  1.00  0.74           H  
ATOM   2127  N   LYS A 142     -10.916  16.575  21.516  1.00  0.77           N  
ATOM   2128  CA  LYS A 142     -10.918  17.153  22.861  1.00  0.77           C  
ATOM   2129  C   LYS A 142      -9.623  16.919  23.663  1.00  0.77           C  
ATOM   2130  O   LYS A 142      -9.407  17.562  24.692  1.00  0.77           O  
ATOM   2131  CB  LYS A 142     -12.105  16.610  23.655  1.00  0.77           C  
ATOM   2132  CG  LYS A 142     -11.993  15.127  24.000  1.00  0.77           C  
ATOM   2133  CD  LYS A 142     -13.212  14.626  24.753  1.00  0.77           C  
ATOM   2134  CE  LYS A 142     -13.051  13.158  25.138  1.00  0.77           C  
ATOM   2135  NZ  LYS A 142     -14.241  12.639  25.871  1.00  0.77           N1+
ATOM   2136  H   LYS A 142     -11.639  15.907  21.289  1.00  0.77           H  
ATOM   2137  HA  LYS A 142     -11.043  18.231  22.754  1.00  0.77           H  
ATOM   2138 1HB  LYS A 142     -12.208  17.167  24.585  1.00  0.77           H  
ATOM   2139 2HB  LYS A 142     -13.023  16.754  23.078  1.00  0.77           H  
ATOM   2140 1HG  LYS A 142     -11.861  14.546  23.086  1.00  0.77           H  
ATOM   2141 2HG  LYS A 142     -11.120  14.978  24.630  1.00  0.77           H  
ATOM   2142 1HD  LYS A 142     -13.348  15.219  25.658  1.00  0.77           H  
ATOM   2143 2HD  LYS A 142     -14.098  14.739  24.125  1.00  0.77           H  
ATOM   2144 1HE  LYS A 142     -12.907  12.568  24.234  1.00  0.77           H  
ATOM   2145 2HE  LYS A 142     -12.170  13.052  25.772  1.00  0.77           H  
ATOM   2146 1HZ  LYS A 142     -14.095  11.668  26.107  1.00  0.77           H  
ATOM   2147 2HZ  LYS A 142     -14.375  13.175  26.717  1.00  0.77           H  
ATOM   2148 3HZ  LYS A 142     -15.061  12.722  25.288  1.00  0.77           H  
ATOM   2149  N   CYS A 143      -8.802  15.955  23.234  1.00  0.78           N  
ATOM   2150  CA  CYS A 143      -7.564  15.595  23.900  1.00  0.78           C  
ATOM   2151  C   CYS A 143      -6.366  16.257  23.219  1.00  0.78           C  
ATOM   2152  O   CYS A 143      -5.225  16.103  23.664  1.00  0.78           O  
ATOM   2153  CB  CYS A 143      -7.383  14.081  23.873  1.00  0.78           C  
ATOM   2154  SG  CYS A 143      -8.667  13.169  24.758  1.00  0.78           S  
ATOM   2155  H   CYS A 143      -8.991  15.480  22.354  1.00  0.78           H  
ATOM   2156  HA  CYS A 143      -7.613  15.932  24.935  1.00  0.78           H  
ATOM   2157 1HB  CYS A 143      -7.386  13.741  22.833  1.00  0.78           H  
ATOM   2158 2HB  CYS A 143      -6.418  13.819  24.300  1.00  0.78           H  
ATOM   2159  HG  CYS A 143      -8.200  11.959  24.460  1.00  0.78           H  
ATOM   2160  N   GLY A 144      -6.627  16.991  22.135  1.00  0.77           N  
ATOM   2161  CA  GLY A 144      -5.590  17.656  21.363  1.00  0.77           C  
ATOM   2162  C   GLY A 144      -4.987  16.805  20.238  1.00  0.77           C  
ATOM   2163  O   GLY A 144      -3.954  17.174  19.674  1.00  0.77           O  
ATOM   2164  H   GLY A 144      -7.589  17.092  21.809  1.00  0.77           H  
ATOM   2165 1HA  GLY A 144      -6.017  18.562  20.934  1.00  0.77           H  
ATOM   2166 2HA  GLY A 144      -4.797  17.977  22.035  1.00  0.77           H  
ATOM   2167  N   ARG A 145      -5.589  15.655  19.919  1.00  0.76           N  
ATOM   2168  CA  ARG A 145      -5.023  14.821  18.859  1.00  0.76           C  
ATOM   2169  C   ARG A 145      -5.590  15.244  17.519  1.00  0.76           C  
ATOM   2170  O   ARG A 145      -6.768  15.557  17.418  1.00  0.76           O  
ATOM   2171  CB  ARG A 145      -5.352  13.361  19.071  1.00  0.76           C  
ATOM   2172  CG  ARG A 145      -4.822  12.750  20.342  1.00  0.76           C  
ATOM   2173  CD  ARG A 145      -5.207  11.316  20.441  1.00  0.76           C  
ATOM   2174  NE  ARG A 145      -6.654  11.155  20.493  1.00  0.76           N  
ATOM   2175  CZ  ARG A 145      -7.308   9.989  20.531  1.00  0.76           C  
ATOM   2176  NH1 ARG A 145      -6.660   8.843  20.551  1.00  0.76           N1+
ATOM   2177  NH2 ARG A 145      -8.619  10.030  20.541  1.00  0.76           N  
ATOM   2178  H   ARG A 145      -6.457  15.365  20.390  1.00  0.76           H  
ATOM   2179  HA  ARG A 145      -3.940  14.947  18.844  1.00  0.76           H  
ATOM   2180 1HB  ARG A 145      -6.435  13.235  19.074  1.00  0.76           H  
ATOM   2181 2HB  ARG A 145      -4.964  12.781  18.233  1.00  0.76           H  
ATOM   2182 1HG  ARG A 145      -3.737  12.830  20.369  1.00  0.76           H  
ATOM   2183 2HG  ARG A 145      -5.252  13.281  21.196  1.00  0.76           H  
ATOM   2184 1HD  ARG A 145      -4.835  10.776  19.573  1.00  0.76           H  
ATOM   2185 2HD  ARG A 145      -4.784  10.886  21.347  1.00  0.76           H  
ATOM   2186  HE  ARG A 145      -7.253  12.001  20.473  1.00  0.76           H  
ATOM   2187 1HH1 ARG A 145      -5.652   8.835  20.541  1.00  0.76           H  
ATOM   2188 2HH1 ARG A 145      -7.174   7.976  20.577  1.00  0.76           H  
ATOM   2189 1HH2 ARG A 145      -9.060  10.968  20.506  1.00  0.76           H  
ATOM   2190 2HH2 ARG A 145      -9.166   9.187  20.569  1.00  0.76           H  
ATOM   2191  N   VAL A 146      -4.790  15.199  16.464  1.00  0.74           N  
ATOM   2192  CA  VAL A 146      -5.321  15.573  15.154  1.00  0.74           C  
ATOM   2193  C   VAL A 146      -6.106  14.398  14.557  1.00  0.74           C  
ATOM   2194  O   VAL A 146      -5.591  13.282  14.470  1.00  0.74           O  
ATOM   2195  CB  VAL A 146      -4.184  16.018  14.227  1.00  0.74           C  
ATOM   2196  CG1 VAL A 146      -4.743  16.348  12.846  1.00  0.74           C  
ATOM   2197  CG2 VAL A 146      -3.497  17.217  14.786  1.00  0.74           C  
ATOM   2198  H   VAL A 146      -3.818  14.935  16.565  1.00  0.74           H  
ATOM   2199  HA  VAL A 146      -5.992  16.417  15.271  1.00  0.74           H  
ATOM   2200  HB  VAL A 146      -3.476  15.216  14.146  1.00  0.74           H  
ATOM   2201 1HG1 VAL A 146      -3.932  16.659  12.199  1.00  0.74           H  
ATOM   2202 2HG1 VAL A 146      -5.225  15.473  12.435  1.00  0.74           H  
ATOM   2203 3HG1 VAL A 146      -5.471  17.158  12.930  1.00  0.74           H  
ATOM   2204 1HG2 VAL A 146      -2.689  17.508  14.123  1.00  0.74           H  
ATOM   2205 2HG2 VAL A 146      -4.200  18.015  14.863  1.00  0.74           H  
ATOM   2206 3HG2 VAL A 146      -3.095  16.984  15.771  1.00  0.74           H  
ATOM   2207  N   ILE A 147      -7.357  14.658  14.166  1.00  0.72           N  
ATOM   2208  CA  ILE A 147      -8.278  13.625  13.682  1.00  0.72           C  
ATOM   2209  C   ILE A 147      -8.602  13.693  12.207  1.00  0.72           C  
ATOM   2210  O   ILE A 147      -9.619  13.151  11.768  1.00  0.72           O  
ATOM   2211  CB  ILE A 147      -9.640  13.707  14.373  1.00  0.72           C  
ATOM   2212  CG1 ILE A 147     -10.291  15.028  14.100  1.00  0.72           C  
ATOM   2213  CG2 ILE A 147      -9.505  13.490  15.842  1.00  0.72           C  
ATOM   2214  CD1 ILE A 147     -11.715  15.047  14.485  1.00  0.72           C  
ATOM   2215  H   ILE A 147      -7.690  15.618  14.239  1.00  0.72           H  
ATOM   2216  HA  ILE A 147      -7.828  12.662  13.886  1.00  0.72           H  
ATOM   2217  HB  ILE A 147     -10.279  12.960  13.961  1.00  0.72           H  
ATOM   2218 1HG1 ILE A 147      -9.791  15.787  14.672  1.00  0.72           H  
ATOM   2219 2HG1 ILE A 147     -10.201  15.267  13.038  1.00  0.72           H  
ATOM   2220 1HG2 ILE A 147     -10.491  13.533  16.294  1.00  0.72           H  
ATOM   2221 2HG2 ILE A 147      -9.073  12.525  16.024  1.00  0.72           H  
ATOM   2222 3HG2 ILE A 147      -8.865  14.265  16.273  1.00  0.72           H  
ATOM   2223 1HD1 ILE A 147     -12.133  16.011  14.268  1.00  0.72           H  
ATOM   2224 2HD1 ILE A 147     -12.236  14.301  13.920  1.00  0.72           H  
ATOM   2225 3HD1 ILE A 147     -11.807  14.836  15.548  1.00  0.72           H  
ATOM   2226  N   GLY A 148      -7.784  14.398  11.461  1.00  0.72           N  
ATOM   2227  CA  GLY A 148      -8.006  14.572  10.038  1.00  0.72           C  
ATOM   2228  C   GLY A 148      -7.936  16.039   9.704  1.00  0.72           C  
ATOM   2229  O   GLY A 148      -7.862  16.883  10.607  1.00  0.72           O  
ATOM   2230  H   GLY A 148      -6.976  14.809  11.900  1.00  0.72           H  
ATOM   2231 1HA  GLY A 148      -7.244  14.031   9.476  1.00  0.72           H  
ATOM   2232 2HA  GLY A 148      -8.972  14.171   9.747  1.00  0.72           H  
ATOM   2233  N   LEU A 149      -7.946  16.335   8.416  1.00  0.75           N  
ATOM   2234  CA  LEU A 149      -7.825  17.705   7.953  1.00  0.75           C  
ATOM   2235  C   LEU A 149      -9.141  18.265   7.380  1.00  0.75           C  
ATOM   2236  O   LEU A 149      -9.989  17.519   6.868  1.00  0.75           O  
ATOM   2237  CB  LEU A 149      -6.715  17.752   6.919  1.00  0.75           C  
ATOM   2238  CG  LEU A 149      -5.346  17.208   7.363  1.00  0.75           C  
ATOM   2239  CD1 LEU A 149      -4.394  17.336   6.216  1.00  0.75           C  
ATOM   2240  CD2 LEU A 149      -4.855  17.937   8.577  1.00  0.75           C  
ATOM   2241  H   LEU A 149      -8.011  15.572   7.738  1.00  0.75           H  
ATOM   2242  HA  LEU A 149      -7.538  18.333   8.794  1.00  0.75           H  
ATOM   2243 1HB  LEU A 149      -7.029  17.133   6.100  1.00  0.75           H  
ATOM   2244 2HB  LEU A 149      -6.593  18.766   6.580  1.00  0.75           H  
ATOM   2245  HG  LEU A 149      -5.435  16.148   7.598  1.00  0.75           H  
ATOM   2246 1HD1 LEU A 149      -3.421  16.941   6.499  1.00  0.75           H  
ATOM   2247 2HD1 LEU A 149      -4.776  16.782   5.354  1.00  0.75           H  
ATOM   2248 3HD1 LEU A 149      -4.305  18.392   5.964  1.00  0.75           H  
ATOM   2249 1HD2 LEU A 149      -3.903  17.537   8.858  1.00  0.75           H  
ATOM   2250 2HD2 LEU A 149      -4.752  18.993   8.361  1.00  0.75           H  
ATOM   2251 3HD2 LEU A 149      -5.555  17.794   9.385  1.00  0.75           H  
ATOM   2252  N   TYR A 150      -9.301  19.589   7.502  1.00  0.80           N  
ATOM   2253  CA  TYR A 150     -10.442  20.385   7.021  1.00  0.80           C  
ATOM   2254  C   TYR A 150     -10.294  20.819   5.548  1.00  0.80           C  
ATOM   2255  O   TYR A 150      -9.198  20.775   4.996  1.00  0.80           O  
ATOM   2256  CB  TYR A 150     -10.516  21.640   7.906  1.00  0.80           C  
ATOM   2257  CG  TYR A 150     -11.710  22.566   7.781  1.00  0.80           C  
ATOM   2258  CD1 TYR A 150     -12.887  22.272   8.451  1.00  0.80           C  
ATOM   2259  CD2 TYR A 150     -11.627  23.724   7.011  1.00  0.80           C  
ATOM   2260  CE1 TYR A 150     -13.951  23.102   8.357  1.00  0.80           C  
ATOM   2261  CE2 TYR A 150     -12.723  24.549   6.913  1.00  0.80           C  
ATOM   2262  CZ  TYR A 150     -13.877  24.223   7.592  1.00  0.80           C  
ATOM   2263  OH  TYR A 150     -14.972  24.994   7.511  1.00  0.80           O  
ATOM   2264  H   TYR A 150      -8.569  20.121   7.984  1.00  0.80           H  
ATOM   2265  HA  TYR A 150     -11.353  19.788   7.115  1.00  0.80           H  
ATOM   2266 1HB  TYR A 150     -10.446  21.327   8.933  1.00  0.80           H  
ATOM   2267 2HB  TYR A 150      -9.626  22.242   7.713  1.00  0.80           H  
ATOM   2268  HD1 TYR A 150     -12.971  21.388   9.054  1.00  0.80           H  
ATOM   2269  HD2 TYR A 150     -10.702  23.969   6.483  1.00  0.80           H  
ATOM   2270  HE1 TYR A 150     -14.873  22.869   8.882  1.00  0.80           H  
ATOM   2271  HE2 TYR A 150     -12.676  25.452   6.304  1.00  0.80           H  
ATOM   2272  HH  TYR A 150     -15.010  25.430   6.656  1.00  0.80           H  
ATOM   2273  N   GLY A 151     -11.386  21.255   4.914  1.00  0.88           N  
ATOM   2274  CA  GLY A 151     -11.336  21.905   3.591  1.00  0.88           C  
ATOM   2275  C   GLY A 151     -12.078  21.202   2.457  1.00  0.88           C  
ATOM   2276  O   GLY A 151     -12.632  21.849   1.570  1.00  0.88           O  
ATOM   2277  H   GLY A 151     -12.290  21.167   5.369  1.00  0.88           H  
ATOM   2278 1HA  GLY A 151     -11.722  22.921   3.690  1.00  0.88           H  
ATOM   2279 2HA  GLY A 151     -10.295  22.008   3.297  1.00  0.88           H  
ATOM   2280  N   ASN A 152     -12.128  19.889   2.494  1.00  0.99           N  
ATOM   2281  CA  ASN A 152     -12.863  19.137   1.481  1.00  0.99           C  
ATOM   2282  C   ASN A 152     -14.339  19.095   1.842  1.00  0.99           C  
ATOM   2283  O   ASN A 152     -14.684  18.596   2.910  1.00  0.99           O  
ATOM   2284  CB  ASN A 152     -12.274  17.760   1.306  1.00  0.99           C  
ATOM   2285  CG  ASN A 152     -12.923  16.960   0.221  1.00  0.99           C  
ATOM   2286  ND2 ASN A 152     -12.113  16.499  -0.688  1.00  0.99           N  
ATOM   2287  OD1 ASN A 152     -14.147  16.777   0.173  1.00  0.99           O  
ATOM   2288  H   ASN A 152     -11.651  19.397   3.239  1.00  0.99           H  
ATOM   2289  HA  ASN A 152     -12.778  19.660   0.527  1.00  0.99           H  
ATOM   2290 1HB  ASN A 152     -11.209  17.848   1.073  1.00  0.99           H  
ATOM   2291 2HB  ASN A 152     -12.361  17.218   2.244  1.00  0.99           H  
ATOM   2292 1HD2 ASN A 152     -12.466  15.963  -1.453  1.00  0.99           H  
ATOM   2293 2HD2 ASN A 152     -11.109  16.706  -0.636  1.00  0.99           H  
ATOM   2294  N   GLY A 153     -15.206  19.666   1.012  1.00  1.13           N  
ATOM   2295  CA  GLY A 153     -16.602  19.708   1.412  1.00  1.13           C  
ATOM   2296  C   GLY A 153     -17.589  20.163   0.359  1.00  1.13           C  
ATOM   2297  O   GLY A 153     -17.284  20.246  -0.834  1.00  1.13           O  
ATOM   2298  H   GLY A 153     -14.900  20.073   0.139  1.00  1.13           H  
ATOM   2299 1HA  GLY A 153     -16.902  18.730   1.787  1.00  1.13           H  
ATOM   2300 2HA  GLY A 153     -16.681  20.397   2.241  1.00  1.13           H  
ATOM   2301  N   VAL A 154     -18.797  20.428   0.842  1.00  1.30           N  
ATOM   2302  CA  VAL A 154     -19.940  20.798   0.023  1.00  1.30           C  
ATOM   2303  C   VAL A 154     -20.619  22.069   0.491  1.00  1.30           C  
ATOM   2304  O   VAL A 154     -20.436  22.512   1.624  1.00  1.30           O  
ATOM   2305  CB  VAL A 154     -20.991  19.677   0.063  1.00  1.30           C  
ATOM   2306  CG1 VAL A 154     -20.410  18.386  -0.481  1.00  1.30           C  
ATOM   2307  CG2 VAL A 154     -21.465  19.492   1.518  1.00  1.30           C  
ATOM   2308  H   VAL A 154     -18.912  20.341   1.853  1.00  1.30           H  
ATOM   2309  HA  VAL A 154     -19.600  20.940  -1.004  1.00  1.30           H  
ATOM   2310  HB  VAL A 154     -21.837  19.957  -0.567  1.00  1.30           H  
ATOM   2311 1HG1 VAL A 154     -21.175  17.616  -0.457  1.00  1.30           H  
ATOM   2312 2HG1 VAL A 154     -20.082  18.541  -1.509  1.00  1.30           H  
ATOM   2313 3HG1 VAL A 154     -19.565  18.075   0.128  1.00  1.30           H  
ATOM   2314 1HG2 VAL A 154     -22.220  18.711   1.561  1.00  1.30           H  
ATOM   2315 2HG2 VAL A 154     -20.615  19.212   2.148  1.00  1.30           H  
ATOM   2316 3HG2 VAL A 154     -21.892  20.428   1.879  1.00  1.30           H  
ATOM   2317  N   VAL A 155     -21.451  22.630  -0.372  1.00  1.46           N  
ATOM   2318  CA  VAL A 155     -22.243  23.791   0.004  1.00  1.46           C  
ATOM   2319  C   VAL A 155     -23.644  23.276   0.256  1.00  1.46           C  
ATOM   2320  O   VAL A 155     -24.090  22.342  -0.415  1.00  1.46           O  
ATOM   2321  CB  VAL A 155     -22.245  24.859  -1.099  1.00  1.46           C  
ATOM   2322  CG1 VAL A 155     -22.948  24.329  -2.322  1.00  1.46           C  
ATOM   2323  CG2 VAL A 155     -22.886  26.161  -0.568  1.00  1.46           C  
ATOM   2324  H   VAL A 155     -21.547  22.240  -1.299  1.00  1.46           H  
ATOM   2325  HA  VAL A 155     -21.855  24.232   0.917  1.00  1.46           H  
ATOM   2326  HB  VAL A 155     -21.232  25.058  -1.390  1.00  1.46           H  
ATOM   2327 1HG1 VAL A 155     -22.923  25.081  -3.111  1.00  1.46           H  
ATOM   2328 2HG1 VAL A 155     -22.450  23.424  -2.666  1.00  1.46           H  
ATOM   2329 3HG1 VAL A 155     -23.985  24.103  -2.068  1.00  1.46           H  
ATOM   2330 1HG2 VAL A 155     -22.858  26.920  -1.344  1.00  1.46           H  
ATOM   2331 2HG2 VAL A 155     -23.920  25.990  -0.279  1.00  1.46           H  
ATOM   2332 3HG2 VAL A 155     -22.327  26.515   0.303  1.00  1.46           H  
ATOM   2333  N   ILE A 156     -24.326  23.858   1.226  1.00  1.58           N  
ATOM   2334  CA  ILE A 156     -25.659  23.415   1.581  1.00  1.58           C  
ATOM   2335  C   ILE A 156     -26.715  24.487   1.318  1.00  1.58           C  
ATOM   2336  O   ILE A 156     -26.406  25.614   0.925  1.00  1.58           O  
ATOM   2337  CB  ILE A 156     -25.688  22.923   3.042  1.00  1.58           C  
ATOM   2338  CG1 ILE A 156     -25.334  24.038   3.988  1.00  1.58           C  
ATOM   2339  CG2 ILE A 156     -24.676  21.787   3.197  1.00  1.58           C  
ATOM   2340  CD1 ILE A 156     -25.585  23.727   5.440  1.00  1.58           C  
ATOM   2341  H   ILE A 156     -23.891  24.620   1.746  1.00  1.58           H  
ATOM   2342  HA  ILE A 156     -25.909  22.559   0.956  1.00  1.58           H  
ATOM   2343  HB  ILE A 156     -26.679  22.564   3.294  1.00  1.58           H  
ATOM   2344 1HG1 ILE A 156     -24.288  24.233   3.892  1.00  1.58           H  
ATOM   2345 2HG1 ILE A 156     -25.884  24.931   3.707  1.00  1.58           H  
ATOM   2346 1HG2 ILE A 156     -24.697  21.426   4.217  1.00  1.58           H  
ATOM   2347 2HG2 ILE A 156     -24.933  20.974   2.519  1.00  1.58           H  
ATOM   2348 3HG2 ILE A 156     -23.673  22.151   2.962  1.00  1.58           H  
ATOM   2349 1HD1 ILE A 156     -25.279  24.578   6.045  1.00  1.58           H  
ATOM   2350 2HD1 ILE A 156     -26.646  23.534   5.594  1.00  1.58           H  
ATOM   2351 3HD1 ILE A 156     -25.009  22.852   5.731  1.00  1.58           H  
ATOM   2352  N   LYS A 157     -27.977  24.116   1.514  1.00  1.62           N  
ATOM   2353  CA  LYS A 157     -29.126  24.960   1.182  1.00  1.62           C  
ATOM   2354  C   LYS A 157     -29.176  26.328   1.859  1.00  1.62           C  
ATOM   2355  O   LYS A 157     -29.768  27.257   1.316  1.00  1.62           O  
ATOM   2356  CB  LYS A 157     -30.417  24.208   1.506  1.00  1.62           C  
ATOM   2357  CG  LYS A 157     -30.705  23.023   0.583  1.00  1.62           C  
ATOM   2358  CD  LYS A 157     -31.997  22.307   0.975  1.00  1.62           C  
ATOM   2359  CE  LYS A 157     -32.280  21.122   0.056  1.00  1.62           C  
ATOM   2360  NZ  LYS A 157     -33.516  20.392   0.454  1.00  1.62           N1+
ATOM   2361  H   LYS A 157     -28.154  23.187   1.865  1.00  1.62           H  
ATOM   2362  HA  LYS A 157     -29.100  25.138   0.106  1.00  1.62           H  
ATOM   2363 1HB  LYS A 157     -30.374  23.835   2.530  1.00  1.62           H  
ATOM   2364 2HB  LYS A 157     -31.261  24.895   1.445  1.00  1.62           H  
ATOM   2365 1HG  LYS A 157     -30.795  23.379  -0.445  1.00  1.62           H  
ATOM   2366 2HG  LYS A 157     -29.878  22.316   0.631  1.00  1.62           H  
ATOM   2367 1HD  LYS A 157     -31.918  21.948   2.002  1.00  1.62           H  
ATOM   2368 2HD  LYS A 157     -32.832  23.005   0.916  1.00  1.62           H  
ATOM   2369 1HE  LYS A 157     -32.397  21.484  -0.965  1.00  1.62           H  
ATOM   2370 2HE  LYS A 157     -31.436  20.434   0.092  1.00  1.62           H  
ATOM   2371 1HZ  LYS A 157     -33.668  19.617  -0.177  1.00  1.62           H  
ATOM   2372 2HZ  LYS A 157     -33.413  20.042   1.397  1.00  1.62           H  
ATOM   2373 3HZ  LYS A 157     -34.307  21.018   0.413  1.00  1.62           H  
ATOM   2374  N   ASN A 158     -28.571  26.477   3.035  1.00  1.57           N  
ATOM   2375  CA  ASN A 158     -28.626  27.778   3.700  1.00  1.57           C  
ATOM   2376  C   ASN A 158     -27.469  28.699   3.285  1.00  1.57           C  
ATOM   2377  O   ASN A 158     -27.304  29.785   3.840  1.00  1.57           O  
ATOM   2378  CB  ASN A 158     -28.690  27.603   5.204  1.00  1.57           C  
ATOM   2379  CG  ASN A 158     -27.449  27.041   5.812  1.00  1.57           C  
ATOM   2380  ND2 ASN A 158     -27.573  26.634   7.055  1.00  1.57           N  
ATOM   2381  OD1 ASN A 158     -26.383  26.949   5.199  1.00  1.57           O  
ATOM   2382  H   ASN A 158     -28.085  25.699   3.456  1.00  1.57           H  
ATOM   2383  HA  ASN A 158     -29.546  28.276   3.392  1.00  1.57           H  
ATOM   2384 1HB  ASN A 158     -28.891  28.571   5.665  1.00  1.57           H  
ATOM   2385 2HB  ASN A 158     -29.524  26.948   5.451  1.00  1.57           H  
ATOM   2386 1HD2 ASN A 158     -26.787  26.241   7.534  1.00  1.57           H  
ATOM   2387 2HD2 ASN A 158     -28.453  26.718   7.524  1.00  1.57           H  
ATOM   2388  N   GLY A 159     -26.673  28.268   2.299  1.00  1.43           N  
ATOM   2389  CA  GLY A 159     -25.555  29.042   1.768  1.00  1.43           C  
ATOM   2390  C   GLY A 159     -24.204  28.740   2.424  1.00  1.43           C  
ATOM   2391  O   GLY A 159     -23.161  29.136   1.896  1.00  1.43           O  
ATOM   2392  H   GLY A 159     -26.840  27.354   1.876  1.00  1.43           H  
ATOM   2393 1HA  GLY A 159     -25.479  28.848   0.698  1.00  1.43           H  
ATOM   2394 2HA  GLY A 159     -25.776  30.102   1.876  1.00  1.43           H  
ATOM   2395  N   SER A 160     -24.221  28.040   3.555  1.00  1.25           N  
ATOM   2396  CA  SER A 160     -22.994  27.677   4.262  1.00  1.25           C  
ATOM   2397  C   SER A 160     -22.369  26.431   3.698  1.00  1.25           C  
ATOM   2398  O   SER A 160     -22.924  25.799   2.795  1.00  1.25           O  
ATOM   2399  CB  SER A 160     -23.219  27.515   5.750  1.00  1.25           C  
ATOM   2400  OG  SER A 160     -23.499  28.748   6.333  1.00  1.25           O  
ATOM   2401  H   SER A 160     -25.111  27.746   3.955  1.00  1.25           H  
ATOM   2402  HA  SER A 160     -22.274  28.490   4.138  1.00  1.25           H  
ATOM   2403 1HB  SER A 160     -24.025  26.824   5.930  1.00  1.25           H  
ATOM   2404 2HB  SER A 160     -22.326  27.095   6.213  1.00  1.25           H  
ATOM   2405  HG  SER A 160     -22.642  29.251   6.246  1.00  1.25           H  
ATOM   2406  N   TYR A 161     -21.200  26.097   4.220  1.00  1.07           N  
ATOM   2407  CA  TYR A 161     -20.455  24.931   3.788  1.00  1.07           C  
ATOM   2408  C   TYR A 161     -20.265  23.890   4.883  1.00  1.07           C  
ATOM   2409  O   TYR A 161     -20.269  24.201   6.074  1.00  1.07           O  
ATOM   2410  CB  TYR A 161     -19.103  25.390   3.259  1.00  1.07           C  
ATOM   2411  CG  TYR A 161     -19.218  26.219   2.008  1.00  1.07           C  
ATOM   2412  CD1 TYR A 161     -19.532  27.565   2.103  1.00  1.07           C  
ATOM   2413  CD2 TYR A 161     -18.993  25.643   0.768  1.00  1.07           C  
ATOM   2414  CE1 TYR A 161     -19.639  28.329   0.962  1.00  1.07           C  
ATOM   2415  CE2 TYR A 161     -19.087  26.410  -0.373  1.00  1.07           C  
ATOM   2416  CZ  TYR A 161     -19.415  27.746  -0.281  1.00  1.07           C  
ATOM   2417  OH  TYR A 161     -19.514  28.512  -1.422  1.00  1.07           O  
ATOM   2418  H   TYR A 161     -20.789  26.706   4.937  1.00  1.07           H  
ATOM   2419  HA  TYR A 161     -21.007  24.455   2.988  1.00  1.07           H  
ATOM   2420 1HB  TYR A 161     -18.596  25.986   4.028  1.00  1.07           H  
ATOM   2421 2HB  TYR A 161     -18.484  24.522   3.044  1.00  1.07           H  
ATOM   2422  HD1 TYR A 161     -19.704  28.018   3.084  1.00  1.07           H  
ATOM   2423  HD2 TYR A 161     -18.739  24.583   0.697  1.00  1.07           H  
ATOM   2424  HE1 TYR A 161     -19.896  29.385   1.039  1.00  1.07           H  
ATOM   2425  HE2 TYR A 161     -18.908  25.959  -1.348  1.00  1.07           H  
ATOM   2426  HH  TYR A 161     -19.887  29.369  -1.196  1.00  1.07           H  
ATOM   2427  N   VAL A 162     -20.135  22.641   4.452  1.00  0.93           N  
ATOM   2428  CA  VAL A 162     -19.861  21.524   5.340  1.00  0.93           C  
ATOM   2429  C   VAL A 162     -18.609  20.772   4.902  1.00  0.93           C  
ATOM   2430  O   VAL A 162     -18.549  20.226   3.794  1.00  0.93           O  
ATOM   2431  CB  VAL A 162     -21.078  20.587   5.383  1.00  0.93           C  
ATOM   2432  CG1 VAL A 162     -20.782  19.428   6.253  1.00  0.93           C  
ATOM   2433  CG2 VAL A 162     -22.284  21.347   5.917  1.00  0.93           C  
ATOM   2434  H   VAL A 162     -20.192  22.481   3.449  1.00  0.93           H  
ATOM   2435  HA  VAL A 162     -19.686  21.909   6.341  1.00  0.93           H  
ATOM   2436  HB  VAL A 162     -21.290  20.217   4.385  1.00  0.93           H  
ATOM   2437 1HG1 VAL A 162     -21.638  18.758   6.282  1.00  0.93           H  
ATOM   2438 2HG1 VAL A 162     -19.930  18.911   5.835  1.00  0.93           H  
ATOM   2439 3HG1 VAL A 162     -20.551  19.775   7.264  1.00  0.93           H  
ATOM   2440 1HG2 VAL A 162     -23.144  20.683   5.953  1.00  0.93           H  
ATOM   2441 2HG2 VAL A 162     -22.065  21.711   6.919  1.00  0.93           H  
ATOM   2442 3HG2 VAL A 162     -22.507  22.190   5.271  1.00  0.93           H  
ATOM   2443  N   SER A 163     -17.594  20.761   5.766  1.00  0.84           N  
ATOM   2444  CA  SER A 163     -16.316  20.151   5.424  1.00  0.84           C  
ATOM   2445  C   SER A 163     -16.076  18.776   5.998  1.00  0.84           C  
ATOM   2446  O   SER A 163     -16.047  18.584   7.213  1.00  0.84           O  
ATOM   2447  CB  SER A 163     -15.181  21.044   5.832  1.00  0.84           C  
ATOM   2448  OG  SER A 163     -13.970  20.367   5.663  1.00  0.84           O  
ATOM   2449  H   SER A 163     -17.699  21.219   6.673  1.00  0.84           H  
ATOM   2450  HA  SER A 163     -16.273  20.050   4.349  1.00  0.84           H  
ATOM   2451 1HB  SER A 163     -15.190  21.949   5.225  1.00  0.84           H  
ATOM   2452 2HB  SER A 163     -15.313  21.327   6.860  1.00  0.84           H  
ATOM   2453  HG  SER A 163     -14.139  19.701   4.958  1.00  0.84           H  
ATOM   2454  N   ALA A 164     -15.921  17.810   5.118  1.00  0.80           N  
ATOM   2455  CA  ALA A 164     -15.683  16.441   5.520  1.00  0.80           C  
ATOM   2456  C   ALA A 164     -14.374  16.387   6.286  1.00  0.80           C  
ATOM   2457  O   ALA A 164     -13.408  17.043   5.895  1.00  0.80           O  
ATOM   2458  CB  ALA A 164     -15.627  15.553   4.284  1.00  0.80           C  
ATOM   2459  H   ALA A 164     -15.923  18.042   4.129  1.00  0.80           H  
ATOM   2460  HA  ALA A 164     -16.482  16.113   6.180  1.00  0.80           H  
ATOM   2461 1HB  ALA A 164     -15.441  14.542   4.577  1.00  0.80           H  
ATOM   2462 2HB  ALA A 164     -16.575  15.612   3.752  1.00  0.80           H  
ATOM   2463 3HB  ALA A 164     -14.821  15.896   3.631  1.00  0.80           H  
ATOM   2464  N   ILE A 165     -14.302  15.578   7.324  1.00  0.82           N  
ATOM   2465  CA  ILE A 165     -13.042  15.432   8.026  1.00  0.82           C  
ATOM   2466  C   ILE A 165     -12.257  14.374   7.281  1.00  0.82           C  
ATOM   2467  O   ILE A 165     -12.679  13.219   7.178  1.00  0.82           O  
ATOM   2468  CB  ILE A 165     -13.257  15.038   9.499  1.00  0.82           C  
ATOM   2469  CG1 ILE A 165     -14.069  16.129  10.191  1.00  0.82           C  
ATOM   2470  CG2 ILE A 165     -11.905  14.807  10.204  1.00  0.82           C  
ATOM   2471  CD1 ILE A 165     -14.532  15.789  11.581  1.00  0.82           C  
ATOM   2472  H   ILE A 165     -15.127  15.084   7.639  1.00  0.82           H  
ATOM   2473  HA  ILE A 165     -12.489  16.371   7.986  1.00  0.82           H  
ATOM   2474  HB  ILE A 165     -13.846  14.122   9.542  1.00  0.82           H  
ATOM   2475 1HG1 ILE A 165     -13.490  16.993  10.226  1.00  0.82           H  
ATOM   2476 2HG1 ILE A 165     -14.941  16.338   9.588  1.00  0.82           H  
ATOM   2477 1HG2 ILE A 165     -12.071  14.521  11.241  1.00  0.82           H  
ATOM   2478 2HG2 ILE A 165     -11.367  14.009   9.696  1.00  0.82           H  
ATOM   2479 3HG2 ILE A 165     -11.307  15.714  10.175  1.00  0.82           H  
ATOM   2480 1HD1 ILE A 165     -15.096  16.619  11.988  1.00  0.82           H  
ATOM   2481 2HD1 ILE A 165     -15.164  14.905  11.543  1.00  0.82           H  
ATOM   2482 3HD1 ILE A 165     -13.669  15.599  12.212  1.00  0.82           H  
ATOM   2483  N   THR A 166     -11.112  14.757   6.751  1.00  0.89           N  
ATOM   2484  CA  THR A 166     -10.367  13.848   5.912  1.00  0.89           C  
ATOM   2485  C   THR A 166      -9.173  13.271   6.633  1.00  0.89           C  
ATOM   2486  O   THR A 166      -8.142  13.919   6.834  1.00  0.89           O  
ATOM   2487  CB  THR A 166      -9.971  14.548   4.621  1.00  0.89           C  
ATOM   2488  CG2 THR A 166     -11.205  14.874   3.795  1.00  0.89           C  
ATOM   2489  OG1 THR A 166      -9.278  15.754   4.955  1.00  0.89           O  
ATOM   2490  H   THR A 166     -10.779  15.716   6.876  1.00  0.89           H  
ATOM   2491  HA  THR A 166     -11.017  13.018   5.638  1.00  0.89           H  
ATOM   2492  HB  THR A 166      -9.331  13.897   4.033  1.00  0.89           H  
ATOM   2493  HG1 THR A 166      -9.835  16.315   5.544  1.00  0.89           H  
ATOM   2494 1HG2 THR A 166     -10.906  15.366   2.877  1.00  0.89           H  
ATOM   2495 2HG2 THR A 166     -11.729  13.951   3.553  1.00  0.89           H  
ATOM   2496 3HG2 THR A 166     -11.866  15.529   4.361  1.00  0.89           H  
ATOM   2497  N   GLN A 167      -9.378  12.055   7.105  1.00  1.04           N  
ATOM   2498  CA  GLN A 167      -8.422  11.330   7.920  1.00  1.04           C  
ATOM   2499  C   GLN A 167      -7.834  10.149   7.152  1.00  1.04           C  
ATOM   2500  O   GLN A 167      -6.649   9.852   7.265  1.00  1.04           O  
ATOM   2501  CB  GLN A 167      -9.141  10.939   9.214  1.00  1.04           C  
ATOM   2502  CG  GLN A 167      -8.317  10.356  10.314  1.00  1.04           C  
ATOM   2503  CD  GLN A 167      -8.282   8.841  10.343  1.00  1.04           C  
ATOM   2504  NE2 GLN A 167      -7.134   8.276  10.689  1.00  1.04           N  
ATOM   2505  OE1 GLN A 167      -9.301   8.188  10.065  1.00  1.04           O  
ATOM   2506  H   GLN A 167     -10.268  11.624   6.897  1.00  1.04           H  
ATOM   2507  HA  GLN A 167      -7.600  11.997   8.173  1.00  1.04           H  
ATOM   2508 1HB  GLN A 167      -9.652  11.807   9.619  1.00  1.04           H  
ATOM   2509 2HB  GLN A 167      -9.911  10.207   8.979  1.00  1.04           H  
ATOM   2510 1HG  GLN A 167      -7.294  10.721  10.231  1.00  1.04           H  
ATOM   2511 2HG  GLN A 167      -8.749  10.696  11.242  1.00  1.04           H  
ATOM   2512 1HE2 GLN A 167      -7.055   7.288  10.737  1.00  1.04           H  
ATOM   2513 2HE2 GLN A 167      -6.328   8.866  10.902  1.00  1.04           H  
ATOM   2514  N   GLY A 168      -8.657   9.501   6.337  1.00  1.27           N  
ATOM   2515  CA  GLY A 168      -8.215   8.352   5.560  1.00  1.27           C  
ATOM   2516  C   GLY A 168      -7.704   7.234   6.444  1.00  1.27           C  
ATOM   2517  O   GLY A 168      -8.399   6.791   7.356  1.00  1.27           O  
ATOM   2518  H   GLY A 168      -9.618   9.792   6.260  1.00  1.27           H  
ATOM   2519 1HA  GLY A 168      -9.051   7.984   4.970  1.00  1.27           H  
ATOM   2520 2HA  GLY A 168      -7.436   8.658   4.863  1.00  1.27           H  
ATOM   2521  N   LYS A 169      -6.511   6.737   6.139  1.00  1.60           N  
ATOM   2522  CA  LYS A 169      -5.935   5.658   6.925  1.00  1.60           C  
ATOM   2523  C   LYS A 169      -4.415   5.615   6.850  1.00  1.60           C  
ATOM   2524  O   LYS A 169      -3.832   5.712   5.773  1.00  1.60           O  
ATOM   2525  CB  LYS A 169      -6.508   4.310   6.470  1.00  1.60           C  
ATOM   2526  CG  LYS A 169      -6.049   3.112   7.294  1.00  1.60           C  
ATOM   2527  CD  LYS A 169      -6.732   1.827   6.851  1.00  1.60           C  
ATOM   2528  CE  LYS A 169      -6.241   0.640   7.671  1.00  1.60           C  
ATOM   2529  NZ  LYS A 169      -6.897  -0.634   7.257  1.00  1.60           N1+
ATOM   2530  H   LYS A 169      -5.988   7.134   5.373  1.00  1.60           H  
ATOM   2531  HA  LYS A 169      -6.208   5.818   7.969  1.00  1.60           H  
ATOM   2532 1HB  LYS A 169      -7.598   4.343   6.511  1.00  1.60           H  
ATOM   2533 2HB  LYS A 169      -6.223   4.125   5.434  1.00  1.60           H  
ATOM   2534 1HG  LYS A 169      -4.977   2.984   7.170  1.00  1.60           H  
ATOM   2535 2HG  LYS A 169      -6.257   3.289   8.346  1.00  1.60           H  
ATOM   2536 1HD  LYS A 169      -7.812   1.927   6.968  1.00  1.60           H  
ATOM   2537 2HD  LYS A 169      -6.509   1.647   5.800  1.00  1.60           H  
ATOM   2538 1HE  LYS A 169      -5.162   0.543   7.542  1.00  1.60           H  
ATOM   2539 2HE  LYS A 169      -6.455   0.821   8.724  1.00  1.60           H  
ATOM   2540 1HZ  LYS A 169      -6.545  -1.394   7.822  1.00  1.60           H  
ATOM   2541 2HZ  LYS A 169      -7.897  -0.556   7.385  1.00  1.60           H  
ATOM   2542 3HZ  LYS A 169      -6.696  -0.817   6.285  1.00  1.60           H  
ATOM   2543  N   ARG A 170      -3.781   5.428   8.001  1.00  2.03           N  
ATOM   2544  CA  ARG A 170      -2.340   5.206   8.073  1.00  2.03           C  
ATOM   2545  C   ARG A 170      -1.922   3.902   7.433  1.00  2.03           C  
ATOM   2546  O   ARG A 170      -2.511   2.857   7.720  1.00  2.03           O  
ATOM   2547  CB  ARG A 170      -1.870   5.200   9.513  1.00  2.03           C  
ATOM   2548  CG  ARG A 170      -0.394   4.850   9.715  1.00  2.03           C  
ATOM   2549  CD  ARG A 170       0.010   5.019  11.128  1.00  2.03           C  
ATOM   2550  NE  ARG A 170       1.333   4.480  11.399  1.00  2.03           N  
ATOM   2551  CZ  ARG A 170       2.010   4.662  12.540  1.00  2.03           C  
ATOM   2552  NH1 ARG A 170       1.503   5.387  13.524  1.00  2.03           N1+
ATOM   2553  NH2 ARG A 170       3.197   4.093  12.656  1.00  2.03           N  
ATOM   2554  H   ARG A 170      -4.318   5.407   8.856  1.00  2.03           H  
ATOM   2555  HA  ARG A 170      -1.839   6.020   7.551  1.00  2.03           H  
ATOM   2556 1HB  ARG A 170      -2.000   6.203   9.916  1.00  2.03           H  
ATOM   2557 2HB  ARG A 170      -2.474   4.523  10.113  1.00  2.03           H  
ATOM   2558 1HG  ARG A 170      -0.233   3.804   9.449  1.00  2.03           H  
ATOM   2559 2HG  ARG A 170       0.234   5.472   9.088  1.00  2.03           H  
ATOM   2560 1HD  ARG A 170       0.026   6.087  11.362  1.00  2.03           H  
ATOM   2561 2HD  ARG A 170      -0.706   4.524  11.781  1.00  2.03           H  
ATOM   2562  HE  ARG A 170       1.783   3.877  10.693  1.00  2.03           H  
ATOM   2563 1HH1 ARG A 170       0.559   5.826  13.441  1.00  2.03           H  
ATOM   2564 2HH1 ARG A 170       2.020   5.515  14.377  1.00  2.03           H  
ATOM   2565 1HH2 ARG A 170       3.544   3.521  11.865  1.00  2.03           H  
ATOM   2566 2HH2 ARG A 170       3.739   4.196  13.496  1.00  2.03           H  
ATOM   2567  N   GLU A 171      -0.882   3.949   6.606  1.00  2.55           N  
ATOM   2568  CA  GLU A 171      -0.381   2.735   5.994  1.00  2.55           C  
ATOM   2569  C   GLU A 171       1.118   2.591   6.220  1.00  2.55           C  
ATOM   2570  O   GLU A 171       1.900   3.538   6.085  1.00  2.55           O  
ATOM   2571  CB  GLU A 171      -0.694   2.719   4.493  1.00  2.55           C  
ATOM   2572  CG  GLU A 171      -2.197   2.755   4.161  1.00  2.55           C  
ATOM   2573  CD  GLU A 171      -2.489   2.616   2.695  1.00  2.55           C  
ATOM   2574  OE1 GLU A 171      -3.148   1.648   2.336  1.00  2.55           O  
ATOM   2575  OE2 GLU A 171      -2.023   3.436   1.910  1.00  2.55           O1-
ATOM   2576  H   GLU A 171      -0.450   4.835   6.397  1.00  2.55           H  
ATOM   2577  HA  GLU A 171      -0.873   1.880   6.459  1.00  2.55           H  
ATOM   2578 1HB  GLU A 171      -0.230   3.582   4.017  1.00  2.55           H  
ATOM   2579 2HB  GLU A 171      -0.266   1.824   4.039  1.00  2.55           H  
ATOM   2580 1HG  GLU A 171      -2.705   1.958   4.707  1.00  2.55           H  
ATOM   2581 2HG  GLU A 171      -2.605   3.705   4.507  1.00  2.55           H  
ATOM   2582  N   GLU A 172       1.534   1.377   6.513  1.00  3.09           N  
ATOM   2583  CA  GLU A 172       2.941   1.113   6.739  1.00  3.09           C  
ATOM   2584  C   GLU A 172       3.662   0.876   5.431  1.00  3.09           C  
ATOM   2585  O   GLU A 172       3.817  -0.260   4.968  1.00  3.09           O  
ATOM   2586  CB  GLU A 172       3.116  -0.033   7.725  1.00  3.09           C  
ATOM   2587  CG  GLU A 172       2.682   0.343   9.154  1.00  3.09           C  
ATOM   2588  CD  GLU A 172       3.635   1.342   9.830  1.00  3.09           C  
ATOM   2589  OE1 GLU A 172       4.796   1.031   9.940  1.00  3.09           O  
ATOM   2590  OE2 GLU A 172       3.201   2.418  10.222  1.00  3.09           O1-
ATOM   2591  H   GLU A 172       0.860   0.629   6.599  1.00  3.09           H  
ATOM   2592  HA  GLU A 172       3.383   2.000   7.198  1.00  3.09           H  
ATOM   2593 1HB  GLU A 172       2.529  -0.890   7.400  1.00  3.09           H  
ATOM   2594 2HB  GLU A 172       4.163  -0.337   7.750  1.00  3.09           H  
ATOM   2595 1HG  GLU A 172       1.685   0.783   9.113  1.00  3.09           H  
ATOM   2596 2HG  GLU A 172       2.626  -0.564   9.756  1.00  3.09           H  
ATOM   2597  N   GLU A 173       4.162   1.977   4.869  1.00  3.51           N  
ATOM   2598  CA  GLU A 173       4.800   1.990   3.544  1.00  3.51           C  
ATOM   2599  C   GLU A 173       5.974   1.007   3.474  1.00  3.51           C  
ATOM   2600  O   GLU A 173       6.338   0.565   2.383  1.00  3.51           O  
ATOM   2601  CB  GLU A 173       5.314   3.389   3.193  1.00  3.51           C  
ATOM   2602  CG  GLU A 173       6.544   3.843   3.960  1.00  3.51           C  
ATOM   2603  CD  GLU A 173       6.945   5.251   3.614  1.00  3.51           C  
ATOM   2604  OE1 GLU A 173       6.224   5.891   2.903  1.00  3.51           O  
ATOM   2605  OE2 GLU A 173       7.998   5.676   4.027  1.00  3.51           O1-
ATOM   2606  H   GLU A 173       3.956   2.850   5.355  1.00  3.51           H  
ATOM   2607  HA  GLU A 173       4.059   1.693   2.800  1.00  3.51           H  
ATOM   2608 1HB  GLU A 173       5.575   3.416   2.152  1.00  3.51           H  
ATOM   2609 2HB  GLU A 173       4.522   4.124   3.353  1.00  3.51           H  
ATOM   2610 1HG  GLU A 173       6.358   3.759   5.026  1.00  3.51           H  
ATOM   2611 2HG  GLU A 173       7.372   3.179   3.710  1.00  3.51           H  
ATOM   2612  N   THR A 174       6.521   0.668   4.656  1.00  3.65           N  
ATOM   2613  CA  THR A 174       7.598  -0.285   4.858  1.00  3.65           C  
ATOM   2614  C   THR A 174       8.936   0.208   4.267  1.00  3.65           C  
ATOM   2615  O   THR A 174       8.971   0.704   3.151  1.00  3.65           O  
ATOM   2616  CB  THR A 174       7.131  -1.654   4.271  1.00  3.65           C  
ATOM   2617  CG2 THR A 174       8.161  -2.754   4.426  1.00  3.65           C  
ATOM   2618  OG1 THR A 174       5.918  -2.058   4.956  1.00  3.65           O  
ATOM   2619  H   THR A 174       6.125   1.109   5.472  1.00  3.65           H  
ATOM   2620  HA  THR A 174       7.688  -0.407   5.931  1.00  3.65           H  
ATOM   2621  HB  THR A 174       6.929  -1.554   3.217  1.00  3.65           H  
ATOM   2622  HG1 THR A 174       5.194  -1.380   4.830  1.00  3.65           H  
ATOM   2623 1HG2 THR A 174       7.766  -3.672   3.999  1.00  3.65           H  
ATOM   2624 2HG2 THR A 174       9.047  -2.485   3.913  1.00  3.65           H  
ATOM   2625 3HG2 THR A 174       8.375  -2.919   5.473  1.00  3.65           H  
ATOM   2626  N   PRO A 175      10.073   0.131   5.004  1.00  3.43           N  
ATOM   2627  CA  PRO A 175      11.393   0.564   4.553  1.00  3.43           C  
ATOM   2628  C   PRO A 175      11.909  -0.224   3.351  1.00  3.43           C  
ATOM   2629  O   PRO A 175      12.812   0.234   2.646  1.00  3.43           O  
ATOM   2630  CB  PRO A 175      12.267   0.334   5.792  1.00  3.43           C  
ATOM   2631  CG  PRO A 175      11.537  -0.704   6.604  1.00  3.43           C  
ATOM   2632  CD  PRO A 175      10.072  -0.415   6.382  1.00  3.43           C  
ATOM   2633  HA  PRO A 175      11.347   1.636   4.308  1.00  3.43           H  
ATOM   2634 1HB  PRO A 175      13.269  -0.007   5.484  1.00  3.43           H  
ATOM   2635 2HB  PRO A 175      12.408   1.280   6.333  1.00  3.43           H  
ATOM   2636 1HG  PRO A 175      11.833  -1.712   6.264  1.00  3.43           H  
ATOM   2637 2HG  PRO A 175      11.832  -0.632   7.662  1.00  3.43           H  
ATOM   2638 1HD  PRO A 175       9.550  -1.355   6.473  1.00  3.43           H  
ATOM   2639 2HD  PRO A 175       9.710   0.337   7.097  1.00  3.43           H  
ATOM   2640  N   VAL A 176      11.350  -1.416   3.139  1.00  2.94           N  
ATOM   2641  CA  VAL A 176      11.667  -2.317   2.030  1.00  2.94           C  
ATOM   2642  C   VAL A 176      13.114  -2.816   1.959  1.00  2.94           C  
ATOM   2643  O   VAL A 176      13.347  -4.023   2.041  1.00  2.94           O  
ATOM   2644  CB  VAL A 176      11.222  -1.654   0.713  1.00  2.94           C  
ATOM   2645  CG1 VAL A 176      11.685  -2.421  -0.472  1.00  2.94           C  
ATOM   2646  CG2 VAL A 176       9.707  -1.617   0.717  1.00  2.94           C  
ATOM   2647  H   VAL A 176      10.638  -1.715   3.781  1.00  2.94           H  
ATOM   2648  HA  VAL A 176      11.038  -3.198   2.152  1.00  2.94           H  
ATOM   2649  HB  VAL A 176      11.627  -0.651   0.639  1.00  2.94           H  
ATOM   2650 1HG1 VAL A 176      11.335  -1.934  -1.382  1.00  2.94           H  
ATOM   2651 2HG1 VAL A 176      12.766  -2.453  -0.480  1.00  2.94           H  
ATOM   2652 3HG1 VAL A 176      11.286  -3.433  -0.424  1.00  2.94           H  
ATOM   2653 1HG2 VAL A 176       9.350  -1.166  -0.192  1.00  2.94           H  
ATOM   2654 2HG2 VAL A 176       9.324  -2.633   0.786  1.00  2.94           H  
ATOM   2655 3HG2 VAL A 176       9.354  -1.052   1.560  1.00  2.94           H  
ATOM   2656  N   GLU A 177      14.066  -1.908   1.768  1.00  2.36           N  
ATOM   2657  CA  GLU A 177      15.513  -2.153   1.730  1.00  2.36           C  
ATOM   2658  C   GLU A 177      16.014  -3.017   0.563  1.00  2.36           C  
ATOM   2659  O   GLU A 177      16.905  -2.607  -0.170  1.00  2.36           O  
ATOM   2660  CB  GLU A 177      15.967  -2.776   3.062  1.00  2.36           C  
ATOM   2661  CG  GLU A 177      15.827  -1.834   4.267  1.00  2.36           C  
ATOM   2662  CD  GLU A 177      16.194  -2.476   5.590  1.00  2.36           C  
ATOM   2663  OE1 GLU A 177      16.467  -3.649   5.604  1.00  2.36           O  
ATOM   2664  OE2 GLU A 177      16.194  -1.787   6.584  1.00  2.36           O1-
ATOM   2665  H   GLU A 177      13.748  -0.948   1.709  1.00  2.36           H  
ATOM   2666  HA  GLU A 177      16.001  -1.181   1.641  1.00  2.36           H  
ATOM   2667 1HB  GLU A 177      15.422  -3.687   3.274  1.00  2.36           H  
ATOM   2668 2HB  GLU A 177      17.020  -3.048   2.983  1.00  2.36           H  
ATOM   2669 1HG  GLU A 177      16.464  -0.962   4.108  1.00  2.36           H  
ATOM   2670 2HG  GLU A 177      14.796  -1.488   4.311  1.00  2.36           H  
ATOM   2671  N   CYS A 178      15.472  -4.230   0.417  1.00  1.83           N  
ATOM   2672  CA  CYS A 178      15.871  -5.160  -0.644  1.00  1.83           C  
ATOM   2673  C   CYS A 178      17.373  -5.312  -0.727  1.00  1.83           C  
ATOM   2674  O   CYS A 178      17.961  -5.132  -1.794  1.00  1.83           O  
ATOM   2675  CB  CYS A 178      15.355  -4.724  -2.001  1.00  1.83           C  
ATOM   2676  SG  CYS A 178      13.589  -4.695  -2.103  1.00  1.83           S  
ATOM   2677  H   CYS A 178      14.745  -4.490   1.070  1.00  1.83           H  
ATOM   2678  HA  CYS A 178      15.439  -6.136  -0.418  1.00  1.83           H  
ATOM   2679 1HB  CYS A 178      15.727  -3.730  -2.237  1.00  1.83           H  
ATOM   2680 2HB  CYS A 178      15.729  -5.399  -2.767  1.00  1.83           H  
ATOM   2681  HG  CYS A 178      13.408  -5.973  -1.781  1.00  1.83           H  
ATOM   2682  N   PHE A 179      17.995  -5.603   0.409  1.00  1.42           N  
ATOM   2683  CA  PHE A 179      19.436  -5.672   0.455  1.00  1.42           C  
ATOM   2684  C   PHE A 179      19.989  -6.590   1.529  1.00  1.42           C  
ATOM   2685  O   PHE A 179      19.451  -6.690   2.631  1.00  1.42           O  
ATOM   2686  CB  PHE A 179      20.009  -4.280   0.649  1.00  1.42           C  
ATOM   2687  CG  PHE A 179      21.471  -4.255   0.585  1.00  1.42           C  
ATOM   2688  CD1 PHE A 179      22.073  -4.375  -0.617  1.00  1.42           C  
ATOM   2689  CD2 PHE A 179      22.252  -4.115   1.709  1.00  1.42           C  
ATOM   2690  CE1 PHE A 179      23.412  -4.346  -0.730  1.00  1.42           C  
ATOM   2691  CE2 PHE A 179      23.604  -4.093   1.587  1.00  1.42           C  
ATOM   2692  CZ  PHE A 179      24.161  -4.202   0.370  1.00  1.42           C  
ATOM   2693  H   PHE A 179      17.452  -5.745   1.250  1.00  1.42           H  
ATOM   2694  HA  PHE A 179      19.779  -6.048  -0.508  1.00  1.42           H  
ATOM   2695 1HB  PHE A 179      19.618  -3.609  -0.125  1.00  1.42           H  
ATOM   2696 2HB  PHE A 179      19.695  -3.880   1.616  1.00  1.42           H  
ATOM   2697  HD1 PHE A 179      21.448  -4.496  -1.497  1.00  1.42           H  
ATOM   2698  HD2 PHE A 179      21.787  -4.022   2.688  1.00  1.42           H  
ATOM   2699  HE1 PHE A 179      23.885  -4.440  -1.703  1.00  1.42           H  
ATOM   2700  HE2 PHE A 179      24.242  -3.986   2.463  1.00  1.42           H  
ATOM   2701  HZ  PHE A 179      25.187  -4.173   0.284  1.00  1.42           H  
ATOM   2702  N   GLU A 180      21.088  -7.243   1.181  1.00  1.14           N  
ATOM   2703  CA  GLU A 180      21.852  -8.093   2.065  1.00  1.14           C  
ATOM   2704  C   GLU A 180      23.332  -7.725   1.883  1.00  1.14           C  
ATOM   2705  O   GLU A 180      23.783  -7.626   0.748  1.00  1.14           O  
ATOM   2706  CB  GLU A 180      21.606  -9.568   1.705  1.00  1.14           C  
ATOM   2707  CG  GLU A 180      22.321 -10.595   2.579  1.00  1.14           C  
ATOM   2708  CD  GLU A 180      21.951 -12.024   2.232  1.00  1.14           C  
ATOM   2709  OE1 GLU A 180      20.842 -12.406   2.510  1.00  1.14           O  
ATOM   2710  OE2 GLU A 180      22.770 -12.724   1.662  1.00  1.14           O1-
ATOM   2711  H   GLU A 180      21.431  -7.107   0.242  1.00  1.14           H  
ATOM   2712  HA  GLU A 180      21.509  -7.927   3.076  1.00  1.14           H  
ATOM   2713 1HB  GLU A 180      20.535  -9.779   1.757  1.00  1.14           H  
ATOM   2714 2HB  GLU A 180      21.920  -9.740   0.675  1.00  1.14           H  
ATOM   2715 1HG  GLU A 180      23.389 -10.470   2.476  1.00  1.14           H  
ATOM   2716 2HG  GLU A 180      22.058 -10.408   3.617  1.00  1.14           H  
ATOM   2717  N   PRO A 181      24.136  -7.574   2.950  1.00  0.96           N  
ATOM   2718  CA  PRO A 181      25.567  -7.260   2.933  1.00  0.96           C  
ATOM   2719  C   PRO A 181      26.402  -8.126   1.987  1.00  0.96           C  
ATOM   2720  O   PRO A 181      27.432  -7.685   1.475  1.00  0.96           O  
ATOM   2721  CB  PRO A 181      25.961  -7.486   4.391  1.00  0.96           C  
ATOM   2722  CG  PRO A 181      24.714  -7.166   5.170  1.00  0.96           C  
ATOM   2723  CD  PRO A 181      23.575  -7.660   4.321  1.00  0.96           C  
ATOM   2724  HA  PRO A 181      25.686  -6.195   2.668  1.00  0.96           H  
ATOM   2725 1HB  PRO A 181      26.297  -8.525   4.533  1.00  0.96           H  
ATOM   2726 2HB  PRO A 181      26.805  -6.835   4.656  1.00  0.96           H  
ATOM   2727 1HG  PRO A 181      24.749  -7.650   6.158  1.00  0.96           H  
ATOM   2728 2HG  PRO A 181      24.659  -6.076   5.357  1.00  0.96           H  
ATOM   2729 1HD  PRO A 181      23.307  -8.690   4.589  1.00  0.96           H  
ATOM   2730 2HD  PRO A 181      22.748  -6.949   4.458  1.00  0.96           H  
ATOM   2731  N   SER A 182      25.969  -9.361   1.730  1.00  0.84           N  
ATOM   2732  CA  SER A 182      26.689 -10.272   0.843  1.00  0.84           C  
ATOM   2733  C   SER A 182      26.782  -9.711  -0.585  1.00  0.84           C  
ATOM   2734  O   SER A 182      27.678 -10.051  -1.350  1.00  0.84           O  
ATOM   2735  CB  SER A 182      25.989 -11.619   0.807  1.00  0.84           C  
ATOM   2736  OG  SER A 182      24.739 -11.522   0.154  1.00  0.84           O  
ATOM   2737  H   SER A 182      25.113  -9.692   2.157  1.00  0.84           H  
ATOM   2738  HA  SER A 182      27.699 -10.403   1.230  1.00  0.84           H  
ATOM   2739 1HB  SER A 182      26.614 -12.358   0.304  1.00  0.84           H  
ATOM   2740 2HB  SER A 182      25.831 -11.959   1.828  1.00  0.84           H  
ATOM   2741  HG  SER A 182      24.129 -12.132   0.636  1.00  0.84           H  
ATOM   2742  N   MET A 183      25.897  -8.772  -0.909  1.00  0.77           N  
ATOM   2743  CA  MET A 183      25.811  -8.155  -2.224  1.00  0.77           C  
ATOM   2744  C   MET A 183      26.949  -7.174  -2.469  1.00  0.77           C  
ATOM   2745  O   MET A 183      27.103  -6.648  -3.572  1.00  0.77           O  
ATOM   2746  CB  MET A 183      24.472  -7.459  -2.307  1.00  0.77           C  
ATOM   2747  CG  MET A 183      23.289  -8.403  -2.322  1.00  0.77           C  
ATOM   2748  SD  MET A 183      21.723  -7.554  -2.166  1.00  0.77           S  
ATOM   2749  CE  MET A 183      21.748  -6.505  -3.558  1.00  0.77           C  
ATOM   2750  H   MET A 183      25.206  -8.484  -0.215  1.00  0.77           H  
ATOM   2751  HA  MET A 183      25.873  -8.936  -2.980  1.00  0.77           H  
ATOM   2752 1HB  MET A 183      24.371  -6.805  -1.465  1.00  0.77           H  
ATOM   2753 2HB  MET A 183      24.428  -6.857  -3.204  1.00  0.77           H  
ATOM   2754 1HG  MET A 183      23.296  -8.970  -3.239  1.00  0.77           H  
ATOM   2755 2HG  MET A 183      23.388  -9.103  -1.488  1.00  0.77           H  
ATOM   2756 1HE  MET A 183      20.865  -5.904  -3.562  1.00  0.77           H  
ATOM   2757 2HE  MET A 183      22.597  -5.875  -3.472  1.00  0.77           H  
ATOM   2758 3HE  MET A 183      21.810  -7.082  -4.470  1.00  0.77           H  
ATOM   2759  N   LEU A 184      27.753  -6.944  -1.445  1.00  0.73           N  
ATOM   2760  CA  LEU A 184      28.916  -6.098  -1.539  1.00  0.73           C  
ATOM   2761  C   LEU A 184      30.186  -6.931  -1.708  1.00  0.73           C  
ATOM   2762  O   LEU A 184      31.284  -6.381  -1.804  1.00  0.73           O  
ATOM   2763  CB  LEU A 184      29.011  -5.270  -0.275  1.00  0.73           C  
ATOM   2764  CG  LEU A 184      27.807  -4.442  -0.025  1.00  0.73           C  
ATOM   2765  CD1 LEU A 184      27.925  -3.689   1.263  1.00  0.73           C  
ATOM   2766  CD2 LEU A 184      27.605  -3.491  -1.153  1.00  0.73           C  
ATOM   2767  H   LEU A 184      27.566  -7.382  -0.540  1.00  0.73           H  
ATOM   2768  HA  LEU A 184      28.808  -5.448  -2.407  1.00  0.73           H  
ATOM   2769 1HB  LEU A 184      29.147  -5.942   0.574  1.00  0.73           H  
ATOM   2770 2HB  LEU A 184      29.850  -4.635  -0.344  1.00  0.73           H  
ATOM   2771  HG  LEU A 184      26.973  -5.113   0.054  1.00  0.73           H  
ATOM   2772 1HD1 LEU A 184      27.024  -3.117   1.419  1.00  0.73           H  
ATOM   2773 2HD1 LEU A 184      28.054  -4.392   2.078  1.00  0.73           H  
ATOM   2774 3HD1 LEU A 184      28.771  -3.010   1.214  1.00  0.73           H  
ATOM   2775 1HD2 LEU A 184      26.708  -2.892  -0.985  1.00  0.73           H  
ATOM   2776 2HD2 LEU A 184      28.470  -2.835  -1.205  1.00  0.73           H  
ATOM   2777 3HD2 LEU A 184      27.500  -4.049  -2.084  1.00  0.73           H  
ATOM   2778  N   LYS A 185      30.052  -8.265  -1.704  1.00  0.70           N  
ATOM   2779  CA  LYS A 185      31.225  -9.126  -1.785  1.00  0.70           C  
ATOM   2780  C   LYS A 185      31.643  -9.416  -3.217  1.00  0.70           C  
ATOM   2781  O   LYS A 185      30.823  -9.776  -4.074  1.00  0.70           O  
ATOM   2782  CB  LYS A 185      30.978 -10.431  -1.025  1.00  0.70           C  
ATOM   2783  CG  LYS A 185      30.834 -10.248   0.485  1.00  0.70           C  
ATOM   2784  CD  LYS A 185      30.627 -11.579   1.199  1.00  0.70           C  
ATOM   2785  CE  LYS A 185      30.493 -11.384   2.708  1.00  0.70           C  
ATOM   2786  NZ  LYS A 185      30.307 -12.681   3.425  1.00  0.70           N1+
ATOM   2787  H   LYS A 185      29.136  -8.704  -1.637  1.00  0.70           H  
ATOM   2788  HA  LYS A 185      32.056  -8.615  -1.303  1.00  0.70           H  
ATOM   2789 1HB  LYS A 185      30.067 -10.903  -1.398  1.00  0.70           H  
ATOM   2790 2HB  LYS A 185      31.802 -11.122  -1.211  1.00  0.70           H  
ATOM   2791 1HG  LYS A 185      31.729  -9.766   0.879  1.00  0.70           H  
ATOM   2792 2HG  LYS A 185      29.980  -9.597   0.683  1.00  0.70           H  
ATOM   2793 1HD  LYS A 185      29.715 -12.049   0.818  1.00  0.70           H  
ATOM   2794 2HD  LYS A 185      31.468 -12.240   0.997  1.00  0.70           H  
ATOM   2795 1HE  LYS A 185      31.390 -10.897   3.084  1.00  0.70           H  
ATOM   2796 2HE  LYS A 185      29.632 -10.743   2.909  1.00  0.70           H  
ATOM   2797 1HZ  LYS A 185      30.223 -12.510   4.418  1.00  0.70           H  
ATOM   2798 2HZ  LYS A 185      29.470 -13.136   3.092  1.00  0.70           H  
ATOM   2799 3HZ  LYS A 185      31.104 -13.277   3.253  1.00  0.70           H  
ATOM   2800  N   LYS A 186      32.934  -9.285  -3.468  1.00  0.68           N  
ATOM   2801  CA  LYS A 186      33.464  -9.490  -4.802  1.00  0.68           C  
ATOM   2802  C   LYS A 186      33.148 -10.892  -5.260  1.00  0.68           C  
ATOM   2803  O   LYS A 186      33.168 -11.819  -4.452  1.00  0.68           O  
ATOM   2804  CB  LYS A 186      34.968  -9.242  -4.831  1.00  0.68           C  
ATOM   2805  CG  LYS A 186      35.376  -7.797  -4.596  1.00  0.68           C  
ATOM   2806  CD  LYS A 186      36.882  -7.643  -4.689  1.00  0.68           C  
ATOM   2807  CE  LYS A 186      37.324  -6.207  -4.466  1.00  0.68           C  
ATOM   2808  NZ  LYS A 186      38.804  -6.080  -4.567  1.00  0.68           N1+
ATOM   2809  H   LYS A 186      33.556  -9.002  -2.723  1.00  0.68           H  
ATOM   2810  HA  LYS A 186      32.978  -8.796  -5.481  1.00  0.68           H  
ATOM   2811 1HB  LYS A 186      35.460  -9.862  -4.080  1.00  0.68           H  
ATOM   2812 2HB  LYS A 186      35.363  -9.538  -5.807  1.00  0.68           H  
ATOM   2813 1HG  LYS A 186      34.909  -7.160  -5.336  1.00  0.68           H  
ATOM   2814 2HG  LYS A 186      35.042  -7.479  -3.611  1.00  0.68           H  
ATOM   2815 1HD  LYS A 186      37.357  -8.279  -3.943  1.00  0.68           H  
ATOM   2816 2HD  LYS A 186      37.218  -7.966  -5.675  1.00  0.68           H  
ATOM   2817 1HE  LYS A 186      36.858  -5.565  -5.214  1.00  0.68           H  
ATOM   2818 2HE  LYS A 186      37.008  -5.881  -3.476  1.00  0.68           H  
ATOM   2819 1HZ  LYS A 186      39.090  -5.122  -4.414  1.00  0.68           H  
ATOM   2820 2HZ  LYS A 186      39.235  -6.672  -3.877  1.00  0.68           H  
ATOM   2821 3HZ  LYS A 186      39.094  -6.372  -5.492  1.00  0.68           H  
ATOM   2822  N   LYS A 187      32.865 -11.030  -6.558  1.00  0.68           N  
ATOM   2823  CA  LYS A 187      32.505 -12.274  -7.243  1.00  0.68           C  
ATOM   2824  C   LYS A 187      31.015 -12.614  -7.133  1.00  0.68           C  
ATOM   2825  O   LYS A 187      30.539 -13.522  -7.817  1.00  0.68           O  
ATOM   2826  CB  LYS A 187      33.342 -13.462  -6.745  1.00  0.68           C  
ATOM   2827  CG  LYS A 187      33.121 -14.798  -7.470  1.00  0.68           C  
ATOM   2828  CD  LYS A 187      33.626 -14.768  -8.896  1.00  0.68           C  
ATOM   2829  CE  LYS A 187      33.530 -16.142  -9.565  1.00  0.68           C  
ATOM   2830  NZ  LYS A 187      34.461 -17.132  -8.951  1.00  0.68           N1+
ATOM   2831  H   LYS A 187      32.870 -10.187  -7.132  1.00  0.68           H  
ATOM   2832  HA  LYS A 187      32.720 -12.145  -8.289  1.00  0.68           H  
ATOM   2833 1HB  LYS A 187      34.399 -13.218  -6.760  1.00  0.68           H  
ATOM   2834 2HB  LYS A 187      33.072 -13.705  -5.732  1.00  0.68           H  
ATOM   2835 1HG  LYS A 187      33.636 -15.590  -6.928  1.00  0.68           H  
ATOM   2836 2HG  LYS A 187      32.056 -15.025  -7.481  1.00  0.68           H  
ATOM   2837 1HD  LYS A 187      33.004 -14.082  -9.457  1.00  0.68           H  
ATOM   2838 2HD  LYS A 187      34.658 -14.412  -8.938  1.00  0.68           H  
ATOM   2839 1HE  LYS A 187      32.510 -16.510  -9.473  1.00  0.68           H  
ATOM   2840 2HE  LYS A 187      33.774 -16.041 -10.620  1.00  0.68           H  
ATOM   2841 1HZ  LYS A 187      34.367 -18.018  -9.424  1.00  0.68           H  
ATOM   2842 2HZ  LYS A 187      35.411 -16.796  -9.049  1.00  0.68           H  
ATOM   2843 3HZ  LYS A 187      34.242 -17.244  -7.975  1.00  0.68           H  
ATOM   2844  N   GLN A 188      30.251 -11.861  -6.342  1.00  0.69           N  
ATOM   2845  CA  GLN A 188      28.817 -12.100  -6.295  1.00  0.69           C  
ATOM   2846  C   GLN A 188      28.061 -11.172  -7.240  1.00  0.69           C  
ATOM   2847  O   GLN A 188      28.324  -9.965  -7.270  1.00  0.69           O  
ATOM   2848  CB  GLN A 188      28.287 -11.943  -4.872  1.00  0.69           C  
ATOM   2849  CG  GLN A 188      26.784 -12.260  -4.716  1.00  0.69           C  
ATOM   2850  CD  GLN A 188      26.329 -12.306  -3.248  1.00  0.69           C  
ATOM   2851  NE2 GLN A 188      25.180 -11.701  -2.944  1.00  0.69           N  
ATOM   2852  OE1 GLN A 188      27.014 -12.900  -2.406  1.00  0.69           O  
ATOM   2853  H   GLN A 188      30.653 -11.131  -5.749  1.00  0.69           H  
ATOM   2854  HA  GLN A 188      28.626 -13.125  -6.612  1.00  0.69           H  
ATOM   2855 1HB  GLN A 188      28.848 -12.592  -4.201  1.00  0.69           H  
ATOM   2856 2HB  GLN A 188      28.449 -10.915  -4.533  1.00  0.69           H  
ATOM   2857 1HG  GLN A 188      26.211 -11.477  -5.220  1.00  0.69           H  
ATOM   2858 2HG  GLN A 188      26.575 -13.224  -5.173  1.00  0.69           H  
ATOM   2859 1HE2 GLN A 188      24.843 -11.708  -1.977  1.00  0.69           H  
ATOM   2860 2HE2 GLN A 188      24.644 -11.246  -3.676  1.00  0.69           H  
ATOM   2861  N   LEU A 189      27.125 -11.744  -8.005  1.00  0.71           N  
ATOM   2862  CA  LEU A 189      26.258 -10.949  -8.868  1.00  0.71           C  
ATOM   2863  C   LEU A 189      24.821 -11.197  -8.433  1.00  0.71           C  
ATOM   2864  O   LEU A 189      24.338 -12.333  -8.461  1.00  0.71           O  
ATOM   2865  CB  LEU A 189      26.431 -11.288 -10.358  1.00  0.71           C  
ATOM   2866  CG  LEU A 189      25.768 -10.282 -11.349  1.00  0.71           C  
ATOM   2867  CD1 LEU A 189      26.545 -10.323 -12.659  1.00  0.71           C  
ATOM   2868  CD2 LEU A 189      24.303 -10.629 -11.571  1.00  0.71           C  
ATOM   2869  H   LEU A 189      26.996 -12.745  -7.962  1.00  0.71           H  
ATOM   2870  HA  LEU A 189      26.484  -9.898  -8.729  1.00  0.71           H  
ATOM   2871 1HB  LEU A 189      27.476 -11.329 -10.595  1.00  0.71           H  
ATOM   2872 2HB  LEU A 189      25.999 -12.269 -10.544  1.00  0.71           H  
ATOM   2873  HG  LEU A 189      25.825  -9.279 -10.943  1.00  0.71           H  
ATOM   2874 1HD1 LEU A 189      26.118  -9.624 -13.363  1.00  0.71           H  
ATOM   2875 2HD1 LEU A 189      27.580 -10.053 -12.466  1.00  0.71           H  
ATOM   2876 3HD1 LEU A 189      26.505 -11.322 -13.083  1.00  0.71           H  
ATOM   2877 1HD2 LEU A 189      23.865  -9.920 -12.262  1.00  0.71           H  
ATOM   2878 2HD2 LEU A 189      24.224 -11.627 -11.978  1.00  0.71           H  
ATOM   2879 3HD2 LEU A 189      23.766 -10.583 -10.634  1.00  0.71           H  
ATOM   2880  N   THR A 190      24.166 -10.140  -7.992  1.00  0.76           N  
ATOM   2881  CA  THR A 190      22.805 -10.214  -7.489  1.00  0.76           C  
ATOM   2882  C   THR A 190      21.834  -9.419  -8.317  1.00  0.76           C  
ATOM   2883  O   THR A 190      22.140  -8.308  -8.727  1.00  0.76           O  
ATOM   2884  CB  THR A 190      22.744  -9.773  -6.024  1.00  0.76           C  
ATOM   2885  CG2 THR A 190      21.289  -9.754  -5.517  1.00  0.76           C  
ATOM   2886  OG1 THR A 190      23.534 -10.695  -5.248  1.00  0.76           O  
ATOM   2887  H   THR A 190      24.648  -9.239  -8.007  1.00  0.76           H  
ATOM   2888  HA  THR A 190      22.487 -11.256  -7.528  1.00  0.76           H  
ATOM   2889  HB  THR A 190      23.173  -8.773  -5.922  1.00  0.76           H  
ATOM   2890  HG1 THR A 190      23.335 -11.597  -5.541  1.00  0.76           H  
ATOM   2891 1HG2 THR A 190      21.263  -9.462  -4.479  1.00  0.76           H  
ATOM   2892 2HG2 THR A 190      20.699  -9.043  -6.096  1.00  0.76           H  
ATOM   2893 3HG2 THR A 190      20.857 -10.747  -5.613  1.00  0.76           H  
ATOM   2894  N   VAL A 191      20.680 -10.005  -8.588  1.00  0.82           N  
ATOM   2895  CA  VAL A 191      19.664  -9.299  -9.334  1.00  0.82           C  
ATOM   2896  C   VAL A 191      18.485  -9.027  -8.400  1.00  0.82           C  
ATOM   2897  O   VAL A 191      18.012  -9.933  -7.709  1.00  0.82           O  
ATOM   2898  CB  VAL A 191      19.207 -10.125 -10.552  1.00  0.82           C  
ATOM   2899  CG1 VAL A 191      18.151  -9.338 -11.316  1.00  0.82           C  
ATOM   2900  CG2 VAL A 191      20.421 -10.484 -11.444  1.00  0.82           C  
ATOM   2901  H   VAL A 191      20.499 -10.938  -8.246  1.00  0.82           H  
ATOM   2902  HA  VAL A 191      20.062  -8.348  -9.682  1.00  0.82           H  
ATOM   2903  HB  VAL A 191      18.735 -11.045 -10.208  1.00  0.82           H  
ATOM   2904 1HG1 VAL A 191      17.824  -9.925 -12.158  1.00  0.82           H  
ATOM   2905 2HG1 VAL A 191      17.293  -9.124 -10.666  1.00  0.82           H  
ATOM   2906 3HG1 VAL A 191      18.577  -8.401 -11.670  1.00  0.82           H  
ATOM   2907 1HG2 VAL A 191      20.083 -11.074 -12.295  1.00  0.82           H  
ATOM   2908 2HG2 VAL A 191      20.902  -9.599 -11.802  1.00  0.82           H  
ATOM   2909 3HG2 VAL A 191      21.139 -11.065 -10.867  1.00  0.82           H  
ATOM   2910  N   LEU A 192      18.059  -7.771  -8.339  1.00  0.91           N  
ATOM   2911  CA  LEU A 192      16.948  -7.362  -7.496  1.00  0.91           C  
ATOM   2912  C   LEU A 192      15.662  -7.178  -8.281  1.00  0.91           C  
ATOM   2913  O   LEU A 192      15.508  -6.223  -9.055  1.00  0.91           O  
ATOM   2914  CB  LEU A 192      17.255  -6.054  -6.755  1.00  0.91           C  
ATOM   2915  CG  LEU A 192      18.437  -6.052  -5.826  1.00  0.91           C  
ATOM   2916  CD1 LEU A 192      18.562  -4.648  -5.211  1.00  0.91           C  
ATOM   2917  CD2 LEU A 192      18.213  -7.123  -4.761  1.00  0.91           C  
ATOM   2918  H   LEU A 192      18.516  -7.085  -8.925  1.00  0.91           H  
ATOM   2919  HA  LEU A 192      16.779  -8.141  -6.755  1.00  0.91           H  
ATOM   2920 1HB  LEU A 192      17.404  -5.263  -7.489  1.00  0.91           H  
ATOM   2921 2HB  LEU A 192      16.394  -5.805  -6.150  1.00  0.91           H  
ATOM   2922  HG  LEU A 192      19.349  -6.270  -6.377  1.00  0.91           H  
ATOM   2923 1HD1 LEU A 192      19.395  -4.602  -4.534  1.00  0.91           H  
ATOM   2924 2HD1 LEU A 192      18.709  -3.921  -6.001  1.00  0.91           H  
ATOM   2925 3HD1 LEU A 192      17.649  -4.412  -4.661  1.00  0.91           H  
ATOM   2926 1HD2 LEU A 192      19.033  -7.147  -4.068  1.00  0.91           H  
ATOM   2927 2HD2 LEU A 192      17.297  -6.898  -4.213  1.00  0.91           H  
ATOM   2928 3HD2 LEU A 192      18.121  -8.098  -5.240  1.00  0.91           H  
ATOM   2929  N   ASP A 193      14.707  -8.070  -8.045  1.00  1.02           N  
ATOM   2930  CA  ASP A 193      13.446  -8.012  -8.765  1.00  1.02           C  
ATOM   2931  C   ASP A 193      12.527  -6.988  -8.090  1.00  1.02           C  
ATOM   2932  O   ASP A 193      11.766  -7.314  -7.176  1.00  1.02           O  
ATOM   2933  CB  ASP A 193      12.785  -9.378  -8.812  1.00  1.02           C  
ATOM   2934  CG  ASP A 193      13.587 -10.403  -9.604  1.00  1.02           C  
ATOM   2935  OD1 ASP A 193      14.598 -10.058 -10.161  1.00  1.02           O  
ATOM   2936  OD2 ASP A 193      13.176 -11.534  -9.644  1.00  1.02           O1-
ATOM   2937  H   ASP A 193      14.877  -8.817  -7.387  1.00  1.02           H  
ATOM   2938  HA  ASP A 193      13.637  -7.706  -9.783  1.00  1.02           H  
ATOM   2939 1HB  ASP A 193      12.639  -9.749  -7.798  1.00  1.02           H  
ATOM   2940 2HB  ASP A 193      11.798  -9.282  -9.272  1.00  1.02           H  
ATOM   2941  N   LEU A 194      12.668  -5.745  -8.514  1.00  1.15           N  
ATOM   2942  CA  LEU A 194      11.978  -4.594  -7.921  1.00  1.15           C  
ATOM   2943  C   LEU A 194      10.902  -4.095  -8.867  1.00  1.15           C  
ATOM   2944  O   LEU A 194      11.221  -3.617  -9.955  1.00  1.15           O  
ATOM   2945  CB  LEU A 194      12.987  -3.468  -7.665  1.00  1.15           C  
ATOM   2946  CG  LEU A 194      14.211  -3.869  -6.818  1.00  1.15           C  
ATOM   2947  CD1 LEU A 194      15.193  -2.724  -6.696  1.00  1.15           C  
ATOM   2948  CD2 LEU A 194      13.770  -4.299  -5.484  1.00  1.15           C  
ATOM   2949  H   LEU A 194      13.327  -5.627  -9.290  1.00  1.15           H  
ATOM   2950  HA  LEU A 194      11.517  -4.898  -6.982  1.00  1.15           H  
ATOM   2951 1HB  LEU A 194      13.349  -3.106  -8.626  1.00  1.15           H  
ATOM   2952 2HB  LEU A 194      12.476  -2.651  -7.157  1.00  1.15           H  
ATOM   2953  HG  LEU A 194      14.709  -4.673  -7.307  1.00  1.15           H  
ATOM   2954 1HD1 LEU A 194      16.052  -3.042  -6.113  1.00  1.15           H  
ATOM   2955 2HD1 LEU A 194      15.525  -2.423  -7.688  1.00  1.15           H  
ATOM   2956 3HD1 LEU A 194      14.715  -1.891  -6.199  1.00  1.15           H  
ATOM   2957 1HD2 LEU A 194      14.640  -4.598  -4.911  1.00  1.15           H  
ATOM   2958 2HD2 LEU A 194      13.266  -3.472  -4.984  1.00  1.15           H  
ATOM   2959 3HD2 LEU A 194      13.084  -5.143  -5.576  1.00  1.15           H  
ATOM   2960  N   HIS A 195       9.625  -4.161  -8.483  1.00  1.27           N  
ATOM   2961  CA  HIS A 195       8.643  -3.750  -9.474  1.00  1.27           C  
ATOM   2962  C   HIS A 195       8.924  -2.273  -9.789  1.00  1.27           C  
ATOM   2963  O   HIS A 195       9.423  -1.555  -8.917  1.00  1.27           O  
ATOM   2964  CB  HIS A 195       7.185  -3.993  -9.031  1.00  1.27           C  
ATOM   2965  CG  HIS A 195       6.578  -3.054  -8.046  1.00  1.27           C  
ATOM   2966  CD2 HIS A 195       6.272  -3.187  -6.725  1.00  1.27           C  
ATOM   2967  ND1 HIS A 195       6.118  -1.815  -8.418  1.00  1.27           N  
ATOM   2968  CE1 HIS A 195       5.560  -1.227  -7.380  1.00  1.27           C  
ATOM   2969  NE2 HIS A 195       5.639  -2.025  -6.341  1.00  1.27           N  
ATOM   2970  H   HIS A 195       9.363  -4.528  -7.579  1.00  1.27           H  
ATOM   2971  HA  HIS A 195       8.807  -4.349 -10.359  1.00  1.27           H  
ATOM   2972 1HB  HIS A 195       6.546  -4.014  -9.901  1.00  1.27           H  
ATOM   2973 2HB  HIS A 195       7.127  -4.985  -8.595  1.00  1.27           H  
ATOM   2974  HD2 HIS A 195       6.470  -4.056  -6.096  1.00  1.27           H  
ATOM   2975  HE1 HIS A 195       5.098  -0.246  -7.389  1.00  1.27           H  
ATOM   2976  HE2 HIS A 195       5.254  -1.780  -5.413  1.00  1.27           H  
ATOM   2977  N   PRO A 196       8.561  -1.750 -10.977  1.00  1.37           N  
ATOM   2978  CA  PRO A 196       8.898  -0.416 -11.441  1.00  1.37           C  
ATOM   2979  C   PRO A 196       8.462   0.740 -10.543  1.00  1.37           C  
ATOM   2980  O   PRO A 196       9.013   1.825 -10.669  1.00  1.37           O  
ATOM   2981  CB  PRO A 196       8.189  -0.351 -12.808  1.00  1.37           C  
ATOM   2982  CG  PRO A 196       8.068  -1.800 -13.220  1.00  1.37           C  
ATOM   2983  CD  PRO A 196       7.715  -2.499 -11.940  1.00  1.37           C  
ATOM   2984  HA  PRO A 196       9.988  -0.376 -11.590  1.00  1.37           H  
ATOM   2985 1HB  PRO A 196       7.222   0.164 -12.700  1.00  1.37           H  
ATOM   2986 2HB  PRO A 196       8.791   0.237 -13.517  1.00  1.37           H  
ATOM   2987 1HG  PRO A 196       7.381  -1.966 -14.041  1.00  1.37           H  
ATOM   2988 2HG  PRO A 196       9.043  -2.126 -13.598  1.00  1.37           H  
ATOM   2989 1HD  PRO A 196       6.652  -2.338 -11.700  1.00  1.37           H  
ATOM   2990 2HD  PRO A 196       7.936  -3.531 -12.041  1.00  1.37           H  
ATOM   2991  N   GLY A 197       7.472   0.544  -9.667  1.00  1.42           N  
ATOM   2992  CA  GLY A 197       7.010   1.631  -8.796  1.00  1.42           C  
ATOM   2993  C   GLY A 197       7.502   1.483  -7.365  1.00  1.42           C  
ATOM   2994  O   GLY A 197       7.035   2.180  -6.464  1.00  1.42           O  
ATOM   2995  H   GLY A 197       7.027  -0.365  -9.538  1.00  1.42           H  
ATOM   2996 1HA  GLY A 197       7.353   2.587  -9.181  1.00  1.42           H  
ATOM   2997 2HA  GLY A 197       5.923   1.645  -8.804  1.00  1.42           H  
ATOM   2998  N   ALA A 198       8.459   0.589  -7.151  1.00  1.43           N  
ATOM   2999  CA  ALA A 198       8.941   0.253  -5.817  1.00  1.43           C  
ATOM   3000  C   ALA A 198       9.906   1.271  -5.199  1.00  1.43           C  
ATOM   3001  O   ALA A 198      10.320   1.104  -4.048  1.00  1.43           O  
ATOM   3002  CB  ALA A 198       9.631  -1.098  -5.872  1.00  1.43           C  
ATOM   3003  H   ALA A 198       8.826   0.050  -7.939  1.00  1.43           H  
ATOM   3004  HA  ALA A 198       8.071   0.180  -5.167  1.00  1.43           H  
ATOM   3005 1HB  ALA A 198       9.949  -1.390  -4.875  1.00  1.43           H  
ATOM   3006 2HB  ALA A 198       8.940  -1.841  -6.268  1.00  1.43           H  
ATOM   3007 3HB  ALA A 198      10.500  -1.033  -6.528  1.00  1.43           H  
ATOM   3008  N   GLY A 199      10.293   2.320  -5.921  1.00  1.42           N  
ATOM   3009  CA  GLY A 199      11.223   3.280  -5.334  1.00  1.42           C  
ATOM   3010  C   GLY A 199      12.640   2.719  -5.336  1.00  1.42           C  
ATOM   3011  O   GLY A 199      13.463   3.031  -4.468  1.00  1.42           O  
ATOM   3012  H   GLY A 199       9.939   2.460  -6.862  1.00  1.42           H  
ATOM   3013 1HA  GLY A 199      11.188   4.207  -5.910  1.00  1.42           H  
ATOM   3014 2HA  GLY A 199      10.914   3.520  -4.318  1.00  1.42           H  
ATOM   3015  N   LYS A 200      12.946   1.913  -6.345  1.00  1.37           N  
ATOM   3016  CA  LYS A 200      14.262   1.298  -6.479  1.00  1.37           C  
ATOM   3017  C   LYS A 200      15.415   2.320  -6.498  1.00  1.37           C  
ATOM   3018  O   LYS A 200      16.533   2.010  -6.084  1.00  1.37           O  
ATOM   3019  CB  LYS A 200      14.289   0.505  -7.783  1.00  1.37           C  
ATOM   3020  CG  LYS A 200      14.175   1.380  -9.008  1.00  1.37           C  
ATOM   3021  CD  LYS A 200      14.201   0.613 -10.265  1.00  1.37           C  
ATOM   3022  CE  LYS A 200      13.909   1.542 -11.421  1.00  1.37           C  
ATOM   3023  NZ  LYS A 200      14.893   2.680 -11.500  1.00  1.37           N1+
ATOM   3024  H   LYS A 200      12.232   1.705  -7.032  1.00  1.37           H  
ATOM   3025  HA  LYS A 200      14.402   0.619  -5.644  1.00  1.37           H  
ATOM   3026 1HB  LYS A 200      15.227  -0.030  -7.862  1.00  1.37           H  
ATOM   3027 2HB  LYS A 200      13.478  -0.226  -7.795  1.00  1.37           H  
ATOM   3028 1HG  LYS A 200      13.264   1.978  -8.966  1.00  1.37           H  
ATOM   3029 2HG  LYS A 200      15.030   2.048  -9.062  1.00  1.37           H  
ATOM   3030 1HD  LYS A 200      15.197   0.181 -10.408  1.00  1.37           H  
ATOM   3031 2HD  LYS A 200      13.464  -0.192 -10.239  1.00  1.37           H  
ATOM   3032 1HE  LYS A 200      13.969   0.968 -12.337  1.00  1.37           H  
ATOM   3033 2HE  LYS A 200      12.903   1.948 -11.322  1.00  1.37           H  
ATOM   3034 1HZ  LYS A 200      14.691   3.248 -12.304  1.00  1.37           H  
ATOM   3035 2HZ  LYS A 200      14.914   3.282 -10.664  1.00  1.37           H  
ATOM   3036 3HZ  LYS A 200      15.826   2.311 -11.605  1.00  1.37           H  
ATOM   3037  N   THR A 201      15.126   3.547  -6.940  1.00  1.31           N  
ATOM   3038  CA  THR A 201      16.125   4.599  -7.028  1.00  1.31           C  
ATOM   3039  C   THR A 201      16.162   5.485  -5.790  1.00  1.31           C  
ATOM   3040  O   THR A 201      17.233   5.863  -5.333  1.00  1.31           O  
ATOM   3041  CB  THR A 201      15.917   5.466  -8.281  1.00  1.31           C  
ATOM   3042  CG2 THR A 201      16.962   6.588  -8.314  1.00  1.31           C  
ATOM   3043  OG1 THR A 201      16.043   4.640  -9.471  1.00  1.31           O  
ATOM   3044  H   THR A 201      14.182   3.735  -7.240  1.00  1.31           H  
ATOM   3045  HA  THR A 201      17.102   4.125  -7.125  1.00  1.31           H  
ATOM   3046  HB  THR A 201      14.917   5.903  -8.260  1.00  1.31           H  
ATOM   3047  HG1 THR A 201      16.971   4.365  -9.567  1.00  1.31           H  
ATOM   3048 1HG2 THR A 201      16.821   7.206  -9.205  1.00  1.31           H  
ATOM   3049 2HG2 THR A 201      16.862   7.211  -7.425  1.00  1.31           H  
ATOM   3050 3HG2 THR A 201      17.944   6.146  -8.330  1.00  1.31           H  
ATOM   3051  N   ARG A 202      14.994   5.860  -5.263  1.00  1.23           N  
ATOM   3052  CA  ARG A 202      14.973   6.772  -4.119  1.00  1.23           C  
ATOM   3053  C   ARG A 202      15.159   6.051  -2.785  1.00  1.23           C  
ATOM   3054  O   ARG A 202      15.671   6.631  -1.831  1.00  1.23           O  
ATOM   3055  CB  ARG A 202      13.706   7.580  -4.015  1.00  1.23           C  
ATOM   3056  CG  ARG A 202      13.845   8.718  -2.970  1.00  1.23           C  
ATOM   3057  CD  ARG A 202      12.587   9.485  -2.744  1.00  1.23           C  
ATOM   3058  NE  ARG A 202      12.172  10.235  -3.886  1.00  1.23           N  
ATOM   3059  CZ  ARG A 202      12.632  11.489  -4.194  1.00  1.23           C  
ATOM   3060  NH1 ARG A 202      13.523  12.087  -3.428  1.00  1.23           N1+
ATOM   3061  NH2 ARG A 202      12.215  12.147  -5.242  1.00  1.23           N  
ATOM   3062  H   ARG A 202      14.130   5.523  -5.660  1.00  1.23           H  
ATOM   3063  HA  ARG A 202      15.781   7.476  -4.233  1.00  1.23           H  
ATOM   3064 1HB  ARG A 202      13.443   8.014  -4.980  1.00  1.23           H  
ATOM   3065 2HB  ARG A 202      12.893   6.930  -3.706  1.00  1.23           H  
ATOM   3066 1HG  ARG A 202      14.194   8.314  -2.033  1.00  1.23           H  
ATOM   3067 2HG  ARG A 202      14.588   9.425  -3.338  1.00  1.23           H  
ATOM   3068 1HD  ARG A 202      11.787   8.803  -2.499  1.00  1.23           H  
ATOM   3069 2HD  ARG A 202      12.727  10.179  -1.914  1.00  1.23           H  
ATOM   3070  HE  ARG A 202      11.488   9.766  -4.500  1.00  1.23           H  
ATOM   3071 1HH1 ARG A 202      13.880  11.635  -2.605  1.00  1.23           H  
ATOM   3072 2HH1 ARG A 202      13.862  13.027  -3.707  1.00  1.23           H  
ATOM   3073 1HH2 ARG A 202      11.531  11.721  -5.892  1.00  1.23           H  
ATOM   3074 2HH2 ARG A 202      12.614  13.100  -5.390  1.00  1.23           H  
ATOM   3075  N   ARG A 203      14.636   4.832  -2.677  1.00  1.15           N  
ATOM   3076  CA  ARG A 203      14.705   4.073  -1.439  1.00  1.15           C  
ATOM   3077  C   ARG A 203      15.785   2.972  -1.453  1.00  1.15           C  
ATOM   3078  O   ARG A 203      16.691   2.960  -0.612  1.00  1.15           O  
ATOM   3079  CB  ARG A 203      13.318   3.497  -1.162  1.00  1.15           C  
ATOM   3080  CG  ARG A 203      13.136   2.690   0.077  1.00  1.15           C  
ATOM   3081  CD  ARG A 203      11.678   2.547   0.405  1.00  1.15           C  
ATOM   3082  NE  ARG A 203      10.899   1.940  -0.665  1.00  1.15           N  
ATOM   3083  CZ  ARG A 203       9.577   1.699  -0.578  1.00  1.15           C  
ATOM   3084  NH1 ARG A 203       8.929   1.985   0.530  1.00  1.15           N1+
ATOM   3085  NH2 ARG A 203       8.935   1.165  -1.598  1.00  1.15           N  
ATOM   3086  H   ARG A 203      14.189   4.386  -3.472  1.00  1.15           H  
ATOM   3087  HA  ARG A 203      14.941   4.766  -0.632  1.00  1.15           H  
ATOM   3088 1HB  ARG A 203      12.590   4.284  -1.147  1.00  1.15           H  
ATOM   3089 2HB  ARG A 203      13.043   2.841  -1.983  1.00  1.15           H  
ATOM   3090 1HG  ARG A 203      13.557   1.692  -0.066  1.00  1.15           H  
ATOM   3091 2HG  ARG A 203      13.632   3.182   0.914  1.00  1.15           H  
ATOM   3092 1HD  ARG A 203      11.560   1.935   1.291  1.00  1.15           H  
ATOM   3093 2HD  ARG A 203      11.263   3.527   0.604  1.00  1.15           H  
ATOM   3094  HE  ARG A 203      11.368   1.707  -1.539  1.00  1.15           H  
ATOM   3095 1HH1 ARG A 203       9.425   2.397   1.317  1.00  1.15           H  
ATOM   3096 2HH1 ARG A 203       7.944   1.763   0.617  1.00  1.15           H  
ATOM   3097 1HH2 ARG A 203       9.446   0.950  -2.468  1.00  1.15           H  
ATOM   3098 2HH2 ARG A 203       7.948   0.977  -1.529  1.00  1.15           H  
ATOM   3099  N   VAL A 204      15.720   2.062  -2.426  1.00  1.06           N  
ATOM   3100  CA  VAL A 204      16.648   0.922  -2.376  1.00  1.06           C  
ATOM   3101  C   VAL A 204      18.081   1.298  -2.709  1.00  1.06           C  
ATOM   3102  O   VAL A 204      19.001   0.960  -1.960  1.00  1.06           O  
ATOM   3103  CB  VAL A 204      16.216  -0.207  -3.326  1.00  1.06           C  
ATOM   3104  CG1 VAL A 204      17.265  -1.289  -3.355  1.00  1.06           C  
ATOM   3105  CG2 VAL A 204      14.861  -0.777  -2.877  1.00  1.06           C  
ATOM   3106  H   VAL A 204      15.008   2.151  -3.152  1.00  1.06           H  
ATOM   3107  HA  VAL A 204      16.631   0.520  -1.361  1.00  1.06           H  
ATOM   3108  HB  VAL A 204      16.145   0.184  -4.321  1.00  1.06           H  
ATOM   3109 1HG1 VAL A 204      16.961  -2.070  -4.042  1.00  1.06           H  
ATOM   3110 2HG1 VAL A 204      18.210  -0.868  -3.679  1.00  1.06           H  
ATOM   3111 3HG1 VAL A 204      17.388  -1.710  -2.368  1.00  1.06           H  
ATOM   3112 1HG2 VAL A 204      14.556  -1.571  -3.556  1.00  1.06           H  
ATOM   3113 2HG2 VAL A 204      14.954  -1.181  -1.865  1.00  1.06           H  
ATOM   3114 3HG2 VAL A 204      14.111   0.017  -2.884  1.00  1.06           H  
ATOM   3115  N   LEU A 205      18.285   2.012  -3.810  1.00  0.98           N  
ATOM   3116  CA  LEU A 205      19.635   2.353  -4.185  1.00  0.98           C  
ATOM   3117  C   LEU A 205      20.415   3.031  -3.047  1.00  0.98           C  
ATOM   3118  O   LEU A 205      21.485   2.528  -2.713  1.00  0.98           O  
ATOM   3119  CB  LEU A 205      19.615   3.166  -5.488  1.00  0.98           C  
ATOM   3120  CG  LEU A 205      20.904   3.649  -5.978  1.00  0.98           C  
ATOM   3121  CD1 LEU A 205      21.723   2.442  -6.323  1.00  0.98           C  
ATOM   3122  CD2 LEU A 205      20.654   4.589  -7.162  1.00  0.98           C  
ATOM   3123  H   LEU A 205      17.515   2.253  -4.430  1.00  0.98           H  
ATOM   3124  HA  LEU A 205      20.154   1.430  -4.410  1.00  0.98           H  
ATOM   3125 1HB  LEU A 205      19.251   2.506  -6.262  1.00  0.98           H  
ATOM   3126 2HB  LEU A 205      18.917   3.955  -5.458  1.00  0.98           H  
ATOM   3127  HG  LEU A 205      21.421   4.184  -5.199  1.00  0.98           H  
ATOM   3128 1HD1 LEU A 205      22.688   2.720  -6.684  1.00  0.98           H  
ATOM   3129 2HD1 LEU A 205      21.840   1.823  -5.434  1.00  0.98           H  
ATOM   3130 3HD1 LEU A 205      21.201   1.878  -7.095  1.00  0.98           H  
ATOM   3131 1HD2 LEU A 205      21.587   4.962  -7.546  1.00  0.98           H  
ATOM   3132 2HD2 LEU A 205      20.128   4.048  -7.952  1.00  0.98           H  
ATOM   3133 3HD2 LEU A 205      20.043   5.431  -6.826  1.00  0.98           H  
ATOM   3134  N   PRO A 206      19.959   4.128  -2.399  1.00  0.91           N  
ATOM   3135  CA  PRO A 206      20.607   4.706  -1.240  1.00  0.91           C  
ATOM   3136  C   PRO A 206      20.912   3.717  -0.138  1.00  0.91           C  
ATOM   3137  O   PRO A 206      21.977   3.809   0.458  1.00  0.91           O  
ATOM   3138  CB  PRO A 206      19.595   5.754  -0.796  1.00  0.91           C  
ATOM   3139  CG  PRO A 206      18.957   6.174  -2.051  1.00  0.91           C  
ATOM   3140  CD  PRO A 206      18.833   4.924  -2.874  1.00  0.91           C  
ATOM   3141  HA  PRO A 206      21.535   5.186  -1.554  1.00  0.91           H  
ATOM   3142 1HB  PRO A 206      18.877   5.308  -0.084  1.00  0.91           H  
ATOM   3143 2HB  PRO A 206      20.098   6.582  -0.275  1.00  0.91           H  
ATOM   3144 1HG  PRO A 206      18.015   6.653  -1.839  1.00  0.91           H  
ATOM   3145 2HG  PRO A 206      19.566   6.926  -2.549  1.00  0.91           H  
ATOM   3146 1HD  PRO A 206      17.867   4.441  -2.740  1.00  0.91           H  
ATOM   3147 2HD  PRO A 206      19.007   5.266  -3.859  1.00  0.91           H  
ATOM   3148  N   GLU A 207      20.059   2.722   0.116  1.00  0.85           N  
ATOM   3149  CA  GLU A 207      20.446   1.804   1.183  1.00  0.85           C  
ATOM   3150  C   GLU A 207      21.612   0.915   0.752  1.00  0.85           C  
ATOM   3151  O   GLU A 207      22.526   0.636   1.535  1.00  0.85           O  
ATOM   3152  CB  GLU A 207      19.255   0.983   1.657  1.00  0.85           C  
ATOM   3153  CG  GLU A 207      18.218   1.825   2.421  1.00  0.85           C  
ATOM   3154  CD  GLU A 207      18.801   2.475   3.680  1.00  0.85           C  
ATOM   3155  OE1 GLU A 207      19.380   1.777   4.473  1.00  0.85           O  
ATOM   3156  OE2 GLU A 207      18.667   3.675   3.830  1.00  0.85           O1-
ATOM   3157  H   GLU A 207      19.154   2.621  -0.357  1.00  0.85           H  
ATOM   3158  HA  GLU A 207      20.780   2.394   2.030  1.00  0.85           H  
ATOM   3159 1HB  GLU A 207      18.756   0.531   0.794  1.00  0.85           H  
ATOM   3160 2HB  GLU A 207      19.596   0.176   2.305  1.00  0.85           H  
ATOM   3161 1HG  GLU A 207      17.852   2.609   1.757  1.00  0.85           H  
ATOM   3162 2HG  GLU A 207      17.373   1.190   2.692  1.00  0.85           H  
ATOM   3163  N   ILE A 208      21.631   0.532  -0.521  1.00  0.80           N  
ATOM   3164  CA  ILE A 208      22.726  -0.307  -0.992  1.00  0.80           C  
ATOM   3165  C   ILE A 208      24.022   0.474  -0.914  1.00  0.80           C  
ATOM   3166  O   ILE A 208      25.052  -0.020  -0.435  1.00  0.80           O  
ATOM   3167  CB  ILE A 208      22.589  -0.660  -2.473  1.00  0.80           C  
ATOM   3168  CG1 ILE A 208      21.428  -1.549  -2.752  1.00  0.80           C  
ATOM   3169  CG2 ILE A 208      23.859  -1.312  -2.927  1.00  0.80           C  
ATOM   3170  CD1 ILE A 208      21.165  -1.649  -4.197  1.00  0.80           C  
ATOM   3171  H   ILE A 208      20.857   0.794  -1.136  1.00  0.80           H  
ATOM   3172  HA  ILE A 208      22.798  -1.199  -0.378  1.00  0.80           H  
ATOM   3173  HB  ILE A 208      22.439   0.245  -3.048  1.00  0.80           H  
ATOM   3174 1HG1 ILE A 208      21.620  -2.509  -2.400  1.00  0.80           H  
ATOM   3175 2HG1 ILE A 208      20.537  -1.155  -2.252  1.00  0.80           H  
ATOM   3176 1HG2 ILE A 208      23.765  -1.531  -3.972  1.00  0.80           H  
ATOM   3177 2HG2 ILE A 208      24.698  -0.640  -2.765  1.00  0.80           H  
ATOM   3178 3HG2 ILE A 208      24.026  -2.217  -2.382  1.00  0.80           H  
ATOM   3179 1HD1 ILE A 208      20.313  -2.300  -4.366  1.00  0.80           H  
ATOM   3180 2HD1 ILE A 208      20.959  -0.665  -4.570  1.00  0.80           H  
ATOM   3181 3HD1 ILE A 208      22.034  -2.046  -4.703  1.00  0.80           H  
ATOM   3182  N   VAL A 209      23.949   1.705  -1.396  1.00  0.77           N  
ATOM   3183  CA  VAL A 209      25.094   2.571  -1.470  1.00  0.77           C  
ATOM   3184  C   VAL A 209      25.596   2.942  -0.084  1.00  0.77           C  
ATOM   3185  O   VAL A 209      26.799   2.920   0.142  1.00  0.77           O  
ATOM   3186  CB  VAL A 209      24.761   3.800  -2.295  1.00  0.77           C  
ATOM   3187  CG1 VAL A 209      25.885   4.731  -2.263  1.00  0.77           C  
ATOM   3188  CG2 VAL A 209      24.459   3.379  -3.689  1.00  0.77           C  
ATOM   3189  H   VAL A 209      23.051   2.039  -1.753  1.00  0.77           H  
ATOM   3190  HA  VAL A 209      25.885   2.032  -1.991  1.00  0.77           H  
ATOM   3191  HB  VAL A 209      23.888   4.299  -1.867  1.00  0.77           H  
ATOM   3192 1HG1 VAL A 209      25.638   5.597  -2.864  1.00  0.77           H  
ATOM   3193 2HG1 VAL A 209      26.090   5.029  -1.232  1.00  0.77           H  
ATOM   3194 3HG1 VAL A 209      26.760   4.238  -2.679  1.00  0.77           H  
ATOM   3195 1HG2 VAL A 209      24.201   4.259  -4.263  1.00  0.77           H  
ATOM   3196 2HG2 VAL A 209      25.335   2.889  -4.109  1.00  0.77           H  
ATOM   3197 3HG2 VAL A 209      23.634   2.692  -3.701  1.00  0.77           H  
ATOM   3198  N   ARG A 210      24.700   3.252   0.854  1.00  0.75           N  
ATOM   3199  CA  ARG A 210      25.122   3.586   2.210  1.00  0.75           C  
ATOM   3200  C   ARG A 210      25.904   2.440   2.841  1.00  0.75           C  
ATOM   3201  O   ARG A 210      26.925   2.677   3.496  1.00  0.75           O  
ATOM   3202  CB  ARG A 210      23.909   3.939   3.061  1.00  0.75           C  
ATOM   3203  CG  ARG A 210      23.306   5.307   2.750  1.00  0.75           C  
ATOM   3204  CD  ARG A 210      21.980   5.544   3.395  1.00  0.75           C  
ATOM   3205  NE  ARG A 210      21.510   6.899   3.106  1.00  0.75           N  
ATOM   3206  CZ  ARG A 210      20.241   7.351   3.229  1.00  0.75           C  
ATOM   3207  NH1 ARG A 210      19.256   6.565   3.616  1.00  0.75           N1+
ATOM   3208  NH2 ARG A 210      19.981   8.619   2.947  1.00  0.75           N  
ATOM   3209  H   ARG A 210      23.709   3.275   0.631  1.00  0.75           H  
ATOM   3210  HA  ARG A 210      25.764   4.465   2.161  1.00  0.75           H  
ATOM   3211 1HB  ARG A 210      23.129   3.190   2.904  1.00  0.75           H  
ATOM   3212 2HB  ARG A 210      24.180   3.916   4.114  1.00  0.75           H  
ATOM   3213 1HG  ARG A 210      23.979   6.061   3.149  1.00  0.75           H  
ATOM   3214 2HG  ARG A 210      23.218   5.451   1.679  1.00  0.75           H  
ATOM   3215 1HD  ARG A 210      21.246   4.831   3.004  1.00  0.75           H  
ATOM   3216 2HD  ARG A 210      22.062   5.428   4.474  1.00  0.75           H  
ATOM   3217  HE  ARG A 210      22.207   7.567   2.803  1.00  0.75           H  
ATOM   3218 1HH1 ARG A 210      19.404   5.567   3.826  1.00  0.75           H  
ATOM   3219 2HH1 ARG A 210      18.323   6.934   3.694  1.00  0.75           H  
ATOM   3220 1HH2 ARG A 210      20.725   9.234   2.646  1.00  0.75           H  
ATOM   3221 2HH2 ARG A 210      19.039   8.971   3.030  1.00  0.75           H  
ATOM   3222  N   GLU A 211      25.482   1.194   2.615  1.00  0.74           N  
ATOM   3223  CA  GLU A 211      26.249   0.081   3.163  1.00  0.74           C  
ATOM   3224  C   GLU A 211      27.628   0.019   2.481  1.00  0.74           C  
ATOM   3225  O   GLU A 211      28.655  -0.218   3.132  1.00  0.74           O  
ATOM   3226  CB  GLU A 211      25.465  -1.215   2.995  1.00  0.74           C  
ATOM   3227  CG  GLU A 211      24.187  -1.319   3.880  1.00  0.74           C  
ATOM   3228  CD  GLU A 211      24.456  -1.435   5.360  1.00  0.74           C  
ATOM   3229  OE1 GLU A 211      25.241  -2.268   5.743  1.00  0.74           O  
ATOM   3230  OE2 GLU A 211      23.859  -0.694   6.123  1.00  0.74           O1-
ATOM   3231  H   GLU A 211      24.620   1.018   2.087  1.00  0.74           H  
ATOM   3232  HA  GLU A 211      26.403   0.254   4.224  1.00  0.74           H  
ATOM   3233 1HB  GLU A 211      25.161  -1.324   1.950  1.00  0.74           H  
ATOM   3234 2HB  GLU A 211      26.102  -2.057   3.247  1.00  0.74           H  
ATOM   3235 1HG  GLU A 211      23.604  -0.413   3.716  1.00  0.74           H  
ATOM   3236 2HG  GLU A 211      23.579  -2.144   3.569  1.00  0.74           H  
ATOM   3237  N   ALA A 212      27.657   0.295   1.171  1.00  0.73           N  
ATOM   3238  CA  ALA A 212      28.912   0.344   0.428  1.00  0.73           C  
ATOM   3239  C   ALA A 212      29.818   1.450   0.987  1.00  0.73           C  
ATOM   3240  O   ALA A 212      31.042   1.296   1.040  1.00  0.73           O  
ATOM   3241  CB  ALA A 212      28.652   0.555  -1.049  1.00  0.73           C  
ATOM   3242  H   ALA A 212      26.778   0.454   0.673  1.00  0.73           H  
ATOM   3243  HA  ALA A 212      29.417  -0.608   0.563  1.00  0.73           H  
ATOM   3244 1HB  ALA A 212      29.593   0.558  -1.591  1.00  0.73           H  
ATOM   3245 2HB  ALA A 212      28.021  -0.248  -1.420  1.00  0.73           H  
ATOM   3246 3HB  ALA A 212      28.159   1.494  -1.213  1.00  0.73           H  
ATOM   3247  N   ILE A 213      29.229   2.564   1.448  1.00  0.74           N  
ATOM   3248  CA  ILE A 213      30.039   3.651   1.991  1.00  0.74           C  
ATOM   3249  C   ILE A 213      30.671   3.219   3.289  1.00  0.74           C  
ATOM   3250  O   ILE A 213      31.865   3.410   3.505  1.00  0.74           O  
ATOM   3251  CB  ILE A 213      29.236   4.909   2.358  1.00  0.74           C  
ATOM   3252  CG1 ILE A 213      28.563   5.522   1.213  1.00  0.74           C  
ATOM   3253  CG2 ILE A 213      30.123   5.920   3.029  1.00  0.74           C  
ATOM   3254  CD1 ILE A 213      29.421   5.874   0.110  1.00  0.74           C  
ATOM   3255  H   ILE A 213      28.216   2.663   1.368  1.00  0.74           H  
ATOM   3256  HA  ILE A 213      30.822   3.903   1.276  1.00  0.74           H  
ATOM   3257  HB  ILE A 213      28.456   4.624   3.061  1.00  0.74           H  
ATOM   3258 1HG1 ILE A 213      27.794   4.887   0.864  1.00  0.74           H  
ATOM   3259 2HG1 ILE A 213      28.125   6.422   1.583  1.00  0.74           H  
ATOM   3260 1HG2 ILE A 213      29.528   6.782   3.321  1.00  0.74           H  
ATOM   3261 2HG2 ILE A 213      30.578   5.474   3.913  1.00  0.74           H  
ATOM   3262 3HG2 ILE A 213      30.889   6.231   2.351  1.00  0.74           H  
ATOM   3263 1HD1 ILE A 213      28.821   6.358  -0.637  1.00  0.74           H  
ATOM   3264 2HD1 ILE A 213      30.188   6.543   0.457  1.00  0.74           H  
ATOM   3265 3HD1 ILE A 213      29.870   4.975  -0.294  1.00  0.74           H  
ATOM   3266  N   LYS A 214      29.881   2.575   4.145  1.00  0.74           N  
ATOM   3267  CA  LYS A 214      30.383   2.129   5.437  1.00  0.74           C  
ATOM   3268  C   LYS A 214      31.538   1.145   5.282  1.00  0.74           C  
ATOM   3269  O   LYS A 214      32.520   1.197   6.031  1.00  0.74           O  
ATOM   3270  CB  LYS A 214      29.248   1.543   6.272  1.00  0.74           C  
ATOM   3271  CG  LYS A 214      28.269   2.603   6.780  1.00  0.74           C  
ATOM   3272  CD  LYS A 214      27.304   2.036   7.804  1.00  0.74           C  
ATOM   3273  CE  LYS A 214      26.284   1.153   7.143  1.00  0.74           C  
ATOM   3274  NZ  LYS A 214      25.276   0.629   8.106  1.00  0.74           N1+
ATOM   3275  H   LYS A 214      28.899   2.432   3.900  1.00  0.74           H  
ATOM   3276  HA  LYS A 214      30.764   3.001   5.967  1.00  0.74           H  
ATOM   3277 1HB  LYS A 214      28.683   0.829   5.664  1.00  0.74           H  
ATOM   3278 2HB  LYS A 214      29.656   1.006   7.124  1.00  0.74           H  
ATOM   3279 1HG  LYS A 214      28.825   3.426   7.227  1.00  0.74           H  
ATOM   3280 2HG  LYS A 214      27.699   2.991   5.935  1.00  0.74           H  
ATOM   3281 1HD  LYS A 214      27.853   1.454   8.545  1.00  0.74           H  
ATOM   3282 2HD  LYS A 214      26.790   2.850   8.310  1.00  0.74           H  
ATOM   3283 1HE  LYS A 214      25.768   1.723   6.369  1.00  0.74           H  
ATOM   3284 2HE  LYS A 214      26.790   0.307   6.676  1.00  0.74           H  
ATOM   3285 1HZ  LYS A 214      24.629   0.047   7.562  1.00  0.74           H  
ATOM   3286 2HZ  LYS A 214      25.724   0.073   8.813  1.00  0.74           H  
ATOM   3287 3HZ  LYS A 214      24.774   1.386   8.534  1.00  0.74           H  
ATOM   3288  N   LYS A 215      31.482   0.318   4.240  1.00  0.74           N  
ATOM   3289  CA  LYS A 215      32.554  -0.630   3.971  1.00  0.74           C  
ATOM   3290  C   LYS A 215      33.669  -0.027   3.098  1.00  0.74           C  
ATOM   3291  O   LYS A 215      34.604  -0.730   2.712  1.00  0.74           O  
ATOM   3292  CB  LYS A 215      32.015  -1.910   3.336  1.00  0.74           C  
ATOM   3293  CG  LYS A 215      31.123  -2.742   4.234  1.00  0.74           C  
ATOM   3294  CD  LYS A 215      30.797  -4.073   3.582  1.00  0.74           C  
ATOM   3295  CE  LYS A 215      29.839  -4.900   4.435  1.00  0.74           C  
ATOM   3296  NZ  LYS A 215      30.461  -5.303   5.735  1.00  0.74           N1+
ATOM   3297  H   LYS A 215      30.640   0.305   3.657  1.00  0.74           H  
ATOM   3298  HA  LYS A 215      33.006  -0.903   4.923  1.00  0.74           H  
ATOM   3299 1HB  LYS A 215      31.399  -1.633   2.479  1.00  0.74           H  
ATOM   3300 2HB  LYS A 215      32.836  -2.527   2.977  1.00  0.74           H  
ATOM   3301 1HG  LYS A 215      31.616  -2.913   5.191  1.00  0.74           H  
ATOM   3302 2HG  LYS A 215      30.192  -2.196   4.412  1.00  0.74           H  
ATOM   3303 1HD  LYS A 215      30.376  -3.905   2.607  1.00  0.74           H  
ATOM   3304 2HD  LYS A 215      31.718  -4.638   3.452  1.00  0.74           H  
ATOM   3305 1HE  LYS A 215      28.942  -4.312   4.636  1.00  0.74           H  
ATOM   3306 2HE  LYS A 215      29.554  -5.799   3.883  1.00  0.74           H  
ATOM   3307 1HZ  LYS A 215      29.801  -5.847   6.273  1.00  0.74           H  
ATOM   3308 2HZ  LYS A 215      31.288  -5.858   5.557  1.00  0.74           H  
ATOM   3309 3HZ  LYS A 215      30.718  -4.476   6.257  1.00  0.74           H  
ATOM   3310  N   ARG A 216      33.561   1.272   2.783  1.00  0.74           N  
ATOM   3311  CA  ARG A 216      34.517   2.015   1.965  1.00  0.74           C  
ATOM   3312  C   ARG A 216      34.744   1.380   0.595  1.00  0.74           C  
ATOM   3313  O   ARG A 216      35.877   1.292   0.114  1.00  0.74           O  
ATOM   3314  CB  ARG A 216      35.841   2.158   2.712  1.00  0.74           C  
ATOM   3315  CG  ARG A 216      35.888   3.325   3.707  1.00  0.74           C  
ATOM   3316  CD  ARG A 216      35.039   3.087   4.939  1.00  0.74           C  
ATOM   3317  NE  ARG A 216      35.215   4.162   5.916  1.00  0.74           N  
ATOM   3318  CZ  ARG A 216      34.525   4.318   7.077  1.00  0.74           C  
ATOM   3319  NH1 ARG A 216      33.581   3.474   7.450  1.00  0.74           N1+
ATOM   3320  NH2 ARG A 216      34.810   5.348   7.858  1.00  0.74           N  
ATOM   3321  H   ARG A 216      32.781   1.808   3.145  1.00  0.74           H  
ATOM   3322  HA  ARG A 216      34.107   3.013   1.812  1.00  0.74           H  
ATOM   3323 1HB  ARG A 216      36.064   1.252   3.265  1.00  0.74           H  
ATOM   3324 2HB  ARG A 216      36.645   2.306   1.993  1.00  0.74           H  
ATOM   3325 1HG  ARG A 216      36.916   3.487   4.028  1.00  0.74           H  
ATOM   3326 2HG  ARG A 216      35.515   4.226   3.216  1.00  0.74           H  
ATOM   3327 1HD  ARG A 216      33.995   3.049   4.662  1.00  0.74           H  
ATOM   3328 2HD  ARG A 216      35.319   2.145   5.409  1.00  0.74           H  
ATOM   3329  HE  ARG A 216      35.917   4.853   5.706  1.00  0.74           H  
ATOM   3330 1HH1 ARG A 216      33.321   2.662   6.868  1.00  0.74           H  
ATOM   3331 2HH1 ARG A 216      33.091   3.622   8.315  1.00  0.74           H  
ATOM   3332 1HH2 ARG A 216      35.531   6.004   7.588  1.00  0.74           H  
ATOM   3333 2HH2 ARG A 216      34.308   5.478   8.723  1.00  0.74           H  
ATOM   3334  N   LEU A 217      33.659   0.965  -0.045  1.00  0.73           N  
ATOM   3335  CA  LEU A 217      33.733   0.312  -1.337  1.00  0.73           C  
ATOM   3336  C   LEU A 217      33.449   1.241  -2.500  1.00  0.73           C  
ATOM   3337  O   LEU A 217      32.311   1.684  -2.699  1.00  0.73           O  
ATOM   3338  CB  LEU A 217      32.719  -0.813  -1.360  1.00  0.73           C  
ATOM   3339  CG  LEU A 217      32.861  -1.798  -0.268  1.00  0.73           C  
ATOM   3340  CD1 LEU A 217      31.761  -2.798  -0.376  1.00  0.73           C  
ATOM   3341  CD2 LEU A 217      34.222  -2.455  -0.334  1.00  0.73           C  
ATOM   3342  H   LEU A 217      32.748   1.080   0.398  1.00  0.73           H  
ATOM   3343  HA  LEU A 217      34.733  -0.098  -1.455  1.00  0.73           H  
ATOM   3344 1HB  LEU A 217      31.730  -0.378  -1.278  1.00  0.73           H  
ATOM   3345 2HB  LEU A 217      32.784  -1.336  -2.309  1.00  0.73           H  
ATOM   3346  HG  LEU A 217      32.764  -1.289   0.669  1.00  0.73           H  
ATOM   3347 1HD1 LEU A 217      31.847  -3.514   0.440  1.00  0.73           H  
ATOM   3348 2HD1 LEU A 217      30.806  -2.291  -0.314  1.00  0.73           H  
ATOM   3349 3HD1 LEU A 217      31.833  -3.325  -1.331  1.00  0.73           H  
ATOM   3350 1HD2 LEU A 217      34.316  -3.168   0.485  1.00  0.73           H  
ATOM   3351 2HD2 LEU A 217      34.332  -2.975  -1.284  1.00  0.73           H  
ATOM   3352 3HD2 LEU A 217      34.996  -1.691  -0.240  1.00  0.73           H  
ATOM   3353  N   ARG A 218      34.478   1.532  -3.292  1.00  0.71           N  
ATOM   3354  CA  ARG A 218      34.262   2.454  -4.391  1.00  0.71           C  
ATOM   3355  C   ARG A 218      33.150   1.859  -5.241  1.00  0.71           C  
ATOM   3356  O   ARG A 218      33.212   0.682  -5.638  1.00  0.71           O  
ATOM   3357  CB  ARG A 218      35.525   2.690  -5.186  1.00  0.71           C  
ATOM   3358  CG  ARG A 218      35.399   3.847  -6.170  1.00  0.71           C  
ATOM   3359  CD  ARG A 218      36.613   4.069  -7.017  1.00  0.71           C  
ATOM   3360  NE  ARG A 218      37.754   4.553  -6.242  1.00  0.71           N  
ATOM   3361  CZ  ARG A 218      37.954   5.860  -5.913  1.00  0.71           C  
ATOM   3362  NH1 ARG A 218      37.076   6.768  -6.287  1.00  0.71           N1+
ATOM   3363  NH2 ARG A 218      39.020   6.226  -5.215  1.00  0.71           N  
ATOM   3364  H   ARG A 218      35.397   1.151  -3.108  1.00  0.71           H  
ATOM   3365  HA  ARG A 218      33.927   3.413  -4.011  1.00  0.71           H  
ATOM   3366 1HB  ARG A 218      36.342   2.921  -4.507  1.00  0.71           H  
ATOM   3367 2HB  ARG A 218      35.799   1.796  -5.735  1.00  0.71           H  
ATOM   3368 1HG  ARG A 218      34.548   3.713  -6.783  1.00  0.71           H  
ATOM   3369 2HG  ARG A 218      35.246   4.762  -5.590  1.00  0.71           H  
ATOM   3370 1HD  ARG A 218      36.897   3.126  -7.494  1.00  0.71           H  
ATOM   3371 2HD  ARG A 218      36.384   4.805  -7.788  1.00  0.71           H  
ATOM   3372  HE  ARG A 218      38.442   3.875  -5.940  1.00  0.71           H  
ATOM   3373 1HH1 ARG A 218      36.257   6.494  -6.807  1.00  0.71           H  
ATOM   3374 2HH1 ARG A 218      37.208   7.742  -6.036  1.00  0.71           H  
ATOM   3375 1HH2 ARG A 218      39.692   5.538  -4.920  1.00  0.71           H  
ATOM   3376 2HH2 ARG A 218      39.151   7.220  -4.955  1.00  0.71           H  
ATOM   3377  N   THR A 219      32.135   2.673  -5.485  1.00  0.69           N  
ATOM   3378  CA  THR A 219      30.934   2.243  -6.169  1.00  0.69           C  
ATOM   3379  C   THR A 219      30.620   3.059  -7.403  1.00  0.69           C  
ATOM   3380  O   THR A 219      30.743   4.279  -7.381  1.00  0.69           O  
ATOM   3381  CB  THR A 219      29.722   2.327  -5.199  1.00  0.69           C  
ATOM   3382  CG2 THR A 219      28.407   1.940  -5.883  1.00  0.69           C  
ATOM   3383  OG1 THR A 219      29.942   1.464  -4.060  1.00  0.69           O  
ATOM   3384  H   THR A 219      32.193   3.633  -5.149  1.00  0.69           H  
ATOM   3385  HA  THR A 219      31.072   1.212  -6.468  1.00  0.69           H  
ATOM   3386  HB  THR A 219      29.641   3.346  -4.843  1.00  0.69           H  
ATOM   3387  HG1 THR A 219      30.830   1.640  -3.652  1.00  0.69           H  
ATOM   3388 1HG2 THR A 219      27.589   2.023  -5.170  1.00  0.69           H  
ATOM   3389 2HG2 THR A 219      28.220   2.600  -6.712  1.00  0.69           H  
ATOM   3390 3HG2 THR A 219      28.471   0.914  -6.247  1.00  0.69           H  
ATOM   3391  N   VAL A 220      30.219   2.385  -8.465  1.00  0.68           N  
ATOM   3392  CA  VAL A 220      29.752   3.090  -9.648  1.00  0.68           C  
ATOM   3393  C   VAL A 220      28.327   2.672  -9.852  1.00  0.68           C  
ATOM   3394  O   VAL A 220      28.001   1.489  -9.699  1.00  0.68           O  
ATOM   3395  CB  VAL A 220      30.567   2.765 -10.904  1.00  0.68           C  
ATOM   3396  CG1 VAL A 220      30.519   1.361 -11.152  1.00  0.68           C  
ATOM   3397  CG2 VAL A 220      30.042   3.542 -12.104  1.00  0.68           C  
ATOM   3398  H   VAL A 220      30.199   1.364  -8.413  1.00  0.68           H  
ATOM   3399  HA  VAL A 220      29.792   4.160  -9.472  1.00  0.68           H  
ATOM   3400  HB  VAL A 220      31.552   3.025 -10.744  1.00  0.68           H  
ATOM   3401 1HG1 VAL A 220      31.120   1.143 -12.031  1.00  0.68           H  
ATOM   3402 2HG1 VAL A 220      30.915   0.819 -10.290  1.00  0.68           H  
ATOM   3403 3HG1 VAL A 220      29.482   1.092 -11.321  1.00  0.68           H  
ATOM   3404 1HG2 VAL A 220      30.643   3.306 -12.980  1.00  0.68           H  
ATOM   3405 2HG2 VAL A 220      29.012   3.269 -12.293  1.00  0.68           H  
ATOM   3406 3HG2 VAL A 220      30.101   4.613 -11.899  1.00  0.68           H  
ATOM   3407  N   ILE A 221      27.480   3.641 -10.137  1.00  0.68           N  
ATOM   3408  CA  ILE A 221      26.087   3.344 -10.332  1.00  0.68           C  
ATOM   3409  C   ILE A 221      25.725   3.812 -11.707  1.00  0.68           C  
ATOM   3410  O   ILE A 221      25.955   4.976 -12.053  1.00  0.68           O  
ATOM   3411  CB  ILE A 221      25.226   4.067  -9.332  1.00  0.68           C  
ATOM   3412  CG1 ILE A 221      25.722   3.733  -7.970  1.00  0.68           C  
ATOM   3413  CG2 ILE A 221      23.845   3.535  -9.469  1.00  0.68           C  
ATOM   3414  CD1 ILE A 221      25.155   4.504  -6.908  1.00  0.68           C  
ATOM   3415  H   ILE A 221      27.833   4.592 -10.225  1.00  0.68           H  
ATOM   3416  HA  ILE A 221      25.922   2.274 -10.261  1.00  0.68           H  
ATOM   3417  HB  ILE A 221      25.245   5.110  -9.500  1.00  0.68           H  
ATOM   3418 1HG1 ILE A 221      25.548   2.696  -7.790  1.00  0.68           H  
ATOM   3419 2HG1 ILE A 221      26.785   3.919  -7.942  1.00  0.68           H  
ATOM   3420 1HG2 ILE A 221      23.205   4.011  -8.757  1.00  0.68           H  
ATOM   3421 2HG2 ILE A 221      23.499   3.712 -10.467  1.00  0.68           H  
ATOM   3422 3HG2 ILE A 221      23.839   2.483  -9.301  1.00  0.68           H  
ATOM   3423 1HD1 ILE A 221      25.617   4.191  -5.999  1.00  0.68           H  
ATOM   3424 2HD1 ILE A 221      25.361   5.529  -7.064  1.00  0.68           H  
ATOM   3425 3HD1 ILE A 221      24.097   4.359  -6.863  1.00  0.68           H  
ATOM   3426  N   LEU A 222      25.188   2.913 -12.489  1.00  0.70           N  
ATOM   3427  CA  LEU A 222      24.881   3.232 -13.852  1.00  0.70           C  
ATOM   3428  C   LEU A 222      23.382   3.337 -14.124  1.00  0.70           C  
ATOM   3429  O   LEU A 222      22.588   2.641 -13.485  1.00  0.70           O  
ATOM   3430  CB  LEU A 222      25.527   2.183 -14.720  1.00  0.70           C  
ATOM   3431  CG  LEU A 222      26.991   2.003 -14.539  1.00  0.70           C  
ATOM   3432  CD1 LEU A 222      27.441   0.874 -15.399  1.00  0.70           C  
ATOM   3433  CD2 LEU A 222      27.669   3.280 -14.894  1.00  0.70           C  
ATOM   3434  H   LEU A 222      25.017   1.978 -12.123  1.00  0.70           H  
ATOM   3435  HA  LEU A 222      25.344   4.170 -14.071  1.00  0.70           H  
ATOM   3436 1HB  LEU A 222      25.064   1.237 -14.526  1.00  0.70           H  
ATOM   3437 2HB  LEU A 222      25.383   2.480 -15.738  1.00  0.70           H  
ATOM   3438  HG  LEU A 222      27.215   1.737 -13.502  1.00  0.70           H  
ATOM   3439 1HD1 LEU A 222      28.501   0.734 -15.264  1.00  0.70           H  
ATOM   3440 2HD1 LEU A 222      26.924  -0.028 -15.110  1.00  0.70           H  
ATOM   3441 3HD1 LEU A 222      27.222   1.100 -16.441  1.00  0.70           H  
ATOM   3442 1HD2 LEU A 222      28.740   3.179 -14.778  1.00  0.70           H  
ATOM   3443 2HD2 LEU A 222      27.429   3.535 -15.919  1.00  0.70           H  
ATOM   3444 3HD2 LEU A 222      27.303   4.064 -14.239  1.00  0.70           H  
ATOM   3445  N   ALA A 223      23.010   4.162 -15.110  1.00  0.74           N  
ATOM   3446  CA  ALA A 223      21.602   4.296 -15.512  1.00  0.74           C  
ATOM   3447  C   ALA A 223      21.461   4.517 -17.028  1.00  0.74           C  
ATOM   3448  O   ALA A 223      22.316   5.137 -17.628  1.00  0.74           O  
ATOM   3449  CB  ALA A 223      20.995   5.465 -14.758  1.00  0.74           C  
ATOM   3450  H   ALA A 223      23.742   4.737 -15.536  1.00  0.74           H  
ATOM   3451  HA  ALA A 223      21.097   3.371 -15.251  1.00  0.74           H  
ATOM   3452 1HB  ALA A 223      19.964   5.591 -15.005  1.00  0.74           H  
ATOM   3453 2HB  ALA A 223      21.076   5.271 -13.701  1.00  0.74           H  
ATOM   3454 3HB  ALA A 223      21.525   6.379 -15.015  1.00  0.74           H  
ATOM   3455  N   PRO A 224      20.372   4.068 -17.670  1.00  0.80           N  
ATOM   3456  CA  PRO A 224      20.118   4.172 -19.114  1.00  0.80           C  
ATOM   3457  C   PRO A 224      19.973   5.556 -19.714  1.00  0.80           C  
ATOM   3458  O   PRO A 224      20.183   5.728 -20.926  1.00  0.80           O  
ATOM   3459  CB  PRO A 224      18.788   3.448 -19.231  1.00  0.80           C  
ATOM   3460  CG  PRO A 224      18.169   3.545 -17.842  1.00  0.80           C  
ATOM   3461  CD  PRO A 224      19.290   3.411 -16.917  1.00  0.80           C  
ATOM   3462  HA  PRO A 224      20.899   3.637 -19.664  1.00  0.80           H  
ATOM   3463 1HB  PRO A 224      18.180   3.915 -20.013  1.00  0.80           H  
ATOM   3464 2HB  PRO A 224      18.951   2.402 -19.539  1.00  0.80           H  
ATOM   3465 1HG  PRO A 224      17.666   4.512 -17.715  1.00  0.80           H  
ATOM   3466 2HG  PRO A 224      17.416   2.795 -17.685  1.00  0.80           H  
ATOM   3467 1HD  PRO A 224      19.015   3.912 -15.993  1.00  0.80           H  
ATOM   3468 2HD  PRO A 224      19.523   2.346 -16.752  1.00  0.80           H  
ATOM   3469  N   THR A 225      19.613   6.525 -18.891  1.00  0.85           N  
ATOM   3470  CA  THR A 225      19.427   7.879 -19.365  1.00  0.85           C  
ATOM   3471  C   THR A 225      20.062   8.867 -18.409  1.00  0.85           C  
ATOM   3472  O   THR A 225      20.148   8.614 -17.204  1.00  0.85           O  
ATOM   3473  CB  THR A 225      17.919   8.203 -19.513  1.00  0.85           C  
ATOM   3474  CG2 THR A 225      17.195   7.185 -20.419  1.00  0.85           C  
ATOM   3475  OG1 THR A 225      17.305   8.148 -18.215  1.00  0.85           O  
ATOM   3476  H   THR A 225      19.456   6.321 -17.916  1.00  0.85           H  
ATOM   3477  HA  THR A 225      19.914   7.985 -20.336  1.00  0.85           H  
ATOM   3478  HB  THR A 225      17.797   9.201 -19.932  1.00  0.85           H  
ATOM   3479  HG1 THR A 225      16.428   7.716 -18.294  1.00  0.85           H  
ATOM   3480 1HG2 THR A 225      16.139   7.436 -20.491  1.00  0.85           H  
ATOM   3481 2HG2 THR A 225      17.633   7.202 -21.410  1.00  0.85           H  
ATOM   3482 3HG2 THR A 225      17.284   6.194 -20.006  1.00  0.85           H  
ATOM   3483  N   ARG A 226      20.383  10.044 -18.930  1.00  0.91           N  
ATOM   3484  CA  ARG A 226      20.891  11.147 -18.124  1.00  0.91           C  
ATOM   3485  C   ARG A 226      19.827  11.635 -17.139  1.00  0.91           C  
ATOM   3486  O   ARG A 226      20.142  12.071 -16.031  1.00  0.91           O  
ATOM   3487  CB  ARG A 226      21.354  12.246 -19.050  1.00  0.91           C  
ATOM   3488  CG  ARG A 226      22.634  11.895 -19.824  1.00  0.91           C  
ATOM   3489  CD  ARG A 226      22.902  12.878 -20.896  1.00  0.91           C  
ATOM   3490  NE  ARG A 226      24.132  12.610 -21.627  1.00  0.91           N  
ATOM   3491  CZ  ARG A 226      24.398  13.057 -22.883  1.00  0.91           C  
ATOM   3492  NH1 ARG A 226      23.506  13.761 -23.557  1.00  0.91           N1+
ATOM   3493  NH2 ARG A 226      25.561  12.780 -23.445  1.00  0.91           N  
ATOM   3494  H   ARG A 226      20.291  10.176 -19.928  1.00  0.91           H  
ATOM   3495  HA  ARG A 226      21.753  10.793 -17.559  1.00  0.91           H  
ATOM   3496 1HB  ARG A 226      20.573  12.477 -19.777  1.00  0.91           H  
ATOM   3497 2HB  ARG A 226      21.548  13.152 -18.477  1.00  0.91           H  
ATOM   3498 1HG  ARG A 226      23.483  11.893 -19.137  1.00  0.91           H  
ATOM   3499 2HG  ARG A 226      22.529  10.909 -20.277  1.00  0.91           H  
ATOM   3500 1HD  ARG A 226      22.100  12.805 -21.591  1.00  0.91           H  
ATOM   3501 2HD  ARG A 226      22.947  13.887 -20.491  1.00  0.91           H  
ATOM   3502  HE  ARG A 226      24.851  12.081 -21.159  1.00  0.91           H  
ATOM   3503 1HH1 ARG A 226      22.575  13.967 -23.158  1.00  0.91           H  
ATOM   3504 2HH1 ARG A 226      23.718  14.081 -24.485  1.00  0.91           H  
ATOM   3505 1HH2 ARG A 226      26.248  12.237 -22.940  1.00  0.91           H  
ATOM   3506 2HH2 ARG A 226      25.765  13.109 -24.376  1.00  0.91           H  
ATOM   3507  N   VAL A 227      18.557  11.521 -17.538  1.00  0.95           N  
ATOM   3508  CA  VAL A 227      17.453  11.919 -16.677  1.00  0.95           C  
ATOM   3509  C   VAL A 227      17.437  11.043 -15.442  1.00  0.95           C  
ATOM   3510  O   VAL A 227      17.397  11.544 -14.316  1.00  0.95           O  
ATOM   3511  CB  VAL A 227      16.109  11.750 -17.408  1.00  0.95           C  
ATOM   3512  CG1 VAL A 227      14.952  11.959 -16.456  1.00  0.95           C  
ATOM   3513  CG2 VAL A 227      16.016  12.737 -18.574  1.00  0.95           C  
ATOM   3514  H   VAL A 227      18.364  11.150 -18.454  1.00  0.95           H  
ATOM   3515  HA  VAL A 227      17.587  12.961 -16.381  1.00  0.95           H  
ATOM   3516  HB  VAL A 227      16.044  10.743 -17.766  1.00  0.95           H  
ATOM   3517 1HG1 VAL A 227      14.024  11.802 -16.999  1.00  0.95           H  
ATOM   3518 2HG1 VAL A 227      15.012  11.244 -15.633  1.00  0.95           H  
ATOM   3519 3HG1 VAL A 227      14.979  12.970 -16.059  1.00  0.95           H  
ATOM   3520 1HG2 VAL A 227      15.065  12.607 -19.095  1.00  0.95           H  
ATOM   3521 2HG2 VAL A 227      16.076  13.756 -18.193  1.00  0.95           H  
ATOM   3522 3HG2 VAL A 227      16.837  12.559 -19.268  1.00  0.95           H  
ATOM   3523  N   VAL A 228      17.522   9.729 -15.637  1.00  0.98           N  
ATOM   3524  CA  VAL A 228      17.543   8.849 -14.487  1.00  0.98           C  
ATOM   3525  C   VAL A 228      18.793   9.069 -13.669  1.00  0.98           C  
ATOM   3526  O   VAL A 228      18.734   9.053 -12.441  1.00  0.98           O  
ATOM   3527  CB  VAL A 228      17.411   7.382 -14.861  1.00  0.98           C  
ATOM   3528  CG1 VAL A 228      17.660   6.531 -13.613  1.00  0.98           C  
ATOM   3529  CG2 VAL A 228      16.023   7.131 -15.378  1.00  0.98           C  
ATOM   3530  H   VAL A 228      17.564   9.330 -16.576  1.00  0.98           H  
ATOM   3531  HA  VAL A 228      16.682   9.094 -13.863  1.00  0.98           H  
ATOM   3532  HB  VAL A 228      18.151   7.125 -15.622  1.00  0.98           H  
ATOM   3533 1HG1 VAL A 228      17.564   5.475 -13.867  1.00  0.98           H  
ATOM   3534 2HG1 VAL A 228      18.660   6.722 -13.231  1.00  0.98           H  
ATOM   3535 3HG1 VAL A 228      16.928   6.786 -12.845  1.00  0.98           H  
ATOM   3536 1HG2 VAL A 228      15.926   6.077 -15.639  1.00  0.98           H  
ATOM   3537 2HG2 VAL A 228      15.301   7.391 -14.602  1.00  0.98           H  
ATOM   3538 3HG2 VAL A 228      15.834   7.739 -16.252  1.00  0.98           H  
ATOM   3539  N   ALA A 229      19.937   9.261 -14.319  1.00  1.00           N  
ATOM   3540  CA  ALA A 229      21.130   9.485 -13.532  1.00  1.00           C  
ATOM   3541  C   ALA A 229      20.944  10.701 -12.628  1.00  1.00           C  
ATOM   3542  O   ALA A 229      21.360  10.667 -11.467  1.00  1.00           O  
ATOM   3543  CB  ALA A 229      22.341   9.648 -14.423  1.00  1.00           C  
ATOM   3544  H   ALA A 229      19.978   9.241 -15.338  1.00  1.00           H  
ATOM   3545  HA  ALA A 229      21.260   8.633 -12.891  1.00  1.00           H  
ATOM   3546 1HB  ALA A 229      23.209   9.775 -13.791  1.00  1.00           H  
ATOM   3547 2HB  ALA A 229      22.465   8.758 -15.042  1.00  1.00           H  
ATOM   3548 3HB  ALA A 229      22.209  10.520 -15.061  1.00  1.00           H  
ATOM   3549  N   ALA A 230      20.272  11.751 -13.122  1.00  1.00           N  
ATOM   3550  CA  ALA A 230      19.986  12.901 -12.276  1.00  1.00           C  
ATOM   3551  C   ALA A 230      19.123  12.467 -11.087  1.00  1.00           C  
ATOM   3552  O   ALA A 230      19.335  12.921  -9.958  1.00  1.00           O  
ATOM   3553  CB  ALA A 230      19.284  13.991 -13.070  1.00  1.00           C  
ATOM   3554  H   ALA A 230      19.977  11.759 -14.099  1.00  1.00           H  
ATOM   3555  HA  ALA A 230      20.931  13.289 -11.894  1.00  1.00           H  
ATOM   3556 1HB  ALA A 230      19.094  14.848 -12.421  1.00  1.00           H  
ATOM   3557 2HB  ALA A 230      19.917  14.294 -13.904  1.00  1.00           H  
ATOM   3558 3HB  ALA A 230      18.343  13.618 -13.451  1.00  1.00           H  
ATOM   3559  N   GLU A 231      18.174  11.550 -11.328  1.00  1.00           N  
ATOM   3560  CA  GLU A 231      17.327  11.076 -10.241  1.00  1.00           C  
ATOM   3561  C   GLU A 231      18.144  10.324  -9.205  1.00  1.00           C  
ATOM   3562  O   GLU A 231      17.883  10.421  -7.998  1.00  1.00           O  
ATOM   3563  CB  GLU A 231      16.142  10.232 -10.744  1.00  1.00           C  
ATOM   3564  CG  GLU A 231      15.126  11.043 -11.538  1.00  1.00           C  
ATOM   3565  CD  GLU A 231      13.870  10.305 -11.894  1.00  1.00           C  
ATOM   3566  OE1 GLU A 231      13.804   9.117 -11.713  1.00  1.00           O  
ATOM   3567  OE2 GLU A 231      12.944  10.960 -12.302  1.00  1.00           O1-
ATOM   3568  H   GLU A 231      18.026  11.220 -12.283  1.00  1.00           H  
ATOM   3569  HA  GLU A 231      16.922  11.926  -9.746  1.00  1.00           H  
ATOM   3570 1HB  GLU A 231      16.502   9.425 -11.370  1.00  1.00           H  
ATOM   3571 2HB  GLU A 231      15.630   9.778  -9.896  1.00  1.00           H  
ATOM   3572 1HG  GLU A 231      14.885  11.937 -10.998  1.00  1.00           H  
ATOM   3573 2HG  GLU A 231      15.610  11.352 -12.460  1.00  1.00           H  
ATOM   3574  N   MET A 232      19.160   9.595  -9.665  1.00  1.00           N  
ATOM   3575  CA  MET A 232      19.987   8.857  -8.733  1.00  1.00           C  
ATOM   3576  C   MET A 232      20.760   9.860  -7.889  1.00  1.00           C  
ATOM   3577  O   MET A 232      20.897   9.674  -6.684  1.00  1.00           O  
ATOM   3578  CB  MET A 232      20.997   7.976  -9.451  1.00  1.00           C  
ATOM   3579  CG  MET A 232      20.438   6.848 -10.246  1.00  1.00           C  
ATOM   3580  SD  MET A 232      21.700   5.718 -10.757  1.00  1.00           S  
ATOM   3581  CE  MET A 232      22.860   6.549 -11.848  1.00  1.00           C  
ATOM   3582  H   MET A 232      19.314   9.537 -10.672  1.00  1.00           H  
ATOM   3583  HA  MET A 232      19.359   8.261  -8.078  1.00  1.00           H  
ATOM   3584 1HB  MET A 232      21.588   8.586 -10.124  1.00  1.00           H  
ATOM   3585 2HB  MET A 232      21.684   7.551  -8.721  1.00  1.00           H  
ATOM   3586 1HG  MET A 232      19.719   6.306  -9.665  1.00  1.00           H  
ATOM   3587 2HG  MET A 232      19.938   7.238 -11.130  1.00  1.00           H  
ATOM   3588 1HE  MET A 232      23.640   5.860 -12.132  1.00  1.00           H  
ATOM   3589 2HE  MET A 232      22.375   6.872 -12.725  1.00  1.00           H  
ATOM   3590 3HE  MET A 232      23.293   7.396 -11.340  1.00  1.00           H  
ATOM   3591  N   GLU A 233      21.223  10.949  -8.521  1.00  1.00           N  
ATOM   3592  CA  GLU A 233      22.001  11.971  -7.832  1.00  1.00           C  
ATOM   3593  C   GLU A 233      21.208  12.574  -6.685  1.00  1.00           C  
ATOM   3594  O   GLU A 233      21.734  12.722  -5.583  1.00  1.00           O  
ATOM   3595  CB  GLU A 233      22.465  13.041  -8.837  1.00  1.00           C  
ATOM   3596  CG  GLU A 233      23.385  14.111  -8.282  1.00  1.00           C  
ATOM   3597  CD  GLU A 233      23.844  15.106  -9.340  1.00  1.00           C  
ATOM   3598  OE1 GLU A 233      23.010  15.713  -9.978  1.00  1.00           O  
ATOM   3599  OE2 GLU A 233      25.033  15.256  -9.504  1.00  1.00           O1-
ATOM   3600  H   GLU A 233      21.064  11.036  -9.527  1.00  1.00           H  
ATOM   3601  HA  GLU A 233      22.874  11.515  -7.387  1.00  1.00           H  
ATOM   3602 1HB  GLU A 233      22.964  12.558  -9.677  1.00  1.00           H  
ATOM   3603 2HB  GLU A 233      21.602  13.555  -9.233  1.00  1.00           H  
ATOM   3604 1HG  GLU A 233      22.860  14.647  -7.494  1.00  1.00           H  
ATOM   3605 2HG  GLU A 233      24.257  13.631  -7.836  1.00  1.00           H  
ATOM   3606  N   GLU A 234      19.938  12.897  -6.925  1.00  1.00           N  
ATOM   3607  CA  GLU A 234      19.104  13.426  -5.850  1.00  1.00           C  
ATOM   3608  C   GLU A 234      18.928  12.390  -4.731  1.00  1.00           C  
ATOM   3609  O   GLU A 234      19.097  12.698  -3.546  1.00  1.00           O  
ATOM   3610  CB  GLU A 234      17.740  13.868  -6.366  1.00  1.00           C  
ATOM   3611  CG  GLU A 234      16.809  14.414  -5.243  1.00  1.00           C  
ATOM   3612  CD  GLU A 234      15.422  14.871  -5.677  1.00  1.00           C  
ATOM   3613  OE1 GLU A 234      15.262  15.554  -6.680  1.00  1.00           O  
ATOM   3614  OE2 GLU A 234      14.483  14.516  -4.985  1.00  1.00           O1-
ATOM   3615  H   GLU A 234      19.567  12.778  -7.872  1.00  1.00           H  
ATOM   3616  HA  GLU A 234      19.601  14.297  -5.431  1.00  1.00           H  
ATOM   3617 1HB  GLU A 234      17.868  14.654  -7.114  1.00  1.00           H  
ATOM   3618 2HB  GLU A 234      17.296  13.031  -6.863  1.00  1.00           H  
ATOM   3619 1HG  GLU A 234      16.683  13.625  -4.505  1.00  1.00           H  
ATOM   3620 2HG  GLU A 234      17.303  15.239  -4.753  1.00  1.00           H  
ATOM   3621  N   ALA A 235      18.631  11.139  -5.112  1.00  0.99           N  
ATOM   3622  CA  ALA A 235      18.413  10.049  -4.153  1.00  0.99           C  
ATOM   3623  C   ALA A 235      19.625   9.826  -3.264  1.00  0.99           C  
ATOM   3624  O   ALA A 235      19.512   9.493  -2.082  1.00  0.99           O  
ATOM   3625  CB  ALA A 235      18.127   8.761  -4.893  1.00  0.99           C  
ATOM   3626  H   ALA A 235      18.517  10.935  -6.109  1.00  0.99           H  
ATOM   3627  HA  ALA A 235      17.565  10.314  -3.524  1.00  0.99           H  
ATOM   3628 1HB  ALA A 235      17.960   7.974  -4.174  1.00  0.99           H  
ATOM   3629 2HB  ALA A 235      17.249   8.888  -5.522  1.00  0.99           H  
ATOM   3630 3HB  ALA A 235      18.973   8.496  -5.514  1.00  0.99           H  
ATOM   3631  N   LEU A 236      20.781  10.035  -3.850  1.00  0.98           N  
ATOM   3632  CA  LEU A 236      22.068   9.833  -3.241  1.00  0.98           C  
ATOM   3633  C   LEU A 236      22.719  11.132  -2.764  1.00  0.98           C  
ATOM   3634  O   LEU A 236      23.920  11.166  -2.516  1.00  0.98           O  
ATOM   3635  CB  LEU A 236      22.931   9.122  -4.284  1.00  0.98           C  
ATOM   3636  CG  LEU A 236      22.392   7.734  -4.719  1.00  0.98           C  
ATOM   3637  CD1 LEU A 236      23.215   7.215  -5.801  1.00  0.98           C  
ATOM   3638  CD2 LEU A 236      22.432   6.795  -3.576  1.00  0.98           C  
ATOM   3639  H   LEU A 236      20.775  10.303  -4.834  1.00  0.98           H  
ATOM   3640  HA  LEU A 236      21.933   9.179  -2.382  1.00  0.98           H  
ATOM   3641 1HB  LEU A 236      22.958   9.752  -5.175  1.00  0.98           H  
ATOM   3642 2HB  LEU A 236      23.945   9.016  -3.929  1.00  0.98           H  
ATOM   3643  HG  LEU A 236      21.366   7.833  -5.069  1.00  0.98           H  
ATOM   3644 1HD1 LEU A 236      22.843   6.256  -6.107  1.00  0.98           H  
ATOM   3645 2HD1 LEU A 236      23.162   7.911  -6.635  1.00  0.98           H  
ATOM   3646 3HD1 LEU A 236      24.240   7.118  -5.455  1.00  0.98           H  
ATOM   3647 1HD2 LEU A 236      22.051   5.838  -3.878  1.00  0.98           H  
ATOM   3648 2HD2 LEU A 236      23.447   6.680  -3.246  1.00  0.98           H  
ATOM   3649 3HD2 LEU A 236      21.828   7.192  -2.771  1.00  0.98           H  
ATOM   3650  N   ARG A 237      21.934  12.204  -2.594  1.00  0.95           N  
ATOM   3651  CA  ARG A 237      22.497  13.492  -2.180  1.00  0.95           C  
ATOM   3652  C   ARG A 237      23.414  13.437  -0.951  1.00  0.95           C  
ATOM   3653  O   ARG A 237      24.547  13.917  -0.998  1.00  0.95           O  
ATOM   3654  CB  ARG A 237      21.377  14.457  -1.806  1.00  0.95           C  
ATOM   3655  CG  ARG A 237      21.847  15.850  -1.377  1.00  0.95           C  
ATOM   3656  CD  ARG A 237      20.714  16.670  -0.885  1.00  0.95           C  
ATOM   3657  NE  ARG A 237      21.074  18.072  -0.644  1.00  0.95           N  
ATOM   3658  CZ  ARG A 237      21.738  18.557   0.414  1.00  0.95           C  
ATOM   3659  NH1 ARG A 237      22.195  17.771   1.366  1.00  0.95           N1+
ATOM   3660  NH2 ARG A 237      21.916  19.855   0.466  1.00  0.95           N  
ATOM   3661  H   ARG A 237      20.940  12.156  -2.821  1.00  0.95           H  
ATOM   3662  HA  ARG A 237      23.055  13.902  -3.022  1.00  0.95           H  
ATOM   3663 1HB  ARG A 237      20.719  14.588  -2.666  1.00  0.95           H  
ATOM   3664 2HB  ARG A 237      20.775  14.038  -1.004  1.00  0.95           H  
ATOM   3665 1HG  ARG A 237      22.573  15.752  -0.573  1.00  0.95           H  
ATOM   3666 2HG  ARG A 237      22.314  16.354  -2.216  1.00  0.95           H  
ATOM   3667 1HD  ARG A 237      19.921  16.640  -1.620  1.00  0.95           H  
ATOM   3668 2HD  ARG A 237      20.348  16.250   0.048  1.00  0.95           H  
ATOM   3669  HE  ARG A 237      20.739  18.784  -1.311  1.00  0.95           H  
ATOM   3670 1HH1 ARG A 237      22.047  16.775   1.309  1.00  0.95           H  
ATOM   3671 2HH1 ARG A 237      22.694  18.166   2.151  1.00  0.95           H  
ATOM   3672 1HH2 ARG A 237      21.514  20.420  -0.298  1.00  0.95           H  
ATOM   3673 2HH2 ARG A 237      22.409  20.281   1.232  1.00  0.95           H  
ATOM   3674  N   GLY A 238      22.970  12.831   0.158  1.00  0.92           N  
ATOM   3675  CA  GLY A 238      23.767  12.844   1.407  1.00  0.92           C  
ATOM   3676  C   GLY A 238      24.876  11.786   1.482  1.00  0.92           C  
ATOM   3677  O   GLY A 238      24.984  11.049   2.468  1.00  0.92           O  
ATOM   3678  H   GLY A 238      22.061  12.389   0.145  1.00  0.92           H  
ATOM   3679 1HA  GLY A 238      24.216  13.830   1.523  1.00  0.92           H  
ATOM   3680 2HA  GLY A 238      23.095  12.714   2.255  1.00  0.92           H  
ATOM   3681  N   LEU A 239      25.649  11.706   0.416  1.00  0.88           N  
ATOM   3682  CA  LEU A 239      26.723  10.751   0.211  1.00  0.88           C  
ATOM   3683  C   LEU A 239      27.941  11.411  -0.429  1.00  0.88           C  
ATOM   3684  O   LEU A 239      27.820  12.442  -1.086  1.00  0.88           O  
ATOM   3685  CB  LEU A 239      26.221   9.593  -0.661  1.00  0.88           C  
ATOM   3686  CG  LEU A 239      25.137   8.711  -0.048  1.00  0.88           C  
ATOM   3687  CD1 LEU A 239      24.600   7.870  -1.066  1.00  0.88           C  
ATOM   3688  CD2 LEU A 239      25.737   7.867   0.985  1.00  0.88           C  
ATOM   3689  H   LEU A 239      25.461  12.398  -0.307  1.00  0.88           H  
ATOM   3690  HA  LEU A 239      26.995  10.358   1.185  1.00  0.88           H  
ATOM   3691 1HB  LEU A 239      25.815  10.016  -1.569  1.00  0.88           H  
ATOM   3692 2HB  LEU A 239      27.047   8.957  -0.951  1.00  0.88           H  
ATOM   3693  HG  LEU A 239      24.339   9.312   0.366  1.00  0.88           H  
ATOM   3694 1HD1 LEU A 239      23.832   7.212  -0.652  1.00  0.88           H  
ATOM   3695 2HD1 LEU A 239      24.184   8.488  -1.811  1.00  0.88           H  
ATOM   3696 3HD1 LEU A 239      25.398   7.299  -1.470  1.00  0.88           H  
ATOM   3697 1HD2 LEU A 239      24.988   7.221   1.400  1.00  0.88           H  
ATOM   3698 2HD2 LEU A 239      26.492   7.286   0.504  1.00  0.88           H  
ATOM   3699 3HD2 LEU A 239      26.169   8.488   1.772  1.00  0.88           H  
ATOM   3700  N   PRO A 240      29.143  10.852  -0.284  1.00  0.85           N  
ATOM   3701  CA  PRO A 240      30.340  11.286  -0.979  1.00  0.85           C  
ATOM   3702  C   PRO A 240      30.254  10.811  -2.430  1.00  0.85           C  
ATOM   3703  O   PRO A 240      30.916   9.833  -2.825  1.00  0.85           O  
ATOM   3704  CB  PRO A 240      31.446  10.609  -0.173  1.00  0.85           C  
ATOM   3705  CG  PRO A 240      30.806   9.346   0.348  1.00  0.85           C  
ATOM   3706  CD  PRO A 240      29.369   9.742   0.673  1.00  0.85           C  
ATOM   3707  HA  PRO A 240      30.427  12.382  -0.935  1.00  0.85           H  
ATOM   3708 1HB  PRO A 240      32.312  10.428  -0.819  1.00  0.85           H  
ATOM   3709 2HB  PRO A 240      31.789  11.284   0.623  1.00  0.85           H  
ATOM   3710 1HG  PRO A 240      30.847   8.588  -0.427  1.00  0.85           H  
ATOM   3711 2HG  PRO A 240      31.361   8.954   1.215  1.00  0.85           H  
ATOM   3712 1HD  PRO A 240      28.718   8.890   0.494  1.00  0.85           H  
ATOM   3713 2HD  PRO A 240      29.298  10.106   1.709  1.00  0.85           H  
ATOM   3714  N   VAL A 241      29.362  11.489  -3.184  1.00  0.85           N  
ATOM   3715  CA  VAL A 241      29.014  11.116  -4.551  1.00  0.85           C  
ATOM   3716  C   VAL A 241      29.379  12.162  -5.621  1.00  0.85           C  
ATOM   3717  O   VAL A 241      29.215  13.370  -5.429  1.00  0.85           O  
ATOM   3718  CB  VAL A 241      27.489  10.820  -4.622  1.00  0.85           C  
ATOM   3719  CG1 VAL A 241      26.684  12.053  -4.282  1.00  0.85           C  
ATOM   3720  CG2 VAL A 241      27.079  10.324  -5.989  1.00  0.85           C  
ATOM   3721  H   VAL A 241      28.873  12.267  -2.740  1.00  0.85           H  
ATOM   3722  HA  VAL A 241      29.551  10.209  -4.767  1.00  0.85           H  
ATOM   3723  HB  VAL A 241      27.257  10.058  -3.878  1.00  0.85           H  
ATOM   3724 1HG1 VAL A 241      25.620  11.815  -4.308  1.00  0.85           H  
ATOM   3725 2HG1 VAL A 241      26.937  12.407  -3.300  1.00  0.85           H  
ATOM   3726 3HG1 VAL A 241      26.895  12.835  -5.010  1.00  0.85           H  
ATOM   3727 1HG2 VAL A 241      26.017  10.107  -5.971  1.00  0.85           H  
ATOM   3728 2HG2 VAL A 241      27.277  11.081  -6.742  1.00  0.85           H  
ATOM   3729 3HG2 VAL A 241      27.622   9.431  -6.236  1.00  0.85           H  
ATOM   3730  N   ARG A 242      29.856  11.660  -6.764  1.00  0.89           N  
ATOM   3731  CA  ARG A 242      30.237  12.450  -7.935  1.00  0.89           C  
ATOM   3732  C   ARG A 242      29.336  12.070  -9.110  1.00  0.89           C  
ATOM   3733  O   ARG A 242      28.816  10.955  -9.158  1.00  0.89           O  
ATOM   3734  CB  ARG A 242      31.674  12.151  -8.377  1.00  0.89           C  
ATOM   3735  CG  ARG A 242      32.761  12.429  -7.367  1.00  0.89           C  
ATOM   3736  CD  ARG A 242      34.175  12.261  -7.939  1.00  0.89           C  
ATOM   3737  NE  ARG A 242      34.542  10.866  -8.323  1.00  0.89           N  
ATOM   3738  CZ  ARG A 242      35.771  10.481  -8.803  1.00  0.89           C  
ATOM   3739  NH1 ARG A 242      36.744  11.348  -8.934  1.00  0.89           N1+
ATOM   3740  NH2 ARG A 242      35.991   9.224  -9.158  1.00  0.89           N  
ATOM   3741  H   ARG A 242      29.966  10.652  -6.809  1.00  0.89           H  
ATOM   3742  HA  ARG A 242      30.119  13.511  -7.711  1.00  0.89           H  
ATOM   3743 1HB  ARG A 242      31.752  11.100  -8.662  1.00  0.89           H  
ATOM   3744 2HB  ARG A 242      31.899  12.745  -9.259  1.00  0.89           H  
ATOM   3745 1HG  ARG A 242      32.655  13.446  -6.989  1.00  0.89           H  
ATOM   3746 2HG  ARG A 242      32.639  11.727  -6.553  1.00  0.89           H  
ATOM   3747 1HD  ARG A 242      34.197  12.851  -8.826  1.00  0.89           H  
ATOM   3748 2HD  ARG A 242      34.928  12.633  -7.239  1.00  0.89           H  
ATOM   3749  HE  ARG A 242      33.825  10.132  -8.258  1.00  0.89           H  
ATOM   3750 1HH1 ARG A 242      36.581  12.330  -8.737  1.00  0.89           H  
ATOM   3751 2HH1 ARG A 242      37.632  11.069  -9.299  1.00  0.89           H  
ATOM   3752 1HH2 ARG A 242      35.221   8.535  -9.113  1.00  0.89           H  
ATOM   3753 2HH2 ARG A 242      36.885   8.952  -9.527  1.00  0.89           H  
ATOM   3754  N   TYR A 243      29.179  12.980 -10.068  1.00  1.00           N  
ATOM   3755  CA  TYR A 243      28.430  12.675 -11.289  1.00  1.00           C  
ATOM   3756  C   TYR A 243      29.277  12.831 -12.526  1.00  1.00           C  
ATOM   3757  O   TYR A 243      29.923  13.864 -12.725  1.00  1.00           O  
ATOM   3758  CB  TYR A 243      27.182  13.539 -11.420  1.00  1.00           C  
ATOM   3759  CG  TYR A 243      26.467  13.364 -12.768  1.00  1.00           C  
ATOM   3760  CD1 TYR A 243      25.842  12.171 -13.092  1.00  1.00           C  
ATOM   3761  CD2 TYR A 243      26.425  14.422 -13.671  1.00  1.00           C  
ATOM   3762  CE1 TYR A 243      25.200  12.033 -14.297  1.00  1.00           C  
ATOM   3763  CE2 TYR A 243      25.762  14.278 -14.874  1.00  1.00           C  
ATOM   3764  CZ  TYR A 243      25.150  13.083 -15.183  1.00  1.00           C  
ATOM   3765  OH  TYR A 243      24.472  12.931 -16.376  1.00  1.00           O  
ATOM   3766  H   TYR A 243      29.596  13.893  -9.961  1.00  1.00           H  
ATOM   3767  HA  TYR A 243      28.114  11.632 -11.254  1.00  1.00           H  
ATOM   3768 1HB  TYR A 243      26.476  13.283 -10.625  1.00  1.00           H  
ATOM   3769 2HB  TYR A 243      27.442  14.590 -11.302  1.00  1.00           H  
ATOM   3770  HD1 TYR A 243      25.867  11.346 -12.409  1.00  1.00           H  
ATOM   3771  HD2 TYR A 243      26.907  15.367 -13.424  1.00  1.00           H  
ATOM   3772  HE1 TYR A 243      24.731  11.103 -14.549  1.00  1.00           H  
ATOM   3773  HE2 TYR A 243      25.721  15.108 -15.577  1.00  1.00           H  
ATOM   3774  HH  TYR A 243      24.477  13.763 -16.854  1.00  1.00           H  
ATOM   3775  N   MET A 244      29.284  11.786 -13.341  1.00  1.18           N  
ATOM   3776  CA  MET A 244      30.053  11.798 -14.556  1.00  1.18           C  
ATOM   3777  C   MET A 244      29.179  11.667 -15.791  1.00  1.18           C  
ATOM   3778  O   MET A 244      28.293  10.817 -15.871  1.00  1.18           O  
ATOM   3779  CB  MET A 244      31.001  10.618 -14.543  1.00  1.18           C  
ATOM   3780  CG  MET A 244      31.935  10.558 -13.366  1.00  1.18           C  
ATOM   3781  SD  MET A 244      33.148  11.837 -13.343  1.00  1.18           S  
ATOM   3782  CE  MET A 244      33.806  11.514 -11.729  1.00  1.18           C  
ATOM   3783  H   MET A 244      28.738  10.958 -13.109  1.00  1.18           H  
ATOM   3784  HA  MET A 244      30.602  12.735 -14.623  1.00  1.18           H  
ATOM   3785 1HB  MET A 244      30.401   9.717 -14.529  1.00  1.18           H  
ATOM   3786 2HB  MET A 244      31.593  10.622 -15.457  1.00  1.18           H  
ATOM   3787 1HG  MET A 244      31.359  10.612 -12.441  1.00  1.18           H  
ATOM   3788 2HG  MET A 244      32.453   9.598 -13.375  1.00  1.18           H  
ATOM   3789 1HE  MET A 244      34.596  12.208 -11.508  1.00  1.18           H  
ATOM   3790 2HE  MET A 244      33.019  11.612 -10.993  1.00  1.18           H  
ATOM   3791 3HE  MET A 244      34.201  10.496 -11.691  1.00  1.18           H  
ATOM   3792  N   THR A 245      29.500  12.463 -16.780  1.00  1.47           N  
ATOM   3793  CA  THR A 245      28.906  12.393 -18.100  1.00  1.47           C  
ATOM   3794  C   THR A 245      29.925  12.866 -19.125  1.00  1.47           C  
ATOM   3795  O   THR A 245      31.072  13.141 -18.777  1.00  1.47           O  
ATOM   3796  CB  THR A 245      27.553  13.119 -18.189  1.00  1.47           C  
ATOM   3797  CG2 THR A 245      27.665  14.583 -17.962  1.00  1.47           C  
ATOM   3798  OG1 THR A 245      26.965  12.823 -19.467  1.00  1.47           O  
ATOM   3799  H   THR A 245      30.212  13.156 -16.606  1.00  1.47           H  
ATOM   3800  HA  THR A 245      28.686  11.351 -18.320  1.00  1.47           H  
ATOM   3801  HB  THR A 245      26.900  12.709 -17.428  1.00  1.47           H  
ATOM   3802  HG1 THR A 245      26.733  11.885 -19.482  1.00  1.47           H  
ATOM   3803 1HG2 THR A 245      26.678  15.035 -18.024  1.00  1.47           H  
ATOM   3804 2HG2 THR A 245      28.068  14.738 -16.974  1.00  1.47           H  
ATOM   3805 3HG2 THR A 245      28.302  15.025 -18.686  1.00  1.47           H  
ATOM   3806  N   THR A 246      29.502  13.022 -20.369  1.00  1.88           N  
ATOM   3807  CA  THR A 246      30.436  13.366 -21.446  1.00  1.88           C  
ATOM   3808  C   THR A 246      30.855  14.834 -21.387  1.00  1.88           C  
ATOM   3809  O   THR A 246      31.851  15.241 -21.980  1.00  1.88           O  
ATOM   3810  CB  THR A 246      29.818  13.034 -22.813  1.00  1.88           C  
ATOM   3811  CG2 THR A 246      29.435  11.552 -22.845  1.00  1.88           C  
ATOM   3812  OG1 THR A 246      28.639  13.824 -23.019  1.00  1.88           O  
ATOM   3813  H   THR A 246      28.521  12.850 -20.541  1.00  1.88           H  
ATOM   3814  HA  THR A 246      31.333  12.757 -21.326  1.00  1.88           H  
ATOM   3815  HB  THR A 246      30.535  13.245 -23.605  1.00  1.88           H  
ATOM   3816  HG1 THR A 246      28.894  14.747 -23.141  1.00  1.88           H  
ATOM   3817 1HG2 THR A 246      28.992  11.310 -23.810  1.00  1.88           H  
ATOM   3818 2HG2 THR A 246      30.323  10.942 -22.690  1.00  1.88           H  
ATOM   3819 3HG2 THR A 246      28.714  11.347 -22.053  1.00  1.88           H  
ATOM   3820  N   ALA A 247      30.087  15.612 -20.640  1.00  2.41           N  
ATOM   3821  CA  ALA A 247      30.332  17.024 -20.393  1.00  2.41           C  
ATOM   3822  C   ALA A 247      31.256  17.238 -19.187  1.00  2.41           C  
ATOM   3823  O   ALA A 247      31.546  18.383 -18.831  1.00  2.41           O  
ATOM   3824  CB  ALA A 247      29.017  17.749 -20.155  1.00  2.41           C  
ATOM   3825  H   ALA A 247      29.283  15.181 -20.214  1.00  2.41           H  
ATOM   3826  HA  ALA A 247      30.820  17.443 -21.273  1.00  2.41           H  
ATOM   3827 1HB  ALA A 247      29.211  18.809 -19.998  1.00  2.41           H  
ATOM   3828 2HB  ALA A 247      28.369  17.622 -21.021  1.00  2.41           H  
ATOM   3829 3HB  ALA A 247      28.531  17.338 -19.275  1.00  2.41           H  
ATOM   3830  N   VAL A 248      31.679  16.152 -18.525  1.00  2.99           N  
ATOM   3831  CA  VAL A 248      32.489  16.270 -17.318  1.00  2.99           C  
ATOM   3832  C   VAL A 248      33.924  15.790 -17.475  1.00  2.99           C  
ATOM   3833  O   VAL A 248      34.193  14.601 -17.672  1.00  2.99           O  
ATOM   3834  CB  VAL A 248      31.818  15.456 -16.185  1.00  2.99           C  
ATOM   3835  CG1 VAL A 248      32.637  15.494 -14.903  1.00  2.99           C  
ATOM   3836  CG2 VAL A 248      30.449  16.015 -15.934  1.00  2.99           C  
ATOM   3837  H   VAL A 248      31.440  15.216 -18.850  1.00  2.99           H  
ATOM   3838  HA  VAL A 248      32.511  17.320 -17.027  1.00  2.99           H  
ATOM   3839  HB  VAL A 248      31.744  14.421 -16.498  1.00  2.99           H  
ATOM   3840 1HG1 VAL A 248      32.133  14.904 -14.132  1.00  2.99           H  
ATOM   3841 2HG1 VAL A 248      33.607  15.083 -15.087  1.00  2.99           H  
ATOM   3842 3HG1 VAL A 248      32.739  16.523 -14.557  1.00  2.99           H  
ATOM   3843 1HG2 VAL A 248      29.949  15.432 -15.152  1.00  2.99           H  
ATOM   3844 2HG2 VAL A 248      30.536  17.051 -15.617  1.00  2.99           H  
ATOM   3845 3HG2 VAL A 248      29.884  15.972 -16.844  1.00  2.99           H  
ATOM   3846  N   ASN A 249      34.875  16.695 -17.254  1.00  3.50           N  
ATOM   3847  CA  ASN A 249      36.296  16.356 -17.349  1.00  3.50           C  
ATOM   3848  C   ASN A 249      36.757  15.770 -16.017  1.00  3.50           C  
ATOM   3849  O   ASN A 249      37.559  16.365 -15.305  1.00  3.50           O  
ATOM   3850  CB  ASN A 249      37.111  17.578 -17.722  1.00  3.50           C  
ATOM   3851  CG  ASN A 249      36.793  18.083 -19.109  1.00  3.50           C  
ATOM   3852  ND2 ASN A 249      36.696  19.381 -19.251  1.00  3.50           N  
ATOM   3853  OD1 ASN A 249      36.631  17.297 -20.050  1.00  3.50           O  
ATOM   3854  H   ASN A 249      34.602  17.650 -17.063  1.00  3.50           H  
ATOM   3855  HA  ASN A 249      36.431  15.590 -18.114  1.00  3.50           H  
ATOM   3856 1HB  ASN A 249      36.921  18.375 -17.003  1.00  3.50           H  
ATOM   3857 2HB  ASN A 249      38.172  17.335 -17.668  1.00  3.50           H  
ATOM   3858 1HD2 ASN A 249      36.484  19.772 -20.147  1.00  3.50           H  
ATOM   3859 2HD2 ASN A 249      36.834  19.983 -18.464  1.00  3.50           H  
ATOM   3860  N   VAL A 250      36.182  14.608 -15.722  1.00  3.81           N  
ATOM   3861  CA  VAL A 250      36.265  13.818 -14.493  1.00  3.81           C  
ATOM   3862  C   VAL A 250      36.384  14.626 -13.209  1.00  3.81           C  
ATOM   3863  O   VAL A 250      37.451  15.105 -12.839  1.00  3.81           O  
ATOM   3864  CB  VAL A 250      37.401  12.802 -14.546  1.00  3.81           C  
ATOM   3865  CG1 VAL A 250      37.483  12.073 -13.202  1.00  3.81           C  
ATOM   3866  CG2 VAL A 250      37.128  11.827 -15.670  1.00  3.81           C  
ATOM   3867  H   VAL A 250      35.561  14.264 -16.450  1.00  3.81           H  
ATOM   3868  HA  VAL A 250      35.347  13.246 -14.432  1.00  3.81           H  
ATOM   3869  HB  VAL A 250      38.347  13.318 -14.709  1.00  3.81           H  
ATOM   3870 1HG1 VAL A 250      38.292  11.348 -13.225  1.00  3.81           H  
ATOM   3871 2HG1 VAL A 250      37.659  12.792 -12.404  1.00  3.81           H  
ATOM   3872 3HG1 VAL A 250      36.544  11.559 -13.014  1.00  3.81           H  
ATOM   3873 1HG2 VAL A 250      37.930  11.091 -15.719  1.00  3.81           H  
ATOM   3874 2HG2 VAL A 250      36.177  11.321 -15.485  1.00  3.81           H  
ATOM   3875 3HG2 VAL A 250      37.073  12.371 -16.613  1.00  3.81           H  
ATOM   3876  N   THR A 251      35.272  14.719 -12.503  1.00  3.81           N  
ATOM   3877  CA  THR A 251      35.205  15.385 -11.218  1.00  3.81           C  
ATOM   3878  C   THR A 251      36.104  14.718 -10.174  1.00  3.81           C  
ATOM   3879  O   THR A 251      36.098  13.502 -10.043  1.00  3.81           O  
ATOM   3880  CB  THR A 251      33.746  15.418 -10.727  1.00  3.81           C  
ATOM   3881  CG2 THR A 251      33.637  16.043  -9.351  1.00  3.81           C  
ATOM   3882  OG1 THR A 251      32.948  16.152 -11.666  1.00  3.81           O  
ATOM   3883  H   THR A 251      34.432  14.303 -12.882  1.00  3.81           H  
ATOM   3884  HA  THR A 251      35.550  16.411 -11.346  1.00  3.81           H  
ATOM   3885  HB  THR A 251      33.370  14.401 -10.679  1.00  3.81           H  
ATOM   3886  HG1 THR A 251      32.020  16.113 -11.407  1.00  3.81           H  
ATOM   3887 1HG2 THR A 251      32.596  16.042  -9.037  1.00  3.81           H  
ATOM   3888 2HG2 THR A 251      34.229  15.472  -8.635  1.00  3.81           H  
ATOM   3889 3HG2 THR A 251      34.006  17.069  -9.384  1.00  3.81           H  
ATOM   3890  N   HIS A 252      36.857  15.525  -9.448  1.00  3.47           N  
ATOM   3891  CA  HIS A 252      37.760  15.099  -8.377  1.00  3.47           C  
ATOM   3892  C   HIS A 252      37.333  15.861  -7.109  1.00  3.47           C  
ATOM   3893  O   HIS A 252      36.507  16.764  -7.235  1.00  3.47           O  
ATOM   3894  CB  HIS A 252      39.216  15.320  -8.829  1.00  3.47           C  
ATOM   3895  CG  HIS A 252      39.670  14.359  -9.911  1.00  3.47           C  
ATOM   3896  CD2 HIS A 252      39.947  14.554 -11.214  1.00  3.47           C  
ATOM   3897  ND1 HIS A 252      39.905  13.007  -9.667  1.00  3.47           N  
ATOM   3898  CE1 HIS A 252      40.300  12.427 -10.784  1.00  3.47           C  
ATOM   3899  NE2 HIS A 252      40.337  13.344 -11.734  1.00  3.47           N  
ATOM   3900  H   HIS A 252      36.801  16.512  -9.648  1.00  3.47           H  
ATOM   3901  HA  HIS A 252      37.631  14.038  -8.187  1.00  3.47           H  
ATOM   3902 1HB  HIS A 252      39.289  16.323  -9.254  1.00  3.47           H  
ATOM   3903 2HB  HIS A 252      39.910  15.278  -8.044  1.00  3.47           H  
ATOM   3904  HD2 HIS A 252      39.873  15.495 -11.763  1.00  3.47           H  
ATOM   3905  HE1 HIS A 252      40.552  11.377 -10.906  1.00  3.47           H  
ATOM   3906  HE2 HIS A 252      40.602  13.194 -12.698  1.00  3.16           H  
ATOM   3907  N   SER A 253      37.797  15.513  -5.884  1.00  2.91           N  
ATOM   3908  CA  SER A 253      38.839  14.537  -5.512  1.00  2.91           C  
ATOM   3909  C   SER A 253      38.482  13.072  -5.686  1.00  2.91           C  
ATOM   3910  O   SER A 253      37.318  12.671  -5.710  1.00  2.91           O  
ATOM   3911  CB  SER A 253      39.151  14.648  -4.045  1.00  2.91           C  
ATOM   3912  OG  SER A 253      38.101  14.093  -3.319  1.00  2.91           O  
ATOM   3913  H   SER A 253      37.388  16.023  -5.113  1.00  2.91           H  
ATOM   3914  HA  SER A 253      39.744  14.745  -6.060  1.00  2.91           H  
ATOM   3915 1HB  SER A 253      40.078  14.125  -3.818  1.00  2.91           H  
ATOM   3916 2HB  SER A 253      39.282  15.693  -3.767  1.00  2.91           H  
ATOM   3917  HG  SER A 253      37.350  14.706  -3.425  1.00  2.91           H  
ATOM   3918  N   GLY A 254      39.515  12.249  -5.627  1.00  2.28           N  
ATOM   3919  CA  GLY A 254      39.375  10.808  -5.687  1.00  2.28           C  
ATOM   3920  C   GLY A 254      39.069  10.207  -4.314  1.00  2.28           C  
ATOM   3921  O   GLY A 254      39.200   8.993  -4.127  1.00  2.28           O  
ATOM   3922  H   GLY A 254      40.447  12.636  -5.575  1.00  2.28           H  
ATOM   3923 1HA  GLY A 254      38.576  10.556  -6.383  1.00  2.28           H  
ATOM   3924 2HA  GLY A 254      40.292  10.373  -6.082  1.00  2.28           H  
ATOM   3925  N   THR A 255      38.694  11.053  -3.331  1.00  1.72           N  
ATOM   3926  CA  THR A 255      38.392  10.560  -2.000  1.00  1.72           C  
ATOM   3927  C   THR A 255      36.896  10.300  -1.915  1.00  1.72           C  
ATOM   3928  O   THR A 255      36.395   9.804  -0.903  1.00  1.72           O  
ATOM   3929  CB  THR A 255      38.835  11.538  -0.893  1.00  1.72           C  
ATOM   3930  CG2 THR A 255      40.309  11.848  -1.066  1.00  1.72           C  
ATOM   3931  OG1 THR A 255      38.104  12.766  -0.970  1.00  1.72           O  
ATOM   3932  H   THR A 255      38.576  12.054  -3.497  1.00  1.72           H  
ATOM   3933  HA  THR A 255      38.909   9.614  -1.844  1.00  1.72           H  
ATOM   3934  HB  THR A 255      38.670  11.083   0.083  1.00  1.72           H  
ATOM   3935  HG1 THR A 255      38.190  13.155  -1.853  1.00  1.72           H  
ATOM   3936 1HG2 THR A 255      40.631  12.534  -0.283  1.00  1.72           H  
ATOM   3937 2HG2 THR A 255      40.884  10.925  -1.002  1.00  1.72           H  
ATOM   3938 3HG2 THR A 255      40.468  12.308  -2.040  1.00  1.72           H  
ATOM   3939  N   GLU A 256      36.186  10.619  -2.999  1.00  1.30           N  
ATOM   3940  CA  GLU A 256      34.759  10.374  -3.062  1.00  1.30           C  
ATOM   3941  C   GLU A 256      34.588   8.868  -3.272  1.00  1.30           C  
ATOM   3942  O   GLU A 256      35.508   8.204  -3.752  1.00  1.30           O  
ATOM   3943  CB  GLU A 256      34.136  11.187  -4.189  1.00  1.30           C  
ATOM   3944  CG  GLU A 256      34.301  12.738  -4.028  1.00  1.30           C  
ATOM   3945  CD  GLU A 256      33.536  13.345  -2.878  1.00  1.30           C  
ATOM   3946  OE1 GLU A 256      32.646  12.721  -2.399  1.00  1.30           O  
ATOM   3947  OE2 GLU A 256      33.841  14.450  -2.494  1.00  1.30           O1-
ATOM   3948  H   GLU A 256      36.644  11.059  -3.801  1.00  1.30           H  
ATOM   3949  HA  GLU A 256      34.299  10.655  -2.116  1.00  1.30           H  
ATOM   3950 1HB  GLU A 256      34.594  10.897  -5.136  1.00  1.30           H  
ATOM   3951 2HB  GLU A 256      33.069  10.963  -4.254  1.00  1.30           H  
ATOM   3952 1HG  GLU A 256      35.362  12.946  -3.879  1.00  1.30           H  
ATOM   3953 2HG  GLU A 256      34.003  13.231  -4.939  1.00  1.30           H  
ATOM   3954  N   ILE A 257      33.448   8.315  -2.877  1.00  1.02           N  
ATOM   3955  CA  ILE A 257      33.231   6.874  -2.999  1.00  1.02           C  
ATOM   3956  C   ILE A 257      32.298   6.482  -4.144  1.00  1.02           C  
ATOM   3957  O   ILE A 257      32.499   5.431  -4.760  1.00  1.02           O  
ATOM   3958  CB  ILE A 257      32.758   6.265  -1.660  1.00  1.02           C  
ATOM   3959  CG1 ILE A 257      33.857   6.432  -0.606  1.00  1.02           C  
ATOM   3960  CG2 ILE A 257      32.426   4.783  -1.798  1.00  1.02           C  
ATOM   3961  CD1 ILE A 257      33.421   6.068   0.781  1.00  1.02           C  
ATOM   3962  H   ILE A 257      32.695   8.905  -2.522  1.00  1.02           H  
ATOM   3963  HA  ILE A 257      34.194   6.414  -3.210  1.00  1.02           H  
ATOM   3964  HB  ILE A 257      31.883   6.793  -1.328  1.00  1.02           H  
ATOM   3965 1HG1 ILE A 257      34.699   5.795  -0.883  1.00  1.02           H  
ATOM   3966 2HG1 ILE A 257      34.195   7.472  -0.600  1.00  1.02           H  
ATOM   3967 1HG2 ILE A 257      32.098   4.384  -0.843  1.00  1.02           H  
ATOM   3968 2HG2 ILE A 257      31.637   4.641  -2.538  1.00  1.02           H  
ATOM   3969 3HG2 ILE A 257      33.308   4.257  -2.101  1.00  1.02           H  
ATOM   3970 1HD1 ILE A 257      34.251   6.206   1.473  1.00  1.02           H  
ATOM   3971 2HD1 ILE A 257      32.609   6.716   1.063  1.00  1.02           H  
ATOM   3972 3HD1 ILE A 257      33.092   5.029   0.808  1.00  1.02           H  
ATOM   3973  N   VAL A 258      31.233   7.258  -4.370  1.00  0.85           N  
ATOM   3974  CA  VAL A 258      30.207   6.842  -5.328  1.00  0.85           C  
ATOM   3975  C   VAL A 258      30.178   7.676  -6.617  1.00  0.85           C  
ATOM   3976  O   VAL A 258      30.055   8.893  -6.556  1.00  0.85           O  
ATOM   3977  CB  VAL A 258      28.839   6.979  -4.655  1.00  0.85           C  
ATOM   3978  CG1 VAL A 258      27.724   6.530  -5.605  1.00  0.85           C  
ATOM   3979  CG2 VAL A 258      28.849   6.247  -3.388  1.00  0.85           C  
ATOM   3980  H   VAL A 258      31.124   8.138  -3.867  1.00  0.85           H  
ATOM   3981  HA  VAL A 258      30.380   5.803  -5.582  1.00  0.85           H  
ATOM   3982  HB  VAL A 258      28.669   8.019  -4.438  1.00  0.85           H  
ATOM   3983 1HG1 VAL A 258      26.758   6.661  -5.120  1.00  0.85           H  
ATOM   3984 2HG1 VAL A 258      27.750   7.116  -6.525  1.00  0.85           H  
ATOM   3985 3HG1 VAL A 258      27.872   5.477  -5.851  1.00  0.85           H  
ATOM   3986 1HG2 VAL A 258      27.908   6.395  -2.897  1.00  0.85           H  
ATOM   3987 2HG2 VAL A 258      29.020   5.190  -3.563  1.00  0.85           H  
ATOM   3988 3HG2 VAL A 258      29.646   6.650  -2.770  1.00  0.85           H  
ATOM   3989  N   ASP A 259      30.304   7.018  -7.766  1.00  0.75           N  
ATOM   3990  CA  ASP A 259      30.263   7.675  -9.074  1.00  0.75           C  
ATOM   3991  C   ASP A 259      28.997   7.355  -9.872  1.00  0.75           C  
ATOM   3992  O   ASP A 259      28.738   6.194 -10.187  1.00  0.75           O  
ATOM   3993  CB  ASP A 259      31.488   7.299  -9.896  1.00  0.75           C  
ATOM   3994  CG  ASP A 259      32.760   7.881  -9.327  1.00  0.75           C  
ATOM   3995  OD1 ASP A 259      32.676   8.766  -8.514  1.00  0.75           O  
ATOM   3996  OD2 ASP A 259      33.826   7.434  -9.689  1.00  0.75           O1-
ATOM   3997  H   ASP A 259      30.430   6.010  -7.722  1.00  0.75           H  
ATOM   3998  HA  ASP A 259      30.280   8.753  -8.914  1.00  0.75           H  
ATOM   3999 1HB  ASP A 259      31.577   6.209  -9.932  1.00  0.75           H  
ATOM   4000 2HB  ASP A 259      31.361   7.657 -10.920  1.00  0.75           H  
ATOM   4001  N   LEU A 260      28.214   8.369 -10.217  1.00  0.70           N  
ATOM   4002  CA  LEU A 260      26.993   8.126 -10.979  1.00  0.70           C  
ATOM   4003  C   LEU A 260      27.262   8.355 -12.457  1.00  0.70           C  
ATOM   4004  O   LEU A 260      27.915   9.337 -12.819  1.00  0.70           O  
ATOM   4005  CB  LEU A 260      25.922   9.083 -10.515  1.00  0.70           C  
ATOM   4006  CG  LEU A 260      25.676   9.042  -9.082  1.00  0.70           C  
ATOM   4007  CD1 LEU A 260      24.635   9.997  -8.746  1.00  0.70           C  
ATOM   4008  CD2 LEU A 260      25.328   7.710  -8.688  1.00  0.70           C  
ATOM   4009  H   LEU A 260      28.452   9.316  -9.918  1.00  0.70           H  
ATOM   4010  HA  LEU A 260      26.667   7.097 -10.828  1.00  0.70           H  
ATOM   4011 1HB  LEU A 260      26.250  10.082 -10.730  1.00  0.70           H  
ATOM   4012 2HB  LEU A 260      24.999   8.894 -11.047  1.00  0.70           H  
ATOM   4013  HG  LEU A 260      26.585   9.336  -8.564  1.00  0.70           H  
ATOM   4014 1HD1 LEU A 260      24.467   9.969  -7.678  1.00  0.70           H  
ATOM   4015 2HD1 LEU A 260      24.947  11.000  -9.046  1.00  0.70           H  
ATOM   4016 3HD1 LEU A 260      23.717   9.729  -9.267  1.00  0.70           H  
ATOM   4017 1HD2 LEU A 260      25.189   7.708  -7.634  1.00  0.70           H  
ATOM   4018 2HD2 LEU A 260      24.416   7.391  -9.190  1.00  0.70           H  
ATOM   4019 3HD2 LEU A 260      26.148   7.052  -8.947  1.00  0.70           H  
ATOM   4020  N   MET A 261      26.753   7.477 -13.317  1.00  0.70           N  
ATOM   4021  CA  MET A 261      27.020   7.629 -14.747  1.00  0.70           C  
ATOM   4022  C   MET A 261      25.949   7.010 -15.662  1.00  0.70           C  
ATOM   4023  O   MET A 261      25.308   6.030 -15.305  1.00  0.70           O  
ATOM   4024  CB  MET A 261      28.396   7.010 -15.002  1.00  0.70           C  
ATOM   4025  CG  MET A 261      28.944   7.080 -16.363  1.00  0.70           C  
ATOM   4026  SD  MET A 261      30.548   6.294 -16.439  1.00  0.70           S  
ATOM   4027  CE  MET A 261      31.601   7.372 -15.544  1.00  0.70           C  
ATOM   4028  H   MET A 261      26.250   6.663 -12.961  1.00  0.70           H  
ATOM   4029  HA  MET A 261      27.063   8.696 -14.972  1.00  0.70           H  
ATOM   4030 1HB  MET A 261      29.120   7.510 -14.364  1.00  0.70           H  
ATOM   4031 2HB  MET A 261      28.393   5.982 -14.704  1.00  0.70           H  
ATOM   4032 1HG  MET A 261      28.289   6.571 -17.048  1.00  0.70           H  
ATOM   4033 2HG  MET A 261      29.037   8.125 -16.670  1.00  0.70           H  
ATOM   4034 1HE  MET A 261      32.611   6.965 -15.527  1.00  0.70           H  
ATOM   4035 2HE  MET A 261      31.611   8.334 -16.030  1.00  0.70           H  
ATOM   4036 3HE  MET A 261      31.234   7.473 -14.520  1.00  0.70           H  
ATOM   4037  N   CYS A 262      25.715   7.608 -16.822  1.00  0.70           N  
ATOM   4038  CA  CYS A 262      24.817   6.999 -17.808  1.00  0.70           C  
ATOM   4039  C   CYS A 262      25.492   5.775 -18.468  1.00  0.70           C  
ATOM   4040  O   CYS A 262      26.682   5.839 -18.781  1.00  0.70           O  
ATOM   4041  CB  CYS A 262      24.348   7.991 -18.864  1.00  0.70           C  
ATOM   4042  SG  CYS A 262      23.201   7.270 -20.057  1.00  0.70           S  
ATOM   4043  H   CYS A 262      26.213   8.459 -17.051  1.00  0.70           H  
ATOM   4044  HA  CYS A 262      23.935   6.681 -17.275  1.00  0.70           H  
ATOM   4045 1HB  CYS A 262      23.840   8.825 -18.376  1.00  0.70           H  
ATOM   4046 2HB  CYS A 262      25.202   8.395 -19.405  1.00  0.70           H  
ATOM   4047  HG  CYS A 262      22.455   6.616 -19.137  1.00  0.70           H  
ATOM   4048  N   HIS A 263      24.746   4.691 -18.722  1.00  0.72           N  
ATOM   4049  CA  HIS A 263      25.304   3.474 -19.337  1.00  0.72           C  
ATOM   4050  C   HIS A 263      26.059   3.799 -20.635  1.00  0.72           C  
ATOM   4051  O   HIS A 263      27.129   3.241 -20.903  1.00  0.72           O  
ATOM   4052  CB  HIS A 263      24.202   2.437 -19.708  1.00  0.72           C  
ATOM   4053  CG  HIS A 263      23.508   1.710 -18.541  1.00  0.72           C  
ATOM   4054  CD2 HIS A 263      22.197   1.428 -18.293  1.00  0.72           C  
ATOM   4055  ND1 HIS A 263      24.195   1.150 -17.525  1.00  0.72           N  
ATOM   4056  CE1 HIS A 263      23.336   0.612 -16.658  1.00  0.72           C  
ATOM   4057  NE2 HIS A 263      22.133   0.770 -17.099  1.00  0.72           N  
ATOM   4058  H   HIS A 263      23.777   4.719 -18.452  1.00  0.72           H  
ATOM   4059  HA  HIS A 263      26.003   3.002 -18.646  1.00  0.72           H  
ATOM   4060 1HB  HIS A 263      23.425   2.940 -20.287  1.00  0.72           H  
ATOM   4061 2HB  HIS A 263      24.636   1.677 -20.360  1.00  0.72           H  
ATOM   4062  HD2 HIS A 263      21.351   1.674 -18.898  1.00  0.72           H  
ATOM   4063  HE1 HIS A 263      23.583   0.117 -15.737  1.00  0.72           H  
ATOM   4064  HE2 HIS A 263      21.271   0.449 -16.617  1.00  0.72           H  
ATOM   4065  N   ALA A 264      25.519   4.715 -21.443  1.00  0.73           N  
ATOM   4066  CA  ALA A 264      26.171   5.096 -22.694  1.00  0.73           C  
ATOM   4067  C   ALA A 264      27.561   5.693 -22.459  1.00  0.73           C  
ATOM   4068  O   ALA A 264      28.491   5.468 -23.249  1.00  0.73           O  
ATOM   4069  CB  ALA A 264      25.311   6.102 -23.432  1.00  0.73           C  
ATOM   4070  H   ALA A 264      24.647   5.151 -21.179  1.00  0.73           H  
ATOM   4071  HA  ALA A 264      26.285   4.206 -23.304  1.00  0.73           H  
ATOM   4072 1HB  ALA A 264      25.787   6.362 -24.377  1.00  0.73           H  
ATOM   4073 2HB  ALA A 264      24.330   5.663 -23.625  1.00  0.73           H  
ATOM   4074 3HB  ALA A 264      25.196   6.997 -22.825  1.00  0.73           H  
ATOM   4075  N   THR A 265      27.701   6.471 -21.380  1.00  0.75           N  
ATOM   4076  CA  THR A 265      28.956   7.122 -21.044  1.00  0.75           C  
ATOM   4077  C   THR A 265      29.929   6.083 -20.551  1.00  0.75           C  
ATOM   4078  O   THR A 265      31.098   6.082 -20.930  1.00  0.75           O  
ATOM   4079  CB  THR A 265      28.770   8.234 -19.994  1.00  0.75           C  
ATOM   4080  CG2 THR A 265      30.115   8.820 -19.601  1.00  0.75           C  
ATOM   4081  OG1 THR A 265      27.906   9.254 -20.522  1.00  0.75           O  
ATOM   4082  H   THR A 265      26.931   6.563 -20.728  1.00  0.75           H  
ATOM   4083  HA  THR A 265      29.368   7.575 -21.946  1.00  0.75           H  
ATOM   4084  HB  THR A 265      28.300   7.808 -19.118  1.00  0.75           H  
ATOM   4085  HG1 THR A 265      27.135   8.841 -20.918  1.00  0.75           H  
ATOM   4086 1HG2 THR A 265      29.983   9.581 -18.848  1.00  0.75           H  
ATOM   4087 2HG2 THR A 265      30.730   8.020 -19.199  1.00  0.75           H  
ATOM   4088 3HG2 THR A 265      30.600   9.253 -20.474  1.00  0.75           H  
ATOM   4089  N   PHE A 266      29.434   5.183 -19.710  1.00  0.77           N  
ATOM   4090  CA  PHE A 266      30.255   4.131 -19.136  1.00  0.77           C  
ATOM   4091  C   PHE A 266      30.876   3.306 -20.234  1.00  0.77           C  
ATOM   4092  O   PHE A 266      32.098   3.168 -20.286  1.00  0.77           O  
ATOM   4093  CB  PHE A 266      29.402   3.284 -18.197  1.00  0.77           C  
ATOM   4094  CG  PHE A 266      30.069   2.113 -17.539  1.00  0.77           C  
ATOM   4095  CD1 PHE A 266      30.920   2.288 -16.451  1.00  0.77           C  
ATOM   4096  CD2 PHE A 266      29.805   0.831 -17.972  1.00  0.77           C  
ATOM   4097  CE1 PHE A 266      31.490   1.198 -15.819  1.00  0.77           C  
ATOM   4098  CE2 PHE A 266      30.363  -0.258 -17.343  1.00  0.77           C  
ATOM   4099  CZ  PHE A 266      31.210  -0.075 -16.265  1.00  0.77           C  
ATOM   4100  H   PHE A 266      28.451   5.254 -19.448  1.00  0.77           H  
ATOM   4101  HA  PHE A 266      31.068   4.579 -18.574  1.00  0.77           H  
ATOM   4102 1HB  PHE A 266      29.013   3.925 -17.428  1.00  0.77           H  
ATOM   4103 2HB  PHE A 266      28.545   2.907 -18.744  1.00  0.77           H  
ATOM   4104  HD1 PHE A 266      31.127   3.296 -16.094  1.00  0.77           H  
ATOM   4105  HD2 PHE A 266      29.135   0.692 -18.819  1.00  0.77           H  
ATOM   4106  HE1 PHE A 266      32.154   1.348 -14.967  1.00  0.77           H  
ATOM   4107  HE2 PHE A 266      30.141  -1.268 -17.696  1.00  0.77           H  
ATOM   4108  HZ  PHE A 266      31.651  -0.938 -15.770  1.00  0.77           H  
ATOM   4109  N   THR A 267      30.057   2.817 -21.159  1.00  0.79           N  
ATOM   4110  CA  THR A 267      30.599   2.032 -22.248  1.00  0.79           C  
ATOM   4111  C   THR A 267      31.570   2.852 -23.086  1.00  0.79           C  
ATOM   4112  O   THR A 267      32.634   2.356 -23.465  1.00  0.79           O  
ATOM   4113  CB  THR A 267      29.505   1.450 -23.132  1.00  0.79           C  
ATOM   4114  CG2 THR A 267      30.145   0.664 -24.293  1.00  0.79           C  
ATOM   4115  OG1 THR A 267      28.693   0.565 -22.366  1.00  0.79           O  
ATOM   4116  H   THR A 267      29.048   2.975 -21.091  1.00  0.79           H  
ATOM   4117  HA  THR A 267      31.150   1.198 -21.822  1.00  0.79           H  
ATOM   4118  HB  THR A 267      28.881   2.258 -23.528  1.00  0.79           H  
ATOM   4119  HG1 THR A 267      28.038   1.082 -21.862  1.00  0.79           H  
ATOM   4120 1HG2 THR A 267      29.366   0.251 -24.911  1.00  0.79           H  
ATOM   4121 2HG2 THR A 267      30.766   1.335 -24.887  1.00  0.79           H  
ATOM   4122 3HG2 THR A 267      30.759  -0.142 -23.895  1.00  0.79           H  
ATOM   4123  N   SER A 268      31.227   4.107 -23.391  1.00  0.81           N  
ATOM   4124  CA  SER A 268      32.127   4.905 -24.200  1.00  0.81           C  
ATOM   4125  C   SER A 268      33.481   5.052 -23.499  1.00  0.81           C  
ATOM   4126  O   SER A 268      34.537   4.937 -24.133  1.00  0.81           O  
ATOM   4127  CB  SER A 268      31.513   6.273 -24.438  1.00  0.81           C  
ATOM   4128  OG  SER A 268      30.334   6.170 -25.199  1.00  0.81           O  
ATOM   4129  H   SER A 268      30.337   4.508 -23.092  1.00  0.81           H  
ATOM   4130  HA  SER A 268      32.277   4.405 -25.154  1.00  0.81           H  
ATOM   4131 1HB  SER A 268      31.291   6.746 -23.483  1.00  0.81           H  
ATOM   4132 2HB  SER A 268      32.231   6.904 -24.958  1.00  0.81           H  
ATOM   4133  HG  SER A 268      29.658   5.780 -24.594  1.00  0.81           H  
ATOM   4134  N   ARG A 269      33.468   5.288 -22.186  1.00  0.87           N  
ATOM   4135  CA  ARG A 269      34.706   5.423 -21.432  1.00  0.87           C  
ATOM   4136  C   ARG A 269      35.497   4.128 -21.434  1.00  0.87           C  
ATOM   4137  O   ARG A 269      36.721   4.150 -21.499  1.00  0.87           O  
ATOM   4138  CB  ARG A 269      34.442   5.874 -20.003  1.00  0.87           C  
ATOM   4139  CG  ARG A 269      34.009   7.333 -19.871  1.00  0.87           C  
ATOM   4140  CD  ARG A 269      33.765   7.698 -18.466  1.00  0.87           C  
ATOM   4141  NE  ARG A 269      33.251   9.062 -18.325  1.00  0.87           N  
ATOM   4142  CZ  ARG A 269      34.015  10.167 -18.295  1.00  0.87           C  
ATOM   4143  NH1 ARG A 269      35.317  10.050 -18.393  1.00  0.87           N1+
ATOM   4144  NH2 ARG A 269      33.465  11.366 -18.174  1.00  0.87           N  
ATOM   4145  H   ARG A 269      32.580   5.384 -21.699  1.00  0.87           H  
ATOM   4146  HA  ARG A 269      35.304   6.190 -21.912  1.00  0.87           H  
ATOM   4147 1HB  ARG A 269      33.647   5.258 -19.576  1.00  0.87           H  
ATOM   4148 2HB  ARG A 269      35.337   5.727 -19.401  1.00  0.87           H  
ATOM   4149 1HG  ARG A 269      34.797   7.978 -20.261  1.00  0.87           H  
ATOM   4150 2HG  ARG A 269      33.096   7.499 -20.436  1.00  0.87           H  
ATOM   4151 1HD  ARG A 269      33.030   7.011 -18.064  1.00  0.87           H  
ATOM   4152 2HD  ARG A 269      34.689   7.617 -17.897  1.00  0.87           H  
ATOM   4153  HE  ARG A 269      32.250   9.181 -18.254  1.00  0.87           H  
ATOM   4154 1HH1 ARG A 269      35.729   9.134 -18.483  1.00  0.87           H  
ATOM   4155 2HH1 ARG A 269      35.900  10.874 -18.375  1.00  0.87           H  
ATOM   4156 1HH2 ARG A 269      32.459  11.477 -18.097  1.00  0.87           H  
ATOM   4157 2HH2 ARG A 269      34.041  12.204 -18.163  1.00  0.87           H  
ATOM   4158  N   LEU A 270      34.804   2.992 -21.377  1.00  0.97           N  
ATOM   4159  CA  LEU A 270      35.475   1.701 -21.401  1.00  0.97           C  
ATOM   4160  C   LEU A 270      36.158   1.412 -22.746  1.00  0.97           C  
ATOM   4161  O   LEU A 270      37.223   0.792 -22.787  1.00  0.97           O  
ATOM   4162  CB  LEU A 270      34.482   0.587 -21.101  1.00  0.97           C  
ATOM   4163  CG  LEU A 270      33.932   0.523 -19.727  1.00  0.97           C  
ATOM   4164  CD1 LEU A 270      32.942  -0.566 -19.694  1.00  0.97           C  
ATOM   4165  CD2 LEU A 270      35.032   0.307 -18.777  1.00  0.97           C  
ATOM   4166  H   LEU A 270      33.789   3.027 -21.285  1.00  0.97           H  
ATOM   4167  HA  LEU A 270      36.242   1.705 -20.628  1.00  0.97           H  
ATOM   4168 1HB  LEU A 270      33.647   0.677 -21.788  1.00  0.97           H  
ATOM   4169 2HB  LEU A 270      34.950  -0.340 -21.277  1.00  0.97           H  
ATOM   4170  HG  LEU A 270      33.434   1.435 -19.471  1.00  0.97           H  
ATOM   4171 1HD1 LEU A 270      32.551  -0.639 -18.719  1.00  0.97           H  
ATOM   4172 2HD1 LEU A 270      32.143  -0.372 -20.399  1.00  0.97           H  
ATOM   4173 3HD1 LEU A 270      33.436  -1.482 -19.948  1.00  0.97           H  
ATOM   4174 1HD2 LEU A 270      34.633   0.247 -17.765  1.00  0.97           H  
ATOM   4175 2HD2 LEU A 270      35.550  -0.611 -19.030  1.00  0.97           H  
ATOM   4176 3HD2 LEU A 270      35.716   1.141 -18.852  1.00  0.97           H  
ATOM   4177  N   LEU A 271      35.536   1.842 -23.850  1.00  1.12           N  
ATOM   4178  CA  LEU A 271      36.107   1.643 -25.186  1.00  1.12           C  
ATOM   4179  C   LEU A 271      37.357   2.498 -25.420  1.00  1.12           C  
ATOM   4180  O   LEU A 271      38.313   2.074 -26.071  1.00  1.12           O  
ATOM   4181  CB  LEU A 271      35.087   2.011 -26.258  1.00  1.12           C  
ATOM   4182  CG  LEU A 271      33.882   1.126 -26.394  1.00  1.12           C  
ATOM   4183  CD1 LEU A 271      32.952   1.785 -27.342  1.00  1.12           C  
ATOM   4184  CD2 LEU A 271      34.297  -0.240 -26.907  1.00  1.12           C  
ATOM   4185  H   LEU A 271      34.633   2.308 -23.752  1.00  1.12           H  
ATOM   4186  HA  LEU A 271      36.377   0.593 -25.291  1.00  1.12           H  
ATOM   4187 1HB  LEU A 271      34.731   3.024 -26.054  1.00  1.12           H  
ATOM   4188 2HB  LEU A 271      35.594   2.013 -27.214  1.00  1.12           H  
ATOM   4189  HG  LEU A 271      33.389   1.018 -25.431  1.00  1.12           H  
ATOM   4190 1HD1 LEU A 271      32.090   1.193 -27.456  1.00  1.12           H  
ATOM   4191 2HD1 LEU A 271      32.673   2.762 -26.957  1.00  1.12           H  
ATOM   4192 3HD1 LEU A 271      33.449   1.895 -28.297  1.00  1.12           H  
ATOM   4193 1HD2 LEU A 271      33.418  -0.877 -27.014  1.00  1.12           H  
ATOM   4194 2HD2 LEU A 271      34.789  -0.135 -27.871  1.00  1.12           H  
ATOM   4195 3HD2 LEU A 271      34.986  -0.693 -26.203  1.00  1.12           H  
ATOM   4196  N   GLN A 272      37.335   3.712 -24.884  1.00  1.30           N  
ATOM   4197  CA  GLN A 272      38.422   4.672 -25.028  1.00  1.30           C  
ATOM   4198  C   GLN A 272      39.619   4.309 -24.143  1.00  1.30           C  
ATOM   4199  O   GLN A 272      39.457   3.680 -23.102  1.00  1.30           O  
ATOM   4200  CB  GLN A 272      37.875   6.059 -24.703  1.00  1.30           C  
ATOM   4201  CG  GLN A 272      36.905   6.537 -25.731  1.00  1.30           C  
ATOM   4202  CD  GLN A 272      36.229   7.846 -25.394  1.00  1.30           C  
ATOM   4203  NE2 GLN A 272      35.239   7.753 -24.532  1.00  1.30           N  
ATOM   4204  OE1 GLN A 272      36.582   8.931 -25.897  1.00  1.30           O  
ATOM   4205  H   GLN A 272      36.495   4.002 -24.377  1.00  1.30           H  
ATOM   4206  HA  GLN A 272      38.728   4.656 -26.069  1.00  1.30           H  
ATOM   4207 1HB  GLN A 272      37.326   5.995 -23.771  1.00  1.30           H  
ATOM   4208 2HB  GLN A 272      38.663   6.785 -24.573  1.00  1.30           H  
ATOM   4209 1HG  GLN A 272      37.466   6.677 -26.650  1.00  1.30           H  
ATOM   4210 2HG  GLN A 272      36.139   5.775 -25.874  1.00  1.30           H  
ATOM   4211 1HE2 GLN A 272      34.732   8.562 -24.241  1.00  1.30           H  
ATOM   4212 2HE2 GLN A 272      35.003   6.832 -24.162  1.00  1.30           H  
ATOM   4213  N   PRO A 273      40.850   4.726 -24.484  1.00  1.47           N  
ATOM   4214  CA  PRO A 273      42.061   4.479 -23.710  1.00  1.47           C  
ATOM   4215  C   PRO A 273      42.134   5.365 -22.466  1.00  1.47           C  
ATOM   4216  O   PRO A 273      42.993   6.238 -22.340  1.00  1.47           O  
ATOM   4217  CB  PRO A 273      43.159   4.802 -24.728  1.00  1.47           C  
ATOM   4218  CG  PRO A 273      42.548   5.876 -25.606  1.00  1.47           C  
ATOM   4219  CD  PRO A 273      41.082   5.470 -25.743  1.00  1.47           C  
ATOM   4220  HA  PRO A 273      42.090   3.417 -23.424  1.00  1.47           H  
ATOM   4221 1HB  PRO A 273      44.064   5.143 -24.203  1.00  1.47           H  
ATOM   4222 2HB  PRO A 273      43.435   3.896 -25.287  1.00  1.47           H  
ATOM   4223 1HG  PRO A 273      42.669   6.861 -25.131  1.00  1.47           H  
ATOM   4224 2HG  PRO A 273      43.072   5.921 -26.573  1.00  1.47           H  
ATOM   4225 1HD  PRO A 273      40.469   6.367 -25.814  1.00  1.47           H  
ATOM   4226 2HD  PRO A 273      40.955   4.805 -26.612  1.00  1.47           H  
ATOM   4227  N   ILE A 274      41.193   5.119 -21.564  1.00  1.58           N  
ATOM   4228  CA  ILE A 274      41.000   5.846 -20.320  1.00  1.58           C  
ATOM   4229  C   ILE A 274      41.169   4.914 -19.131  1.00  1.58           C  
ATOM   4230  O   ILE A 274      40.600   3.826 -19.101  1.00  1.58           O  
ATOM   4231  CB  ILE A 274      39.589   6.467 -20.282  1.00  1.58           C  
ATOM   4232  CG1 ILE A 274      39.419   7.455 -21.435  1.00  1.58           C  
ATOM   4233  CG2 ILE A 274      39.322   7.137 -18.950  1.00  1.58           C  
ATOM   4234  CD1 ILE A 274      38.000   7.933 -21.593  1.00  1.58           C  
ATOM   4235  H   ILE A 274      40.537   4.371 -21.785  1.00  1.58           H  
ATOM   4236  HA  ILE A 274      41.745   6.638 -20.253  1.00  1.58           H  
ATOM   4237  HB  ILE A 274      38.851   5.671 -20.434  1.00  1.58           H  
ATOM   4238 1HG1 ILE A 274      40.067   8.314 -21.273  1.00  1.58           H  
ATOM   4239 2HG1 ILE A 274      39.715   6.971 -22.359  1.00  1.58           H  
ATOM   4240 1HG2 ILE A 274      38.315   7.550 -18.948  1.00  1.58           H  
ATOM   4241 2HG2 ILE A 274      39.409   6.406 -18.151  1.00  1.58           H  
ATOM   4242 3HG2 ILE A 274      40.044   7.937 -18.792  1.00  1.58           H  
ATOM   4243 1HD1 ILE A 274      37.933   8.621 -22.436  1.00  1.58           H  
ATOM   4244 2HD1 ILE A 274      37.366   7.081 -21.768  1.00  1.58           H  
ATOM   4245 3HD1 ILE A 274      37.682   8.438 -20.684  1.00  1.58           H  
ATOM   4246  N   ARG A 275      41.980   5.304 -18.157  1.00  1.58           N  
ATOM   4247  CA  ARG A 275      42.132   4.435 -16.999  1.00  1.58           C  
ATOM   4248  C   ARG A 275      40.790   4.290 -16.299  1.00  1.58           C  
ATOM   4249  O   ARG A 275      40.167   5.288 -15.934  1.00  1.58           O  
ATOM   4250  CB  ARG A 275      43.152   4.997 -16.023  1.00  1.58           C  
ATOM   4251  CG  ARG A 275      43.466   4.100 -14.827  1.00  1.58           C  
ATOM   4252  CD  ARG A 275      44.543   4.687 -13.974  1.00  1.58           C  
ATOM   4253  NE  ARG A 275      44.870   3.841 -12.832  1.00  1.58           N  
ATOM   4254  CZ  ARG A 275      45.822   4.122 -11.917  1.00  1.58           C  
ATOM   4255  NH1 ARG A 275      46.528   5.227 -12.016  1.00  1.58           N1+
ATOM   4256  NH2 ARG A 275      46.047   3.287 -10.918  1.00  1.58           N  
ATOM   4257  H   ARG A 275      42.459   6.191 -18.209  1.00  1.58           H  
ATOM   4258  HA  ARG A 275      42.462   3.452 -17.333  1.00  1.58           H  
ATOM   4259 1HB  ARG A 275      44.087   5.190 -16.545  1.00  1.58           H  
ATOM   4260 2HB  ARG A 275      42.792   5.948 -15.632  1.00  1.58           H  
ATOM   4261 1HG  ARG A 275      42.565   3.980 -14.217  1.00  1.58           H  
ATOM   4262 2HG  ARG A 275      43.794   3.123 -15.181  1.00  1.58           H  
ATOM   4263 1HD  ARG A 275      45.446   4.817 -14.570  1.00  1.58           H  
ATOM   4264 2HD  ARG A 275      44.216   5.655 -13.597  1.00  1.58           H  
ATOM   4265  HE  ARG A 275      44.347   2.981 -12.720  1.00  1.58           H  
ATOM   4266 1HH1 ARG A 275      46.359   5.868 -12.779  1.00  1.58           H  
ATOM   4267 2HH1 ARG A 275      47.239   5.436 -11.330  1.00  1.58           H  
ATOM   4268 1HH2 ARG A 275      45.509   2.437 -10.841  1.00  1.58           H  
ATOM   4269 2HH2 ARG A 275      46.759   3.499 -10.234  1.00  1.58           H  
ATOM   4270  N   VAL A 276      40.381   3.054 -16.058  1.00  1.45           N  
ATOM   4271  CA  VAL A 276      39.119   2.787 -15.394  1.00  1.45           C  
ATOM   4272  C   VAL A 276      39.373   2.638 -13.890  1.00  1.45           C  
ATOM   4273  O   VAL A 276      40.250   1.863 -13.514  1.00  1.45           O  
ATOM   4274  CB  VAL A 276      38.488   1.505 -15.960  1.00  1.45           C  
ATOM   4275  CG1 VAL A 276      37.177   1.191 -15.230  1.00  1.45           C  
ATOM   4276  CG2 VAL A 276      38.259   1.688 -17.453  1.00  1.45           C  
ATOM   4277  H   VAL A 276      40.942   2.282 -16.385  1.00  1.45           H  
ATOM   4278  HA  VAL A 276      38.441   3.597 -15.623  1.00  1.45           H  
ATOM   4279  HB  VAL A 276      39.164   0.671 -15.795  1.00  1.45           H  
ATOM   4280 1HG1 VAL A 276      36.746   0.279 -15.631  1.00  1.45           H  
ATOM   4281 2HG1 VAL A 276      37.373   1.061 -14.164  1.00  1.45           H  
ATOM   4282 3HG1 VAL A 276      36.478   2.013 -15.370  1.00  1.45           H  
ATOM   4283 1HG2 VAL A 276      37.833   0.779 -17.869  1.00  1.45           H  
ATOM   4284 2HG2 VAL A 276      37.579   2.524 -17.621  1.00  1.45           H  
ATOM   4285 3HG2 VAL A 276      39.210   1.896 -17.949  1.00  1.45           H  
ATOM   4286  N   PRO A 277      38.708   3.407 -13.013  1.00  1.25           N  
ATOM   4287  CA  PRO A 277      38.855   3.332 -11.573  1.00  1.25           C  
ATOM   4288  C   PRO A 277      38.522   1.942 -11.066  1.00  1.25           C  
ATOM   4289  O   PRO A 277      37.650   1.251 -11.605  1.00  1.25           O  
ATOM   4290  CB  PRO A 277      37.848   4.362 -11.064  1.00  1.25           C  
ATOM   4291  CG  PRO A 277      37.675   5.329 -12.209  1.00  1.25           C  
ATOM   4292  CD  PRO A 277      37.806   4.490 -13.463  1.00  1.25           C  
ATOM   4293  HA  PRO A 277      39.885   3.610 -11.303  1.00  1.25           H  
ATOM   4294 1HB  PRO A 277      36.931   3.859 -10.765  1.00  1.25           H  
ATOM   4295 2HB  PRO A 277      38.239   4.849 -10.161  1.00  1.25           H  
ATOM   4296 1HG  PRO A 277      36.697   5.829 -12.136  1.00  1.25           H  
ATOM   4297 2HG  PRO A 277      38.439   6.119 -12.154  1.00  1.25           H  
ATOM   4298 1HD  PRO A 277      36.835   4.093 -13.791  1.00  1.25           H  
ATOM   4299 2HD  PRO A 277      38.283   5.137 -14.212  1.00  1.25           H  
ATOM   4300  N   ASN A 278      39.182   1.535  -9.998  1.00  1.04           N  
ATOM   4301  CA  ASN A 278      38.925   0.212  -9.467  1.00  1.04           C  
ATOM   4302  C   ASN A 278      37.701   0.189  -8.582  1.00  1.04           C  
ATOM   4303  O   ASN A 278      37.784   0.367  -7.367  1.00  1.04           O  
ATOM   4304  CB  ASN A 278      40.125  -0.306  -8.707  1.00  1.04           C  
ATOM   4305  CG  ASN A 278      41.286  -0.613  -9.611  1.00  1.04           C  
ATOM   4306  ND2 ASN A 278      42.464  -0.235  -9.190  1.00  1.04           N  
ATOM   4307  OD1 ASN A 278      41.119  -1.193 -10.689  1.00  1.04           O  
ATOM   4308  H   ASN A 278      39.879   2.127  -9.571  1.00  1.04           H  
ATOM   4309  HA  ASN A 278      38.729  -0.463 -10.301  1.00  1.04           H  
ATOM   4310 1HB  ASN A 278      40.437   0.432  -7.968  1.00  1.04           H  
ATOM   4311 2HB  ASN A 278      39.847  -1.213  -8.168  1.00  1.04           H  
ATOM   4312 1HD2 ASN A 278      43.274  -0.415  -9.749  1.00  1.04           H  
ATOM   4313 2HD2 ASN A 278      42.557   0.229  -8.309  1.00  1.04           H  
ATOM   4314  N   TYR A 279      36.559  -0.023  -9.210  1.00  0.86           N  
ATOM   4315  CA  TYR A 279      35.308  -0.059  -8.469  1.00  0.86           C  
ATOM   4316  C   TYR A 279      35.195  -1.425  -7.825  1.00  0.86           C  
ATOM   4317  O   TYR A 279      35.553  -2.427  -8.443  1.00  0.86           O  
ATOM   4318  CB  TYR A 279      34.111   0.182  -9.388  1.00  0.86           C  
ATOM   4319  CG  TYR A 279      34.094   1.574  -9.958  1.00  0.86           C  
ATOM   4320  CD1 TYR A 279      34.437   1.791 -11.282  1.00  0.86           C  
ATOM   4321  CD2 TYR A 279      33.770   2.623  -9.154  1.00  0.86           C  
ATOM   4322  CE1 TYR A 279      34.437   3.070 -11.796  1.00  0.86           C  
ATOM   4323  CE2 TYR A 279      33.779   3.921  -9.647  1.00  0.86           C  
ATOM   4324  CZ  TYR A 279      34.108   4.146 -10.970  1.00  0.86           C  
ATOM   4325  OH  TYR A 279      34.120   5.428 -11.484  1.00  0.86           O  
ATOM   4326  H   TYR A 279      36.592  -0.100 -10.227  1.00  0.86           H  
ATOM   4327  HA  TYR A 279      35.324   0.692  -7.684  1.00  0.86           H  
ATOM   4328 1HB  TYR A 279      34.122  -0.531 -10.211  1.00  0.86           H  
ATOM   4329 2HB  TYR A 279      33.181   0.030  -8.827  1.00  0.86           H  
ATOM   4330  HD1 TYR A 279      34.706   0.951 -11.922  1.00  0.86           H  
ATOM   4331  HD2 TYR A 279      33.503   2.425  -8.126  1.00  0.86           H  
ATOM   4332  HE1 TYR A 279      34.704   3.237 -12.837  1.00  0.86           H  
ATOM   4333  HE2 TYR A 279      33.518   4.760  -8.997  1.00  0.86           H  
ATOM   4334  HH  TYR A 279      33.940   6.083 -10.768  1.00  0.86           H  
ATOM   4335  N   ASN A 280      34.682  -1.478  -6.600  1.00  0.74           N  
ATOM   4336  CA  ASN A 280      34.476  -2.755  -5.940  1.00  0.74           C  
ATOM   4337  C   ASN A 280      33.035  -3.197  -6.108  1.00  0.74           C  
ATOM   4338  O   ASN A 280      32.733  -4.385  -6.016  1.00  0.74           O  
ATOM   4339  CB  ASN A 280      34.847  -2.678  -4.476  1.00  0.74           C  
ATOM   4340  CG  ASN A 280      36.319  -2.453  -4.248  1.00  0.74           C  
ATOM   4341  ND2 ASN A 280      36.648  -1.796  -3.169  1.00  0.74           N  
ATOM   4342  OD1 ASN A 280      37.166  -2.896  -5.027  1.00  0.74           O  
ATOM   4343  H   ASN A 280      34.399  -0.622  -6.131  1.00  0.74           H  
ATOM   4344  HA  ASN A 280      35.106  -3.507  -6.420  1.00  0.74           H  
ATOM   4345 1HB  ASN A 280      34.301  -1.854  -4.021  1.00  0.74           H  
ATOM   4346 2HB  ASN A 280      34.542  -3.596  -3.972  1.00  0.74           H  
ATOM   4347 1HD2 ASN A 280      37.614  -1.625  -2.961  1.00  0.74           H  
ATOM   4348 2HD2 ASN A 280      35.940  -1.484  -2.539  1.00  0.74           H  
ATOM   4349  N   LEU A 281      32.156  -2.231  -6.362  1.00  0.67           N  
ATOM   4350  CA  LEU A 281      30.733  -2.494  -6.529  1.00  0.67           C  
ATOM   4351  C   LEU A 281      30.162  -1.740  -7.721  1.00  0.67           C  
ATOM   4352  O   LEU A 281      30.366  -0.530  -7.855  1.00  0.67           O  
ATOM   4353  CB  LEU A 281      29.952  -2.086  -5.274  1.00  0.67           C  
ATOM   4354  CG  LEU A 281      28.438  -2.242  -5.371  1.00  0.67           C  
ATOM   4355  CD1 LEU A 281      28.091  -3.717  -5.468  1.00  0.67           C  
ATOM   4356  CD2 LEU A 281      27.802  -1.593  -4.184  1.00  0.67           C  
ATOM   4357  H   LEU A 281      32.487  -1.268  -6.389  1.00  0.67           H  
ATOM   4358  HA  LEU A 281      30.594  -3.558  -6.699  1.00  0.67           H  
ATOM   4359 1HB  LEU A 281      30.296  -2.693  -4.438  1.00  0.67           H  
ATOM   4360 2HB  LEU A 281      30.171  -1.039  -5.051  1.00  0.67           H  
ATOM   4361  HG  LEU A 281      28.079  -1.763  -6.274  1.00  0.67           H  
ATOM   4362 1HD1 LEU A 281      27.031  -3.827  -5.554  1.00  0.67           H  
ATOM   4363 2HD1 LEU A 281      28.564  -4.144  -6.345  1.00  0.67           H  
ATOM   4364 3HD1 LEU A 281      28.439  -4.239  -4.579  1.00  0.67           H  
ATOM   4365 1HD2 LEU A 281      26.726  -1.705  -4.241  1.00  0.67           H  
ATOM   4366 2HD2 LEU A 281      28.166  -2.057  -3.311  1.00  0.67           H  
ATOM   4367 3HD2 LEU A 281      28.062  -0.537  -4.160  1.00  0.67           H  
ATOM   4368  N   ASN A 282      29.457  -2.460  -8.583  1.00  0.64           N  
ATOM   4369  CA  ASN A 282      28.834  -1.839  -9.738  1.00  0.64           C  
ATOM   4370  C   ASN A 282      27.330  -2.120  -9.757  1.00  0.64           C  
ATOM   4371  O   ASN A 282      26.907  -3.275  -9.879  1.00  0.64           O  
ATOM   4372  CB  ASN A 282      29.513  -2.290 -11.004  1.00  0.64           C  
ATOM   4373  CG  ASN A 282      29.054  -1.514 -12.187  1.00  0.64           C  
ATOM   4374  ND2 ASN A 282      30.010  -1.113 -12.985  1.00  0.64           N  
ATOM   4375  OD1 ASN A 282      27.865  -1.248 -12.377  1.00  0.64           O  
ATOM   4376  H   ASN A 282      29.384  -3.468  -8.438  1.00  0.64           H  
ATOM   4377  HA  ASN A 282      28.952  -0.762  -9.657  1.00  0.64           H  
ATOM   4378 1HB  ASN A 282      30.593  -2.171 -10.900  1.00  0.64           H  
ATOM   4379 2HB  ASN A 282      29.309  -3.344 -11.163  1.00  0.64           H  
ATOM   4380 1HD2 ASN A 282      29.804  -0.544 -13.785  1.00  0.64           H  
ATOM   4381 2HD2 ASN A 282      30.958  -1.345 -12.777  1.00  0.64           H  
ATOM   4382  N   ILE A 283      26.536  -1.067  -9.571  1.00  0.63           N  
ATOM   4383  CA  ILE A 283      25.083  -1.198  -9.501  1.00  0.63           C  
ATOM   4384  C   ILE A 283      24.473  -0.727 -10.822  1.00  0.63           C  
ATOM   4385  O   ILE A 283      24.776   0.380 -11.275  1.00  0.63           O  
ATOM   4386  CB  ILE A 283      24.495  -0.339  -8.371  1.00  0.63           C  
ATOM   4387  CG1 ILE A 283      25.116  -0.717  -7.038  1.00  0.63           C  
ATOM   4388  CG2 ILE A 283      22.969  -0.547  -8.307  1.00  0.63           C  
ATOM   4389  CD1 ILE A 283      24.776   0.242  -5.931  1.00  0.63           C  
ATOM   4390  H   ILE A 283      26.965  -0.143  -9.505  1.00  0.63           H  
ATOM   4391  HA  ILE A 283      24.828  -2.238  -9.337  1.00  0.63           H  
ATOM   4392  HB  ILE A 283      24.731   0.678  -8.546  1.00  0.63           H  
ATOM   4393 1HG1 ILE A 283      24.795  -1.700  -6.758  1.00  0.63           H  
ATOM   4394 2HG1 ILE A 283      26.195  -0.724  -7.155  1.00  0.63           H  
ATOM   4395 1HG2 ILE A 283      22.558   0.045  -7.512  1.00  0.63           H  
ATOM   4396 2HG2 ILE A 283      22.513  -0.252  -9.253  1.00  0.63           H  
ATOM   4397 3HG2 ILE A 283      22.753  -1.599  -8.118  1.00  0.63           H  
ATOM   4398 1HD1 ILE A 283      25.267  -0.062  -5.026  1.00  0.63           H  
ATOM   4399 2HD1 ILE A 283      25.111   1.232  -6.183  1.00  0.63           H  
ATOM   4400 3HD1 ILE A 283      23.702   0.254  -5.777  1.00  0.63           H  
ATOM   4401  N   MET A 284      23.677  -1.575 -11.472  1.00  0.64           N  
ATOM   4402  CA  MET A 284      23.094  -1.193 -12.753  1.00  0.64           C  
ATOM   4403  C   MET A 284      21.587  -1.036 -12.720  1.00  0.64           C  
ATOM   4404  O   MET A 284      20.845  -2.007 -12.549  1.00  0.64           O  
ATOM   4405  CB  MET A 284      23.451  -2.207 -13.809  1.00  0.64           C  
ATOM   4406  CG  MET A 284      24.891  -2.349 -14.003  1.00  0.64           C  
ATOM   4407  SD  MET A 284      25.242  -3.410 -15.314  1.00  0.64           S  
ATOM   4408  CE  MET A 284      24.835  -2.378 -16.679  1.00  0.64           C  
ATOM   4409  H   MET A 284      23.482  -2.480 -11.055  1.00  0.64           H  
ATOM   4410  HA  MET A 284      23.506  -0.226 -13.047  1.00  0.64           H  
ATOM   4411 1HB  MET A 284      23.054  -3.178 -13.526  1.00  0.64           H  
ATOM   4412 2HB  MET A 284      22.990  -1.933 -14.754  1.00  0.64           H  
ATOM   4413 1HG  MET A 284      25.335  -1.381 -14.198  1.00  0.64           H  
ATOM   4414 2HG  MET A 284      25.351  -2.758 -13.098  1.00  0.64           H  
ATOM   4415 1HE  MET A 284      25.026  -2.886 -17.597  1.00  0.64           H  
ATOM   4416 2HE  MET A 284      23.784  -2.120 -16.627  1.00  0.64           H  
ATOM   4417 3HE  MET A 284      25.446  -1.476 -16.643  1.00  0.64           H  
ATOM   4418  N   ASP A 285      21.135   0.187 -12.934  1.00  0.67           N  
ATOM   4419  CA  ASP A 285      19.721   0.486 -12.944  1.00  0.67           C  
ATOM   4420  C   ASP A 285      19.084   0.065 -14.273  1.00  0.67           C  
ATOM   4421  O   ASP A 285      19.716   0.145 -15.338  1.00  0.67           O  
ATOM   4422  CB  ASP A 285      19.519   1.965 -12.628  1.00  0.67           C  
ATOM   4423  CG  ASP A 285      18.107   2.368 -12.435  1.00  0.67           C  
ATOM   4424  OD1 ASP A 285      17.498   1.955 -11.483  1.00  0.67           O  
ATOM   4425  OD2 ASP A 285      17.608   3.109 -13.236  1.00  0.67           O1-
ATOM   4426  H   ASP A 285      21.787   0.960 -13.078  1.00  0.67           H  
ATOM   4427  HA  ASP A 285      19.246  -0.083 -12.152  1.00  0.67           H  
ATOM   4428 1HB  ASP A 285      20.089   2.226 -11.732  1.00  0.67           H  
ATOM   4429 2HB  ASP A 285      19.926   2.555 -13.437  1.00  0.67           H  
ATOM   4430  N   GLU A 286      17.830  -0.396 -14.198  1.00  0.71           N  
ATOM   4431  CA  GLU A 286      17.056  -0.830 -15.367  1.00  0.71           C  
ATOM   4432  C   GLU A 286      17.870  -1.795 -16.235  1.00  0.71           C  
ATOM   4433  O   GLU A 286      17.995  -1.642 -17.456  1.00  0.71           O  
ATOM   4434  CB  GLU A 286      16.592   0.365 -16.177  1.00  0.71           C  
ATOM   4435  CG  GLU A 286      15.612   1.340 -15.462  1.00  0.71           C  
ATOM   4436  CD  GLU A 286      14.267   0.728 -15.214  1.00  0.71           C  
ATOM   4437  OE1 GLU A 286      14.138  -0.411 -15.515  1.00  0.71           O  
ATOM   4438  OE2 GLU A 286      13.356   1.389 -14.729  1.00  0.71           O1-
ATOM   4439  H   GLU A 286      17.398  -0.447 -13.285  1.00  0.71           H  
ATOM   4440  HA  GLU A 286      16.177  -1.366 -15.011  1.00  0.71           H  
ATOM   4441 1HB  GLU A 286      17.457   0.924 -16.491  1.00  0.71           H  
ATOM   4442 2HB  GLU A 286      16.103   0.003 -17.069  1.00  0.71           H  
ATOM   4443 1HG  GLU A 286      16.040   1.629 -14.509  1.00  0.71           H  
ATOM   4444 2HG  GLU A 286      15.496   2.241 -16.067  1.00  0.71           H  
ATOM   4445  N   ALA A 287      18.380  -2.820 -15.570  1.00  0.75           N  
ATOM   4446  CA  ALA A 287      19.268  -3.838 -16.104  1.00  0.75           C  
ATOM   4447  C   ALA A 287      18.663  -4.696 -17.214  1.00  0.75           C  
ATOM   4448  O   ALA A 287      19.381  -5.476 -17.819  1.00  0.75           O  
ATOM   4449  CB  ALA A 287      19.751  -4.725 -14.985  1.00  0.75           C  
ATOM   4450  H   ALA A 287      18.149  -2.874 -14.579  1.00  0.75           H  
ATOM   4451  HA  ALA A 287      20.131  -3.321 -16.523  1.00  0.75           H  
ATOM   4452 1HB  ALA A 287      20.464  -5.452 -15.369  1.00  0.75           H  
ATOM   4453 2HB  ALA A 287      20.233  -4.109 -14.219  1.00  0.75           H  
ATOM   4454 3HB  ALA A 287      18.900  -5.247 -14.545  1.00  0.75           H  
ATOM   4455  N   HIS A 288      17.354  -4.680 -17.419  1.00  0.77           N  
ATOM   4456  CA  HIS A 288      16.796  -5.485 -18.510  1.00  0.77           C  
ATOM   4457  C   HIS A 288      16.866  -4.777 -19.878  1.00  0.77           C  
ATOM   4458  O   HIS A 288      16.541  -5.371 -20.908  1.00  0.77           O  
ATOM   4459  CB  HIS A 288      15.341  -5.874 -18.253  1.00  0.77           C  
ATOM   4460  CG  HIS A 288      14.374  -4.710 -18.186  1.00  0.77           C  
ATOM   4461  CD2 HIS A 288      13.458  -4.257 -19.086  1.00  0.77           C  
ATOM   4462  ND1 HIS A 288      14.295  -3.859 -17.099  1.00  0.77           N  
ATOM   4463  CE1 HIS A 288      13.369  -2.934 -17.340  1.00  0.77           C  
ATOM   4464  NE2 HIS A 288      12.852  -3.160 -18.532  1.00  0.77           N  
ATOM   4465  H   HIS A 288      16.770  -4.060 -16.877  1.00  0.77           H  
ATOM   4466  HA  HIS A 288      17.367  -6.406 -18.599  1.00  0.77           H  
ATOM   4467 1HB  HIS A 288      15.004  -6.550 -19.041  1.00  0.77           H  
ATOM   4468 2HB  HIS A 288      15.273  -6.429 -17.313  1.00  0.77           H  
ATOM   4469  HD2 HIS A 288      13.242  -4.685 -20.067  1.00  0.77           H  
ATOM   4470  HE1 HIS A 288      13.076  -2.132 -16.674  1.00  0.77           H  
ATOM   4471  HE2 HIS A 288      12.123  -2.613 -18.971  1.00  0.81           H  
ATOM   4472  N   PHE A 289      17.238  -3.495 -19.886  1.00  0.78           N  
ATOM   4473  CA  PHE A 289      17.231  -2.689 -21.106  1.00  0.78           C  
ATOM   4474  C   PHE A 289      18.160  -3.232 -22.193  1.00  0.78           C  
ATOM   4475  O   PHE A 289      19.333  -3.540 -21.949  1.00  0.78           O  
ATOM   4476  CB  PHE A 289      17.550  -1.255 -20.758  1.00  0.78           C  
ATOM   4477  CG  PHE A 289      17.375  -0.267 -21.863  1.00  0.78           C  
ATOM   4478  CD1 PHE A 289      16.166  -0.194 -22.549  1.00  0.78           C  
ATOM   4479  CD2 PHE A 289      18.347   0.652 -22.148  1.00  0.78           C  
ATOM   4480  CE1 PHE A 289      15.956   0.762 -23.513  1.00  0.78           C  
ATOM   4481  CE2 PHE A 289      18.139   1.615 -23.103  1.00  0.78           C  
ATOM   4482  CZ  PHE A 289      16.944   1.669 -23.791  1.00  0.78           C  
ATOM   4483  H   PHE A 289      17.517  -3.040 -19.014  1.00  0.78           H  
ATOM   4484  HA  PHE A 289      16.214  -2.704 -21.502  1.00  0.78           H  
ATOM   4485 1HB  PHE A 289      16.935  -0.962 -19.919  1.00  0.78           H  
ATOM   4486 2HB  PHE A 289      18.584  -1.194 -20.416  1.00  0.78           H  
ATOM   4487  HD1 PHE A 289      15.375  -0.905 -22.309  1.00  0.78           H  
ATOM   4488  HD2 PHE A 289      19.281   0.620 -21.594  1.00  0.78           H  
ATOM   4489  HE1 PHE A 289      15.001   0.808 -24.045  1.00  0.78           H  
ATOM   4490  HE2 PHE A 289      18.921   2.341 -23.316  1.00  0.78           H  
ATOM   4491  HZ  PHE A 289      16.779   2.435 -24.550  1.00  0.78           H  
ATOM   4492  N   THR A 290      17.624  -3.335 -23.410  1.00  0.77           N  
ATOM   4493  CA  THR A 290      18.342  -3.933 -24.533  1.00  0.77           C  
ATOM   4494  C   THR A 290      19.203  -3.021 -25.420  1.00  0.77           C  
ATOM   4495  O   THR A 290      19.747  -3.480 -26.417  1.00  0.77           O  
ATOM   4496  CB  THR A 290      17.355  -4.723 -25.402  1.00  0.77           C  
ATOM   4497  CG2 THR A 290      16.751  -5.853 -24.586  1.00  0.77           C  
ATOM   4498  OG1 THR A 290      16.314  -3.854 -25.873  1.00  0.77           O  
ATOM   4499  H   THR A 290      16.669  -3.037 -23.545  1.00  0.77           H  
ATOM   4500  HA  THR A 290      19.024  -4.667 -24.105  1.00  0.77           H  
ATOM   4501  HB  THR A 290      17.885  -5.142 -26.260  1.00  0.77           H  
ATOM   4502  HG1 THR A 290      15.762  -3.603 -25.127  1.00  0.77           H  
ATOM   4503 1HG2 THR A 290      16.055  -6.422 -25.205  1.00  0.77           H  
ATOM   4504 2HG2 THR A 290      17.545  -6.511 -24.235  1.00  0.77           H  
ATOM   4505 3HG2 THR A 290      16.220  -5.442 -23.726  1.00  0.77           H  
ATOM   4506  N   ASP A 291      19.331  -1.740 -25.112  1.00  0.75           N  
ATOM   4507  CA  ASP A 291      20.250  -0.932 -25.921  1.00  0.75           C  
ATOM   4508  C   ASP A 291      21.652  -1.560 -25.802  1.00  0.75           C  
ATOM   4509  O   ASP A 291      22.059  -1.875 -24.680  1.00  0.75           O  
ATOM   4510  CB  ASP A 291      20.317   0.527 -25.466  1.00  0.75           C  
ATOM   4511  CG  ASP A 291      21.204   1.441 -26.375  1.00  0.75           C  
ATOM   4512  OD1 ASP A 291      20.652   2.110 -27.250  1.00  0.75           O  
ATOM   4513  OD2 ASP A 291      22.437   1.426 -26.217  1.00  0.75           O1-
ATOM   4514  H   ASP A 291      18.845  -1.348 -24.315  1.00  0.75           H  
ATOM   4515  HA  ASP A 291      19.886  -0.946 -26.942  1.00  0.75           H  
ATOM   4516 1HB  ASP A 291      19.315   0.934 -25.489  1.00  0.75           H  
ATOM   4517 2HB  ASP A 291      20.675   0.577 -24.439  1.00  0.75           H  
ATOM   4518  N   PRO A 292      22.429  -1.725 -26.894  1.00  0.73           N  
ATOM   4519  CA  PRO A 292      23.776  -2.272 -26.921  1.00  0.73           C  
ATOM   4520  C   PRO A 292      24.710  -1.714 -25.874  1.00  0.73           C  
ATOM   4521  O   PRO A 292      25.591  -2.428 -25.396  1.00  0.73           O  
ATOM   4522  CB  PRO A 292      24.258  -1.849 -28.303  1.00  0.73           C  
ATOM   4523  CG  PRO A 292      23.037  -1.835 -29.114  1.00  0.73           C  
ATOM   4524  CD  PRO A 292      21.951  -1.326 -28.218  1.00  0.73           C  
ATOM   4525  HA  PRO A 292      23.730  -3.363 -26.857  1.00  0.73           H  
ATOM   4526 1HB  PRO A 292      24.745  -0.864 -28.248  1.00  0.73           H  
ATOM   4527 2HB  PRO A 292      25.009  -2.557 -28.670  1.00  0.73           H  
ATOM   4528 1HG  PRO A 292      23.179  -1.220 -30.015  1.00  0.73           H  
ATOM   4529 2HG  PRO A 292      22.852  -2.833 -29.444  1.00  0.73           H  
ATOM   4530 1HD  PRO A 292      21.859  -0.247 -28.323  1.00  0.73           H  
ATOM   4531 2HD  PRO A 292      21.041  -1.853 -28.462  1.00  0.73           H  
ATOM   4532  N   SER A 293      24.556  -0.442 -25.492  1.00  0.70           N  
ATOM   4533  CA  SER A 293      25.477   0.097 -24.503  1.00  0.70           C  
ATOM   4534  C   SER A 293      25.150  -0.377 -23.086  1.00  0.70           C  
ATOM   4535  O   SER A 293      26.015  -0.409 -22.209  1.00  0.70           O  
ATOM   4536  CB  SER A 293      25.488   1.600 -24.598  1.00  0.70           C  
ATOM   4537  OG  SER A 293      24.251   2.160 -24.244  1.00  0.70           O  
ATOM   4538  H   SER A 293      23.806   0.164 -25.858  1.00  0.70           H  
ATOM   4539  HA  SER A 293      26.479  -0.255 -24.745  1.00  0.70           H  
ATOM   4540 1HB  SER A 293      26.264   1.983 -23.942  1.00  0.70           H  
ATOM   4541 2HB  SER A 293      25.744   1.897 -25.613  1.00  0.70           H  
ATOM   4542  HG  SER A 293      23.605   1.846 -24.928  1.00  0.70           H  
ATOM   4543  N   SER A 294      23.912  -0.809 -22.863  1.00  0.67           N  
ATOM   4544  CA  SER A 294      23.531  -1.308 -21.557  1.00  0.67           C  
ATOM   4545  C   SER A 294      23.895  -2.769 -21.522  1.00  0.67           C  
ATOM   4546  O   SER A 294      24.365  -3.293 -20.511  1.00  0.67           O  
ATOM   4547  CB  SER A 294      22.053  -1.139 -21.321  1.00  0.67           C  
ATOM   4548  OG  SER A 294      21.699   0.215 -21.312  1.00  0.67           O  
ATOM   4549  H   SER A 294      23.231  -0.821 -23.616  1.00  0.67           H  
ATOM   4550  HA  SER A 294      24.091  -0.781 -20.783  1.00  0.67           H  
ATOM   4551 1HB  SER A 294      21.487  -1.668 -22.095  1.00  0.67           H  
ATOM   4552 2HB  SER A 294      21.793  -1.581 -20.367  1.00  0.67           H  
ATOM   4553  HG  SER A 294      21.731   0.497 -22.229  1.00  0.67           H  
ATOM   4554  N   ILE A 295      23.732  -3.416 -22.677  1.00  0.65           N  
ATOM   4555  CA  ILE A 295      24.024  -4.832 -22.765  1.00  0.65           C  
ATOM   4556  C   ILE A 295      25.536  -5.017 -22.592  1.00  0.65           C  
ATOM   4557  O   ILE A 295      25.984  -5.867 -21.810  1.00  0.65           O  
ATOM   4558  CB  ILE A 295      23.621  -5.392 -24.133  1.00  0.65           C  
ATOM   4559  CG1 ILE A 295      22.124  -5.386 -24.374  1.00  0.65           C  
ATOM   4560  CG2 ILE A 295      24.047  -6.797 -24.140  1.00  0.65           C  
ATOM   4561  CD1 ILE A 295      21.772  -5.648 -25.844  1.00  0.65           C  
ATOM   4562  H   ILE A 295      23.339  -2.916 -23.474  1.00  0.65           H  
ATOM   4563  HA  ILE A 295      23.510  -5.367 -21.983  1.00  0.65           H  
ATOM   4564  HB  ILE A 295      24.096  -4.830 -24.913  1.00  0.65           H  
ATOM   4565 1HG1 ILE A 295      21.679  -6.175 -23.781  1.00  0.65           H  
ATOM   4566 2HG1 ILE A 295      21.696  -4.428 -24.066  1.00  0.65           H  
ATOM   4567 1HG2 ILE A 295      23.800  -7.261 -25.090  1.00  0.65           H  
ATOM   4568 2HG2 ILE A 295      25.109  -6.825 -23.974  1.00  0.65           H  
ATOM   4569 3HG2 ILE A 295      23.543  -7.328 -23.339  1.00  0.65           H  
ATOM   4570 1HD1 ILE A 295      20.695  -5.676 -25.964  1.00  0.65           H  
ATOM   4571 2HD1 ILE A 295      22.174  -4.872 -26.469  1.00  0.65           H  
ATOM   4572 3HD1 ILE A 295      22.184  -6.581 -26.157  1.00  0.65           H  
ATOM   4573  N   ALA A 296      26.326  -4.212 -23.313  1.00  0.64           N  
ATOM   4574  CA  ALA A 296      27.775  -4.274 -23.214  1.00  0.64           C  
ATOM   4575  C   ALA A 296      28.230  -3.948 -21.800  1.00  0.64           C  
ATOM   4576  O   ALA A 296      29.130  -4.603 -21.267  1.00  0.64           O  
ATOM   4577  CB  ALA A 296      28.414  -3.308 -24.193  1.00  0.64           C  
ATOM   4578  H   ALA A 296      25.919  -3.536 -23.956  1.00  0.64           H  
ATOM   4579  HA  ALA A 296      28.086  -5.287 -23.454  1.00  0.64           H  
ATOM   4580 1HB  ALA A 296      29.501  -3.378 -24.129  1.00  0.64           H  
ATOM   4581 2HB  ALA A 296      28.088  -3.567 -25.196  1.00  0.64           H  
ATOM   4582 3HB  ALA A 296      28.100  -2.289 -23.959  1.00  0.64           H  
ATOM   4583  N   ALA A 297      27.594  -2.963 -21.152  1.00  0.64           N  
ATOM   4584  CA  ALA A 297      27.975  -2.659 -19.789  1.00  0.64           C  
ATOM   4585  C   ALA A 297      27.728  -3.868 -18.891  1.00  0.64           C  
ATOM   4586  O   ALA A 297      28.608  -4.245 -18.119  1.00  0.64           O  
ATOM   4587  CB  ALA A 297      27.206  -1.448 -19.289  1.00  0.64           C  
ATOM   4588  H   ALA A 297      26.877  -2.393 -21.601  1.00  0.64           H  
ATOM   4589  HA  ALA A 297      29.042  -2.437 -19.771  1.00  0.64           H  
ATOM   4590 1HB  ALA A 297      27.505  -1.213 -18.271  1.00  0.64           H  
ATOM   4591 2HB  ALA A 297      27.414  -0.598 -19.938  1.00  0.64           H  
ATOM   4592 3HB  ALA A 297      26.143  -1.658 -19.315  1.00  0.64           H  
ATOM   4593  N   ARG A 298      26.583  -4.553 -19.060  1.00  0.64           N  
ATOM   4594  CA  ARG A 298      26.280  -5.726 -18.236  1.00  0.64           C  
ATOM   4595  C   ARG A 298      27.300  -6.825 -18.443  1.00  0.64           C  
ATOM   4596  O   ARG A 298      27.703  -7.496 -17.484  1.00  0.64           O  
ATOM   4597  CB  ARG A 298      24.878  -6.265 -18.517  1.00  0.64           C  
ATOM   4598  CG  ARG A 298      23.764  -5.427 -17.957  1.00  0.64           C  
ATOM   4599  CD  ARG A 298      22.464  -6.052 -17.969  1.00  0.64           C  
ATOM   4600  NE  ARG A 298      21.947  -6.297 -19.302  1.00  0.64           N  
ATOM   4601  CZ  ARG A 298      21.284  -5.413 -20.064  1.00  0.64           C  
ATOM   4602  NH1 ARG A 298      21.086  -4.184 -19.711  1.00  0.64           N1+
ATOM   4603  NH2 ARG A 298      20.815  -5.812 -21.194  1.00  0.64           N  
ATOM   4604  H   ARG A 298      25.886  -4.221 -19.729  1.00  0.64           H  
ATOM   4605  HA  ARG A 298      26.318  -5.426 -17.192  1.00  0.64           H  
ATOM   4606 1HB  ARG A 298      24.722  -6.338 -19.594  1.00  0.64           H  
ATOM   4607 2HB  ARG A 298      24.779  -7.270 -18.104  1.00  0.64           H  
ATOM   4608 1HG  ARG A 298      23.969  -5.245 -16.928  1.00  0.64           H  
ATOM   4609 2HG  ARG A 298      23.684  -4.499 -18.494  1.00  0.64           H  
ATOM   4610 1HD  ARG A 298      22.514  -7.005 -17.444  1.00  0.64           H  
ATOM   4611 2HD  ARG A 298      21.784  -5.398 -17.454  1.00  0.64           H  
ATOM   4612  HE  ARG A 298      22.014  -7.237 -19.695  1.00  0.64           H  
ATOM   4613 1HH1 ARG A 298      21.440  -3.842 -18.836  1.00  0.64           H  
ATOM   4614 2HH1 ARG A 298      20.558  -3.588 -20.358  1.00  0.64           H  
ATOM   4615 1HH2 ARG A 298      20.960  -6.790 -21.436  1.00  0.64           H  
ATOM   4616 2HH2 ARG A 298      20.293  -5.149 -21.775  1.00  0.64           H  
ATOM   4617  N   GLY A 299      27.732  -7.005 -19.688  1.00  0.65           N  
ATOM   4618  CA  GLY A 299      28.741  -7.993 -20.017  1.00  0.65           C  
ATOM   4619  C   GLY A 299      30.060  -7.687 -19.304  1.00  0.65           C  
ATOM   4620  O   GLY A 299      30.625  -8.526 -18.586  1.00  0.65           O  
ATOM   4621  H   GLY A 299      27.328  -6.440 -20.439  1.00  0.65           H  
ATOM   4622 1HA  GLY A 299      28.385  -8.979 -19.724  1.00  0.65           H  
ATOM   4623 2HA  GLY A 299      28.896  -8.010 -21.094  1.00  0.65           H  
ATOM   4624  N   TYR A 300      30.538  -6.458 -19.478  1.00  0.66           N  
ATOM   4625  CA  TYR A 300      31.785  -6.010 -18.868  1.00  0.66           C  
ATOM   4626  C   TYR A 300      31.761  -6.209 -17.364  1.00  0.66           C  
ATOM   4627  O   TYR A 300      32.694  -6.764 -16.777  1.00  0.66           O  
ATOM   4628  CB  TYR A 300      32.023  -4.544 -19.185  1.00  0.66           C  
ATOM   4629  CG  TYR A 300      33.256  -3.995 -18.580  1.00  0.66           C  
ATOM   4630  CD1 TYR A 300      34.470  -4.250 -19.177  1.00  0.66           C  
ATOM   4631  CD2 TYR A 300      33.182  -3.213 -17.444  1.00  0.66           C  
ATOM   4632  CE1 TYR A 300      35.612  -3.715 -18.647  1.00  0.66           C  
ATOM   4633  CE2 TYR A 300      34.322  -2.679 -16.911  1.00  0.66           C  
ATOM   4634  CZ  TYR A 300      35.534  -2.926 -17.515  1.00  0.66           C  
ATOM   4635  OH  TYR A 300      36.675  -2.376 -17.004  1.00  0.66           O  
ATOM   4636  H   TYR A 300      30.016  -5.808 -20.068  1.00  0.66           H  
ATOM   4637  HA  TYR A 300      32.602  -6.601 -19.262  1.00  0.66           H  
ATOM   4638 1HB  TYR A 300      32.082  -4.412 -20.267  1.00  0.66           H  
ATOM   4639 2HB  TYR A 300      31.177  -3.952 -18.833  1.00  0.66           H  
ATOM   4640  HD1 TYR A 300      34.519  -4.863 -20.078  1.00  0.66           H  
ATOM   4641  HD2 TYR A 300      32.221  -3.016 -16.984  1.00  0.66           H  
ATOM   4642  HE1 TYR A 300      36.570  -3.901 -19.123  1.00  0.66           H  
ATOM   4643  HE2 TYR A 300      34.269  -2.052 -16.022  1.00  0.66           H  
ATOM   4644  HH  TYR A 300      36.437  -1.707 -16.350  1.00  0.66           H  
ATOM   4645  N   ILE A 301      30.685  -5.758 -16.745  1.00  0.67           N  
ATOM   4646  CA  ILE A 301      30.515  -5.842 -15.313  1.00  0.67           C  
ATOM   4647  C   ILE A 301      30.452  -7.275 -14.850  1.00  0.67           C  
ATOM   4648  O   ILE A 301      31.142  -7.636 -13.897  1.00  0.67           O  
ATOM   4649  CB  ILE A 301      29.270  -5.067 -14.956  1.00  0.67           C  
ATOM   4650  CG1 ILE A 301      29.613  -3.637 -15.250  1.00  0.67           C  
ATOM   4651  CG2 ILE A 301      28.860  -5.278 -13.506  1.00  0.67           C  
ATOM   4652  CD1 ILE A 301      28.484  -2.767 -15.308  1.00  0.67           C  
ATOM   4653  H   ILE A 301      29.948  -5.314 -17.295  1.00  0.67           H  
ATOM   4654  HA  ILE A 301      31.366  -5.363 -14.838  1.00  0.67           H  
ATOM   4655  HB  ILE A 301      28.452  -5.358 -15.617  1.00  0.67           H  
ATOM   4656 1HG1 ILE A 301      30.285  -3.297 -14.479  1.00  0.67           H  
ATOM   4657 2HG1 ILE A 301      30.128  -3.580 -16.200  1.00  0.67           H  
ATOM   4658 1HG2 ILE A 301      27.977  -4.673 -13.290  1.00  0.67           H  
ATOM   4659 2HG2 ILE A 301      28.631  -6.329 -13.344  1.00  0.67           H  
ATOM   4660 3HG2 ILE A 301      29.675  -4.979 -12.851  1.00  0.67           H  
ATOM   4661 1HD1 ILE A 301      28.801  -1.764 -15.510  1.00  0.67           H  
ATOM   4662 2HD1 ILE A 301      27.851  -3.097 -16.097  1.00  0.67           H  
ATOM   4663 3HD1 ILE A 301      27.954  -2.800 -14.376  1.00  0.67           H  
ATOM   4664  N   SER A 302      29.680  -8.110 -15.541  1.00  0.70           N  
ATOM   4665  CA  SER A 302      29.583  -9.506 -15.167  1.00  0.70           C  
ATOM   4666  C   SER A 302      30.960 -10.134 -15.233  1.00  0.70           C  
ATOM   4667  O   SER A 302      31.330 -10.908 -14.356  1.00  0.70           O  
ATOM   4668  CB  SER A 302      28.657 -10.238 -16.108  1.00  0.70           C  
ATOM   4669  OG  SER A 302      27.359  -9.746 -16.001  1.00  0.70           O  
ATOM   4670  H   SER A 302      29.126  -7.779 -16.330  1.00  0.70           H  
ATOM   4671  HA  SER A 302      29.210  -9.574 -14.148  1.00  0.70           H  
ATOM   4672 1HB  SER A 302      29.008 -10.118 -17.135  1.00  0.70           H  
ATOM   4673 2HB  SER A 302      28.670 -11.301 -15.879  1.00  0.70           H  
ATOM   4674  HG  SER A 302      27.410  -8.823 -16.339  1.00  0.70           H  
ATOM   4675  N   THR A 303      31.736  -9.772 -16.255  1.00  0.72           N  
ATOM   4676  CA  THR A 303      33.066 -10.314 -16.431  1.00  0.72           C  
ATOM   4677  C   THR A 303      33.949  -9.909 -15.249  1.00  0.72           C  
ATOM   4678  O   THR A 303      34.616 -10.753 -14.659  1.00  0.72           O  
ATOM   4679  CB  THR A 303      33.652  -9.833 -17.769  1.00  0.72           C  
ATOM   4680  CG2 THR A 303      35.056 -10.382 -17.955  1.00  0.72           C  
ATOM   4681  OG1 THR A 303      32.773 -10.288 -18.838  1.00  0.72           O  
ATOM   4682  H   THR A 303      31.371  -9.131 -16.960  1.00  0.72           H  
ATOM   4683  HA  THR A 303      33.000 -11.402 -16.454  1.00  0.72           H  
ATOM   4684  HB  THR A 303      33.692  -8.754 -17.783  1.00  0.72           H  
ATOM   4685  HG1 THR A 303      31.887  -9.834 -18.732  1.00  0.72           H  
ATOM   4686 1HG2 THR A 303      35.481 -10.046 -18.885  1.00  0.72           H  
ATOM   4687 2HG2 THR A 303      35.671 -10.030 -17.142  1.00  0.72           H  
ATOM   4688 3HG2 THR A 303      35.025 -11.471 -17.945  1.00  0.72           H  
ATOM   4689  N   ARG A 304      33.905  -8.632 -14.851  1.00  0.74           N  
ATOM   4690  CA  ARG A 304      34.696  -8.166 -13.707  1.00  0.74           C  
ATOM   4691  C   ARG A 304      34.280  -8.901 -12.426  1.00  0.74           C  
ATOM   4692  O   ARG A 304      35.093  -9.163 -11.521  1.00  0.74           O  
ATOM   4693  CB  ARG A 304      34.547  -6.664 -13.539  1.00  0.74           C  
ATOM   4694  CG  ARG A 304      35.189  -5.816 -14.649  1.00  0.74           C  
ATOM   4695  CD  ARG A 304      36.684  -5.838 -14.561  1.00  0.74           C  
ATOM   4696  NE  ARG A 304      37.298  -4.957 -15.535  1.00  0.74           N  
ATOM   4697  CZ  ARG A 304      38.621  -4.849 -15.781  1.00  0.74           C  
ATOM   4698  NH1 ARG A 304      39.489  -5.568 -15.127  1.00  0.74           N1+
ATOM   4699  NH2 ARG A 304      39.029  -3.988 -16.681  1.00  0.74           N  
ATOM   4700  H   ARG A 304      33.334  -7.968 -15.377  1.00  0.74           H  
ATOM   4701  HA  ARG A 304      35.746  -8.379 -13.902  1.00  0.74           H  
ATOM   4702 1HB  ARG A 304      33.487  -6.411 -13.501  1.00  0.74           H  
ATOM   4703 2HB  ARG A 304      34.992  -6.362 -12.589  1.00  0.74           H  
ATOM   4704 1HG  ARG A 304      34.904  -6.216 -15.622  1.00  0.74           H  
ATOM   4705 2HG  ARG A 304      34.849  -4.784 -14.571  1.00  0.74           H  
ATOM   4706 1HD  ARG A 304      36.989  -5.510 -13.568  1.00  0.74           H  
ATOM   4707 2HD  ARG A 304      37.050  -6.847 -14.733  1.00  0.74           H  
ATOM   4708  HE  ARG A 304      36.682  -4.365 -16.073  1.00  0.74           H  
ATOM   4709 1HH1 ARG A 304      39.178  -6.202 -14.388  1.00  0.74           H  
ATOM   4710 2HH1 ARG A 304      40.473  -5.467 -15.309  1.00  0.74           H  
ATOM   4711 1HH2 ARG A 304      38.338  -3.411 -17.139  1.00  0.74           H  
ATOM   4712 2HH2 ARG A 304      40.027  -3.873 -16.868  1.00  0.74           H  
ATOM   4713  N   VAL A 305      33.007  -9.268 -12.345  1.00  0.76           N  
ATOM   4714  CA  VAL A 305      32.566 -10.034 -11.206  1.00  0.76           C  
ATOM   4715  C   VAL A 305      33.136 -11.455 -11.290  1.00  0.76           C  
ATOM   4716  O   VAL A 305      33.741 -11.937 -10.338  1.00  0.76           O  
ATOM   4717  CB  VAL A 305      31.030 -10.082 -11.121  1.00  0.76           C  
ATOM   4718  CG1 VAL A 305      30.614 -10.986 -10.033  1.00  0.76           C  
ATOM   4719  CG2 VAL A 305      30.471  -8.720 -10.841  1.00  0.76           C  
ATOM   4720  H   VAL A 305      32.345  -8.993 -13.071  1.00  0.76           H  
ATOM   4721  HA  VAL A 305      32.951  -9.568 -10.314  1.00  0.76           H  
ATOM   4722  HB  VAL A 305      30.633 -10.463 -12.049  1.00  0.76           H  
ATOM   4723 1HG1 VAL A 305      29.550 -11.019  -9.976  1.00  0.76           H  
ATOM   4724 2HG1 VAL A 305      31.000 -11.988 -10.211  1.00  0.76           H  
ATOM   4725 3HG1 VAL A 305      31.005 -10.590  -9.103  1.00  0.76           H  
ATOM   4726 1HG2 VAL A 305      29.399  -8.807 -10.787  1.00  0.76           H  
ATOM   4727 2HG2 VAL A 305      30.848  -8.357  -9.908  1.00  0.76           H  
ATOM   4728 3HG2 VAL A 305      30.741  -8.035 -11.615  1.00  0.76           H  
ATOM   4729  N   GLU A 306      33.041 -12.098 -12.456  1.00  0.77           N  
ATOM   4730  CA  GLU A 306      33.543 -13.466 -12.636  1.00  0.77           C  
ATOM   4731  C   GLU A 306      35.059 -13.564 -12.407  1.00  0.77           C  
ATOM   4732  O   GLU A 306      35.561 -14.601 -11.965  1.00  0.77           O  
ATOM   4733  CB  GLU A 306      33.167 -14.016 -14.018  1.00  0.77           C  
ATOM   4734  CG  GLU A 306      31.654 -14.301 -14.197  1.00  0.77           C  
ATOM   4735  CD  GLU A 306      31.284 -14.834 -15.574  1.00  0.77           C  
ATOM   4736  OE1 GLU A 306      32.170 -15.082 -16.360  1.00  0.77           O  
ATOM   4737  OE2 GLU A 306      30.108 -14.980 -15.838  1.00  0.77           O1-
ATOM   4738  H   GLU A 306      32.563 -11.640 -13.227  1.00  0.77           H  
ATOM   4739  HA  GLU A 306      33.050 -14.095 -11.899  1.00  0.77           H  
ATOM   4740 1HB  GLU A 306      33.462 -13.298 -14.784  1.00  0.77           H  
ATOM   4741 2HB  GLU A 306      33.711 -14.939 -14.204  1.00  0.77           H  
ATOM   4742 1HG  GLU A 306      31.352 -15.033 -13.449  1.00  0.77           H  
ATOM   4743 2HG  GLU A 306      31.099 -13.389 -14.005  1.00  0.77           H  
ATOM   4744  N   MET A 307      35.778 -12.470 -12.671  1.00  0.77           N  
ATOM   4745  CA  MET A 307      37.226 -12.378 -12.478  1.00  0.77           C  
ATOM   4746  C   MET A 307      37.592 -12.224 -10.996  1.00  0.77           C  
ATOM   4747  O   MET A 307      38.770 -12.293 -10.635  1.00  0.77           O  
ATOM   4748  CB  MET A 307      37.762 -11.160 -13.236  1.00  0.77           C  
ATOM   4749  CG  MET A 307      37.696 -11.236 -14.757  1.00  0.77           C  
ATOM   4750  SD  MET A 307      38.072  -9.634 -15.537  1.00  0.77           S  
ATOM   4751  CE  MET A 307      39.824  -9.539 -15.382  1.00  0.77           C  
ATOM   4752  H   MET A 307      35.293 -11.673 -13.082  1.00  0.77           H  
ATOM   4753  HA  MET A 307      37.686 -13.290 -12.854  1.00  0.77           H  
ATOM   4754 1HB  MET A 307      37.199 -10.278 -12.931  1.00  0.77           H  
ATOM   4755 2HB  MET A 307      38.801 -10.987 -12.955  1.00  0.77           H  
ATOM   4756 1HG  MET A 307      38.448 -11.950 -15.091  1.00  0.77           H  
ATOM   4757 2HG  MET A 307      36.744 -11.592 -15.101  1.00  0.77           H  
ATOM   4758 1HE  MET A 307      40.183  -8.606 -15.817  1.00  0.77           H  
ATOM   4759 2HE  MET A 307      40.103  -9.580 -14.331  1.00  0.77           H  
ATOM   4760 3HE  MET A 307      40.283 -10.379 -15.909  1.00  0.77           H  
ATOM   4761  N   GLY A 308      36.588 -11.995 -10.139  1.00  0.76           N  
ATOM   4762  CA  GLY A 308      36.781 -11.796  -8.710  1.00  0.76           C  
ATOM   4763  C   GLY A 308      37.226 -10.380  -8.360  1.00  0.76           C  
ATOM   4764  O   GLY A 308      37.749 -10.147  -7.268  1.00  0.76           O  
ATOM   4765  H   GLY A 308      35.629 -11.966 -10.477  1.00  0.76           H  
ATOM   4766 1HA  GLY A 308      35.840 -12.007  -8.204  1.00  0.76           H  
ATOM   4767 2HA  GLY A 308      37.510 -12.515  -8.340  1.00  0.76           H  
ATOM   4768  N   GLU A 309      37.039  -9.436  -9.285  1.00  0.73           N  
ATOM   4769  CA  GLU A 309      37.476  -8.067  -9.062  1.00  0.73           C  
ATOM   4770  C   GLU A 309      36.401  -7.171  -8.456  1.00  0.73           C  
ATOM   4771  O   GLU A 309      36.719  -6.216  -7.743  1.00  0.73           O  
ATOM   4772  CB  GLU A 309      37.983  -7.473 -10.369  1.00  0.73           C  
ATOM   4773  CG  GLU A 309      39.231  -8.161 -10.915  1.00  0.73           C  
ATOM   4774  CD  GLU A 309      39.673  -7.567 -12.192  1.00  0.73           C  
ATOM   4775  OE1 GLU A 309      38.901  -6.838 -12.750  1.00  0.73           O  
ATOM   4776  OE2 GLU A 309      40.784  -7.797 -12.609  1.00  0.73           O1-
ATOM   4777  H   GLU A 309      36.565  -9.655 -10.161  1.00  0.73           H  
ATOM   4778  HA  GLU A 309      38.312  -8.094  -8.365  1.00  0.73           H  
ATOM   4779 1HB  GLU A 309      37.202  -7.547 -11.130  1.00  0.73           H  
ATOM   4780 2HB  GLU A 309      38.206  -6.416 -10.230  1.00  0.73           H  
ATOM   4781 1HG  GLU A 309      40.034  -8.079 -10.185  1.00  0.73           H  
ATOM   4782 2HG  GLU A 309      39.014  -9.219 -11.063  1.00  0.73           H  
ATOM   4783  N   ALA A 310      35.136  -7.491  -8.714  1.00  0.70           N  
ATOM   4784  CA  ALA A 310      34.039  -6.647  -8.237  1.00  0.70           C  
ATOM   4785  C   ALA A 310      32.775  -7.425  -7.924  1.00  0.70           C  
ATOM   4786  O   ALA A 310      32.635  -8.600  -8.257  1.00  0.70           O  
ATOM   4787  CB  ALA A 310      33.693  -5.583  -9.268  1.00  0.70           C  
ATOM   4788  H   ALA A 310      34.959  -8.281  -9.332  1.00  0.70           H  
ATOM   4789  HA  ALA A 310      34.365  -6.150  -7.324  1.00  0.70           H  
ATOM   4790 1HB  ALA A 310      32.896  -4.943  -8.877  1.00  0.70           H  
ATOM   4791 2HB  ALA A 310      34.576  -4.974  -9.474  1.00  0.70           H  
ATOM   4792 3HB  ALA A 310      33.355  -6.065 -10.186  1.00  0.70           H  
ATOM   4793  N   ALA A 311      31.884  -6.773  -7.199  1.00  0.68           N  
ATOM   4794  CA  ALA A 311      30.541  -7.265  -6.928  1.00  0.68           C  
ATOM   4795  C   ALA A 311      29.585  -6.521  -7.847  1.00  0.68           C  
ATOM   4796  O   ALA A 311      29.879  -5.385  -8.238  1.00  0.68           O  
ATOM   4797  CB  ALA A 311      30.160  -7.024  -5.485  1.00  0.68           C  
ATOM   4798  H   ALA A 311      32.126  -5.847  -6.858  1.00  0.68           H  
ATOM   4799  HA  ALA A 311      30.495  -8.332  -7.149  1.00  0.68           H  
ATOM   4800 1HB  ALA A 311      29.151  -7.396  -5.299  1.00  0.68           H  
ATOM   4801 2HB  ALA A 311      30.840  -7.513  -4.856  1.00  0.68           H  
ATOM   4802 3HB  ALA A 311      30.199  -5.961  -5.273  1.00  0.68           H  
ATOM   4803  N   ALA A 312      28.443  -7.105  -8.173  1.00  0.66           N  
ATOM   4804  CA  ALA A 312      27.493  -6.332  -8.969  1.00  0.66           C  
ATOM   4805  C   ALA A 312      26.073  -6.578  -8.555  1.00  0.66           C  
ATOM   4806  O   ALA A 312      25.707  -7.681  -8.140  1.00  0.66           O  
ATOM   4807  CB  ALA A 312      27.617  -6.642 -10.451  1.00  0.66           C  
ATOM   4808  H   ALA A 312      28.246  -8.061  -7.862  1.00  0.66           H  
ATOM   4809  HA  ALA A 312      27.706  -5.280  -8.808  1.00  0.66           H  
ATOM   4810 1HB  ALA A 312      26.912  -6.019 -11.007  1.00  0.66           H  
ATOM   4811 2HB  ALA A 312      28.630  -6.422 -10.773  1.00  0.66           H  
ATOM   4812 3HB  ALA A 312      27.396  -7.679 -10.628  1.00  0.66           H  
ATOM   4813  N   ILE A 313      25.287  -5.520  -8.671  1.00  0.67           N  
ATOM   4814  CA  ILE A 313      23.872  -5.564  -8.375  1.00  0.67           C  
ATOM   4815  C   ILE A 313      23.094  -5.065  -9.575  1.00  0.67           C  
ATOM   4816  O   ILE A 313      23.342  -3.958 -10.051  1.00  0.67           O  
ATOM   4817  CB  ILE A 313      23.545  -4.687  -7.155  1.00  0.67           C  
ATOM   4818  CG1 ILE A 313      24.337  -5.173  -5.922  1.00  0.67           C  
ATOM   4819  CG2 ILE A 313      22.034  -4.720  -6.880  1.00  0.67           C  
ATOM   4820  CD1 ILE A 313      24.321  -4.200  -4.771  1.00  0.67           C  
ATOM   4821  H   ILE A 313      25.707  -4.656  -9.018  1.00  0.67           H  
ATOM   4822  HA  ILE A 313      23.589  -6.584  -8.160  1.00  0.67           H  
ATOM   4823  HB  ILE A 313      23.848  -3.677  -7.355  1.00  0.67           H  
ATOM   4824 1HG1 ILE A 313      23.918  -6.121  -5.595  1.00  0.67           H  
ATOM   4825 2HG1 ILE A 313      25.368  -5.340  -6.196  1.00  0.67           H  
ATOM   4826 1HG2 ILE A 313      21.802  -4.096  -6.024  1.00  0.67           H  
ATOM   4827 2HG2 ILE A 313      21.489  -4.352  -7.751  1.00  0.67           H  
ATOM   4828 3HG2 ILE A 313      21.732  -5.747  -6.675  1.00  0.67           H  
ATOM   4829 1HD1 ILE A 313      24.899  -4.606  -3.940  1.00  0.67           H  
ATOM   4830 2HD1 ILE A 313      24.765  -3.272  -5.090  1.00  0.67           H  
ATOM   4831 3HD1 ILE A 313      23.305  -4.018  -4.455  1.00  0.67           H  
ATOM   4832  N   PHE A 314      22.180  -5.869 -10.077  1.00  0.70           N  
ATOM   4833  CA  PHE A 314      21.369  -5.448 -11.204  1.00  0.70           C  
ATOM   4834  C   PHE A 314      19.966  -5.150 -10.715  1.00  0.70           C  
ATOM   4835  O   PHE A 314      19.384  -5.960  -9.994  1.00  0.70           O  
ATOM   4836  CB  PHE A 314      21.304  -6.535 -12.285  1.00  0.70           C  
ATOM   4837  CG  PHE A 314      22.598  -6.842 -13.052  1.00  0.70           C  
ATOM   4838  CD1 PHE A 314      23.734  -6.051 -12.936  1.00  0.70           C  
ATOM   4839  CD2 PHE A 314      22.644  -7.915 -13.941  1.00  0.70           C  
ATOM   4840  CE1 PHE A 314      24.876  -6.335 -13.659  1.00  0.70           C  
ATOM   4841  CE2 PHE A 314      23.788  -8.185 -14.672  1.00  0.70           C  
ATOM   4842  CZ  PHE A 314      24.902  -7.393 -14.529  1.00  0.70           C  
ATOM   4843  H   PHE A 314      22.044  -6.782  -9.653  1.00  0.70           H  
ATOM   4844  HA  PHE A 314      21.785  -4.536 -11.635  1.00  0.70           H  
ATOM   4845 1HB  PHE A 314      21.002  -7.435 -11.801  1.00  0.70           H  
ATOM   4846 2HB  PHE A 314      20.534  -6.304 -12.983  1.00  0.70           H  
ATOM   4847  HD1 PHE A 314      23.726  -5.199 -12.267  1.00  0.70           H  
ATOM   4848  HD2 PHE A 314      21.763  -8.548 -14.061  1.00  0.70           H  
ATOM   4849  HE1 PHE A 314      25.756  -5.706 -13.544  1.00  0.70           H  
ATOM   4850  HE2 PHE A 314      23.812  -9.021 -15.360  1.00  0.70           H  
ATOM   4851  HZ  PHE A 314      25.805  -7.609 -15.105  1.00  0.70           H  
ATOM   4852  N   MET A 315      19.421  -3.996 -11.073  1.00  0.76           N  
ATOM   4853  CA  MET A 315      18.050  -3.700 -10.685  1.00  0.76           C  
ATOM   4854  C   MET A 315      17.126  -3.799 -11.873  1.00  0.76           C  
ATOM   4855  O   MET A 315      17.396  -3.239 -12.937  1.00  0.76           O  
ATOM   4856  CB  MET A 315      17.922  -2.315 -10.076  1.00  0.76           C  
ATOM   4857  CG  MET A 315      18.601  -2.110  -8.779  1.00  0.76           C  
ATOM   4858  SD  MET A 315      18.280  -0.466  -8.156  1.00  0.76           S  
ATOM   4859  CE  MET A 315      19.005  -0.642  -6.593  1.00  0.76           C  
ATOM   4860  H   MET A 315      19.951  -3.329 -11.636  1.00  0.76           H  
ATOM   4861  HA  MET A 315      17.717  -4.436  -9.951  1.00  0.76           H  
ATOM   4862 1HB  MET A 315      18.319  -1.589 -10.767  1.00  0.76           H  
ATOM   4863 2HB  MET A 315      16.867  -2.082  -9.934  1.00  0.76           H  
ATOM   4864 1HG  MET A 315      18.239  -2.838  -8.059  1.00  0.76           H  
ATOM   4865 2HG  MET A 315      19.681  -2.238  -8.895  1.00  0.76           H  
ATOM   4866 1HE  MET A 315      18.883   0.266  -6.042  1.00  0.76           H  
ATOM   4867 2HE  MET A 315      18.518  -1.452  -6.064  1.00  0.76           H  
ATOM   4868 3HE  MET A 315      20.060  -0.865  -6.721  1.00  0.76           H  
ATOM   4869  N   THR A 316      16.017  -4.484 -11.686  1.00  0.83           N  
ATOM   4870  CA  THR A 316      15.018  -4.631 -12.733  1.00  0.83           C  
ATOM   4871  C   THR A 316      13.748  -5.208 -12.181  1.00  0.83           C  
ATOM   4872  O   THR A 316      13.779  -5.903 -11.184  1.00  0.83           O  
ATOM   4873  CB  THR A 316      15.500  -5.540 -13.844  1.00  0.83           C  
ATOM   4874  CG2 THR A 316      15.822  -6.868 -13.262  1.00  0.83           C  
ATOM   4875  OG1 THR A 316      14.460  -5.651 -14.864  1.00  0.83           O  
ATOM   4876  H   THR A 316      15.862  -4.946 -10.784  1.00  0.83           H  
ATOM   4877  HA  THR A 316      14.795  -3.648 -13.150  1.00  0.83           H  
ATOM   4878  HB  THR A 316      16.393  -5.125 -14.306  1.00  0.83           H  
ATOM   4879  HG1 THR A 316      14.491  -4.890 -15.486  1.00  0.83           H  
ATOM   4880 1HG2 THR A 316      16.175  -7.507 -14.024  1.00  0.83           H  
ATOM   4881 2HG2 THR A 316      16.596  -6.759 -12.503  1.00  0.83           H  
ATOM   4882 3HG2 THR A 316      14.928  -7.287 -12.804  1.00  0.83           H  
ATOM   4883  N   ALA A 317      12.638  -4.963 -12.839  1.00  0.91           N  
ATOM   4884  CA  ALA A 317      11.411  -5.642 -12.458  1.00  0.91           C  
ATOM   4885  C   ALA A 317      11.329  -7.043 -13.063  1.00  0.91           C  
ATOM   4886  O   ALA A 317      10.621  -7.914 -12.546  1.00  0.91           O  
ATOM   4887  CB  ALA A 317      10.223  -4.834 -12.923  1.00  0.91           C  
ATOM   4888  H   ALA A 317      12.652  -4.340 -13.636  1.00  0.91           H  
ATOM   4889  HA  ALA A 317      11.393  -5.738 -11.374  1.00  0.91           H  
ATOM   4890 1HB  ALA A 317       9.311  -5.337 -12.618  1.00  0.91           H  
ATOM   4891 2HB  ALA A 317      10.284  -3.850 -12.468  1.00  0.91           H  
ATOM   4892 3HB  ALA A 317      10.242  -4.740 -14.010  1.00  0.91           H  
ATOM   4893  N   THR A 318      11.958  -7.190 -14.225  1.00  1.00           N  
ATOM   4894  CA  THR A 318      11.864  -8.375 -15.073  1.00  1.00           C  
ATOM   4895  C   THR A 318      13.191  -8.789 -15.711  1.00  1.00           C  
ATOM   4896  O   THR A 318      13.444  -8.429 -16.865  1.00  1.00           O  
ATOM   4897  CB  THR A 318      10.811  -8.166 -16.163  1.00  1.00           C  
ATOM   4898  CG2 THR A 318       9.401  -8.083 -15.607  1.00  1.00           C  
ATOM   4899  OG1 THR A 318      11.124  -6.975 -16.892  1.00  1.00           O  
ATOM   4900  H   THR A 318      12.598  -6.455 -14.521  1.00  1.00           H  
ATOM   4901  HA  THR A 318      11.509  -9.198 -14.456  1.00  1.00           H  
ATOM   4902  HB  THR A 318      10.850  -9.018 -16.845  1.00  1.00           H  
ATOM   4903  HG1 THR A 318      10.311  -6.575 -17.223  1.00  1.00           H  
ATOM   4904 1HG2 THR A 318       8.719  -7.978 -16.426  1.00  1.00           H  
ATOM   4905 2HG2 THR A 318       9.167  -9.000 -15.066  1.00  1.00           H  
ATOM   4906 3HG2 THR A 318       9.296  -7.238 -14.939  1.00  1.00           H  
ATOM   4907  N   PRO A 319      14.061  -9.529 -15.019  1.00  1.08           N  
ATOM   4908  CA  PRO A 319      15.384  -9.888 -15.486  1.00  1.08           C  
ATOM   4909  C   PRO A 319      15.286 -10.598 -16.837  1.00  1.08           C  
ATOM   4910  O   PRO A 319      14.276 -11.257 -17.114  1.00  1.08           O  
ATOM   4911  CB  PRO A 319      15.852 -10.860 -14.397  1.00  1.08           C  
ATOM   4912  CG  PRO A 319      15.075 -10.453 -13.158  1.00  1.08           C  
ATOM   4913  CD  PRO A 319      13.730 -10.011 -13.660  1.00  1.08           C  
ATOM   4914  HA  PRO A 319      15.991  -8.998 -15.522  1.00  1.08           H  
ATOM   4915 1HB  PRO A 319      15.658 -11.897 -14.709  1.00  1.08           H  
ATOM   4916 2HB  PRO A 319      16.939 -10.769 -14.263  1.00  1.08           H  
ATOM   4917 1HG  PRO A 319      14.994 -11.300 -12.451  1.00  1.08           H  
ATOM   4918 2HG  PRO A 319      15.572  -9.660 -12.607  1.00  1.08           H  
ATOM   4919 1HD  PRO A 319      13.027 -10.840 -13.687  1.00  1.08           H  
ATOM   4920 2HD  PRO A 319      13.378  -9.199 -13.010  1.00  1.08           H  
ATOM   4921  N   PRO A 320      16.314 -10.491 -17.695  1.00  1.14           N  
ATOM   4922  CA  PRO A 320      16.355 -11.131 -18.986  1.00  1.14           C  
ATOM   4923  C   PRO A 320      16.087 -12.611 -18.822  1.00  1.14           C  
ATOM   4924  O   PRO A 320      16.620 -13.256 -17.916  1.00  1.14           O  
ATOM   4925  CB  PRO A 320      17.796 -10.860 -19.443  1.00  1.14           C  
ATOM   4926  CG  PRO A 320      18.170  -9.568 -18.764  1.00  1.14           C  
ATOM   4927  CD  PRO A 320      17.503  -9.641 -17.400  1.00  1.14           C  
ATOM   4928  HA  PRO A 320      15.618 -10.661 -19.653  1.00  1.14           H  
ATOM   4929 1HB  PRO A 320      18.441 -11.694 -19.149  1.00  1.14           H  
ATOM   4930 2HB  PRO A 320      17.842 -10.796 -20.538  1.00  1.14           H  
ATOM   4931 1HG  PRO A 320      19.271  -9.471 -18.708  1.00  1.14           H  
ATOM   4932 2HG  PRO A 320      17.814  -8.717 -19.363  1.00  1.14           H  
ATOM   4933 1HD  PRO A 320      18.154 -10.110 -16.648  1.00  1.14           H  
ATOM   4934 2HD  PRO A 320      17.227  -8.611 -17.147  1.00  1.14           H  
ATOM   4935  N   GLY A 321      15.280 -13.149 -19.722  1.00  1.18           N  
ATOM   4936  CA  GLY A 321      14.903 -14.554 -19.708  1.00  1.18           C  
ATOM   4937  C   GLY A 321      13.550 -14.804 -19.034  1.00  1.18           C  
ATOM   4938  O   GLY A 321      12.973 -15.883 -19.199  1.00  1.18           O
[truncated: 378,363 more chars]
