# Supplementary material for: Integrative proteome-wide structural analysis and high-throughput docking identify broad-spectrum antiviral scaffolds against Zika, Yellow Fever, West Nile, Saint Louis encephalitis, and Usutu viruses
Source: Front Cell Infect Microbiol. 2026 Apr 30;16:1723132. doi: 10.3389/fcimb.2026.1723132 (PMC13171538; doi:10.3389/fcimb.2026.1723132)
Supplement: Supplementary file 7 [file DataSheet7.zip › ZIKV/ZIKV_NS4a/Mol_probity_Files/Clash_log_ZIKV_NS4a.txt]

Using electron cloud x-H distances and vdW radii

Using input model H/D atoms...

Bad Clashes >= 0.4 Angstrom:
    94  LEU  HB3    108  VAL  CG1 :1.525
   102  PRO  CD     102  PRO  N   :1.372
   121  PRO  CD     121  PRO  N   :1.341
    20  ARG  O       24  ALA  N   :1.309
    94  LEU  CB     108  VAL HG13 :1.298
    14  PRO  CD      14  PRO  N   :1.263
    80  LYS  HD2     80  LYS  O   :1.124
    13  LEU HD12     27  ASN  HB2 :1.088
    17  MET  HE1     76  LYS  HG2 :1.061
    32  MET  HG2     61  LEU HD21 :1.036
    14  PRO  HG3     20  ARG  HD3 :1.026
   123  PRO  CD     123  PRO  O   :1.018
    80  LYS  CD      80  LYS  O   :0.990
    25  ILE HD11    116  LEU HD12 :0.970
    94  LEU  CB     108  VAL  CG1 :0.956
    95  MET  HA      95  MET  HE2 :0.933
   123  PRO  HD2    123  PRO  O   :0.922
    10  LEU HD22     72  LEU HD22 :0.900
    80  LYS  C       80  LYS  HD2 :0.899
    65  SER  OG      88  LEU HD13 :0.894
   127  ARG  HB3    127  ARG  NH2 :0.892
    85  MET  HA      85  MET  HE3 :0.890
    94  LEU  HB3    108  VAL HG11 :0.888
    25  ILE  CD1    116  LEU HD12 :0.860
    40  PRO  CD      40  PRO  N   :0.826
    13  LEU  C       14  PRO  CD  :0.825
    10  LEU HD22     72  LEU  CD2 :0.822
    87  THR HG21    116  LEU HD23 :0.811
    57  LEU HD21     93  TRP  CD1 :0.799
    95  MET  CA      95  MET  HE2 :0.796
    76  LYS  HG3     78  ILE HG13 :0.777
    72  LEU  O       74  ARG  HG3 :0.772
    20  ARG  HD2     72  LEU HD21 :0.766
    20  ARG  HG2     24  ALA  HB2 :0.765
   123  PRO  CD     123  PRO  N   :0.760
    94  LEU HD12    112  VAL HG22 :0.755
    10  LEU  O       14  PRO  HG2 :0.750
    48  LEU HD23    100  ILE HG13 :0.747
   123  PRO  C      123  PRO  CD  :0.746
    25  ILE HD11    116  LEU  CD1 :0.743
    87  THR HG22    119  LEU HD12 :0.743
     7  MET  HG2     68  ILE HG23 :0.730
    94  LEU HD12    112  VAL  CG2 :0.717
    35  GLU  HG2     35  GLU  O   :0.716
    65  SER  HB2     88  LEU HD22 :0.713
    13  LEU  HB2     14  PRO  HD2 :0.711
    32  MET  HG2     61  LEU  CD2 :0.710
    25  ILE  CD1    116  LEU  CD1 :0.706
    21  PHE  CE1    120  ILE HD12 :0.704
    71  VAL  O       74  ARG  HG2 :0.704
    87  THR  CG2    116  LEU HD23 :0.703
    57  LEU HD21     93  TRP  HD1 :0.698
    94  LEU  HB3    108  VAL HG13 :0.697
     3  ALA  HA      68  ILE HD11 :0.695
    96  TRP  CE3    100  ILE HD12 :0.695
    44  ALA  O       47  GLN  O   :0.693
    25  ILE HD12    112  VAL HG12 :0.687
    20  ARG  HA      23  GLU  HB2 :0.687
    52  LEU HD11     56  MET  HE2 :0.683
     6  VAL  HB      68  ILE HD13 :0.681
     9  ALA  HB3     31  LEU HD11 :0.669
    13  LEU HD13     23  GLU  HB3 :0.659
    96  TRP  CZ3    100  ILE HD12 :0.650
    85  MET  CA      85  MET  HE3 :0.649
     6  VAL HG13     31  LEU HD13 :0.646
    21  PHE  HE1    120  ILE HD12 :0.640
    14  PRO  HG3     20  ARG  CD  :0.634
   127  ARG  CZ     127  ARG  HB3 :0.624
     6  VAL HG22     31  LEU HD13 :0.616
    45  ALA  HA      48  LEU HD13 :0.616
    55  ILE HG23     60  LEU HD12 :0.613
    83  PHE  O       87  THR HG23 :0.601
   127  ARG  CB     127  ARG  NH2 :0.600
   127  ARG  CB     127  ARG HH21 :0.595
    72  LEU  C       74  ARG  HG3 :0.594
    52  LEU  O       56  MET  HG2 :0.591
    94  LEU  CD1    112  VAL HG23 :0.589
   113  PHE  O      117  VAL HG23 :0.589
    79  GLY  HA3     83  PHE  CE1 :0.584
    96  TRP  CZ3    100  ILE  CD1 :0.584
    45  ALA  O       48  LEU  HB2 :0.581
    49  PRO  O       53  GLU  HB3 :0.580
    96  TRP  CE3    100  ILE  CD1 :0.580
     6  VAL  HB      68  ILE  CD1 :0.579
     2  ALA  O        6  VAL HG23 :0.577
    95  MET  HE2     95  MET  N   :0.577
    13  LEU HD12     27  ASN  CB  :0.576
    10  LEU  CD2     72  LEU HD22 :0.566
    14  PRO  HB3     16  HIS  H   :0.562
    86  VAL HG12    119  LEU HD11 :0.562
    10  LEU HD12     68  ILE HG22 :0.555
    85  MET  HE3     85  MET  O   :0.555
    71  VAL  O       74  ARG  CG  :0.553
    65  SER  CB      88  LEU HD13 :0.553
    10  LEU HD12     68  ILE  CG2 :0.553
    80  LYS  HD3     80  LYS  O   :0.550
    35  GLU  CG      35  GLU  O   :0.549
    13  LEU  CB      14  PRO  HD2 :0.548
    95  MET  CE      95  MET  HA  :0.547
    56  MET  SD      92  ALA  HB1 :0.546
    48  LEU  CD2    100  ILE HG13 :0.545
    94  LEU  C      108  VAL HG11 :0.545
    17  MET  HE1     78  ILE HD12 :0.542
    87  THR HG22    119  LEU  CD1 :0.537
    17  MET  CE      76  LYS  HG2 :0.536
    48  LEU HD11     96  TRP  HB2 :0.534
    21  PHE  CZ     116  LEU  HB3 :0.533
    79  GLY  C       80  LYS  HG3 :0.533
     6  VAL HG12     68  ILE HG21 :0.533
    85  MET  CE      85  MET  O   :0.529
    52  LEU HD11     56  MET  CE  :0.527
    17  MET  HE1     78  ILE  CD1 :0.524
    25  ILE HG22    109  LEU HD22 :0.523
    14  PRO  CG      72  LEU HD11 :0.521
    94  LEU  CD1    112  VAL  CG2 :0.519
    52  LEU HD23     96  TRP  HB3 :0.518
    52  LEU HD23     96  TRP  CB  :0.517
    10  LEU HD23     27  ASN  CG  :0.516
    13  LEU  CB      14  PRO  CD  :0.514
     6  VAL HG13     31  LEU  CD1 :0.513
    94  LEU HD13    112  VAL HG23 :0.513
    78  ILE HG21    120  ILE HG23 :0.512
   104  ARG  O      107  CYS  HB2 :0.510
    10  LEU  O       14  PRO  CG  :0.506
   101  GLU  HB3    104  ARG  HD2 :0.502
   117  VAL  O      120  ILE  O   :0.502
    62  GLY  HA2     65  SER  OG  :0.498
    95  MET  CA      95  MET  CE  :0.497
     6  VAL  CB      68  ILE HD13 :0.495
    65  SER  HB2     88  LEU  CD2 :0.495
    76  LYS  C       78  ILE  H   :0.494
    66  LEU  C       66  LEU HD12 :0.493
    13  LEU  HG      27  ASN HD22 :0.490
    98  SER  OG     108  VAL HG21 :0.490
    19  GLU  O       22  GLN  HB2 :0.490
   101  GLU  HB3    104  ARG  CD  :0.485
     6  VAL  CG1     68  ILE HD13 :0.483
    18  THR HG23    124  GLU  OE1 :0.482
    26  ASP  O       30  VAL HG13 :0.481
   123  PRO  HB3    126  GLN  HG2 :0.481
   123  PRO  HB2    126  GLN  HG3 :0.477
    74  ARG  C       76  LYS  H   :0.475
    65  SER  CB      88  LEU HD22 :0.474
     3  ALA  HB2     64  VAL HG13 :0.472
    94  LEU  CG     108  VAL HG13 :0.471
    16  HIS  CG      19  GLU  HB3 :0.469
    10  LEU  HB3     72  LEU HD22 :0.468
    95  MET  CE     108  VAL HG11 :0.468
     9  ALA  C       27  ASN HD21 :0.465
    97  LEU  O      100  ILE  HB  :0.464
    48  LEU  CD1     52  LEU  HB3 :0.463
    50  GLU  O       53  GLU  O   :0.460
    21  PHE  HE2    117  VAL HG22 :0.459
    61  LEU  O       65  SER  N   :0.457
    55  ILE HG23     60  LEU  HB2 :0.456
    87  THR  CG2    119  LEU  CD1 :0.455
    76  LYS  O       78  ILE  N   :0.453
   108  VAL  O      112  VAL HG23 :0.453
    38  SER  O       41  TYR  N   :0.453
    78  ILE HD13    120  ILE HG23 :0.452
    25  ILE HG13    113  PHE  HD1 :0.449
    25  ILE  CD1    112  VAL HG12 :0.446
    76  LYS  CG      78  ILE HG13 :0.445
    25  ILE HD13    116  LEU  CD1 :0.441
    90  ALA  HB1    115  LEU HD13 :0.441
    33  ARG  NH2     35  GLU  HB2 :0.440
    52  LEU  CD1     56  MET  HE2 :0.439
    96  TRP  HZ3    100  ILE  CD1 :0.438
    16  HIS  HB3     19  GLU  H   :0.437
    76  LYS  C       78  ILE  N   :0.435
   123  PRO  C      123  PRO  HD2 :0.433
    13  LEU  CG      27  ASN HD22 :0.431
    21  PHE  CE2    117  VAL HG22 :0.431
    39  ARG  O       42  LYS  HB3 :0.431
    93  TRP  O       96  TRP  CD1 :0.429
    33  ARG HH11     99  GLU  HG2 :0.427
    33  ARG  NH2     35  GLU  OE1 :0.427
    38  SER  O       41  TYR  HB2 :0.427
    87  THR HG23    119  LEU HD13 :0.426
    33  ARG HH21     35  GLU  HB2 :0.423
   120  ILE  O      121  PRO  C   :0.422
    10  LEU  HA      27  ASN  ND2 :0.422
    33  ARG  NH1     99  GLU  HG2 :0.421
    10  LEU  O       14  PRO  CD  :0.420
   103  ALA  C      105  ILE  N   :0.419
    18  THR HG23    124  GLU  CD  :0.418
    60  LEU  O       61  LEU  C   :0.416
     7  MET  CG      68  ILE HG12 :0.415
    76  LYS  O       77  GLY  C   :0.415
    74  ARG  C       76  LYS  N   :0.413
    68  ILE  O       71  VAL  HB  :0.412
    69  PHE  O       73  MET  HG2 :0.408
     6  VAL  HA      31  LEU HD13 :0.408
    27  ASN  O       30  VAL HG22 :0.407
    80  LYS  HA      83  PHE  H   :0.406
    91  SER  O       95  MET  HG2 :0.405
    33  ARG  HB2     99  GLU  OE1 :0.404
   114  LEU  O      118  VAL HG23 :0.402
    85  MET  C       85  MET  HE3 :0.402
    29  ALA  O       33  ARG  HG2 :0.402
    17  MET  CE      78  ILE HD12 :0.402
    14  PRO  HG3     72  LEU HD11 :0.400
clashscore = 102.28
clashscore (B factor cutoff = 40) = 102.278481
