# Supplementary material for: Integrative proteome-wide structural analysis and high-throughput docking identify broad-spectrum antiviral scaffolds against Zika, Yellow Fever, West Nile, Saint Louis encephalitis, and Usutu viruses
Source: Front Cell Infect Microbiol. 2026 Apr 30;16:1723132. doi: 10.3389/fcimb.2026.1723132 (PMC13171538; doi:10.3389/fcimb.2026.1723132)
Supplement: Supplementary file 7 [file DataSheet7.zip › ZIKV/ZIKV_NS4a/ZIKV_NS4a.pdb]

ATOM      1  H   GLY     1     -19.109 -11.334  -3.703  1.00 14.18              
ATOM      2  N   GLY     1     -18.745 -10.622  -4.280  1.00 14.18              
ATOM      3  CA  GLY     1     -17.987  -9.569  -3.611  1.00 14.18              
ATOM      4  C   GLY     1     -16.777 -10.145  -2.884  1.00 14.18              
ATOM      5  O   GLY     1     -16.792 -11.308  -2.488  1.00 14.18              
ATOM      6  H   ALA     2     -15.421  -8.550  -3.406  1.00 10.23              
ATOM      7  N   ALA     2     -15.714  -9.211  -2.734  1.00 10.23              
ATOM      8  CA  ALA     2     -15.027  -9.274  -1.449  1.00 10.23              
ATOM      9  C   ALA     2     -15.830  -8.966  -0.277  1.00 10.23              
ATOM     10  O   ALA     2     -15.733  -9.657   0.735  1.00 10.23              
ATOM     11  CB  ALA     2     -13.829  -8.336  -1.529  1.00 10.23              
ATOM     12  H   ALA     3     -16.947  -7.373  -1.235  1.00  8.79              
ATOM     13  N   ALA     3     -16.696  -7.854  -0.410  1.00  8.79              
ATOM     14  CA  ALA     3     -17.250  -7.423   0.855  1.00  8.79              
ATOM     15  C   ALA     3     -18.147  -8.369   1.544  1.00  8.79              
ATOM     16  O   ALA     3     -18.020  -8.571   2.750  1.00  8.79              
ATOM     17  CB  ALA     3     -17.970  -6.104   0.600  1.00  8.79              
ATOM     18  H   LEU     4     -19.112  -8.779  -0.297  1.00  8.51              
ATOM     19  N   LEU     4     -19.056  -8.934   0.676  1.00  8.51              
ATOM     20  CA  LEU     4     -19.995  -9.839   1.305  1.00  8.51              
ATOM     21  C   LEU     4     -19.419 -11.023   1.848  1.00  8.51              
ATOM     22  O   LEU     4     -19.814 -11.463   2.926  1.00  8.51              
ATOM     23  CB  LEU     4     -21.067 -10.202   0.274  1.00  8.51              
ATOM     24  CG  LEU     4     -21.941  -9.007  -0.121  1.00  8.51              
ATOM     25  CD1 LEU     4     -22.913  -9.408  -1.229  1.00  8.51              
ATOM     26  CD2 LEU     4     -22.746  -8.519   1.083  1.00  8.51              
ATOM     27  H   GLY     5     -18.172 -11.154   0.216  1.00  7.38              
ATOM     28  N   GLY     5     -18.424 -11.576   1.072  1.00  7.38              
ATOM     29  CA  GLY     5     -17.725 -12.795   1.507  1.00  7.38              
ATOM     30  C   GLY     5     -17.020 -12.575   2.776  1.00  7.38              
ATOM     31  O   GLY     5     -17.084 -13.416   3.670  1.00  7.38              
ATOM     32  H   VAL     6     -16.362 -10.778   2.033  1.00  6.44              
ATOM     33  N   VAL     6     -16.372 -11.418   2.784  1.00  6.44              
ATOM     34  CA  VAL     6     -15.660 -11.108   3.963  1.00  6.44              
ATOM     35  C   VAL     6     -16.430 -10.886   5.226  1.00  6.44              
ATOM     36  O   VAL     6     -16.017 -11.344   6.289  1.00  6.44              
ATOM     37  CB  VAL     6     -14.796  -9.868   3.644  1.00  6.44              
ATOM     38  CG1 VAL     6     -14.067  -9.385   4.898  1.00  6.44              
ATOM     39  CG2 VAL     6     -13.754 -10.205   2.578  1.00  6.44              
ATOM     40  H   MET     7     -17.881  -9.787   4.156  1.00  7.15              
ATOM     41  N   MET     7     -17.602 -10.146   5.032  1.00  7.15              
ATOM     42  CA  MET     7     -18.461  -9.902   6.228  1.00  7.15              
ATOM     43  C   MET     7     -18.915 -11.310   6.754  1.00  7.15              
ATOM     44  O   MET     7     -18.909 -11.550   7.959  1.00  7.15              
ATOM     45  CB  MET     7     -19.687  -9.045   5.905  1.00  7.15              
ATOM     46  CG  MET     7     -19.287  -7.622   5.516  1.00  7.15              
ATOM     47  SD  MET     7     -20.736  -6.566   5.289  1.00  7.15              
ATOM     48  CE  MET     7     -21.246  -6.422   7.011  1.00  7.15              
ATOM     49  H   GLU     8     -19.284 -11.892   4.878  1.00  7.09              
ATOM     50  N   GLU     8     -19.260 -12.120   5.838  1.00  7.09              
ATOM     51  CA  GLU     8     -19.649 -13.515   6.276  1.00  7.09              
ATOM     52  C   GLU     8     -18.514 -14.362   6.887  1.00  7.09              
ATOM     53  O   GLU     8     -18.724 -15.044   7.887  1.00  7.09              
ATOM     54  CB  GLU     8     -20.253 -14.237   5.069  1.00  7.09              
ATOM     55  CG  GLU     8     -20.759 -15.630   5.444  1.00  7.09              
ATOM     56  CD  GLU     8     -21.437 -16.304   4.256  1.00  7.09              
ATOM     57  OE1 GLU     8     -21.884 -17.444   4.411  1.00  7.09              
ATOM     58  OE2 GLU     8     -21.503 -15.672   3.195  1.00  7.09              
ATOM     59  H   ALA     9     -17.235 -13.683   5.421  1.00  5.96              
ATOM     60  N   ALA     9     -17.405 -14.232   6.223  1.00  5.96              
ATOM     61  CA  ALA     9     -16.339 -15.003   6.780  1.00  5.96              
ATOM     62  C   ALA     9     -16.002 -14.605   8.113  1.00  5.96              
ATOM     63  O   ALA     9     -15.762 -15.455   8.968  1.00  5.96              
ATOM     64  CB  ALA     9     -15.119 -14.897   5.874  1.00  5.96              
ATOM     65  H   LEU    10     -16.174 -12.598   7.623  1.00  6.59              
ATOM     66  N   LEU    10     -15.979 -13.231   8.355  1.00  6.59              
ATOM     67  CA  LEU    10     -15.675 -12.718   9.667  1.00  6.59              
ATOM     68  C   LEU    10     -16.669 -13.085  10.618  1.00  6.59              
ATOM     69  O   LEU    10     -16.339 -13.476  11.735  1.00  6.59              
ATOM     70  CB  LEU    10     -15.540 -11.193   9.612  1.00  6.59              
ATOM     71  CG  LEU    10     -14.276 -10.735   8.875  1.00  6.59              
ATOM     72  CD1 LEU    10     -14.328  -9.229   8.626  1.00  6.59              
ATOM     73  CD2 LEU    10     -13.034 -11.052   9.707  1.00  6.59              
ATOM     74  H   GLY    11     -18.220 -12.724   9.449  1.00  7.00              
ATOM     75  N   GLY    11     -17.988 -13.035  10.357  1.00  7.00              
ATOM     76  CA  GLY    11     -19.032 -13.390  11.259  1.00  7.00              
ATOM     77  C   GLY    11     -18.887 -14.896  11.558  1.00  7.00              
ATOM     78  O   GLY    11     -19.073 -15.318  12.697  1.00  7.00              
ATOM     79  H   THR    12     -18.450 -15.405   9.673  1.00  6.46              
ATOM     80  N   THR    12     -18.558 -15.739  10.595  1.00  6.46              
ATOM     81  CA  THR    12     -18.337 -17.211  10.881  1.00  6.46              
ATOM     82  C   THR    12     -17.214 -17.465  11.859  1.00  6.46              
ATOM     83  O   THR    12     -17.365 -18.272  12.773  1.00  6.46              
ATOM     84  CB  THR    12     -18.056 -17.957   9.563  1.00  6.46              
ATOM     85  OG1 THR    12     -19.182 -17.829   8.705  1.00  6.46              
ATOM     86  CG2 THR    12     -17.796 -19.442   9.810  1.00  6.46              
ATOM     87  H   LEU    13     -15.998 -16.221  10.996  1.00  6.63              
ATOM     88  N   LEU    13     -16.090 -16.843  11.757  1.00  6.63              
ATOM     89  CA  LEU    13     -14.966 -17.003  12.696  1.00  6.63              
ATOM     90  C   LEU    13     -15.227 -16.485  14.112  1.00  6.63              
ATOM     91  O   LEU    13     -14.907 -17.163  15.086  1.00  6.63              
ATOM     92  CB  LEU    13     -13.744 -16.302  12.098  1.00  6.63              
ATOM     93  CG  LEU    13     -13.059 -17.130  11.005  1.00  6.63              
ATOM     94  CD1 LEU    13     -11.548 -16.906  11.043  1.00  6.63              
ATOM     95  CD2 LEU    13     -13.340 -18.617  11.214  1.00  6.63              
ATOM     96  N   PRO    14     -15.818 -15.278  14.171  1.00  8.02              
ATOM     97  CA  PRO    14     -16.138 -14.603  15.431  1.00  8.02              
ATOM     98  C   PRO    14     -17.498 -15.283  15.831  1.00  8.02              
ATOM     99  O   PRO    14     -17.835 -16.342  15.307  1.00  8.02              
ATOM    100  CB  PRO    14     -16.327 -13.111  15.149  1.00  8.02              
ATOM    101  CG  PRO    14     -15.381 -12.794  14.011  1.00  8.02              
ATOM    102  CD  PRO    14     -14.630 -14.079  13.708  1.00  8.02              
ATOM    103  H   GLY    15     -18.680 -13.873  16.330  1.00  8.44              
ATOM    104  N   GLY    15     -18.232 -14.654  16.735  1.00  8.44              
ATOM    105  CA  GLY    15     -18.442 -14.936  18.091  1.00  8.44              
ATOM    106  C   GLY    15     -17.831 -13.839  18.893  1.00  8.44              
ATOM    107  O   GLY    15     -18.318 -13.524  19.977  1.00  8.44              
ATOM    108  H   HIS    16     -16.594 -12.968  17.382  1.00 10.22              
ATOM    109  N   HIS    16     -16.691 -13.198  18.337  1.00 10.22              
ATOM    110  CA  HIS    16     -15.557 -12.852  19.311  1.00 10.22              
ATOM    111  C   HIS    16     -14.798 -11.615  18.877  1.00 10.22              
ATOM    112  O   HIS    16     -14.920 -11.187  17.731  1.00 10.22              
ATOM    113  CB  HIS    16     -14.597 -14.039  19.439  1.00 10.22              
ATOM    114  CG  HIS    16     -15.250 -15.272  19.992  1.00 10.22              
ATOM    115  ND1 HIS    16     -15.525 -15.445  21.332  1.00 10.22              
ATOM    116  CD2 HIS    16     -15.683 -16.399  19.369  1.00 10.22              
ATOM    117  CE1 HIS    16     -16.099 -16.628  21.505  1.00 10.22              
ATOM    118  NE2 HIS    16     -16.207 -17.228  20.327  1.00 10.22              
ATOM    119  H   MET    17     -14.418 -11.112  20.764  1.00 10.63              
ATOM    120  N   MET    17     -13.979 -11.051  19.883  1.00 10.63              
ATOM    121  CA  MET    17     -12.723 -10.468  19.790  1.00 10.63              
ATOM    122  C   MET    17     -11.567 -11.326  20.099  1.00 10.63              
ATOM    123  O   MET    17     -10.670 -11.473  19.272  1.00 10.63              
ATOM    124  CB  MET    17     -12.724  -9.244  20.710  1.00 10.63              
ATOM    125  CG  MET    17     -11.382  -8.515  20.673  1.00 10.63              
ATOM    126  SD  MET    17     -11.458  -6.942  21.559  1.00 10.63              
ATOM    127  CE  MET    17     -12.499  -6.027  20.408  1.00 10.63              
ATOM    128  H   THR    18     -12.276 -11.925  22.053  1.00 10.54              
ATOM    129  N   THR    18     -11.565 -11.956  21.369  1.00 10.54              
ATOM    130  CA  THR    18     -10.357 -12.722  21.635  1.00 10.54              
ATOM    131  C   THR    18     -10.155 -13.814  20.637  1.00 10.54              
ATOM    132  O   THR    18      -9.050 -13.985  20.126  1.00 10.54              
ATOM    133  CB  THR    18     -10.406 -13.320  23.054  1.00 10.54              
ATOM    134  OG1 THR    18     -10.476 -12.264  24.003  1.00 10.54              
ATOM    135  CG2 THR    18      -9.164 -14.160  23.346  1.00 10.54              
ATOM    136  H   GLU    19     -12.264 -14.181  20.518  1.00 10.50              
ATOM    137  N   GLU    19     -11.345 -14.525  20.412  1.00 10.50              
ATOM    138  CA  GLU    19     -11.143 -15.907  19.973  1.00 10.50              
ATOM    139  C   GLU    19     -10.721 -15.681  18.431  1.00 10.50              
ATOM    140  O   GLU    19      -9.891 -16.420  17.905  1.00 10.50              
ATOM    141  CB  GLU    19     -12.377 -16.811  20.053  1.00 10.50              
ATOM    142  CG  GLU    19     -12.067 -18.226  19.562  1.00 10.50              
ATOM    143  CD  GLU    19     -13.293 -19.126  19.681  1.00 10.50              
ATOM    144  OE1 GLU    19     -13.357 -20.120  18.953  1.00 10.50              
ATOM    145  OE2 GLU    19     -14.161 -18.813  20.504  1.00 10.50              
ATOM    146  H   ARG    20     -12.126 -14.259  18.411  1.00 11.47              
ATOM    147  N   ARG    20     -11.379 -14.627  17.882  1.00 11.47              
ATOM    148  CA  ARG    20     -11.058 -14.037  16.624  1.00 11.47              
ATOM    149  C   ARG    20      -9.757 -13.467  16.408  1.00 11.47              
ATOM    150  O   ARG    20      -9.098 -13.791  15.423  1.00 11.47              
ATOM    151  CB  ARG    20     -12.140 -12.981  16.384  1.00 11.47              
ATOM    152  CG  ARG    20     -11.933 -12.253  15.056  1.00 11.47              
ATOM    153  CD  ARG    20     -12.891 -11.069  14.932  1.00 11.47              
ATOM    154  NE  ARG    20     -12.595 -10.075  15.985  1.00 11.47              
ATOM    155  CZ  ARG    20     -11.633  -9.178  15.859  1.00 11.47              
ATOM    156  NH1 ARG    20     -11.402  -8.309  16.822  1.00 11.47              
ATOM    157  NH2 ARG    20     -10.901  -9.153  14.766  1.00 11.47              
ATOM    158  H   PHE    21      -9.906 -12.487  18.062  1.00  9.71              
ATOM    159  N   PHE    21      -9.332 -12.635  17.273  1.00  9.71              
ATOM    160  CA  PHE    21      -8.061 -11.906  17.161  1.00  9.71              
ATOM    161  C   PHE    21      -6.972 -12.920  16.891  1.00  9.71              
ATOM    162  O   PHE    21      -5.943 -12.581  16.311  1.00  9.71              
ATOM    163  CB  PHE    21      -7.737 -11.116  18.433  1.00  9.71              
ATOM    164  CG  PHE    21      -6.654 -10.086  18.202  1.00  9.71              
ATOM    165  CD1 PHE    21      -6.946  -8.895  17.542  1.00  9.71              
ATOM    166  CD2 PHE    21      -5.356 -10.322  18.648  1.00  9.71              
ATOM    167  CE1 PHE    21      -5.946  -7.946  17.330  1.00  9.71              
ATOM    168  CE2 PHE    21      -4.356  -9.374  18.437  1.00  9.71              
ATOM    169  CZ  PHE    21      -4.653  -8.187  17.778  1.00  9.71              
ATOM    170  H   GLN    22      -7.933 -14.206  18.030  1.00  9.73              
ATOM    171  N   GLN    22      -7.233 -14.226  17.334  1.00  9.73              
ATOM    172  CA  GLN    22      -6.658 -15.508  16.936  1.00  9.73              
ATOM    173  C   GLN    22      -7.134 -16.104  15.709  1.00  9.73              
ATOM    174  O   GLN    22      -6.336 -16.430  14.832  1.00  9.73              
ATOM    175  CB  GLN    22      -6.874 -16.471  18.106  1.00  9.73              
ATOM    176  CG  GLN    22      -6.083 -16.041  19.342  1.00  9.73              
ATOM    177  CD  GLN    22      -6.354 -16.973  20.518  1.00  9.73              
ATOM    178  NE2 GLN    22      -7.156 -16.544  21.470  1.00  9.73              
ATOM    179  OE1 GLN    22      -5.842 -18.082  20.574  1.00  9.73              
ATOM    180  H   GLU    23      -8.985 -16.286  16.337  1.00  8.55              
ATOM    181  N   GLU    23      -8.424 -16.294  15.524  1.00  8.55              
ATOM    182  CA  GLU    23      -9.039 -16.499  14.258  1.00  8.55              
ATOM    183  C   GLU    23      -8.988 -15.309  13.299  1.00  8.55              
ATOM    184  O   GLU    23      -9.089 -15.490  12.087  1.00  8.55              
ATOM    185  CB  GLU    23     -10.492 -16.916  14.503  1.00  8.55              
ATOM    186  CG  GLU    23     -10.575 -18.279  15.191  1.00  8.55              
ATOM    187  CD  GLU    23     -12.025 -18.666  15.462  1.00  8.55              
ATOM    188  OE1 GLU    23     -12.467 -19.680  14.916  1.00  8.55              
ATOM    189  OE2 GLU    23     -12.684 -17.943  16.218  1.00  8.55              
ATOM    190  H   ALA    24      -8.760 -13.880  14.847  1.00  7.83              
ATOM    191  N   ALA    24      -8.820 -14.074  13.881  1.00  7.83              
ATOM    192  CA  ALA    24      -8.719 -12.931  12.887  1.00  7.83              
ATOM    193  C   ALA    24      -7.582 -12.905  11.949  1.00  7.83              
ATOM    194  O   ALA    24      -7.757 -12.579  10.777  1.00  7.83              
ATOM    195  CB  ALA    24      -8.748 -11.654  13.718  1.00  7.83              
ATOM    196  H   ILE    25      -6.345 -13.469  13.433  1.00  8.29              
ATOM    197  N   ILE    25      -6.437 -13.253  12.475  1.00  8.29              
ATOM    198  CA  ILE    25      -5.306 -13.324  11.643  1.00  8.29              
ATOM    199  C   ILE    25      -5.487 -14.316  10.558  1.00  8.29              
ATOM    200  O   ILE    25      -5.167 -14.034   9.405  1.00  8.29              
ATOM    201  CB  ILE    25      -4.048 -13.667  12.473  1.00  8.29              
ATOM    202  CG1 ILE    25      -3.838 -12.627  13.579  1.00  8.29              
ATOM    203  CG2 ILE    25      -2.808 -13.683  11.577  1.00  8.29              
ATOM    204  CD1 ILE    25      -3.640 -11.228  13.005  1.00  8.29              
ATOM    205  H   ASP    26      -6.181 -15.793  11.927  1.00  8.42              
ATOM    206  N   ASP    26      -6.048 -15.554  10.979  1.00  8.42              
ATOM    207  CA  ASP    26      -6.439 -16.487   9.958  1.00  8.42              
ATOM    208  C   ASP    26      -7.558 -15.994   9.009  1.00  8.42              
ATOM    209  O   ASP    26      -7.478 -16.206   7.801  1.00  8.42              
ATOM    210  CB  ASP    26      -6.865 -17.789  10.641  1.00  8.42              
ATOM    211  CG  ASP    26      -5.689 -18.458  11.347  1.00  8.42              
ATOM    212  OD1 ASP    26      -5.934 -19.304  12.213  1.00  8.42              
ATOM    213  OD2 ASP    26      -4.430 -17.854  10.747  1.00  8.42              
ATOM    214  H   ASN    27      -8.568 -15.182  10.553  1.00  7.00              
ATOM    215  N   ASN    27      -8.574 -15.340   9.579  1.00  7.00              
ATOM    216  CA  ASN    27      -9.710 -14.842   8.775  1.00  7.00              
ATOM    217  C   ASN    27      -9.240 -13.885   7.824  1.00  7.00              
ATOM    218  O   ASN    27      -9.633 -13.929   6.660  1.00  7.00              
ATOM    219  CB  ASN    27     -10.791 -14.218   9.662  1.00  7.00              
ATOM    220  CG  ASN    27     -12.056 -13.918   8.864  1.00  7.00              
ATOM    221  ND2 ASN    27     -13.156 -14.562   9.196  1.00  7.00              
ATOM    222  OD1 ASN    27     -12.046 -13.108   7.947  1.00  7.00              
ATOM    223  H   LEU    28      -8.062 -12.969   9.174  1.00  6.92              
ATOM    224  N   LEU    28      -8.368 -12.959   8.235  1.00  6.92              
ATOM    225  CA  LEU    28      -7.859 -11.946   7.336  1.00  6.92              
ATOM    226  C   LEU    28      -7.043 -12.465   6.242  1.00  6.92              
ATOM    227  O   LEU    28      -7.218 -12.056   5.096  1.00  6.92              
ATOM    228  CB  LEU    28      -7.055 -10.933   8.155  1.00  6.92              
ATOM    229  CG  LEU    28      -7.933 -10.095   9.092  1.00  6.92              
ATOM    230  CD1 LEU    28      -7.061  -9.205   9.975  1.00  6.92              
ATOM    231  CD2 LEU    28      -8.875  -9.208   8.280  1.00  6.92              
ATOM    232  H   ALA    29      -6.070 -13.693   7.596  1.00  7.99              
ATOM    233  N   ALA    29      -6.112 -13.424   6.647  1.00  7.99              
ATOM    234  CA  ALA    29      -5.240 -14.012   5.735  1.00  7.99              
ATOM    235  C   ALA    29      -6.098 -14.585   4.717  1.00  7.99              
ATOM    236  O   ALA    29      -5.907 -14.325   3.532  1.00  7.99              
ATOM    237  CB  ALA    29      -4.359 -15.091   6.351  1.00  7.99              
ATOM    238  H   VAL    30      -7.456 -15.505   6.087  1.00  7.91              
ATOM    239  N   VAL    30      -7.154 -15.439   5.150  1.00  7.91              
ATOM    240  CA  VAL    30      -7.806 -16.239   4.140  1.00  7.91              
ATOM    241  C   VAL    30      -8.549 -15.421   3.229  1.00  7.91              
ATOM    242  O   VAL    30      -8.562 -15.690   2.030  1.00  7.91              
ATOM    243  CB  VAL    30      -8.735 -17.287   4.792  1.00  7.91              
ATOM    244  CG1 VAL    30      -7.927 -18.257   5.653  1.00  7.91              
ATOM    245  CG2 VAL    30      -9.772 -16.600   5.679  1.00  7.91              
ATOM    246  H   LEU    31      -9.161 -14.152   4.622  1.00  6.83              
ATOM    247  N   LEU    31      -9.194 -14.408   3.670  1.00  6.83              
ATOM    248  CA  LEU    31      -9.969 -13.634   2.770  1.00  6.83              
ATOM    249  C   LEU    31      -9.114 -12.857   1.777  1.00  6.83              
ATOM    250  O   LEU    31      -9.415 -12.841   0.585  1.00  6.83              
ATOM    251  CB  LEU    31     -10.855 -12.670   3.565  1.00  6.83              
ATOM    252  CG  LEU    31     -11.985 -13.384   4.315  1.00  6.83              
ATOM    253  CD1 LEU    31     -12.792 -12.378   5.134  1.00  6.83              
ATOM    254  CD2 LEU    31     -12.923 -14.075   3.326  1.00  6.83              
ATOM    255  H   MET    32      -7.902 -12.354   3.273  1.00  7.30              
ATOM    256  N   MET    32      -8.073 -12.246   2.307  1.00  7.30              
ATOM    257  CA  MET    32      -7.134 -11.391   1.478  1.00  7.30              
ATOM    258  C   MET    32      -6.325 -12.212   0.523  1.00  7.30              
ATOM    259  O   MET    32      -6.128 -11.811  -0.622  1.00  7.30              
ATOM    260  CB  MET    32      -6.207 -10.596   2.400  1.00  7.30              
ATOM    261  CG  MET    32      -6.974  -9.531   3.181  1.00  7.30              
ATOM    262  SD  MET    32      -5.900  -8.660   4.345  1.00  7.30              
ATOM    263  CE  MET    32      -7.110  -7.520   5.039  1.00  7.30              
ATOM    264  H   ARG    33      -6.171 -13.637   1.877  1.00  9.27              
ATOM    265  N   ARG    33      -5.894 -13.305   0.989  1.00  9.27              
ATOM    266  CA  ARG    33      -4.942 -14.117   0.170  1.00  9.27              
ATOM    267  C   ARG    33      -5.913 -15.079  -0.599  1.00  9.27              
ATOM    268  O   ARG    33      -7.126 -15.003  -0.420  1.00  9.27              
ATOM    269  CB  ARG    33      -3.927 -14.931   0.977  1.00  9.27              
ATOM    270  CG  ARG    33      -4.570 -16.166   1.609  1.00  9.27              
ATOM    271  CD  ARG    33      -3.592 -16.859   2.556  1.00  9.27              
ATOM    272  NE  ARG    33      -2.353 -17.206   1.829  1.00  9.27              
ATOM    273  CZ  ARG    33      -2.217 -18.342   1.168  1.00  9.27              
ATOM    274  NH1 ARG    33      -1.095 -18.613   0.533  1.00  9.27              
ATOM    275  NH2 ARG    33      -3.208 -19.208   1.145  1.00  9.27              
ATOM    276  H   ALA    34      -4.388 -16.171  -1.133  1.00  8.64              
ATOM    277  N   ALA    34      -5.305 -15.908  -1.385  1.00  8.64              
ATOM    278  CA  ALA    34      -5.876 -16.442  -2.554  1.00  8.64              
ATOM    279  C   ALA    34      -7.086 -17.349  -2.141  1.00  8.64              
ATOM    280  O   ALA    34      -7.934 -17.663  -2.974  1.00  8.64              
ATOM    281  CB  ALA    34      -4.862 -17.249  -3.355  1.00  8.64              
ATOM    282  H   GLU    35      -6.815 -17.010  -0.125  1.00  9.12              
ATOM    283  N   GLU    35      -7.043 -17.698  -0.795  1.00  9.12              
ATOM    284  CA  GLU    35      -7.317 -18.991  -0.373  1.00  9.12              
ATOM    285  C   GLU    35      -8.653 -19.355   0.007  1.00  9.12              
ATOM    286  O   GLU    35      -8.877 -20.466   0.482  1.00  9.12              
ATOM    287  CB  GLU    35      -6.351 -19.254   0.786  1.00  9.12              
ATOM    288  CG  GLU    35      -6.493 -20.679   1.322  1.00  9.12              
ATOM    289  CD  GLU    35      -5.518 -20.932   2.467  1.00  9.12              
ATOM    290  OE1 GLU    35      -4.844 -19.984   2.877  1.00  9.12              
ATOM    291  OE2 GLU    35      -5.453 -22.078   2.926  1.00  9.12              
ATOM    292  H   THR    36      -9.285 -17.544  -0.334  1.00  9.86              
ATOM    293  N   THR    36      -9.603 -18.465  -0.181  1.00  9.86              
ATOM    294  CA  THR    36     -10.988 -18.725  -0.182  1.00  9.86              
ATOM    295  C   THR    36     -11.498 -18.566  -1.573  1.00  9.86              
ATOM    296  O   THR    36     -12.474 -19.210  -1.949  1.00  9.86              
ATOM    297  CB  THR    36     -11.757 -17.782   0.763  1.00  9.86              
ATOM    298  OG1 THR    36     -11.454 -16.435   0.425  1.00  9.86              
ATOM    299  CG2 THR    36     -11.371 -18.020   2.221  1.00  9.86              
ATOM    300  H   GLY    37      -9.887 -17.354  -1.883  1.00  9.52              
ATOM    301  N   GLY    37     -10.733 -17.650  -2.297  1.00  9.52              
ATOM    302  CA  GLY    37     -11.100 -17.135  -3.573  1.00  9.52              
ATOM    303  C   GLY    37     -11.774 -15.792  -3.383  1.00  9.52              
ATOM    304  O   GLY    37     -12.908 -15.732  -2.912  1.00  9.52              
ATOM    305  H   SER    38     -10.297 -14.631  -3.243  1.00  7.84              
ATOM    306  N   SER    38     -11.156 -14.691  -3.726  1.00  7.84              
ATOM    307  CA  SER    38     -11.518 -13.659  -4.621  1.00  7.84              
ATOM    308  C   SER    38     -10.749 -14.041  -5.796  1.00  7.84              
ATOM    309  O   SER    38      -9.538 -13.837  -5.832  1.00  7.84              
ATOM    310  CB  SER    38     -11.137 -12.242  -4.187  1.00  7.84              
ATOM    311  OG  SER    38     -11.821 -11.898  -2.992  1.00  7.84              
ATOM    312  H   ARG    39     -12.469 -14.351  -6.839  1.00  8.11              
ATOM    313  N   ARG    39     -11.517 -14.586  -6.727  1.00  8.11              
ATOM    314  CA  ARG    39     -10.888 -15.620  -7.663  1.00  8.11              
ATOM    315  C   ARG    39      -9.703 -14.902  -8.502  1.00  8.11              
ATOM    316  O   ARG    39      -8.686 -15.527  -8.792  1.00  8.11              
ATOM    317  CB  ARG    39     -11.921 -16.217  -8.622  1.00  8.11              
ATOM    318  CG  ARG    39     -12.963 -17.053  -7.878  1.00  8.11              
ATOM    319  CD  ARG    39     -13.949 -17.686  -8.859  1.00  8.11              
ATOM    320  NE  ARG    39     -14.924 -18.518  -8.122  1.00  8.11              
ATOM    321  CZ  ARG    39     -14.671 -19.769  -7.784  1.00  8.11              
ATOM    322  NH1 ARG    39     -15.568 -20.476  -7.126  1.00  8.11              
ATOM    323  NH2 ARG    39     -13.516 -20.313  -8.105  1.00  8.11              
ATOM    324  N   PRO    40      -9.944 -13.666  -8.802  1.00  7.38              
ATOM    325  CA  PRO    40      -8.918 -12.914  -9.396  1.00  7.38              
ATOM    326  C   PRO    40      -7.659 -12.637  -8.564  1.00  7.38              
ATOM    327  O   PRO    40      -6.574 -12.479  -9.120  1.00  7.38              
ATOM    328  CB  PRO    40      -9.664 -11.618  -9.719  1.00  7.38              
ATOM    329  CG  PRO    40     -11.101 -12.028  -9.951  1.00  7.38              
ATOM    330  CD  PRO    40     -11.056 -13.283 -10.806  1.00  7.38              
ATOM    331  H   TYR    41      -8.795 -12.705  -6.817  1.00  5.84              
ATOM    332  N   TYR    41      -7.892 -12.600  -7.201  1.00  5.84              
ATOM    333  CA  TYR    41      -6.761 -12.404  -6.314  1.00  5.84              
ATOM    334  C   TYR    41      -5.723 -13.621  -6.574  1.00  5.84              
ATOM    335  O   TYR    41      -4.512 -13.411  -6.562  1.00  5.84              
ATOM    336  CB  TYR    41      -7.179 -12.380  -4.840  1.00  5.84              
ATOM    337  CG  TYR    41      -7.750 -11.039  -4.427  1.00  5.84              
ATOM    338  CD1 TYR    41      -8.466 -10.263  -5.340  1.00  5.84              
ATOM    339  CD2 TYR    41      -7.565 -10.565  -3.128  1.00  5.84              
ATOM    340  CE1 TYR    41      -8.991  -9.027  -4.959  1.00  5.84              
ATOM    341  CE2 TYR    41      -8.089  -9.330  -2.743  1.00  5.84              
ATOM    342  CZ  TYR    41      -8.801  -8.564  -3.661  1.00  5.84              
ATOM    343  OH  TYR    41      -9.318  -7.348  -3.284  1.00  5.84              
ATOM    344  H   LYS    42      -7.318 -14.694  -6.739  1.00  6.28              
ATOM    345  N   LYS    42      -6.332 -14.731  -6.782  1.00  6.28              
ATOM    346  CA  LYS    42      -5.669 -16.021  -7.076  1.00  6.28              
ATOM    347  C   LYS    42      -4.872 -15.806  -8.361  1.00  6.28              
ATOM    348  O   LYS    42      -3.711 -16.203  -8.440  1.00  6.28              
ATOM    349  CB  LYS    42      -6.663 -17.173  -7.257  1.00  6.28              
ATOM    350  CG  LYS    42      -5.946 -18.496  -7.525  1.00  6.28              
ATOM    351  CD  LYS    42      -6.951 -19.642  -7.641  1.00  6.28              
ATOM    352  CE  LYS    42      -6.236 -20.961  -7.932  1.00  6.28              
ATOM    353  NZ  LYS    42      -7.229 -22.061  -8.053  1.00  6.28              
ATOM    354  H   ALA    43      -6.408 -15.011  -9.358  1.00  6.98              
ATOM    355  N   ALA    43      -5.436 -15.167  -9.433  1.00  6.98              
ATOM    356  CA  ALA    43      -4.697 -14.694 -10.686  1.00  6.98              
ATOM    357  C   ALA    43      -3.572 -13.637 -10.324  1.00  6.98              
ATOM    358  O   ALA    43      -2.461 -13.717 -10.844  1.00  6.98              
ATOM    359  CB  ALA    43      -5.685 -14.093 -11.679  1.00  6.98              
ATOM    360  H   ALA    44      -4.810 -12.642  -9.141  1.00  6.79              
ATOM    361  N   ALA    44      -3.873 -12.688  -9.450  1.00  6.79              
ATOM    362  CA  ALA    44      -2.883 -11.710  -8.920  1.00  6.79              
ATOM    363  C   ALA    44      -1.826 -12.422  -8.107  1.00  6.79              
ATOM    364  O   ALA    44      -0.650 -12.072  -8.185  1.00  6.79              
ATOM    365  CB  ALA    44      -3.578 -10.653  -8.072  1.00  6.79              
ATOM    366  H   ALA    45      -3.046 -13.599  -7.240  1.00  6.65              
ATOM    367  N   ALA    45      -2.088 -13.384  -7.336  1.00  6.65              
ATOM    368  CA  ALA    45      -1.090 -14.184  -6.597  1.00  6.65              
ATOM    369  C   ALA    45      -0.208 -15.008  -7.597  1.00  6.65              
ATOM    370  O   ALA    45       1.000 -15.123  -7.403  1.00  6.65              
ATOM    371  CB  ALA    45      -1.777 -15.117  -5.608  1.00  6.65              
ATOM    372  H   ALA    46      -1.937 -15.524  -8.732  1.00  7.29              
ATOM    373  N   ALA    46      -0.954 -15.527  -8.639  1.00  7.29              
ATOM    374  CA  ALA    46      -0.182 -16.098  -9.637  1.00  7.29              
ATOM    375  C   ALA    46       0.848 -15.155 -10.362  1.00  7.29              
ATOM    376  O   ALA    46       1.958 -15.580 -10.675  1.00  7.29              
ATOM    377  CB  ALA    46      -1.143 -16.707 -10.651  1.00  7.29              
ATOM    378  H   GLN    47      -0.487 -13.627 -10.594  1.00  8.57              
ATOM    379  N   GLN    47       0.452 -13.933 -10.589  1.00  8.57              
ATOM    380  CA  GLN    47       1.525 -12.963 -10.852  1.00  8.57              
ATOM    381  C   GLN    47       1.627 -12.041  -9.712  1.00  8.57              
ATOM    382  O   GLN    47       0.739 -11.217  -9.504  1.00  8.57              
ATOM    383  CB  GLN    47       1.267 -12.178 -12.141  1.00  8.57              
ATOM    384  CG  GLN    47       2.330 -11.102 -12.366  1.00  8.57              
ATOM    385  CD  GLN    47       2.022 -10.279 -13.612  1.00  8.57              
ATOM    386  NE2 GLN    47       2.347  -9.004 -13.603  1.00  8.57              
ATOM    387  OE1 GLN    47       1.489 -10.789 -14.587  1.00  8.57              
ATOM    388  H   LEU    48       3.550 -12.452  -9.132  1.00  8.25              
ATOM    389  N   LEU    48       2.653 -12.092  -8.932  1.00  8.25              
ATOM    390  CA  LEU    48       2.386 -11.527  -7.603  1.00  8.25              
ATOM    391  C   LEU    48       3.451 -10.624  -7.232  1.00  8.25              
ATOM    392  O   LEU    48       4.442 -11.048  -6.643  1.00  8.25              
ATOM    393  CB  LEU    48       2.251 -12.637  -6.556  1.00  8.25              
ATOM    394  CG  LEU    48       1.921 -12.099  -5.159  1.00  8.25              
ATOM    395  CD1 LEU    48       0.605 -11.324  -5.191  1.00  8.25              
ATOM    396  CD2 LEU    48       1.787 -13.253  -4.167  1.00  8.25              
ATOM    397  N   PRO    49       3.473  -9.251  -7.478  1.00  8.35              
ATOM    398  CA  PRO    49       4.081  -8.213  -6.380  1.00  8.35              
ATOM    399  C   PRO    49       3.312  -6.850  -6.645  1.00  8.35              
ATOM    400  O   PRO    49       3.646  -5.828  -6.050  1.00  8.35              
ATOM    401  CB  PRO    49       5.576  -8.070  -6.669  1.00  8.35              
ATOM    402  CG  PRO    49       5.716  -8.244  -8.165  1.00  8.35              
ATOM    403  CD  PRO    49       4.682  -9.280  -8.574  1.00  8.35              
ATOM    404  H   GLU    50       1.750  -7.720  -7.428  1.00  8.23              
ATOM    405  N   GLU    50       2.366  -6.952  -7.491  1.00  8.23              
ATOM    406  CA  GLU    50       2.159  -5.921  -8.592  1.00  8.23              
ATOM    407  C   GLU    50       0.820  -5.635  -9.027  1.00  8.23              
ATOM    408  O   GLU    50       0.333  -4.523  -8.835  1.00  8.23              
ATOM    409  CB  GLU    50       3.010  -6.387  -9.777  1.00  8.23              
ATOM    410  CG  GLU    50       2.919  -5.409 -10.949  1.00  8.23              
ATOM    411  CD  GLU    50       3.760  -5.890 -12.127  1.00  8.23              
ATOM    412  OE1 GLU    50       3.716  -5.242 -13.176  1.00  8.23              
ATOM    413  OE2 GLU    50       4.446  -6.907 -11.970  1.00  8.23              
ATOM    414  H   THR    51       0.551  -7.282 -10.194  1.00  7.71              
ATOM    415  N   THR    51       0.144  -6.589  -9.622  1.00  7.71              
ATOM    416  CA  THR    51      -1.342  -6.604  -9.394  1.00  7.71              
ATOM    417  C   THR    51      -1.964  -6.943  -7.948  1.00  7.71              
ATOM    418  O   THR    51      -2.862  -6.244  -7.484  1.00  7.71              
ATOM    419  CB  THR    51      -1.900  -7.586 -10.442  1.00  7.71              
ATOM    420  OG1 THR    51      -1.581  -7.110 -11.743  1.00  7.71              
ATOM    421  CG2 THR    51      -3.416  -7.719 -10.327  1.00  7.71              
ATOM    422  H   LEU    52      -0.801  -8.596  -7.431  1.00  6.42              
ATOM    423  N   LEU    52      -1.538  -7.992  -7.173  1.00  6.42              
ATOM    424  CA  LEU    52      -2.220  -8.204  -5.905  1.00  6.42              
ATOM    425  C   LEU    52      -1.861  -6.924  -5.100  1.00  6.42              
ATOM    426  O   LEU    52      -2.688  -6.419  -4.345  1.00  6.42              
ATOM    427  CB  LEU    52      -1.763  -9.450  -5.142  1.00  6.42              
ATOM    428  CG  LEU    52      -2.580  -9.700  -3.869  1.00  6.42              
ATOM    429  CD1 LEU    52      -4.055  -9.886  -4.217  1.00  6.42              
ATOM    430  CD2 LEU    52      -2.081 -10.959  -3.160  1.00  6.42              
ATOM    431  H   GLU    53      -0.006  -6.911  -5.951  1.00  6.10              
ATOM    432  N   GLU    53      -0.598  -6.443  -5.315  1.00  6.10              
ATOM    433  CA  GLU    53      -0.106  -5.248  -4.629  1.00  6.10              
ATOM    434  C   GLU    53      -0.508  -4.176  -5.474  1.00  6.10              
ATOM    435  O   GLU    53      -0.554  -4.335  -6.692  1.00  6.10              
ATOM    436  CB  GLU    53       1.413  -5.222  -4.432  1.00  6.10              
ATOM    437  CG  GLU    53       1.860  -3.957  -3.700  1.00  6.10              
ATOM    438  CD  GLU    53       3.355  -4.000  -3.397  1.00  6.10              
ATOM    439  OE1 GLU    53       3.888  -2.980  -2.952  1.00  6.10              
ATOM    440  OE2 GLU    53       3.956  -5.058  -3.613  1.00  6.10              
ATOM    441  H   THR    54      -0.513  -3.028  -3.930  1.00  6.58              
ATOM    442  N   THR    54      -0.815  -3.027  -4.869  1.00  6.58              
ATOM    443  CA  THR    54      -1.509  -1.823  -5.410  1.00  6.58              
ATOM    444  C   THR    54      -2.968  -2.121  -5.106  1.00  6.58              
ATOM    445  O   THR    54      -3.644  -1.310  -4.476  1.00  6.58              
ATOM    446  CB  THR    54      -1.332  -1.589  -6.922  1.00  6.58              
ATOM    447  OG1 THR    54       0.051  -1.440  -7.212  1.00  6.58              
ATOM    448  CG2 THR    54      -2.067  -0.331  -7.379  1.00  6.58              
ATOM    449  H   ILE    55      -3.219  -4.023  -6.108  1.00  5.99              
ATOM    450  N   ILE    55      -3.585  -3.319  -5.521  1.00  5.99              
ATOM    451  CA  ILE    55      -4.992  -3.483  -4.948  1.00  5.99              
ATOM    452  C   ILE    55      -4.857  -3.519  -3.449  1.00  5.99              
ATOM    453  O   ILE    55      -5.597  -2.834  -2.747  1.00  5.99              
ATOM    454  CB  ILE    55      -5.698  -4.762  -5.450  1.00  5.99              
ATOM    455  CG1 ILE    55      -6.005  -4.650  -6.947  1.00  5.99              
ATOM    456  CG2 ILE    55      -7.013  -4.973  -4.698  1.00  5.99              
ATOM    457  CD1 ILE    55      -6.433  -5.991  -7.535  1.00  5.99              
ATOM    458  H   MET    56      -3.267  -4.838  -3.582  1.00  5.48              
ATOM    459  N   MET    56      -3.905  -4.321  -3.034  1.00  5.48              
ATOM    460  CA  MET    56      -3.829  -4.415  -1.525  1.00  5.48              
ATOM    461  C   MET    56      -3.461  -3.108  -0.667  1.00  5.48              
ATOM    462  O   MET    56      -4.102  -2.834   0.345  1.00  5.48              
ATOM    463  CB  MET    56      -2.823  -5.532  -1.232  1.00  5.48              
ATOM    464  CG  MET    56      -3.380  -6.901  -1.619  1.00  5.48              
ATOM    465  SD  MET    56      -4.931  -7.252  -0.761  1.00  5.48              
ATOM    466  CE  MET    56      -5.256  -8.891  -1.436  1.00  5.48              
ATOM    467  H   LEU    57      -1.962  -2.553  -2.115  1.00  5.42              
ATOM    468  N   LEU    57      -2.389  -2.407  -1.237  1.00  5.42              
ATOM    469  CA  LEU    57      -1.897  -1.343  -0.376  1.00  5.42              
ATOM    470  C   LEU    57      -2.746  -0.163  -0.408  1.00  5.42              
ATOM    471  O   LEU    57      -2.859   0.542   0.592  1.00  5.42              
ATOM    472  CB  LEU    57      -0.470  -0.973  -0.789  1.00  5.42              
ATOM    473  CG  LEU    57       0.554  -2.053  -0.420  1.00  5.42              
ATOM    474  CD1 LEU    57       1.933  -1.676  -0.955  1.00  5.42              
ATOM    475  CD2 LEU    57       0.641  -2.202   1.098  1.00  5.42              
ATOM    476  H   LEU    58      -3.387  -0.458  -2.428  1.00  5.99              
ATOM    477  N   LEU    58      -3.401   0.093  -1.608  1.00  5.99              
ATOM    478  CA  LEU    58      -4.183   1.324  -1.591  1.00  5.99              
ATOM    479  C   LEU    58      -5.535   0.991  -0.983  1.00  5.99              
ATOM    480  O   LEU    58      -5.961   1.643  -0.033  1.00  5.99              
ATOM    481  CB  LEU    58      -4.368   1.911  -2.993  1.00  5.99              
ATOM    482  CG  LEU    58      -3.054   2.402  -3.610  1.00  5.99              
ATOM    483  CD1 LEU    58      -3.294   2.900  -5.034  1.00  5.99              
ATOM    484  CD2 LEU    58      -2.477   3.549  -2.781  1.00  5.99              
ATOM    485  H   GLY    59      -5.796  -0.858  -1.855  1.00  6.34              
ATOM    486  N   GLY    59      -6.240  -0.043  -1.517  1.00  6.34              
ATOM    487  CA  GLY    59      -7.669   0.057  -1.586  1.00  6.34              
ATOM    488  C   GLY    59      -8.269  -0.470  -2.925  1.00  6.34              
ATOM    489  O   GLY    59      -7.530  -0.723  -3.874  1.00  6.34              
ATOM    490  H   LEU    60     -10.105   0.155  -3.377  1.00  6.38              
ATOM    491  N   LEU    60      -9.628  -0.673  -3.126  1.00  6.38              
ATOM    492  CA  LEU    60     -10.398  -1.956  -3.010  1.00  6.38              
ATOM    493  C   LEU    60     -10.349  -2.528  -1.624  1.00  6.38              
ATOM    494  O   LEU    60     -11.177  -2.181  -0.784  1.00  6.38              
ATOM    495  CB  LEU    60      -9.852  -2.972  -4.017  1.00  6.38              
ATOM    496  CG  LEU    60     -10.148  -2.587  -5.471  1.00  6.38              
ATOM    497  CD1 LEU    60      -9.483  -3.578  -6.424  1.00  6.38              
ATOM    498  CD2 LEU    60     -11.655  -2.598  -5.724  1.00  6.38              
ATOM    499  H   LEU    61      -8.523  -3.278  -1.778  1.00  5.06              
ATOM    500  N   LEU    61      -9.415  -3.374  -1.366  1.00  5.06              
ATOM    501  CA  LEU    61      -9.677  -4.544  -0.409  1.00  5.06              
ATOM    502  C   LEU    61      -9.948  -3.869   0.817  1.00  5.06              
ATOM    503  O   LEU    61     -10.869  -4.248   1.538  1.00  5.06              
ATOM    504  CB  LEU    61      -8.497  -5.504  -0.229  1.00  5.06              
ATOM    505  CG  LEU    61      -8.821  -6.677   0.703  1.00  5.06              
ATOM    506  CD1 LEU    61      -9.992  -7.484   0.146  1.00  5.06              
ATOM    507  CD2 LEU    61      -7.609  -7.598   0.835  1.00  5.06              
ATOM    508  H   GLY    62      -8.416  -2.696   0.377  1.00  4.47              
ATOM    509  N   GLY    62      -9.112  -2.810   1.068  1.00  4.47              
ATOM    510  CA  GLY    62      -9.154  -1.907   2.170  1.00  4.47              
ATOM    511  C   GLY    62     -10.336  -1.050   2.396  1.00  4.47              
ATOM    512  O   GLY    62     -10.809  -0.938   3.525  1.00  4.47              
ATOM    513  H   THR    63     -10.392  -0.386   0.391  1.00  4.65              
ATOM    514  N   THR    63     -10.812  -0.446   1.282  1.00  4.65              
ATOM    515  CA  THR    63     -12.149   0.185   1.503  1.00  4.65              
ATOM    516  C   THR    63     -13.096  -0.795   1.951  1.00  4.65              
ATOM    517  O   THR    63     -13.811  -0.562   2.923  1.00  4.65              
ATOM    518  CB  THR    63     -12.667   0.856   0.216  1.00  4.65              
ATOM    519  OG1 THR    63     -11.766   1.887  -0.166  1.00  4.65              
ATOM    520  CG2 THR    63     -14.050   1.467   0.426  1.00  4.65              
ATOM    521  H   VAL    64     -12.573  -2.192   0.462  1.00  4.59              
ATOM    522  N   VAL    64     -13.139  -1.980   1.242  1.00  4.59              
ATOM    523  CA  VAL    64     -14.066  -2.930   1.695  1.00  4.59              
ATOM    524  C   VAL    64     -13.835  -3.415   3.062  1.00  4.59              
ATOM    525  O   VAL    64     -14.774  -3.509   3.850  1.00  4.59              
ATOM    526  CB  VAL    64     -14.081  -4.117   0.707  1.00  4.59              
ATOM    527  CG1 VAL    64     -14.919  -5.267   1.263  1.00  4.59              
ATOM    528  CG2 VAL    64     -14.676  -3.687  -0.633  1.00  4.59              
ATOM    529  H   SER    65     -11.767  -3.484   2.660  1.00  4.57              
ATOM    530  N   SER    65     -12.499  -3.709   3.282  1.00  4.57              
ATOM    531  CA  SER    65     -12.196  -4.377   4.495  1.00  4.57              
ATOM    532  C   SER    65     -12.391  -3.475   5.685  1.00  4.57              
ATOM    533  O   SER    65     -12.847  -3.927   6.733  1.00  4.57              
ATOM    534  CB  SER    65     -10.757  -4.896   4.467  1.00  4.57              
ATOM    535  OG  SER    65      -9.851  -3.810   4.336  1.00  4.57              
ATOM    536  H   LEU    66     -11.702  -1.738   4.587  1.00  3.63              
ATOM    537  N   LEU    66     -12.010  -2.132   5.438  1.00  3.63              
ATOM    538  CA  LEU    66     -12.113  -1.268   6.641  1.00  3.63              
ATOM    539  C   LEU    66     -13.473  -1.115   7.086  1.00  3.63              
ATOM    540  O   LEU    66     -13.723  -1.031   8.287  1.00  3.63              
ATOM    541  CB  LEU    66     -11.501   0.103   6.343  1.00  3.63              
ATOM    542  CG  LEU    66     -12.409   0.983   5.475  1.00  3.63              
ATOM    543  CD1 LEU    66     -13.343   1.807   6.358  1.00  3.63              
ATOM    544  CD2 LEU    66     -11.568   1.936   4.627  1.00  3.63              
ATOM    545  H   GLY    67     -14.106  -1.073   5.189  1.00  3.39              
ATOM    546  N   GLY    67     -14.381  -1.081   6.137  1.00  3.39              
ATOM    547  CA  GLY    67     -15.754  -1.060   6.455  1.00  3.39              
ATOM    548  C   GLY    67     -16.122  -2.323   7.147  1.00  3.39              
ATOM    549  O   GLY    67     -16.715  -2.286   8.223  1.00  3.39              
ATOM    550  H   ILE    68     -15.220  -3.432   5.861  1.00  3.77              
ATOM    551  N   ILE    68     -15.823  -3.458   6.642  1.00  3.77              
ATOM    552  CA  ILE    68     -16.302  -4.755   7.135  1.00  3.77              
ATOM    553  C   ILE    68     -15.722  -4.809   8.569  1.00  3.77              
ATOM    554  O   ILE    68     -16.437  -5.143   9.511  1.00  3.77              
ATOM    555  CB  ILE    68     -15.826  -5.980   6.322  1.00  3.77              
ATOM    556  CG1 ILE    68     -16.416  -5.945   4.908  1.00  3.77              
ATOM    557  CG2 ILE    68     -16.270  -7.276   7.003  1.00  3.77              
ATOM    558  CD1 ILE    68     -15.752  -6.971   3.997  1.00  3.77              
ATOM    559  H   PHE    69     -14.013  -3.987   7.900  1.00  3.36              
ATOM    560  N   PHE    69     -14.449  -4.466   8.645  1.00  3.36              
ATOM    561  CA  PHE    69     -13.670  -4.791   9.839  1.00  3.36              
ATOM    562  C   PHE    69     -13.767  -3.733  11.049  1.00  3.36              
ATOM    563  O   PHE    69     -13.696  -4.120  12.213  1.00  3.36              
ATOM    564  CB  PHE    69     -12.210  -4.962   9.409  1.00  3.36              
ATOM    565  CG  PHE    69     -11.358  -5.546  10.514  1.00  3.36              
ATOM    566  CD1 PHE    69     -11.266  -6.927  10.677  1.00  3.36              
ATOM    567  CD2 PHE    69     -10.658  -4.707  11.377  1.00  3.36              
ATOM    568  CE1 PHE    69     -10.480  -7.463  11.695  1.00  3.36              
ATOM    569  CE2 PHE    69      -9.871  -5.243  12.396  1.00  3.36              
ATOM    570  CZ  PHE    69      -9.784  -6.620  12.554  1.00  3.36              
ATOM    571  H   PHE    70     -13.581  -2.061   9.750  1.00  3.54              
ATOM    572  N   PHE    70     -13.934  -2.459  10.581  1.00  3.54              
ATOM    573  CA  PHE    70     -14.789  -1.602  11.514  1.00  3.54              
ATOM    574  C   PHE    70     -16.082  -2.213  11.889  1.00  3.54              
ATOM    575  O   PHE    70     -16.432  -2.240  13.066  1.00  3.54              
ATOM    576  CB  PHE    70     -15.027  -0.244  10.845  1.00  3.54              
ATOM    577  CG  PHE    70     -15.913   0.653  11.679  1.00  3.54              
ATOM    578  CD1 PHE    70     -15.381   1.375  12.744  1.00  3.54              
ATOM    579  CD2 PHE    70     -17.271   0.764  11.387  1.00  3.54              
ATOM    580  CE1 PHE    70     -16.200   2.202  13.512  1.00  3.54              
ATOM    581  CE2 PHE    70     -18.090   1.590  12.155  1.00  3.54              
ATOM    582  CZ  PHE    70     -17.554   2.308  13.216  1.00  3.54              
ATOM    583  H   VAL    71     -16.662  -2.735  10.053  1.00  4.35              
ATOM    584  N   VAL    71     -16.878  -2.738  11.016  1.00  4.35              
ATOM    585  CA  VAL    71     -18.155  -3.369  11.478  1.00  4.35              
ATOM    586  C   VAL    71     -17.833  -4.535  12.344  1.00  4.35              
ATOM    587  O   VAL    71     -18.458  -4.720  13.386  1.00  4.35              
ATOM    588  CB  VAL    71     -19.038  -3.816  10.292  1.00  4.35              
ATOM    589  CG1 VAL    71     -20.265  -4.575  10.793  1.00  4.35              
ATOM    590  CG2 VAL    71     -19.512  -2.602   9.494  1.00  4.35              
ATOM    591  H   LEU    72     -16.382  -5.179  11.239  1.00  4.51              
ATOM    592  N   LEU    72     -16.875  -5.421  12.059  1.00  4.51              
ATOM    593  CA  LEU    72     -16.484  -6.683  12.817  1.00  4.51              
ATOM    594  C   LEU    72     -15.931  -6.237  14.261  1.00  4.51              
ATOM    595  O   LEU    72     -16.260  -6.862  15.267  1.00  4.51              
ATOM    596  CB  LEU    72     -15.417  -7.489  12.072  1.00  4.51              
ATOM    597  CG  LEU    72     -14.928  -8.705  12.867  1.00  4.51              
ATOM    598  CD1 LEU    72     -16.069  -9.701  13.061  1.00  4.51              
ATOM    599  CD2 LEU    72     -13.790  -9.401  12.122  1.00  4.51              
ATOM    600  H   MET    73     -14.875  -4.693  13.484  1.00  3.70              
ATOM    601  N   MET    73     -15.152  -5.212  14.276  1.00  3.70              
ATOM    602  CA  MET    73     -14.648  -4.802  15.642  1.00  3.70              
ATOM    603  C   MET    73     -15.808  -4.420  16.393  1.00  3.70              
ATOM    604  O   MET    73     -15.846  -4.609  17.607  1.00  3.70              
ATOM    605  CB  MET    73     -13.655  -3.638  15.586  1.00  3.70              
ATOM    606  CG  MET    73     -12.329  -4.063  14.958  1.00  3.70              
ATOM    607  SD  MET    73     -11.555  -5.404  15.890  1.00  3.70              
ATOM    608  CE  MET    73     -11.136  -4.495  17.387  1.00  3.70              
ATOM    609  H   ARG    74     -16.535  -3.606  14.756  1.00  4.73              
ATOM    610  N   ARG    74     -16.849  -3.848  15.660  1.00  4.73              
ATOM    611  CA  ARG    74     -18.202  -3.590  16.019  1.00  4.73              
ATOM    612  C   ARG    74     -18.115  -2.595  17.058  1.00  4.73              
ATOM    613  O   ARG    74     -17.154  -1.830  17.101  1.00  4.73              
ATOM    614  CB  ARG    74     -18.947  -4.824  16.534  1.00  4.73              
ATOM    615  CG  ARG    74     -18.868  -5.985  15.543  1.00  4.73              
ATOM    616  CD  ARG    74     -19.478  -7.251  16.144  1.00  4.73              
ATOM    617  NE  ARG    74     -19.294  -8.385  15.214  1.00  4.73              
ATOM    618  CZ  ARG    74     -19.721  -9.603  15.493  1.00  4.73              
ATOM    619  NH1 ARG    74     -19.536 -10.587  14.635  1.00  4.73              
ATOM    620  NH2 ARG    74     -20.334  -9.836  16.633  1.00  4.73              
ATOM    621  H   ASN    75     -19.860  -3.315  18.114  1.00  5.29              
ATOM    622  N   ASN    75     -19.191  -2.604  17.970  1.00  5.29              
ATOM    623  CA  ASN    75     -19.260  -1.412  18.750  1.00  5.29              
ATOM    624  C   ASN    75     -18.361  -1.685  19.915  1.00  5.29              
ATOM    625  O   ASN    75     -18.785  -1.565  21.062  1.00  5.29              
ATOM    626  CB  ASN    75     -20.669  -1.065  19.241  1.00  5.29              
ATOM    627  CG  ASN    75     -21.566  -0.634  18.086  1.00  5.29              
ATOM    628  ND2 ASN    75     -22.869  -0.703  18.264  1.00  5.29              
ATOM    629  OD1 ASN    75     -21.089  -0.237  17.032  1.00  5.29              
ATOM    630  H   LYS    76     -16.810  -2.166  18.644  1.00  4.69              
ATOM    631  N   LYS    76     -17.090  -2.054  19.584  1.00  4.69              
ATOM    632  CA  LYS    76     -16.123  -2.284  20.645  1.00  4.69              
ATOM    633  C   LYS    76     -15.573  -0.991  20.988  1.00  4.69              
ATOM    634  O   LYS    76     -15.240  -0.208  20.102  1.00  4.69              
ATOM    635  CB  LYS    76     -15.002  -3.240  20.225  1.00  4.69              
ATOM    636  CG  LYS    76     -14.062  -3.551  21.390  1.00  4.69              
ATOM    637  CD  LYS    76     -14.813  -4.263  22.516  1.00  4.69              
ATOM    638  CE  LYS    76     -13.866  -4.606  23.664  1.00  4.69              
ATOM    639  NZ  LYS    76     -14.610  -5.308  24.743  1.00  4.69              
ATOM    640  H   GLY    77     -15.435  -1.257  22.941  1.00  4.95              
ATOM    641  N   GLY    77     -15.408  -0.619  22.188  1.00  4.95              
ATOM    642  CA  GLY    77     -15.168   0.795  22.458  1.00  4.95              
ATOM    643  C   GLY    77     -13.818   1.117  21.865  1.00  4.95              
ATOM    644  O   GLY    77     -13.398   2.272  21.883  1.00  4.95              
ATOM    645  H   ILE    78     -13.501  -0.716  20.912  1.00  4.62              
ATOM    646  N   ILE    78     -13.074   0.086  21.299  1.00  4.62              
ATOM    647  CA  ILE    78     -11.589   0.203  21.274  1.00  4.62              
ATOM    648  C   ILE    78     -11.083   1.390  20.459  1.00  4.62              
ATOM    649  O   ILE    78     -10.159   2.079  20.884  1.00  4.62              
ATOM    650  CB  ILE    78     -10.982  -1.111  20.733  1.00  4.62              
ATOM    651  CG1 ILE    78     -11.195  -2.250  21.736  1.00  4.62              
ATOM    652  CG2 ILE    78      -9.480  -0.945  20.496  1.00  4.62              
ATOM    653  CD1 ILE    78     -10.842  -3.605  21.130  1.00  4.62              
ATOM    654  H   GLY    79     -12.571   1.364  19.029  1.00  4.30              
ATOM    655  N   GLY    79     -11.667   1.681  19.266  1.00  4.30              
ATOM    656  CA  GLY    79     -10.899   2.521  18.279  1.00  4.30              
ATOM    657  C   GLY    79     -11.346   2.693  16.908  1.00  4.30              
ATOM    658  O   GLY    79     -12.410   3.263  16.674  1.00  4.30              
ATOM    659  H   LYS    80      -9.544   2.530  16.115  1.00  4.06              
ATOM    660  N   LYS    80     -10.450   2.148  16.021  1.00  4.06              
ATOM    661  CA  LYS    80     -10.701   1.062  14.963  1.00  4.06              
ATOM    662  C   LYS    80     -11.818   1.344  13.990  1.00  4.06              
ATOM    663  O   LYS    80     -12.659   0.480  13.750  1.00  4.06              
ATOM    664  CB  LYS    80     -10.961  -0.256  15.699  1.00  4.06              
ATOM    665  CG  LYS    80     -12.247  -0.195  16.524  1.00  4.06              
ATOM    666  CD  LYS    80     -13.465  -0.028  15.616  1.00  4.06              
ATOM    667  CE  LYS    80     -14.733   0.169  16.446  1.00  4.06              
ATOM    668  NZ  LYS    80     -14.611   1.398  17.274  1.00  4.06              
ATOM    669  H   MET    81     -11.829   3.433  13.732  1.00  3.72              
ATOM    670  N   MET    81     -11.927   2.524  13.360  1.00  3.72              
ATOM    671  CA  MET    81     -12.237   2.357  11.893  1.00  3.72              
ATOM    672  C   MET    81     -10.803   2.215  11.280  1.00  3.72              
ATOM    673  O   MET    81     -10.577   1.353  10.433  1.00  3.72              
ATOM    674  CB  MET    81     -12.967   3.537  11.247  1.00  3.72              
ATOM    675  CG  MET    81     -13.337   3.238   9.795  1.00  3.72              
ATOM    676  SD  MET    81     -14.409   4.519   9.106  1.00  3.72              
ATOM    677  CE  MET    81     -15.917   4.138  10.016  1.00  3.72              
ATOM    678  H   GLY    82     -10.405   3.715  12.372  1.00  3.27              
ATOM    679  N   GLY    82      -9.959   3.071  11.771  1.00  3.27              
ATOM    680  CA  GLY    82      -8.576   3.176  11.558  1.00  3.27              
ATOM    681  C   GLY    82      -7.635   2.143  11.968  1.00  3.27              
ATOM    682  O   GLY    82      -6.724   1.806  11.216  1.00  3.27              
ATOM    683  H   PHE    83      -8.501   1.956  13.792  1.00  2.38              
ATOM    684  N   PHE    83      -7.837   1.632  13.138  1.00  2.38              
ATOM    685  CA  PHE    83      -6.961   0.431  13.496  1.00  2.38              
ATOM    686  C   PHE    83      -7.289  -0.537  12.478  1.00  2.38              
ATOM    687  O   PHE    83      -6.413  -1.258  12.007  1.00  2.38              
ATOM    688  CB  PHE    83      -7.236  -0.157  14.884  1.00  2.38              
ATOM    689  CG  PHE    83      -7.065   0.871  15.980  1.00  2.38              
ATOM    690  CD1 PHE    83      -7.822   0.788  17.146  1.00  2.38              
ATOM    691  CD2 PHE    83      -6.149   1.909  15.830  1.00  2.38              
ATOM    692  CE1 PHE    83      -7.663   1.737  18.156  1.00  2.38              
ATOM    693  CE2 PHE    83      -5.990   2.858  16.839  1.00  2.38              
ATOM    694  CZ  PHE    83      -6.747   2.771  18.001  1.00  2.38              
ATOM    695  H   GLY    84      -9.228  -0.024  12.393  1.00  2.57              
ATOM    696  N   GLY    84      -8.544  -0.643  12.044  1.00  2.57              
ATOM    697  CA  GLY    84      -8.921  -1.629  11.081  1.00  2.57              
ATOM    698  C   GLY    84      -8.243  -1.396   9.795  1.00  2.57              
ATOM    699  O   GLY    84      -7.690  -2.326   9.212  1.00  2.57              
ATOM    700  H   MET    85      -8.685   0.544   9.769  1.00  3.37              
ATOM    701  N   MET    85      -8.216  -0.149   9.245  1.00  3.37              
ATOM    702  CA  MET    85      -7.602   0.203   8.054  1.00  3.37              
ATOM    703  C   MET    85      -6.064  -0.030   8.078  1.00  3.37              
ATOM    704  O   MET    85      -5.503  -0.543   7.112  1.00  3.37              
ATOM    705  CB  MET    85      -7.903   1.670   7.741  1.00  3.37              
ATOM    706  CG  MET    85      -7.383   2.066   6.359  1.00  3.37              
ATOM    707  SD  MET    85      -8.172   1.099   5.053  1.00  3.37              
ATOM    708  CE  MET    85      -7.165  -0.391   5.164  1.00  3.37              
ATOM    709  H   VAL    86      -5.963   0.791   9.980  1.00  2.95              
ATOM    710  N   VAL    86      -5.469   0.376   9.234  1.00  2.95              
ATOM    711  CA  VAL    86      -3.972   0.165   9.360  1.00  2.95              
ATOM    712  C   VAL    86      -3.648  -1.328   9.375  1.00  2.95              
ATOM    713  O   VAL    86      -2.700  -1.759   8.722  1.00  2.95              
ATOM    714  CB  VAL    86      -3.419   0.841  10.635  1.00  2.95              
ATOM    715  CG1 VAL    86      -1.939   0.506  10.820  1.00  2.95              
ATOM    716  CG2 VAL    86      -3.563   2.359  10.538  1.00  2.95              
ATOM    717  H   THR    87      -5.178  -1.710  10.631  1.00  2.02              
ATOM    718  N   THR    87      -4.441  -2.115  10.115  1.00  2.02              
ATOM    719  CA  THR    87      -4.240  -3.561  10.171  1.00  2.02              
ATOM    720  C   THR    87      -4.490  -4.280   8.849  1.00  2.02              
ATOM    721  O   THR    87      -3.749  -5.195   8.495  1.00  2.02              
ATOM    722  CB  THR    87      -5.150  -4.154  11.264  1.00  2.02              
ATOM    723  OG1 THR    87      -6.507  -3.897  10.929  1.00  2.02              
ATOM    724  CG2 THR    87      -4.856  -3.534  12.628  1.00  2.02              
ATOM    725  H   LEU    88      -6.075  -3.107   8.478  1.00  2.79              
ATOM    726  N   LEU    88      -5.514  -3.851   8.153  1.00  2.79              
ATOM    727  CA  LEU    88      -5.832  -4.477   6.875  1.00  2.79              
ATOM    728  C   LEU    88      -4.716  -4.279   5.849  1.00  2.79              
ATOM    729  O   LEU    88      -4.369  -5.211   5.127  1.00  2.79              
ATOM    730  CB  LEU    88      -7.148  -3.911   6.334  1.00  2.79              
ATOM    731  CG  LEU    88      -8.357  -4.292   7.197  1.00  2.79              
ATOM    732  CD1 LEU    88      -9.521  -3.344   6.919  1.00  2.79              
ATOM    733  CD2 LEU    88      -8.801  -5.720   6.885  1.00  2.79              
ATOM    734  H   GLY    89      -4.557  -2.384   6.409  1.00  3.23              
ATOM    735  N   GLY    89      -4.218  -3.113   5.836  1.00  3.23              
ATOM    736  CA  GLY    89      -3.096  -2.852   4.936  1.00  3.23              
ATOM    737  C   GLY    89      -2.020  -3.777   5.281  1.00  3.23              
ATOM    738  O   GLY    89      -1.414  -4.376   4.395  1.00  3.23              
ATOM    739  H   ALA    90      -2.243  -3.481   7.303  1.00  2.65              
ATOM    740  N   ALA    90      -1.698  -3.971   6.643  1.00  2.65              
ATOM    741  CA  ALA    90      -0.668  -4.810   7.091  1.00  2.65              
ATOM    742  C   ALA    90      -0.907  -6.260   6.717  1.00  2.65              
ATOM    743  O   ALA    90      -0.003  -6.924   6.214  1.00  2.65              
ATOM    744  CB  ALA    90      -0.521  -4.673   8.602  1.00  2.65              
ATOM    745  H   SER    91      -2.796  -6.084   7.317  1.00  2.25              
ATOM    746  N   SER    91      -2.096  -6.685   6.966  1.00  2.25              
ATOM    747  CA  SER    91      -2.409  -8.047   6.726  1.00  2.25              
ATOM    748  C   SER    91      -2.258  -8.331   5.275  1.00  2.25              
ATOM    749  O   SER    91      -1.637  -9.324   4.902  1.00  2.25              
ATOM    750  CB  SER    91      -3.832  -8.382   7.176  1.00  2.25              
ATOM    751  OG  SER    91      -3.945  -8.233   8.584  1.00  2.25              
ATOM    752  H   ALA    92      -3.242  -6.537   4.806  1.00  3.21              
ATOM    753  N   ALA    92      -2.868  -7.379   4.453  1.00  3.21              
ATOM    754  CA  ALA    92      -2.943  -7.638   3.073  1.00  3.21              
ATOM    755  C   ALA    92      -1.589  -7.604   2.493  1.00  3.21              
ATOM    756  O   ALA    92      -1.241  -8.468   1.690  1.00  3.21              
ATOM    757  CB  ALA    92      -3.842  -6.625   2.376  1.00  3.21              
ATOM    758  H   TRP    93      -1.189  -5.878   3.651  1.00  3.16              
ATOM    759  N   TRP    93      -0.852  -6.522   2.983  1.00  3.16              
ATOM    760  CA  TRP    93       0.539  -6.361   2.444  1.00  3.16              
ATOM    761  C   TRP    93       1.350  -7.666   2.879  1.00  3.16              
ATOM    762  O   TRP    93       2.116  -8.208   2.086  1.00  3.16              
ATOM    763  CB  TRP    93       1.240  -5.107   2.976  1.00  3.16              
ATOM    764  CG  TRP    93       2.617  -4.944   2.397  1.00  3.16              
ATOM    765  CD1 TRP    93       2.928  -4.281   1.256  1.00  3.16              
ATOM    766  CD2 TRP    93       3.856  -5.448   2.923  1.00  3.16              
ATOM    767  NE1 TRP    93       4.286  -4.345   1.046  1.00  3.16              
ATOM    768  CE2 TRP    93       4.892  -5.058   2.055  1.00  3.16              
ATOM    769  CE3 TRP    93       4.175  -6.199   4.061  1.00  3.16              
ATOM    770  CZ2 TRP    93       6.221  -5.397   2.297  1.00  3.16              
ATOM    771  CZ3 TRP    93       5.504  -6.540   4.304  1.00  3.16              
ATOM    772  CH2 TRP    93       6.520  -6.142   3.429  1.00  3.16              
ATOM    773  H   LEU    94       0.594  -7.743   4.702  1.00  2.55              
ATOM    774  N   LEU    94       1.203  -8.154   4.043  1.00  2.55              
ATOM    775  CA  LEU    94       1.914  -9.293   4.393  1.00  2.55              
ATOM    776  C   LEU    94       1.427 -10.617   3.645  1.00  2.55              
ATOM    777  O   LEU    94       2.243 -11.476   3.317  1.00  2.55              
ATOM    778  CB  LEU    94       1.819  -9.482   5.910  1.00  2.55              
ATOM    779  CG  LEU    94       2.579  -8.405   6.692  1.00  2.55              
ATOM    780  CD1 LEU    94       2.255  -8.508   8.181  1.00  2.55              
ATOM    781  CD2 LEU    94       4.086  -8.580   6.504  1.00  2.55              
ATOM    782  H   MET    95      -0.425 -10.120   3.655  1.00  3.10              
ATOM    783  N   MET    95       0.195 -10.828   3.359  1.00  3.10              
ATOM    784  CA  MET    95      -0.343 -12.009   2.641  1.00  3.10              
ATOM    785  C   MET    95       0.234 -12.157   1.322  1.00  3.10              
ATOM    786  O   MET    95       0.529 -13.274   0.901  1.00  3.10              
ATOM    787  CB  MET    95      -1.866 -11.898   2.536  1.00  3.10              
ATOM    788  CG  MET    95      -2.537 -12.119   3.891  1.00  3.10              
ATOM    789  SD  MET    95      -1.902 -13.599   4.711  1.00  3.10              
ATOM    790  CE  MET    95      -0.349 -12.928   5.331  1.00  3.10              
ATOM    791  H   TRP    96       0.261 -10.118   0.935  1.00  3.69              
ATOM    792  N   TRP    96       0.419 -11.045   0.632  1.00  3.69              
ATOM    793  CA  TRP    96       0.935 -11.286  -0.764  1.00  3.69              
ATOM    794  C   TRP    96       2.372 -11.595  -0.591  1.00  3.69              
ATOM    795  O   TRP    96       2.920 -12.410  -1.329  1.00  3.69              
ATOM    796  CB  TRP    96       0.766 -10.083  -1.697  1.00  3.69              
ATOM    797  CG  TRP    96       1.671  -8.945  -1.316  1.00  3.69              
ATOM    798  CD1 TRP    96       1.352  -7.914  -0.495  1.00  3.69              
ATOM    799  CD2 TRP    96       3.028  -8.724  -1.735  1.00  3.69              
ATOM    800  NE1 TRP    96       2.431  -7.069  -0.381  1.00  3.69              
ATOM    801  CE2 TRP    96       3.485  -7.536  -1.134  1.00  3.69              
ATOM    802  CE3 TRP    96       3.896  -9.434  -2.572  1.00  3.69              
ATOM    803  CZ2 TRP    96       4.773  -7.052  -1.349  1.00  3.69              
ATOM    804  CZ3 TRP    96       5.186  -8.950  -2.788  1.00  3.69              
ATOM    805  CH2 TRP    96       5.621  -7.768  -2.181  1.00  3.69              
ATOM    806  H   LEU    97       2.727 -10.308   1.068  1.00  3.55              
ATOM    807  N   LEU    97       3.107 -10.956   0.428  1.00  3.55              
ATOM    808  CA  LEU    97       4.490 -11.295   0.517  1.00  3.55              
ATOM    809  C   LEU    97       4.575 -12.883   0.741  1.00  3.55              
ATOM    810  O   LEU    97       5.426 -13.544   0.150  1.00  3.55              
ATOM    811  CB  LEU    97       5.193 -10.565   1.665  1.00  3.55              
ATOM    812  CG  LEU    97       6.689 -10.889   1.748  1.00  3.55              
ATOM    813  CD1 LEU    97       7.392 -10.466   0.460  1.00  3.55              
ATOM    814  CD2 LEU    97       7.327 -10.146   2.921  1.00  3.55              
ATOM    815  H   SER    98       3.000 -12.596   1.792  1.00  3.96              
ATOM    816  N   SER    98       3.671 -13.284   1.566  1.00  3.96              
ATOM    817  CA  SER    98       3.563 -14.584   2.151  1.00  3.96              
ATOM    818  C   SER    98       3.463 -15.680   1.194  1.00  3.96              
ATOM    819  O   SER    98       4.161 -16.683   1.329  1.00  3.96              
ATOM    820  CB  SER    98       2.349 -14.594   3.081  1.00  3.96              
ATOM    821  OG  SER    98       2.545 -13.677   4.148  1.00  3.96              
ATOM    822  H   GLU    99       2.061 -14.563   0.296  1.00  6.00              
ATOM    823  N   GLU    99       2.559 -15.412   0.226  1.00  6.00              
ATOM    824  CA  GLU    99       2.292 -16.313  -0.908  1.00  6.00              
ATOM    825  C   GLU    99       3.548 -16.450  -1.758  1.00  6.00              
ATOM    826  O   GLU    99       3.855 -17.542  -2.231  1.00  6.00              
ATOM    827  CB  GLU    99       1.132 -15.795  -1.764  1.00  6.00              
ATOM    828  CG  GLU    99      -0.205 -15.925  -1.033  1.00  6.00              
ATOM    829  CD  GLU    99      -1.339 -15.328  -1.858  1.00  6.00              
ATOM    830  OE1 GLU    99      -2.489 -15.713  -1.630  1.00  6.00              
ATOM    831  OE2 GLU    99      -1.048 -14.486  -2.716  1.00  6.00              
ATOM    832  H   ILE   100       3.864 -14.463  -1.484  1.00  5.49              
ATOM    833  N   ILE   100       4.179 -15.313  -1.874  1.00  5.49              
ATOM    834  CA  ILE   100       5.410 -15.331  -2.620  1.00  5.49              
ATOM    835  C   ILE   100       6.468 -16.152  -2.007  1.00  5.49              
ATOM    836  O   ILE   100       7.204 -16.836  -2.713  1.00  5.49              
ATOM    837  CB  ILE   100       5.906 -13.880  -2.813  1.00  5.49              
ATOM    838  CG1 ILE   100       4.956 -13.108  -3.736  1.00  5.49              
ATOM    839  CG2 ILE   100       7.303 -13.875  -3.438  1.00  5.49              
ATOM    840  CD1 ILE   100       5.299 -11.623  -3.780  1.00  5.49              
ATOM    841  H   GLU   101       6.307 -15.545  -0.091  1.00  4.63              
ATOM    842  N   GLU   101       6.652 -16.189  -0.755  1.00  4.63              
ATOM    843  CA  GLU   101       7.492 -17.363  -0.284  1.00  4.63              
ATOM    844  C   GLU   101       7.129 -18.140   0.938  1.00  4.63              
ATOM    845  O   GLU   101       7.655 -17.875   2.017  1.00  4.63              
ATOM    846  CB  GLU   101       8.906 -16.794  -0.145  1.00  4.63              
ATOM    847  CG  GLU   101       9.919 -17.887   0.197  1.00  4.63              
ATOM    848  CD  GLU   101      11.325 -17.311   0.321  1.00  4.63              
ATOM    849  OE1 GLU   101      12.234 -18.066   0.677  1.00  4.63              
ATOM    850  OE2 GLU   101      11.483 -16.113   0.057  1.00  4.63              
ATOM    851  N   PRO   102       6.202 -19.127   0.724  1.00  4.71              
ATOM    852  CA  PRO   102       5.487 -19.615   1.961  1.00  4.71              
ATOM    853  C   PRO   102       6.525 -20.270   2.850  1.00  4.71              
ATOM    854  O   PRO   102       7.486 -20.852   2.351  1.00  4.71              
ATOM    855  CB  PRO   102       4.451 -20.632   1.478  1.00  4.71              
ATOM    856  CG  PRO   102       4.055 -20.175   0.091  1.00  4.71              
ATOM    857  CD  PRO   102       5.342 -19.788  -0.616  1.00  4.71              
ATOM    858  H   ALA   103       5.382 -20.429   4.452  1.00  4.64              
ATOM    859  N   ALA   103       6.302 -20.167   4.208  1.00  4.64              
ATOM    860  CA  ALA   103       7.238 -19.735   5.272  1.00  4.64              
ATOM    861  C   ALA   103       7.402 -18.330   5.430  1.00  4.64              
ATOM    862  O   ALA   103       7.440 -17.837   6.555  1.00  4.64              
ATOM    863  CB  ALA   103       8.582 -20.394   4.989  1.00  4.64              
ATOM    864  H   ARG   104       7.619 -17.665   3.391  1.00  3.44              
ATOM    865  N   ARG   104       7.519 -17.446   4.348  1.00  3.44              
ATOM    866  CA  ARG   104       7.478 -16.117   4.737  1.00  3.44              
ATOM    867  C   ARG   104       6.158 -15.846   5.482  1.00  3.44              
ATOM    868  O   ARG   104       6.083 -14.919   6.285  1.00  3.44              
ATOM    869  CB  ARG   104       7.601 -15.182   3.532  1.00  3.44              
ATOM    870  CG  ARG   104       9.033 -15.137   2.997  1.00  3.44              
ATOM    871  CD  ARG   104       9.162 -14.098   1.884  1.00  3.44              
ATOM    872  NE  ARG   104      10.555 -14.064   1.391  1.00  3.44              
ATOM    873  CZ  ARG   104      11.499 -13.362   1.992  1.00  3.44              
ATOM    874  NH1 ARG   104      12.730 -13.358   1.520  1.00  3.44              
ATOM    875  NH2 ARG   104      11.209 -12.662   3.068  1.00  3.44              
ATOM    876  H   ILE   105       5.403 -17.437   4.528  1.00  3.33              
ATOM    877  N   ILE   105       5.205 -16.700   5.154  1.00  3.33              
ATOM    878  CA  ILE   105       3.799 -16.570   5.731  1.00  3.33              
ATOM    879  C   ILE   105       3.544 -16.775   7.165  1.00  3.33              
ATOM    880  O   ILE   105       2.796 -16.014   7.774  1.00  3.33              
ATOM    881  CB  ILE   105       2.930 -17.534   4.892  1.00  3.33              
ATOM    882  CG1 ILE   105       1.442 -17.292   5.172  1.00  3.33              
ATOM    883  CG2 ILE   105       3.261 -18.987   5.240  1.00  3.33              
ATOM    884  CD1 ILE   105       0.555 -18.060   4.197  1.00  3.33              
ATOM    885  H   ALA   106       4.627 -18.325   7.226  1.00  4.12              
ATOM    886  N   ALA   106       4.089 -17.729   7.800  1.00  4.12              
ATOM    887  CA  ALA   106       4.002 -17.999   9.198  1.00  4.12              
ATOM    888  C   ALA   106       4.566 -16.712   9.768  1.00  4.12              
ATOM    889  O   ALA   106       4.033 -16.183  10.741  1.00  4.12              
ATOM    890  CB  ALA   106       4.814 -19.192   9.686  1.00  4.12              
ATOM    891  H   CYS   107       5.954 -16.600   8.480  1.00  3.98              
ATOM    892  N   CYS   107       5.618 -16.106   9.266  1.00  3.98              
ATOM    893  CA  CYS   107       6.281 -14.919   9.676  1.00  3.98              
ATOM    894  C   CYS   107       5.498 -13.611   9.536  1.00  3.98              
ATOM    895  O   CYS   107       5.498 -12.792  10.453  1.00  3.98              
ATOM    896  CB  CYS   107       7.586 -14.833   8.882  1.00  3.98              
ATOM    897  SG  CYS   107       8.715 -16.189   9.285  1.00  3.98              
ATOM    898  H   VAL   108       5.010 -14.149   7.536  1.00  3.01              
ATOM    899  N   VAL   108       4.833 -13.529   8.283  1.00  3.01              
ATOM    900  CA  VAL   108       3.892 -12.528   8.122  1.00  3.01              
ATOM    901  C   VAL   108       2.816 -12.529   9.078  1.00  3.01              
ATOM    902  O   VAL   108       2.446 -11.475   9.590  1.00  3.01              
ATOM    903  CB  VAL   108       3.327 -12.619   6.687  1.00  3.01              
ATOM    904  CG1 VAL   108       2.126 -11.689   6.524  1.00  3.01              
ATOM    905  CG2 VAL   108       4.393 -12.217   5.669  1.00  3.01              
ATOM    906  H   LEU   109       2.585 -14.606   8.982  1.00  2.96              
ATOM    907  N   LEU   109       2.264 -13.755   9.365  1.00  2.96              
ATOM    908  CA  LEU   109       1.197 -13.770  10.251  1.00  2.96              
ATOM    909  C   LEU   109       1.584 -13.361  11.584  1.00  2.96              
ATOM    910  O   LEU   109       0.830 -12.663  12.258  1.00  2.96              
ATOM    911  CB  LEU   109       0.583 -15.172  10.290  1.00  2.96              
ATOM    912  CG  LEU   109      -0.058 -15.577   8.958  1.00  2.96              
ATOM    913  CD1 LEU   109      -0.617 -16.995   9.052  1.00  2.96              
ATOM    914  CD2 LEU   109      -1.199 -14.623   8.608  1.00  2.96              
ATOM    915  H   ILE   110       3.243 -14.308  11.499  1.00  3.76              
ATOM    916  N   ILE   110       2.723 -13.711  12.089  1.00  3.76              
ATOM    917  CA  ILE   110       3.252 -13.343  13.314  1.00  3.76              
ATOM    918  C   ILE   110       3.449 -11.796  13.333  1.00  3.76              
ATOM    919  O   ILE   110       3.112 -11.144  14.320  1.00  3.76              
ATOM    920  CB  ILE   110       4.594 -14.054  13.598  1.00  3.76              
ATOM    921  CG1 ILE   110       4.382 -15.567  13.720  1.00  3.76              
ATOM    922  CG2 ILE   110       5.202 -13.540  14.905  1.00  3.76              
ATOM    923  CD1 ILE   110       5.708 -16.319  13.768  1.00  3.76              
ATOM    924  H   VAL   111       4.283 -11.698  11.472  1.00  3.23              
ATOM    925  N   VAL   111       4.004 -11.128  12.228  1.00  3.23              
ATOM    926  CA  VAL   111       4.175  -9.744  12.139  1.00  3.23              
ATOM    927  C   VAL   111       2.737  -9.112  12.159  1.00  3.23              
ATOM    928  O   VAL   111       2.520  -8.094  12.813  1.00  3.23              
ATOM    929  CB  VAL   111       4.929  -9.307  10.863  1.00  3.23              
ATOM    930  CG1 VAL   111       4.964  -7.784  10.757  1.00  3.23              
ATOM    931  CG2 VAL   111       6.367  -9.824  10.891  1.00  3.23              
ATOM    932  H   VAL   112       2.026 -10.605  10.895  1.00  2.84              
ATOM    933  N   VAL   112       1.807  -9.793  11.412  1.00  2.84              
ATOM    934  CA  VAL   112       0.390  -9.266  11.394  1.00  2.84              
ATOM    935  C   VAL   112      -0.168  -9.230  12.733  1.00  2.84              
ATOM    936  O   VAL   112      -0.771  -8.232  13.123  1.00  2.84              
ATOM    937  CB  VAL   112      -0.502 -10.124  10.470  1.00  2.84              
ATOM    938  CG1 VAL   112      -1.969  -9.720  10.615  1.00  2.84              
ATOM    939  CG2 VAL   112      -0.091  -9.937   9.010  1.00  2.84              
ATOM    940  H   PHE   113       0.553 -11.032  13.116  1.00  3.28              
ATOM    941  N   PHE   113       0.014 -10.281  13.460  1.00  3.28              
ATOM    942  CA  PHE   113      -0.568 -10.372  14.796  1.00  3.28              
ATOM    943  C   PHE   113       0.053  -9.309  15.701  1.00  3.28              
ATOM    944  O   PHE   113      -0.660  -8.642  16.447  1.00  3.28              
ATOM    945  CB  PHE   113      -0.349 -11.764  15.397  1.00  3.28              
ATOM    946  CG  PHE   113      -1.095 -11.945  16.700  1.00  3.28              
ATOM    947  CD1 PHE   113      -2.401 -12.430  16.702  1.00  3.28              
ATOM    948  CD2 PHE   113      -0.481 -11.627  17.909  1.00  3.28              
ATOM    949  CE1 PHE   113      -3.088 -12.596  17.903  1.00  3.28              
ATOM    950  CE2 PHE   113      -1.167 -11.792  19.111  1.00  3.28              
ATOM    951  CZ  PHE   113      -2.470 -12.277  19.107  1.00  3.28              
ATOM    952  H   LEU   114       1.934  -9.711  15.048  1.00  3.76              
ATOM    953  N   LEU   114       1.407  -9.129  15.645  1.00  3.76              
ATOM    954  CA  LEU   114       2.092  -8.105  16.432  1.00  3.76              
ATOM    955  C   LEU   114       1.614  -6.721  15.996  1.00  3.76              
ATOM    956  O   LEU   114       1.427  -5.841  16.834  1.00  3.76              
ATOM    957  CB  LEU   114       3.610  -8.211  16.268  1.00  3.76              
ATOM    958  CG  LEU   114       4.178  -9.523  16.822  1.00  3.76              
ATOM    959  CD1 LEU   114       5.669  -9.627  16.507  1.00  3.76              
ATOM    960  CD2 LEU   114       3.991  -9.582  18.337  1.00  3.76              
ATOM    961  H   LEU   115       1.582  -7.235  14.029  1.00  3.42              
ATOM    962  N   LEU   115       1.394  -6.495  14.654  1.00  3.42              
ATOM    963  CA  LEU   115       0.899  -5.224  14.128  1.00  3.42              
ATOM    964  C   LEU   115      -0.440  -4.997  14.634  1.00  3.42              
ATOM    965  O   LEU   115      -0.766  -3.883  15.038  1.00  3.42              
ATOM    966  CB  LEU   115       0.889  -5.220  12.597  1.00  3.42              
ATOM    967  CG  LEU   115       2.298  -5.195  11.993  1.00  3.42              
ATOM    968  CD1 LEU   115       2.227  -5.404  10.482  1.00  3.42              
ATOM    969  CD2 LEU   115       2.968  -3.851  12.271  1.00  3.42              
ATOM    970  H   LEU   116      -0.971  -6.832  14.322  1.00  3.36              
ATOM    971  N   LEU   116      -1.250  -5.947  14.658  1.00  3.36              
ATOM    972  CA  LEU   116      -2.561  -5.782  15.163  1.00  3.36              
ATOM    973  C   LEU   116      -2.666  -5.356  16.554  1.00  3.36              
ATOM    974  O   LEU   116      -3.410  -4.426  16.860  1.00  3.36              
ATOM    975  CB  LEU   116      -3.300  -7.108  14.964  1.00  3.36              
ATOM    976  CG  LEU   116      -3.991  -7.204  13.599  1.00  3.36              
ATOM    977  CD1 LEU   116      -4.372  -8.653  13.302  1.00  3.36              
ATOM    978  CD2 LEU   116      -5.259  -6.351  13.587  1.00  3.36              
ATOM    979  H   VAL   117      -1.234  -6.761  16.950  1.00  4.47              
ATOM    980  N   VAL   117      -1.834  -6.124  17.406  1.00  4.47              
ATOM    981  CA  VAL   117      -1.808  -6.039  18.792  1.00  4.47              
ATOM    982  C   VAL   117      -1.351  -4.615  19.153  1.00  4.47              
ATOM    983  O   VAL   117      -1.845  -4.036  20.118  1.00  4.47              
ATOM    984  CB  VAL   117      -0.864  -7.078  19.437  1.00  4.47              
ATOM    985  CG1 VAL   117      -0.720  -6.814  20.936  1.00  4.47              
ATOM    986  CG2 VAL   117      -1.416  -8.490  19.245  1.00  4.47              
ATOM    987  H   VAL   118       0.064  -4.569  17.596  1.00  6.09              
ATOM    988  N   VAL   118      -0.372  -4.057  18.318  1.00  6.09              
ATOM    989  CA  VAL   118      -0.009  -2.711  18.525  1.00  6.09              
ATOM    990  C   VAL   118      -1.238  -1.798  18.398  1.00  6.09              
ATOM    991  O   VAL   118      -1.456  -0.936  19.246  1.00  6.09              
ATOM    992  CB  VAL   118       1.085  -2.271  17.527  1.00  6.09              
ATOM    993  CG1 VAL   118       1.355  -0.772  17.654  1.00  6.09              
ATOM    994  CG2 VAL   118       2.387  -3.022  17.799  1.00  6.09              
ATOM    995  H   LEU   119      -1.706  -2.921  16.791  1.00  5.35              
ATOM    996  N   LEU   119      -1.969  -2.104  17.279  1.00  5.35              
ATOM    997  CA  LEU   119      -3.073  -1.319  16.793  1.00  5.35              
ATOM    998  C   LEU   119      -4.314  -1.411  17.572  1.00  5.35              
ATOM    999  O   LEU   119      -4.844  -0.392  18.010  1.00  5.35              
ATOM   1000  CB  LEU   119      -3.333  -1.733  15.342  1.00  5.35              
ATOM   1001  CG  LEU   119      -2.210  -1.302  14.391  1.00  5.35              
ATOM   1002  CD1 LEU   119      -2.462  -1.860  12.992  1.00  5.35              
ATOM   1003  CD2 LEU   119      -2.144   0.222  14.307  1.00  5.35              
ATOM   1004  H   ILE   120      -4.604  -3.400  17.238  1.00  5.40              
ATOM   1005  N   ILE   120      -4.838  -2.619  17.794  1.00  5.40              
ATOM   1006  CA  ILE   120      -5.766  -2.783  18.876  1.00  5.40              
ATOM   1007  C   ILE   120      -4.901  -2.768  20.053  1.00  5.40              
ATOM   1008  O   ILE   120      -4.108  -3.686  20.246  1.00  5.40              
ATOM   1009  CB  ILE   120      -6.589  -4.090  18.837  1.00  5.40              
ATOM   1010  CG1 ILE   120      -7.439  -4.148  17.562  1.00  5.40              
ATOM   1011  CG2 ILE   120      -7.520  -4.169  20.048  1.00  5.40              
ATOM   1012  CD1 ILE   120      -8.073  -5.522  17.372  1.00  5.40              
ATOM   1013  N   PRO   121      -4.935  -1.750  20.988  1.00  8.35              
ATOM   1014  CA  PRO   121      -3.905  -1.725  22.022  1.00  8.35              
ATOM   1015  C   PRO   121      -4.015  -2.992  22.737  1.00  8.35              
ATOM   1016  O   PRO   121      -3.005  -3.555  23.154  1.00  8.35              
ATOM   1017  CB  PRO   121      -4.234  -0.543  22.937  1.00  8.35              
ATOM   1018  CG  PRO   121      -4.956   0.456  22.059  1.00  8.35              
ATOM   1019  CD  PRO   121      -5.941  -0.343  21.222  1.00  8.35              
ATOM   1020  H   GLU   122      -6.031  -3.420  22.268  1.00  7.80              
ATOM   1021  N   GLU   122      -5.311  -3.555  22.929  1.00  7.80              
ATOM   1022  CA  GLU   122      -5.572  -4.332  24.095  1.00  7.80              
ATOM   1023  C   GLU   122      -4.698  -5.500  23.929  1.00  7.80              
ATOM   1024  O   GLU   122      -4.724  -6.145  22.883  1.00  7.80              
ATOM   1025  CB  GLU   122      -7.029  -4.781  24.240  1.00  7.80              
ATOM   1026  CG  GLU   122      -7.958  -3.594  24.498  1.00  7.80              
ATOM   1027  CD  GLU   122      -9.406  -4.052  24.629  1.00  7.80              
ATOM   1028  OE1 GLU   122      -9.646  -5.258  24.527  1.00  7.80              
ATOM   1029  OE2 GLU   122     -10.268  -3.189  24.830  1.00  7.80              
ATOM   1030  N   PRO   123      -3.944  -5.715  25.034  1.00  8.40              
ATOM   1031  CA  PRO   123      -3.103  -6.841  24.991  1.00  8.40              
ATOM   1032  C   PRO   123      -3.963  -8.044  24.914  1.00  8.40              
ATOM   1033  O   PRO   123      -5.040  -8.071  25.505  1.00  8.40              
ATOM   1034  CB  PRO   123      -2.304  -6.814  26.296  1.00  8.40              
ATOM   1035  CG  PRO   123      -3.233  -6.206  27.324  1.00  8.40              
ATOM   1036  CD  PRO   123      -4.592  -6.849  27.107  1.00  8.40              
ATOM   1037  H   GLU   124      -3.015  -8.989  23.418  1.00 10.40              
ATOM   1038  N   GLU   124      -3.583  -9.104  24.216  1.00 10.40              
ATOM   1039  CA  GLU   124      -3.971 -10.377  24.593  1.00 10.40              
ATOM   1040  C   GLU   124      -2.856 -11.437  25.049  1.00 10.40              
ATOM   1041  O   GLU   124      -3.007 -12.085  26.083  1.00 10.40              
ATOM   1042  CB  GLU   124      -4.774 -10.934  23.414  1.00 10.40              
ATOM   1043  CG  GLU   124      -5.261 -12.357  23.690  1.00 10.40              
ATOM   1044  CD  GLU   124      -6.151 -12.859  22.558  1.00 10.40              
ATOM   1045  OE1 GLU   124      -6.426 -14.061  22.524  1.00 10.40              
ATOM   1046  OE2 GLU   124      -6.554 -12.033  21.731  1.00 10.40              
ATOM   1047  H   LYS   125      -2.065 -11.448  23.192  1.00  9.98              
ATOM   1048  N   LYS   125      -1.784 -11.470  24.138  1.00  9.98              
ATOM   1049  CA  LYS   125      -0.436 -11.524  24.442  1.00  9.98              
ATOM   1050  C   LYS   125      -0.065  -9.960  24.440  1.00  9.98              
ATOM   1051  O   LYS   125      -0.222  -9.291  23.421  1.00  9.98              
ATOM   1052  CB  LYS   125       0.438 -12.276  23.434  1.00  9.98              
ATOM   1053  CG  LYS   125       0.083 -13.762  23.381  1.00  9.98              
ATOM   1054  CD  LYS   125       0.959 -14.491  22.361  1.00  9.98              
ATOM   1055  CE  LYS   125       0.612 -15.978  22.317  1.00  9.98              
ATOM   1056  NZ  LYS   125       1.463 -16.668  21.312  1.00  9.98              
ATOM   1057  H   GLN   126       0.072  -9.999  26.359  1.00 10.84              
ATOM   1058  N   GLN   126       0.387  -9.535  25.547  1.00 10.84              
ATOM   1059  CA  GLN   126       1.318  -8.439  25.678  1.00 10.84              
ATOM   1060  C   GLN   126       2.734  -8.697  24.978  1.00 10.84              
ATOM   1061  O   GLN   126       3.276  -7.801  24.335  1.00 10.84              
ATOM   1062  CB  GLN   126       1.515  -8.136  27.165  1.00 10.84              
ATOM   1063  CG  GLN   126       0.242  -7.571  27.797  1.00 10.84              
ATOM   1064  CD  GLN   126       0.432  -7.331  29.291  1.00 10.84              
ATOM   1065  NE2 GLN   126       0.271  -6.105  29.742  1.00 10.84              
ATOM   1066  OE1 GLN   126       0.723  -8.250  30.044  1.00 10.84              
ATOM   1067  H   ARG   127       2.860 -10.418  26.010  1.00 12.10              
ATOM   1068  N   ARG   127       3.188  -9.971  25.193  1.00 12.10              
ATOM   1069  CA  ARG   127       4.094 -10.680  24.314  1.00 12.10              
ATOM   1070  C   ARG   127       4.384 -11.897  25.051  1.00 12.10              
ATOM   1071  O   ARG   127       3.861 -12.077  26.166  1.00 12.10              
ATOM   1072  CB  ARG   127       5.393  -9.931  24.007  1.00 12.10              
ATOM   1073  CG  ARG   127       6.185  -9.631  25.279  1.00 12.10              
ATOM   1074  CD  ARG   127       7.272  -8.592  25.007  1.00 12.10              
ATOM   1075  NE  ARG   127       6.650  -7.292  24.678  1.00 12.10              
ATOM   1076  CZ  ARG   127       6.163  -7.027  23.479  1.00 12.10              
ATOM   1077  NH1 ARG   127       5.616  -5.855  23.227  1.00 12.10              
ATOM   1078  NH2 ARG   127       6.224  -7.938  22.532  1.00 12.10              
TER
