# Supplementary material for: Integrative proteome-wide structural analysis and high-throughput docking identify broad-spectrum antiviral scaffolds against Zika, Yellow Fever, West Nile, Saint Louis encephalitis, and Usutu viruses
Source: Front Cell Infect Microbiol. 2026 Apr 30;16:1723132. doi: 10.3389/fcimb.2026.1723132 (PMC13171538; doi:10.3389/fcimb.2026.1723132)
Supplement: Supplementary file 7 [file DataSheet7.zip › ZIKV/ZIKV_NS4b/Mol_probity_Files/Clash_log_ZIKV_NS4b.txt]

Using electron cloud x-H distances and vdW radii

Using input model H/D atoms...

Bad Clashes >= 0.4 Angstrom:
   102  SER  O      106  PRO  HG2 :1.180
    68  MET  HA      68  MET  HE2 :1.166
   113  ILE HG21    184  VAL HG22 :1.165
   160  MET  O      164  PRO  HG2 :1.093
    32  ILE HG12    247  LEU HD22 :1.087
    86  PHE  CD2     87  MET  HB2 :1.074
    86  PHE  HD2     87  MET  HB2 :1.073
    54  VAL HG22    232  LEU  CD1 :1.043
   207  TRP  O      211  PRO  HG2 :1.030
   117  VAL HG22    180  ILE HG21 :0.999
   147  PRO  CD     147  PRO  N   :0.975
   198  LEU  C      198  LEU HD23 :0.940
    52  PRO  CD      52  PRO  N   :0.918
   147  PRO  HD2    148  VAL HG23 :0.898
    54  VAL HG22    232  LEU HD13 :0.894
    68  MET  CE      68  MET  HA  :0.880
    48  THR  O       52  PRO  HG2 :0.874
   149  VAL  O      149  VAL HG12 :0.873
    32  ILE  CG1    247  LEU HD22 :0.861
    36  PRO  CD      36  PRO  N   :0.857
   198  LEU  O      198  LEU HD23 :0.845
   122  TYR  C      125  PRO  HD2 :0.842
    68  MET  CA      68  MET  HE2 :0.831
   128  GLN HE21    169  LYS  HB3 :0.823
   113  ILE  CG2    184  VAL HG22 :0.823
   102  SER  O      106  PRO  CG  :0.791
    54  VAL HG22    232  LEU HD11 :0.782
    85  PRO  CD      85  PRO  N   :0.777
    86  PHE  HD2     87  MET  CB  :0.767
   160  MET  O      164  PRO  CG  :0.759
   106  PRO  CD     106  PRO  N   :0.753
    32  ILE HG12    247  LEU  CD2 :0.751
   113  ILE HG21    184  VAL  CG2 :0.750
    34  LEU HD11     39  ALA  HB3 :0.735
    10  LYS  HD3     55  GLN  HG2 :0.730
   148  VAL HG12    149  VAL HG23 :0.729
   164  PRO  CD     164  PRO  N   :0.728
   124  ILE HG21    173  VAL HG22 :0.727
   117  VAL  CG2    180  ILE HG21 :0.717
    22  GLU  HG2     23  GLY  H   :0.700
   117  VAL HG22    180  ILE  CG2 :0.699
    42  ILE  O       46  LEU HD23 :0.695
   198  LEU  C      198  LEU  CD2 :0.693
   147  PRO  C      147  PRO  CD  :0.686
   207  TRP  O      211  PRO  CG  :0.673
   211  PRO  CD     211  PRO  N   :0.660
    22  GLU  HG2     23  GLY  N   :0.648
    87  MET  SD      93  VAL HG13 :0.646
    95  LEU  HB3    199  ILE HG23 :0.637
   113  ILE  CG2    184  VAL  CG2 :0.635
    93  VAL HG12     97  MET  HE2 :0.627
   148  VAL  O      150  ASP  HB2 :0.621
    31  ASP  C       31  ASP  OD2 :0.621
   149  VAL  CG1    149  VAL  O   :0.620
   239  TYR  C      239  TYR  CD1 :0.620
    57  ALA  HB2    228  ARG  HD2 :0.618
    19  ARG  HA      22  GLU  O   :0.614
    54  VAL  CG2    232  LEU HD22 :0.609
   117  VAL  CG2    180  ILE  CG2 :0.598
    76  VAL  CG2    210  SER  HB3 :0.595
    54  VAL  CG2    232  LEU  CD2 :0.594
    54  VAL HG23    232  LEU HD22 :0.591
    19  ARG  O       20  ARG  HB2 :0.584
   120  TYR  CE2    176  ILE HG21 :0.573
   147  PRO  C      147  PRO  HD2 :0.565
    18  GLY  O       22  GLU  HB3 :0.559
   236  SER  HA     239  TYR  CE2 :0.558
    58  VAL HG12     62  TYR  CE1 :0.552
    34  LEU HD11     39  ALA  CB  :0.551
    33  ASP  OD2     35  ARG  HG3 :0.546
    25  THR  HA      28  PHE  HB2 :0.544
    57  ALA  CB     228  ARG  HD2 :0.544
    54  VAL HG22    232  LEU  CD2 :0.541
   122  TYR  CA     125  PRO  HD2 :0.540
    54  VAL  CG2    232  LEU HD13 :0.539
    35  ARG  HB3     36  PRO  CD  :0.535
   135  ALA  HB1    162  ILE HG12 :0.534
   239  TYR  CD1    240  THR  N   :0.534
    78  PHE  CZ      80  MET  HB3 :0.532
    76  VAL HG21    210  SER  HB3 :0.527
   147  PRO  HD2    148  VAL  N   :0.527
     6  LEU  O       10  LYS  HG3 :0.519
    19  ARG  O       21  GLU  N   :0.513
    10  LYS  HE2     58  VAL  HB  :0.513
   147  PRO  CD     148  VAL HG23 :0.510
    22  GLU  OE1     43  TYR  HE1 :0.506
   128  GLN  HG2    169  LYS  HD3 :0.505
    77  LEU  O       93  VAL  HB  :0.505
    48  THR  O       52  PRO  CG  :0.504
    54  VAL HG23    232  LEU  CD2 :0.504
    76  VAL HG21    210  SER  CB  :0.502
   121  MET  HE1    173  VAL  CG1 :0.501
    21  GLU  HG2     22  GLU  HB2 :0.500
   136  GLN  NE2    162  ILE HD13 :0.499
    17  MET  SD     232  LEU  HB3 :0.494
    35  ARG  HB3     36  PRO  HD2 :0.492
   148  VAL HG12    149  VAL  N   :0.491
    14  ALA  HA      17  MET  HE3 :0.488
    68  MET  CA      68  MET  CE  :0.486
    32  ILE  HA     247  LEU HD13 :0.485
    87  MET  HB3     93  VAL HG21 :0.484
   244  ASN  O      247  LEU  HB3 :0.483
   107  LEU  O      111  VAL HG23 :0.482
   236  SER  HA     239  TYR  CD2 :0.480
    50  ILE  O       54  VAL HG23 :0.478
   145  LYS  O      147  PRO  CD  :0.478
    78  PHE  C       80  MET  H   :0.473
    34  LEU HD22    243  ARG  CD  :0.471
   103  GLN HE22    192  TRP  CD1 :0.464
   112  ALA  O      116  LEU  HG  :0.463
    95  LEU HD13    203  THR  OG1 :0.462
   124  ILE  HB     125  PRO  HD3 :0.459
   120  TYR  OH     176  ILE HD13 :0.458
    33  ASP  C       33  ASP  OD2 :0.451
    14  ALA  HA      17  MET  CE  :0.450
   224  CYS  O      228  ARG  HG2 :0.449
   140  ALA  O      144  MET  HG3 :0.446
    35  ARG  C       36  PRO  CD  :0.446
    76  VAL HG22    210  SER  HB3 :0.445
    31  ASP  O      247  LEU HD11 :0.443
   117  VAL  O      121  MET  HG2 :0.443
    64  ASN  O       68  MET  HG2 :0.439
    77  LEU  O       94  PRO  HD3 :0.436
    38  SER  OG      39  ALA  N   :0.435
   122  TYR  O      125  PRO  HD2 :0.431
    58  VAL  CG1     62  TYR  CE1 :0.430
   146  ASN  C      146  ASN  OD1 :0.428
   161  THR  O      165  GLN  HG3 :0.427
   148  VAL  CG1    149  VAL  N   :0.424
     2  GLU  O        6  LEU  HG  :0.420
    46  LEU  HA      46  LEU HD13 :0.420
   145  LYS  O      147  PRO  HD3 :0.418
   166  VAL  O      170  MET  HG2 :0.417
    19  ARG  HB2     20  ARG  NH2 :0.413
   148  VAL  C      150  ASP  HB2 :0.409
    19  ARG  NH1     20  ARG HH12 :0.409
    84  MET  SD      86  PHE  HD1 :0.407
    46  LEU  HG     239  TYR  HB3 :0.404
    34  LEU HD23     40  TRP  HE3 :0.404
   103  GLN  O      107  LEU  HG  :0.403
    94  PRO  HA      97  MET  HE3 :0.402
   150  ASP  O      154  VAL HG23 :0.401
clashscore = 37.15
clashscore (B factor cutoff = 40) = 37.153323
