# Supplementary material for: Integrative proteome-wide structural analysis and high-throughput docking identify broad-spectrum antiviral scaffolds against Zika, Yellow Fever, West Nile, Saint Louis encephalitis, and Usutu viruses
Source: Front Cell Infect Microbiol. 2026 Apr 30;16:1723132. doi: 10.3389/fcimb.2026.1723132 (PMC13171538; doi:10.3389/fcimb.2026.1723132)
Supplement: Supplementary file 7 [file DataSheet7.zip › ZIKV/ZIKV_NS4b/Mol_probity_Files/ZIKV_NS4b_1FH.pdb]

USER  MOD reduce.3.7.201124 H: found=0, std=0, add=1940, rem=0, adj=50
USER  MOD -----------------------------------------------------------------
USER  MOD scores for adjustable sidechains, with "set" totals for H,N and Q
USER  MOD "o" means original, "f" means flipped, "180deg" is methyl default
USER  MOD "!" flags a clash with an overlap of 0.40A or greater
USER  MOD flip categories: "K"=keep, "C"=clashes, "X"=uncertain, "F"=flip
USER  MOD Fix    :     1 ASN     :      amide: (o)
USER  MOD Fix    :     1 ASN N   :NH3+    180: (o)
USER  MOD Fix    :    11 ASN     :      amide: (o)
USER  MOD Limit  :    15 HIS     :           : (o, 3 states)
USER  MOD Fix    :    55 GLN     :      amide: (o)
USER  MOD Limit  :    56 HIS     :           : (o, 3 states)
USER  MOD Fix    :    63 ASN     :      amide: (o)
USER  MOD Fix    :    64 ASN     :      amide: (o)
USER  MOD Fix    :    73 GLN     :      amide: (o)
USER  MOD Limit  :    88 HIS     :           : (o, 3 states)
USER  MOD Fix    :   103 GLN     :      amide: (o)
USER  MOD Limit  :   119 HIS     :           : (o, 3 states)
USER  MOD Fix    :   128 GLN     :      amide: (o)
USER  MOD Fix    :   136 GLN     :      amide: (o)
USER  MOD Fix    :   146 ASN     :      amide: (o)
USER  MOD Fix    :   165 GLN     :      amide: (o)
USER  MOD Fix    :   172 GLN     :      amide: (o)
USER  MOD Fix    :   212 ASN     :      amide: (o)
USER  MOD Fix    :   216 ASN     :      amide: (o)
USER  MOD Fix    :   225 ASN     :      amide: (o)
USER  MOD Fix    :   244 ASN     :      amide: (o)
USER  MOD Set 1.1:    65 TYR OH  :   rot  180:sc=   0.873
USER  MOD Set 1.2:   214 TYR OH  :   rot  -30:sc=   0.994
USER  MOD Single :     9 THR OG1 :   rot   79:sc=    1.05
USER  MOD Single :    10 LYS NZ  :NH3+   -137:sc=       0   (180deg=-0.175)
USER  MOD Single :    15 HIS     :     no HD1:sc= -0.0178  K(o=-0.018,f=-9.9e+99)
USER  MOD Single :    25 THR OG1 :   rot  180:sc=       0
USER  MOD Single :    29 SER OG  :   rot   62:sc=   0.795
USER  MOD Single :    38 SER OG  :   rot  140:sc=    0.12!
USER  MOD Single :    43 TYR OH  :   rot   -7:sc=   0.512
USER  MOD Single :    47 THR OG1 :   rot   74:sc=   0.659
USER  MOD Single :    48 THR OG1 :   rot   81:sc=   0.474
USER  MOD Single :    51 THR OG1 :   rot   72:sc=   0.149
USER  MOD Single :    56 HIS     :     no HD1:sc=       0  K(o=0,f=-9.9e+99)
USER  MOD Single :    59 THR OG1 :   rot  -29:sc=    0.56
USER  MOD Single :    60 THR OG1 :   rot   71:sc=   0.583
USER  MOD Single :    61 SER OG  :   rot  -47:sc=     1.2
USER  MOD Single :    62 TYR OH  :   rot  180:sc=       0
USER  MOD Single :    66 SER OG  :   rot  -36:sc=   0.454
USER  MOD Single :    72 THR OG1 :   rot   78:sc=   0.755
USER  MOD Single :    82 LYS NZ  :NH3+    180:sc=       0   (180deg=0)
USER  MOD Single :    88 HIS     :     no HD1:sc=   -1.65! K(o=-1.7!,f=-9.9e+99)
USER  MOD Single :   100 CYS SG  :   rot   79:sc=  0.0565
USER  MOD Single :   101 TYR OH  :   rot  180:sc=       0
USER  MOD Single :   102 SER OG  :   rot  -22:sc=    1.15
USER  MOD Single :   105 THR OG1 :   rot   74:sc=  0.0155
USER  MOD Single :   108 THR OG1 :   rot  180:sc=       0
USER  MOD Single :   119 HIS     :     no HE2:sc=  -0.959  K(o=-0.96,f=-9.9e+99)
USER  MOD Single :   120 TYR OH  :   rot   79:sc=   -1.84!
USER  MOD Single :   122 TYR OH  :   rot  180:sc=       0
USER  MOD Single :   137 LYS NZ  :NH3+    180:sc=       0   (180deg=0)
USER  MOD Single :   139 THR OG1 :   rot   72:sc=  -0.225
USER  MOD Single :   145 LYS NZ  :NH3+    180:sc=       0   (180deg=0)
USER  MOD Single :   155 THR OG1 :   rot   79:sc=   0.214
USER  MOD Single :   159 THR OG1 :   rot   75:sc=  0.0794
USER  MOD Single :   161 THR OG1 :   rot   76:sc=  0.0501
USER  MOD Single :   168 LYS NZ  :NH3+    180:sc=       0   (180deg=0)
USER  MOD Single :   169 LYS NZ  :NH3+   -164:sc= -0.0174   (180deg=-0.272)
USER  MOD Single :   181 SER OG  :   rot  -33:sc=   0.643
USER  MOD Single :   182 SER OG  :   rot  -48:sc=    1.27
USER  MOD Single :   188 THR OG1 :   rot   78:sc=   0.156
USER  MOD Single :   200 THR OG1 :   rot   72:sc=   0.208
USER  MOD Single :   203 THR OG1 :   rot   75:sc=   -1.38!
USER  MOD Single :   204 SER OG  :   rot   83:sc=  0.0269
USER  MOD Single :   205 THR OG1 :   rot   74:sc=   0.233
USER  MOD Single :   210 SER OG  :   rot  -30:sc=    1.21
USER  MOD Single :   213 LYS NZ  :NH3+    180:sc=       0   (180deg=0)
USER  MOD Single :   217 SER OG  :   rot   77:sc=  -0.202
USER  MOD Single :   218 SER OG  :   rot  -33:sc=   0.572
USER  MOD Single :   219 THR OG1 :   rot   79:sc=   0.455
USER  MOD Single :   221 THR OG1 :   rot   75:sc=   0.155
USER  MOD Single :   222 SER OG  :   rot  -22:sc=    1.16
USER  MOD Single :   224 CYS SG  :   rot   76:sc=  0.0612
USER  MOD Single :   230 SER OG  :   rot   76:sc= 0.00385
USER  MOD Single :   231 TYR OH  :   rot  180:sc=       0
USER  MOD Single :   236 SER OG  :   rot  -33:sc=    1.19
USER  MOD Single :   239 TYR OH  :   rot   42:sc=   0.904
USER  MOD Single :   240 THR OG1 :   rot   -4:sc=    1.19
USER  MOD Single :   242 THR OG1 :   rot   76:sc=   0.292
USER  MOD Single :   249 LYS NZ  :NH3+    180:sc=       0   (180deg=0)
USER  MOD -----------------------------------------------------------------
ATOM      2  N   ASN     1      41.289  23.518 131.159  1.00 26.05
ATOM      3  CA  ASN     1      40.925  22.159 131.551  1.00 26.05
ATOM      4  C   ASN     1      42.070  21.187 131.283  1.00 26.05
ATOM      5  O   ASN     1      42.314  20.287 132.083  1.00 26.05
ATOM      6  CB  ASN     1      39.664  21.705 130.812  1.00 26.05
ATOM      7  CG  ASN     1      38.436  22.471 131.292  1.00 26.05
ATOM      8  ND2 ASN     1      37.430  22.604 130.452  1.00 26.05
ATOM      9  OD1 ASN     1      38.389  22.943 132.419  1.00 26.05
ATOM      0  H1  ASN     1      40.608  24.067 131.324  1.00 26.05           H   new
ATOM      0  H2  ASN     1      42.001  23.781 131.624  1.00 26.05           H   new
ATOM      0  H3  ASN     1      41.480  23.535 130.290  1.00 26.05           H   new
ATOM      0  HA  ASN     1      40.744  22.162 132.504  1.00 26.05           H   new
ATOM      0  HB2 ASN     1      39.779  21.839 129.858  1.00 26.05           H   new
ATOM      0  HB3 ASN     1      39.530  20.754 130.951  1.00 26.05           H   new
ATOM      0 HD21 ASN     1      36.722  23.030 130.692  1.00 26.05           H   new
ATOM      0 HD22 ASN     1      37.481  22.265 129.663  1.00 26.05           H   new
ATOM     11  N   GLU     2      42.779  21.440 130.076  1.00 25.48
ATOM     12  CA  GLU     2      43.907  20.516 129.809  1.00 25.48
ATOM     13  C   GLU     2      44.954  20.645 130.881  1.00 25.48
ATOM     14  O   GLU     2      45.475  19.639 131.357  1.00 25.48
ATOM     15  CB  GLU     2      44.523  20.796 128.435  1.00 25.48
ATOM     16  CG  GLU     2      45.635  19.799 128.107  1.00 25.48
ATOM     17  CD  GLU     2      46.207  20.056 126.717  1.00 25.48
ATOM     18  OE1 GLU     2      47.137  19.343 126.330  1.00 25.48
ATOM     19  OE2 GLU     2      45.707  20.967 126.047  1.00 25.48
ATOM      0  H   GLU     2      42.625  22.059 129.499  1.00 25.48           H   new
ATOM      0  HA  GLU     2      43.564  19.609 129.813  1.00 25.48           H   new
ATOM      0  HB2 GLU     2      43.834  20.749 127.754  1.00 25.48           H   new
ATOM      0  HB3 GLU     2      44.879  21.698 128.416  1.00 25.48           H   new
ATOM      0  HG2 GLU     2      46.341  19.868 128.769  1.00 25.48           H   new
ATOM      0  HG3 GLU     2      45.288  18.895 128.155  1.00 25.48           H   new
ATOM     21  N   LEU     3      45.207  21.918 131.218  1.00 25.78
ATOM     22  CA  LEU     3      46.131  22.233 132.197  1.00 25.78
ATOM     23  C   LEU     3      45.883  21.685 133.626  1.00 25.78
ATOM     24  O   LEU     3      46.805  21.176 134.259  1.00 25.78
ATOM     25  CB  LEU     3      46.227  23.760 132.231  1.00 25.78
ATOM     26  CG  LEU     3      46.903  24.341 130.984  1.00 25.78
ATOM     27  CD1 LEU     3      46.868  25.867 131.027  1.00 25.78
ATOM     28  CD2 LEU     3      48.361  23.886 130.913  1.00 25.78
ATOM      0  H   LEU     3      44.822  22.598 130.858  1.00 25.78           H   new
ATOM      0  HA  LEU     3      46.953  21.786 131.944  1.00 25.78           H   new
ATOM      0  HB2 LEU     3      45.336  24.134 132.315  1.00 25.78           H   new
ATOM      0  HB3 LEU     3      46.724  24.031 133.019  1.00 25.78           H   new
ATOM      0  HG  LEU     3      46.422  24.024 130.203  1.00 25.78           H   new
ATOM      0 HD11 LEU     3      47.298  26.223 130.234  1.00 25.78           H   new
ATOM      0 HD12 LEU     3      45.947  26.169 131.058  1.00 25.78           H   new
ATOM      0 HD13 LEU     3      47.337  26.180 131.817  1.00 25.78           H   new
ATOM      0 HD21 LEU     3      48.778  24.259 130.121  1.00 25.78           H   new
ATOM      0 HD22 LEU     3      48.835  24.192 131.702  1.00 25.78           H   new
ATOM      0 HD23 LEU     3      48.396  22.918 130.871  1.00 25.78           H   new
ATOM     30  N   GLY     4      44.636  21.786 134.122  1.00 25.42
ATOM     31  CA  GLY     4      44.357  21.136 135.376  1.00 25.42
ATOM     32  C   GLY     4      44.421  19.611 135.313  1.00 25.42
ATOM     33  O   GLY     4      44.912  18.975 136.243  1.00 25.42
ATOM      0  H   GLY     4      43.980  22.207 133.758  1.00 25.42           H   new
ATOM      0  HA2 GLY     4      44.990  21.450 136.040  1.00 25.42           H   new
ATOM      0  HA3 GLY     4      43.474  21.401 135.678  1.00 25.42           H   new
ATOM     35  N   TRP     5      43.926  18.979 134.193  1.00 24.66
ATOM     36  CA  TRP     5      44.019  17.532 133.996  1.00 24.66
ATOM     37  C   TRP     5      45.501  17.177 133.890  1.00 24.66
ATOM     38  O   TRP     5      45.927  16.149 134.410  1.00 24.66
ATOM     39  CB  TRP     5      43.277  17.067 132.739  1.00 24.66
ATOM     40  CG  TRP     5      43.434  15.591 132.508  1.00 24.66
ATOM     41  CD1 TRP     5      42.689  14.612 133.079  1.00 24.66
ATOM     42  CD2 TRP     5      44.384  14.932 131.655  1.00 24.66
ATOM     43  NE1 TRP     5      43.123  13.386 132.628  1.00 24.66
ATOM     44  CE2 TRP     5      44.169  13.544 131.747  1.00 24.66
ATOM     45  CE3 TRP     5      45.403  15.402 130.818  1.00 24.66
ATOM     46  CZ2 TRP     5      44.938  12.631 131.031  1.00 24.66
ATOM     47  CZ3 TRP     5      46.174  14.489 130.101  1.00 24.66
ATOM     48  CH2 TRP     5      45.944  13.114 130.206  1.00 24.66
ATOM      0  H   TRP     5      43.536  19.394 133.549  1.00 24.66           H   new
ATOM      0  HA  TRP     5      43.600  17.082 134.746  1.00 24.66           H   new
ATOM      0  HB2 TRP     5      42.335  17.282 132.822  1.00 24.66           H   new
ATOM      0  HB3 TRP     5      43.612  17.552 131.968  1.00 24.66           H   new
ATOM      0  HD1 TRP     5      41.993  14.748 133.681  1.00 24.66           H   new
ATOM      0  HE1 TRP     5      42.788  12.629 132.863  1.00 24.66           H   new
ATOM      0  HE3 TRP     5      45.564  16.315 130.741  1.00 24.66           H   new
ATOM      0  HZ2 TRP     5      44.781  11.717 131.104  1.00 24.66           H   new
ATOM      0  HZ3 TRP     5      46.852  14.799 129.544  1.00 24.66           H   new
ATOM      0  HH2 TRP     5      46.468  12.519 129.720  1.00 24.66           H   new
ATOM     50  N   LEU     6      46.423  18.015 133.203  1.00 24.24
ATOM     51  CA  LEU     6      47.780  17.702 133.269  1.00 24.24
ATOM     52  C   LEU     6      48.433  17.677 134.650  1.00 24.24
ATOM     53  O   LEU     6      49.190  16.760 134.957  1.00 24.24
ATOM     54  CB  LEU     6      48.505  18.700 132.363  1.00 24.24
ATOM     55  CG  LEU     6      48.218  18.470 130.875  1.00 24.24
ATOM     56  CD1 LEU     6      48.899  19.548 130.034  1.00 24.24
ATOM     57  CD2 LEU     6      48.746  17.103 130.440  1.00 24.24
ATOM      0  H   LEU     6      46.219  18.711 132.741  1.00 24.24           H   new
ATOM      0  HA  LEU     6      47.858  16.778 132.985  1.00 24.24           H   new
ATOM      0  HB2 LEU     6      48.239  19.601 132.604  1.00 24.24           H   new
ATOM      0  HB3 LEU     6      49.460  18.636 132.517  1.00 24.24           H   new
ATOM      0  HG  LEU     6      47.258  18.508 130.742  1.00 24.24           H   new
ATOM      0 HD11 LEU     6      48.711  19.393 129.095  1.00 24.24           H   new
ATOM      0 HD12 LEU     6      48.562  20.420 130.291  1.00 24.24           H   new
ATOM      0 HD13 LEU     6      49.857  19.516 130.181  1.00 24.24           H   new
ATOM      0 HD21 LEU     6      48.559  16.969 129.498  1.00 24.24           H   new
ATOM      0 HD22 LEU     6      49.704  17.064 130.588  1.00 24.24           H   new
ATOM      0 HD23 LEU     6      48.311  16.408 130.958  1.00 24.24           H   new
ATOM     59  N   GLU     7      48.121  18.671 135.434  1.00 24.31
ATOM     60  CA  GLU     7      48.693  18.728 136.781  1.00 24.31
ATOM     61  C   GLU     7      48.228  17.568 137.610  1.00 24.31
ATOM     62  O   GLU     7      49.024  16.961 138.322  1.00 24.31
ATOM     63  CB  GLU     7      48.320  20.047 137.464  1.00 24.31
ATOM     64  CG  GLU     7      48.916  20.137 138.870  1.00 24.31
ATOM     65  CD  GLU     7      50.437  20.225 138.813  1.00 24.31
ATOM     66  OE1 GLU     7      50.966  20.451 137.721  1.00 24.31
ATOM     67  OE2 GLU     7      51.064  20.066 139.867  1.00 24.31
ATOM      0  H   GLU     7      47.593  19.318 135.228  1.00 24.31           H   new
ATOM      0  HA  GLU     7      49.658  18.678 136.700  1.00 24.31           H   new
ATOM      0  HB2 GLU     7      48.637  20.791 136.929  1.00 24.31           H   new
ATOM      0  HB3 GLU     7      47.354  20.125 137.515  1.00 24.31           H   new
ATOM      0  HG2 GLU     7      48.560  20.915 139.327  1.00 24.31           H   new
ATOM      0  HG3 GLU     7      48.653  19.360 139.387  1.00 24.31           H   new
ATOM     69  N   ARG     8      46.860  17.225 137.515  1.00 24.02
ATOM     70  CA  ARG     8      46.400  16.048 138.265  1.00 24.02
ATOM     71  C   ARG     8      47.044  14.751 137.779  1.00 24.02
ATOM     72  O   ARG     8      47.427  13.911 138.591  1.00 24.02
ATOM     73  CB  ARG     8      44.876  15.945 138.168  1.00 24.02
ATOM     74  CG  ARG     8      44.359  14.640 138.774  1.00 24.02
ATOM     75  CD  ARG     8      44.683  14.571 140.265  1.00 24.02
ATOM     76  NE  ARG     8      44.143  13.320 140.837  1.00 24.02
ATOM     77  CZ  ARG     8      44.437  12.918 142.060  1.00 24.02
ATOM     78  NH1 ARG     8      43.934  11.795 142.532  1.00 24.02
ATOM     79  NH2 ARG     8      45.237  13.644 142.812  1.00 24.02
ATOM      0  H   ARG     8      46.264  17.642 137.056  1.00 24.02           H   new
ATOM      0  HA  ARG     8      46.670  16.168 139.189  1.00 24.02           H   new
ATOM      0  HB2 ARG     8      44.471  16.698 138.626  1.00 24.02           H   new
ATOM      0  HB3 ARG     8      44.606  16.000 137.238  1.00 24.02           H   new
ATOM      0  HG2 ARG     8      43.400  14.575 138.643  1.00 24.02           H   new
ATOM      0  HG3 ARG     8      44.759  13.884 138.316  1.00 24.02           H   new
ATOM      0  HD2 ARG     8      45.643  14.609 140.398  1.00 24.02           H   new
ATOM      0  HD3 ARG     8      44.302  15.337 140.723  1.00 24.02           H   new
ATOM      0  HE  ARG     8      43.619  12.837 140.356  1.00 24.02           H   new
ATOM      0 HH11 ARG     8      43.411  11.319 142.043  1.00 24.02           H   new
ATOM      0 HH12 ARG     8      44.129  11.538 143.329  1.00 24.02           H   new
ATOM      0 HH21 ARG     8      45.566  14.377 142.506  1.00 24.02           H   new
ATOM      0 HH22 ARG     8      45.430  13.385 143.609  1.00 24.02           H   new
ATOM     81  N   THR     9      47.143  14.644 136.497  1.00 23.29
ATOM     82  CA  THR     9      47.715  13.485 135.958  1.00 23.29
ATOM     83  C   THR     9      49.188  13.379 136.410  1.00 23.29
ATOM     84  O   THR     9      49.643  12.298 136.779  1.00 23.29
ATOM     85  CB  THR     9      47.643  13.481 134.419  1.00 23.29
ATOM     86  OG1 THR     9      46.281  13.508 134.016  1.00 23.29
ATOM     87  CG2 THR     9      48.302  12.232 133.836  1.00 23.29
ATOM      0  H   THR     9      46.884  15.233 135.926  1.00 23.29           H   new
ATOM      0  HA  THR     9      47.212  12.722 136.282  1.00 23.29           H   new
ATOM      0  HB  THR     9      48.115  14.263 134.091  1.00 23.29           H   new
ATOM      0  HG1 THR     9      45.986  14.292 134.077  1.00 23.29           H   new
ATOM      0 HG21 THR     9      48.242  12.256 132.868  1.00 23.29           H   new
ATOM      0 HG22 THR     9      49.235  12.204 134.101  1.00 23.29           H   new
ATOM      0 HG23 THR     9      47.848  11.442 134.168  1.00 23.29           H   new
ATOM     89  N   LYS    10      49.818  14.467 136.361  1.00 18.29
ATOM     90  CA  LYS    10      51.209  14.472 136.730  1.00 18.29
ATOM     91  C   LYS    10      51.439  14.111 138.172  1.00 18.29
ATOM     92  O   LYS    10      52.341  13.335 138.476  1.00 18.29
ATOM     93  CB  LYS    10      51.804  15.851 136.430  1.00 18.29
ATOM     94  CG  LYS    10      51.923  16.097 134.926  1.00 18.29
ATOM     95  CD  LYS    10      52.414  17.518 134.647  1.00 18.29
ATOM     96  CE  LYS    10      52.531  17.763 133.143  1.00 18.29
ATOM     97  NZ  LYS    10      52.972  19.160 132.889  1.00 18.29
ATOM      0  H   LYS    10      49.490  15.225 136.123  1.00 18.29           H   new
ATOM      0  HA  LYS    10      51.651  13.788 136.203  1.00 18.29           H   new
ATOM      0  HB2 LYS    10      51.247  16.538 136.828  1.00 18.29           H   new
ATOM      0  HB3 LYS    10      52.680  15.923 136.841  1.00 18.29           H   new
ATOM      0  HG2 LYS    10      52.537  15.455 134.536  1.00 18.29           H   new
ATOM      0  HG3 LYS    10      51.062  15.959 134.502  1.00 18.29           H   new
ATOM      0  HD2 LYS    10      51.800  18.160 135.037  1.00 18.29           H   new
ATOM      0  HD3 LYS    10      53.276  17.656 135.070  1.00 18.29           H   new
ATOM      0  HE2 LYS    10      53.165  17.140 132.754  1.00 18.29           H   new
ATOM      0  HE3 LYS    10      51.676  17.603 132.714  1.00 18.29           H   new
ATOM      0  HZ1 LYS    10      52.498  19.504 132.219  1.00 18.29           H   new
ATOM      0  HZ2 LYS    10      52.847  19.649 133.622  1.00 18.29           H   new
ATOM      0  HZ3 LYS    10      53.835  19.164 132.673  1.00 18.29           H   new
ATOM     99  N   ASN    11      50.618  14.676 139.002  1.00 23.38
ATOM    100  CA  ASN    11      50.737  14.380 140.387  1.00 23.38
ATOM    101  C   ASN    11      50.459  12.897 140.629  1.00 23.38
ATOM    102  O   ASN    11      51.123  12.271 141.452  1.00 23.38
ATOM    103  CB  ASN    11      49.781  15.239 141.221  1.00 23.38
ATOM    104  CG  ASN    11      50.170  16.712 141.164  1.00 23.38
ATOM    105  ND2 ASN    11      49.207  17.604 141.271  1.00 23.38
ATOM    106  OD1 ASN    11      51.337  17.051 141.025  1.00 23.38
ATOM      0  H   ASN    11      49.993  15.227 138.789  1.00 23.38           H   new
ATOM      0  HA  ASN    11      51.644  14.585 140.664  1.00 23.38           H   new
ATOM      0  HB2 ASN    11      48.874  15.129 140.894  1.00 23.38           H   new
ATOM      0  HB3 ASN    11      49.789  14.935 142.142  1.00 23.38           H   new
ATOM      0 HD21 ASN    11      49.393  18.443 141.244  1.00 23.38           H   new
ATOM      0 HD22 ASN    11      48.392  17.347 141.368  1.00 23.38           H   new
ATOM    108  N   ASP    12      49.509  12.399 139.910  1.00 23.05
ATOM    109  CA  ASP    12      49.181  10.979 140.032  1.00 23.05
ATOM    110  C   ASP    12      50.332  10.087 139.569  1.00 23.05
ATOM    111  O   ASP    12      50.602   9.060 140.188  1.00 23.05
ATOM    112  CB  ASP    12      47.916  10.665 139.227  1.00 23.05
ATOM    113  CG  ASP    12      46.674  11.247 139.895  1.00 23.05
ATOM    114  OD1 ASP    12      45.651  11.371 139.213  1.00 23.05
ATOM    115  OD2 ASP    12      47.059  11.541 141.334  1.00 23.05
ATOM      0  H   ASP    12      49.034  12.840 139.345  1.00 23.05           H   new
ATOM      0  HA  ASP    12      49.025  10.791 140.971  1.00 23.05           H   new
ATOM      0  HB2 ASP    12      48.003  11.026 138.331  1.00 23.05           H   new
ATOM      0  HB3 ASP    12      47.817   9.704 139.138  1.00 23.05           H   new
ATOM    117  N   ILE    13      51.041  10.470 138.468  1.00 22.96
ATOM    118  CA  ILE    13      52.207   9.724 137.995  1.00 22.96
ATOM    119  C   ILE    13      53.289   9.717 139.077  1.00 22.96
ATOM    120  O   ILE    13      53.948   8.701 139.282  1.00 22.96
ATOM    121  CB  ILE    13      52.767  10.323 136.686  1.00 22.96
ATOM    122  CG1 ILE    13      51.773  10.120 135.536  1.00 22.96
ATOM    123  CG2 ILE    13      54.087   9.646 136.313  1.00 22.96
ATOM    124  CD1 ILE    13      52.173  10.918 134.300  1.00 22.96
ATOM      0  H   ILE    13      50.849  11.161 137.994  1.00 22.96           H   new
ATOM      0  HA  ILE    13      51.929   8.814 137.808  1.00 22.96           H   new
ATOM      0  HB  ILE    13      52.913  11.271 136.830  1.00 22.96           H   new
ATOM      0 HG12 ILE    13      51.725   9.178 135.312  1.00 22.96           H   new
ATOM      0 HG13 ILE    13      50.886  10.389 135.823  1.00 22.96           H   new
ATOM      0 HG21 ILE    13      54.427  10.031 135.490  1.00 22.96           H   new
ATOM      0 HG22 ILE    13      54.733   9.781 137.024  1.00 22.96           H   new
ATOM      0 HG23 ILE    13      53.939   8.696 136.188  1.00 22.96           H   new
ATOM      0 HD11 ILE    13      51.525  10.767 133.594  1.00 22.96           H   new
ATOM      0 HD12 ILE    13      52.199  11.863 134.519  1.00 22.96           H   new
ATOM      0 HD13 ILE    13      53.050  10.632 134.000  1.00 22.96           H   new
ATOM    126  N   ALA    14      53.514  10.881 139.836  1.00 23.03
ATOM    127  CA  ALA    14      54.497  10.990 140.961  1.00 23.03
ATOM    128  C   ALA    14      54.108  10.034 141.962  1.00 23.03
ATOM    129  O   ALA    14      54.959   9.343 142.517  1.00 23.03
ATOM    130  CB  ALA    14      54.534  12.392 141.556  1.00 23.03
ATOM      0  H   ALA    14      53.088  11.614 139.692  1.00 23.03           H   new
ATOM      0  HA  ALA    14      55.390  10.809 140.629  1.00 23.03           H   new
ATOM      0  HB1 ALA    14      55.180  12.420 142.279  1.00 23.03           H   new
ATOM      0  HB2 ALA    14      54.789  13.028 140.870  1.00 23.03           H   new
ATOM      0  HB3 ALA    14      53.656  12.621 141.899  1.00 23.03           H   new
ATOM    132  N   HIS    15      52.754   9.903 142.284  1.00 17.51
ATOM    133  CA  HIS    15      52.267   8.987 143.268  1.00 17.51
ATOM    134  C   HIS    15      52.533   7.557 142.994  1.00 17.51
ATOM    135  O   HIS    15      52.904   6.814 143.901  1.00 17.51
ATOM    136  CB  HIS    15      50.761   9.221 143.427  1.00 17.51
ATOM    137  CG  HIS    15      50.425  10.587 143.949  1.00 17.51
ATOM    138  ND1 HIS    15      49.162  11.134 143.873  1.00 17.51
ATOM    139  CD2 HIS    15      51.204  11.518 144.559  1.00 17.51
ATOM    140  CE1 HIS    15      49.184  12.345 144.416  1.00 17.51
ATOM    141  NE2 HIS    15      50.414  12.601 144.840  1.00 17.51
ATOM      0  H   HIS    15      52.135  10.367 141.908  1.00 17.51           H   new
ATOM      0  HA  HIS    15      52.758   9.170 144.084  1.00 17.51           H   new
ATOM      0  HB2 HIS    15      50.328   9.094 142.568  1.00 17.51           H   new
ATOM      0  HB3 HIS    15      50.398   8.553 144.029  1.00 17.51           H   new
ATOM      0  HD2 HIS    15      52.110  11.435 144.751  1.00 17.51           H   new
ATOM      0  HE1 HIS    15      48.456  12.920 144.487  1.00 17.51           H   new
ATOM      0  HE2 HIS    15      50.672  13.325 145.226  1.00 17.51           H   new
ATOM    143  N   LEU    16      52.341   7.220 141.751  1.00 17.21
ATOM    144  CA  LEU    16      52.708   5.862 141.227  1.00 17.21
ATOM    145  C   LEU    16      54.214   5.514 141.345  1.00 17.21
ATOM    146  O   LEU    16      54.560   4.421 141.789  1.00 17.21
ATOM    147  CB  LEU    16      52.262   5.773 139.766  1.00 17.21
ATOM    148  CG  LEU    16      50.741   5.880 139.601  1.00 17.21
ATOM    149  CD1 LEU    16      50.379   5.996 138.122  1.00 17.21
ATOM    150  CD2 LEU    16      50.059   4.641 140.178  1.00 17.21
ATOM      0  H   LEU    16      51.998   7.744 141.162  1.00 17.21           H   new
ATOM      0  HA  LEU    16      52.252   5.210 141.782  1.00 17.21           H   new
ATOM      0  HB2 LEU    16      52.689   6.481 139.258  1.00 17.21           H   new
ATOM      0  HB3 LEU    16      52.565   4.932 139.390  1.00 17.21           H   new
ATOM      0  HG  LEU    16      50.438   6.670 140.075  1.00 17.21           H   new
ATOM      0 HD11 LEU    16      49.416   6.063 138.029  1.00 17.21           H   new
ATOM      0 HD12 LEU    16      50.796   6.788 137.748  1.00 17.21           H   new
ATOM      0 HD13 LEU    16      50.695   5.211 137.649  1.00 17.21           H   new
ATOM      0 HD21 LEU    16      49.098   4.719 140.068  1.00 17.21           H   new
ATOM      0 HD22 LEU    16      50.374   3.851 139.711  1.00 17.21           H   new
ATOM      0 HD23 LEU    16      50.271   4.564 141.121  1.00 17.21           H   new
ATOM    152  N   MET    17      55.026   6.572 140.903  1.00 17.42
ATOM    153  CA  MET    17      56.461   6.371 140.897  1.00 17.42
ATOM    154  C   MET    17      56.803   6.111 142.430  1.00 17.42
ATOM    155  O   MET    17      57.518   5.164 142.750  1.00 17.42
ATOM    156  CB  MET    17      57.262   7.569 140.379  1.00 17.42
ATOM    157  CG  MET    17      57.057   7.770 138.878  1.00 17.42
ATOM    158  SD  MET    17      58.079   9.120 138.246  1.00 17.42
ATOM    159  CE  MET    17      57.173  10.508 138.953  1.00 17.42
ATOM      0  H   MET    17      54.749   7.340 140.631  1.00 17.42           H   new
ATOM      0  HA  MET    17      56.702   5.648 140.297  1.00 17.42           H   new
ATOM      0  HB2 MET    17      56.992   8.370 140.854  1.00 17.42           H   new
ATOM      0  HB3 MET    17      58.205   7.434 140.563  1.00 17.42           H   new
ATOM      0  HG2 MET    17      57.275   6.950 138.408  1.00 17.42           H   new
ATOM      0  HG3 MET    17      56.122   7.959 138.700  1.00 17.42           H   new
ATOM      0  HE1 MET    17      57.605  11.339 138.701  1.00 17.42           H   new
ATOM      0  HE2 MET    17      56.262  10.503 138.620  1.00 17.42           H   new
ATOM      0  HE3 MET    17      57.164  10.430 139.920  1.00 17.42           H   new
ATOM    161  N   GLY    18      56.226   7.008 143.220  1.00 18.02
ATOM    162  CA  GLY    18      56.581   7.039 144.683  1.00 18.02
ATOM    163  C   GLY    18      56.151   5.906 145.561  1.00 18.02
ATOM    164  O   GLY    18      56.924   5.448 146.399  1.00 18.02
ATOM      0  H   GLY    18      55.649   7.593 142.966  1.00 18.02           H   new
ATOM      0  HA2 GLY    18      57.546   7.109 144.748  1.00 18.02           H   new
ATOM      0  HA3 GLY    18      56.211   7.855 145.056  1.00 18.02           H   new
ATOM    166  N   ARG    19      54.832   5.480 145.289  1.00 17.76
ATOM    167  CA  ARG    19      54.369   4.338 146.174  1.00 17.76
ATOM    168  C   ARG    19      54.966   3.040 145.972  1.00 17.76
ATOM    169  O   ARG    19      55.750   2.859 145.043  1.00 17.76
ATOM    170  CB  ARG    19      52.850   4.249 146.009  1.00 17.76
ATOM    171  CG  ARG    19      52.147   5.477 146.588  1.00 17.76
ATOM    172  CD  ARG    19      50.629   5.328 146.491  1.00 17.76
ATOM    173  NE  ARG    19      50.219   5.311 145.071  1.00 17.76
ATOM    174  CZ  ARG    19      48.967   5.105 144.700  1.00 17.76
ATOM    175  NH1 ARG    19      48.643   5.098 143.423  1.00 17.76
ATOM    176  NH2 ARG    19      48.040   4.904 145.612  1.00 17.76
ATOM      0  H   ARG    19      54.286   5.786 144.700  1.00 17.76           H   new
ATOM      0  HA  ARG    19      54.664   4.559 147.071  1.00 17.76           H   new
ATOM      0  HB2 ARG    19      52.631   4.164 145.068  1.00 17.76           H   new
ATOM      0  HB3 ARG    19      52.522   3.450 146.450  1.00 17.76           H   new
ATOM      0  HG2 ARG    19      52.406   5.596 147.515  1.00 17.76           H   new
ATOM      0  HG3 ARG    19      52.430   6.272 146.110  1.00 17.76           H   new
ATOM      0  HD2 ARG    19      50.347   4.509 146.928  1.00 17.76           H   new
ATOM      0  HD3 ARG    19      50.193   6.061 146.954  1.00 17.76           H   new
ATOM      0  HE  ARG    19      50.816   5.440 144.465  1.00 17.76           H   new
ATOM      0 HH11 ARG    19      49.248   5.228 142.825  1.00 17.76           H   new
ATOM      0 HH12 ARG    19      47.827   4.963 143.187  1.00 17.76           H   new
ATOM      0 HH21 ARG    19      48.250   4.907 146.446  1.00 17.76           H   new
ATOM      0 HH22 ARG    19      47.225   4.770 145.374  1.00 17.76           H   new
ATOM    178  N   ARG    20      54.662   1.946 146.825  1.00 18.12
ATOM    179  CA  ARG    20      54.920   0.653 146.403  1.00 18.12
ATOM    180  C   ARG    20      56.411   0.352 146.594  1.00 18.12
ATOM    181  O   ARG    20      56.765  -0.699 147.123  1.00 18.12
ATOM    182  CB  ARG    20      54.529   0.457 144.936  1.00 18.12
ATOM    183  CG  ARG    20      53.028   0.654 144.721  1.00 18.12
ATOM    184  CD  ARG    20      52.693   0.670 143.230  1.00 18.12
ATOM    185  NE  ARG    20      51.240   0.874 143.047  1.00 18.12
ATOM    186  CZ  ARG    20      50.682   2.070 143.107  1.00 18.12
ATOM    187  NH1 ARG    20      49.383   2.208 142.938  1.00 18.12
ATOM    188  NH2 ARG    20      51.429   3.129 143.338  1.00 18.12
ATOM      0  H   ARG    20      54.319   2.015 147.611  1.00 18.12           H   new
ATOM      0  HA  ARG    20      54.387   0.041 146.934  1.00 18.12           H   new
ATOM      0  HB2 ARG    20      55.021   1.084 144.383  1.00 18.12           H   new
ATOM      0  HB3 ARG    20      54.783  -0.434 144.649  1.00 18.12           H   new
ATOM      0  HG2 ARG    20      52.538  -0.059 145.160  1.00 18.12           H   new
ATOM      0  HG3 ARG    20      52.745   1.487 145.130  1.00 18.12           H   new
ATOM      0  HD2 ARG    20      53.186   1.378 142.786  1.00 18.12           H   new
ATOM      0  HD3 ARG    20      52.965  -0.166 142.820  1.00 18.12           H   new
ATOM      0  HE  ARG    20      50.741   0.190 142.896  1.00 18.12           H   new
ATOM      0 HH11 ARG    20      48.893   1.517 142.788  1.00 18.12           H   new
ATOM      0 HH12 ARG    20      49.025   2.989 142.978  1.00 18.12           H   new
ATOM      0 HH21 ARG    20      52.277   3.041 143.449  1.00 18.12           H   new
ATOM      0 HH22 ARG    20      51.069   3.909 143.378  1.00 18.12           H   new
ATOM    190  N   GLU    21      57.300   1.340 146.140  1.00 18.02
ATOM    191  CA  GLU    21      58.401   1.630 147.074  1.00 18.02
ATOM    192  C   GLU    21      58.075   2.217 148.427  1.00 18.02
ATOM    193  O   GLU    21      58.652   1.807 149.432  1.00 18.02
ATOM    194  CB  GLU    21      59.364   2.551 146.319  1.00 18.02
ATOM    195  CG  GLU    21      60.606   2.867 147.154  1.00 18.02
ATOM    196  CD  GLU    21      61.580   3.743 146.374  1.00 18.02
ATOM    197  OE1 GLU    21      62.617   4.104 146.937  1.00 18.02
ATOM    198  OE2 GLU    21      61.281   4.047 145.213  1.00 18.02
ATOM      0  H   GLU    21      57.271   1.778 145.401  1.00 18.02           H   new
ATOM      0  HA  GLU    21      58.765   0.767 147.326  1.00 18.02           H   new
ATOM      0  HB2 GLU    21      59.631   2.130 145.487  1.00 18.02           H   new
ATOM      0  HB3 GLU    21      58.910   3.376 146.087  1.00 18.02           H   new
ATOM      0  HG2 GLU    21      60.344   3.318 147.972  1.00 18.02           H   new
ATOM      0  HG3 GLU    21      61.044   2.041 147.413  1.00 18.02           H   new
ATOM    200  N   GLU    22      57.084   3.230 148.419  1.00 26.82
ATOM    201  CA  GLU    22      57.334   4.381 149.371  1.00 26.82
ATOM    202  C   GLU    22      56.043   5.191 149.572  1.00 26.82
ATOM    203  O   GLU    22      55.002   4.838 149.022  1.00 26.82
ATOM    204  CB  GLU    22      58.450   5.290 148.847  1.00 26.82
ATOM    205  CG  GLU    22      58.807   6.378 149.860  1.00 26.82
ATOM    206  CD  GLU    22      59.909   7.284 149.322  1.00 26.82
ATOM    207  OE1 GLU    22      59.683   8.495 149.250  1.00 26.82
ATOM    208  OE2 GLU    22      60.976   6.758 148.985  1.00 26.82
ATOM      0  H   GLU    22      56.371   3.258 147.940  1.00 26.82           H   new
ATOM      0  HA  GLU    22      57.615   4.015 150.224  1.00 26.82           H   new
ATOM      0  HB2 GLU    22      59.237   4.758 148.651  1.00 26.82           H   new
ATOM      0  HB3 GLU    22      58.170   5.701 148.014  1.00 26.82           H   new
ATOM      0  HG2 GLU    22      58.019   6.907 150.063  1.00 26.82           H   new
ATOM      0  HG3 GLU    22      59.096   5.969 150.691  1.00 26.82           H   new
ATOM    210  N   GLY    23      56.014   6.265 150.316  1.00 27.83
ATOM    211  CA  GLY    23      55.229   6.408 151.546  1.00 27.83
ATOM    212  C   GLY    23      56.255   6.449 152.664  1.00 27.83
ATOM    213  O   GLY    23      56.781   7.514 152.979  1.00 27.83
ATOM      0  H   GLY    23      56.466   6.971 150.123  1.00 27.83           H   new
ATOM      0  HA2 GLY    23      54.695   7.217 151.530  1.00 27.83           H   new
ATOM      0  HA3 GLY    23      54.615   5.665 151.659  1.00 27.83           H   new
ATOM    215  N   ALA    24      56.554   5.298 153.267  1.00 29.15
ATOM    216  CA  ALA    24      56.426   5.275 154.684  1.00 29.15
ATOM    217  C   ALA    24      57.913   5.658 155.140  1.00 29.15
ATOM    218  O   ALA    24      58.869   4.995 154.746  1.00 29.15
ATOM    219  CB  ALA    24      56.024   3.930 155.275  1.00 29.15
ATOM      0  H   ALA    24      56.815   4.572 152.888  1.00 29.15           H   new
ATOM      0  HA  ALA    24      55.718   5.864 154.987  1.00 29.15           H   new
ATOM      0  HB1 ALA    24      55.961   4.006 156.240  1.00 29.15           H   new
ATOM      0  HB2 ALA    24      55.164   3.662 154.915  1.00 29.15           H   new
ATOM      0  HB3 ALA    24      56.691   3.264 155.047  1.00 29.15           H   new
ATOM    221  N   THR    25      57.971   6.739 155.973  1.00 30.16
ATOM    222  CA  THR    25      58.556   6.804 157.237  1.00 30.16
ATOM    223  C   THR    25      57.392   6.595 158.341  1.00 30.16
ATOM    224  O   THR    25      57.654   6.686 159.538  1.00 30.16
ATOM    225  CB  THR    25      59.269   8.147 157.484  1.00 30.16
ATOM    226  OG1 THR    25      58.322   9.202 157.389  1.00 30.16
ATOM    227  CG2 THR    25      60.374   8.386 156.457  1.00 30.16
ATOM      0  H   THR    25      57.624   7.492 155.745  1.00 30.16           H   new
ATOM      0  HA  THR    25      59.230   6.110 157.301  1.00 30.16           H   new
ATOM      0  HB  THR    25      59.668   8.120 158.368  1.00 30.16           H   new
ATOM      0  HG1 THR    25      58.706   9.937 157.525  1.00 30.16           H   new
ATOM      0 HG21 THR    25      60.804   9.237 156.637  1.00 30.16           H   new
ATOM      0 HG22 THR    25      61.030   7.674 156.515  1.00 30.16           H   new
ATOM      0 HG23 THR    25      59.991   8.400 155.566  1.00 30.16           H   new
ATOM    229  N   MET    26      56.101   6.302 157.819  1.00 30.95
ATOM    230  CA  MET    26      55.021   6.204 158.873  1.00 30.95
ATOM    231  C   MET    26      55.159   5.019 159.858  1.00 30.95
ATOM    232  O   MET    26      54.921   5.180 161.053  1.00 30.95
ATOM    233  CB  MET    26      53.670   6.134 158.157  1.00 30.95
ATOM    234  CG  MET    26      53.367   7.431 157.408  1.00 30.95
ATOM    235  SD  MET    26      51.883   7.276 156.388  1.00 30.95
ATOM    236  CE  MET    26      52.540   6.191 155.108  1.00 30.95
ATOM      0  H   MET    26      55.878   6.179 156.998  1.00 30.95           H   new
ATOM      0  HA  MET    26      55.105   6.993 159.431  1.00 30.95           H   new
ATOM      0  HB2 MET    26      53.671   5.391 157.533  1.00 30.95           H   new
ATOM      0  HB3 MET    26      52.968   5.961 158.804  1.00 30.95           H   new
ATOM      0  HG2 MET    26      53.250   8.154 158.044  1.00 30.95           H   new
ATOM      0  HG3 MET    26      54.123   7.667 156.848  1.00 30.95           H   new
ATOM      0  HE1 MET    26      51.847   6.002 154.456  1.00 30.95           H   new
ATOM      0  HE2 MET    26      53.287   6.625 154.668  1.00 30.95           H   new
ATOM      0  HE3 MET    26      52.840   5.361 155.510  1.00 30.95           H   new
ATOM    238  N   GLY    27      55.547   3.823 159.383  1.00 31.63
ATOM    239  CA  GLY    27      56.049   2.707 160.173  1.00 31.63
ATOM    240  C   GLY    27      57.502   2.488 160.061  1.00 31.63
ATOM    241  O   GLY    27      58.008   1.464 160.515  1.00 31.63
ATOM      0  H   GLY    27      55.519   3.641 158.543  1.00 31.63           H   new
ATOM      0  HA2 GLY    27      55.827   2.858 161.105  1.00 31.63           H   new
ATOM      0  HA3 GLY    27      55.589   1.898 159.899  1.00 31.63           H   new
ATOM    243  N   PHE    28      58.226   3.351 159.506  1.00 22.32
ATOM    244  CA  PHE    28      59.603   3.487 159.625  1.00 22.32
ATOM    245  C   PHE    28      59.806   4.656 160.433  1.00 22.32
ATOM    246  O   PHE    28      60.757   5.401 160.212  1.00 22.32
ATOM    247  CB  PHE    28      60.311   3.656 158.276  1.00 22.32
ATOM    248  CG  PHE    28      60.112   2.457 157.377  1.00 22.32
ATOM    249  CD1 PHE    28      59.036   2.409 156.494  1.00 22.32
ATOM    250  CD2 PHE    28      61.007   1.390 157.424  1.00 22.32
ATOM    251  CE1 PHE    28      58.854   1.302 155.666  1.00 22.32
ATOM    252  CE2 PHE    28      60.826   0.283 156.596  1.00 22.32
ATOM    253  CZ  PHE    28      59.750   0.241 155.718  1.00 22.32
ATOM      0  H   PHE    28      57.889   3.947 158.986  1.00 22.32           H   new
ATOM      0  HA  PHE    28      59.980   2.684 160.016  1.00 22.32           H   new
ATOM      0  HB2 PHE    28      59.975   4.451 157.833  1.00 22.32           H   new
ATOM      0  HB3 PHE    28      61.260   3.794 158.425  1.00 22.32           H   new
ATOM      0  HD1 PHE    28      58.436   3.119 156.456  1.00 22.32           H   new
ATOM      0  HD2 PHE    28      61.728   1.416 158.010  1.00 22.32           H   new
ATOM      0  HE1 PHE    28      58.133   1.274 155.079  1.00 22.32           H   new
ATOM      0  HE2 PHE    28      61.425  -0.427 156.631  1.00 22.32           H   new
ATOM      0  HZ  PHE    28      59.629  -0.497 155.165  1.00 22.32           H   new
ATOM    255  N   SER    29      58.816   4.783 161.443  1.00 21.78
ATOM    256  CA  SER    29      58.922   5.911 162.398  1.00 21.78
ATOM    257  C   SER    29      60.259   5.600 163.067  1.00 21.78
ATOM    258  O   SER    29      61.113   6.477 163.176  1.00 21.78
ATOM    259  CB  SER    29      57.817   5.985 163.453  1.00 21.78
ATOM    260  OG  SER    29      56.568   6.250 162.832  1.00 21.78
ATOM      0  H   SER    29      58.146   4.256 161.556  1.00 21.78           H   new
ATOM      0  HA  SER    29      58.846   6.766 161.947  1.00 21.78           H   new
ATOM      0  HB2 SER    29      57.772   5.149 163.944  1.00 21.78           H   new
ATOM      0  HB3 SER    29      58.021   6.681 164.097  1.00 21.78           H   new
ATOM      0  HG  SER    29      56.379   5.624 162.304  1.00 21.78           H   new
ATOM    262  N   MET    30      60.336   4.243 163.494  1.00 15.47
ATOM    263  CA  MET    30      61.194   3.797 164.509  1.00 15.47
ATOM    264  C   MET    30      62.615   3.946 164.031  1.00 15.47
ATOM    265  O   MET    30      63.498   4.279 164.818  1.00 15.47
ATOM    266  CB  MET    30      60.919   2.338 164.881  1.00 15.47
ATOM    267  CG  MET    30      59.563   2.183 165.568  1.00 15.47
ATOM    268  SD  MET    30      59.230   0.459 165.995  1.00 15.47
ATOM    269  CE  MET    30      60.368   0.293 167.383  1.00 15.47
ATOM      0  H   MET    30      59.857   3.617 163.151  1.00 15.47           H   new
ATOM      0  HA  MET    30      61.043   4.331 165.304  1.00 15.47           H   new
ATOM      0  HB2 MET    30      60.943   1.789 164.082  1.00 15.47           H   new
ATOM      0  HB3 MET    30      61.620   2.015 165.469  1.00 15.47           H   new
ATOM      0  HG2 MET    30      59.542   2.726 166.371  1.00 15.47           H   new
ATOM      0  HG3 MET    30      58.863   2.514 164.983  1.00 15.47           H   new
ATOM      0  HE1 MET    30      60.312  -0.607 167.742  1.00 15.47           H   new
ATOM      0  HE2 MET    30      61.274   0.465 167.081  1.00 15.47           H   new
ATOM      0  HE3 MET    30      60.131   0.931 168.074  1.00 15.47           H   new
ATOM    271  N   ASP    31      62.779   3.686 162.684  1.00 13.91
ATOM    272  CA  ASP    31      64.123   3.280 162.283  1.00 13.91
ATOM    273  C   ASP    31      64.868   4.330 161.385  1.00 13.91
ATOM    274  O   ASP    31      65.928   4.823 161.764  1.00 13.91
ATOM    275  CB  ASP    31      64.033   1.935 161.554  1.00 13.91
ATOM    276  CG  ASP    31      65.420   1.388 161.226  1.00 13.91
ATOM    277  OD1 ASP    31      65.499   0.245 160.765  1.00 13.91
ATOM    278  OD2 ASP    31      66.408   2.484 161.584  1.00 13.91
ATOM      0  H   ASP    31      62.181   3.738 162.068  1.00 13.91           H   new
ATOM      0  HA  ASP    31      64.652   3.207 163.093  1.00 13.91           H   new
ATOM      0  HB2 ASP    31      63.554   1.297 162.106  1.00 13.91           H   new
ATOM      0  HB3 ASP    31      63.523   2.042 160.736  1.00 13.91           H   new
ATOM    280  N   ILE    32      64.278   4.589 160.308  1.00 11.26
ATOM    281  CA  ILE    32      64.603   5.869 159.684  1.00 11.26
ATOM    282  C   ILE    32      63.759   6.959 160.337  1.00 11.26
ATOM    283  O   ILE    32      62.734   7.357 159.788  1.00 11.26
ATOM    284  CB  ILE    32      64.356   5.847 158.159  1.00 11.26
ATOM    285  CG1 ILE    32      65.200   4.752 157.497  1.00 11.26
ATOM    286  CG2 ILE    32      64.735   7.194 157.540  1.00 11.26
ATOM    287  CD1 ILE    32      64.813   4.551 156.036  1.00 11.26
ATOM      0  H   ILE    32      63.705   4.092 159.903  1.00 11.26           H   new
ATOM      0  HA  ILE    32      65.547   6.047 159.817  1.00 11.26           H   new
ATOM      0  HB  ILE    32      63.414   5.670 158.011  1.00 11.26           H   new
ATOM      0 HG12 ILE    32      66.139   4.987 157.554  1.00 11.26           H   new
ATOM      0 HG13 ILE    32      65.087   3.919 157.980  1.00 11.26           H   new
ATOM      0 HG21 ILE    32      64.576   7.167 156.584  1.00 11.26           H   new
ATOM      0 HG22 ILE    32      64.197   7.896 157.938  1.00 11.26           H   new
ATOM      0 HG23 ILE    32      65.674   7.374 157.706  1.00 11.26           H   new
ATOM      0 HD11 ILE    32      65.364   3.854 155.648  1.00 11.26           H   new
ATOM      0 HD12 ILE    32      63.880   4.293 155.981  1.00 11.26           H   new
ATOM      0 HD13 ILE    32      64.949   5.378 155.548  1.00 11.26           H   new
ATOM    289  N   ASP    33      64.126   7.522 161.545  1.00 11.71
ATOM    290  CA  ASP    33      63.220   8.408 162.202  1.00 11.71
ATOM    291  C   ASP    33      63.448   9.709 161.607  1.00 11.71
ATOM    292  O   ASP    33      64.189  10.519 162.161  1.00 11.71
ATOM    293  CB  ASP    33      63.435   8.478 163.717  1.00 11.71
ATOM    294  CG  ASP    33      62.331   9.281 164.399  1.00 11.71
ATOM    295  OD1 ASP    33      62.307   9.305 165.633  1.00 11.71
ATOM    296  OD2 ASP    33      61.490   9.882 163.286  1.00 11.71
ATOM      0  H   ASP    33      64.872   7.385 161.951  1.00 11.71           H   new
ATOM      0  HA  ASP    33      62.310   8.093 162.087  1.00 11.71           H   new
ATOM      0  HB2 ASP    33      63.458   7.580 164.084  1.00 11.71           H   new
ATOM      0  HB3 ASP    33      64.296   8.884 163.905  1.00 11.71           H   new
ATOM    298  N   LEU    34      62.814   9.975 160.448  1.00 16.42
ATOM    299  CA  LEU    34      63.301  11.113 159.671  1.00 16.42
ATOM    300  C   LEU    34      62.583  12.438 160.248  1.00 16.42
ATOM    301  O   LEU    34      61.966  13.184 159.491  1.00 16.42
ATOM    302  CB  LEU    34      62.997  10.960 158.178  1.00 16.42
ATOM    303  CG  LEU    34      63.898  11.833 157.296  1.00 16.42
ATOM    304  CD1 LEU    34      65.358  11.419 157.462  1.00 16.42
ATOM    305  CD2 LEU    34      63.508  11.679 155.826  1.00 16.42
ATOM      0  H   LEU    34      62.149   9.540 160.119  1.00 16.42           H   new
ATOM      0  HA  LEU    34      64.266  11.170 159.756  1.00 16.42           H   new
ATOM      0  HB2 LEU    34      63.105  10.030 157.924  1.00 16.42           H   new
ATOM      0  HB3 LEU    34      62.069  11.192 158.016  1.00 16.42           H   new
ATOM      0  HG  LEU    34      63.786  12.757 157.569  1.00 16.42           H   new
ATOM      0 HD11 LEU    34      65.919  11.977 156.900  1.00 16.42           H   new
ATOM      0 HD12 LEU    34      65.622  11.526 158.389  1.00 16.42           H   new
ATOM      0 HD13 LEU    34      65.463  10.490 157.202  1.00 16.42           H   new
ATOM      0 HD21 LEU    34      64.084  12.235 155.278  1.00 16.42           H   new
ATOM      0 HD22 LEU    34      63.607  10.751 155.560  1.00 16.42           H   new
ATOM      0 HD23 LEU    34      62.585  11.953 155.705  1.00 16.42           H   new
ATOM    307  N   ARG    35      62.778  12.572 161.615  1.00 16.26
ATOM    308  CA  ARG    35      62.458  13.825 162.291  1.00 16.26
ATOM    309  C   ARG    35      63.034  15.138 161.799  1.00 16.26
ATOM    310  O   ARG    35      62.452  15.778 160.925  1.00 16.26
ATOM    311  CB  ARG    35      62.848  13.597 163.754  1.00 16.26
ATOM    312  CG  ARG    35      61.884  12.636 164.451  1.00 16.26
ATOM    313  CD  ARG    35      62.368  12.317 165.865  1.00 16.26
ATOM    314  NE  ARG    35      63.688  11.655 165.804  1.00 16.26
ATOM    315  CZ  ARG    35      64.305  11.210 166.885  1.00 16.26
ATOM    316  NH1 ARG    35      65.482  10.625 166.787  1.00 16.26
ATOM    317  NH2 ARG    35      63.740  11.351 168.065  1.00 16.26
ATOM      0  H   ARG    35      63.086  11.953 162.126  1.00 16.26           H   new
ATOM      0  HA  ARG    35      61.518  13.981 162.107  1.00 16.26           H   new
ATOM      0  HB2 ARG    35      63.749  13.241 163.798  1.00 16.26           H   new
ATOM      0  HB3 ARG    35      62.856  14.446 164.224  1.00 16.26           H   new
ATOM      0  HG2 ARG    35      60.998  13.030 164.488  1.00 16.26           H   new
ATOM      0  HG3 ARG    35      61.809  11.817 163.937  1.00 16.26           H   new
ATOM      0  HD2 ARG    35      62.429  13.132 166.387  1.00 16.26           H   new
ATOM      0  HD3 ARG    35      61.728  11.741 166.313  1.00 16.26           H   new
ATOM      0  HE  ARG    35      64.068  11.556 165.039  1.00 16.26           H   new
ATOM      0 HH11 ARG    35      65.853  10.531 166.017  1.00 16.26           H   new
ATOM      0 HH12 ARG    35      65.879  10.337 167.493  1.00 16.26           H   new
ATOM      0 HH21 ARG    35      62.972  11.732 168.131  1.00 16.26           H   new
ATOM      0 HH22 ARG    35      64.139  11.062 168.770  1.00 16.26           H   new
ATOM    318  N   PRO    36      64.196  15.620 162.306  1.00 15.31
ATOM    319  CA  PRO    36      64.646  16.905 161.885  1.00 15.31
ATOM    320  C   PRO    36      65.342  17.087 160.627  1.00 15.31
ATOM    321  O   PRO    36      65.530  16.127 159.883  1.00 15.31
ATOM    322  CB  PRO    36      65.552  17.239 163.072  1.00 15.31
ATOM    323  CG  PRO    36      64.933  16.537 164.261  1.00 15.31
ATOM    324  CD  PRO    36      63.434  16.758 164.155  1.00 15.31
ATOM      0  HA  PRO    36      63.883  17.468 161.680  1.00 15.31           H   new
ATOM      0  HB2 PRO    36      66.459  16.931 162.917  1.00 15.31           H   new
ATOM      0  HB3 PRO    36      65.599  18.197 163.217  1.00 15.31           H   new
ATOM      0  HG2 PRO    36      65.144  15.590 164.252  1.00 15.31           H   new
ATOM      0  HG3 PRO    36      65.278  16.897 165.093  1.00 15.31           H   new
ATOM      0  HD2 PRO    36      62.844  16.306 164.778  1.00 15.31           H   new
ATOM      0  HD3 PRO    36      63.096  17.661 164.048  1.00 15.31           H   new
ATOM    326  N   ALA    37      65.831  18.316 160.195  1.00  9.46
ATOM    327  CA  ALA    37      66.154  18.320 158.840  1.00  9.46
ATOM    328  C   ALA    37      67.529  18.460 158.454  1.00  9.46
ATOM    329  O   ALA    37      68.205  19.382 158.905  1.00  9.46
ATOM    330  CB  ALA    37      65.316  19.431 158.218  1.00  9.46
ATOM      0  H   ALA    37      65.949  19.036 160.650  1.00  9.46           H   new
ATOM      0  HA  ALA    37      65.962  17.425 158.519  1.00  9.46           H   new
ATOM      0  HB1 ALA    37      65.500  19.482 157.267  1.00  9.46           H   new
ATOM      0  HB2 ALA    37      64.375  19.242 158.355  1.00  9.46           H   new
ATOM      0  HB3 ALA    37      65.539  20.278 158.636  1.00  9.46           H   new
ATOM    332  N   SER    38      67.946  17.510 157.584  1.00  7.20
ATOM    333  CA  SER    38      69.003  17.543 156.688  1.00  7.20
ATOM    334  C   SER    38      68.506  16.627 155.595  1.00  7.20
ATOM    335  O   SER    38      68.323  17.064 154.461  1.00  7.20
ATOM    336  CB  SER    38      70.335  17.024 157.235  1.00  7.20
ATOM    337  OG  SER    38      70.209  15.660 157.609  1.00  7.20
ATOM      0  H   SER    38      67.532  16.758 157.539  1.00  7.20           H   new
ATOM      0  HA  SER    38      69.211  18.453 156.425  1.00  7.20           H   new
ATOM      0  HB2 SER    38      71.028  17.120 156.563  1.00  7.20           H   new
ATOM      0  HB3 SER    38      70.607  17.553 158.001  1.00  7.20           H   new
ATOM      0  HG  SER    38      70.903  15.243 157.385  1.00  7.20           H   new
ATOM    339  N   ALA    39      68.293  15.300 156.036  1.00  6.90
ATOM    340  CA  ALA    39      67.817  14.307 155.181  1.00  6.90
ATOM    341  C   ALA    39      66.328  14.648 154.627  1.00  6.90
ATOM    342  O   ALA    39      66.038  14.416 153.455  1.00  6.90
ATOM    343  CB  ALA    39      67.817  12.965 155.903  1.00  6.90
ATOM      0  H   ALA    39      68.441  15.033 156.840  1.00  6.90           H   new
ATOM      0  HA  ALA    39      68.408  14.264 154.413  1.00  6.90           H   new
ATOM      0  HB1 ALA    39      67.485  12.276 155.306  1.00  6.90           H   new
ATOM      0  HB2 ALA    39      68.721  12.746 156.179  1.00  6.90           H   new
ATOM      0  HB3 ALA    39      67.245  13.018 156.684  1.00  6.90           H   new
ATOM    345  N   TRP    40      65.523  15.200 155.613  1.00  7.57
ATOM    346  CA  TRP    40      64.159  15.604 155.281  1.00  7.57
ATOM    347  C   TRP    40      64.118  16.702 154.293  1.00  7.57
ATOM    348  O   TRP    40      63.258  16.710 153.416  1.00  7.57
ATOM    349  CB  TRP    40      63.420  16.020 156.557  1.00  7.57
ATOM    350  CG  TRP    40      61.977  16.346 156.289  1.00  7.57
ATOM    351  CD1 TRP    40      61.394  17.561 156.440  1.00  7.57
ATOM    352  CD2 TRP    40      60.947  15.455 155.831  1.00  7.57
ATOM    353  NE1 TRP    40      60.064  17.474 156.101  1.00  7.57
ATOM    354  CE2 TRP    40      59.751  16.188 155.720  1.00  7.57
ATOM    355  CE3 TRP    40      60.937  14.094 155.504  1.00  7.57
ATOM    356  CZ2 TRP    40      58.563  15.598 155.295  1.00  7.57
ATOM    357  CZ3 TRP    40      59.748  13.502 155.078  1.00  7.57
ATOM    358  CH2 TRP    40      58.570  14.248 154.975  1.00  7.57
ATOM      0  H   TRP    40      65.760  15.331 156.429  1.00  7.57           H   new
ATOM      0  HA  TRP    40      63.720  14.840 154.876  1.00  7.57           H   new
ATOM      0  HB2 TRP    40      63.474  15.304 157.209  1.00  7.57           H   new
ATOM      0  HB3 TRP    40      63.859  16.792 156.947  1.00  7.57           H   new
ATOM      0  HD1 TRP    40      61.826  18.333 156.728  1.00  7.57           H   new
ATOM      0  HE1 TRP    40      59.507  18.129 156.124  1.00  7.57           H   new
ATOM      0  HE3 TRP    40      61.715  13.589 155.570  1.00  7.57           H   new
ATOM      0  HZ2 TRP    40      57.782  16.098 155.227  1.00  7.57           H   new
ATOM      0  HZ3 TRP    40      59.739  12.598 154.859  1.00  7.57           H   new
ATOM      0  HH2 TRP    40      57.786  13.837 154.690  1.00  7.57           H   new
ATOM    360  N   ALA    41      65.034  17.618 154.417  1.00  6.91
ATOM    361  CA  ALA    41      65.168  18.655 153.460  1.00  6.91
ATOM    362  C   ALA    41      65.501  18.102 152.159  1.00  6.91
ATOM    363  O   ALA    41      64.969  18.549 151.145  1.00  6.91
ATOM    364  CB  ALA    41      66.235  19.651 153.899  1.00  6.91
ATOM      0  H   ALA    41      65.598  17.653 155.065  1.00  6.91           H   new
ATOM      0  HA  ALA    41      64.320  19.121 153.392  1.00  6.91           H   new
ATOM      0  HB1 ALA    41      66.315  20.354 153.235  1.00  6.91           H   new
ATOM      0  HB2 ALA    41      65.984  20.040 154.752  1.00  6.91           H   new
ATOM      0  HB3 ALA    41      67.086  19.195 153.990  1.00  6.91           H   new
ATOM    366  N   ILE    42      66.400  17.088 152.104  1.00  6.28
ATOM    367  CA  ILE    42      66.752  16.446 150.883  1.00  6.28
ATOM    368  C   ILE    42      65.538  15.761 150.203  1.00  6.28
ATOM    369  O   ILE    42      65.361  15.880 148.993  1.00  6.28
ATOM    370  CB  ILE    42      67.874  15.415 151.135  1.00  6.28
ATOM    371  CG1 ILE    42      69.168  16.123 151.552  1.00  6.28
ATOM    372  CG2 ILE    42      68.149  14.607 149.865  1.00  6.28
ATOM    373  CD1 ILE    42      70.223  15.131 152.031  1.00  6.28
ATOM      0  H   ILE    42      66.807  16.775 152.794  1.00  6.28           H   new
ATOM      0  HA  ILE    42      67.069  17.133 150.275  1.00  6.28           H   new
ATOM      0  HB  ILE    42      67.581  14.823 151.845  1.00  6.28           H   new
ATOM      0 HG12 ILE    42      69.516  16.630 150.802  1.00  6.28           H   new
ATOM      0 HG13 ILE    42      68.976  16.759 152.259  1.00  6.28           H   new
ATOM      0 HG21 ILE    42      68.855  13.964 150.037  1.00  6.28           H   new
ATOM      0 HG22 ILE    42      67.343  14.138 149.599  1.00  6.28           H   new
ATOM      0 HG23 ILE    42      68.424  15.206 149.153  1.00  6.28           H   new
ATOM      0 HD11 ILE    42      71.026  15.611 152.286  1.00  6.28           H   new
ATOM      0 HD12 ILE    42      69.883  14.641 152.796  1.00  6.28           H   new
ATOM      0 HD13 ILE    42      70.432  14.510 151.316  1.00  6.28           H   new
ATOM    375  N   TYR    43      64.702  15.036 151.050  1.00  6.72
ATOM    376  CA  TYR    43      63.523  14.331 150.567  1.00  6.72
ATOM    377  C   TYR    43      62.609  15.352 149.875  1.00  6.72
ATOM    378  O   TYR    43      62.141  15.108 148.765  1.00  6.72
ATOM    379  CB  TYR    43      62.765  13.638 151.704  1.00  6.72
ATOM    380  CG  TYR    43      61.543  12.892 151.207  1.00  6.72
ATOM    381  CD1 TYR    43      61.628  11.540 150.867  1.00  6.72
ATOM    382  CD2 TYR    43      60.319  13.549 151.085  1.00  6.72
ATOM    383  CE1 TYR    43      60.502  10.854 150.409  1.00  6.72
ATOM    384  CE2 TYR    43      59.191  12.866 150.627  1.00  6.72
ATOM    385  CZ  TYR    43      59.286  11.520 150.291  1.00  6.72
ATOM    386  OH  TYR    43      58.177  10.846 149.841  1.00  6.72
ATOM      0  H   TYR    43      64.831  14.963 151.897  1.00  6.72           H   new
ATOM      0  HA  TYR    43      63.802  13.638 149.948  1.00  6.72           H   new
ATOM      0  HB2 TYR    43      63.359  13.018 152.155  1.00  6.72           H   new
ATOM      0  HB3 TYR    43      62.494  14.299 152.360  1.00  6.72           H   new
ATOM      0  HD1 TYR    43      62.440  11.094 150.946  1.00  6.72           H   new
ATOM      0  HD2 TYR    43      60.254  14.449 151.310  1.00  6.72           H   new
ATOM      0  HE1 TYR    43      60.564   9.954 150.183  1.00  6.72           H   new
ATOM      0  HE2 TYR    43      58.378  13.310 150.547  1.00  6.72           H   new
ATOM      0  HH  TYR    43      58.401  10.078 149.583  1.00  6.72           H   new
ATOM    388  N   ALA    44      62.406  16.471 150.586  1.00  6.83
ATOM    389  CA  ALA    44      61.506  17.461 150.033  1.00  6.83
ATOM    390  C   ALA    44      61.937  18.139 148.760  1.00  6.83
ATOM    391  O   ALA    44      61.141  18.273 147.833  1.00  6.83
ATOM    392  CB  ALA    44      61.260  18.495 151.125  1.00  6.83
ATOM      0  H   ALA    44      62.762  16.660 151.346  1.00  6.83           H   new
ATOM      0  HA  ALA    44      60.706  16.984 149.762  1.00  6.83           H   new
ATOM      0  HB1 ALA    44      60.659  19.180 150.793  1.00  6.83           H   new
ATOM      0  HB2 ALA    44      60.862  18.062 151.897  1.00  6.83           H   new
ATOM      0  HB3 ALA    44      62.102  18.902 151.381  1.00  6.83           H   new
ATOM    394  N   ALA    45      63.245  18.548 148.775  1.00  6.18
ATOM    395  CA  ALA    45      63.844  19.225 147.652  1.00  6.18
ATOM    396  C   ALA    45      63.820  18.197 146.401  1.00  6.18
ATOM    397  O   ALA    45      63.461  18.586 145.291  1.00  6.18
ATOM    398  CB  ALA    45      65.273  19.666 147.945  1.00  6.18
ATOM      0  H   ALA    45      63.776  18.428 149.441  1.00  6.18           H   new
ATOM      0  HA  ALA    45      63.342  20.031 147.455  1.00  6.18           H   new
ATOM      0  HB1 ALA    45      65.639  20.116 147.167  1.00  6.18           H   new
ATOM      0  HB2 ALA    45      65.276  20.274 148.701  1.00  6.18           H   new
ATOM      0  HB3 ALA    45      65.815  18.889 148.154  1.00  6.18           H   new
ATOM    400  N   LEU    46      64.208  16.978 146.738  1.00  5.70
ATOM    401  CA  LEU    46      64.215  16.040 145.649  1.00  5.70
ATOM    402  C   LEU    46      62.833  15.755 145.048  1.00  5.70
ATOM    403  O   LEU    46      62.700  15.647 143.831  1.00  5.70
ATOM    404  CB  LEU    46      64.853  14.737 146.139  1.00  5.70
ATOM    405  CG  LEU    46      66.375  14.715 145.956  1.00  5.70
ATOM    406  CD1 LEU    46      66.739  15.089 144.521  1.00  5.70
ATOM    407  CD2 LEU    46      67.036  15.714 146.905  1.00  5.70
ATOM      0  H   LEU    46      64.449  16.697 147.514  1.00  5.70           H   new
ATOM      0  HA  LEU    46      64.728  16.442 144.931  1.00  5.70           H   new
ATOM      0  HB2 LEU    46      64.642  14.612 147.078  1.00  5.70           H   new
ATOM      0  HB3 LEU    46      64.463  13.990 145.659  1.00  5.70           H   new
ATOM      0  HG  LEU    46      66.691  13.819 146.152  1.00  5.70           H   new
ATOM      0 HD11 LEU    46      67.703  15.072 144.417  1.00  5.70           H   new
ATOM      0 HD12 LEU    46      66.337  14.453 143.909  1.00  5.70           H   new
ATOM      0 HD13 LEU    46      66.409  15.980 144.325  1.00  5.70           H   new
ATOM      0 HD21 LEU    46      67.998  15.691 146.780  1.00  5.70           H   new
ATOM      0 HD22 LEU    46      66.707  16.607 146.716  1.00  5.70           H   new
ATOM      0 HD23 LEU    46      66.824  15.479 147.822  1.00  5.70           H   new
ATOM    409  N   THR    47      61.804  15.642 145.943  1.00  6.43
ATOM    410  CA  THR    47      60.436  15.423 145.480  1.00  6.43
ATOM    411  C   THR    47      59.997  16.599 144.607  1.00  6.43
ATOM    412  O   THR    47      59.384  16.395 143.562  1.00  6.43
ATOM    413  CB  THR    47      59.458  15.260 146.660  1.00  6.43
ATOM    414  OG1 THR    47      59.837  14.124 147.425  1.00  6.43
ATOM    415  CG2 THR    47      58.025  15.064 146.170  1.00  6.43
ATOM      0  H   THR    47      61.894  15.691 146.797  1.00  6.43           H   new
ATOM      0  HA  THR    47      60.421  14.602 144.964  1.00  6.43           H   new
ATOM      0  HB  THR    47      59.494  16.066 147.198  1.00  6.43           H   new
ATOM      0  HG1 THR    47      60.525  14.304 147.871  1.00  6.43           H   new
ATOM      0 HG21 THR    47      57.433  14.964 146.932  1.00  6.43           H   new
ATOM      0 HG22 THR    47      57.753  15.835 145.648  1.00  6.43           H   new
ATOM      0 HG23 THR    47      57.978  14.268 145.618  1.00  6.43           H   new
ATOM    417  N   THR    48      60.327  17.784 145.054  1.00  6.46
ATOM    418  CA  THR    48      60.007  18.920 144.297  1.00  6.46
ATOM    419  C   THR    48      60.684  19.018 142.943  1.00  6.46
ATOM    420  O   THR    48      60.042  19.374 141.957  1.00  6.46
ATOM    421  CB  THR    48      60.341  20.170 145.135  1.00  6.46
ATOM    422  OG1 THR    48      59.553  20.162 146.317  1.00  6.46
ATOM    423  CG2 THR    48      60.048  21.452 144.360  1.00  6.46
ATOM      0  H   THR    48      60.736  17.937 145.795  1.00  6.46           H   new
ATOM      0  HA  THR    48      59.061  18.851 144.094  1.00  6.46           H   new
ATOM      0  HB  THR    48      61.287  20.147 145.350  1.00  6.46           H   new
ATOM      0  HG1 THR    48      59.902  19.649 146.883  1.00  6.46           H   new
ATOM      0 HG21 THR    48      60.267  22.220 144.910  1.00  6.46           H   new
ATOM      0 HG22 THR    48      60.583  21.471 143.551  1.00  6.46           H   new
ATOM      0 HG23 THR    48      59.107  21.481 144.125  1.00  6.46           H   new
ATOM    425  N   LEU    49      61.942  18.690 142.962  1.00  5.72
ATOM    426  CA  LEU    49      62.693  18.680 141.705  1.00  5.72
ATOM    427  C   LEU    49      62.108  17.650 140.681  1.00  5.72
ATOM    428  O   LEU    49      62.014  17.948 139.493  1.00  5.72
ATOM    429  CB  LEU    49      64.164  18.363 141.986  1.00  5.72
ATOM    430  CG  LEU    49      64.885  19.495 142.727  1.00  5.72
ATOM    431  CD1 LEU    49      66.297  19.058 143.110  1.00  5.72
ATOM    432  CD2 LEU    49      64.980  20.733 141.838  1.00  5.72
ATOM      0  H   LEU    49      62.388  18.472 143.664  1.00  5.72           H   new
ATOM      0  HA  LEU    49      62.617  19.561 141.307  1.00  5.72           H   new
ATOM      0  HB2 LEU    49      64.220  17.550 142.512  1.00  5.72           H   new
ATOM      0  HB3 LEU    49      64.619  18.190 141.147  1.00  5.72           H   new
ATOM      0  HG  LEU    49      64.378  19.705 143.527  1.00  5.72           H   new
ATOM      0 HD11 LEU    49      66.744  19.781 143.578  1.00  5.72           H   new
ATOM      0 HD12 LEU    49      66.250  18.280 143.687  1.00  5.72           H   new
ATOM      0 HD13 LEU    49      66.796  18.835 142.308  1.00  5.72           H   new
ATOM      0 HD21 LEU    49      65.438  21.441 142.317  1.00  5.72           H   new
ATOM      0 HD22 LEU    49      65.475  20.516 141.033  1.00  5.72           H   new
ATOM      0 HD23 LEU    49      64.088  21.029 141.599  1.00  5.72           H   new
ATOM    434  N   ILE    50      61.745  16.489 141.241  1.00  5.38
ATOM    435  CA  ILE    50      61.159  15.380 140.373  1.00  5.38
ATOM    436  C   ILE    50      59.842  15.842 139.719  1.00  5.38
ATOM    437  O   ILE    50      59.632  15.615 138.529  1.00  5.38
ATOM    438  CB  ILE    50      60.920  14.098 141.203  1.00  5.38
ATOM    439  CG1 ILE    50      62.257  13.483 141.633  1.00  5.38
ATOM    440  CG2 ILE    50      60.152  13.065 140.376  1.00  5.38
ATOM    441  CD1 ILE    50      62.061  12.381 142.669  1.00  5.38
ATOM      0  H   ILE    50      61.814  16.303 142.078  1.00  5.38           H   new
ATOM      0  HA  ILE    50      61.800  15.177 139.674  1.00  5.38           H   new
ATOM      0  HB  ILE    50      60.404  14.341 141.987  1.00  5.38           H   new
ATOM      0 HG12 ILE    50      62.712  13.121 140.857  1.00  5.38           H   new
ATOM      0 HG13 ILE    50      62.829  14.175 142.000  1.00  5.38           H   new
ATOM      0 HG21 ILE    50      60.009  12.266 140.908  1.00  5.38           H   new
ATOM      0 HG22 ILE    50      59.295  13.435 140.111  1.00  5.38           H   new
ATOM      0 HG23 ILE    50      60.665  12.838 139.584  1.00  5.38           H   new
ATOM      0 HD11 ILE    50      62.924  12.014 142.919  1.00  5.38           H   new
ATOM      0 HD12 ILE    50      61.627  12.749 143.455  1.00  5.38           H   new
ATOM      0 HD13 ILE    50      61.508  11.678 142.293  1.00  5.38           H   new
ATOM    443  N   THR    51      59.034  16.476 140.553  1.00  6.00
ATOM    444  CA  THR    51      57.739  17.053 140.006  1.00  6.00
ATOM    445  C   THR    51      57.989  17.963 138.812  1.00  6.00
ATOM    446  O   THR    51      57.340  17.816 137.779  1.00  6.00
ATOM    447  CB  THR    51      56.990  17.832 141.104  1.00  6.00
ATOM    448  OG1 THR    51      56.685  16.949 142.175  1.00  6.00
ATOM    449  CG2 THR    51      55.688  18.427 140.573  1.00  6.00
ATOM      0  H   THR    51      59.174  16.595 141.393  1.00  6.00           H   new
ATOM      0  HA  THR    51      57.193  16.308 139.709  1.00  6.00           H   new
ATOM      0  HB  THR    51      57.561  18.556 141.405  1.00  6.00           H   new
ATOM      0  HG1 THR    51      57.389  16.760 142.592  1.00  6.00           H   new
ATOM      0 HG21 THR    51      55.239  18.910 141.284  1.00  6.00           H   new
ATOM      0 HG22 THR    51      55.884  19.035 139.843  1.00  6.00           H   new
ATOM      0 HG23 THR    51      55.113  17.714 140.254  1.00  6.00           H   new
ATOM    450  N   PRO    52      58.932  18.898 138.950  1.00  5.92
ATOM    451  CA  PRO    52      59.248  19.811 137.826  1.00  5.92
ATOM    452  C   PRO    52      59.828  19.143 136.658  1.00  5.92
ATOM    453  O   PRO    52      59.495  19.484 135.525  1.00  5.92
ATOM    454  CB  PRO    52      60.243  20.787 138.456  1.00  5.92
ATOM    455  CG  PRO    52      59.855  20.872 139.916  1.00  5.92
ATOM    456  CD  PRO    52      58.336  20.848 139.957  1.00  5.92
ATOM      0  HA  PRO    52      58.448  20.227 137.468  1.00  5.92           H   new
ATOM      0  HB2 PRO    52      61.154  20.471 138.355  1.00  5.92           H   new
ATOM      0  HB3 PRO    52      60.196  21.657 138.031  1.00  5.92           H   new
ATOM      0  HG2 PRO    52      60.226  20.129 140.416  1.00  5.92           H   new
ATOM      0  HG3 PRO    52      60.199  21.685 140.319  1.00  5.92           H   new
ATOM      0  HD2 PRO    52      57.902  20.802 140.823  1.00  5.92           H   new
ATOM      0  HD3 PRO    52      57.853  21.506 139.432  1.00  5.92           H   new
ATOM    458  N   ALA    53      60.672  18.205 136.903  1.00  4.97
ATOM    459  CA  ALA    53      61.218  17.455 135.793  1.00  4.97
ATOM    460  C   ALA    53      60.134  16.693 135.034  1.00  4.97
ATOM    461  O   ALA    53      60.141  16.671 133.805  1.00  4.97
ATOM    462  CB  ALA    53      62.285  16.492 136.299  1.00  4.97
ATOM      0  H   ALA    53      60.950  17.975 137.684  1.00  4.97           H   new
ATOM      0  HA  ALA    53      61.616  18.086 135.173  1.00  4.97           H   new
ATOM      0  HB1 ALA    53      62.649  15.991 135.553  1.00  4.97           H   new
ATOM      0  HB2 ALA    53      62.996  16.993 136.729  1.00  4.97           H   new
ATOM      0  HB3 ALA    53      61.890  15.878 136.938  1.00  4.97           H   new
ATOM    464  N   VAL    54      59.188  16.066 135.765  1.00  5.22
ATOM    465  CA  VAL    54      58.088  15.337 135.138  1.00  5.22
ATOM    466  C   VAL    54      57.217  16.309 134.333  1.00  5.22
ATOM    467  O   VAL    54      56.816  15.995 133.214  1.00  5.22
ATOM    468  CB  VAL    54      57.228  14.599 136.188  1.00  5.22
ATOM    469  CG1 VAL    54      56.063  13.876 135.513  1.00  5.22
ATOM    470  CG2 VAL    54      58.070  13.568 136.936  1.00  5.22
ATOM      0  H   VAL    54      59.175  16.057 136.625  1.00  5.22           H   new
ATOM      0  HA  VAL    54      58.466  14.670 134.544  1.00  5.22           H   new
ATOM      0  HB  VAL    54      56.887  15.260 136.811  1.00  5.22           H   new
ATOM      0 HG11 VAL    54      55.533  13.418 136.184  1.00  5.22           H   new
ATOM      0 HG12 VAL    54      55.507  14.521 135.048  1.00  5.22           H   new
ATOM      0 HG13 VAL    54      56.408  13.229 134.878  1.00  5.22           H   new
ATOM      0 HG21 VAL    54      57.518  13.113 137.591  1.00  5.22           H   new
ATOM      0 HG22 VAL    54      58.424  12.921 136.306  1.00  5.22           H   new
ATOM      0 HG23 VAL    54      58.804  14.015 137.386  1.00  5.22           H   new
ATOM    472  N   GLN    55      56.944  17.466 134.898  1.00  5.43
ATOM    473  CA  GLN    55      56.139  18.431 134.207  1.00  5.43
ATOM    474  C   GLN    55      56.815  18.938 132.902  1.00  5.43
ATOM    475  O   GLN    55      56.154  19.062 131.873  1.00  5.43
ATOM    476  CB  GLN    55      55.838  19.610 135.135  1.00  5.43
ATOM    477  CG  GLN    55      54.887  19.208 136.263  1.00  5.43
ATOM    478  CD  GLN    55      54.678  20.361 137.240  1.00  5.43
ATOM    479  NE2 GLN    55      53.904  20.150 138.283  1.00  5.43
ATOM    480  OE1 GLN    55      55.214  21.445 137.058  1.00  5.43
ATOM      0  H   GLN    55      57.216  17.707 135.677  1.00  5.43           H   new
ATOM      0  HA  GLN    55      55.313  17.993 133.950  1.00  5.43           H   new
ATOM      0  HB2 GLN    55      56.666  19.945 135.513  1.00  5.43           H   new
ATOM      0  HB3 GLN    55      55.446  20.334 134.623  1.00  5.43           H   new
ATOM      0  HG2 GLN    55      54.034  18.937 135.890  1.00  5.43           H   new
ATOM      0  HG3 GLN    55      55.246  18.441 136.735  1.00  5.43           H   new
ATOM      0 HE21 GLN    55      53.535  19.382 138.396  1.00  5.43           H   new
ATOM      0 HE22 GLN    55      53.767  20.781 138.852  1.00  5.43           H   new
ATOM    482  N   HIS    56      58.092  19.193 133.019  1.00  5.26
ATOM    483  CA  HIS    56      58.833  19.656 131.859  1.00  5.26
ATOM    484  C   HIS    56      58.854  18.592 130.764  1.00  5.26
ATOM    485  O   HIS    56      58.674  18.911 129.591  1.00  5.26
ATOM    486  CB  HIS    56      60.264  20.033 132.253  1.00  5.26
ATOM    487  CG  HIS    56      61.087  20.528 131.099  1.00  5.26
ATOM    488  ND1 HIS    56      60.885  21.751 130.498  1.00  5.26
ATOM    489  CD2 HIS    56      62.121  19.948 130.437  1.00  5.26
ATOM    490  CE1 HIS    56      61.764  21.899 129.515  1.00  5.26
ATOM    491  NE2 HIS    56      62.527  20.816 129.458  1.00  5.26
ATOM      0  H   HIS    56      58.550  19.110 133.742  1.00  5.26           H   new
ATOM      0  HA  HIS    56      58.385  20.443 131.512  1.00  5.26           H   new
ATOM      0  HB2 HIS    56      60.234  20.719 132.938  1.00  5.26           H   new
ATOM      0  HB3 HIS    56      60.699  19.260 132.644  1.00  5.26           H   new
ATOM      0  HD2 HIS    56      62.487  19.112 130.616  1.00  5.26           H   new
ATOM      0  HE1 HIS    56      61.833  22.640 128.958  1.00  5.26           H   new
ATOM      0  HE2 HIS    56      63.168  20.681 128.901  1.00  5.26           H   new
ATOM    493  N   ALA    57      59.067  17.328 131.151  1.00  4.58
ATOM    494  CA  ALA    57      59.106  16.234 130.183  1.00  4.58
ATOM    495  C   ALA    57      57.757  16.073 129.470  1.00  4.58
ATOM    496  O   ALA    57      57.720  15.878 128.257  1.00  4.58
ATOM    497  CB  ALA    57      59.492  14.935 130.880  1.00  4.58
ATOM      0  H   ALA    57      59.190  17.088 131.967  1.00  4.58           H   new
ATOM      0  HA  ALA    57      59.774  16.448 129.513  1.00  4.58           H   new
ATOM      0  HB1 ALA    57      59.516  14.214 130.231  1.00  4.58           H   new
ATOM      0  HB2 ALA    57      60.368  15.033 131.286  1.00  4.58           H   new
ATOM      0  HB3 ALA    57      58.839  14.730 131.567  1.00  4.58           H   new
ATOM    499  N   VAL    58      56.660  16.167 130.246  1.00  5.09
ATOM    500  CA  VAL    58      55.319  16.025 129.646  1.00  5.09
ATOM    501  C   VAL    58      55.058  17.134 128.633  1.00  5.09
ATOM    502  O   VAL    58      54.557  16.868 127.543  1.00  5.09
ATOM    503  CB  VAL    58      54.224  16.034 130.737  1.00  5.09
ATOM    504  CG1 VAL    58      52.835  15.973 130.102  1.00  5.09
ATOM    505  CG2 VAL    58      54.386  14.830 131.664  1.00  5.09
ATOM      0  H   VAL    58      56.669  16.308 131.094  1.00  5.09           H   new
ATOM      0  HA  VAL    58      55.289  15.172 129.185  1.00  5.09           H   new
ATOM      0  HB  VAL    58      54.317  16.856 131.244  1.00  5.09           H   new
ATOM      0 HG11 VAL    58      52.160  15.979 130.799  1.00  5.09           H   new
ATOM      0 HG12 VAL    58      52.709  16.741 129.524  1.00  5.09           H   new
ATOM      0 HG13 VAL    58      52.753  15.159 129.580  1.00  5.09           H   new
ATOM      0 HG21 VAL    58      53.693  14.848 132.343  1.00  5.09           H   new
ATOM      0 HG22 VAL    58      54.311  14.012 131.148  1.00  5.09           H   new
ATOM      0 HG23 VAL    58      55.257  14.864 132.090  1.00  5.09           H   new
ATOM    507  N   THR    59      55.411  18.385 129.004  1.00  5.10
ATOM    508  CA  THR    59      55.202  19.517 128.102  1.00  5.10
ATOM    509  C   THR    59      56.104  19.432 126.874  1.00  5.10
ATOM    510  O   THR    59      55.668  19.742 125.767  1.00  5.10
ATOM    511  CB  THR    59      55.454  20.847 128.839  1.00  5.10
ATOM    512  OG1 THR    59      56.803  20.885 129.283  1.00  5.10
ATOM    513  CG2 THR    59      54.535  20.993 130.050  1.00  5.10
ATOM      0  H   THR    59      55.766  18.586 129.761  1.00  5.10           H   new
ATOM      0  HA  THR    59      54.280  19.483 127.804  1.00  5.10           H   new
ATOM      0  HB  THR    59      55.273  21.574 128.223  1.00  5.10           H   new
ATOM      0  HG1 THR    59      57.073  20.103 129.428  1.00  5.10           H   new
ATOM      0 HG21 THR    59      54.715  21.837 130.493  1.00  5.10           H   new
ATOM      0 HG22 THR    59      53.610  20.972 129.759  1.00  5.10           H   new
ATOM      0 HG23 THR    59      54.695  20.263 130.668  1.00  5.10           H   new
ATOM    515  N   THR    60      57.376  18.987 127.142  1.00  4.55
ATOM    516  CA  THR    60      58.290  18.859 125.943  1.00  4.55
ATOM    517  C   THR    60      57.716  17.811 124.906  1.00  4.55
ATOM    518  O   THR    60      57.739  18.058 123.702  1.00  4.55
ATOM    519  CB  THR    60      59.708  18.437 126.376  1.00  4.55
ATOM    520  OG1 THR    60      60.242  19.424 127.247  1.00  4.55
ATOM    521  CG2 THR    60      60.636  18.292 125.172  1.00  4.55
ATOM      0  H   THR    60      57.701  18.777 127.910  1.00  4.55           H   new
ATOM      0  HA  THR    60      58.338  19.729 125.516  1.00  4.55           H   new
ATOM      0  HB  THR    60      59.645  17.579 126.824  1.00  4.55           H   new
ATOM      0  HG1 THR    60      59.846  19.389 127.987  1.00  4.55           H   new
ATOM      0 HG21 THR    60      61.519  18.026 125.474  1.00  4.55           H   new
ATOM      0 HG22 THR    60      60.284  17.617 124.571  1.00  4.55           H   new
ATOM      0 HG23 THR    60      60.696  19.140 124.705  1.00  4.55           H   new
ATOM    523  N   SER    61      57.226  16.705 125.406  1.00  4.75
ATOM    524  CA  SER    61      56.654  15.658 124.569  1.00  4.75
ATOM    525  C   SER    61      55.400  16.155 123.823  1.00  4.75
ATOM    526  O   SER    61      55.242  15.883 122.635  1.00  4.75
ATOM    527  CB  SER    61      56.302  14.436 125.420  1.00  4.75
ATOM    528  OG  SER    61      55.189  14.727 126.253  1.00  4.75
ATOM      0  H   SER    61      57.211  16.529 126.248  1.00  4.75           H   new
ATOM      0  HA  SER    61      57.320  15.410 123.908  1.00  4.75           H   new
ATOM      0  HB2 SER    61      56.097  13.681 124.846  1.00  4.75           H   new
ATOM      0  HB3 SER    61      57.064  14.181 125.963  1.00  4.75           H   new
ATOM      0  HG  SER    61      55.305  15.471 126.626  1.00  4.75           H   new
ATOM    530  N   TYR    62      54.511  16.911 124.585  1.00  4.58
ATOM    531  CA  TYR    62      53.279  17.427 123.863  1.00  4.58
ATOM    532  C   TYR    62      53.723  18.365 122.823  1.00  4.58
ATOM    533  O   TYR    62      53.180  18.365 121.720  1.00  4.58
ATOM    534  CB  TYR    62      52.307  18.129 124.818  1.00  4.58
ATOM    535  CG  TYR    62      51.731  17.179 125.849  1.00  4.58
ATOM    536  CD1 TYR    62      51.327  17.652 127.098  1.00  4.58
ATOM    537  CD2 TYR    62      51.599  15.821 125.558  1.00  4.58
ATOM    538  CE1 TYR    62      50.796  16.776 128.047  1.00  4.58
ATOM    539  CE2 TYR    62      51.068  14.943 126.505  1.00  4.58
ATOM    540  CZ  TYR    62      50.669  15.424 127.747  1.00  4.58
ATOM    541  OH  TYR    62      50.147  14.561 128.680  1.00  4.58
ATOM      0  H   TYR    62      54.589  17.113 125.417  1.00  4.58           H   new
ATOM      0  HA  TYR    62      52.803  16.676 123.475  1.00  4.58           H   new
ATOM      0  HB2 TYR    62      52.767  18.854 125.270  1.00  4.58           H   new
ATOM      0  HB3 TYR    62      51.584  18.526 124.307  1.00  4.58           H   new
ATOM      0  HD1 TYR    62      51.412  18.556 127.300  1.00  4.58           H   new
ATOM      0  HD2 TYR    62      51.866  15.498 124.728  1.00  4.58           H   new
ATOM      0  HE1 TYR    62      50.528  17.096 128.878  1.00  4.58           H   new
ATOM      0  HE2 TYR    62      50.981  14.039 126.305  1.00  4.58           H   new
ATOM      0  HH  TYR    62      50.129  13.783 128.363  1.00  4.58           H   new
ATOM    543  N   ASN    63      54.731  19.233 123.052  1.00  4.78
ATOM    544  CA  ASN    63      55.174  20.162 122.035  1.00  4.78
ATOM    545  C   ASN    63      55.771  19.470 120.797  1.00  4.78
ATOM    546  O   ASN    63      55.450  19.839 119.670  1.00  4.78
ATOM    547  CB  ASN    63      56.194  21.130 122.642  1.00  4.78
ATOM    548  CG  ASN    63      55.563  21.983 123.737  1.00  4.78
ATOM    549  ND2 ASN    63      56.365  22.514 124.637  1.00  4.78
ATOM    550  OD1 ASN    63      54.355  22.166 123.776  1.00  4.78
ATOM      0  H   ASN    63      55.160  19.287 123.795  1.00  4.78           H   new
ATOM      0  HA  ASN    63      54.391  20.644 121.726  1.00  4.78           H   new
ATOM      0  HB2 ASN    63      56.940  20.630 123.008  1.00  4.78           H   new
ATOM      0  HB3 ASN    63      56.552  21.704 121.947  1.00  4.78           H   new
ATOM      0 HD21 ASN    63      56.041  23.000 125.268  1.00  4.78           H   new
ATOM      0 HD22 ASN    63      57.212  22.374 124.594  1.00  4.78           H   new
ATOM    552  N   ASN    64      56.637  18.460 120.974  1.00  3.43
ATOM    553  CA  ASN    64      57.244  17.746 119.861  1.00  3.43
ATOM    554  C   ASN    64      56.129  17.011 119.042  1.00  3.43
ATOM    555  O   ASN    64      56.142  17.046 117.814  1.00  3.43
ATOM    556  CB  ASN    64      58.292  16.740 120.347  1.00  3.43
ATOM    557  CG  ASN    64      59.478  17.446 120.995  1.00  3.43
ATOM    558  ND2 ASN    64      60.178  16.776 121.886  1.00  3.43
ATOM    559  OD1 ASN    64      59.767  18.596 120.695  1.00  3.43
ATOM      0  H   ASN    64      56.883  18.176 121.748  1.00  3.43           H   new
ATOM      0  HA  ASN    64      57.695  18.390 119.293  1.00  3.43           H   new
ATOM      0  HB2 ASN    64      57.888  16.131 120.984  1.00  3.43           H   new
ATOM      0  HB3 ASN    64      58.601  16.204 119.599  1.00  3.43           H   new
ATOM      0 HD21 ASN    64      60.853  17.146 122.269  1.00  3.43           H   new
ATOM      0 HD22 ASN    64      59.960  15.968 122.085  1.00  3.43           H   new
ATOM    561  N   TYR    65      55.200  16.375 119.761  1.00  4.21
ATOM    562  CA  TYR    65      54.092  15.644 119.094  1.00  4.21
ATOM    563  C   TYR    65      53.232  16.639 118.318  1.00  4.21
ATOM    564  O   TYR    65      52.858  16.373 117.178  1.00  4.21
ATOM    565  CB  TYR    65      53.229  14.890 120.111  1.00  4.21
ATOM    566  CG  TYR    65      52.175  14.031 119.443  1.00  4.21
ATOM    567  CD1 TYR    65      52.443  12.697 119.129  1.00  4.21
ATOM    568  CD2 TYR    65      50.924  14.565 119.135  1.00  4.21
ATOM    569  CE1 TYR    65      51.471  11.907 118.514  1.00  4.21
ATOM    570  CE2 TYR    65      49.949  13.777 118.520  1.00  4.21
ATOM    571  CZ  TYR    65      50.227  12.450 118.211  1.00  4.21
ATOM    572  OH  TYR    65      49.269  11.673 117.606  1.00  4.21
ATOM      0  H   TYR    65      55.184  16.349 120.620  1.00  4.21           H   new
ATOM      0  HA  TYR    65      54.474  14.990 118.487  1.00  4.21           H   new
ATOM      0  HB2 TYR    65      53.797  14.331 120.663  1.00  4.21           H   new
ATOM      0  HB3 TYR    65      52.798  15.527 120.702  1.00  4.21           H   new
ATOM      0  HD1 TYR    65      53.275  12.333 119.331  1.00  4.21           H   new
ATOM      0  HD2 TYR    65      50.738  15.453 119.341  1.00  4.21           H   new
ATOM      0  HE1 TYR    65      51.655  11.019 118.307  1.00  4.21           H   new
ATOM      0  HE2 TYR    65      49.116  14.139 118.318  1.00  4.21           H   new
ATOM      0  HH  TYR    65      48.574  12.129 117.485  1.00  4.21           H   new
ATOM    574  N   SER    66      52.913  17.826 118.951  1.00  4.11
ATOM    575  CA  SER    66      52.016  18.787 118.202  1.00  4.11
ATOM    576  C   SER    66      52.676  19.296 116.960  1.00  4.11
ATOM    577  O   SER    66      52.024  19.433 115.927  1.00  4.11
ATOM    578  CB  SER    66      51.630  19.961 119.104  1.00  4.11
ATOM    579  OG  SER    66      52.786  20.713 119.445  1.00  4.11
ATOM      0  H   SER    66      53.175  18.073 119.732  1.00  4.11           H   new
ATOM      0  HA  SER    66      51.216  18.304 117.942  1.00  4.11           H   new
ATOM      0  HB2 SER    66      50.988  20.529 118.651  1.00  4.11           H   new
ATOM      0  HB3 SER    66      51.200  19.632 119.909  1.00  4.11           H   new
ATOM      0  HG  SER    66      53.438  20.193 119.549  1.00  4.11           H   new
ATOM    581  N   LEU    67      53.983  19.558 117.102  1.00  3.85
ATOM    582  CA  LEU    67      54.679  20.077 115.975  1.00  3.85
ATOM    583  C   LEU    67      54.792  19.078 114.826  1.00  3.85
ATOM    584  O   LEU    67      54.637  19.453 113.666  1.00  3.85
ATOM    585  CB  LEU    67      56.074  20.530 116.414  1.00  3.85
ATOM    586  CG  LEU    67      56.039  21.761 117.327  1.00  3.85
ATOM    587  CD1 LEU    67      57.453  22.123 117.778  1.00  3.85
ATOM    588  CD2 LEU    67      55.441  22.954 116.583  1.00  3.85
ATOM      0  H   LEU    67      54.447  19.442 117.816  1.00  3.85           H   new
ATOM      0  HA  LEU    67      54.165  20.827 115.637  1.00  3.85           H   new
ATOM      0  HB2 LEU    67      56.515  19.801 116.878  1.00  3.85           H   new
ATOM      0  HB3 LEU    67      56.607  20.730 115.628  1.00  3.85           H   new
ATOM      0  HG  LEU    67      55.492  21.550 118.100  1.00  3.85           H   new
ATOM      0 HD11 LEU    67      57.419  22.902 118.355  1.00  3.85           H   new
ATOM      0 HD12 LEU    67      57.838  21.378 118.265  1.00  3.85           H   new
ATOM      0 HD13 LEU    67      58.000  22.319 117.002  1.00  3.85           H   new
ATOM      0 HD21 LEU    67      55.424  23.726 117.170  1.00  3.85           H   new
ATOM      0 HD22 LEU    67      55.982  23.153 115.803  1.00  3.85           H   new
ATOM      0 HD23 LEU    67      54.537  22.741 116.303  1.00  3.85           H   new
ATOM    590  N   MET    68      55.046  17.865 115.179  1.00  3.05
ATOM    591  CA  MET    68      55.157  16.837 114.148  1.00  3.05
ATOM    592  C   MET    68      53.848  16.669 113.390  1.00  3.05
ATOM    593  O   MET    68      53.855  16.544 112.167  1.00  3.05
ATOM    594  CB  MET    68      55.572  15.504 114.775  1.00  3.05
ATOM    595  CG  MET    68      56.992  15.568 115.335  1.00  3.05
ATOM    596  SD  MET    68      58.207  15.862 114.030  1.00  3.05
ATOM    597  CE  MET    68      57.815  17.583 113.669  1.00  3.05
ATOM      0  H   MET    68      55.160  17.596 115.988  1.00  3.05           H   new
ATOM      0  HA  MET    68      55.837  17.120 113.517  1.00  3.05           H   new
ATOM      0  HB2 MET    68      54.953  15.272 115.485  1.00  3.05           H   new
ATOM      0  HB3 MET    68      55.517  14.801 114.109  1.00  3.05           H   new
ATOM      0  HG2 MET    68      57.048  16.275 115.996  1.00  3.05           H   new
ATOM      0  HG3 MET    68      57.199  14.737 115.790  1.00  3.05           H   new
ATOM      0  HE1 MET    68      58.398  17.907 112.964  1.00  3.05           H   new
ATOM      0  HE2 MET    68      56.891  17.651 113.381  1.00  3.05           H   new
ATOM      0  HE3 MET    68      57.945  18.119 114.467  1.00  3.05           H   new
ATOM    599  N   ALA    69      52.671  16.668 114.109  1.00  3.50
ATOM    600  CA  ALA    69      51.359  16.534 113.481  1.00  3.50
ATOM    601  C   ALA    69      51.133  17.656 112.596  1.00  3.50
ATOM    602  O   ALA    69      50.657  17.473 111.478  1.00  3.50
ATOM    603  CB  ALA    69      50.256  16.460 114.530  1.00  3.50
ATOM      0  H   ALA    69      52.640  16.746 114.965  1.00  3.50           H   new
ATOM      0  HA  ALA    69      51.341  15.709 112.971  1.00  3.50           H   new
ATOM      0  HB1 ALA    69      49.396  16.372 114.090  1.00  3.50           H   new
ATOM      0  HB2 ALA    69      50.406  15.692 115.104  1.00  3.50           H   new
ATOM      0  HB3 ALA    69      50.263  17.269 115.065  1.00  3.50           H   new
ATOM    605  N   MET    70      51.471  18.866 113.049  1.00  4.03
ATOM    606  CA  MET    70      51.248  20.093 112.152  1.00  4.03
ATOM    607  C   MET    70      52.092  20.101 110.918  1.00  4.03
ATOM    608  O   MET    70      51.594  20.393 109.833  1.00  4.03
ATOM    609  CB  MET    70      51.512  21.357 112.974  1.00  4.03
ATOM    610  CG  MET    70      50.433  21.568 114.036  1.00  4.03
ATOM    611  SD  MET    70      50.797  23.003 115.073  1.00  4.03
ATOM    612  CE  MET    70      50.507  24.303 113.860  1.00  4.03
ATOM      0  H   MET    70      51.813  19.028 113.821  1.00  4.03           H   new
ATOM      0  HA  MET    70      50.329  20.059 111.844  1.00  4.03           H   new
ATOM      0  HB2 MET    70      52.380  21.291 113.401  1.00  4.03           H   new
ATOM      0  HB3 MET    70      51.543  22.127 112.385  1.00  4.03           H   new
ATOM      0  HG2 MET    70      49.572  21.689 113.605  1.00  4.03           H   new
ATOM      0  HG3 MET    70      50.364  20.775 114.591  1.00  4.03           H   new
ATOM      0  HE1 MET    70      50.664  25.168 114.269  1.00  4.03           H   new
ATOM      0  HE2 MET    70      51.110  24.186 113.110  1.00  4.03           H   new
ATOM      0  HE3 MET    70      49.590  24.255 113.547  1.00  4.03           H   new
ATOM    614  N   ALA    71      53.395  19.786 110.977  1.00  3.96
ATOM    615  CA  ALA    71      54.271  19.793 109.865  1.00  3.96
ATOM    616  C   ALA    71      53.832  18.710 108.872  1.00  3.96
ATOM    617  O   ALA    71      53.818  18.948 107.667  1.00  3.96
ATOM    618  CB  ALA    71      55.713  19.556 110.300  1.00  3.96
ATOM      0  H   ALA    71      53.782  19.557 111.710  1.00  3.96           H   new
ATOM      0  HA  ALA    71      54.230  20.664 109.440  1.00  3.96           H   new
ATOM      0  HB1 ALA    71      56.292  19.565 109.522  1.00  3.96           H   new
ATOM      0  HB2 ALA    71      55.985  20.256 110.913  1.00  3.96           H   new
ATOM      0  HB3 ALA    71      55.781  18.695 110.742  1.00  3.96           H   new
ATOM    620  N   THR    72      53.466  17.501 109.478  1.00  3.62
ATOM    621  CA  THR    72      53.069  16.336 108.596  1.00  3.62
ATOM    622  C   THR    72      51.812  16.753 107.829  1.00  3.62
ATOM    623  O   THR    72      51.714  16.511 106.628  1.00  3.62
ATOM    624  CB  THR    72      52.784  15.052 109.399  1.00  3.62
ATOM    625  OG1 THR    72      53.963  14.664 110.091  1.00  3.62
ATOM    626  CG2 THR    72      52.356  13.908 108.482  1.00  3.62
ATOM      0  H   THR    72      53.445  17.354 110.325  1.00  3.62           H   new
ATOM      0  HA  THR    72      53.806  16.129 108.000  1.00  3.62           H   new
ATOM      0  HB  THR    72      52.064  15.237 110.022  1.00  3.62           H   new
ATOM      0  HG1 THR    72      54.062  15.148 110.770  1.00  3.62           H   new
ATOM      0 HG21 THR    72      52.184  13.115 109.013  1.00  3.62           H   new
ATOM      0 HG22 THR    72      51.549  14.159 108.006  1.00  3.62           H   new
ATOM      0 HG23 THR    72      53.063  13.722 107.844  1.00  3.62           H   new
ATOM    628  N   GLN    73      50.819  17.409 108.539  1.00  4.59
ATOM    629  CA  GLN    73      49.546  17.796 107.885  1.00  4.59
ATOM    630  C   GLN    73      49.769  18.788 106.745  1.00  4.59
ATOM    631  O   GLN    73      49.198  18.628 105.669  1.00  4.59
ATOM    632  CB  GLN    73      48.588  18.392 108.920  1.00  4.59
ATOM    633  CG  GLN    73      48.073  17.326 109.888  1.00  4.59
ATOM    634  CD  GLN    73      47.198  17.947 110.972  1.00  4.59
ATOM    635  NE2 GLN    73      47.387  17.556 112.214  1.00  4.59
ATOM    636  OE1 GLN    73      46.349  18.782 110.693  1.00  4.59
ATOM      0  H   GLN    73      50.877  17.624 109.370  1.00  4.59           H   new
ATOM      0  HA  GLN    73      49.155  16.995 107.503  1.00  4.59           H   new
ATOM      0  HB2 GLN    73      49.041  19.090 109.418  1.00  4.59           H   new
ATOM      0  HB3 GLN    73      47.838  18.808 108.467  1.00  4.59           H   new
ATOM      0  HG2 GLN    73      47.564  16.660 109.400  1.00  4.59           H   new
ATOM      0  HG3 GLN    73      48.823  16.867 110.297  1.00  4.59           H   new
ATOM      0 HE21 GLN    73      47.988  16.968 112.393  1.00  4.59           H   new
ATOM      0 HE22 GLN    73      46.909  17.889 112.847  1.00  4.59           H   new
ATOM    638  N   ALA    74      50.617  19.840 106.952  1.00  3.83
ATOM    639  CA  ALA    74      50.928  20.829 105.918  1.00  3.83
ATOM    640  C   ALA    74      51.613  20.140 104.729  1.00  3.83
ATOM    641  O   ALA    74      51.295  20.434 103.579  1.00  3.83
ATOM    642  CB  ALA    74      51.820  21.932 106.474  1.00  3.83
ATOM      0  H   ALA    74      51.017  19.983 107.700  1.00  3.83           H   new
ATOM      0  HA  ALA    74      50.099  21.234 105.618  1.00  3.83           H   new
ATOM      0  HB1 ALA    74      52.014  22.575 105.774  1.00  3.83           H   new
ATOM      0  HB2 ALA    74      51.366  22.378 107.206  1.00  3.83           H   new
ATOM      0  HB3 ALA    74      52.649  21.546 106.796  1.00  3.83           H   new
ATOM    644  N   GLY    75      52.558  19.212 105.109  1.00  3.07
ATOM    645  CA  GLY    75      53.270  18.584 104.002  1.00  3.07
ATOM    646  C   GLY    75      52.289  17.833 103.106  1.00  3.07
ATOM    647  O   GLY    75      52.331  17.980 101.887  1.00  3.07
ATOM      0  H   GLY    75      52.766  18.971 105.908  1.00  3.07           H   new
ATOM      0  HA2 GLY    75      53.739  19.258 103.486  1.00  3.07           H   new
ATOM      0  HA3 GLY    75      53.940  17.972 104.345  1.00  3.07           H   new
ATOM    649  N   VAL    76      51.423  17.051 103.723  1.00  3.35
ATOM    650  CA  VAL    76      50.477  16.178 103.006  1.00  3.35
ATOM    651  C   VAL    76      49.332  16.944 102.186  1.00  3.35
ATOM    652  O   VAL    76      48.841  16.428 101.185  1.00  3.35
ATOM    653  CB  VAL    76      49.840  15.205 104.023  1.00  3.35
ATOM    654  CG1 VAL    76      48.785  14.334 103.342  1.00  3.35
ATOM    655  CG2 VAL    76      50.907  14.291 104.625  1.00  3.35
ATOM      0  H   VAL    76      51.358  17.003 104.579  1.00  3.35           H   new
ATOM      0  HA  VAL    76      50.993  15.709 102.332  1.00  3.35           H   new
ATOM      0  HB  VAL    76      49.426  15.735 104.722  1.00  3.35           H   new
ATOM      0 HG11 VAL    76      48.395  13.730 103.993  1.00  3.35           H   new
ATOM      0 HG12 VAL    76      48.090  14.899 102.969  1.00  3.35           H   new
ATOM      0 HG13 VAL    76      49.199  13.820 102.631  1.00  3.35           H   new
ATOM      0 HG21 VAL    76      50.494  13.686 105.261  1.00  3.35           H   new
ATOM      0 HG22 VAL    76      51.330  13.778 103.919  1.00  3.35           H   new
ATOM      0 HG23 VAL    76      51.576  14.828 105.078  1.00  3.35           H   new
ATOM    657  N   LEU    77      49.035  18.125 102.716  1.00  4.19
ATOM    658  CA  LEU    77      48.226  19.012 101.929  1.00  4.19
ATOM    659  C   LEU    77      48.884  19.548 100.600  1.00  4.19
ATOM    660  O   LEU    77      48.370  19.297  99.513  1.00  4.19
ATOM    661  CB  LEU    77      47.823  20.186 102.826  1.00  4.19
ATOM    662  CG  LEU    77      46.893  19.768 103.971  1.00  4.19
ATOM    663  CD1 LEU    77      46.639  20.951 104.902  1.00  4.19
ATOM    664  CD2 LEU    77      45.554  19.285 103.415  1.00  4.19
ATOM      0  H   LEU    77      49.281  18.412 103.488  1.00  4.19           H   new
ATOM      0  HA  LEU    77      47.466  18.494 101.621  1.00  4.19           H   new
ATOM      0  HB2 LEU    77      48.622  20.594 103.196  1.00  4.19           H   new
ATOM      0  HB3 LEU    77      47.383  20.862 102.288  1.00  4.19           H   new
ATOM      0  HG  LEU    77      47.321  19.050 104.463  1.00  4.19           H   new
ATOM      0 HD11 LEU    77      46.050  20.676 105.622  1.00  4.19           H   new
ATOM      0 HD12 LEU    77      47.481  21.258 105.273  1.00  4.19           H   new
ATOM      0 HD13 LEU    77      46.224  21.672 104.403  1.00  4.19           H   new
ATOM      0 HD21 LEU    77      44.975  19.024 104.148  1.00  4.19           H   new
ATOM      0 HD22 LEU    77      45.135  20.001 102.912  1.00  4.19           H   new
ATOM      0 HD23 LEU    77      45.701  18.524 102.832  1.00  4.19           H   new
ATOM    666  N   PHE    78      49.960  20.226 100.851  1.00  4.12
ATOM    667  CA  PHE    78      50.456  21.155  99.954  1.00  4.12
ATOM    668  C   PHE    78      51.068  20.688  98.681  1.00  4.12
ATOM    669  O   PHE    78      50.712  21.175  97.611  1.00  4.12
ATOM    670  CB  PHE    78      51.466  21.995 100.743  1.00  4.12
ATOM    671  CG  PHE    78      52.094  23.076  99.893  1.00  4.12
ATOM    672  CD1 PHE    78      51.329  23.769  98.957  1.00  4.12
ATOM    673  CD2 PHE    78      53.444  23.387 100.039  1.00  4.12
ATOM    674  CE1 PHE    78      51.909  24.765  98.174  1.00  4.12
ATOM    675  CE2 PHE    78      54.024  24.383  99.256  1.00  4.12
ATOM    676  CZ  PHE    78      53.257  25.071  98.324  1.00  4.12
ATOM      0  H   PHE    78      50.423  20.145 101.571  1.00  4.12           H   new
ATOM      0  HA  PHE    78      49.680  21.631  99.619  1.00  4.12           H   new
ATOM      0  HB2 PHE    78      51.023  22.401 101.504  1.00  4.12           H   new
ATOM      0  HB3 PHE    78      52.161  21.417 101.094  1.00  4.12           H   new
ATOM      0  HD1 PHE    78      50.427  23.566  98.854  1.00  4.12           H   new
ATOM      0  HD2 PHE    78      53.960  22.928 100.662  1.00  4.12           H   new
ATOM      0  HE1 PHE    78      51.394  25.225  97.551  1.00  4.12           H   new
ATOM      0  HE2 PHE    78      54.926  24.587  99.357  1.00  4.12           H   new
ATOM      0  HZ  PHE    78      53.645  25.735  97.801  1.00  4.12           H   new
ATOM    678  N   GLY    79      52.005  19.702  98.921  1.00  4.96
ATOM    679  CA  GLY    79      52.586  18.682  97.996  1.00  4.96
ATOM    680  C   GLY    79      53.438  19.309  96.901  1.00  4.96
ATOM    681  O   GLY    79      54.171  18.604  96.211  1.00  4.96
ATOM      0  H   GLY    79      52.340  19.617  99.709  1.00  4.96           H   new
ATOM      0  HA2 GLY    79      53.126  18.058  98.505  1.00  4.96           H   new
ATOM      0  HA3 GLY    79      51.868  18.171  97.591  1.00  4.96           H   new
ATOM    683  N   MET    80      53.274  20.561  96.845  1.00 10.14
ATOM    684  CA  MET    80      54.437  21.439  96.391  1.00 10.14
ATOM    685  C   MET    80      55.507  21.594  97.529  1.00 10.14
ATOM    686  O   MET    80      56.692  21.748  97.244  1.00 10.14
ATOM    687  CB  MET    80      53.925  22.817  95.964  1.00 10.14
ATOM    688  CG  MET    80      55.057  23.691  95.424  1.00 10.14
ATOM    689  SD  MET    80      54.468  25.343  94.989  1.00 10.14
ATOM    690  CE  MET    80      53.544  24.925  93.500  1.00 10.14
ATOM      0  H   MET    80      52.548  20.977  97.044  1.00 10.14           H   new
ATOM      0  HA  MET    80      54.860  21.007  95.633  1.00 10.14           H   new
ATOM      0  HB2 MET    80      53.242  22.713  95.283  1.00 10.14           H   new
ATOM      0  HB3 MET    80      53.507  23.257  96.721  1.00 10.14           H   new
ATOM      0  HG2 MET    80      55.759  23.761  96.090  1.00 10.14           H   new
ATOM      0  HG3 MET    80      55.448  23.270  94.643  1.00 10.14           H   new
ATOM      0  HE1 MET    80      53.149  25.729  93.127  1.00 10.14           H   new
ATOM      0  HE2 MET    80      54.143  24.527  92.848  1.00 10.14           H   new
ATOM      0  HE3 MET    80      52.842  24.293  93.721  1.00 10.14           H   new
ATOM    692  N   GLY    81      55.041  21.539  98.755  1.00 11.48
ATOM    693  CA  GLY    81      55.539  20.557  99.753  1.00 11.48
ATOM    694  C   GLY    81      56.460  21.243 100.698  1.00 11.48
ATOM    695  O   GLY    81      56.436  20.963 101.894  1.00 11.48
ATOM      0  H   GLY    81      54.426  22.061  99.054  1.00 11.48           H   new
ATOM      0  HA2 GLY    81      54.795  20.166 100.237  1.00 11.48           H   new
ATOM      0  HA3 GLY    81      56.000  19.830  99.305  1.00 11.48           H   new
ATOM    697  N   LYS    82      57.337  22.193 100.262  1.00 13.65
ATOM    698  CA  LYS    82      58.251  22.937 100.994  1.00 13.65
ATOM    699  C   LYS    82      57.500  23.874 102.024  1.00 13.65
ATOM    700  O   LYS    82      57.952  24.033 103.155  1.00 13.65
ATOM    701  CB  LYS    82      59.134  23.776 100.064  1.00 13.65
ATOM    702  CG  LYS    82      59.984  22.894  99.149  1.00 13.65
ATOM    703  CD  LYS    82      60.848  23.750  98.223  1.00 13.65
ATOM    704  CE  LYS    82      61.691  22.867  97.303  1.00 13.65
ATOM    705  NZ  LYS    82      62.532  23.715  96.418  1.00 13.65
ATOM      0  H   LYS    82      57.371  22.399  99.428  1.00 13.65           H   new
ATOM      0  HA  LYS    82      58.818  22.323 101.486  1.00 13.65           H   new
ATOM      0  HB2 LYS    82      58.576  24.359  99.526  1.00 13.65           H   new
ATOM      0  HB3 LYS    82      59.713  24.347 100.594  1.00 13.65           H   new
ATOM      0  HG2 LYS    82      60.550  22.316  99.684  1.00 13.65           H   new
ATOM      0  HG3 LYS    82      59.409  22.318  98.621  1.00 13.65           H   new
ATOM      0  HD2 LYS    82      60.282  24.332  97.692  1.00 13.65           H   new
ATOM      0  HD3 LYS    82      61.427  24.322  98.750  1.00 13.65           H   new
ATOM      0  HE2 LYS    82      62.254  22.280  97.832  1.00 13.65           H   new
ATOM      0  HE3 LYS    82      61.114  22.300  96.768  1.00 13.65           H   new
ATOM      0  HZ1 LYS    82      63.020  23.196  95.885  1.00 13.65           H   new
ATOM      0  HZ2 LYS    82      62.009  24.238  95.923  1.00 13.65           H   new
ATOM      0  HZ3 LYS    82      63.071  24.220  96.915  1.00 13.65           H   new
ATOM    707  N   GLY    83      56.381  24.412 101.505  1.00 13.26
ATOM    708  CA  GLY    83      55.319  25.035 102.288  1.00 13.26
ATOM    709  C   GLY    83      55.417  26.565 101.943  1.00 13.26
ATOM    710  O   GLY    83      56.457  27.182 102.166  1.00 13.26
ATOM      0  H   GLY    83      56.223  24.420 100.660  1.00 13.26           H   new
ATOM      0  HA2 GLY    83      54.450  24.675 102.052  1.00 13.26           H   new
ATOM      0  HA3 GLY    83      55.443  24.879 103.237  1.00 13.26           H   new
ATOM    712  N   MET    84      54.265  27.060 101.410  1.00 13.45
ATOM    713  CA  MET    84      53.450  28.103 101.815  1.00 13.45
ATOM    714  C   MET    84      52.396  27.790 102.935  1.00 13.45
ATOM    715  O   MET    84      52.032  26.633 103.133  1.00 13.45
ATOM    716  CB  MET    84      52.743  28.632 100.565  1.00 13.45
ATOM    717  CG  MET    84      53.734  29.257  99.585  1.00 13.45
ATOM    718  SD  MET    84      52.898  29.895  98.115  1.00 13.45
ATOM    719  CE  MET    84      52.170  31.378  98.833  1.00 13.45
ATOM      0  H   MET    84      53.945  26.698 100.698  1.00 13.45           H   new
ATOM      0  HA  MET    84      54.033  28.753 102.238  1.00 13.45           H   new
ATOM      0  HB2 MET    84      52.268  27.907 100.129  1.00 13.45           H   new
ATOM      0  HB3 MET    84      52.080  29.292 100.822  1.00 13.45           H   new
ATOM      0  HG2 MET    84      54.214  29.977 100.023  1.00 13.45           H   new
ATOM      0  HG3 MET    84      54.393  28.595  99.323  1.00 13.45           H   new
ATOM      0  HE1 MET    84      51.669  31.854  98.153  1.00 13.45           H   new
ATOM      0  HE2 MET    84      51.575  31.129  99.557  1.00 13.45           H   new
ATOM      0  HE3 MET    84      52.874  31.951  99.176  1.00 13.45           H   new
ATOM    720  N   PRO    85      51.856  28.785 103.708  1.00 13.10
ATOM    721  CA  PRO    85      50.436  28.689 103.916  1.00 13.10
ATOM    722  C   PRO    85      49.855  28.776 102.553  1.00 13.10
ATOM    723  O   PRO    85      50.109  29.741 101.835  1.00 13.10
ATOM    724  CB  PRO    85      50.017  29.886 104.773  1.00 13.10
ATOM    725  CG  PRO    85      51.232  30.227 105.608  1.00 13.10
ATOM    726  CD  PRO    85      51.792  28.907 106.108  1.00 13.10
ATOM      0  HA  PRO    85      50.148  27.879 104.365  1.00 13.10           H   new
ATOM      0  HB2 PRO    85      49.752  30.637 104.219  1.00 13.10           H   new
ATOM      0  HB3 PRO    85      49.258  29.665 105.335  1.00 13.10           H   new
ATOM      0  HG2 PRO    85      51.891  30.704 105.080  1.00 13.10           H   new
ATOM      0  HG3 PRO    85      50.991  30.803 106.350  1.00 13.10           H   new
ATOM      0  HD2 PRO    85      52.633  28.917 106.591  1.00 13.10           H   new
ATOM      0  HD3 PRO    85      51.198  28.306 106.584  1.00 13.10           H   new
ATOM    728  N   PHE    86      49.018  27.774 102.085  1.00 12.00
ATOM    729  CA  PHE    86      48.669  27.932 100.672  1.00 12.00
ATOM    730  C   PHE    86      47.094  27.657 100.514  1.00 12.00
ATOM    731  O   PHE    86      46.340  28.567 100.178  1.00 12.00
ATOM    732  CB  PHE    86      49.461  26.973  99.778  1.00 12.00
ATOM    733  CG  PHE    86      49.360  27.344  98.316  1.00 12.00
ATOM    734  CD1 PHE    86      50.125  28.388  97.801  1.00 12.00
ATOM    735  CD2 PHE    86      48.499  26.644  97.473  1.00 12.00
ATOM    736  CE1 PHE    86      50.031  28.729  96.452  1.00 12.00
ATOM    737  CE2 PHE    86      48.405  26.985  96.125  1.00 12.00
ATOM    738  CZ  PHE    86      49.171  28.027  95.616  1.00 12.00
ATOM      0  H   PHE    86      48.697  27.102 102.515  1.00 12.00           H   new
ATOM      0  HA  PHE    86      48.893  28.833 100.390  1.00 12.00           H   new
ATOM      0  HB2 PHE    86      50.393  26.977 100.048  1.00 12.00           H   new
ATOM      0  HB3 PHE    86      49.132  26.069  99.904  1.00 12.00           H   new
ATOM      0  HD1 PHE    86      50.701  28.859  98.359  1.00 12.00           H   new
ATOM      0  HD2 PHE    86      47.985  25.947  97.811  1.00 12.00           H   new
ATOM      0  HE1 PHE    86      50.544  29.426  96.112  1.00 12.00           H   new
ATOM      0  HE2 PHE    86      47.829  26.515  95.566  1.00 12.00           H   new
ATOM      0  HZ  PHE    86      49.108  28.254  94.716  1.00 12.00           H   new
ATOM    740  N   MET    87      46.734  26.323 100.803  1.00 10.60
ATOM    741  CA  MET    87      45.777  25.629  99.984  1.00 10.60
ATOM    742  C   MET    87      45.307  24.445 100.742  1.00 10.60
ATOM    743  O   MET    87      46.059  23.884 101.536  1.00 10.60
ATOM    744  CB  MET    87      46.379  25.189  98.647  1.00 10.60
ATOM    745  CG  MET    87      45.297  24.993  97.585  1.00 10.60
ATOM    746  SD  MET    87      46.016  24.629  95.967  1.00 10.60
ATOM    747  CE  MET    87      44.574  24.969  94.941  1.00 10.60
ATOM      0  H   MET    87      47.051  25.864 101.458  1.00 10.60           H   new
ATOM      0  HA  MET    87      45.042  26.227  99.778  1.00 10.60           H   new
ATOM      0  HB2 MET    87      47.016  25.854  98.343  1.00 10.60           H   new
ATOM      0  HB3 MET    87      46.869  24.361  98.768  1.00 10.60           H   new
ATOM      0  HG2 MET    87      44.709  24.268  97.850  1.00 10.60           H   new
ATOM      0  HG3 MET    87      44.752  25.793  97.526  1.00 10.60           H   new
ATOM      0  HE1 MET    87      44.797  24.817  94.009  1.00 10.60           H   new
ATOM      0  HE2 MET    87      43.847  24.381  95.199  1.00 10.60           H   new
ATOM      0  HE3 MET    87      44.301  25.892  95.061  1.00 10.60           H   new
ATOM    749  N   HIS    88      43.990  24.104 100.425  1.00  9.05
ATOM    750  CA  HIS    88      43.617  22.690 100.516  1.00  9.05
ATOM    751  C   HIS    88      42.810  22.498  99.245  1.00  9.05
ATOM    752  O   HIS    88      42.411  23.475  98.615  1.00  9.05
ATOM    753  CB  HIS    88      42.770  22.318 101.737  1.00  9.05
ATOM    754  CG  HIS    88      41.434  23.000 101.763  1.00  9.05
ATOM    755  ND1 HIS    88      40.485  22.838 100.776  1.00  9.05
ATOM    756  CD2 HIS    88      40.893  23.853 102.672  1.00  9.05
ATOM    757  CE1 HIS    88      39.418  23.566 101.082  1.00  9.05
ATOM    758  NE2 HIS    88      39.641  24.192 102.229  1.00  9.05
ATOM      0  H   HIS    88      43.371  24.648 100.179  1.00  9.05           H   new
ATOM      0  HA  HIS    88      44.401  22.127 100.613  1.00  9.05           H   new
ATOM      0  HB2 HIS    88      42.636  21.357 101.749  1.00  9.05           H   new
ATOM      0  HB3 HIS    88      43.258  22.546 102.543  1.00  9.05           H   new
ATOM      0  HD2 HIS    88      41.299  24.153 103.453  1.00  9.05           H   new
ATOM      0  HE1 HIS    88      38.641  23.627 100.575  1.00  9.05           H   new
ATOM      0  HE2 HIS    88      39.093  24.721 102.628  1.00  9.05           H   new
ATOM    760  N   GLY    89      42.563  21.212  98.870  1.00  8.05
ATOM    761  CA  GLY    89      41.841  20.842  97.724  1.00  8.05
ATOM    762  C   GLY    89      40.794  19.871  98.044  1.00  8.05
ATOM    763  O   GLY    89      40.692  19.429  99.186  1.00  8.05
ATOM      0  H   GLY    89      42.842  20.537  99.324  1.00  8.05           H   new
ATOM      0  HA2 GLY    89      41.442  21.630  97.322  1.00  8.05           H   new
ATOM      0  HA3 GLY    89      42.446  20.464  97.067  1.00  8.05           H   new
ATOM    765  N   ASP    90      39.941  19.486  96.979  1.00  9.16
ATOM    766  CA  ASP    90      39.001  18.371  97.316  1.00  9.16
ATOM    767  C   ASP    90      39.796  17.162  97.619  1.00  9.16
ATOM    768  O   ASP    90      39.501  16.455  98.581  1.00  9.16
ATOM    769  CB  ASP    90      38.026  18.086  96.170  1.00  9.16
ATOM    770  CG  ASP    90      36.993  19.200  96.029  1.00  9.16
ATOM    771  OD1 ASP    90      36.297  19.221  95.009  1.00  9.16
ATOM    772  OD2 ASP    90      37.108  20.053  97.281  1.00  9.16
ATOM      0  H   ASP    90      39.908  19.815  96.185  1.00  9.16           H   new
ATOM      0  HA  ASP    90      38.471  18.630  98.086  1.00  9.16           H   new
ATOM      0  HB2 ASP    90      38.519  17.992  95.340  1.00  9.16           H   new
ATOM      0  HB3 ASP    90      37.575  17.242  96.329  1.00  9.16           H   new
ATOM    774  N   LEU    91      40.876  16.912  96.749  1.00  8.09
ATOM    775  CA  LEU    91      41.567  15.653  96.853  1.00  8.09
ATOM    776  C   LEU    91      42.945  15.636  97.463  1.00  8.09
ATOM    777  O   LEU    91      43.199  14.870  98.390  1.00  8.09
ATOM    778  CB  LEU    91      41.614  15.077  95.435  1.00  8.09
ATOM    779  CG  LEU    91      42.357  13.738  95.362  1.00  8.09
ATOM    780  CD1 LEU    91      41.635  12.688  96.203  1.00  8.09
ATOM    781  CD2 LEU    91      42.422  13.248  93.916  1.00  8.09
ATOM      0  H   LEU    91      41.169  17.452  96.148  1.00  8.09           H   new
ATOM      0  HA  LEU    91      41.064  15.127  97.494  1.00  8.09           H   new
ATOM      0  HB2 LEU    91      40.708  14.958  95.109  1.00  8.09           H   new
ATOM      0  HB3 LEU    91      42.046  15.715  94.846  1.00  8.09           H   new
ATOM      0  HG  LEU    91      43.255  13.870  95.703  1.00  8.09           H   new
ATOM      0 HD11 LEU    91      42.113  11.846  96.150  1.00  8.09           H   new
ATOM      0 HD12 LEU    91      41.600  12.981  97.127  1.00  8.09           H   new
ATOM      0 HD13 LEU    91      40.733  12.569  95.867  1.00  8.09           H   new
ATOM      0 HD21 LEU    91      42.894  12.401  93.882  1.00  8.09           H   new
ATOM      0 HD22 LEU    91      41.522  13.130  93.573  1.00  8.09           H   new
ATOM      0 HD23 LEU    91      42.891  13.901  93.374  1.00  8.09           H   new
ATOM    783  N   GLY    92      43.745  16.486  96.909  1.00  4.19
ATOM    784  CA  GLY    92      44.972  16.943  97.458  1.00  4.19
ATOM    785  C   GLY    92      45.378  18.129  96.587  1.00  4.19
ATOM    786  O   GLY    92      45.178  18.100  95.375  1.00  4.19
ATOM      0  H   GLY    92      43.574  16.839  96.144  1.00  4.19           H   new
ATOM      0  HA2 GLY    92      44.865  17.208  98.385  1.00  4.19           H   new
ATOM      0  HA3 GLY    92      45.646  16.246  97.439  1.00  4.19           H   new
ATOM    788  N   VAL    93      45.949  19.142  97.235  1.00  3.64
ATOM    789  CA  VAL    93      46.598  20.204  96.395  1.00  3.64
ATOM    790  C   VAL    93      47.555  19.849  95.303  1.00  3.64
ATOM    791  O   VAL    93      47.394  20.300  94.172  1.00  3.64
ATOM    792  CB  VAL    93      47.276  21.158  97.405  1.00  3.64
ATOM    793  CG1 VAL    93      48.063  22.243  96.671  1.00  3.64
ATOM    794  CG2 VAL    93      46.226  21.832  98.286  1.00  3.64
ATOM      0  H   VAL    93      45.983  19.249  98.088  1.00  3.64           H   new
ATOM      0  HA  VAL    93      45.878  20.569  95.858  1.00  3.64           H   new
ATOM      0  HB  VAL    93      47.878  20.632  97.954  1.00  3.64           H   new
ATOM      0 HG11 VAL    93      48.482  22.833  97.317  1.00  3.64           H   new
ATOM      0 HG12 VAL    93      48.746  21.831  96.120  1.00  3.64           H   new
ATOM      0 HG13 VAL    93      47.461  22.756  96.109  1.00  3.64           H   new
ATOM      0 HG21 VAL    93      46.664  22.427  98.914  1.00  3.64           H   new
ATOM      0 HG22 VAL    93      45.616  22.342  97.730  1.00  3.64           H   new
ATOM      0 HG23 VAL    93      45.730  21.156  98.774  1.00  3.64           H   new
ATOM    795  N   PRO    94      48.594  19.006  95.621  1.00  3.08
ATOM    796  CA  PRO    94      49.593  18.640  94.577  1.00  3.08
ATOM    797  C   PRO    94      48.943  17.999  93.392  1.00  3.08
ATOM    798  O   PRO    94      49.232  18.367  92.256  1.00  3.08
ATOM    799  CB  PRO    94      50.531  17.664  95.291  1.00  3.08
ATOM    800  CG  PRO    94      49.731  17.116  96.453  1.00  3.08
ATOM    801  CD  PRO    94      48.838  18.248  96.930  1.00  3.08
ATOM      0  HA  PRO    94      50.057  19.415  94.223  1.00  3.08           H   new
ATOM      0  HB2 PRO    94      50.815  16.953  94.696  1.00  3.08           H   new
ATOM      0  HB3 PRO    94      51.334  18.113  95.600  1.00  3.08           H   new
ATOM      0  HG2 PRO    94      49.202  16.351  96.178  1.00  3.08           H   new
ATOM      0  HG3 PRO    94      50.317  16.815  97.165  1.00  3.08           H   new
ATOM      0  HD2 PRO    94      48.013  17.923  97.324  1.00  3.08           H   new
ATOM      0  HD3 PRO    94      49.273  18.801  97.598  1.00  3.08           H   new
ATOM    803  N   LEU    95      48.015  16.989  93.756  1.00  2.62
ATOM    804  CA  LEU    95      47.256  16.099  92.837  1.00  2.62
ATOM    805  C   LEU    95      46.331  17.051  91.991  1.00  2.62
ATOM    806  O   LEU    95      46.227  16.891  90.777  1.00  2.62
ATOM    807  CB  LEU    95      46.406  15.061  93.575  1.00  2.62
ATOM    808  CG  LEU    95      47.211  14.253  94.599  1.00  2.62
ATOM    809  CD1 LEU    95      46.271  13.429  95.476  1.00  2.62
ATOM    810  CD2 LEU    95      48.173  13.305  93.885  1.00  2.62
ATOM      0  H   LEU    95      47.832  16.829  94.581  1.00  2.62           H   new
ATOM      0  HA  LEU    95      47.872  15.588  92.289  1.00  2.62           H   new
ATOM      0  HB2 LEU    95      45.675  15.510  94.027  1.00  2.62           H   new
ATOM      0  HB3 LEU    95      46.011  14.455  92.929  1.00  2.62           H   new
ATOM      0  HG  LEU    95      47.713  14.874  95.150  1.00  2.62           H   new
ATOM      0 HD11 LEU    95      46.790  12.922  96.120  1.00  2.62           H   new
ATOM      0 HD12 LEU    95      45.664  14.022  95.946  1.00  2.62           H   new
ATOM      0 HD13 LEU    95      45.761  12.819  94.920  1.00  2.62           H   new
ATOM      0 HD21 LEU    95      48.677  12.799  94.542  1.00  2.62           H   new
ATOM      0 HD22 LEU    95      47.669  12.694  93.324  1.00  2.62           H   new
ATOM      0 HD23 LEU    95      48.785  13.819  93.335  1.00  2.62           H   new
ATOM    812  N   LEU    96      45.704  18.040  92.796  1.00  3.28
ATOM    813  CA  LEU    96      44.846  19.043  92.121  1.00  3.28
ATOM    814  C   LEU    96      45.664  19.846  91.042  1.00  3.28
ATOM    815  O   LEU    96      45.174  20.071  89.938  1.00  3.28
ATOM    816  CB  LEU    96      44.246  20.006  93.149  1.00  3.28
ATOM    817  CG  LEU    96      43.435  21.135  92.503  1.00  3.28
ATOM    818  CD1 LEU    96      42.253  20.559  91.728  1.00  3.28
ATOM    819  CD2 LEU    96      42.903  22.085  93.575  1.00  3.28
ATOM      0  H   LEU    96      45.775  18.114  93.650  1.00  3.28           H   new
ATOM      0  HA  LEU    96      44.127  18.572  91.672  1.00  3.28           H   new
ATOM      0  HB2 LEU    96      43.675  19.510  93.756  1.00  3.28           H   new
ATOM      0  HB3 LEU    96      44.960  20.390  93.681  1.00  3.28           H   new
ATOM      0  HG  LEU    96      44.019  21.619  91.898  1.00  3.28           H   new
ATOM      0 HD11 LEU    96      41.748  21.282  91.324  1.00  3.28           H   new
ATOM      0 HD12 LEU    96      42.579  19.966  91.034  1.00  3.28           H   new
ATOM      0 HD13 LEU    96      41.680  20.063  92.333  1.00  3.28           H   new
ATOM      0 HD21 LEU    96      42.392  22.794  93.154  1.00  3.28           H   new
ATOM      0 HD22 LEU    96      42.332  21.595  94.187  1.00  3.28           H   new
ATOM      0 HD23 LEU    96      43.647  22.470  94.065  1.00  3.28           H   new
ATOM    821  N   MET    97      46.950  20.269  91.405  1.00  3.28
ATOM    822  CA  MET    97      47.781  21.000  90.430  1.00  3.28
ATOM    823  C   MET    97      48.200  20.196  89.202  1.00  3.28
ATOM    824  O   MET    97      48.204  20.724  88.092  1.00  3.28
ATOM    825  CB  MET    97      49.020  21.522  91.161  1.00  3.28
ATOM    826  CG  MET    97      48.658  22.618  92.162  1.00  3.28
ATOM    827  SD  MET    97      50.134  23.346  92.910  1.00  3.28
ATOM    828  CE  MET    97      50.556  22.012  94.045  1.00  3.28
ATOM      0  H   MET    97      47.314  20.137  92.173  1.00  3.28           H   new
ATOM      0  HA  MET    97      47.232  21.718  90.078  1.00  3.28           H   new
ATOM      0  HB2 MET    97      49.456  20.790  91.624  1.00  3.28           H   new
ATOM      0  HB3 MET    97      49.656  21.868  90.516  1.00  3.28           H   new
ATOM      0  HG2 MET    97      48.146  23.310  91.715  1.00  3.28           H   new
ATOM      0  HG3 MET    97      48.090  22.249  92.857  1.00  3.28           H   new
ATOM      0  HE1 MET    97      51.354  22.250  94.542  1.00  3.28           H   new
ATOM      0  HE2 MET    97      49.822  21.868  94.662  1.00  3.28           H   new
ATOM      0  HE3 MET    97      50.720  21.199  93.542  1.00  3.28           H   new
ATOM    830  N   MET    98      48.552  18.906  89.386  1.00  2.86
ATOM    831  CA  MET    98      48.955  18.063  88.264  1.00  2.86
ATOM    832  C   MET    98      47.820  17.909  87.253  1.00  2.86
ATOM    833  O   MET    98      48.056  17.968  86.048  1.00  2.86
ATOM    834  CB  MET    98      49.396  16.686  88.768  1.00  2.86
ATOM    835  CG  MET    98      50.736  16.761  89.498  1.00  2.86
ATOM    836  SD  MET    98      51.335  15.118  89.953  1.00  2.86
ATOM    837  CE  MET    98      50.176  14.760  91.286  1.00  2.86
ATOM      0  H   MET    98      48.561  18.512  90.151  1.00  2.86           H   new
ATOM      0  HA  MET    98      49.701  18.495  87.819  1.00  2.86           H   new
ATOM      0  HB2 MET    98      48.721  16.327  89.365  1.00  2.86           H   new
ATOM      0  HB3 MET    98      49.468  16.074  88.019  1.00  2.86           H   new
ATOM      0  HG2 MET    98      51.390  17.200  88.932  1.00  2.86           H   new
ATOM      0  HG3 MET    98      50.641  17.305  90.296  1.00  2.86           H   new
ATOM      0  HE1 MET    98      50.366  13.883  91.653  1.00  2.86           H   new
ATOM      0  HE2 MET    98      50.267  15.429  91.983  1.00  2.86           H   new
ATOM      0  HE3 MET    98      49.270  14.776  90.940  1.00  2.86           H   new
ATOM    839  N   GLY    99      46.669  17.731  87.778  1.00  2.73
ATOM    840  CA  GLY    99      45.548  17.598  86.950  1.00  2.73
ATOM    841  C   GLY    99      45.201  18.834  86.106  1.00  2.73
ATOM    842  O   GLY    99      44.915  18.709  84.918  1.00  2.73
ATOM      0  H   GLY    99      46.513  17.684  88.622  1.00  2.73           H   new
ATOM      0  HA2 GLY    99      45.693  16.848  86.353  1.00  2.73           H   new
ATOM      0  HA3 GLY    99      44.782  17.377  87.502  1.00  2.73           H   new
ATOM    844  N   CYS   100      45.242  20.020  86.746  1.00  3.44
ATOM    845  CA  CYS   100      44.972  21.264  86.028  1.00  3.44
ATOM    846  C   CYS   100      45.992  21.463  84.909  1.00  3.44
ATOM    847  O   CYS   100      45.630  21.883  83.812  1.00  3.44
ATOM    848  CB  CYS   100      45.009  22.457  86.984  1.00  3.44
ATOM    849  SG  CYS   100      43.593  22.465  88.112  1.00  3.44
ATOM      0  H   CYS   100      45.422  20.116  87.581  1.00  3.44           H   new
ATOM      0  HA  CYS   100      44.085  21.204  85.640  1.00  3.44           H   new
ATOM      0  HB2 CYS   100      45.831  22.433  87.498  1.00  3.44           H   new
ATOM      0  HB3 CYS   100      45.018  23.281  86.472  1.00  3.44           H   new
ATOM      0  HG  CYS   100      43.785  21.683  89.002  1.00  3.44           H   new
ATOM    851  N   TYR   101      47.276  21.153  85.184  1.00  3.34
ATOM    852  CA  TYR   101      48.336  21.289  84.190  1.00  3.34
ATOM    853  C   TYR   101      48.144  20.311  83.032  1.00  3.34
ATOM    854  O   TYR   101      48.313  20.686  81.874  1.00  3.34
ATOM    855  CB  TYR   101      49.704  21.062  84.843  1.00  3.34
ATOM    856  CG  TYR   101      50.824  21.012  83.825  1.00  3.34
ATOM    857  CD1 TYR   101      51.447  22.186  83.398  1.00  3.34
ATOM    858  CD2 TYR   101      51.246  19.788  83.303  1.00  3.34
ATOM    859  CE1 TYR   101      52.480  22.138  82.460  1.00  3.34
ATOM    860  CE2 TYR   101      52.278  19.737  82.365  1.00  3.34
ATOM    861  CZ  TYR   101      52.892  20.912  81.946  1.00  3.34
ATOM    862  OH  TYR   101      53.908  20.864  81.023  1.00  3.34
ATOM      0  H   TYR   101      47.544  20.862  85.948  1.00  3.34           H   new
ATOM      0  HA  TYR   101      48.295  22.190  83.833  1.00  3.34           H   new
ATOM      0  HB2 TYR   101      49.879  21.773  85.479  1.00  3.34           H   new
ATOM      0  HB3 TYR   101      49.687  20.232  85.344  1.00  3.34           H   new
ATOM      0  HD1 TYR   101      51.172  23.006  83.741  1.00  3.34           H   new
ATOM      0  HD2 TYR   101      50.837  19.001  83.582  1.00  3.34           H   new
ATOM      0  HE1 TYR   101      52.892  22.923  82.179  1.00  3.34           H   new
ATOM      0  HE2 TYR   101      52.555  18.919  82.021  1.00  3.34           H   new
ATOM      0  HH  TYR   101      54.050  20.066  80.804  1.00  3.34           H   new
ATOM    864  N   SER   102      47.806  19.139  83.369  1.00  2.43
ATOM    865  CA  SER   102      47.574  18.114  82.310  1.00  2.43
ATOM    866  C   SER   102      46.428  18.515  81.501  1.00  2.43
ATOM    867  O   SER   102      46.439  18.336  80.286  1.00  2.43
ATOM    868  CB  SER   102      47.324  16.732  82.915  1.00  2.43
ATOM    869  OG  SER   102      46.173  16.765  83.747  1.00  2.43
ATOM      0  H   SER   102      47.694  18.869  84.178  1.00  2.43           H   new
ATOM      0  HA  SER   102      48.369  18.056  81.758  1.00  2.43           H   new
ATOM      0  HB2 SER   102      47.202  16.079  82.208  1.00  2.43           H   new
ATOM      0  HB3 SER   102      48.097  16.452  83.430  1.00  2.43           H   new
ATOM      0  HG  SER   102      46.028  17.555  83.995  1.00  2.43           H   new
ATOM    871  N   GLN   103      45.316  19.103  82.048  1.00  3.25
ATOM    872  CA  GLN   103      44.121  19.604  81.282  1.00  3.25
ATOM    873  C   GLN   103      44.530  20.740  80.368  1.00  3.25
ATOM    874  O   GLN   103      44.080  20.806  79.226  1.00  3.25
ATOM    875  CB  GLN   103      43.017  20.068  82.235  1.00  3.25
ATOM    876  CG  GLN   103      42.406  18.895  83.002  1.00  3.25
ATOM    877  CD  GLN   103      41.803  17.870  82.047  1.00  3.25
ATOM    878  NE2 GLN   103      42.062  16.599  82.265  1.00  3.25
ATOM    879  OE1 GLN   103      41.102  18.221  81.109  1.00  3.25
ATOM      0  H   GLN   103      45.237  19.223  82.896  1.00  3.25           H   new
ATOM      0  HA  GLN   103      43.774  18.873  80.747  1.00  3.25           H   new
ATOM      0  HB2 GLN   103      43.380  20.712  82.863  1.00  3.25           H   new
ATOM      0  HB3 GLN   103      42.324  20.523  81.731  1.00  3.25           H   new
ATOM      0  HG2 GLN   103      43.087  18.472  83.548  1.00  3.25           H   new
ATOM      0  HG3 GLN   103      41.721  19.221  83.606  1.00  3.25           H   new
ATOM      0 HE21 GLN   103      42.557  16.369  82.929  1.00  3.25           H   new
ATOM      0 HE22 GLN   103      41.736  15.998  81.743  1.00  3.25           H   new
ATOM    881  N   LEU   104      45.394  21.670  80.813  1.00  2.98
ATOM    882  CA  LEU   104      45.881  22.754  79.948  1.00  2.98
ATOM    883  C   LEU   104      46.633  22.218  78.749  1.00  2.98
ATOM    884  O   LEU   104      46.444  22.704  77.636  1.00  2.98
ATOM    885  CB  LEU   104      46.780  23.696  80.753  1.00  2.98
ATOM    886  CG  LEU   104      46.033  24.407  81.887  1.00  2.98
ATOM    887  CD1 LEU   104      47.009  25.223  82.731  1.00  2.98
ATOM    888  CD2 LEU   104      44.974  25.349  81.314  1.00  2.98
ATOM      0  H   LEU   104      45.708  21.688  81.613  1.00  2.98           H   new
ATOM      0  HA  LEU   104      45.110  23.242  79.618  1.00  2.98           H   new
ATOM      0  HB2 LEU   104      47.519  23.191  81.126  1.00  2.98           H   new
ATOM      0  HB3 LEU   104      47.162  24.359  80.157  1.00  2.98           H   new
ATOM      0  HG  LEU   104      45.607  23.733  82.439  1.00  2.98           H   new
ATOM      0 HD11 LEU   104      46.526  25.668  83.445  1.00  2.98           H   new
ATOM      0 HD12 LEU   104      47.678  24.634  83.113  1.00  2.98           H   new
ATOM      0 HD13 LEU   104      47.444  25.886  82.173  1.00  2.98           H   new
ATOM      0 HD21 LEU   104      44.508  25.793  82.040  1.00  2.98           H   new
ATOM      0 HD22 LEU   104      45.402  26.013  80.751  1.00  2.98           H   new
ATOM      0 HD23 LEU   104      44.339  24.840  80.787  1.00  2.98           H   new
ATOM    890  N   THR   105      47.490  21.211  78.939  1.00  3.26
ATOM    891  CA  THR   105      48.240  20.604  77.879  1.00  3.26
ATOM    892  C   THR   105      47.323  19.923  76.925  1.00  3.26
ATOM    893  O   THR   105      47.511  20.020  75.714  1.00  3.26
ATOM    894  CB  THR   105      49.263  19.591  78.428  1.00  3.26
ATOM    895  OG1 THR   105      50.168  20.264  79.292  1.00  3.26
ATOM    896  CG2 THR   105      50.058  18.936  77.301  1.00  3.26
ATOM      0  H   THR   105      47.644  20.865  79.711  1.00  3.26           H   new
ATOM      0  HA  THR   105      48.723  21.307  77.417  1.00  3.26           H   new
ATOM      0  HB  THR   105      48.778  18.901  78.906  1.00  3.26           H   new
ATOM      0  HG1 THR   105      49.782  20.446  80.015  1.00  3.26           H   new
ATOM      0 HG21 THR   105      50.692  18.305  77.676  1.00  3.26           H   new
ATOM      0 HG22 THR   105      49.451  18.469  76.706  1.00  3.26           H   new
ATOM      0 HG23 THR   105      50.537  19.618  76.804  1.00  3.26           H   new
ATOM    897  N   PRO   106      46.317  19.231  77.445  1.00  2.89
ATOM    898  CA  PRO   106      45.410  18.597  76.513  1.00  2.89
ATOM    899  C   PRO   106      44.465  19.526  75.822  1.00  2.89
ATOM    900  O   PRO   106      43.994  19.225  74.727  1.00  2.89
ATOM    901  CB  PRO   106      44.660  17.611  77.410  1.00  2.89
ATOM    902  CG  PRO   106      45.645  17.221  78.490  1.00  2.89
ATOM    903  CD  PRO   106      46.966  16.957  77.790  1.00  2.89
ATOM      0  HA  PRO   106      45.889  18.196  75.771  1.00  2.89           H   new
ATOM      0  HB2 PRO   106      43.867  18.019  77.791  1.00  2.89           H   new
ATOM      0  HB3 PRO   106      44.367  16.835  76.908  1.00  2.89           H   new
ATOM      0  HG2 PRO   106      45.737  17.930  79.146  1.00  2.89           H   new
ATOM      0  HG3 PRO   106      45.342  16.432  78.966  1.00  2.89           H   new
ATOM      0  HD2 PRO   106      47.753  16.767  78.324  1.00  2.89           H   new
ATOM      0  HD3 PRO   106      46.985  16.352  77.032  1.00  2.89           H   new
ATOM    905  N   LEU   107      44.090  20.710  76.338  1.00  3.69
ATOM    906  CA  LEU   107      43.299  21.676  75.585  1.00  3.69
ATOM    907  C   LEU   107      44.052  22.158  74.332  1.00  3.69
ATOM    908  O   LEU   107      43.448  22.324  73.275  1.00  3.69
ATOM    909  CB  LEU   107      42.941  22.870  76.473  1.00  3.69
ATOM    910  CG  LEU   107      42.012  22.492  77.632  1.00  3.69
ATOM    911  CD1 LEU   107      41.832  23.681  78.574  1.00  3.69
ATOM    912  CD2 LEU   107      40.642  22.078  77.098  1.00  3.69
ATOM      0  H   LEU   107      44.291  20.967  77.134  1.00  3.69           H   new
ATOM      0  HA  LEU   107      42.484  21.236  75.296  1.00  3.69           H   new
ATOM      0  HB2 LEU   107      43.755  23.258  76.830  1.00  3.69           H   new
ATOM      0  HB3 LEU   107      42.515  23.553  75.932  1.00  3.69           H   new
ATOM      0  HG  LEU   107      42.413  21.751  78.113  1.00  3.69           H   new
ATOM      0 HD11 LEU   107      41.243  23.430  79.303  1.00  3.69           H   new
ATOM      0 HD12 LEU   107      42.694  23.944  78.932  1.00  3.69           H   new
ATOM      0 HD13 LEU   107      41.444  24.425  78.086  1.00  3.69           H   new
ATOM      0 HD21 LEU   107      40.063  21.841  77.840  1.00  3.69           H   new
ATOM      0 HD22 LEU   107      40.250  22.816  76.605  1.00  3.69           H   new
ATOM      0 HD23 LEU   107      40.741  21.313  76.509  1.00  3.69           H   new
ATOM    914  N   THR   108      45.393  22.374  74.469  1.00  4.24
ATOM    915  CA  THR   108      46.241  22.744  73.408  1.00  4.24
ATOM    916  C   THR   108      46.311  21.744  72.361  1.00  4.24
ATOM    917  O   THR   108      46.213  22.078  71.182  1.00  4.24
ATOM    918  CB  THR   108      47.655  23.029  73.948  1.00  4.24
ATOM    919  OG1 THR   108      47.593  24.110  74.868  1.00  4.24
ATOM    920  CG2 THR   108      48.616  23.400  72.821  1.00  4.24
ATOM      0  H   THR   108      45.803  22.296  75.221  1.00  4.24           H   new
ATOM      0  HA  THR   108      45.862  23.543  73.010  1.00  4.24           H   new
ATOM      0  HB  THR   108      47.981  22.225  74.381  1.00  4.24           H   new
ATOM      0  HG1 THR   108      48.362  24.268  75.167  1.00  4.24           H   new
ATOM      0 HG21 THR   108      49.496  23.574  73.190  1.00  4.24           H   new
ATOM      0 HG22 THR   108      48.670  22.668  72.187  1.00  4.24           H   new
ATOM      0 HG23 THR   108      48.293  24.195  72.369  1.00  4.24           H   new
ATOM    922  N   LEU   109      46.474  20.492  72.725  1.00  3.47
ATOM    923  CA  LEU   109      46.572  19.452  71.786  1.00  3.47
ATOM    924  C   LEU   109      45.320  19.302  70.999  1.00  3.47
ATOM    925  O   LEU   109      45.373  19.121  69.785  1.00  3.47
ATOM    926  CB  LEU   109      46.905  18.139  72.498  1.00  3.47
ATOM    927  CG  LEU   109      47.069  16.962  71.529  1.00  3.47
ATOM    928  CD1 LEU   109      48.195  17.248  70.539  1.00  3.47
ATOM    929  CD2 LEU   109      47.405  15.686  72.300  1.00  3.47
ATOM      0  H   LEU   109      46.530  20.235  73.544  1.00  3.47           H   new
ATOM      0  HA  LEU   109      47.284  19.676  71.166  1.00  3.47           H   new
ATOM      0  HB2 LEU   109      47.724  18.250  73.006  1.00  3.47           H   new
ATOM      0  HB3 LEU   109      46.202  17.933  73.134  1.00  3.47           H   new
ATOM      0  HG  LEU   109      46.234  16.844  71.050  1.00  3.47           H   new
ATOM      0 HD11 LEU   109      48.290  16.498  69.931  1.00  3.47           H   new
ATOM      0 HD12 LEU   109      47.986  18.049  70.033  1.00  3.47           H   new
ATOM      0 HD13 LEU   109      49.026  17.379  71.022  1.00  3.47           H   new
ATOM      0 HD21 LEU   109      47.506  14.949  71.678  1.00  3.47           H   new
ATOM      0 HD22 LEU   109      48.233  15.812  72.789  1.00  3.47           H   new
ATOM      0 HD23 LEU   109      46.689  15.486  72.923  1.00  3.47           H   new
ATOM    931  N   ILE   110      44.198  19.382  71.679  1.00  3.32
ATOM    932  CA  ILE   110      42.912  19.238  71.003  1.00  3.32
ATOM    933  C   ILE   110      42.687  20.346  69.978  1.00  3.32
ATOM    934  O   ILE   110      42.224  20.077  68.872  1.00  3.32
ATOM    935  CB  ILE   110      41.761  19.225  72.033  1.00  3.32
ATOM    936  CG1 ILE   110      41.855  17.981  72.924  1.00  3.32
ATOM    937  CG2 ILE   110      40.408  19.212  71.319  1.00  3.32
ATOM    938  CD1 ILE   110      40.907  18.069  74.115  1.00  3.32
ATOM      0  H   ILE   110      44.150  19.518  72.527  1.00  3.32           H   new
ATOM      0  HA  ILE   110      42.924  18.392  70.528  1.00  3.32           H   new
ATOM      0  HB  ILE   110      41.838  20.024  72.577  1.00  3.32           H   new
ATOM      0 HG12 ILE   110      41.646  17.191  72.401  1.00  3.32           H   new
ATOM      0 HG13 ILE   110      42.766  17.878  73.242  1.00  3.32           H   new
ATOM      0 HG21 ILE   110      39.695  19.204  71.977  1.00  3.32           H   new
ATOM      0 HG22 ILE   110      40.327  20.004  70.764  1.00  3.32           H   new
ATOM      0 HG23 ILE   110      40.343  18.420  70.763  1.00  3.32           H   new
ATOM      0 HD11 ILE   110      40.992  17.268  74.656  1.00  3.32           H   new
ATOM      0 HD12 ILE   110      41.131  18.846  74.651  1.00  3.32           H   new
ATOM      0 HD13 ILE   110      39.994  18.149  73.797  1.00  3.32           H   new
ATOM    940  N   VAL   111      43.022  21.574  70.349  1.00  4.26
ATOM    941  CA  VAL   111      42.864  22.701  69.432  1.00  4.26
ATOM    942  C   VAL   111      43.756  22.540  68.202  1.00  4.26
ATOM    943  O   VAL   111      43.314  22.793  67.083  1.00  4.26
ATOM    944  CB  VAL   111      43.181  24.034  70.146  1.00  4.26
ATOM    945  CG1 VAL   111      43.050  25.206  69.174  1.00  4.26
ATOM    946  CG2 VAL   111      42.213  24.258  71.308  1.00  4.26
ATOM      0  H   VAL   111      43.341  21.778  71.121  1.00  4.26           H   new
ATOM      0  HA  VAL   111      41.939  22.715  69.139  1.00  4.26           H   new
ATOM      0  HB  VAL   111      44.091  23.984  70.479  1.00  4.26           H   new
ATOM      0 HG11 VAL   111      43.252  26.034  69.637  1.00  4.26           H   new
ATOM      0 HG12 VAL   111      43.671  25.087  68.438  1.00  4.26           H   new
ATOM      0 HG13 VAL   111      42.144  25.241  68.829  1.00  4.26           H   new
ATOM      0 HG21 VAL   111      42.423  25.097  71.747  1.00  4.26           H   new
ATOM      0 HG22 VAL   111      41.304  24.288  70.971  1.00  4.26           H   new
ATOM      0 HG23 VAL   111      42.297  23.531  71.944  1.00  4.26           H   new
ATOM    948  N   ALA   112      45.025  22.109  68.398  1.00  4.17
ATOM    949  CA  ALA   112      45.950  21.869  67.261  1.00  4.17
ATOM    950  C   ALA   112      45.350  20.737  66.370  1.00  4.17
ATOM    951  O   ALA   112      45.379  20.835  65.145  1.00  4.17
ATOM    952  CB  ALA   112      47.342  21.479  67.743  1.00  4.17
ATOM      0  H   ALA   112      45.365  21.952  69.172  1.00  4.17           H   new
ATOM      0  HA  ALA   112      46.044  22.688  66.750  1.00  4.17           H   new
ATOM      0  HB1 ALA   112      47.920  21.330  66.978  1.00  4.17           H   new
ATOM      0  HB2 ALA   112      47.707  22.193  68.289  1.00  4.17           H   new
ATOM      0  HB3 ALA   112      47.287  20.666  68.269  1.00  4.17           H   new
ATOM    954  N   ILE   113      44.837  19.735  67.107  1.00  3.43
ATOM    955  CA  ILE   113      44.207  18.680  66.267  1.00  3.43
ATOM    956  C   ILE   113      42.998  19.048  65.452  1.00  3.43
ATOM    957  O   ILE   113      42.863  18.602  64.314  1.00  3.43
ATOM    958  CB  ILE   113      43.873  17.502  67.210  1.00  3.43
ATOM    959  CG1 ILE   113      45.161  16.839  67.713  1.00  3.43
ATOM    960  CG2 ILE   113      43.040  16.451  66.474  1.00  3.43
ATOM    961  CD1 ILE   113      44.873  15.794  68.786  1.00  3.43
ATOM      0  H   ILE   113      44.833  19.642  67.962  1.00  3.43           H   new
ATOM      0  HA  ILE   113      44.857  18.472  65.578  1.00  3.43           H   new
ATOM      0  HB  ILE   113      43.370  17.853  67.961  1.00  3.43           H   new
ATOM      0 HG12 ILE   113      45.622  16.421  66.969  1.00  3.43           H   new
ATOM      0 HG13 ILE   113      45.756  17.516  68.071  1.00  3.43           H   new
ATOM      0 HG21 ILE   113      42.838  15.718  67.076  1.00  3.43           H   new
ATOM      0 HG22 ILE   113      42.213  16.852  66.164  1.00  3.43           H   new
ATOM      0 HG23 ILE   113      43.541  16.115  65.714  1.00  3.43           H   new
ATOM      0 HD11 ILE   113      45.706  15.395  69.081  1.00  3.43           H   new
ATOM      0 HD12 ILE   113      44.432  16.217  69.540  1.00  3.43           H   new
ATOM      0 HD13 ILE   113      44.297  15.105  68.420  1.00  3.43           H   new
ATOM    963  N   ILE   114      42.110  19.861  65.996  1.00  4.19
ATOM    964  CA  ILE   114      40.924  20.277  65.299  1.00  4.19
ATOM    965  C   ILE   114      41.339  21.092  64.074  1.00  4.19
ATOM    966  O   ILE   114      40.754  20.938  63.004  1.00  4.19
ATOM    967  CB  ILE   114      39.986  21.110  66.201  1.00  4.19
ATOM    968  CG1 ILE   114      39.399  20.236  67.315  1.00  4.19
ATOM    969  CG2 ILE   114      38.832  21.688  65.378  1.00  4.19
ATOM    970  CD1 ILE   114      38.680  21.074  68.367  1.00  4.19
ATOM      0  H   ILE   114      42.185  20.187  66.788  1.00  4.19           H   new
ATOM      0  HA  ILE   114      40.430  19.487  65.029  1.00  4.19           H   new
ATOM      0  HB  ILE   114      40.507  21.830  66.589  1.00  4.19           H   new
ATOM      0 HG12 ILE   114      38.780  19.595  66.932  1.00  4.19           H   new
ATOM      0 HG13 ILE   114      40.109  19.727  67.736  1.00  4.19           H   new
ATOM      0 HG21 ILE   114      38.251  22.208  65.955  1.00  4.19           H   new
ATOM      0 HG22 ILE   114      39.187  22.259  64.679  1.00  4.19           H   new
ATOM      0 HG23 ILE   114      38.325  20.964  64.978  1.00  4.19           H   new
ATOM      0 HD11 ILE   114      38.322  20.492  69.055  1.00  4.19           H   new
ATOM      0 HD12 ILE   114      39.305  21.699  68.766  1.00  4.19           H   new
ATOM      0 HD13 ILE   114      37.955  21.565  67.950  1.00  4.19           H   new
ATOM    972  N   LEU   115      42.346  21.943  64.246  1.00  4.45
ATOM    973  CA  LEU   115      42.840  22.735  63.156  1.00  4.45
ATOM    974  C   LEU   115      43.439  21.811  62.050  1.00  4.45
ATOM    975  O   LEU   115      43.212  22.042  60.865  1.00  4.45
ATOM    976  CB  LEU   115      43.902  23.724  63.645  1.00  4.45
ATOM    977  CG  LEU   115      43.346  24.751  64.638  1.00  4.45
ATOM    978  CD1 LEU   115      44.473  25.634  65.170  1.00  4.45
ATOM    979  CD2 LEU   115      42.308  25.639  63.954  1.00  4.45
ATOM      0  H   LEU   115      42.751  22.069  64.994  1.00  4.45           H   new
ATOM      0  HA  LEU   115      42.100  23.238  62.782  1.00  4.45           H   new
ATOM      0  HB2 LEU   115      44.626  23.233  64.065  1.00  4.45           H   new
ATOM      0  HB3 LEU   115      44.280  24.189  62.882  1.00  4.45           H   new
ATOM      0  HG  LEU   115      42.932  24.270  65.372  1.00  4.45           H   new
ATOM      0 HD11 LEU   115      44.110  26.279  65.797  1.00  4.45           H   new
ATOM      0 HD12 LEU   115      45.132  25.082  65.620  1.00  4.45           H   new
ATOM      0 HD13 LEU   115      44.894  26.102  64.432  1.00  4.45           H   new
ATOM      0 HD21 LEU   115      41.964  26.284  64.591  1.00  4.45           H   new
ATOM      0 HD22 LEU   115      42.721  26.107  63.212  1.00  4.45           H   new
ATOM      0 HD23 LEU   115      41.579  25.090  63.624  1.00  4.45           H   new
ATOM    981  N   LEU   116      44.194  20.768  62.447  1.00  4.17
ATOM    982  CA  LEU   116      44.779  19.867  61.490  1.00  4.17
ATOM    983  C   LEU   116      43.674  19.146  60.721  1.00  4.17
ATOM    984  O   LEU   116      43.780  18.970  59.509  1.00  4.17
ATOM    985  CB  LEU   116      45.688  18.848  62.182  1.00  4.17
ATOM    986  CG  LEU   116      46.893  19.498  62.872  1.00  4.17
ATOM    987  CD1 LEU   116      47.667  18.454  63.674  1.00  4.17
ATOM    988  CD2 LEU   116      47.830  20.111  61.832  1.00  4.17
ATOM      0  H   LEU   116      44.368  20.582  63.268  1.00  4.17           H   new
ATOM      0  HA  LEU   116      45.320  20.383  60.871  1.00  4.17           H   new
ATOM      0  HB2 LEU   116      45.172  18.354  62.839  1.00  4.17           H   new
ATOM      0  HB3 LEU   116      46.003  18.205  61.527  1.00  4.17           H   new
ATOM      0  HG  LEU   116      46.565  20.191  63.466  1.00  4.17           H   new
ATOM      0 HD11 LEU   116      48.426  18.875  64.106  1.00  4.17           H   new
ATOM      0 HD12 LEU   116      47.086  18.067  64.348  1.00  4.17           H   new
ATOM      0 HD13 LEU   116      47.981  17.756  63.079  1.00  4.17           H   new
ATOM      0 HD21 LEU   116      48.588  20.519  62.279  1.00  4.17           H   new
ATOM      0 HD22 LEU   116      48.145  19.418  61.231  1.00  4.17           H   new
ATOM      0 HD23 LEU   116      47.353  20.786  61.324  1.00  4.17           H   new
ATOM    990  N   VAL   117      42.618  18.726  61.361  1.00  3.50
ATOM    991  CA  VAL   117      41.495  18.062  60.695  1.00  3.50
ATOM    992  C   VAL   117      40.776  19.000  59.727  1.00  3.50
ATOM    993  O   VAL   117      40.409  18.589  58.629  1.00  3.50
ATOM    994  CB  VAL   117      40.498  17.513  61.740  1.00  3.50
ATOM    995  CG1 VAL   117      39.261  16.940  61.051  1.00  3.50
ATOM    996  CG2 VAL   117      41.149  16.404  62.565  1.00  3.50
ATOM      0  H   VAL   117      42.516  18.812  62.211  1.00  3.50           H   new
ATOM      0  HA  VAL   117      41.857  17.324  60.180  1.00  3.50           H   new
ATOM      0  HB  VAL   117      40.240  18.248  62.319  1.00  3.50           H   new
ATOM      0 HG11 VAL   117      38.646  16.600  61.720  1.00  3.50           H   new
ATOM      0 HG12 VAL   117      38.825  17.637  60.536  1.00  3.50           H   new
ATOM      0 HG13 VAL   117      39.525  16.219  60.459  1.00  3.50           H   new
ATOM      0 HG21 VAL   117      40.513  16.069  63.216  1.00  3.50           H   new
ATOM      0 HG22 VAL   117      41.421  15.681  61.978  1.00  3.50           H   new
ATOM      0 HG23 VAL   117      41.927  16.757  63.025  1.00  3.50           H   new
ATOM    998  N   ALA   118      40.588  20.251  60.135  1.00  4.25
ATOM    999  CA  ALA   118      39.970  21.241  59.253  1.00  4.25
ATOM   1000  C   ALA   118      40.878  21.418  58.009  1.00  4.25
ATOM   1001  O   ALA   118      40.379  21.508  56.889  1.00  4.25
ATOM   1002  CB  ALA   118      39.776  22.577  59.959  1.00  4.25
ATOM      0  H   ALA   118      40.808  20.547  60.912  1.00  4.25           H   new
ATOM      0  HA  ALA   118      39.091  20.927  58.990  1.00  4.25           H   new
ATOM      0  HB1 ALA   118      39.365  23.209  59.349  1.00  4.25           H   new
ATOM      0  HB2 ALA   118      39.202  22.455  60.731  1.00  4.25           H   new
ATOM      0  HB3 ALA   118      40.637  22.919  60.247  1.00  4.25           H   new
ATOM   1004  N   HIS   119      42.190  21.460  58.209  1.00  4.58
ATOM   1005  CA  HIS   119      43.058  21.538  57.056  1.00  4.58
ATOM   1006  C   HIS   119      43.032  20.442  56.080  1.00  4.58
ATOM   1007  O   HIS   119      43.085  20.686  54.877  1.00  4.58
ATOM   1008  CB  HIS   119      44.478  21.724  57.601  1.00  4.58
ATOM   1009  CG  HIS   119      45.503  21.933  56.524  1.00  4.58
ATOM   1010  ND1 HIS   119      45.620  23.107  55.811  1.00  4.58
ATOM   1011  CD2 HIS   119      46.464  21.101  56.044  1.00  4.58
ATOM   1012  CE1 HIS   119      46.612  22.983  54.938  1.00  4.58
ATOM   1013  NE2 HIS   119      47.141  21.772  55.060  1.00  4.58
ATOM      0  H   HIS   119      42.581  21.445  58.975  1.00  4.58           H   new
ATOM      0  HA  HIS   119      42.723  22.277  56.525  1.00  4.58           H   new
ATOM      0  HB2 HIS   119      44.490  22.485  58.203  1.00  4.58           H   new
ATOM      0  HB3 HIS   119      44.722  20.945  58.124  1.00  4.58           H   new
ATOM      0  HD1 HIS   119      45.130  23.806  55.915  1.00  4.58           H   new
ATOM      0  HD2 HIS   119      46.632  20.233  56.332  1.00  4.58           H   new
ATOM      0  HE1 HIS   119      46.891  23.637  54.339  1.00  4.58           H   new
ATOM   1015  N   TYR   120      42.941  19.245  56.680  1.00  3.91
ATOM   1016  CA  TYR   120      42.854  18.024  55.917  1.00  3.91
ATOM   1017  C   TYR   120      41.575  18.005  55.069  1.00  3.91
ATOM   1018  O   TYR   120      41.624  17.667  53.889  1.00  3.91
ATOM   1019  CB  TYR   120      42.883  16.807  56.848  1.00  3.91
ATOM   1020  CG  TYR   120      42.805  15.500  56.085  1.00  3.91
ATOM   1021  CD1 TYR   120      43.966  14.888  55.609  1.00  3.91
ATOM   1022  CD2 TYR   120      41.570  14.896  55.849  1.00  3.91
ATOM   1023  CE1 TYR   120      43.892  13.684  54.906  1.00  3.91
ATOM   1024  CE2 TYR   120      41.493  13.692  55.147  1.00  3.91
ATOM   1025  CZ  TYR   120      42.656  13.090  54.677  1.00  3.91
ATOM   1026  OH  TYR   120      42.582  11.905  53.985  1.00  3.91
ATOM      0  H   TYR   120      42.929  19.134  57.533  1.00  3.91           H   new
ATOM      0  HA  TYR   120      43.620  17.983  55.324  1.00  3.91           H   new
ATOM      0  HB2 TYR   120      43.697  16.824  57.375  1.00  3.91           H   new
ATOM      0  HB3 TYR   120      42.141  16.861  57.471  1.00  3.91           H   new
ATOM      0  HD1 TYR   120      44.793  15.285  55.761  1.00  3.91           H   new
ATOM      0  HD2 TYR   120      40.792  15.298  56.162  1.00  3.91           H   new
ATOM      0  HE1 TYR   120      44.668  13.280  54.591  1.00  3.91           H   new
ATOM      0  HE2 TYR   120      40.667  13.293  54.994  1.00  3.91           H   new
ATOM      0  HH  TYR   120      42.784  11.269  54.495  1.00  3.91           H   new
ATOM   1028  N   MET   121      40.433  18.371  55.662  1.00  3.98
ATOM   1029  CA  MET   121      39.180  18.422  54.947  1.00  3.98
ATOM   1030  C   MET   121      39.234  19.454  53.830  1.00  3.98
ATOM   1031  O   MET   121      38.719  19.210  52.741  1.00  3.98
ATOM   1032  CB  MET   121      38.033  18.750  55.906  1.00  3.98
ATOM   1033  CG  MET   121      37.930  17.717  57.028  1.00  3.98
ATOM   1034  SD  MET   121      37.560  16.071  56.381  1.00  3.98
ATOM   1035  CE  MET   121      35.876  16.370  55.812  1.00  3.98
ATOM      0  H   MET   121      40.376  18.594  56.490  1.00  3.98           H   new
ATOM      0  HA  MET   121      39.023  17.550  54.552  1.00  3.98           H   new
ATOM      0  HB2 MET   121      38.170  19.631  56.287  1.00  3.98           H   new
ATOM      0  HB3 MET   121      37.197  18.780  55.415  1.00  3.98           H   new
ATOM      0  HG2 MET   121      38.764  17.691  57.523  1.00  3.98           H   new
ATOM      0  HG3 MET   121      37.237  17.984  57.652  1.00  3.98           H   new
ATOM      0  HE1 MET   121      35.516  15.557  55.423  1.00  3.98           H   new
ATOM      0  HE2 MET   121      35.324  16.641  56.562  1.00  3.98           H   new
ATOM      0  HE3 MET   121      35.880  17.073  55.144  1.00  3.98           H   new
ATOM   1037  N   TYR   122      39.894  20.617  54.161  1.00  4.86
ATOM   1038  CA  TYR   122      40.009  21.680  53.060  1.00  4.86
ATOM   1039  C   TYR   122      40.808  21.200  51.852  1.00  4.86
ATOM   1040  O   TYR   122      40.425  21.464  50.714  1.00  4.86
ATOM   1041  CB  TYR   122      40.650  22.945  53.641  1.00  4.86
ATOM   1042  CG  TYR   122      40.784  24.046  52.608  1.00  4.86
ATOM   1043  CD1 TYR   122      39.790  25.017  52.476  1.00  4.86
ATOM   1044  CD2 TYR   122      41.904  24.099  51.778  1.00  4.86
ATOM   1045  CE1 TYR   122      39.915  26.031  51.524  1.00  4.86
ATOM   1046  CE2 TYR   122      42.031  25.112  50.825  1.00  4.86
ATOM   1047  CZ  TYR   122      41.036  26.074  50.702  1.00  4.86
ATOM   1048  OH  TYR   122      41.159  27.072  49.765  1.00  4.86
ATOM      0  H   TYR   122      40.247  20.807  54.922  1.00  4.86           H   new
ATOM      0  HA  TYR   122      39.111  21.868  52.744  1.00  4.86           H   new
ATOM      0  HB2 TYR   122      40.115  23.265  54.384  1.00  4.86           H   new
ATOM      0  HB3 TYR   122      41.526  22.728  53.995  1.00  4.86           H   new
ATOM      0  HD1 TYR   122      39.040  24.988  53.025  1.00  4.86           H   new
ATOM      0  HD2 TYR   122      42.570  23.456  51.860  1.00  4.86           H   new
ATOM      0  HE1 TYR   122      39.250  26.676  51.440  1.00  4.86           H   new
ATOM      0  HE2 TYR   122      42.780  25.143  50.274  1.00  4.86           H   new
ATOM      0  HH  TYR   122      41.880  26.975  49.345  1.00  4.86           H   new
ATOM   1050  N   LEU   123      41.909  20.492  52.102  1.00  4.91
ATOM   1051  CA  LEU   123      42.732  19.970  51.013  1.00  4.91
ATOM   1052  C   LEU   123      41.938  18.977  50.167  1.00  4.91
ATOM   1053  O   LEU   123      41.997  19.026  48.941  1.00  4.91
ATOM   1054  CB  LEU   123      43.990  19.297  51.570  1.00  4.91
ATOM   1055  CG  LEU   123      44.944  20.288  52.246  1.00  4.91
ATOM   1056  CD1 LEU   123      46.157  19.550  52.810  1.00  4.91
ATOM   1057  CD2 LEU   123      45.429  21.328  51.237  1.00  4.91
ATOM      0  H   LEU   123      42.195  20.304  52.891  1.00  4.91           H   new
ATOM      0  HA  LEU   123      42.998  20.714  50.450  1.00  4.91           H   new
ATOM      0  HB2 LEU   123      43.731  18.616  52.210  1.00  4.91           H   new
ATOM      0  HB3 LEU   123      44.457  18.846  50.849  1.00  4.91           H   new
ATOM      0  HG  LEU   123      44.464  20.729  52.965  1.00  4.91           H   new
ATOM      0 HD11 LEU   123      46.754  20.186  53.235  1.00  4.91           H   new
ATOM      0 HD12 LEU   123      45.863  18.896  53.463  1.00  4.91           H   new
ATOM      0 HD13 LEU   123      46.625  19.099  52.090  1.00  4.91           H   new
ATOM      0 HD21 LEU   123      46.031  21.949  51.676  1.00  4.91           H   new
ATOM      0 HD22 LEU   123      45.896  20.883  50.512  1.00  4.91           H   new
ATOM      0 HD23 LEU   123      44.668  21.813  50.881  1.00  4.91           H   new
ATOM   1059  N   ILE   124      41.205  18.100  50.811  1.00  4.30
ATOM   1060  CA  ILE   124      40.383  17.135  50.123  1.00  4.30
ATOM   1061  C   ILE   124      39.256  17.800  49.334  1.00  4.30
ATOM   1062  O   ILE   124      38.956  17.384  48.218  1.00  4.30
ATOM   1063  CB  ILE   124      39.800  16.119  51.130  1.00  4.30
ATOM   1064  CG1 ILE   124      40.925  15.296  51.770  1.00  4.30
ATOM   1065  CG2 ILE   124      38.839  15.161  50.423  1.00  4.30
ATOM   1066  CD1 ILE   124      41.716  14.517  50.726  1.00  4.30
ATOM      0  H   ILE   124      41.169  18.046  51.669  1.00  4.30           H   new
ATOM      0  HA  ILE   124      40.949  16.671  49.487  1.00  4.30           H   new
ATOM      0  HB  ILE   124      39.325  16.615  51.815  1.00  4.30           H   new
ATOM      0 HG12 ILE   124      41.523  15.886  52.255  1.00  4.30           H   new
ATOM      0 HG13 ILE   124      40.548  14.680  52.417  1.00  4.30           H   new
ATOM      0 HG21 ILE   124      38.481  14.529  51.066  1.00  4.30           H   new
ATOM      0 HG22 ILE   124      38.112  15.666  50.026  1.00  4.30           H   new
ATOM      0 HG23 ILE   124      39.315  14.680  49.728  1.00  4.30           H   new
ATOM      0 HD11 ILE   124      42.417  14.009  51.163  1.00  4.30           H   new
ATOM      0 HD12 ILE   124      41.123  13.910  50.257  1.00  4.30           H   new
ATOM      0 HD13 ILE   124      42.112  15.135  50.092  1.00  4.30           H   new
ATOM   1067  N   PRO   125      38.664  18.846  49.966  1.00  4.57
ATOM   1068  CA  PRO   125      37.605  19.528  49.149  1.00  4.57
ATOM   1069  C   PRO   125      38.101  20.238  47.980  1.00  4.57
ATOM   1070  O   PRO   125      37.431  20.274  46.950  1.00  4.57
ATOM   1071  CB  PRO   125      36.982  20.492  50.160  1.00  4.57
ATOM   1072  CG  PRO   125      37.228  19.868  51.516  1.00  4.57
ATOM   1073  CD  PRO   125      38.609  19.240  51.454  1.00  4.57
ATOM      0  HA  PRO   125      36.988  18.887  48.761  1.00  4.57           H   new
ATOM      0  HB2 PRO   125      37.388  21.371  50.101  1.00  4.57           H   new
ATOM      0  HB3 PRO   125      36.033  20.606  49.995  1.00  4.57           H   new
ATOM      0  HG2 PRO   125      37.183  20.537  52.217  1.00  4.57           H   new
ATOM      0  HG3 PRO   125      36.553  19.201  51.717  1.00  4.57           H   new
ATOM      0  HD2 PRO   125      39.310  19.864  51.698  1.00  4.57           H   new
ATOM      0  HD3 PRO   125      38.694  18.474  52.043  1.00  4.57           H   new
ATOM   1075  N   GLY   126      39.312  20.848  48.054  1.00  5.17
ATOM   1076  CA  GLY   126      39.923  21.502  46.869  1.00  5.17
ATOM   1077  C   GLY   126      40.131  20.490  45.742  1.00  5.17
ATOM   1078  O   GLY   126      39.810  20.775  44.591  1.00  5.17
ATOM      0  H   GLY   126      39.786  20.892  48.770  1.00  5.17           H   new
ATOM      0  HA2 GLY   126      39.352  22.223  46.561  1.00  5.17           H   new
ATOM      0  HA3 GLY   126      40.773  21.899  47.115  1.00  5.17           H   new
ATOM   1080  N   LEU   127      40.676  19.296  46.135  1.00  5.21
ATOM   1081  CA  LEU   127      40.914  18.206  45.105  1.00  5.21
ATOM   1082  C   LEU   127      39.561  17.731  44.514  1.00  5.21
ATOM   1083  O   LEU   127      39.456  17.519  43.308  1.00  5.21
ATOM   1084  CB  LEU   127      41.657  17.022  45.730  1.00  5.21
ATOM   1085  CG  LEU   127      43.062  17.394  46.219  1.00  5.21
ATOM   1086  CD1 LEU   127      43.685  16.220  46.972  1.00  5.21
ATOM   1087  CD2 LEU   127      43.958  17.747  45.034  1.00  5.21
ATOM      0  H   LEU   127      40.904  19.099  46.940  1.00  5.21           H   new
ATOM      0  HA  LEU   127      41.463  18.571  44.393  1.00  5.21           H   new
ATOM      0  HB2 LEU   127      41.140  16.678  46.475  1.00  5.21           H   new
ATOM      0  HB3 LEU   127      41.725  16.307  45.078  1.00  5.21           H   new
ATOM      0  HG  LEU   127      42.985  18.159  46.810  1.00  5.21           H   new
ATOM      0 HD11 LEU   127      44.573  16.465  47.277  1.00  5.21           H   new
ATOM      0 HD12 LEU   127      43.132  15.995  47.736  1.00  5.21           H   new
ATOM      0 HD13 LEU   127      43.747  15.453  46.382  1.00  5.21           H   new
ATOM      0 HD21 LEU   127      44.843  17.980  45.355  1.00  5.21           H   new
ATOM      0 HD22 LEU   127      44.022  16.985  44.438  1.00  5.21           H   new
ATOM      0 HD23 LEU   127      43.579  18.501  44.555  1.00  5.21           H   new
ATOM   1089  N   GLN   128      38.536  17.581  45.393  1.00  4.67
ATOM   1090  CA  GLN   128      37.214  17.138  44.959  1.00  4.67
ATOM   1091  C   GLN   128      36.567  18.133  43.999  1.00  4.67
ATOM   1092  O   GLN   128      35.995  17.731  42.988  1.00  4.67
ATOM   1093  CB  GLN   128      36.312  16.918  46.175  1.00  4.67
ATOM   1094  CG  GLN   128      36.741  15.690  46.979  1.00  4.67
ATOM   1095  CD  GLN   128      35.902  15.543  48.245  1.00  4.67
ATOM   1096  NE2 GLN   128      35.318  14.385  48.464  1.00  4.67
ATOM   1097  OE1 GLN   128      35.778  16.473  49.029  1.00  4.67
ATOM      0  H   GLN   128      38.601  17.734  46.237  1.00  4.67           H   new
ATOM      0  HA  GLN   128      37.325  16.301  44.481  1.00  4.67           H   new
ATOM      0  HB2 GLN   128      36.337  17.703  46.744  1.00  4.67           H   new
ATOM      0  HB3 GLN   128      35.394  16.809  45.882  1.00  4.67           H   new
ATOM      0  HG2 GLN   128      36.650  14.894  46.433  1.00  4.67           H   new
ATOM      0  HG3 GLN   128      37.679  15.766  47.216  1.00  4.67           H   new
ATOM      0 HE21 GLN   128      35.416  13.741  47.902  1.00  4.67           H   new
ATOM      0 HE22 GLN   128      34.839  14.272  49.169  1.00  4.67           H   new
ATOM   1099  N   ALA   129      36.666  19.421  44.316  1.00  5.41
ATOM   1100  CA  ALA   129      36.075  20.482  43.524  1.00  5.41
ATOM   1101  C   ALA   129      36.727  20.487  42.142  1.00  5.41
ATOM   1102  O   ALA   129      36.033  20.599  41.134  1.00  5.41
ATOM   1103  CB  ALA   129      36.251  21.838  44.195  1.00  5.41
ATOM      0  H   ALA   129      37.087  19.703  45.011  1.00  5.41           H   new
ATOM      0  HA  ALA   129      35.122  20.320  43.441  1.00  5.41           H   new
ATOM      0  HB1 ALA   129      35.847  22.527  43.644  1.00  5.41           H   new
ATOM      0  HB2 ALA   129      35.822  21.827  45.065  1.00  5.41           H   new
ATOM      0  HB3 ALA   129      37.197  22.025  44.304  1.00  5.41           H   new
ATOM   1105  N   ALA   130      38.087  20.358  42.071  1.00  5.30
ATOM   1106  CA  ALA   130      38.807  20.330  40.800  1.00  5.30
ATOM   1107  C   ALA   130      38.417  19.119  40.012  1.00  5.30
ATOM   1108  O   ALA   130      38.245  19.202  38.798  1.00  5.30
ATOM   1109  CB  ALA   130      40.312  20.345  41.037  1.00  5.30
ATOM      0  H   ALA   130      38.594  20.286  42.762  1.00  5.30           H   new
ATOM      0  HA  ALA   130      38.569  21.122  40.293  1.00  5.30           H   new
ATOM      0  HB1 ALA   130      40.774  20.326  40.184  1.00  5.30           H   new
ATOM      0  HB2 ALA   130      40.556  21.151  41.519  1.00  5.30           H   new
ATOM      0  HB3 ALA   130      40.565  19.568  41.559  1.00  5.30           H   new
ATOM   1111  N   ALA   131      38.260  17.941  40.703  1.00  5.21
ATOM   1112  CA  ALA   131      37.837  16.710  39.963  1.00  5.21
ATOM   1113  C   ALA   131      36.520  16.881  39.366  1.00  5.21
ATOM   1114  O   ALA   131      36.311  16.502  38.216  1.00  5.21
ATOM   1115  CB  ALA   131      37.838  15.510  40.903  1.00  5.21
ATOM      0  H   ALA   131      38.386  17.841  41.548  1.00  5.21           H   new
ATOM      0  HA  ALA   131      38.472  16.554  39.247  1.00  5.21           H   new
ATOM      0  HB1 ALA   131      37.563  14.717  40.416  1.00  5.21           H   new
ATOM      0  HB2 ALA   131      38.731  15.378  41.258  1.00  5.21           H   new
ATOM      0  HB3 ALA   131      37.221  15.671  41.634  1.00  5.21           H   new
ATOM   1117  N   ALA   132      35.604  17.436  40.065  1.00  5.40
ATOM   1118  CA  ALA   132      34.250  17.687  39.546  1.00  5.40
ATOM   1119  C   ALA   132      34.182  18.617  38.365  1.00  5.40
ATOM   1120  O   ALA   132      33.480  18.334  37.397  1.00  5.40
ATOM   1121  CB  ALA   132      33.401  18.226  40.691  1.00  5.40
ATOM      0  H   ALA   132      35.720  17.696  40.877  1.00  5.40           H   new
ATOM      0  HA  ALA   132      33.915  16.841  39.209  1.00  5.40           H   new
ATOM      0  HB1 ALA   132      32.501  18.400  40.373  1.00  5.40           H   new
ATOM      0  HB2 ALA   132      33.370  17.572  41.407  1.00  5.40           H   new
ATOM      0  HB3 ALA   132      33.791  19.050  41.023  1.00  5.40           H   new
ATOM   1123  N   ARG   133      34.925  19.730  38.451  1.00  5.76
ATOM   1124  CA  ARG   133      34.998  20.720  37.316  1.00  5.76
ATOM   1125  C   ARG   133      35.705  20.083  36.120  1.00  5.76
ATOM   1126  O   ARG   133      35.306  20.304  34.979  1.00  5.76
ATOM   1127  CB  ARG   133      35.735  21.992  37.744  1.00  5.76
ATOM   1128  CG  ARG   133      34.941  22.780  38.786  1.00  5.76
ATOM   1129  CD  ARG   133      35.715  24.018  39.233  1.00  5.76
ATOM   1130  NE  ARG   133      34.924  24.770  40.230  1.00  5.76
ATOM   1131  CZ  ARG   133      35.392  25.846  40.837  1.00  5.76
ATOM   1132  NH1 ARG   133      34.654  26.487  41.720  1.00  5.76
ATOM   1133  NH2 ARG   133      36.603  26.280  40.558  1.00  5.76
ATOM      0  H   ARG   133      35.394  19.943  39.140  1.00  5.76           H   new
ATOM      0  HA  ARG   133      34.094  20.965  37.064  1.00  5.76           H   new
ATOM      0  HB2 ARG   133      36.603  21.757  38.108  1.00  5.76           H   new
ATOM      0  HB3 ARG   133      35.895  22.551  36.967  1.00  5.76           H   new
ATOM      0  HG2 ARG   133      34.085  23.045  38.414  1.00  5.76           H   new
ATOM      0  HG3 ARG   133      34.755  22.215  39.552  1.00  5.76           H   new
ATOM      0  HD2 ARG   133      36.567  23.756  39.615  1.00  5.76           H   new
ATOM      0  HD3 ARG   133      35.908  24.583  38.468  1.00  5.76           H   new
ATOM      0  HE  ARG   133      34.131  24.497  40.422  1.00  5.76           H   new
ATOM      0 HH11 ARG   133      33.863  26.206  41.904  1.00  5.76           H   new
ATOM      0 HH12 ARG   133      34.964  27.187  42.112  1.00  5.76           H   new
ATOM      0 HH21 ARG   133      37.087  25.863  39.982  1.00  5.76           H   new
ATOM      0 HH22 ARG   133      36.910  26.980  40.952  1.00  5.76           H   new
ATOM   1135  N   ALA   134      36.793  19.254  36.381  1.00  5.54
ATOM   1136  CA  ALA   134      37.474  18.572  35.298  1.00  5.54
ATOM   1137  C   ALA   134      36.474  17.643  34.520  1.00  5.54
ATOM   1138  O   ALA   134      36.498  17.604  33.292  1.00  5.54
ATOM   1139  CB  ALA   134      38.644  17.757  35.833  1.00  5.54
ATOM      0  H   ALA   134      37.114  19.102  37.164  1.00  5.54           H   new
ATOM      0  HA  ALA   134      37.818  19.240  34.684  1.00  5.54           H   new
ATOM      0  HB1 ALA   134      39.089  17.307  35.097  1.00  5.54           H   new
ATOM      0  HB2 ALA   134      39.272  18.347  36.278  1.00  5.54           H   new
ATOM      0  HB3 ALA   134      38.317  17.097  36.464  1.00  5.54           H   new
ATOM   1141  N   ALA   135      35.614  16.923  35.289  1.00  5.38
ATOM   1142  CA  ALA   135      34.676  16.055  34.720  1.00  5.38
ATOM   1143  C   ALA   135      33.681  16.780  33.810  1.00  5.38
ATOM   1144  O   ALA   135      33.397  16.311  32.710  1.00  5.38
ATOM   1145  CB  ALA   135      33.937  15.316  35.829  1.00  5.38
ATOM      0  H   ALA   135      35.594  16.956  36.148  1.00  5.38           H   new
ATOM      0  HA  ALA   135      35.157  15.425  34.161  1.00  5.38           H   new
ATOM      0  HB1 ALA   135      33.286  14.713  35.438  1.00  5.38           H   new
ATOM      0  HB2 ALA   135      34.571  14.807  36.358  1.00  5.38           H   new
ATOM      0  HB3 ALA   135      33.483  15.957  36.398  1.00  5.38           H   new
ATOM   1147  N   GLN   136      33.205  17.884  34.301  1.00  5.89
ATOM   1148  CA  GLN   136      32.274  18.671  33.495  1.00  5.89
ATOM   1149  C   GLN   136      32.948  19.167  32.164  1.00  5.89
ATOM   1150  O   GLN   136      32.323  19.128  31.106  1.00  5.89
ATOM   1151  CB  GLN   136      31.758  19.867  34.300  1.00  5.89
ATOM   1152  CG  GLN   136      30.860  19.422  35.455  1.00  5.89
ATOM   1153  CD  GLN   136      29.628  18.686  34.939  1.00  5.89
ATOM   1154  NE2 GLN   136      29.283  17.568  35.540  1.00  5.89
ATOM   1155  OE1 GLN   136      28.983  19.124  33.997  1.00  5.89
ATOM      0  H   GLN   136      33.391  18.205  35.077  1.00  5.89           H   new
ATOM      0  HA  GLN   136      31.527  18.099  33.259  1.00  5.89           H   new
ATOM      0  HB2 GLN   136      32.509  20.372  34.649  1.00  5.89           H   new
ATOM      0  HB3 GLN   136      31.263  20.462  33.715  1.00  5.89           H   new
ATOM      0  HG2 GLN   136      31.359  18.844  36.053  1.00  5.89           H   new
ATOM      0  HG3 GLN   136      30.586  20.195  35.972  1.00  5.89           H   new
ATOM      0 HE21 GLN   136      29.748  17.274  36.201  1.00  5.89           H   new
ATOM      0 HE22 GLN   136      28.593  17.131  35.272  1.00  5.89           H   new
ATOM   1157  N   LYS   137      34.251  19.621  32.301  1.00  5.90
ATOM   1158  CA  LYS   137      34.996  20.092  31.121  1.00  5.90
ATOM   1159  C   LYS   137      35.225  18.965  30.130  1.00  5.90
ATOM   1160  O   LYS   137      35.139  19.178  28.923  1.00  5.90
ATOM   1161  CB  LYS   137      36.336  20.699  31.548  1.00  5.90
ATOM   1162  CG  LYS   137      36.144  22.034  32.268  1.00  5.90
ATOM   1163  CD  LYS   137      37.491  22.613  32.704  1.00  5.90
ATOM   1164  CE  LYS   137      37.297  23.938  33.440  1.00  5.90
ATOM   1165  NZ  LYS   137      38.616  24.491  33.845  1.00  5.90
ATOM      0  H   LYS   137      34.683  19.654  33.044  1.00  5.90           H   new
ATOM      0  HA  LYS   137      34.463  20.774  30.683  1.00  5.90           H   new
ATOM      0  HB2 LYS   137      36.802  20.080  32.132  1.00  5.90           H   new
ATOM      0  HB3 LYS   137      36.897  20.829  30.767  1.00  5.90           H   new
ATOM      0  HG2 LYS   137      35.692  22.661  31.682  1.00  5.90           H   new
ATOM      0  HG3 LYS   137      35.574  21.909  33.043  1.00  5.90           H   new
ATOM      0  HD2 LYS   137      37.948  21.981  33.281  1.00  5.90           H   new
ATOM      0  HD3 LYS   137      38.056  22.749  31.928  1.00  5.90           H   new
ATOM      0  HE2 LYS   137      36.835  24.570  32.868  1.00  5.90           H   new
ATOM      0  HE3 LYS   137      36.740  23.804  34.223  1.00  5.90           H   new
ATOM      0  HZ1 LYS   137      38.496  25.262  34.273  1.00  5.90           H   new
ATOM      0  HZ2 LYS   137      39.027  23.914  34.384  1.00  5.90           H   new
ATOM      0  HZ3 LYS   137      39.115  24.628  33.121  1.00  5.90           H   new
ATOM   1167  N   ARG   138      35.506  17.780  30.650  1.00  6.00
ATOM   1168  CA  ARG   138      35.671  16.613  29.783  1.00  6.00
ATOM   1169  C   ARG   138      34.413  16.283  28.981  1.00  6.00
ATOM   1170  O   ARG   138      34.499  15.997  27.789  1.00  6.00
ATOM   1171  CB  ARG   138      36.083  15.407  30.632  1.00  6.00
ATOM   1172  CG  ARG   138      36.306  14.163  29.772  1.00  6.00
ATOM   1173  CD  ARG   138      36.656  12.958  30.645  1.00  6.00
ATOM   1174  NE  ARG   138      35.523  12.645  31.541  1.00  6.00
ATOM   1175  CZ  ARG   138      34.453  11.993  31.124  1.00  6.00
ATOM   1176  NH1 ARG   138      33.464  11.733  31.956  1.00  6.00
ATOM   1177  NH2 ARG   138      34.373  11.600  29.870  1.00  6.00
ATOM      0  H   ARG   138      35.605  17.626  31.490  1.00  6.00           H   new
ATOM      0  HA  ARG   138      36.363  16.827  29.138  1.00  6.00           H   new
ATOM      0  HB2 ARG   138      36.896  15.615  31.118  1.00  6.00           H   new
ATOM      0  HB3 ARG   138      35.396  15.226  31.293  1.00  6.00           H   new
ATOM      0  HG2 ARG   138      35.507  13.973  29.256  1.00  6.00           H   new
ATOM      0  HG3 ARG   138      37.021  14.327  29.137  1.00  6.00           H   new
ATOM      0  HD2 ARG   138      36.859  12.191  30.087  1.00  6.00           H   new
ATOM      0  HD3 ARG   138      37.451  13.147  31.168  1.00  6.00           H   new
ATOM      0  HE  ARG   138      35.562  12.896  32.363  1.00  6.00           H   new
ATOM      0 HH11 ARG   138      33.513  11.988  32.776  1.00  6.00           H   new
ATOM      0 HH12 ARG   138      32.770  11.308  31.679  1.00  6.00           H   new
ATOM      0 HH21 ARG   138      35.017  11.768  29.325  1.00  6.00           H   new
ATOM      0 HH22 ARG   138      33.677  11.175  29.596  1.00  6.00           H   new
ATOM   1179  N   THR   139      33.335  16.344  29.654  1.00  5.66
ATOM   1180  CA  THR   139      32.074  16.076  28.965  1.00  5.66
ATOM   1181  C   THR   139      31.828  17.151  27.806  1.00  5.66
ATOM   1182  O   THR   139      31.377  16.795  26.720  1.00  5.66
ATOM   1183  CB  THR   139      30.889  16.096  29.951  1.00  5.66
ATOM   1184  OG1 THR   139      31.086  15.091  30.936  1.00  5.66
ATOM   1185  CG2 THR   139      29.567  15.829  29.235  1.00  5.66
ATOM      0  H   THR   139      33.276  16.531  30.491  1.00  5.66           H   new
ATOM      0  HA  THR   139      32.135  15.192  28.571  1.00  5.66           H   new
ATOM      0  HB  THR   139      30.848  16.975  30.359  1.00  5.66           H   new
ATOM      0  HG1 THR   139      31.704  15.324  31.455  1.00  5.66           H   new
ATOM      0 HG21 THR   139      28.841  15.847  29.878  1.00  5.66           H   new
ATOM      0 HG22 THR   139      29.420  16.512  28.562  1.00  5.66           H   new
ATOM      0 HG23 THR   139      29.599  14.958  28.810  1.00  5.66           H   new
ATOM   1187  N   ALA   140      32.167  18.429  28.147  1.00  6.44
ATOM   1188  CA  ALA   140      32.010  19.470  27.138  1.00  6.44
ATOM   1189  C   ALA   140      32.764  19.350  25.931  1.00  6.44
ATOM   1190  O   ALA   140      32.234  19.584  24.847  1.00  6.44
ATOM   1191  CB  ALA   140      32.328  20.790  27.830  1.00  6.44
ATOM      0  H   ALA   140      32.469  18.683  28.911  1.00  6.44           H   new
ATOM      0  HA  ALA   140      31.099  19.396  26.813  1.00  6.44           H   new
ATOM      0  HB1 ALA   140      32.237  21.518  27.196  1.00  6.44           H   new
ATOM      0  HB2 ALA   140      31.713  20.925  28.568  1.00  6.44           H   new
ATOM      0  HB3 ALA   140      33.237  20.768  28.168  1.00  6.44           H   new
ATOM   1193  N   ALA   141      34.051  18.964  26.119  1.00  7.41
ATOM   1194  CA  ALA   141      34.981  18.787  24.957  1.00  7.41
ATOM   1195  C   ALA   141      34.504  17.710  24.011  1.00  7.41
ATOM   1196  O   ALA   141      34.468  17.925  22.802  1.00  7.41
ATOM   1197  CB  ALA   141      36.379  18.460  25.466  1.00  7.41
ATOM      0  H   ALA   141      34.401  18.803  26.888  1.00  7.41           H   new
ATOM      0  HA  ALA   141      35.000  19.620  24.460  1.00  7.41           H   new
ATOM      0  HB1 ALA   141      36.979  18.346  24.713  1.00  7.41           H   new
ATOM      0  HB2 ALA   141      36.698  19.185  26.026  1.00  7.41           H   new
ATOM      0  HB3 ALA   141      36.351  17.640  25.984  1.00  7.41           H   new
ATOM   1199  N   GLY   142      34.152  16.614  24.535  1.00 14.74
ATOM   1200  CA  GLY   142      33.840  15.443  23.756  1.00 14.74
ATOM   1201  C   GLY   142      32.670  15.594  22.845  1.00 14.74
ATOM   1202  O   GLY   142      32.714  15.137  21.704  1.00 14.74
ATOM      0  H   GLY   142      34.077  16.498  25.384  1.00 14.74           H   new
ATOM      0  HA2 GLY   142      34.617  15.205  23.227  1.00 14.74           H   new
ATOM      0  HA3 GLY   142      33.671  14.703  24.360  1.00 14.74           H   new
ATOM   1204  N   ILE   143      31.584  16.269  23.370  1.00 14.52
ATOM   1205  CA  ILE   143      30.290  16.644  22.767  1.00 14.52
ATOM   1206  C   ILE   143      30.517  17.750  21.674  1.00 14.52
ATOM   1207  O   ILE   143      29.937  17.677  20.593  1.00 14.52
ATOM   1208  CB  ILE   143      29.293  17.148  23.835  1.00 14.52
ATOM   1209  CG1 ILE   143      28.890  16.004  24.773  1.00 14.52
ATOM   1210  CG2 ILE   143      28.031  17.698  23.167  1.00 14.52
ATOM   1211  CD1 ILE   143      28.117  16.516  25.983  1.00 14.52
ATOM      0  H   ILE   143      31.616  16.540  24.186  1.00 14.52           H   new
ATOM      0  HA  ILE   143      29.907  15.854  22.355  1.00 14.52           H   new
ATOM      0  HB  ILE   143      29.729  17.850  24.343  1.00 14.52           H   new
ATOM      0 HG12 ILE   143      28.346  15.363  24.288  1.00 14.52           H   new
ATOM      0 HG13 ILE   143      29.684  15.534  25.071  1.00 14.52           H   new
ATOM      0 HG21 ILE   143      27.414  18.011  23.847  1.00 14.52           H   new
ATOM      0 HG22 ILE   143      28.269  18.435  22.583  1.00 14.52           H   new
ATOM      0 HG23 ILE   143      27.609  16.997  22.646  1.00 14.52           H   new
ATOM      0 HD11 ILE   143      27.878  15.769  26.554  1.00 14.52           H   new
ATOM      0 HD12 ILE   143      28.670  17.139  26.480  1.00 14.52           H   new
ATOM      0 HD13 ILE   143      27.311  16.966  25.685  1.00 14.52           H   new
ATOM   1213  N   MET   144      31.412  18.750  22.071  1.00 15.04
ATOM   1214  CA  MET   144      31.710  19.760  21.075  1.00 15.04
ATOM   1215  C   MET   144      32.374  19.110  19.899  1.00 15.04
ATOM   1216  O   MET   144      32.155  19.523  18.762  1.00 15.04
ATOM   1217  CB  MET   144      32.614  20.855  21.646  1.00 15.04
ATOM   1218  CG  MET   144      31.881  21.696  22.691  1.00 15.04
ATOM   1219  SD  MET   144      32.892  23.086  23.250  1.00 15.04
ATOM   1220  CE  MET   144      34.071  22.179  24.267  1.00 15.04
ATOM      0  H   MET   144      31.798  18.825  22.836  1.00 15.04           H   new
ATOM      0  HA  MET   144      30.879  20.177  20.798  1.00 15.04           H   new
ATOM      0  HB2 MET   144      33.400  20.451  22.047  1.00 15.04           H   new
ATOM      0  HB3 MET   144      32.924  21.428  20.927  1.00 15.04           H   new
ATOM      0  HG2 MET   144      31.051  22.029  22.316  1.00 15.04           H   new
ATOM      0  HG3 MET   144      31.647  21.139  23.450  1.00 15.04           H   new
ATOM      0  HE1 MET   144      34.708  22.799  24.656  1.00 15.04           H   new
ATOM      0  HE2 MET   144      33.598  21.715  24.976  1.00 15.04           H   new
ATOM      0  HE3 MET   144      34.543  21.534  23.718  1.00 15.04           H   new
ATOM   1222  N   LYS   145      33.157  18.119  20.152  1.00  6.60
ATOM   1223  CA  LYS   145      33.920  17.313  19.156  1.00  6.60
ATOM   1224  C   LYS   145      32.958  16.343  18.477  1.00  6.60
ATOM   1225  O   LYS   145      31.826  16.180  18.928  1.00  6.60
ATOM   1226  CB  LYS   145      35.068  16.542  19.815  1.00  6.60
ATOM   1227  CG  LYS   145      36.155  17.486  20.330  1.00  6.60
ATOM   1228  CD  LYS   145      37.288  16.698  20.988  1.00  6.60
ATOM   1229  CE  LYS   145      38.380  17.641  21.491  1.00  6.60
ATOM   1230  NZ  LYS   145      39.484  16.857  22.106  1.00  6.60
ATOM      0  H   LYS   145      33.293  17.850  20.957  1.00  6.60           H   new
ATOM      0  HA  LYS   145      34.313  17.912  18.502  1.00  6.60           H   new
ATOM      0  HB2 LYS   145      34.723  16.012  20.551  1.00  6.60           H   new
ATOM      0  HB3 LYS   145      35.452  15.923  19.175  1.00  6.60           H   new
ATOM      0  HG2 LYS   145      36.506  18.014  19.596  1.00  6.60           H   new
ATOM      0  HG3 LYS   145      35.774  18.108  20.969  1.00  6.60           H   new
ATOM      0  HD2 LYS   145      36.939  16.177  21.728  1.00  6.60           H   new
ATOM      0  HD3 LYS   145      37.664  16.070  20.351  1.00  6.60           H   new
ATOM      0  HE2 LYS   145      38.722  18.174  20.756  1.00  6.60           H   new
ATOM      0  HE3 LYS   145      38.010  18.259  22.141  1.00  6.60           H   new
ATOM      0  HZ1 LYS   145      40.116  17.412  22.397  1.00  6.60           H   new
ATOM      0  HZ2 LYS   145      39.167  16.384  22.790  1.00  6.60           H   new
ATOM      0  HZ3 LYS   145      39.830  16.305  21.500  1.00  6.60           H   new
ATOM   1232  N   ASN   146      33.501  15.722  17.380  1.00 23.31
ATOM   1233  CA  ASN   146      32.551  14.926  16.608  1.00 23.31
ATOM   1234  C   ASN   146      31.988  13.721  17.201  1.00 23.31
ATOM   1235  O   ASN   146      32.683  12.716  17.334  1.00 23.31
ATOM   1236  CB  ASN   146      33.255  14.587  15.290  1.00 23.31
ATOM   1237  CG  ASN   146      32.302  13.904  14.315  1.00 23.31
ATOM   1238  ND2 ASN   146      32.436  14.181  13.034  1.00 23.31
ATOM   1239  OD1 ASN   146      31.445  13.127  14.711  1.00 23.31
ATOM      0  H   ASN   146      34.316  15.751  17.108  1.00 23.31           H   new
ATOM      0  HA  ASN   146      31.758  15.478  16.525  1.00 23.31           H   new
ATOM      0  HB2 ASN   146      33.605  15.398  14.889  1.00 23.31           H   new
ATOM      0  HB3 ASN   146      34.013  14.007  15.465  1.00 23.31           H   new
ATOM      0 HD21 ASN   146      31.915  13.813  12.458  1.00 23.31           H   new
ATOM      0 HD22 ASN   146      33.045  14.730  12.774  1.00 23.31           H   new
ATOM   1240  N   PRO   147      30.678  13.846  17.555  1.00 21.18
ATOM   1241  CA  PRO   147      29.814  12.742  17.997  1.00 21.18
ATOM   1242  C   PRO   147      28.339  13.105  17.582  1.00 21.18
ATOM   1243  O   PRO   147      28.096  13.480  16.437  1.00 21.18
ATOM   1244  CB  PRO   147      29.960  12.675  19.519  1.00 21.18
ATOM   1245  CG  PRO   147      30.273  14.090  19.955  1.00 21.18
ATOM   1246  CD  PRO   147      29.484  15.006  19.035  1.00 21.18
ATOM      0  HA  PRO   147      30.045  11.886  17.604  1.00 21.18           H   new
ATOM      0  HB2 PRO   147      29.145  12.353  19.935  1.00 21.18           H   new
ATOM      0  HB3 PRO   147      30.669  12.065  19.776  1.00 21.18           H   new
ATOM      0  HG2 PRO   147      30.021  14.230  20.881  1.00 21.18           H   new
ATOM      0  HG3 PRO   147      31.224  14.270  19.889  1.00 21.18           H   new
ATOM      0  HD2 PRO   147      28.521  14.894  19.015  1.00 21.18           H   new
ATOM      0  HD3 PRO   147      29.658  15.958  19.099  1.00 21.18           H   new
ATOM   1248  N   VAL   148      27.525  12.958  18.559  1.00 21.99
ATOM   1249  CA  VAL   148      26.149  13.167  18.625  1.00 21.99
ATOM   1250  C   VAL   148      25.406  11.947  18.140  1.00 21.99
ATOM   1251  O   VAL   148      25.963  11.141  17.397  1.00 21.99
ATOM   1252  CB  VAL   148      25.735  14.404  17.798  1.00 21.99
ATOM   1253  CG1 VAL   148      24.215  14.565  17.798  1.00 21.99
ATOM   1254  CG2 VAL   148      26.355  15.670  18.387  1.00 21.99
ATOM      0  H   VAL   148      27.822  12.689  19.320  1.00 21.99           H   new
ATOM      0  HA  VAL   148      25.916  13.329  19.553  1.00 21.99           H   new
ATOM      0  HB  VAL   148      26.051  14.273  16.890  1.00 21.99           H   new
ATOM      0 HG11 VAL   148      23.972  15.345  17.275  1.00 21.99           H   new
ATOM      0 HG12 VAL   148      23.806  13.776  17.410  1.00 21.99           H   new
ATOM      0 HG13 VAL   148      23.901  14.676  18.709  1.00 21.99           H   new
ATOM      0 HG21 VAL   148      26.087  16.438  17.858  1.00 21.99           H   new
ATOM      0 HG22 VAL   148      26.050  15.785  19.301  1.00 21.99           H   new
ATOM      0 HG23 VAL   148      27.322  15.592  18.376  1.00 21.99           H   new
ATOM   1256  N   VAL   149      24.127  11.870  18.596  1.00  9.62
ATOM   1257  CA  VAL   149      23.219  10.676  18.382  1.00  9.62
ATOM   1258  C   VAL   149      23.711   9.347  18.728  1.00  9.62
ATOM   1259  O   VAL   149      23.603   8.422  17.926  1.00  9.62
ATOM   1260  CB  VAL   149      22.791  10.714  16.899  1.00  9.62
ATOM   1261  CG1 VAL   149      21.895   9.520  16.569  1.00  9.62
ATOM   1262  CG2 VAL   149      22.016  11.997  16.602  1.00  9.62
ATOM      0  H   VAL   149      23.753  12.505  19.040  1.00  9.62           H   new
ATOM      0  HA  VAL   149      22.496  10.784  19.020  1.00  9.62           H   new
ATOM      0  HB  VAL   149      23.595  10.680  16.357  1.00  9.62           H   new
ATOM      0 HG11 VAL   149      21.635   9.558  15.635  1.00  9.62           H   new
ATOM      0 HG12 VAL   149      22.379   8.696  16.736  1.00  9.62           H   new
ATOM      0 HG13 VAL   149      21.102   9.547  17.126  1.00  9.62           H   new
ATOM      0 HG21 VAL   149      21.754  12.008  15.668  1.00  9.62           H   new
ATOM      0 HG22 VAL   149      21.224  12.033  17.161  1.00  9.62           H   new
ATOM      0 HG23 VAL   149      22.578  12.765  16.788  1.00  9.62           H   new
ATOM   1264  N   ASP   150      24.287   9.246  20.020  1.00  5.70
ATOM   1265  CA  ASP   150      25.683   8.959  20.446  1.00  5.70
ATOM   1266  C   ASP   150      25.920  10.039  21.545  1.00  5.70
ATOM   1267  O   ASP   150      26.365   9.713  22.643  1.00  5.70
ATOM   1268  CB  ASP   150      26.735   9.094  19.342  1.00  5.70
ATOM   1269  CG  ASP   150      26.694   7.904  18.387  1.00  5.70
ATOM   1270  OD1 ASP   150      27.255   8.017  17.293  1.00  5.70
ATOM   1271  OD2 ASP   150      25.911   6.813  19.096  1.00  5.70
ATOM      0  H   ASP   150      23.788   9.362  20.711  1.00  5.70           H   new
ATOM      0  HA  ASP   150      25.777   8.037  20.732  1.00  5.70           H   new
ATOM      0  HB2 ASP   150      26.583   9.914  18.847  1.00  5.70           H   new
ATOM      0  HB3 ASP   150      27.617   9.162  19.740  1.00  5.70           H   new
ATOM   1273  N   GLY   151      25.618  11.375  21.280  1.00  7.40
ATOM   1274  CA  GLY   151      25.861  12.554  22.161  1.00  7.40
ATOM   1275  C   GLY   151      25.016  12.339  23.345  1.00  7.40
ATOM   1276  O   GLY   151      25.480  12.507  24.471  1.00  7.40
ATOM      0  H   GLY   151      25.248  11.605  20.539  1.00  7.40           H   new
ATOM      0  HA2 GLY   151      26.797  12.619  22.407  1.00  7.40           H   new
ATOM      0  HA3 GLY   151      25.628  13.381  21.711  1.00  7.40           H   new
ATOM   1278  N   ILE   152      23.726  11.944  23.055  1.00  4.53
ATOM   1279  CA  ILE   152      22.957  11.752  24.188  1.00  4.53
ATOM   1280  C   ILE   152      23.394  10.621  25.115  1.00  4.53
ATOM   1281  O   ILE   152      23.417  10.796  26.332  1.00  4.53
ATOM   1282  CB  ILE   152      21.495  11.534  23.737  1.00  4.53
ATOM   1283  CG1 ILE   152      20.966  12.782  23.019  1.00  4.53
ATOM   1284  CG2 ILE   152      20.601  11.253  24.946  1.00  4.53
ATOM   1285  CD1 ILE   152      19.629  12.513  22.338  1.00  4.53
ATOM      0  H   ILE   152      23.367  11.811  22.285  1.00  4.53           H   new
ATOM      0  HA  ILE   152      23.068  12.550  24.729  1.00  4.53           H   new
ATOM      0  HB  ILE   152      21.479  10.775  23.133  1.00  4.53           H   new
ATOM      0 HG12 ILE   152      20.865  13.505  23.658  1.00  4.53           H   new
ATOM      0 HG13 ILE   152      21.613  13.075  22.359  1.00  4.53           H   new
ATOM      0 HG21 ILE   152      19.687  11.118  24.649  1.00  4.53           H   new
ATOM      0 HG22 ILE   152      20.913  10.455  25.401  1.00  4.53           H   new
ATOM      0 HG23 ILE   152      20.634  12.007  25.556  1.00  4.53           H   new
ATOM      0 HD11 ILE   152      19.323  13.320  21.895  1.00  4.53           H   new
ATOM      0 HD12 ILE   152      19.736  11.805  21.683  1.00  4.53           H   new
ATOM      0 HD13 ILE   152      18.976  12.242  23.002  1.00  4.53           H   new
ATOM   1287  N   VAL   153      23.739   9.483  24.541  1.00  4.45
ATOM   1288  CA  VAL   153      24.169   8.353  25.360  1.00  4.45
ATOM   1289  C   VAL   153      25.444   8.748  26.133  1.00  4.45
ATOM   1290  O   VAL   153      25.561   8.454  27.320  1.00  4.45
ATOM   1291  CB  VAL   153      24.435   7.093  24.506  1.00  4.45
ATOM   1292  CG1 VAL   153      24.987   5.964  25.375  1.00  4.45
ATOM   1293  CG2 VAL   153      23.141   6.611  23.851  1.00  4.45
ATOM      0  H   VAL   153      23.734   9.340  23.693  1.00  4.45           H   new
ATOM      0  HA  VAL   153      23.456   8.136  25.980  1.00  4.45           H   new
ATOM      0  HB  VAL   153      25.083   7.328  23.823  1.00  4.45           H   new
ATOM      0 HG11 VAL   153      25.148   5.181  24.825  1.00  4.45           H   new
ATOM      0 HG12 VAL   153      25.819   6.248  25.785  1.00  4.45           H   new
ATOM      0 HG13 VAL   153      24.344   5.745  26.068  1.00  4.45           H   new
ATOM      0 HG21 VAL   153      23.322   5.821  23.319  1.00  4.45           H   new
ATOM      0 HG22 VAL   153      22.491   6.395  24.538  1.00  4.45           H   new
ATOM      0 HG23 VAL   153      22.787   7.311  23.280  1.00  4.45           H   new
ATOM   1295  N   VAL   154      26.414   9.444  25.413  1.00  6.93
ATOM   1296  CA  VAL   154      27.685   9.761  26.013  1.00  6.93
ATOM   1297  C   VAL   154      27.466  10.743  27.164  1.00  6.93
ATOM   1298  O   VAL   154      28.097  10.616  28.211  1.00  6.93
ATOM   1299  CB  VAL   154      28.670  10.361  24.985  1.00  6.93
ATOM   1300  CG1 VAL   154      29.936  10.857  25.682  1.00  6.93
ATOM   1301  CG2 VAL   154      29.067   9.307  23.952  1.00  6.93
ATOM      0  H   VAL   154      26.318   9.715  24.602  1.00  6.93           H   new
ATOM      0  HA  VAL   154      28.078   8.939  26.346  1.00  6.93           H   new
ATOM      0  HB  VAL   154      28.226  11.103  24.546  1.00  6.93           H   new
ATOM      0 HG11 VAL   154      30.543  11.230  25.024  1.00  6.93           H   new
ATOM      0 HG12 VAL   154      29.702  11.540  26.330  1.00  6.93           H   new
ATOM      0 HG13 VAL   154      30.367  10.116  26.136  1.00  6.93           H   new
ATOM      0 HG21 VAL   154      29.685   9.696  23.313  1.00  6.93           H   new
ATOM      0 HG22 VAL   154      29.493   8.560  24.400  1.00  6.93           H   new
ATOM      0 HG23 VAL   154      28.275   8.995  23.487  1.00  6.93           H   new
ATOM   1303  N   THR   155      26.562  11.723  26.972  1.00  6.35
ATOM   1304  CA  THR   155      26.252  12.692  28.021  1.00  6.35
ATOM   1305  C   THR   155      25.652  11.998  29.244  1.00  6.35
ATOM   1306  O   THR   155      26.009  12.324  30.375  1.00  6.35
ATOM   1307  CB  THR   155      25.276  13.767  27.505  1.00  6.35
ATOM   1308  OG1 THR   155      25.884  14.469  26.429  1.00  6.35
ATOM   1309  CG2 THR   155      24.920  14.767  28.602  1.00  6.35
ATOM      0  H   THR   155      26.123  11.837  26.241  1.00  6.35           H   new
ATOM      0  HA  THR   155      27.083  13.120  28.279  1.00  6.35           H   new
ATOM      0  HB  THR   155      24.464  13.324  27.214  1.00  6.35           H   new
ATOM      0  HG1 THR   155      25.837  14.006  25.730  1.00  6.35           H   new
ATOM      0 HG21 THR   155      24.306  15.430  28.249  1.00  6.35           H   new
ATOM      0 HG22 THR   155      24.501  14.300  29.342  1.00  6.35           H   new
ATOM      0 HG23 THR   155      25.726  15.207  28.913  1.00  6.35           H   new
ATOM   1311  N   ASP   156      24.732  11.023  29.030  1.00  6.44
ATOM   1312  CA  ASP   156      24.139  10.257  30.126  1.00  6.44
ATOM   1313  C   ASP   156      25.206   9.436  30.845  1.00  6.44
ATOM   1314  O   ASP   156      25.198   9.353  32.071  1.00  6.44
ATOM   1315  CB  ASP   156      23.031   9.338  29.604  1.00  6.44
ATOM   1316  CG  ASP   156      21.795  10.133  29.195  1.00  6.44
ATOM   1317  OD1 ASP   156      20.970   9.588  28.455  1.00  6.44
ATOM   1318  OD2 ASP   156      21.921  11.493  29.861  1.00  6.44
ATOM      0  H   ASP   156      24.446  10.800  28.250  1.00  6.44           H   new
ATOM      0  HA  ASP   156      23.751  10.883  30.757  1.00  6.44           H   new
ATOM      0  HB2 ASP   156      23.359   8.833  28.844  1.00  6.44           H   new
ATOM      0  HB3 ASP   156      22.792   8.695  30.290  1.00  6.44           H   new
ATOM   1320  N   ILE   157      26.114   8.845  30.083  1.00  4.11
ATOM   1321  CA  ILE   157      27.189   8.055  30.677  1.00  4.11
ATOM   1322  C   ILE   157      28.079   8.936  31.551  1.00  4.11
ATOM   1323  O   ILE   157      28.445   8.540  32.655  1.00  4.11
ATOM   1324  CB  ILE   157      28.034   7.361  29.586  1.00  4.11
ATOM   1325  CG1 ILE   157      27.209   6.280  28.879  1.00  4.11
ATOM   1326  CG2 ILE   157      29.268   6.705  30.207  1.00  4.11
ATOM   1327  CD1 ILE   157      27.914   5.764  27.628  1.00  4.11
ATOM      0  H   ILE   157      26.129   8.886  29.224  1.00  4.11           H   new
ATOM      0  HA  ILE   157      26.785   7.369  31.232  1.00  4.11           H   new
ATOM      0  HB  ILE   157      28.308   8.035  28.945  1.00  4.11           H   new
ATOM      0 HG12 ILE   157      27.050   5.543  29.489  1.00  4.11           H   new
ATOM      0 HG13 ILE   157      26.342   6.640  28.637  1.00  4.11           H   new
ATOM      0 HG21 ILE   157      29.789   6.273  29.512  1.00  4.11           H   new
ATOM      0 HG22 ILE   157      29.809   7.381  30.644  1.00  4.11           H   new
ATOM      0 HG23 ILE   157      28.989   6.044  30.860  1.00  4.11           H   new
ATOM      0 HD11 ILE   157      27.367   5.083  27.206  1.00  4.11           H   new
ATOM      0 HD12 ILE   157      28.052   6.497  27.008  1.00  4.11           H   new
ATOM      0 HD13 ILE   157      28.771   5.383  27.874  1.00  4.11           H   new
ATOM   1329  N   ASP   158      28.417  10.134  31.051  1.00  4.55
ATOM   1330  CA  ASP   158      29.301  11.044  31.816  1.00  4.55
ATOM   1331  C   ASP   158      28.626  11.479  33.087  1.00  4.55
ATOM   1332  O   ASP   158      29.271  11.565  34.129  1.00  4.55
ATOM   1333  CB  ASP   158      29.678  12.268  30.977  1.00  4.55
ATOM   1334  CG  ASP   158      30.653  11.899  29.863  1.00  4.55
ATOM   1335  OD1 ASP   158      30.782  12.684  28.918  1.00  4.55
ATOM   1336  OD2 ASP   158      31.252  10.557  30.246  1.00  4.55
ATOM      0  H   ASP   158      28.155  10.437  30.290  1.00  4.55           H   new
ATOM      0  HA  ASP   158      30.113  10.562  32.038  1.00  4.55           H   new
ATOM      0  HB2 ASP   158      28.877  12.658  30.593  1.00  4.55           H   new
ATOM      0  HB3 ASP   158      30.077  12.943  31.548  1.00  4.55           H   new
ATOM   1338  N   THR   159      27.322  11.778  33.142  1.00  4.01
ATOM   1339  CA  THR   159      26.602  12.124  34.321  1.00  4.01
ATOM   1340  C   THR   159      26.621  10.975  35.342  1.00  4.01
ATOM   1341  O   THR   159      26.851  11.207  36.526  1.00  4.01
ATOM   1342  CB  THR   159      25.145  12.493  33.981  1.00  4.01
ATOM   1343  OG1 THR   159      25.140  13.607  33.099  1.00  4.01
ATOM   1344  CG2 THR   159      24.358  12.859  35.237  1.00  4.01
ATOM      0  H   THR   159      26.825  11.778  32.440  1.00  4.01           H   new
ATOM      0  HA  THR   159      27.041  12.894  34.715  1.00  4.01           H   new
ATOM      0  HB  THR   159      24.726  11.723  33.566  1.00  4.01           H   new
ATOM      0  HG1 THR   159      25.366  13.357  32.330  1.00  4.01           H   new
ATOM      0 HG21 THR   159      23.447  13.086  34.994  1.00  4.01           H   new
ATOM      0 HG22 THR   159      24.351  12.104  35.846  1.00  4.01           H   new
ATOM      0 HG23 THR   159      24.776  13.620  35.671  1.00  4.01           H   new
ATOM   1346  N   MET   160      26.381   9.803  34.805  1.00  4.10
ATOM   1347  CA  MET   160      26.380   8.612  35.653  1.00  4.10
ATOM   1348  C   MET   160      27.740   8.413  36.318  1.00  4.10
ATOM   1349  O   MET   160      27.808   8.152  37.517  1.00  4.10
ATOM   1350  CB  MET   160      26.014   7.375  34.830  1.00  4.10
ATOM   1351  CG  MET   160      24.569   7.439  34.336  1.00  4.10
ATOM   1352  SD  MET   160      24.187   6.067  33.224  1.00  4.10
ATOM   1353  CE  MET   160      24.224   4.721  34.422  1.00  4.10
ATOM      0  H   MET   160      26.219   9.664  33.972  1.00  4.10           H   new
ATOM      0  HA  MET   160      25.715   8.738  36.348  1.00  4.10           H   new
ATOM      0  HB2 MET   160      26.614   7.301  34.071  1.00  4.10           H   new
ATOM      0  HB3 MET   160      26.138   6.578  35.369  1.00  4.10           H   new
ATOM      0  HG2 MET   160      23.965   7.419  35.095  1.00  4.10           H   new
ATOM      0  HG3 MET   160      24.420   8.280  33.877  1.00  4.10           H   new
ATOM      0  HE1 MET   160      24.032   3.883  33.973  1.00  4.10           H   new
ATOM      0  HE2 MET   160      25.103   4.675  34.830  1.00  4.10           H   new
ATOM      0  HE3 MET   160      23.557   4.880  35.108  1.00  4.10           H   new
ATOM   1355  N   THR   161      28.835   8.541  35.539  1.00  4.25
ATOM   1356  CA  THR   161      30.222   8.422  36.083  1.00  4.25
ATOM   1357  C   THR   161      30.542   9.492  37.046  1.00  4.25
ATOM   1358  O   THR   161      31.137   9.226  38.087  1.00  4.25
ATOM   1359  CB  THR   161      31.245   8.440  34.930  1.00  4.25
ATOM   1360  OG1 THR   161      30.990   7.342  34.065  1.00  4.25
ATOM   1361  CG2 THR   161      32.675   8.328  35.455  1.00  4.25
ATOM      0  H   THR   161      28.802   8.697  34.694  1.00  4.25           H   new
ATOM      0  HA  THR   161      30.271   7.577  36.557  1.00  4.25           H   new
ATOM      0  HB  THR   161      31.154   9.282  34.456  1.00  4.25           H   new
ATOM      0  HG1 THR   161      30.319   7.511  33.588  1.00  4.25           H   new
ATOM      0 HG21 THR   161      33.296   8.342  34.710  1.00  4.25           H   new
ATOM      0 HG22 THR   161      32.863   9.074  36.045  1.00  4.25           H   new
ATOM      0 HG23 THR   161      32.776   7.496  35.944  1.00  4.25           H   new
ATOM   1363  N   ILE   162      30.158  10.766  36.755  1.00  3.74
ATOM   1364  CA  ILE   162      30.439  11.915  37.626  1.00  3.74
ATOM   1365  C   ILE   162      29.716  11.696  38.949  1.00  3.74
ATOM   1366  O   ILE   162      30.284  11.944  40.010  1.00  3.74
ATOM   1367  CB  ILE   162      29.994  13.252  36.991  1.00  3.74
ATOM   1368  CG1 ILE   162      30.842  13.563  35.752  1.00  3.74
ATOM   1369  CG2 ILE   162      30.157  14.396  37.993  1.00  3.74
ATOM   1370  CD1 ILE   162      30.268  14.732  34.958  1.00  3.74
ATOM      0  H   ILE   162      29.726  10.974  36.041  1.00  3.74           H   new
ATOM      0  HA  ILE   162      31.397  11.976  37.762  1.00  3.74           H   new
ATOM      0  HB  ILE   162      29.062  13.168  36.737  1.00  3.74           H   new
ATOM      0 HG12 ILE   162      31.750  13.770  36.024  1.00  3.74           H   new
ATOM      0 HG13 ILE   162      30.888  12.777  35.185  1.00  3.74           H   new
ATOM      0 HG21 ILE   162      29.875  15.228  37.583  1.00  3.74           H   new
ATOM      0 HG22 ILE   162      29.612  14.221  38.776  1.00  3.74           H   new
ATOM      0 HG23 ILE   162      31.088  14.465  38.257  1.00  3.74           H   new
ATOM      0 HD11 ILE   162      30.826  14.902  34.183  1.00  3.74           H   new
ATOM      0 HD12 ILE   162      29.369  14.515  34.667  1.00  3.74           H   new
ATOM      0 HD13 ILE   162      30.244  15.523  35.519  1.00  3.74           H   new
ATOM   1372  N   ASP   163      28.399  11.199  38.867  1.00  3.46
ATOM   1373  CA  ASP   163      27.677  10.953  40.103  1.00  3.46
ATOM   1374  C   ASP   163      28.331   9.907  41.005  1.00  3.46
ATOM   1375  O   ASP   163      28.473  10.130  42.205  1.00  3.46
ATOM   1376  CB  ASP   163      26.244  10.531  39.763  1.00  3.46
ATOM   1377  CG  ASP   163      25.452  11.689  39.162  1.00  3.46
ATOM   1378  OD1 ASP   163      24.425  11.424  38.529  1.00  3.46
ATOM   1379  OD2 ASP   163      26.199  12.958  39.533  1.00  3.46
ATOM      0  H   ASP   163      27.973  11.024  38.141  1.00  3.46           H   new
ATOM      0  HA  ASP   163      27.688  11.781  40.608  1.00  3.46           H   new
ATOM      0  HB2 ASP   163      26.263   9.790  39.137  1.00  3.46           H   new
ATOM      0  HB3 ASP   163      25.799  10.214  40.565  1.00  3.46           H   new
ATOM   1380  N   PRO   164      28.705   8.777  40.287  1.00  3.48
ATOM   1381  CA  PRO   164      29.335   7.728  41.123  1.00  3.48
ATOM   1382  C   PRO   164      30.670   8.238  41.739  1.00  3.48
ATOM   1383  O   PRO   164      30.995   7.896  42.874  1.00  3.48
ATOM   1384  CB  PRO   164      29.580   6.570  40.154  1.00  3.48
ATOM   1385  CG  PRO   164      28.462   6.651  39.138  1.00  3.48
ATOM   1386  CD  PRO   164      27.189   6.921  39.923  1.00  3.48
ATOM      0  HA  PRO   164      28.780   7.467  41.874  1.00  3.48           H   new
ATOM      0  HB2 PRO   164      30.447   6.650  39.726  1.00  3.48           H   new
ATOM      0  HB3 PRO   164      29.570   5.718  40.618  1.00  3.48           H   new
ATOM      0  HG2 PRO   164      28.629   7.359  38.496  1.00  3.48           H   new
ATOM      0  HG3 PRO   164      28.390   5.824  38.636  1.00  3.48           H   new
ATOM      0  HD2 PRO   164      26.365   7.080  39.436  1.00  3.48           H   new
ATOM      0  HD3 PRO   164      26.970   6.343  40.671  1.00  3.48           H   new
ATOM   1388  N   GLN   165      31.441   9.059  41.001  1.00  4.21
ATOM   1389  CA  GLN   165      32.728   9.627  41.537  1.00  4.21
ATOM   1390  C   GLN   165      32.471  10.521  42.748  1.00  4.21
ATOM   1391  O   GLN   165      33.201  10.449  43.734  1.00  4.21
ATOM   1392  CB  GLN   165      33.457  10.416  40.447  1.00  4.21
ATOM   1393  CG  GLN   165      33.894   9.510  39.295  1.00  4.21
ATOM   1394  CD  GLN   165      34.542  10.320  38.177  1.00  4.21
ATOM   1395  NE2 GLN   165      35.661   9.863  37.656  1.00  4.21
ATOM   1396  OE1 GLN   165      34.035  11.359  37.778  1.00  4.21
ATOM      0  H   GLN   165      31.251   9.304  40.199  1.00  4.21           H   new
ATOM      0  HA  GLN   165      33.288   8.886  41.819  1.00  4.21           H   new
ATOM      0  HB2 GLN   165      32.875  11.114  40.108  1.00  4.21           H   new
ATOM      0  HB3 GLN   165      34.234  10.854  40.828  1.00  4.21           H   new
ATOM      0  HG2 GLN   165      34.520   8.845  39.622  1.00  4.21           H   new
ATOM      0  HG3 GLN   165      33.126   9.030  38.948  1.00  4.21           H   new
ATOM      0 HE21 GLN   165      36.004   9.131  37.949  1.00  4.21           H   new
ATOM      0 HE22 GLN   165      36.049  10.297  37.023  1.00  4.21           H   new
ATOM   1398  N   VAL   166      31.458  11.309  42.633  1.00  3.91
ATOM   1399  CA  VAL   166      31.109  12.189  43.745  1.00  3.91
ATOM   1400  C   VAL   166      30.753  11.393  44.951  1.00  3.91
ATOM   1401  O   VAL   166      31.178  11.724  46.056  1.00  3.91
ATOM   1402  CB  VAL   166      29.941  13.127  43.365  1.00  3.91
ATOM   1403  CG1 VAL   166      29.496  13.946  44.575  1.00  3.91
ATOM   1404  CG2 VAL   166      30.371  14.090  42.259  1.00  3.91
ATOM      0  H   VAL   166      30.952  11.367  41.940  1.00  3.91           H   new
ATOM      0  HA  VAL   166      31.886  12.734  43.947  1.00  3.91           H   new
ATOM      0  HB  VAL   166      29.206  12.575  43.055  1.00  3.91           H   new
ATOM      0 HG11 VAL   166      28.764  14.529  44.320  1.00  3.91           H   new
ATOM      0 HG12 VAL   166      29.203  13.348  45.280  1.00  3.91           H   new
ATOM      0 HG13 VAL   166      30.239  14.482  44.894  1.00  3.91           H   new
ATOM      0 HG21 VAL   166      29.630  14.672  42.030  1.00  3.91           H   new
ATOM      0 HG22 VAL   166      31.118  14.625  42.568  1.00  3.91           H   new
ATOM      0 HG23 VAL   166      30.638  13.585  41.475  1.00  3.91           H   new
ATOM   1406  N   GLU   167      29.985  10.350  44.737  1.00  4.48
ATOM   1407  CA  GLU   167      29.562   9.487  45.836  1.00  4.48
ATOM   1408  C   GLU   167      30.746   8.770  46.510  1.00  4.48
ATOM   1409  O   GLU   167      30.803   8.691  47.735  1.00  4.48
ATOM   1410  CB  GLU   167      28.548   8.460  45.323  1.00  4.48
ATOM   1411  CG  GLU   167      27.236   9.127  44.911  1.00  4.48
ATOM   1412  CD  GLU   167      26.222   8.091  44.437  1.00  4.48
ATOM   1413  OE1 GLU   167      25.049   8.447  44.297  1.00  4.48
ATOM   1414  OE2 GLU   167      26.629   6.944  44.217  1.00  4.48
ATOM      0  H   GLU   167      29.692  10.116  43.963  1.00  4.48           H   new
ATOM      0  HA  GLU   167      29.151  10.052  46.509  1.00  4.48           H   new
ATOM      0  HB2 GLU   167      28.923   7.984  44.565  1.00  4.48           H   new
ATOM      0  HB3 GLU   167      28.375   7.801  46.014  1.00  4.48           H   new
ATOM      0  HG2 GLU   167      26.871   9.622  45.661  1.00  4.48           H   new
ATOM      0  HG3 GLU   167      27.404   9.768  44.203  1.00  4.48           H   new
ATOM   1416  N   LYS   168      31.635   8.294  45.610  1.00  4.48
ATOM   1417  CA  LYS   168      32.814   7.559  46.156  1.00  4.48
ATOM   1418  C   LYS   168      33.670   8.508  46.993  1.00  4.48
ATOM   1419  O   LYS   168      34.149   8.128  48.059  1.00  4.48
ATOM   1420  CB  LYS   168      33.651   6.949  45.028  1.00  4.48
ATOM   1421  CG  LYS   168      32.930   5.774  44.365  1.00  4.48
ATOM   1422  CD  LYS   168      33.773   5.193  43.230  1.00  4.48
ATOM   1423  CE  LYS   168      33.044   4.031  42.557  1.00  4.48
ATOM   1424  NZ  LYS   168      33.882   3.471  41.463  1.00  4.48
ATOM      0  H   LYS   168      31.589   8.372  44.755  1.00  4.48           H   new
ATOM      0  HA  LYS   168      32.493   6.836  46.717  1.00  4.48           H   new
ATOM      0  HB2 LYS   168      33.844   7.628  44.363  1.00  4.48           H   new
ATOM      0  HB3 LYS   168      34.503   6.649  45.382  1.00  4.48           H   new
ATOM      0  HG2 LYS   168      32.749   5.086  45.024  1.00  4.48           H   new
ATOM      0  HG3 LYS   168      32.073   6.068  44.019  1.00  4.48           H   new
ATOM      0  HD2 LYS   168      33.964   5.884  42.576  1.00  4.48           H   new
ATOM      0  HD3 LYS   168      34.626   4.888  43.577  1.00  4.48           H   new
ATOM      0  HE2 LYS   168      32.847   3.341  43.210  1.00  4.48           H   new
ATOM      0  HE3 LYS   168      32.194   4.335  42.201  1.00  4.48           H   new
ATOM      0  HZ1 LYS   168      33.452   2.795  41.076  1.00  4.48           H   new
ATOM      0  HZ2 LYS   168      34.044   4.104  40.859  1.00  4.48           H   new
ATOM      0  HZ3 LYS   168      34.652   3.178  41.799  1.00  4.48           H   new
ATOM   1426  N   LYS   169      33.867   9.745  46.528  1.00  3.67
ATOM   1427  CA  LYS   169      34.665  10.717  47.269  1.00  3.67
ATOM   1428  C   LYS   169      33.994  11.115  48.645  1.00  3.67
ATOM   1429  O   LYS   169      34.680  11.210  49.661  1.00  3.67
ATOM   1430  CB  LYS   169      34.888  11.965  46.410  1.00  3.67
ATOM   1431  CG  LYS   169      35.824  11.680  45.235  1.00  3.67
ATOM   1432  CD  LYS   169      36.082  12.951  44.427  1.00  3.67
ATOM   1433  CE  LYS   169      36.988  12.657  43.232  1.00  3.67
ATOM   1434  NZ  LYS   169      38.327  12.218  43.707  1.00  3.67
ATOM      0  H   LYS   169      33.546  10.038  45.786  1.00  3.67           H   new
ATOM      0  HA  LYS   169      35.518  10.303  47.474  1.00  3.67           H   new
ATOM      0  HB2 LYS   169      34.036  12.285  46.075  1.00  3.67           H   new
ATOM      0  HB3 LYS   169      35.261  12.673  46.958  1.00  3.67           H   new
ATOM      0  HG2 LYS   169      36.664  11.325  45.564  1.00  3.67           H   new
ATOM      0  HG3 LYS   169      35.434  11.001  44.662  1.00  3.67           H   new
ATOM      0  HD2 LYS   169      35.240  13.319  44.117  1.00  3.67           H   new
ATOM      0  HD3 LYS   169      36.494  13.622  44.994  1.00  3.67           H   new
ATOM      0  HE2 LYS   169      36.591  11.968  42.677  1.00  3.67           H   new
ATOM      0  HE3 LYS   169      37.076  13.450  42.680  1.00  3.67           H   new
ATOM      0  HZ1 LYS   169      38.912  12.271  43.038  1.00  3.67           H   new
ATOM      0  HZ2 LYS   169      38.592  12.743  44.375  1.00  3.67           H   new
ATOM      0  HZ3 LYS   169      38.280  11.376  43.993  1.00  3.67           H   new
ATOM   1436  N   MET   170      32.660  11.302  48.498  1.00  3.80
ATOM   1437  CA  MET   170      31.909  11.728  49.687  1.00  3.80
ATOM   1438  C   MET   170      31.993  10.627  50.743  1.00  3.80
ATOM   1439  O   MET   170      32.151  10.919  51.926  1.00  3.80
ATOM   1440  CB  MET   170      30.445  12.018  49.351  1.00  3.80
ATOM   1441  CG  MET   170      30.306  13.282  48.503  1.00  3.80
ATOM   1442  SD  MET   170      30.975  14.728  49.356  1.00  3.80
ATOM   1443  CE  MET   170      29.655  14.977  50.557  1.00  3.80
ATOM      0  H   MET   170      32.207  11.196  47.774  1.00  3.80           H   new
ATOM      0  HA  MET   170      32.300  12.549  50.025  1.00  3.80           H   new
ATOM      0  HB2 MET   170      30.065  11.263  48.874  1.00  3.80           H   new
ATOM      0  HB3 MET   170      29.937  12.120  50.171  1.00  3.80           H   new
ATOM      0  HG2 MET   170      30.769  13.160  47.659  1.00  3.80           H   new
ATOM      0  HG3 MET   170      29.371  13.432  48.294  1.00  3.80           H   new
ATOM      0  HE1 MET   170      29.865  15.742  51.115  1.00  3.80           H   new
ATOM      0  HE2 MET   170      28.819  15.136  50.091  1.00  3.80           H   new
ATOM      0  HE3 MET   170      29.569  14.187  51.113  1.00  3.80           H   new
ATOM   1445  N   GLY   171      31.891   9.309  50.302  1.00  4.17
ATOM   1446  CA  GLY   171      31.993   8.188  51.246  1.00  4.17
ATOM   1447  C   GLY   171      33.301   8.147  51.912  1.00  4.17
ATOM   1448  O   GLY   171      33.370   7.958  53.125  1.00  4.17
ATOM      0  H   GLY   171      31.767   9.080  49.482  1.00  4.17           H   new
ATOM      0  HA2 GLY   171      31.293   8.264  51.914  1.00  4.17           H   new
ATOM      0  HA3 GLY   171      31.845   7.354  50.774  1.00  4.17           H   new
ATOM   1450  N   GLN   172      34.367   8.334  51.106  1.00  4.17
ATOM   1451  CA  GLN   172      35.748   8.331  51.668  1.00  4.17
ATOM   1452  C   GLN   172      36.015   9.489  52.621  1.00  4.17
ATOM   1453  O   GLN   172      36.615   9.294  53.676  1.00  4.17
ATOM   1454  CB  GLN   172      36.758   8.354  50.517  1.00  4.17
ATOM   1455  CG  GLN   172      36.691   7.073  49.685  1.00  4.17
ATOM   1456  CD  GLN   172      37.625   7.152  48.482  1.00  4.17
ATOM   1457  NE2 GLN   172      37.088   7.098  47.282  1.00  4.17
ATOM   1458  OE1 GLN   172      38.833   7.262  48.630  1.00  4.17
ATOM      0  H   GLN   172      34.321   8.461  50.257  1.00  4.17           H   new
ATOM      0  HA  GLN   172      35.843   7.521  52.192  1.00  4.17           H   new
ATOM      0  HB2 GLN   172      36.584   9.120  49.948  1.00  4.17           H   new
ATOM      0  HB3 GLN   172      37.654   8.463  50.873  1.00  4.17           H   new
ATOM      0  HG2 GLN   172      36.932   6.312  50.236  1.00  4.17           H   new
ATOM      0  HG3 GLN   172      35.781   6.927  49.383  1.00  4.17           H   new
ATOM      0 HE21 GLN   172      36.236   7.020  47.195  1.00  4.17           H   new
ATOM      0 HE22 GLN   172      37.589   7.140  46.584  1.00  4.17           H   new
ATOM   1460  N   VAL   173      35.528  10.692  52.188  1.00  3.14
ATOM   1461  CA  VAL   173      35.746  11.880  53.072  1.00  3.14
ATOM   1462  C   VAL   173      35.008  11.722  54.399  1.00  3.14
ATOM   1463  O   VAL   173      35.555  12.045  55.451  1.00  3.14
ATOM   1464  CB  VAL   173      35.295  13.177  52.365  1.00  3.14
ATOM   1465  CG1 VAL   173      35.326  14.356  53.337  1.00  3.14
ATOM   1466  CG2 VAL   173      36.222  13.493  51.192  1.00  3.14
ATOM      0  H   VAL   173      35.106  10.834  51.452  1.00  3.14           H   new
ATOM      0  HA  VAL   173      36.696  11.939  53.257  1.00  3.14           H   new
ATOM      0  HB  VAL   173      34.390  13.041  52.044  1.00  3.14           H   new
ATOM      0 HG11 VAL   173      35.041  15.162  52.878  1.00  3.14           H   new
ATOM      0 HG12 VAL   173      34.728  14.179  54.080  1.00  3.14           H   new
ATOM      0 HG13 VAL   173      36.229  14.477  53.670  1.00  3.14           H   new
ATOM      0 HG21 VAL   173      35.928  14.309  50.757  1.00  3.14           H   new
ATOM      0 HG22 VAL   173      37.128  13.609  51.518  1.00  3.14           H   new
ATOM      0 HG23 VAL   173      36.199  12.762  50.555  1.00  3.14           H   new
ATOM   1468  N   LEU   174      33.750  11.201  54.238  1.00  3.61
ATOM   1469  CA  LEU   174      32.992  11.031  55.539  1.00  3.61
ATOM   1470  C   LEU   174      33.625   9.996  56.462  1.00  3.61
ATOM   1471  O   LEU   174      33.689  10.206  57.671  1.00  3.61
ATOM   1472  CB  LEU   174      31.543  10.642  55.231  1.00  3.61
ATOM   1473  CG  LEU   174      30.741  11.789  54.605  1.00  3.61
ATOM   1474  CD1 LEU   174      29.328  11.319  54.267  1.00  3.61
ATOM   1475  CD2 LEU   174      30.648  12.963  55.578  1.00  3.61
ATOM      0  H   LEU   174      33.361  10.970  53.507  1.00  3.61           H   new
ATOM      0  HA  LEU   174      33.024  11.879  56.008  1.00  3.61           H   new
ATOM      0  HB2 LEU   174      31.538   9.882  54.628  1.00  3.61           H   new
ATOM      0  HB3 LEU   174      31.108  10.358  56.050  1.00  3.61           H   new
ATOM      0  HG  LEU   174      31.196  12.071  53.796  1.00  3.61           H   new
ATOM      0 HD11 LEU   174      28.829  12.051  53.872  1.00  3.61           H   new
ATOM      0 HD12 LEU   174      29.374  10.582  53.637  1.00  3.61           H   new
ATOM      0 HD13 LEU   174      28.882  11.024  55.077  1.00  3.61           H   new
ATOM      0 HD21 LEU   174      30.139  13.681  55.171  1.00  3.61           H   new
ATOM      0 HD22 LEU   174      30.206  12.675  56.392  1.00  3.61           H   new
ATOM      0 HD23 LEU   174      31.540  13.279  55.790  1.00  3.61           H   new
ATOM   1477  N   LEU   175      34.099   8.871  55.858  1.00  4.11
ATOM   1478  CA  LEU   175      34.688   7.895  56.679  1.00  4.11
ATOM   1479  C   LEU   175      36.031   8.402  57.407  1.00  4.11
ATOM   1480  O   LEU   175      36.255   8.090  58.575  1.00  4.11
ATOM   1481  CB  LEU   175      34.986   6.649  55.840  1.00  4.11
ATOM   1482  CG  LEU   175      33.715   5.916  55.394  1.00  4.11
ATOM   1483  CD1 LEU   175      34.071   4.779  54.439  1.00  4.11
ATOM   1484  CD2 LEU   175      32.991   5.330  56.606  1.00  4.11
ATOM      0  H   LEU   175      34.073   8.698  55.016  1.00  4.11           H   new
ATOM      0  HA  LEU   175      34.055   7.691  57.385  1.00  4.11           H   new
ATOM      0  HB2 LEU   175      35.498   6.906  55.057  1.00  4.11           H   new
ATOM      0  HB3 LEU   175      35.541   6.042  56.355  1.00  4.11           H   new
ATOM      0  HG  LEU   175      33.138   6.553  54.945  1.00  4.11           H   new
ATOM      0 HD11 LEU   175      33.261   4.322  54.163  1.00  4.11           H   new
ATOM      0 HD12 LEU   175      34.520   5.140  53.659  1.00  4.11           H   new
ATOM      0 HD13 LEU   175      34.659   4.151  54.888  1.00  4.11           H   new
ATOM      0 HD21 LEU   175      32.189   4.869  56.313  1.00  4.11           H   new
ATOM      0 HD22 LEU   175      33.576   4.704  57.061  1.00  4.11           H   new
ATOM      0 HD23 LEU   175      32.748   6.045  57.215  1.00  4.11           H   new
ATOM   1486  N   ILE   176      36.810   9.186  56.564  1.00  3.32
ATOM   1487  CA  ILE   176      38.104   9.719  57.112  1.00  3.32
ATOM   1488  C   ILE   176      37.800  10.643  58.280  1.00  3.32
ATOM   1489  O   ILE   176      38.478  10.588  59.303  1.00  3.32
ATOM   1490  CB  ILE   176      38.919  10.471  56.036  1.00  3.32
ATOM   1491  CG1 ILE   176      39.425   9.494  54.969  1.00  3.32
ATOM   1492  CG2 ILE   176      40.124  11.166  56.671  1.00  3.32
ATOM   1493  CD1 ILE   176      39.996  10.228  53.760  1.00  3.32
ATOM      0  H   ILE   176      36.622   9.398  55.752  1.00  3.32           H   new
ATOM      0  HA  ILE   176      38.644   8.970  57.408  1.00  3.32           H   new
ATOM      0  HB  ILE   176      38.337  11.131  55.627  1.00  3.32           H   new
ATOM      0 HG12 ILE   176      40.107   8.921  55.352  1.00  3.32           H   new
ATOM      0 HG13 ILE   176      38.697   8.919  54.685  1.00  3.32           H   new
ATOM      0 HG21 ILE   176      40.626  11.634  55.986  1.00  3.32           H   new
ATOM      0 HG22 ILE   176      39.818  11.801  57.337  1.00  3.32           H   new
ATOM      0 HG23 ILE   176      40.694  10.504  57.094  1.00  3.32           H   new
ATOM      0 HD11 ILE   176      40.306   9.582  53.106  1.00  3.32           H   new
ATOM      0 HD12 ILE   176      39.307  10.784  53.363  1.00  3.32           H   new
ATOM      0 HD13 ILE   176      40.739  10.785  54.041  1.00  3.32           H   new
ATOM   1495  N   ALA   177      36.749  11.482  58.075  1.00  2.70
ATOM   1496  CA  ALA   177      36.389  12.419  59.158  1.00  2.70
ATOM   1497  C   ALA   177      36.013  11.750  60.437  1.00  2.70
ATOM   1498  O   ALA   177      36.458  12.167  61.505  1.00  2.70
ATOM   1499  CB  ALA   177      35.250  13.307  58.672  1.00  2.70
ATOM      0  H   ALA   177      36.266  11.520  57.364  1.00  2.70           H   new
ATOM      0  HA  ALA   177      37.180  12.942  59.362  1.00  2.70           H   new
ATOM      0  HB1 ALA   177      35.002  13.929  59.374  1.00  2.70           H   new
ATOM      0  HB2 ALA   177      35.537  13.802  57.889  1.00  2.70           H   new
ATOM      0  HB3 ALA   177      34.485  12.756  58.444  1.00  2.70           H   new
ATOM   1501  N   VAL   178      35.152  10.657  60.264  1.00  3.63
ATOM   1502  CA  VAL   178      34.679   9.928  61.468  1.00  3.63
ATOM   1503  C   VAL   178      35.908   9.252  62.249  1.00  3.63
ATOM   1504  O   VAL   178      35.968   9.315  63.475  1.00  3.63
ATOM   1505  CB  VAL   178      33.639   8.852  61.084  1.00  3.63
ATOM   1506  CG1 VAL   178      33.258   8.015  62.305  1.00  3.63
ATOM   1507  CG2 VAL   178      32.374   9.508  60.533  1.00  3.63
ATOM      0  H   VAL   178      34.865  10.361  59.509  1.00  3.63           H   new
ATOM      0  HA  VAL   178      34.256  10.572  62.057  1.00  3.63           H   new
ATOM      0  HB  VAL   178      34.037   8.282  60.407  1.00  3.63           H   new
ATOM      0 HG11 VAL   178      32.605   7.345  62.048  1.00  3.63           H   new
ATOM      0 HG12 VAL   178      34.049   7.577  62.657  1.00  3.63           H   new
ATOM      0 HG13 VAL   178      32.878   8.591  62.987  1.00  3.63           H   new
ATOM      0 HG21 VAL   178      31.730   8.822  60.296  1.00  3.63           H   new
ATOM      0 HG22 VAL   178      31.991  10.091  61.207  1.00  3.63           H   new
ATOM      0 HG23 VAL   178      32.596  10.028  59.745  1.00  3.63           H   new
ATOM   1509  N   ALA   179      36.793   8.659  61.388  1.00  3.68
ATOM   1510  CA  ALA   179      38.001   8.005  61.977  1.00  3.68
ATOM   1511  C   ALA   179      38.843   9.113  62.710  1.00  3.68
ATOM   1512  O   ALA   179      39.320   8.890  63.821  1.00  3.68
ATOM   1513  CB  ALA   179      38.847   7.317  60.913  1.00  3.68
ATOM      0  H   ALA   179      36.721   8.626  60.532  1.00  3.68           H   new
ATOM      0  HA  ALA   179      37.720   7.317  62.601  1.00  3.68           H   new
ATOM      0  HB1 ALA   179      39.620   6.905  61.330  1.00  3.68           H   new
ATOM      0  HB2 ALA   179      38.318   6.636  60.469  1.00  3.68           H   new
ATOM      0  HB3 ALA   179      39.143   7.972  60.261  1.00  3.68           H   new
ATOM   1515  N   ILE   180      38.977  10.259  62.049  1.00  2.96
ATOM   1516  CA  ILE   180      39.779  11.322  62.744  1.00  2.96
ATOM   1517  C   ILE   180      39.140  11.859  64.033  1.00  2.96
ATOM   1518  O   ILE   180      39.836  12.072  65.024  1.00  2.96
ATOM   1519  CB  ILE   180      40.036  12.481  61.755  1.00  2.96
ATOM   1520  CG1 ILE   180      40.948  12.017  60.613  1.00  2.96
ATOM   1521  CG2 ILE   180      40.710  13.653  62.471  1.00  2.96
ATOM   1522  CD1 ILE   180      41.012  13.047  59.491  1.00  2.96
ATOM      0  H   ILE   180      38.656  10.451  61.275  1.00  2.96           H   new
ATOM      0  HA  ILE   180      40.610  10.906  63.023  1.00  2.96           H   new
ATOM      0  HB  ILE   180      39.180  12.763  61.397  1.00  2.96           H   new
ATOM      0 HG12 ILE   180      41.841  11.856  60.956  1.00  2.96           H   new
ATOM      0 HG13 ILE   180      40.623  11.174  60.261  1.00  2.96           H   new
ATOM      0 HG21 ILE   180      40.865  14.372  61.839  1.00  2.96           H   new
ATOM      0 HG22 ILE   180      40.136  13.969  63.186  1.00  2.96           H   new
ATOM      0 HG23 ILE   180      41.557  13.361  62.843  1.00  2.96           H   new
ATOM      0 HD11 ILE   180      41.595  12.723  58.787  1.00  2.96           H   new
ATOM      0 HD12 ILE   180      40.122  13.191  59.132  1.00  2.96           H   new
ATOM      0 HD13 ILE   180      41.359  13.883  59.839  1.00  2.96           H   new
ATOM   1524  N   SER   181      37.800  12.071  64.013  1.00  3.06
ATOM   1525  CA  SER   181      37.115  12.562  65.188  1.00  3.06
ATOM   1526  C   SER   181      37.234  11.501  66.310  1.00  3.06
ATOM   1527  O   SER   181      37.407  11.853  67.475  1.00  3.06
ATOM   1528  CB  SER   181      35.641  12.852  64.901  1.00  3.06
ATOM   1529  OG  SER   181      34.964  11.649  64.566  1.00  3.06
ATOM      0  H   SER   181      37.295  11.933  63.331  1.00  3.06           H   new
ATOM      0  HA  SER   181      37.528  13.396  65.463  1.00  3.06           H   new
ATOM      0  HB2 SER   181      35.227  13.259  65.678  1.00  3.06           H   new
ATOM      0  HB3 SER   181      35.565  13.488  64.173  1.00  3.06           H   new
ATOM      0  HG  SER   181      35.490  11.134  64.161  1.00  3.06           H   new
ATOM   1531  N   SER   182      37.147  10.242  65.946  1.00  3.45
ATOM   1532  CA  SER   182      37.337   9.220  66.996  1.00  3.45
ATOM   1533  C   SER   182      38.744   9.213  67.590  1.00  3.45
ATOM   1534  O   SER   182      38.902   9.050  68.797  1.00  3.45
ATOM   1535  CB  SER   182      37.009   7.842  66.419  1.00  3.45
ATOM   1536  OG  SER   182      38.011   7.452  65.492  1.00  3.45
ATOM      0  H   SER   182      36.989   9.952  65.152  1.00  3.45           H   new
ATOM      0  HA  SER   182      36.735   9.443  67.723  1.00  3.45           H   new
ATOM      0  HB2 SER   182      36.948   7.190  67.134  1.00  3.45           H   new
ATOM      0  HB3 SER   182      36.144   7.864  65.981  1.00  3.45           H   new
ATOM      0  HG  SER   182      38.167   8.086  64.964  1.00  3.45           H   new
ATOM   1538  N   ALA   183      39.729   9.390  66.776  1.00  3.39
ATOM   1539  CA  ALA   183      41.116   9.438  67.254  1.00  3.39
ATOM   1540  C   ALA   183      41.305  10.610  68.218  1.00  3.39
ATOM   1541  O   ALA   183      41.956  10.460  69.249  1.00  3.39
ATOM   1542  CB  ALA   183      42.080   9.560  66.080  1.00  3.39
ATOM      0  H   ALA   183      39.640   9.488  65.926  1.00  3.39           H   new
ATOM      0  HA  ALA   183      41.307   8.613  67.726  1.00  3.39           H   new
ATOM      0  HB1 ALA   183      42.991   9.591  66.411  1.00  3.39           H   new
ATOM      0  HB2 ALA   183      41.975   8.794  65.494  1.00  3.39           H   new
ATOM      0  HB3 ALA   183      41.888  10.373  65.587  1.00  3.39           H   new
ATOM   1544  N   VAL   184      40.727  11.808  67.898  1.00  2.52
ATOM   1545  CA  VAL   184      40.803  12.976  68.774  1.00  2.52
ATOM   1546  C   VAL   184      40.153  12.715  70.016  1.00  2.52
ATOM   1547  O   VAL   184      40.678  13.063  71.071  1.00  2.52
ATOM   1548  CB  VAL   184      40.176  14.217  68.098  1.00  2.52
ATOM   1549  CG1 VAL   184      40.093  15.380  69.086  1.00  2.52
ATOM   1550  CG2 VAL   184      41.021  14.655  66.903  1.00  2.52
ATOM      0  H   VAL   184      40.289  11.944  67.170  1.00  2.52           H   new
ATOM      0  HA  VAL   184      41.740  13.160  68.944  1.00  2.52           H   new
ATOM      0  HB  VAL   184      39.285  13.976  67.801  1.00  2.52           H   new
ATOM      0 HG11 VAL   184      39.698  16.150  68.647  1.00  2.52           H   new
ATOM      0 HG12 VAL   184      39.544  15.123  69.843  1.00  2.52           H   new
ATOM      0 HG13 VAL   184      40.984  15.606  69.395  1.00  2.52           H   new
ATOM      0 HG21 VAL   184      40.617  15.433  66.489  1.00  2.52           H   new
ATOM      0 HG22 VAL   184      41.916  14.877  67.203  1.00  2.52           H   new
ATOM      0 HG23 VAL   184      41.067  13.933  66.257  1.00  2.52           H   new
ATOM   1552  N   LEU   185      38.946  12.065  69.988  1.00  3.26
ATOM   1553  CA  LEU   185      38.231  11.721  71.233  1.00  3.26
ATOM   1554  C   LEU   185      39.053  10.790  72.115  1.00  3.26
ATOM   1555  O   LEU   185      39.137  11.001  73.323  1.00  3.26
ATOM   1556  CB  LEU   185      36.885  11.073  70.897  1.00  3.26
ATOM   1557  CG  LEU   185      35.938  12.020  70.151  1.00  3.26
ATOM   1558  CD1 LEU   185      34.697  11.263  69.684  1.00  3.26
ATOM   1559  CD2 LEU   185      35.501  13.161  71.068  1.00  3.26
ATOM      0  H   LEU   185      38.544  11.825  69.267  1.00  3.26           H   new
ATOM      0  HA  LEU   185      38.083  12.542  71.728  1.00  3.26           H   new
ATOM      0  HB2 LEU   185      37.038  10.283  70.356  1.00  3.26           H   new
ATOM      0  HB3 LEU   185      36.460  10.777  71.717  1.00  3.26           H   new
ATOM      0  HG  LEU   185      36.410  12.380  69.384  1.00  3.26           H   new
ATOM      0 HD11 LEU   185      34.105  11.871  69.214  1.00  3.26           H   new
ATOM      0 HD12 LEU   185      34.961  10.544  69.089  1.00  3.26           H   new
ATOM      0 HD13 LEU   185      34.235  10.893  70.453  1.00  3.26           H   new
ATOM      0 HD21 LEU   185      34.903  13.753  70.586  1.00  3.26           H   new
ATOM      0 HD22 LEU   185      35.041  12.797  71.841  1.00  3.26           H   new
ATOM      0 HD23 LEU   185      36.281  13.658  71.360  1.00  3.26           H   new
ATOM   1561  N   LEU   186      39.639   9.770  71.386  1.00  4.05
ATOM   1562  CA  LEU   186      40.444   8.786  72.107  1.00  4.05
ATOM   1563  C   LEU   186      41.687   9.406  72.726  1.00  4.05
ATOM   1564  O   LEU   186      42.055   9.062  73.847  1.00  4.05
ATOM   1565  CB  LEU   186      40.839   7.651  71.159  1.00  4.05
ATOM   1566  CG  LEU   186      39.639   6.820  70.694  1.00  4.05
ATOM   1567  CD1 LEU   186      40.084   5.780  69.668  1.00  4.05
ATOM   1568  CD2 LEU   186      39.004   6.097  71.881  1.00  4.05
ATOM      0  H   LEU   186      39.574   9.657  70.536  1.00  4.05           H   new
ATOM      0  HA  LEU   186      39.904   8.437  72.833  1.00  4.05           H   new
ATOM      0  HB2 LEU   186      41.288   8.024  70.384  1.00  4.05           H   new
ATOM      0  HB3 LEU   186      41.476   7.070  71.604  1.00  4.05           H   new
ATOM      0  HG  LEU   186      38.992   7.421  70.293  1.00  4.05           H   new
ATOM      0 HD11 LEU   186      39.317   5.260  69.381  1.00  4.05           H   new
ATOM      0 HD12 LEU   186      40.476   6.228  68.902  1.00  4.05           H   new
ATOM      0 HD13 LEU   186      40.742   5.191  70.069  1.00  4.05           H   new
ATOM      0 HD21 LEU   186      38.246   5.575  71.574  1.00  4.05           H   new
ATOM      0 HD22 LEU   186      39.658   5.508  72.289  1.00  4.05           H   new
ATOM      0 HD23 LEU   186      38.704   6.748  72.534  1.00  4.05           H   new
ATOM   1570  N   ARG   187      42.364  10.345  72.007  1.00  3.37
ATOM   1571  CA  ARG   187      43.557  11.010  72.526  1.00  3.37
ATOM   1572  C   ARG   187      43.222  11.783  73.799  1.00  3.37
ATOM   1573  O   ARG   187      43.983  11.740  74.764  1.00  3.37
ATOM   1574  CB  ARG   187      44.148  11.956  71.478  1.00  3.37
ATOM   1575  CG  ARG   187      45.391  12.674  72.004  1.00  3.37
ATOM   1576  CD  ARG   187      46.539  11.687  72.211  1.00  3.37
ATOM   1577  NE  ARG   187      47.716  12.395  72.755  1.00  3.37
ATOM   1578  CZ  ARG   187      48.840  11.769  73.055  1.00  3.37
ATOM   1579  NH1 ARG   187      49.867  12.439  73.539  1.00  3.37
ATOM   1580  NH2 ARG   187      48.935  10.470  72.870  1.00  3.37
ATOM      0  H   ARG   187      42.134  10.599  71.218  1.00  3.37           H   new
ATOM      0  HA  ARG   187      44.217  10.330  72.735  1.00  3.37           H   new
ATOM      0  HB2 ARG   187      44.377  11.454  70.680  1.00  3.37           H   new
ATOM      0  HB3 ARG   187      43.481  12.611  71.219  1.00  3.37           H   new
ATOM      0  HG2 ARG   187      45.661  13.364  71.378  1.00  3.37           H   new
ATOM      0  HG3 ARG   187      45.184  13.117  72.842  1.00  3.37           H   new
ATOM      0  HD2 ARG   187      46.265  10.983  72.819  1.00  3.37           H   new
ATOM      0  HD3 ARG   187      46.767  11.262  71.369  1.00  3.37           H   new
ATOM      0  HE  ARG   187      47.668  13.244  72.881  1.00  3.37           H   new
ATOM      0 HH11 ARG   187      49.807  13.288  73.661  1.00  3.37           H   new
ATOM      0 HH12 ARG   187      50.597  12.027  73.733  1.00  3.37           H   new
ATOM      0 HH21 ARG   187      48.266  10.031  72.555  1.00  3.37           H   new
ATOM      0 HH22 ARG   187      49.666  10.060  73.065  1.00  3.37           H   new
ATOM   1582  N   THR   188      42.110  12.448  73.766  1.00  3.16
ATOM   1583  CA  THR   188      41.691  13.235  74.916  1.00  3.16
ATOM   1584  C   THR   188      41.377  12.381  76.140  1.00  3.16
ATOM   1585  O   THR   188      41.793  12.713  77.247  1.00  3.16
ATOM   1586  CB  THR   188      40.460  14.084  74.547  1.00  3.16
ATOM   1587  OG1 THR   188      40.800  14.959  73.481  1.00  3.16
ATOM   1588  CG2 THR   188      39.984  14.919  75.733  1.00  3.16
ATOM      0  H   THR   188      41.572  12.468  73.095  1.00  3.16           H   new
ATOM      0  HA  THR   188      42.438  13.807  75.153  1.00  3.16           H   new
ATOM      0  HB  THR   188      39.745  13.482  74.285  1.00  3.16           H   new
ATOM      0  HG1 THR   188      40.798  14.533  72.757  1.00  3.16           H   new
ATOM      0 HG21 THR   188      39.210  15.442  75.471  1.00  3.16           H   new
ATOM      0 HG22 THR   188      39.744  14.332  76.467  1.00  3.16           H   new
ATOM      0 HG23 THR   188      40.695  15.515  76.016  1.00  3.16           H   new
ATOM   1590  N   ALA   189      40.604  11.235  75.837  1.00  3.22
ATOM   1591  CA  ALA   189      40.219  10.326  76.894  1.00  3.22
ATOM   1592  C   ALA   189      41.423   9.707  77.524  1.00  3.22
ATOM   1593  O   ALA   189      41.476   9.563  78.743  1.00  3.22
ATOM   1594  CB  ALA   189      39.293   9.245  76.351  1.00  3.22
ATOM      0  H   ALA   189      40.331  11.020  75.050  1.00  3.22           H   new
ATOM      0  HA  ALA   189      39.745  10.832  77.573  1.00  3.22           H   new
ATOM      0  HB1 ALA   189      39.042   8.643  77.069  1.00  3.22           H   new
ATOM      0  HB2 ALA   189      38.496   9.657  75.982  1.00  3.22           H   new
ATOM      0  HB3 ALA   189      39.750   8.746  75.656  1.00  3.22           H   new
ATOM   1596  N   TRP   190      42.410   9.346  76.609  1.00  3.25
ATOM   1597  CA  TRP   190      43.668   8.726  77.065  1.00  3.25
ATOM   1598  C   TRP   190      44.442   9.622  77.985  1.00  3.25
ATOM   1599  O   TRP   190      44.915   9.174  79.027  1.00  3.25
ATOM   1600  CB  TRP   190      44.529   8.350  75.855  1.00  3.25
ATOM   1601  CG  TRP   190      45.871   7.812  76.265  1.00  3.25
ATOM   1602  CD1 TRP   190      46.137   6.537  76.643  1.00  3.25
ATOM   1603  CD2 TRP   190      47.117   8.525  76.337  1.00  3.25
ATOM   1604  NE1 TRP   190      47.474   6.421  76.946  1.00  3.25
ATOM   1605  CE2 TRP   190      48.111   7.628  76.768  1.00  3.25
ATOM   1606  CE3 TRP   190      47.474   9.853  76.073  1.00  3.25
ATOM   1607  CZ2 TRP   190      49.436   8.024  76.938  1.00  3.25
ATOM   1608  CZ3 TRP   190      48.799  10.250  76.242  1.00  3.25
ATOM   1609  CH2 TRP   190      49.773   9.343  76.671  1.00  3.25
ATOM      0  H   TRP   190      42.349   9.458  75.758  1.00  3.25           H   new
ATOM      0  HA  TRP   190      43.436   7.929  77.566  1.00  3.25           H   new
ATOM      0  HB2 TRP   190      44.064   7.686  75.322  1.00  3.25           H   new
ATOM      0  HB3 TRP   190      44.652   9.130  75.292  1.00  3.25           H   new
ATOM      0  HD1 TRP   190      45.513   5.849  76.690  1.00  3.25           H   new
ATOM      0  HE1 TRP   190      47.857   5.697  77.209  1.00  3.25           H   new
ATOM      0  HE3 TRP   190      46.833  10.464  75.788  1.00  3.25           H   new
ATOM      0  HZ2 TRP   190      50.080   7.417  77.224  1.00  3.25           H   new
ATOM      0  HZ3 TRP   190      49.039  11.131  76.067  1.00  3.25           H   new
ATOM      0  HH2 TRP   190      50.652   9.626  76.778  1.00  3.25           H   new
ATOM   1611  N   GLY   191      44.527  10.848  77.559  1.00  2.41
ATOM   1612  CA  GLY   191      45.288  11.830  78.352  1.00  2.41
ATOM   1613  C   GLY   191      44.636  11.984  79.748  1.00  2.41
ATOM   1614  O   GLY   191      45.340  12.047  80.753  1.00  2.41
ATOM      0  H   GLY   191      44.170  11.149  76.837  1.00  2.41           H   new
ATOM      0  HA2 GLY   191      46.209  11.541  78.445  1.00  2.41           H   new
ATOM      0  HA3 GLY   191      45.304  12.686  77.896  1.00  2.41           H   new
ATOM   1616  N   TRP   192      43.254  12.035  79.770  1.00  2.50
ATOM   1617  CA  TRP   192      42.574  12.160  80.983  1.00  2.50
ATOM   1618  C   TRP   192      42.771  10.963  81.913  1.00  2.50
ATOM   1619  O   TRP   192      42.980  11.141  83.111  1.00  2.50
ATOM   1620  CB  TRP   192      41.082  12.368  80.706  1.00  2.50
ATOM   1621  CG  TRP   192      40.810  13.700  80.066  1.00  2.50
ATOM   1622  CD1 TRP   192      41.725  14.673  79.830  1.00  2.50
ATOM   1623  CD2 TRP   192      39.552  14.201  79.584  1.00  2.50
ATOM   1624  NE1 TRP   192      41.106  15.746  79.231  1.00  2.50
ATOM   1625  CE2 TRP   192      39.764  15.491  79.063  1.00  2.50
ATOM   1626  CE3 TRP   192      38.259  13.664  79.551  1.00  2.50
ATOM   1627  CZ2 TRP   192      38.727  16.244  78.518  1.00  2.50
ATOM   1628  CZ3 TRP   192      37.221  14.417  79.005  1.00  2.50
ATOM   1629  CH2 TRP   192      37.452  15.697  78.492  1.00  2.50
ATOM      0  H   TRP   192      42.752  11.995  79.073  1.00  2.50           H   new
ATOM      0  HA  TRP   192      42.947  12.928  81.443  1.00  2.50           H   new
ATOM      0  HB2 TRP   192      40.759  11.660  80.127  1.00  2.50           H   new
ATOM      0  HB3 TRP   192      40.587  12.302  81.538  1.00  2.50           H   new
ATOM      0  HD1 TRP   192      42.630  14.623  80.040  1.00  2.50           H   new
ATOM      0  HE1 TRP   192      41.501  16.472  78.995  1.00  2.50           H   new
ATOM      0  HE3 TRP   192      38.095  12.814  79.890  1.00  2.50           H   new
ATOM      0  HZ2 TRP   192      38.886  17.095  78.179  1.00  2.50           H   new
ATOM      0  HZ3 TRP   192      36.361  14.063  78.982  1.00  2.50           H   new
ATOM      0  HH2 TRP   192      36.747  16.185  78.131  1.00  2.50           H   new
ATOM   1631  N   GLY   193      42.704   9.795  81.321  1.00  2.92
ATOM   1632  CA  GLY   193      42.920   8.570  82.087  1.00  2.92
ATOM   1633  C   GLY   193      44.344   8.480  82.631  1.00  2.92
ATOM   1634  O   GLY   193      44.545   8.042  83.762  1.00  2.92
ATOM      0  H   GLY   193      42.537   9.678  80.485  1.00  2.92           H   new
ATOM      0  HA2 GLY   193      42.290   8.535  82.824  1.00  2.92           H   new
ATOM      0  HA3 GLY   193      42.741   7.801  81.524  1.00  2.92           H   new
ATOM   1636  N   GLU   194      45.383   8.904  81.833  1.00  3.06
ATOM   1637  CA  GLU   194      46.754   8.885  82.275  1.00  3.06
ATOM   1638  C   GLU   194      46.910   9.816  83.479  1.00  3.06
ATOM   1639  O   GLU   194      47.587   9.467  84.444  1.00  3.06
ATOM   1640  CB  GLU   194      47.706   9.311  81.154  1.00  3.06
ATOM   1641  CG  GLU   194      49.159   9.328  81.629  1.00  3.06
ATOM   1642  CD  GLU   194      50.090   9.813  80.524  1.00  3.06
ATOM   1643  OE1 GLU   194      51.295   9.901  80.775  1.00  3.06
ATOM   1644  OE2 GLU   194      49.589  10.094  79.429  1.00  3.06
ATOM      0  H   GLU   194      45.277   9.202  81.033  1.00  3.06           H   new
ATOM      0  HA  GLU   194      46.984   7.978  82.529  1.00  3.06           H   new
ATOM      0  HB2 GLU   194      47.617   8.703  80.404  1.00  3.06           H   new
ATOM      0  HB3 GLU   194      47.458  10.193  80.835  1.00  3.06           H   new
ATOM      0  HG2 GLU   194      49.243   9.906  82.404  1.00  3.06           H   new
ATOM      0  HG3 GLU   194      49.421   8.437  81.910  1.00  3.06           H   new
ATOM   1646  N   ALA   195      46.272  11.010  83.429  1.00  2.07
ATOM   1647  CA  ALA   195      46.305  11.960  84.536  1.00  2.07
ATOM   1648  C   ALA   195      45.638  11.322  85.791  1.00  2.07
ATOM   1649  O   ALA   195      46.171  11.427  86.893  1.00  2.07
ATOM   1650  CB  ALA   195      45.595  13.255  84.163  1.00  2.07
ATOM      0  H   ALA   195      45.815  11.277  82.751  1.00  2.07           H   new
ATOM      0  HA  ALA   195      47.230  12.172  84.736  1.00  2.07           H   new
ATOM      0  HB1 ALA   195      45.629  13.870  84.912  1.00  2.07           H   new
ATOM      0  HB2 ALA   195      46.033  13.655  83.396  1.00  2.07           H   new
ATOM      0  HB3 ALA   195      44.670  13.065  83.943  1.00  2.07           H   new
ATOM   1652  N   GLY   196      44.455  10.650  85.585  1.00  2.58
ATOM   1653  CA  GLY   196      43.751  10.023  86.694  1.00  2.58
ATOM   1654  C   GLY   196      44.575   8.889  87.300  1.00  2.58
ATOM   1655  O   GLY   196      44.643   8.761  88.520  1.00  2.58
ATOM      0  H   GLY   196      44.073  10.562  84.819  1.00  2.58           H   new
ATOM      0  HA2 GLY   196      43.559  10.686  87.375  1.00  2.58           H   new
ATOM      0  HA3 GLY   196      42.899   9.678  86.386  1.00  2.58           H   new
ATOM   1657  N   ALA   197      45.204   8.076  86.444  1.00  3.32
ATOM   1658  CA  ALA   197      46.026   6.965  86.920  1.00  3.32
ATOM   1659  C   ALA   197      47.233   7.488  87.784  1.00  3.32
ATOM   1660  O   ALA   197      47.515   6.936  88.846  1.00  3.32
ATOM   1661  CB  ALA   197      46.537   6.147  85.740  1.00  3.32
ATOM      0  H   ALA   197      45.166   8.153  85.588  1.00  3.32           H   new
ATOM      0  HA  ALA   197      45.475   6.398  87.482  1.00  3.32           H   new
ATOM      0  HB1 ALA   197      47.081   5.413  86.066  1.00  3.32           H   new
ATOM      0  HB2 ALA   197      45.784   5.794  85.240  1.00  3.32           H   new
ATOM      0  HB3 ALA   197      47.072   6.713  85.161  1.00  3.32           H   new
ATOM   1663  N   LEU   198      47.863   8.539  87.257  1.00  2.85
ATOM   1664  CA  LEU   198      48.981   9.074  87.929  1.00  2.85
ATOM   1665  C   LEU   198      48.587   9.676  89.295  1.00  2.85
ATOM   1666  O   LEU   198      49.308   9.504  90.275  1.00  2.85
ATOM   1667  CB  LEU   198      49.652  10.140  87.060  1.00  2.85
ATOM   1668  CG  LEU   198      50.858  10.793  87.745  1.00  2.85
ATOM   1669  CD1 LEU   198      51.561  11.745  86.779  1.00  2.85
ATOM   1670  CD2 LEU   198      50.405  11.585  88.970  1.00  2.85
ATOM      0  H   LEU   198      47.645   8.933  86.524  1.00  2.85           H   new
ATOM      0  HA  LEU   198      49.605   8.350  88.093  1.00  2.85           H   new
ATOM      0  HB2 LEU   198      49.938   9.737  86.225  1.00  2.85           H   new
ATOM      0  HB3 LEU   198      49.002  10.825  86.836  1.00  2.85           H   new
ATOM      0  HG  LEU   198      51.469  10.091  88.017  1.00  2.85           H   new
ATOM      0 HD11 LEU   198      52.322  12.152  87.222  1.00  2.85           H   new
ATOM      0 HD12 LEU   198      51.866  11.251  86.002  1.00  2.85           H   new
ATOM      0 HD13 LEU   198      50.942  12.437  86.499  1.00  2.85           H   new
ATOM      0 HD21 LEU   198      51.176  11.993  89.395  1.00  2.85           H   new
ATOM      0 HD22 LEU   198      49.783  12.277  88.696  1.00  2.85           H   new
ATOM      0 HD23 LEU   198      49.968  10.988  89.598  1.00  2.85           H   new
ATOM   1672  N   ILE   199      47.441  10.379  89.373  1.00  2.32
ATOM   1673  CA  ILE   199      46.946  11.019  90.603  1.00  2.32
ATOM   1674  C   ILE   199      46.690   9.874  91.647  1.00  2.32
ATOM   1675  O   ILE   199      47.014  10.027  92.822  1.00  2.32
ATOM   1676  CB  ILE   199      45.652  11.833  90.377  1.00  2.32
ATOM   1677  CG1 ILE   199      45.940  13.063  89.508  1.00  2.32
ATOM   1678  CG2 ILE   199      45.079  12.304  91.715  1.00  2.32
ATOM   1679  CD1 ILE   199      44.653  13.742  89.053  1.00  2.32
ATOM      0  H   ILE   199      46.922  10.497  88.697  1.00  2.32           H   new
ATOM      0  HA  ILE   199      47.608  11.654  90.919  1.00  2.32           H   new
ATOM      0  HB  ILE   199      45.011  11.258  89.930  1.00  2.32           H   new
ATOM      0 HG12 ILE   199      46.480  13.694  90.008  1.00  2.32           H   new
ATOM      0 HG13 ILE   199      46.459  12.798  88.732  1.00  2.32           H   new
ATOM      0 HG21 ILE   199      44.268  12.813  91.559  1.00  2.32           H   new
ATOM      0 HG22 ILE   199      44.875  11.534  92.269  1.00  2.32           H   new
ATOM      0 HG23 ILE   199      45.730  12.864  92.167  1.00  2.32           H   new
ATOM      0 HD11 ILE   199      44.870  14.514  88.507  1.00  2.32           H   new
ATOM      0 HD12 ILE   199      44.124  13.117  88.533  1.00  2.32           H   new
ATOM      0 HD13 ILE   199      44.146  14.027  89.829  1.00  2.32           H   new
ATOM   1681  N   THR   200      46.107   8.738  91.163  1.00  3.27
ATOM   1682  CA  THR   200      45.830   7.624  92.068  1.00  3.27
ATOM   1683  C   THR   200      47.152   7.101  92.711  1.00  3.27
ATOM   1684  O   THR   200      47.210   6.895  93.921  1.00  3.27
ATOM   1685  CB  THR   200      45.121   6.472  91.330  1.00  3.27
ATOM   1686  OG1 THR   200      43.875   6.936  90.830  1.00  3.27
ATOM   1687  CG2 THR   200      44.866   5.289  92.261  1.00  3.27
ATOM      0  H   THR   200      45.879   8.612  90.343  1.00  3.27           H   new
ATOM      0  HA  THR   200      45.242   7.951  92.767  1.00  3.27           H   new
ATOM      0  HB  THR   200      45.695   6.178  90.606  1.00  3.27           H   new
ATOM      0  HG1 THR   200      44.008   7.454  90.182  1.00  3.27           H   new
ATOM      0 HG21 THR   200      44.420   4.581  91.770  1.00  3.27           H   new
ATOM      0 HG22 THR   200      45.711   4.960  92.606  1.00  3.27           H   new
ATOM      0 HG23 THR   200      44.305   5.573  92.999  1.00  3.27           H   new
ATOM   1689  N   ALA   201      48.195   6.897  91.915  1.00  3.41
ATOM   1690  CA  ALA   201      49.433   6.442  92.369  1.00  3.41
ATOM   1691  C   ALA   201      50.131   7.424  93.305  1.00  3.41
ATOM   1692  O   ALA   201      50.707   7.014  94.310  1.00  3.41
ATOM   1693  CB  ALA   201      50.319   6.139  91.167  1.00  3.41
ATOM      0  H   ALA   201      48.170   7.034  91.066  1.00  3.41           H   new
ATOM      0  HA  ALA   201      49.275   5.639  92.890  1.00  3.41           H   new
ATOM      0  HB1 ALA   201      51.183   5.822  91.473  1.00  3.41           H   new
ATOM      0  HB2 ALA   201      49.900   5.457  90.620  1.00  3.41           H   new
ATOM      0  HB3 ALA   201      50.439   6.946  90.642  1.00  3.41           H   new
ATOM   1695  N   ALA   202      50.001   8.707  92.863  1.00  2.40
ATOM   1696  CA  ALA   202      50.606   9.767  93.647  1.00  2.40
ATOM   1697  C   ALA   202      49.952   9.897  95.022  1.00  2.40
ATOM   1698  O   ALA   202      50.643  10.105  96.016  1.00  2.40
ATOM   1699  CB  ALA   202      50.511  11.086  92.891  1.00  2.40
ATOM      0  H   ALA   202      49.587   8.953  92.151  1.00  2.40           H   new
ATOM      0  HA  ALA   202      51.539   9.541  93.788  1.00  2.40           H   new
ATOM      0  HB1 ALA   202      50.917  11.792  93.419  1.00  2.40           H   new
ATOM      0  HB2 ALA   202      50.977  11.008  92.044  1.00  2.40           H   new
ATOM      0  HB3 ALA   202      49.579  11.300  92.728  1.00  2.40           H   new
ATOM   1701  N   THR   203      48.676   9.784  95.156  1.00  2.62
ATOM   1702  CA  THR   203      47.884   9.805  96.382  1.00  2.62
ATOM   1703  C   THR   203      48.320   8.746  97.272  1.00  2.62
ATOM   1704  O   THR   203      48.520   8.984  98.461  1.00  2.62
ATOM   1705  CB  THR   203      46.381   9.644  96.082  1.00  2.62
ATOM   1706  OG1 THR   203      45.959  10.706  95.236  1.00  2.62
ATOM   1707  CG2 THR   203      45.552   9.679  97.363  1.00  2.62
ATOM      0  H   THR   203      48.174   9.680  94.465  1.00  2.62           H   new
ATOM      0  HA  THR   203      48.018  10.666  96.809  1.00  2.62           H   new
ATOM      0  HB  THR   203      46.248   8.785  95.651  1.00  2.62           H   new
ATOM      0  HG1 THR   203      46.235  10.569  94.455  1.00  2.62           H   new
ATOM      0 HG21 THR   203      44.613   9.576  97.144  1.00  2.62           H   new
ATOM      0 HG22 THR   203      45.829   8.956  97.948  1.00  2.62           H   new
ATOM      0 HG23 THR   203      45.687  10.528  97.813  1.00  2.62           H   new
ATOM   1709  N   SER   204      48.497   7.519  96.743  1.00  3.45
ATOM   1710  CA  SER   204      48.955   6.433  97.500  1.00  3.45
ATOM   1711  C   SER   204      50.318   6.630  98.040  1.00  3.45
ATOM   1712  O   SER   204      50.570   6.324  99.203  1.00  3.45
ATOM   1713  CB  SER   204      48.915   5.168  96.641  1.00  3.45
ATOM   1714  OG  SER   204      47.571   4.842  96.318  1.00  3.45
ATOM      0  H   SER   204      48.341   7.330  95.919  1.00  3.45           H   new
ATOM      0  HA  SER   204      48.365   6.348  98.265  1.00  3.45           H   new
ATOM      0  HB2 SER   204      49.427   5.304  95.828  1.00  3.45           H   new
ATOM      0  HB3 SER   204      49.329   4.431  97.117  1.00  3.45           H   new
ATOM      0  HG  SER   204      47.322   5.299  95.659  1.00  3.45           H   new
ATOM   1716  N   THR   205      51.138   7.125  97.222  1.00  3.22
ATOM   1717  CA  THR   205      52.497   7.385  97.697  1.00  3.22
ATOM   1718  C   THR   205      52.536   8.477  98.798  1.00  3.22
ATOM   1719  O   THR   205      53.271   8.343  99.773  1.00  3.22
ATOM   1720  CB  THR   205      53.400   7.803  96.521  1.00  3.22
ATOM   1721  OG1 THR   205      53.437   6.751  95.565  1.00  3.22
ATOM   1722  CG2 THR   205      54.825   8.089  96.989  1.00  3.22
ATOM      0  H   THR   205      50.975   7.327  96.402  1.00  3.22           H   new
ATOM      0  HA  THR   205      52.825   6.560  98.088  1.00  3.22           H   new
ATOM      0  HB  THR   205      53.034   8.612  96.131  1.00  3.22           H   new
ATOM      0  HG1 THR   205      52.709   6.727  95.146  1.00  3.22           H   new
ATOM      0 HG21 THR   205      55.369   8.349  96.229  1.00  3.22           H   new
ATOM      0 HG22 THR   205      54.814   8.808  97.640  1.00  3.22           H   new
ATOM      0 HG23 THR   205      55.198   7.291  97.396  1.00  3.22           H   new
ATOM   1724  N   LEU   206      51.675   9.566  98.564  1.00  2.49
ATOM   1725  CA  LEU   206      51.611  10.652  99.550  1.00  2.49
ATOM   1726  C   LEU   206      51.061  10.174 100.891  1.00  2.49
ATOM   1727  O   LEU   206      51.553  10.584 101.940  1.00  2.49
ATOM   1728  CB  LEU   206      50.748  11.793  99.006  1.00  2.49
ATOM   1729  CG  LEU   206      51.377  12.487  97.792  1.00  2.49
ATOM   1730  CD1 LEU   206      50.391  13.483  97.185  1.00  2.49
ATOM   1731  CD2 LEU   206      52.641  13.238  98.207  1.00  2.49
ATOM      0  H   LEU   206      51.167   9.658  97.876  1.00  2.49           H   new
ATOM      0  HA  LEU   206      52.515  10.968  99.702  1.00  2.49           H   new
ATOM      0  HB2 LEU   206      49.877  11.445  98.759  1.00  2.49           H   new
ATOM      0  HB3 LEU   206      50.603  12.447  99.708  1.00  2.49           H   new
ATOM      0  HG  LEU   206      51.602  11.808  97.137  1.00  2.49           H   new
ATOM      0 HD11 LEU   206      50.799  13.916  96.419  1.00  2.49           H   new
ATOM      0 HD12 LEU   206      49.590  13.015  96.903  1.00  2.49           H   new
ATOM      0 HD13 LEU   206      50.158  14.152  97.847  1.00  2.49           H   new
ATOM      0 HD21 LEU   206      53.029  13.672  97.431  1.00  2.49           H   new
ATOM      0 HD22 LEU   206      52.416  13.907  98.873  1.00  2.49           H   new
ATOM      0 HD23 LEU   206      53.281  12.613  98.581  1.00  2.49           H   new
ATOM   1733  N   TRP   207      50.036   9.295 100.822  1.00  3.09
ATOM   1734  CA  TRP   207      49.477   8.768 102.090  1.00  3.09
ATOM   1735  C   TRP   207      50.560   7.923 102.811  1.00  3.09
ATOM   1736  O   TRP   207      50.672   7.979 104.033  1.00  3.09
ATOM   1737  CB  TRP   207      48.229   7.916 101.840  1.00  3.09
ATOM   1738  CG  TRP   207      47.591   7.463 103.123  1.00  3.09
ATOM   1739  CD1 TRP   207      47.545   6.188 103.582  1.00  3.09
ATOM   1740  CD2 TRP   207      46.917   8.271 104.102  1.00  3.09
ATOM   1741  NE1 TRP   207      46.881   6.160 104.788  1.00  3.09
ATOM   1742  CE2 TRP   207      46.479   7.429 105.140  1.00  3.09
ATOM   1743  CE3 TRP   207      46.647   9.642 104.186  1.00  3.09
ATOM   1744  CZ2 TRP   207      45.787   7.921 106.244  1.00  3.09
ATOM   1745  CZ3 TRP   207      45.955  10.136 105.290  1.00  3.09
ATOM   1746  CH2 TRP   207      45.528   9.282 106.312  1.00  3.09
ATOM      0  H   TRP   207      49.670   9.006 100.099  1.00  3.09           H   new
ATOM      0  HA  TRP   207      49.215   9.518 102.647  1.00  3.09           H   new
ATOM      0  HB2 TRP   207      47.587   8.428 101.323  1.00  3.09           H   new
ATOM      0  HB3 TRP   207      48.468   7.141 101.308  1.00  3.09           H   new
ATOM      0  HD1 TRP   207      47.906   5.448 103.150  1.00  3.09           H   new
ATOM      0  HE1 TRP   207      46.738   5.452 105.254  1.00  3.09           H   new
ATOM      0  HE3 TRP   207      46.927  10.218 103.511  1.00  3.09           H   new
ATOM      0  HZ2 TRP   207      45.505   7.349 106.921  1.00  3.09           H   new
ATOM      0  HZ3 TRP   207      45.775  11.046 105.348  1.00  3.09           H   new
ATOM      0  HH2 TRP   207      45.068   9.629 107.042  1.00  3.09           H   new
ATOM   1748  N   GLU   208      51.361   7.140 102.015  1.00  4.23
ATOM   1749  CA  GLU   208      52.445   6.365 102.639  1.00  4.23
ATOM   1750  C   GLU   208      53.457   7.207 103.301  1.00  4.23
ATOM   1751  O   GLU   208      53.915   6.877 104.393  1.00  4.23
ATOM   1752  CB  GLU   208      53.107   5.483 101.577  1.00  4.23
ATOM   1753  CG  GLU   208      52.158   4.389 101.086  1.00  4.23
ATOM   1754  CD  GLU   208      52.811   3.549  99.994  1.00  4.23
ATOM   1755  OE1 GLU   208      52.170   2.605  99.524  1.00  4.23
ATOM   1756  OE2 GLU   208      53.953   3.858  99.633  1.00  4.23
ATOM      0  H   GLU   208      51.287   7.058 101.162  1.00  4.23           H   new
ATOM      0  HA  GLU   208      52.046   5.821 103.336  1.00  4.23           H   new
ATOM      0  HB2 GLU   208      53.386   6.032 100.827  1.00  4.23           H   new
ATOM      0  HB3 GLU   208      53.908   5.077 101.945  1.00  4.23           H   new
ATOM      0  HG2 GLU   208      51.904   3.819 101.829  1.00  4.23           H   new
ATOM      0  HG3 GLU   208      51.344   4.791 100.746  1.00  4.23           H   new
ATOM   1758  N   GLY   209      53.806   8.306 102.644  1.00  3.47
ATOM   1759  CA  GLY   209      54.799   9.221 103.210  1.00  3.47
ATOM   1760  C   GLY   209      54.312   9.813 104.538  1.00  3.47
ATOM   1761  O   GLY   209      55.076   9.888 105.497  1.00  3.47
ATOM      0  H   GLY   209      53.488   8.541 101.881  1.00  3.47           H   new
ATOM      0  HA2 GLY   209      55.635   8.749 103.350  1.00  3.47           H   new
ATOM      0  HA3 GLY   209      54.979   9.937 102.580  1.00  3.47           H   new
ATOM   1763  N   SER   210      53.027  10.209 104.532  1.00  3.63
ATOM   1764  CA  SER   210      52.433  10.806 105.730  1.00  3.63
ATOM   1765  C   SER   210      52.360   9.783 106.907  1.00  3.63
ATOM   1766  O   SER   210      52.701  10.120 108.039  1.00  3.63
ATOM   1767  CB  SER   210      51.033  11.336 105.415  1.00  3.63
ATOM   1768  OG  SER   210      50.174  10.262 105.063  1.00  3.63
ATOM      0  H   SER   210      52.497  10.141 103.858  1.00  3.63           H   new
ATOM      0  HA  SER   210      53.003  11.540 106.007  1.00  3.63           H   new
ATOM      0  HB2 SER   210      50.676  11.806 106.185  1.00  3.63           H   new
ATOM      0  HB3 SER   210      51.078  11.976 104.687  1.00  3.63           H   new
ATOM      0  HG  SER   210      50.623   9.650 104.702  1.00  3.63           H   new
ATOM   1769  N   PRO   211      51.904   8.481 106.629  1.00  3.89
ATOM   1770  CA  PRO   211      51.835   7.422 107.717  1.00  3.89
ATOM   1771  C   PRO   211      53.246   7.208 108.173  1.00  3.89
ATOM   1772  O   PRO   211      53.488   7.024 109.364  1.00  3.89
ATOM   1773  CB  PRO   211      51.266   6.160 107.066  1.00  3.89
ATOM   1774  CG  PRO   211      50.312   6.652 105.999  1.00  3.89
ATOM   1775  CD  PRO   211      49.500   7.768 106.633  1.00  3.89
ATOM      0  HA  PRO   211      51.279   7.667 108.473  1.00  3.89           H   new
ATOM      0  HB2 PRO   211      51.971   5.617 106.681  1.00  3.89           H   new
ATOM      0  HB3 PRO   211      50.807   5.607 107.718  1.00  3.89           H   new
ATOM      0  HG2 PRO   211      50.797   6.975 105.224  1.00  3.89           H   new
ATOM      0  HG3 PRO   211      49.735   5.935 105.694  1.00  3.89           H   new
ATOM      0  HD2 PRO   211      48.868   8.256 106.082  1.00  3.89           H   new
ATOM      0  HD3 PRO   211      49.065   7.602 107.484  1.00  3.89           H   new
ATOM   1777  N   ASN   212      54.272   7.210 107.359  1.00  3.63
ATOM   1778  CA  ASN   212      55.664   7.014 107.820  1.00  3.63
ATOM   1779  C   ASN   212      56.117   8.122 108.780  1.00  3.63
ATOM   1780  O   ASN   212      56.737   7.836 109.802  1.00  3.63
ATOM   1781  CB  ASN   212      56.608   6.940 106.616  1.00  3.63
ATOM   1782  CG  ASN   212      56.327   5.704 105.768  1.00  3.63
ATOM   1783  ND2 ASN   212      56.655   5.748 104.494  1.00  3.63
ATOM   1784  OD1 ASN   212      55.814   4.708 106.258  1.00  3.63
ATOM      0  H   ASN   212      54.201   7.325 106.510  1.00  3.63           H   new
ATOM      0  HA  ASN   212      55.695   6.177 108.310  1.00  3.63           H   new
ATOM      0  HB2 ASN   212      56.507   7.737 106.073  1.00  3.63           H   new
ATOM      0  HB3 ASN   212      57.528   6.922 106.924  1.00  3.63           H   new
ATOM      0 HD21 ASN   212      56.509   5.068 103.989  1.00  3.63           H   new
ATOM      0 HD22 ASN   212      57.015   6.457 104.167  1.00  3.63           H   new
ATOM   1786  N   LYS   213      55.781   9.274 108.396  1.00  3.02
ATOM   1787  CA  LYS   213      56.146  10.401 109.251  1.00  3.02
ATOM   1788  C   LYS   213      55.445  10.282 110.672  1.00  3.02
ATOM   1789  O   LYS   213      56.084  10.511 111.696  1.00  3.02
ATOM   1790  CB  LYS   213      55.765  11.725 108.582  1.00  3.02
ATOM   1791  CG  LYS   213      56.627  12.001 107.350  1.00  3.02
ATOM   1792  CD  LYS   213      56.216  13.316 106.686  1.00  3.02
ATOM   1793  CE  LYS   213      57.066  13.581 105.445  1.00  3.02
ATOM   1794  NZ  LYS   213      56.646  14.856 104.805  1.00  3.02
ATOM      0  H   LYS   213      55.354   9.464 107.674  1.00  3.02           H   new
ATOM      0  HA  LYS   213      57.107  10.382 109.382  1.00  3.02           H   new
ATOM      0  HB2 LYS   213      54.830  11.701 108.325  1.00  3.02           H   new
ATOM      0  HB3 LYS   213      55.866  12.451 109.218  1.00  3.02           H   new
ATOM      0  HG2 LYS   213      57.562  12.041 107.606  1.00  3.02           H   new
ATOM      0  HG3 LYS   213      56.537  11.272 106.717  1.00  3.02           H   new
ATOM      0  HD2 LYS   213      55.278  13.281 106.440  1.00  3.02           H   new
ATOM      0  HD3 LYS   213      56.317  14.047 107.315  1.00  3.02           H   new
ATOM      0  HE2 LYS   213      58.004  13.626 105.689  1.00  3.02           H   new
ATOM      0  HE3 LYS   213      56.972  12.848 104.816  1.00  3.02           H   new
ATOM      0  HZ1 LYS   213      57.145  15.004 104.083  1.00  3.02           H   new
ATOM      0  HZ2 LYS   213      55.790  14.801 104.568  1.00  3.02           H   new
ATOM      0  HZ3 LYS   213      56.751  15.526 105.381  1.00  3.02           H   new
ATOM   1796  N   TYR   214      54.130   9.909 110.560  1.00  3.31
ATOM   1797  CA  TYR   214      53.350   9.830 111.829  1.00  3.31
ATOM   1798  C   TYR   214      54.016   8.691 112.740  1.00  3.31
ATOM   1799  O   TYR   214      54.161   8.874 113.946  1.00  3.31
ATOM   1800  CB  TYR   214      51.874   9.501 111.579  1.00  3.31
ATOM   1801  CG  TYR   214      51.076   9.432 112.865  1.00  3.31
ATOM   1802  CD1 TYR   214      50.518  10.587 113.414  1.00  3.31
ATOM   1803  CD2 TYR   214      50.892   8.210 113.513  1.00  3.31
ATOM   1804  CE1 TYR   214      49.783  10.522 114.600  1.00  3.31
ATOM   1805  CE2 TYR   214      50.157   8.143 114.699  1.00  3.31
ATOM   1806  CZ  TYR   214      49.605   9.299 115.238  1.00  3.31
ATOM   1807  OH  TYR   214      48.882   9.234 116.405  1.00  3.31
ATOM      0  H   TYR   214      53.711   9.717 109.834  1.00  3.31           H   new
ATOM      0  HA  TYR   214      53.374  10.693 112.270  1.00  3.31           H   new
ATOM      0  HB2 TYR   214      51.488  10.174 110.997  1.00  3.31           H   new
ATOM      0  HB3 TYR   214      51.808   8.653 111.114  1.00  3.31           H   new
ATOM      0  HD1 TYR   214      50.636  11.405 112.988  1.00  3.31           H   new
ATOM      0  HD2 TYR   214      51.261   7.436 113.153  1.00  3.31           H   new
ATOM      0  HE1 TYR   214      49.413  11.295 114.962  1.00  3.31           H   new
ATOM      0  HE2 TYR   214      50.037   7.326 115.127  1.00  3.31           H   new
ATOM      0  HH  TYR   214      48.960   9.958 116.824  1.00  3.31           H   new
ATOM   1809  N   TRP   215      54.385   7.579 112.066  1.00  5.07
ATOM   1810  CA  TRP   215      54.997   6.465 112.785  1.00  5.07
ATOM   1811  C   TRP   215      56.373   6.831 113.401  1.00  5.07
ATOM   1812  O   TRP   215      56.663   6.450 114.532  1.00  5.07
ATOM   1813  CB  TRP   215      55.147   5.267 111.841  1.00  5.07
ATOM   1814  CG  TRP   215      53.816   4.683 111.458  1.00  5.07
ATOM   1815  CD1 TRP   215      52.630   4.938 112.065  1.00  5.07
ATOM   1816  CD2 TRP   215      53.537   3.758 110.395  1.00  5.07
ATOM   1817  NE1 TRP   215      51.635   4.223 111.439  1.00  5.07
ATOM   1818  CE2 TRP   215      52.157   3.483 110.403  1.00  5.07
ATOM   1819  CE3 TRP   215      54.343   3.136 109.433  1.00  5.07
ATOM   1820  CZ2 TRP   215      51.575   2.614 109.484  1.00  5.07
ATOM   1821  CZ3 TRP   215      53.762   2.266 108.513  1.00  5.07
ATOM   1822  CH2 TRP   215      52.388   2.006 108.538  1.00  5.07
ATOM      0  H   TRP   215      54.289   7.462 111.219  1.00  5.07           H   new
ATOM      0  HA  TRP   215      54.410   6.240 113.523  1.00  5.07           H   new
ATOM      0  HB2 TRP   215      55.620   5.544 111.041  1.00  5.07           H   new
ATOM      0  HB3 TRP   215      55.688   4.585 112.269  1.00  5.07           H   new
ATOM      0  HD1 TRP   215      52.508   5.507 112.791  1.00  5.07           H   new
ATOM      0  HE1 TRP   215      50.805   4.237 111.663  1.00  5.07           H   new
ATOM      0  HE3 TRP   215      55.258   3.302 109.409  1.00  5.07           H   new
ATOM      0  HZ2 TRP   215      50.661   2.445 109.504  1.00  5.07           H   new
ATOM      0  HZ3 TRP   215      54.295   1.852 107.873  1.00  5.07           H   new
ATOM      0  HH2 TRP   215      52.017   1.422 107.917  1.00  5.07           H   new
ATOM   1824  N   ASN   216      57.194   7.583 112.622  1.00  4.64
ATOM   1825  CA  ASN   216      58.521   8.034 113.134  1.00  4.64
ATOM   1826  C   ASN   216      58.251   8.946 114.411  1.00  4.64
ATOM   1827  O   ASN   216      58.925   8.799 115.428  1.00  4.64
ATOM   1828  CB  ASN   216      59.321   8.815 112.087  1.00  4.64
ATOM   1829  CG  ASN   216      59.809   7.901 110.969  1.00  4.64
ATOM   1830  ND2 ASN   216      60.040   8.444 109.792  1.00  4.64
ATOM   1831  OD1 ASN   216      59.979   6.705 111.162  1.00  4.64
ATOM      0  H   ASN   216      57.009   7.835 111.821  1.00  4.64           H   new
ATOM      0  HA  ASN   216      59.056   7.256 113.358  1.00  4.64           H   new
ATOM      0  HB2 ASN   216      58.768   9.519 111.714  1.00  4.64           H   new
ATOM      0  HB3 ASN   216      60.080   9.245 112.511  1.00  4.64           H   new
ATOM      0 HD21 ASN   216      60.316   7.956 109.140  1.00  4.64           H   new
ATOM      0 HD22 ASN   216      59.915   9.287 109.675  1.00  4.64           H   new
ATOM   1833  N   SER   217      57.261   9.837 114.274  1.00  3.58
ATOM   1834  CA  SER   217      56.997  10.738 115.348  1.00  3.58
ATOM   1835  C   SER   217      56.505  10.020 116.603  1.00  3.58
ATOM   1836  O   SER   217      56.921  10.358 117.709  1.00  3.58
ATOM   1837  CB  SER   217      55.965  11.777 114.906  1.00  3.58
ATOM   1838  OG  SER   217      56.508  12.597 113.882  1.00  3.58
ATOM      0  H   SER   217      56.756   9.920 113.583  1.00  3.58           H   new
ATOM      0  HA  SER   217      57.834  11.173 115.575  1.00  3.58           H   new
ATOM      0  HB2 SER   217      55.165  11.333 114.584  1.00  3.58           H   new
ATOM      0  HB3 SER   217      55.701  12.324 115.663  1.00  3.58           H   new
ATOM      0  HG  SER   217      56.498  12.179 113.153  1.00  3.58           H   new
ATOM   1840  N   SER   218      55.597   8.998 116.393  1.00  3.71
ATOM   1841  CA  SER   218      55.095   8.264 117.561  1.00  3.71
ATOM   1842  C   SER   218      56.211   7.494 118.263  1.00  3.71
ATOM   1843  O   SER   218      56.253   7.451 119.490  1.00  3.71
ATOM   1844  CB  SER   218      53.984   7.301 117.138  1.00  3.71
ATOM   1845  OG  SER   218      54.505   6.310 116.265  1.00  3.71
ATOM      0  H   SER   218      55.292   8.746 115.629  1.00  3.71           H   new
ATOM      0  HA  SER   218      54.740   8.913 118.188  1.00  3.71           H   new
ATOM      0  HB2 SER   218      53.595   6.881 117.921  1.00  3.71           H   new
ATOM      0  HB3 SER   218      53.273   7.790 116.696  1.00  3.71           H   new
ATOM      0  HG  SER   218      55.122   6.641 115.802  1.00  3.71           H   new
ATOM   1847  N   THR   219      57.029   6.951 117.475  1.00  4.57
ATOM   1848  CA  THR   219      58.131   6.172 118.038  1.00  4.57
ATOM   1849  C   THR   219      59.049   7.040 118.817  1.00  4.57
ATOM   1850  O   THR   219      59.481   6.663 119.904  1.00  4.57
ATOM   1851  CB  THR   219      58.918   5.450 116.928  1.00  4.57
ATOM   1852  OG1 THR   219      58.050   4.551 116.251  1.00  4.57
ATOM   1853  CG2 THR   219      60.091   4.659 117.502  1.00  4.57
ATOM      0  H   THR   219      57.001   6.995 116.617  1.00  4.57           H   new
ATOM      0  HA  THR   219      57.747   5.508 118.632  1.00  4.57           H   new
ATOM      0  HB  THR   219      59.265   6.120 116.319  1.00  4.57           H   new
ATOM      0  HG1 THR   219      57.574   4.978 115.706  1.00  4.57           H   new
ATOM      0 HG21 THR   219      60.566   4.216 116.782  1.00  4.57           H   new
ATOM      0 HG22 THR   219      60.694   5.263 117.964  1.00  4.57           H   new
ATOM      0 HG23 THR   219      59.759   3.995 118.126  1.00  4.57           H   new
ATOM   1855  N   ALA   220      59.346   8.214 118.268  1.00  4.09
ATOM   1856  CA  ALA   220      60.215   9.084 118.922  1.00  4.09
ATOM   1857  C   ALA   220      59.582   9.559 120.308  1.00  4.09
ATOM   1858  O   ALA   220      60.288   9.648 121.310  1.00  4.09
ATOM   1859  CB  ALA   220      60.526  10.289 118.043  1.00  4.09
ATOM      0  H   ALA   220      59.039   8.497 117.516  1.00  4.09           H   new
ATOM      0  HA  ALA   220      61.044   8.613 119.103  1.00  4.09           H   new
ATOM      0  HB1 ALA   220      61.131  10.884 118.512  1.00  4.09           H   new
ATOM      0  HB2 ALA   220      60.941   9.990 117.219  1.00  4.09           H   new
ATOM      0  HB3 ALA   220      59.704  10.761 117.838  1.00  4.09           H   new
ATOM   1861  N   THR   221      58.232   9.875 120.423  1.00  3.72
ATOM   1862  CA  THR   221      57.556  10.285 121.562  1.00  3.72
ATOM   1863  C   THR   221      57.578   9.226 122.575  1.00  3.72
ATOM   1864  O   THR   221      57.771   9.507 123.756  1.00  3.72
ATOM   1865  CB  THR   221      56.098  10.664 121.239  1.00  3.72
ATOM   1866  OG1 THR   221      56.091  11.747 120.319  1.00  3.72
ATOM   1867  CG2 THR   221      55.341  11.085 122.497  1.00  3.72
ATOM      0  H   THR   221      57.708   9.829 119.743  1.00  3.72           H   new
ATOM      0  HA  THR   221      58.008  11.071 121.908  1.00  3.72           H   new
ATOM      0  HB  THR   221      55.660   9.886 120.860  1.00  3.72           H   new
ATOM      0  HG1 THR   221      56.297  11.467 119.554  1.00  3.72           H   new
ATOM      0 HG21 THR   221      54.429  11.317 122.263  1.00  3.72           H   new
ATOM      0 HG22 THR   221      55.335  10.352 123.132  1.00  3.72           H   new
ATOM      0 HG23 THR   221      55.778  11.854 122.896  1.00  3.72           H   new
ATOM   1869  N   SER   222      57.369   7.970 122.013  1.00  4.72
ATOM   1870  CA  SER   222      57.384   6.898 122.995  1.00  4.72
ATOM   1871  C   SER   222      58.786   6.686 123.646  1.00  4.72
ATOM   1872  O   SER   222      58.876   6.430 124.845  1.00  4.72
ATOM   1873  CB  SER   222      56.916   5.600 122.334  1.00  4.72
ATOM   1874  OG  SER   222      57.799   5.244 121.281  1.00  4.72
ATOM      0  H   SER   222      57.238   7.769 121.187  1.00  4.72           H   new
ATOM      0  HA  SER   222      56.781   7.154 123.710  1.00  4.72           H   new
ATOM      0  HB2 SER   222      56.881   4.888 122.992  1.00  4.72           H   new
ATOM      0  HB3 SER   222      56.017   5.711 121.988  1.00  4.72           H   new
ATOM      0  HG  SER   222      58.213   5.926 121.020  1.00  4.72           H   new
ATOM   1876  N   LEU   223      59.843   6.807 122.828  1.00  4.89
ATOM   1877  CA  LEU   223      61.252   6.655 123.363  1.00  4.89
ATOM   1878  C   LEU   223      61.511   7.729 124.357  1.00  4.89
ATOM   1879  O   LEU   223      62.096   7.470 125.407  1.00  4.89
ATOM   1880  CB  LEU   223      62.285   6.723 122.236  1.00  4.89
ATOM   1881  CG  LEU   223      62.191   5.536 121.270  1.00  4.89
ATOM   1882  CD1 LEU   223      63.139   5.740 120.091  1.00  4.89
ATOM   1883  CD2 LEU   223      62.572   4.241 121.987  1.00  4.89
ATOM      0  H   LEU   223      59.791   6.971 121.985  1.00  4.89           H   new
ATOM      0  HA  LEU   223      61.333   5.785 123.785  1.00  4.89           H   new
ATOM      0  HB2 LEU   223      62.163   7.548 121.741  1.00  4.89           H   new
ATOM      0  HB3 LEU   223      63.175   6.752 122.620  1.00  4.89           H   new
ATOM      0  HG  LEU   223      61.277   5.477 120.950  1.00  4.89           H   new
ATOM      0 HD11 LEU   223      63.072   4.984 119.487  1.00  4.89           H   new
ATOM      0 HD12 LEU   223      62.899   6.553 119.619  1.00  4.89           H   new
ATOM      0 HD13 LEU   223      64.050   5.813 120.417  1.00  4.89           H   new
ATOM      0 HD21 LEU   223      62.509   3.497 121.367  1.00  4.89           H   new
ATOM      0 HD22 LEU   223      63.481   4.310 122.318  1.00  4.89           H   new
ATOM      0 HD23 LEU   223      61.968   4.093 122.731  1.00  4.89           H   new
ATOM   1885  N   CYS   224      61.085   9.016 124.099  1.00  4.27
ATOM   1886  CA  CYS   224      61.300  10.127 125.025  1.00  4.27
ATOM   1887  C   CYS   224      60.574   9.876 126.304  1.00  4.27
ATOM   1888  O   CYS   224      61.123  10.104 127.379  1.00  4.27
ATOM   1889  CB  CYS   224      60.830  11.445 124.408  1.00  4.27
ATOM   1890  SG  CYS   224      61.911  11.986 123.061  1.00  4.27
ATOM      0  H   CYS   224      60.669   9.240 123.380  1.00  4.27           H   new
ATOM      0  HA  CYS   224      62.251  10.194 125.206  1.00  4.27           H   new
ATOM      0  HB2 CYS   224      59.925  11.340 124.074  1.00  4.27           H   new
ATOM      0  HB3 CYS   224      60.801  12.130 125.094  1.00  4.27           H   new
ATOM      0  HG  CYS   224      61.687  11.332 122.080  1.00  4.27           H   new
ATOM   1892  N   ASN   225      59.300   9.387 126.270  1.00  4.59
ATOM   1893  CA  ASN   225      58.548   9.138 127.443  1.00  4.59
ATOM   1894  C   ASN   225      59.193   8.049 128.284  1.00  4.59
ATOM   1895  O   ASN   225      59.243   8.162 129.506  1.00  4.59
ATOM   1896  CB  ASN   225      57.110   8.750 127.088  1.00  4.59
ATOM   1897  CG  ASN   225      56.341   9.937 126.519  1.00  4.59
ATOM   1898  ND2 ASN   225      55.327   9.682 125.718  1.00  4.59
ATOM   1899  OD1 ASN   225      56.657  11.085 126.798  1.00  4.59
ATOM      0  H   ASN   225      58.882   9.203 125.541  1.00  4.59           H   new
ATOM      0  HA  ASN   225      58.531   9.955 127.965  1.00  4.59           H   new
ATOM      0  HB2 ASN   225      57.118   8.027 126.441  1.00  4.59           H   new
ATOM      0  HB3 ASN   225      56.658   8.418 127.879  1.00  4.59           H   new
ATOM      0 HD21 ASN   225      54.873  10.329 125.380  1.00  4.59           H   new
ATOM      0 HD22 ASN   225      55.119   8.868 125.533  1.00  4.59           H   new
ATOM   1901  N   ILE   226      59.708   6.958 127.567  1.00  5.30
ATOM   1902  CA  ILE   226      60.383   5.886 128.308  1.00  5.30
ATOM   1903  C   ILE   226      61.640   6.400 129.028  1.00  5.30
ATOM   1904  O   ILE   226      61.867   6.066 130.189  1.00  5.30
ATOM   1905  CB  ILE   226      60.751   4.724 127.359  1.00  5.30
ATOM   1906  CG1 ILE   226      59.484   4.042 126.832  1.00  5.30
ATOM   1907  CG2 ILE   226      61.595   3.682 128.096  1.00  5.30
ATOM   1908  CD1 ILE   226      59.804   3.031 125.736  1.00  5.30
ATOM      0  H   ILE   226      59.665   6.855 126.714  1.00  5.30           H   new
ATOM      0  HA  ILE   226      59.765   5.562 128.982  1.00  5.30           H   new
ATOM      0  HB  ILE   226      61.257   5.092 126.618  1.00  5.30           H   new
ATOM      0 HG12 ILE   226      59.029   3.595 127.563  1.00  5.30           H   new
ATOM      0 HG13 ILE   226      58.875   4.713 126.486  1.00  5.30           H   new
ATOM      0 HG21 ILE   226      61.819   2.959 127.489  1.00  5.30           H   new
ATOM      0 HG22 ILE   226      62.410   4.096 128.420  1.00  5.30           H   new
ATOM      0 HG23 ILE   226      61.092   3.330 128.847  1.00  5.30           H   new
ATOM      0 HD11 ILE   226      58.983   2.619 125.426  1.00  5.30           H   new
ATOM      0 HD12 ILE   226      60.238   3.483 124.996  1.00  5.30           H   new
ATOM      0 HD13 ILE   226      60.395   2.347 126.089  1.00  5.30           H   new
ATOM   1910  N   PHE   227      62.380   7.180 128.324  1.00  5.14
ATOM   1911  CA  PHE   227      63.667   7.729 128.939  1.00  5.14
ATOM   1912  C   PHE   227      63.361   8.651 130.163  1.00  5.14
ATOM   1913  O   PHE   227      64.066   8.597 131.167  1.00  5.14
ATOM   1914  CB  PHE   227      64.467   8.504 127.887  1.00  5.14
ATOM   1915  CG  PHE   227      65.696   9.159 128.477  1.00  5.14
ATOM   1916  CD1 PHE   227      66.926   8.505 128.447  1.00  5.14
ATOM   1917  CD2 PHE   227      65.606  10.423 129.055  1.00  5.14
ATOM   1918  CE1 PHE   227      68.057   9.111 128.991  1.00  5.14
ATOM   1919  CE2 PHE   227      66.738  11.029 129.599  1.00  5.14
ATOM   1920  CZ  PHE   227      67.962  10.372 129.566  1.00  5.14
ATOM      0  H   PHE   227      62.215   7.429 127.518  1.00  5.14           H   new
ATOM      0  HA  PHE   227      64.194   6.977 129.251  1.00  5.14           H   new
ATOM      0  HB2 PHE   227      64.733   7.901 127.176  1.00  5.14           H   new
ATOM      0  HB3 PHE   227      63.901   9.182 127.487  1.00  5.14           H   new
ATOM      0  HD1 PHE   227      66.992   7.661 128.062  1.00  5.14           H   new
ATOM      0  HD2 PHE   227      64.788  10.865 129.078  1.00  5.14           H   new
ATOM      0  HE1 PHE   227      68.876   8.671 128.969  1.00  5.14           H   new
ATOM      0  HE2 PHE   227      66.674  11.873 129.984  1.00  5.14           H   new
ATOM      0  HZ  PHE   227      68.717  10.776 129.929  1.00  5.14           H   new
ATOM   1922  N   ARG   228      62.251   9.491 129.991  1.00  4.51
ATOM   1923  CA  ARG   228      61.816  10.394 131.069  1.00  4.51
ATOM   1924  C   ARG   228      61.428   9.625 132.330  1.00  4.51
ATOM   1925  O   ARG   228      61.784  10.032 133.434  1.00  4.51
ATOM   1926  CB  ARG   228      60.638  11.247 130.591  1.00  4.51
ATOM   1927  CG  ARG   228      61.055  12.215 129.483  1.00  4.51
ATOM   1928  CD  ARG   228      61.996  13.288 130.029  1.00  4.51
ATOM   1929  NE  ARG   228      62.393  14.205 128.940  1.00  4.51
ATOM   1930  CZ  ARG   228      63.166  15.256 129.148  1.00  4.51
ATOM   1931  NH1 ARG   228      63.497  16.048 128.149  1.00  4.51
ATOM   1932  NH2 ARG   228      63.609  15.512 130.361  1.00  4.51
ATOM      0  H   ARG   228      61.776   9.528 129.275  1.00  4.51           H   new
ATOM      0  HA  ARG   228      62.564  10.969 131.294  1.00  4.51           H   new
ATOM      0  HB2 ARG   228      59.930  10.669 130.267  1.00  4.51           H   new
ATOM      0  HB3 ARG   228      60.276  11.747 131.339  1.00  4.51           H   new
ATOM      0  HG2 ARG   228      61.494  11.727 128.769  1.00  4.51           H   new
ATOM      0  HG3 ARG   228      60.268  12.633 129.099  1.00  4.51           H   new
ATOM      0  HD2 ARG   228      61.558  13.784 130.738  1.00  4.51           H   new
ATOM      0  HD3 ARG   228      62.782  12.874 130.417  1.00  4.51           H   new
ATOM      0  HE  ARG   228      62.111  14.049 128.143  1.00  4.51           H   new
ATOM      0 HH11 ARG   228      63.210  15.882 127.356  1.00  4.51           H   new
ATOM      0 HH12 ARG   228      64.000  16.731 128.290  1.00  4.51           H   new
ATOM      0 HH21 ARG   228      63.395  14.996 131.015  1.00  4.51           H   new
ATOM      0 HH22 ARG   228      64.112  16.195 130.500  1.00  4.51           H   new
ATOM   1934  N   GLY   229      60.721   8.540 132.137  1.00  6.81
ATOM   1935  CA  GLY   229      60.298   7.724 133.272  1.00  6.81
ATOM   1936  C   GLY   229      61.413   7.095 134.020  1.00  6.81
ATOM   1937  O   GLY   229      61.382   7.050 135.248  1.00  6.81
ATOM      0  H   GLY   229      60.471   8.250 131.367  1.00  6.81           H   new
ATOM      0  HA2 GLY   229      59.785   8.277 133.882  1.00  6.81           H   new
ATOM      0  HA3 GLY   229      59.703   7.028 132.952  1.00  6.81           H   new
ATOM   1939  N   SER   230      62.416   6.609 133.239  1.00  7.23
ATOM   1940  CA  SER   230      63.584   5.995 133.831  1.00  7.23
ATOM   1941  C   SER   230      64.297   6.975 134.638  1.00  7.23
ATOM   1942  O   SER   230      64.718   6.668 135.751  1.00  7.23
ATOM   1943  CB  SER   230      64.516   5.431 132.756  1.00  7.23
ATOM   1944  OG  SER   230      63.879   4.361 132.073  1.00  7.23
ATOM      0  H   SER   230      62.418   6.635 132.379  1.00  7.23           H   new
ATOM      0  HA  SER   230      63.291   5.260 134.393  1.00  7.23           H   new
ATOM      0  HB2 SER   230      64.756   6.129 132.127  1.00  7.23           H   new
ATOM      0  HB3 SER   230      65.340   5.120 133.162  1.00  7.23           H   new
ATOM      0  HG  SER   230      63.312   4.670 131.535  1.00  7.23           H   new
ATOM   1946  N   TYR   231      64.454   8.240 134.080  1.00  5.95
ATOM   1947  CA  TYR   231      65.119   9.294 134.806  1.00  5.95
ATOM   1948  C   TYR   231      64.376   9.622 136.118  1.00  5.95
ATOM   1949  O   TYR   231      65.007   9.783 137.160  1.00  5.95
ATOM   1950  CB  TYR   231      65.224  10.552 133.937  1.00  5.95
ATOM   1951  CG  TYR   231      65.928  11.686 134.654  1.00  5.95
ATOM   1952  CD1 TYR   231      67.309  11.850 134.536  1.00  5.95
ATOM   1953  CD2 TYR   231      65.200  12.579 135.441  1.00  5.95
ATOM   1954  CE1 TYR   231      67.956  12.896 135.197  1.00  5.95
ATOM   1955  CE2 TYR   231      65.845  13.626 136.104  1.00  5.95
ATOM   1956  CZ  TYR   231      67.221  13.781 135.979  1.00  5.95
ATOM   1957  OH  TYR   231      67.856  14.810 136.630  1.00  5.95
ATOM      0  H   TYR   231      64.175   8.463 133.298  1.00  5.95           H   new
ATOM      0  HA  TYR   231      66.011   8.985 135.031  1.00  5.95           H   new
ATOM      0  HB2 TYR   231      65.704  10.340 133.121  1.00  5.95           H   new
ATOM      0  HB3 TYR   231      64.335  10.839 133.677  1.00  5.95           H   new
ATOM      0  HD1 TYR   231      67.801  11.259 134.014  1.00  5.95           H   new
ATOM      0  HD2 TYR   231      64.279  12.477 135.525  1.00  5.95           H   new
ATOM      0  HE1 TYR   231      68.876  13.001 135.115  1.00  5.95           H   new
ATOM      0  HE2 TYR   231      65.355  14.218 136.628  1.00  5.95           H   new
ATOM      0  HH  TYR   231      67.292  15.260 137.060  1.00  5.95           H   new
ATOM   1959  N   LEU   232      63.057   9.721 136.113  1.00  4.67
ATOM   1960  CA  LEU   232      62.255  10.068 137.256  1.00  4.67
ATOM   1961  C   LEU   232      62.427   8.962 138.369  1.00  4.67
ATOM   1962  O   LEU   232      62.566   9.288 139.546  1.00  4.67
ATOM   1963  CB  LEU   232      60.779  10.203 136.874  1.00  4.67
ATOM   1964  CG  LEU   232      60.505  11.415 135.977  1.00  4.67
ATOM   1965  CD1 LEU   232      59.061  11.389 135.481  1.00  4.67
ATOM   1966  CD2 LEU   232      60.734  12.711 136.754  1.00  4.67
ATOM      0  H   LEU   232      62.588   9.580 135.406  1.00  4.67           H   new
ATOM      0  HA  LEU   232      62.554  10.926 137.596  1.00  4.67           H   new
ATOM      0  HB2 LEU   232      60.493   9.397 136.417  1.00  4.67           H   new
ATOM      0  HB3 LEU   232      60.246  10.276 137.681  1.00  4.67           H   new
ATOM      0  HG  LEU   232      61.112  11.376 135.221  1.00  4.67           H   new
ATOM      0 HD11 LEU   232      58.899  12.160 134.915  1.00  4.67           H   new
ATOM      0 HD12 LEU   232      58.908  10.577 134.973  1.00  4.67           H   new
ATOM      0 HD13 LEU   232      58.457  11.413 136.240  1.00  4.67           H   new
ATOM      0 HD21 LEU   232      60.558  13.470 136.177  1.00  4.67           H   new
ATOM      0 HD22 LEU   232      60.137  12.741 137.518  1.00  4.67           H   new
ATOM      0 HD23 LEU   232      61.653  12.746 137.062  1.00  4.67           H   new
ATOM   1968  N   ALA   233      62.412   7.672 137.906  1.00  5.66
ATOM   1969  CA  ALA   233      62.591   6.567 138.840  1.00  5.66
ATOM   1970  C   ALA   233      63.983   6.598 139.466  1.00  5.66
ATOM   1971  O   ALA   233      64.124   6.373 140.666  1.00  5.66
ATOM   1972  CB  ALA   233      62.361   5.239 138.131  1.00  5.66
ATOM      0  H   ALA   233      62.303   7.445 137.084  1.00  5.66           H   new
ATOM      0  HA  ALA   233      61.939   6.663 139.552  1.00  5.66           H   new
ATOM      0  HB1 ALA   233      62.482   4.511 138.760  1.00  5.66           H   new
ATOM      0  HB2 ALA   233      61.458   5.213 137.777  1.00  5.66           H   new
ATOM      0  HB3 ALA   233      62.996   5.146 137.403  1.00  5.66           H   new
ATOM   1974  N   GLY   234      65.018   6.885 138.658  1.00  5.76
ATOM   1975  CA  GLY   234      66.349   6.956 139.144  1.00  5.76
ATOM   1976  C   GLY   234      66.497   8.088 140.160  1.00  5.76
ATOM   1977  O   GLY   234      67.164   7.919 141.178  1.00  5.76
ATOM      0  H   GLY   234      64.940   7.040 137.816  1.00  5.76           H   new
ATOM      0  HA2 GLY   234      66.593   6.112 139.556  1.00  5.76           H   new
ATOM      0  HA3 GLY   234      66.961   7.098 138.405  1.00  5.76           H   new
ATOM   1979  N   ALA   235      65.869   9.245 139.886  1.00  5.04
ATOM   1980  CA  ALA   235      65.916  10.378 140.807  1.00  5.04
ATOM   1981  C   ALA   235      65.233   9.994 142.184  1.00  5.04
ATOM   1982  O   ALA   235      65.769  10.304 143.246  1.00  5.04
ATOM   1983  CB  ALA   235      65.227  11.593 140.198  1.00  5.04
ATOM      0  H   ALA   235      65.413   9.387 139.171  1.00  5.04           H   new
ATOM      0  HA  ALA   235      66.846  10.602 140.970  1.00  5.04           H   new
ATOM      0  HB1 ALA   235      65.267  12.335 140.822  1.00  5.04           H   new
ATOM      0  HB2 ALA   235      65.675  11.840 139.374  1.00  5.04           H   new
ATOM      0  HB3 ALA   235      64.300  11.379 140.010  1.00  5.04           H   new
ATOM   1985  N   SER   236      64.103   9.340 142.180  1.00  5.38
ATOM   1986  CA  SER   236      63.407   8.916 143.381  1.00  5.38
ATOM   1987  C   SER   236      64.273   7.923 144.154  1.00  5.38
ATOM   1988  O   SER   236      64.348   7.993 145.378  1.00  5.38
ATOM   1989  CB  SER   236      62.060   8.276 143.040  1.00  5.38
ATOM   1990  OG  SER   236      62.261   7.106 142.261  1.00  5.38
ATOM      0  H   SER   236      63.697   9.118 141.455  1.00  5.38           H   new
ATOM      0  HA  SER   236      63.240   9.698 143.930  1.00  5.38           H   new
ATOM      0  HB2 SER   236      61.584   8.053 143.855  1.00  5.38           H   new
ATOM      0  HB3 SER   236      61.508   8.907 142.553  1.00  5.38           H   new
ATOM      0  HG  SER   236      62.939   7.206 141.775  1.00  5.38           H   new
ATOM   1992  N   LEU   237      64.919   7.018 143.431  1.00  6.46
ATOM   1993  CA  LEU   237      65.799   6.037 144.062  1.00  6.46
ATOM   1994  C   LEU   237      66.976   6.679 144.711  1.00  6.46
ATOM   1995  O   LEU   237      67.354   6.297 145.817  1.00  6.46
ATOM   1996  CB  LEU   237      66.267   5.018 143.019  1.00  6.46
ATOM   1997  CG  LEU   237      65.129   4.128 142.507  1.00  6.46
ATOM   1998  CD1 LEU   237      65.630   3.231 141.377  1.00  6.46
ATOM   1999  CD2 LEU   237      64.599   3.245 143.636  1.00  6.46
ATOM      0  H   LEU   237      64.863   6.953 142.575  1.00  6.46           H   new
ATOM      0  HA  LEU   237      65.292   5.588 144.757  1.00  6.46           H   new
ATOM      0  HB2 LEU   237      66.667   5.488 142.270  1.00  6.46           H   new
ATOM      0  HB3 LEU   237      66.960   4.460 143.406  1.00  6.46           H   new
ATOM      0  HG  LEU   237      64.419   4.702 142.180  1.00  6.46           H   new
ATOM      0 HD11 LEU   237      64.903   2.672 141.060  1.00  6.46           H   new
ATOM      0 HD12 LEU   237      65.956   3.781 140.647  1.00  6.46           H   new
ATOM      0 HD13 LEU   237      66.350   2.669 141.704  1.00  6.46           H   new
ATOM      0 HD21 LEU   237      63.880   2.687 143.300  1.00  6.46           H   new
ATOM      0 HD22 LEU   237      65.315   2.683 143.971  1.00  6.46           H   new
ATOM      0 HD23 LEU   237      64.265   3.804 144.355  1.00  6.46           H   new
ATOM   2001  N   ILE   238      67.535   7.639 144.034  1.00  6.34
ATOM   2002  CA  ILE   238      68.700   8.405 144.614  1.00  6.34
ATOM   2003  C   ILE   238      68.284   9.159 145.969  1.00  6.34
ATOM   2004  O   ILE   238      69.059   9.185 146.923  1.00  6.34
ATOM   2005  CB  ILE   238      69.248   9.420 143.587  1.00  6.34
ATOM   2006  CG1 ILE   238      69.871   8.689 142.392  1.00  6.34
ATOM   2007  CG2 ILE   238      70.320  10.302 144.231  1.00  6.34
ATOM   2008  CD1 ILE   238      70.256   9.657 141.279  1.00  6.34
ATOM      0  H   ILE   238      67.290   7.889 143.249  1.00  6.34           H   new
ATOM      0  HA  ILE   238      69.398   7.765 144.826  1.00  6.34           H   new
ATOM      0  HB  ILE   238      68.507   9.969 143.285  1.00  6.34           H   new
ATOM      0 HG12 ILE   238      70.657   8.202 142.684  1.00  6.34           H   new
ATOM      0 HG13 ILE   238      69.243   8.034 142.049  1.00  6.34           H   new
ATOM      0 HG21 ILE   238      70.655  10.934 143.576  1.00  6.34           H   new
ATOM      0 HG22 ILE   238      69.935  10.785 144.979  1.00  6.34           H   new
ATOM      0 HG23 ILE   238      71.050   9.746 144.547  1.00  6.34           H   new
ATOM      0 HD11 ILE   238      70.646   9.163 140.541  1.00  6.34           H   new
ATOM      0 HD12 ILE   238      69.465  10.127 140.971  1.00  6.34           H   new
ATOM      0 HD13 ILE   238      70.902  10.297 141.616  1.00  6.34           H   new
ATOM   2010  N   TYR   239      67.050   9.781 146.086  1.00  5.55
ATOM   2011  CA  TYR   239      66.835  10.460 147.397  1.00  5.55
ATOM   2012  C   TYR   239      66.521   9.509 148.447  1.00  5.55
ATOM   2013  O   TYR   239      66.826   9.754 149.612  1.00  5.55
ATOM   2014  CB  TYR   239      65.709  11.493 147.275  1.00  5.55
ATOM   2015  CG  TYR   239      64.339  10.846 147.246  1.00  5.55
ATOM   2016  CD1 TYR   239      63.837  10.198 148.376  1.00  5.55
ATOM   2017  CD2 TYR   239      63.564  10.892 146.086  1.00  5.55
ATOM   2018  CE1 TYR   239      62.575   9.603 148.347  1.00  5.55
ATOM   2019  CE2 TYR   239      62.301  10.298 146.055  1.00  5.55
ATOM   2020  CZ  TYR   239      61.811   9.655 147.186  1.00  5.55
ATOM   2021  OH  TYR   239      60.568   9.069 147.157  1.00  5.55
ATOM      0  H   TYR   239      66.418   9.816 145.504  1.00  5.55           H   new
ATOM      0  HA  TYR   239      67.661  10.907 147.637  1.00  5.55           H   new
ATOM      0  HB2 TYR   239      65.757  12.111 148.021  1.00  5.55           H   new
ATOM      0  HB3 TYR   239      65.836  12.014 146.467  1.00  5.55           H   new
ATOM      0  HD1 TYR   239      64.347  10.163 149.153  1.00  5.55           H   new
ATOM      0  HD2 TYR   239      63.891  11.321 145.329  1.00  5.55           H   new
ATOM      0  HE1 TYR   239      62.245   9.173 149.103  1.00  5.55           H   new
ATOM      0  HE2 TYR   239      61.789  10.332 145.280  1.00  5.55           H   new
ATOM      0  HH  TYR   239      60.164   9.233 147.875  1.00  5.55           H   new
ATOM   2023  N   THR   240      65.913   8.405 148.048  1.00  6.18
ATOM   2024  CA  THR   240      65.615   7.351 149.040  1.00  6.18
ATOM   2025  C   THR   240      67.009   6.753 149.571  1.00  6.18
ATOM   2026  O   THR   240      67.156   6.500 150.765  1.00  6.18
ATOM   2027  CB  THR   240      64.756   6.217 148.449  1.00  6.18
ATOM   2028  OG1 THR   240      63.521   6.755 147.997  1.00  6.18
ATOM   2029  CG2 THR   240      64.469   5.137 149.489  1.00  6.18
ATOM      0  H   THR   240      65.667   8.237 147.241  1.00  6.18           H   new
ATOM      0  HA  THR   240      65.104   7.746 149.764  1.00  6.18           H   new
ATOM      0  HB  THR   240      65.247   5.817 147.715  1.00  6.18           H   new
ATOM      0  HG1 THR   240      63.481   7.570 148.195  1.00  6.18           H   new
ATOM      0 HG21 THR   240      63.928   4.438 149.089  1.00  6.18           H   new
ATOM      0 HG22 THR   240      65.305   4.758 149.802  1.00  6.18           H   new
ATOM      0 HG23 THR   240      63.991   5.527 150.238  1.00  6.18           H   new
ATOM   2031  N   VAL   241      67.910   6.587 148.638  1.00  7.17
ATOM   2032  CA  VAL   241      69.293   6.139 149.069  1.00  7.17
ATOM   2033  C   VAL   241      69.972   7.079 149.949  1.00  7.17
ATOM   2034  O   VAL   241      70.606   6.668 150.918  1.00  7.17
ATOM   2035  CB  VAL   241      70.153   5.870 147.814  1.00  7.17
ATOM   2036  CG1 VAL   241      71.608   5.617 148.206  1.00  7.17
ATOM   2037  CG2 VAL   241      69.633   4.644 147.065  1.00  7.17
ATOM      0  H   VAL   241      67.794   6.708 147.795  1.00  7.17           H   new
ATOM      0  HA  VAL   241      69.176   5.329 149.589  1.00  7.17           H   new
ATOM      0  HB  VAL   241      70.099   6.653 147.244  1.00  7.17           H   new
ATOM      0 HG11 VAL   241      72.134   5.450 147.408  1.00  7.17           H   new
ATOM      0 HG12 VAL   241      71.959   6.395 148.667  1.00  7.17           H   new
ATOM      0 HG13 VAL   241      71.656   4.845 148.792  1.00  7.17           H   new
ATOM      0 HG21 VAL   241      70.181   4.487 146.280  1.00  7.17           H   new
ATOM      0 HG22 VAL   241      69.672   3.869 147.647  1.00  7.17           H   new
ATOM      0 HG23 VAL   241      68.715   4.797 146.792  1.00  7.17           H   new
ATOM   2039  N   THR   242      69.899   8.405 149.700  1.00  6.58
ATOM   2040  CA  THR   242      70.464   9.394 150.491  1.00  6.58
ATOM   2041  C   THR   242      69.849   9.406 151.887  1.00  6.58
ATOM   2042  O   THR   242      70.566   9.544 152.875  1.00  6.58
ATOM   2043  CB  THR   242      70.291  10.779 149.837  1.00  6.58
ATOM   2044  OG1 THR   242      70.958  10.787 148.582  1.00  6.58
ATOM   2045  CG2 THR   242      70.880  11.883 150.712  1.00  6.58
ATOM      0  H   THR   242      69.485   8.721 149.016  1.00  6.58           H   new
ATOM      0  HA  THR   242      71.410   9.196 150.573  1.00  6.58           H   new
ATOM      0  HB  THR   242      69.342  10.946 149.725  1.00  6.58           H   new
ATOM      0  HG1 THR   242      70.500  10.366 148.018  1.00  6.58           H   new
ATOM      0 HG21 THR   242      70.757  12.741 150.277  1.00  6.58           H   new
ATOM      0 HG22 THR   242      70.430  11.889 151.571  1.00  6.58           H   new
ATOM      0 HG23 THR   242      71.827  11.721 150.844  1.00  6.58           H   new
ATOM   2047  N   ARG   243      68.557   9.254 151.918  1.00  6.50
ATOM   2048  CA  ARG   243      67.876   9.209 153.216  1.00  6.50
ATOM   2049  C   ARG   243      68.347   8.033 154.036  1.00  6.50
ATOM   2050  O   ARG   243      68.578   8.171 155.235  1.00  6.50
ATOM   2051  CB  ARG   243      66.360   9.136 153.017  1.00  6.50
ATOM   2052  CG  ARG   243      65.634   8.828 154.328  1.00  6.50
ATOM   2053  CD  ARG   243      64.120   8.846 154.124  1.00  6.50
ATOM   2054  NE  ARG   243      63.722   7.731 153.238  1.00  6.50
ATOM   2055  CZ  ARG   243      62.517   7.650 152.703  1.00  6.50
ATOM   2056  NH1 ARG   243      62.202   6.639 151.918  1.00  6.50
ATOM   2057  NH2 ARG   243      61.625   8.585 152.955  1.00  6.50
ATOM      0  H   ARG   243      68.049   9.175 151.228  1.00  6.50           H   new
ATOM      0  HA  ARG   243      68.094  10.022 153.698  1.00  6.50           H   new
ATOM      0  HB2 ARG   243      66.039   9.978 152.659  1.00  6.50           H   new
ATOM      0  HB3 ARG   243      66.151   8.451 152.362  1.00  6.50           H   new
ATOM      0  HG2 ARG   243      65.910   7.959 154.660  1.00  6.50           H   new
ATOM      0  HG3 ARG   243      65.882   9.481 155.001  1.00  6.50           H   new
ATOM      0  HD2 ARG   243      63.669   8.768 154.979  1.00  6.50           H   new
ATOM      0  HD3 ARG   243      63.847   9.692 153.736  1.00  6.50           H   new
ATOM      0  HE  ARG   243      64.295   7.114 153.065  1.00  6.50           H   new
ATOM      0 HH11 ARG   243      62.783   6.027 151.751  1.00  6.50           H   new
ATOM      0 HH12 ARG   243      61.416   6.592 151.573  1.00  6.50           H   new
ATOM      0 HH21 ARG   243      61.828   9.246 153.467  1.00  6.50           H   new
ATOM      0 HH22 ARG   243      60.840   8.535 152.608  1.00  6.50           H   new
ATOM   2059  N   ASN   244      68.488   6.909 153.383  1.00  7.29
ATOM   2060  CA  ASN   244      68.949   5.720 154.055  1.00  7.29
ATOM   2061  C   ASN   244      70.411   5.931 154.618  1.00  7.29
ATOM   2062  O   ASN   244      70.690   5.573 155.760  1.00  7.29
ATOM   2063  CB  ASN   244      68.915   4.514 153.112  1.00  7.29
ATOM   2064  CG  ASN   244      67.484   4.148 152.732  1.00  7.29
ATOM   2065  ND2 ASN   244      67.296   3.519 151.591  1.00  7.29
ATOM   2066  OD1 ASN   244      66.546   4.431 153.464  1.00  7.29
ATOM      0  H   ASN   244      68.322   6.809 152.545  1.00  7.29           H   new
ATOM      0  HA  ASN   244      68.352   5.545 154.799  1.00  7.29           H   new
ATOM      0  HB2 ASN   244      69.424   4.713 152.311  1.00  7.29           H   new
ATOM      0  HB3 ASN   244      69.343   3.755 153.539  1.00  7.29           H   new
ATOM      0 HD21 ASN   244      66.501   3.299 151.347  1.00  7.29           H   new
ATOM      0 HD22 ASN   244      67.968   3.328 151.089  1.00  7.29           H   new
ATOM   2068  N   ALA   245      71.250   6.479 153.853  1.00  7.45
ATOM   2069  CA  ALA   245      72.672   6.769 154.173  1.00  7.45
ATOM   2070  C   ALA   245      72.687   7.855 155.286  1.00  7.45
ATOM   2071  O   ALA   245      73.464   7.757 156.233  1.00  7.45
ATOM   2072  CB  ALA   245      73.446   7.253 152.953  1.00  7.45
ATOM      0  H   ALA   245      71.038   6.731 153.059  1.00  7.45           H   new
ATOM      0  HA  ALA   245      73.108   5.955 154.471  1.00  7.45           H   new
ATOM      0  HB1 ALA   245      74.366   7.431 153.203  1.00  7.45           H   new
ATOM      0  HB2 ALA   245      73.424   6.570 152.264  1.00  7.45           H   new
ATOM      0  HB3 ALA   245      73.041   8.067 152.614  1.00  7.45           H   new
ATOM   2074  N   GLY   246      71.793   8.893 155.143  1.00  7.87
ATOM   2075  CA  GLY   246      71.738   9.977 156.184  1.00  7.87
ATOM   2076  C   GLY   246      71.451   9.273 157.519  1.00  7.87
ATOM   2077  O   GLY   246      72.018   9.643 158.545  1.00  7.87
ATOM      0  H   GLY   246      71.242   8.982 154.489  1.00  7.87           H   new
ATOM      0  HA2 GLY   246      72.576  10.464 156.222  1.00  7.87           H   new
ATOM      0  HA3 GLY   246      71.044  10.622 155.976  1.00  7.87           H   new
ATOM   2079  N   LEU   247      70.598   8.275 157.537  1.00  8.41
ATOM   2080  CA  LEU   247      70.238   7.523 158.701  1.00  8.41
ATOM   2081  C   LEU   247      71.368   6.833 159.471  1.00  8.41
ATOM   2082  O   LEU   247      71.461   6.976 160.688  1.00  8.41
ATOM   2083  CB  LEU   247      69.200   6.489 158.255  1.00  8.41
ATOM   2084  CG  LEU   247      68.748   5.570 159.395  1.00  8.41
ATOM   2085  CD1 LEU   247      68.075   6.387 160.496  1.00  8.41
ATOM   2086  CD2 LEU   247      67.753   4.533 158.876  1.00  8.41
ATOM      0  H   LEU   247      70.193   8.006 156.828  1.00  8.41           H   new
ATOM      0  HA  LEU   247      69.904   8.166 159.346  1.00  8.41           H   new
ATOM      0  HB2 LEU   247      68.428   6.949 157.891  1.00  8.41           H   new
ATOM      0  HB3 LEU   247      69.573   5.950 157.540  1.00  8.41           H   new
ATOM      0  HG  LEU   247      69.531   5.122 159.751  1.00  8.41           H   new
ATOM      0 HD11 LEU   247      67.793   5.796 161.212  1.00  8.41           H   new
ATOM      0 HD12 LEU   247      68.702   7.040 160.844  1.00  8.41           H   new
ATOM      0 HD13 LEU   247      67.301   6.845 160.132  1.00  8.41           H   new
ATOM      0 HD21 LEU   247      67.475   3.958 159.606  1.00  8.41           H   new
ATOM      0 HD22 LEU   247      66.978   4.984 158.507  1.00  8.41           H   new
ATOM      0 HD23 LEU   247      68.174   3.997 158.185  1.00  8.41           H   new
ATOM   2088  N   VAL   248      72.224   6.077 158.666  1.00  7.13
ATOM   2089  CA  VAL   248      73.373   5.299 159.112  1.00  7.13
ATOM   2090  C   VAL   248      74.585   6.162 159.108  1.00  7.13
ATOM   2091  O   VAL   248      75.646   5.738 159.561  1.00  7.13
ATOM   2092  CB  VAL   248      73.602   4.058 158.221  1.00  7.13
ATOM   2093  CG1 VAL   248      72.376   3.147 158.244  1.00  7.13
ATOM   2094  CG2 VAL   248      73.864   4.482 156.776  1.00  7.13
ATOM      0  H   VAL   248      72.112   6.028 157.815  1.00  7.13           H   new
ATOM      0  HA  VAL   248      73.196   4.983 160.012  1.00  7.13           H   new
ATOM      0  HB  VAL   248      74.371   3.580 158.570  1.00  7.13           H   new
ATOM      0 HG11 VAL   248      72.536   2.374 157.680  1.00  7.13           H   new
ATOM      0 HG12 VAL   248      72.207   2.854 159.153  1.00  7.13           H   new
ATOM      0 HG13 VAL   248      71.605   3.633 157.913  1.00  7.13           H   new
ATOM      0 HG21 VAL   248      74.006   3.694 156.228  1.00  7.13           H   new
ATOM      0 HG22 VAL   248      73.100   4.976 156.440  1.00  7.13           H   new
ATOM      0 HG23 VAL   248      74.653   5.045 156.742  1.00  7.13           H   new
ATOM   2096  N   LYS   249      74.556   7.482 158.598  1.00  7.95
ATOM   2097  CA  LYS   249      75.622   8.400 159.190  1.00  7.95
ATOM   2098  C   LYS   249      75.325   8.524 160.773  1.00  7.95
ATOM   2099  O   LYS   249      76.235   8.372 161.585  1.00  7.95
ATOM   2100  CB  LYS   249      75.617   9.787 158.541  1.00  7.95
ATOM   2101  CG  LYS   249      75.994   9.717 157.061  1.00  7.95
ATOM   2102  CD  LYS   249      75.962  11.108 156.428  1.00  7.95
ATOM   2103  CE  LYS   249      76.321  11.034 154.945  1.00  7.95
ATOM   2104  NZ  LYS   249      76.298  12.397 154.349  1.00  7.95
ATOM      0  H   LYS   249      74.020   7.810 158.011  1.00  7.95           H   new
ATOM      0  HA  LYS   249      76.500   8.022 159.023  1.00  7.95           H   new
ATOM      0  HB2 LYS   249      74.737  10.185 158.633  1.00  7.95           H   new
ATOM      0  HB3 LYS   249      76.240  10.366 159.007  1.00  7.95           H   new
ATOM      0  HG2 LYS   249      76.880   9.334 156.966  1.00  7.95           H   new
ATOM      0  HG3 LYS   249      75.380   9.130 156.594  1.00  7.95           H   new
ATOM      0  HD2 LYS   249      75.079  11.496 156.533  1.00  7.95           H   new
ATOM      0  HD3 LYS   249      76.585  11.692 156.888  1.00  7.95           H   new
ATOM      0  HE2 LYS   249      77.201  10.640 154.836  1.00  7.95           H   new
ATOM      0  HE3 LYS   249      75.693  10.459 154.481  1.00  7.95           H   new
ATOM      0  HZ1 LYS   249      76.508  12.347 153.486  1.00  7.95           H   new
ATOM      0  HZ2 LYS   249      75.484  12.746 154.436  1.00  7.95           H   new
ATOM      0  HZ3 LYS   249      76.889  12.914 154.768  1.00  7.95           H   new
ATOM   2106  N   ARG   250      74.010   8.794 161.004  1.00  8.32
ATOM   2107  CA  ARG   250      73.526   9.184 162.351  1.00  8.32
ATOM   2108  C   ARG   250      73.515   8.190 163.402  1.00  8.32
ATOM   2109  O   ARG   250      73.927   8.476 164.524  1.00  8.32
ATOM   2110  CB  ARG   250      72.118   9.749 162.148  1.00  8.32
ATOM   2111  CG  ARG   250      72.150  11.093 161.420  1.00  8.32
ATOM   2112  CD  ARG   250      70.738  11.657 161.264  1.00  8.32
ATOM   2113  NE  ARG   250      70.784  12.910 160.482  1.00  8.32
ATOM   2114  CZ  ARG   250      71.021  14.083 161.041  1.00  8.32
ATOM   2115  NH1 ARG   250      71.053  15.177 160.307  1.00  8.32
ATOM   2116  NH2 ARG   250      71.226  14.159 162.339  1.00  8.32
ATOM      0  H   ARG   250      73.397   8.756 160.402  1.00  8.32           H   new
ATOM      0  HA  ARG   250      74.179   9.815 162.692  1.00  8.32           H   new
ATOM      0  HB2 ARG   250      71.585   9.117 161.640  1.00  8.32           H   new
ATOM      0  HB3 ARG   250      71.685   9.857 163.009  1.00  8.32           H   new
ATOM      0  HG2 ARG   250      72.701  11.720 161.914  1.00  8.32           H   new
ATOM      0  HG3 ARG   250      72.558  10.983 160.547  1.00  8.32           H   new
ATOM      0  HD2 ARG   250      70.169  11.009 160.820  1.00  8.32           H   new
ATOM      0  HD3 ARG   250      70.349  11.825 162.137  1.00  8.32           H   new
ATOM      0  HE  ARG   250      70.652  12.874 159.633  1.00  8.32           H   new
ATOM      0 HH11 ARG   250      70.919  15.130 159.459  1.00  8.32           H   new
ATOM      0 HH12 ARG   250      71.208  15.938 160.676  1.00  8.32           H   new
ATOM      0 HH21 ARG   250      71.205  13.446 162.820  1.00  8.32           H   new
ATOM      0 HH22 ARG   250      71.381  14.921 162.706  1.00  8.32           H   new
ATOM   2118  N   ARG   251      73.010   6.930 163.004  1.00  8.32
ATOM   2119  CA  ARG   251      73.153   5.761 163.857  1.00  8.32
ATOM   2120  C   ARG   251      74.556   5.293 163.997  1.00  8.32
ATOM   2121  O   ARG   251      75.467   5.901 163.406  1.00  8.32
ATOM   2122  CB  ARG   251      72.277   4.634 163.304  1.00  8.32
ATOM   2123  CG  ARG   251      70.789   4.965 163.426  1.00  8.32
ATOM   2124  CD  ARG   251      69.934   3.801 162.925  1.00  8.32
ATOM   2125  NE  ARG   251      68.504   4.100 163.149  1.00  8.32
ATOM   2126  CZ  ARG   251      67.937   3.990 164.337  1.00  8.32
ATOM   2127  NH1 ARG   251      66.658   4.267 164.494  1.00  8.32
ATOM   2128  NH2 ARG   251      68.655   3.603 165.370  1.00  8.32
ATOM      0  H   ARG   251      72.603   6.785 162.261  1.00  8.32           H   new
ATOM      0  HA  ARG   251      72.867   6.019 164.747  1.00  8.32           H   new
ATOM      0  HB2 ARG   251      72.499   4.478 162.373  1.00  8.32           H   new
ATOM      0  HB3 ARG   251      72.466   3.812 163.782  1.00  8.32           H   new
ATOM      0  HG2 ARG   251      70.571   5.158 164.351  1.00  8.32           H   new
ATOM      0  HG3 ARG   251      70.588   5.764 162.914  1.00  8.32           H   new
ATOM      0  HD2 ARG   251      70.098   3.651 161.981  1.00  8.32           H   new
ATOM      0  HD3 ARG   251      70.179   2.985 163.389  1.00  8.32           H   new
ATOM      0  HE  ARG   251      68.024   4.355 162.482  1.00  8.32           H   new
ATOM      0 HH11 ARG   251      66.187   4.521 163.821  1.00  8.32           H   new
ATOM      0 HH12 ARG   251      66.294   4.194 165.270  1.00  8.32           H   new
ATOM      0 HH21 ARG   251      69.490   3.423 165.270  1.00  8.32           H   new
ATOM      0 HH22 ARG   251      68.289   3.530 166.145  1.00  8.32           H   new
TER
