# Supplementary material for: Integrative proteome-wide structural analysis and high-throughput docking identify broad-spectrum antiviral scaffolds against Zika, Yellow Fever, West Nile, Saint Louis encephalitis, and Usutu viruses
Source: Front Cell Infect Microbiol. 2026 Apr 30;16:1723132. doi: 10.3389/fcimb.2026.1723132 (PMC13171538; doi:10.3389/fcimb.2026.1723132)
Supplement: Supplementary file 7 [file DataSheet7.zip › ZIKV/ZIKV_NS4b/ZIKV_NS4b.pdb]

ATOM      1  H   ASN     1      41.522  23.652 130.210  1.00 26.05              
ATOM      2  N   ASN     1      41.289  23.518 131.159  1.00 26.05              
ATOM      3  CA  ASN     1      40.925  22.159 131.551  1.00 26.05              
ATOM      4  C   ASN     1      42.070  21.187 131.283  1.00 26.05              
ATOM      5  O   ASN     1      42.314  20.287 132.083  1.00 26.05              
ATOM      6  CB  ASN     1      39.664  21.705 130.812  1.00 26.05              
ATOM      7  CG  ASN     1      38.436  22.471 131.292  1.00 26.05              
ATOM      8  ND2 ASN     1      37.430  22.604 130.452  1.00 26.05              
ATOM      9  OD1 ASN     1      38.389  22.943 132.419  1.00 26.05              
ATOM     10  H   GLU     2      42.583  22.161 129.431  1.00 25.48              
ATOM     11  N   GLU     2      42.779  21.440 130.076  1.00 25.48              
ATOM     12  CA  GLU     2      43.907  20.516 129.809  1.00 25.48              
ATOM     13  C   GLU     2      44.954  20.645 130.881  1.00 25.48              
ATOM     14  O   GLU     2      45.475  19.639 131.357  1.00 25.48              
ATOM     15  CB  GLU     2      44.523  20.796 128.435  1.00 25.48              
ATOM     16  CG  GLU     2      45.635  19.799 128.107  1.00 25.48              
ATOM     17  CD  GLU     2      46.207  20.056 126.717  1.00 25.48              
ATOM     18  OE1 GLU     2      47.137  19.343 126.330  1.00 25.48              
ATOM     19  OE2 GLU     2      45.707  20.967 126.047  1.00 25.48              
ATOM     20  H   LEU     3      44.723  22.645 130.759  1.00 25.78              
ATOM     21  N   LEU     3      45.207  21.918 131.218  1.00 25.78              
ATOM     22  CA  LEU     3      46.131  22.233 132.197  1.00 25.78              
ATOM     23  C   LEU     3      45.883  21.685 133.626  1.00 25.78              
ATOM     24  O   LEU     3      46.805  21.176 134.259  1.00 25.78              
ATOM     25  CB  LEU     3      46.227  23.760 132.231  1.00 25.78              
ATOM     26  CG  LEU     3      46.903  24.341 130.984  1.00 25.78              
ATOM     27  CD1 LEU     3      46.868  25.867 131.027  1.00 25.78              
ATOM     28  CD2 LEU     3      48.361  23.886 130.913  1.00 25.78              
ATOM     29  H   GLY     4      43.914  22.280 133.664  1.00 25.42              
ATOM     30  N   GLY     4      44.636  21.786 134.122  1.00 25.42              
ATOM     31  CA  GLY     4      44.357  21.136 135.376  1.00 25.42              
ATOM     32  C   GLY     4      44.421  19.611 135.313  1.00 25.42              
ATOM     33  O   GLY     4      44.912  18.975 136.243  1.00 25.42              
ATOM     34  H   TRP     5      43.494  19.533 133.499  1.00 24.66              
ATOM     35  N   TRP     5      43.926  18.979 134.193  1.00 24.66              
ATOM     36  CA  TRP     5      44.019  17.532 133.996  1.00 24.66              
ATOM     37  C   TRP     5      45.501  17.177 133.890  1.00 24.66              
ATOM     38  O   TRP     5      45.927  16.149 134.410  1.00 24.66              
ATOM     39  CB  TRP     5      43.277  17.067 132.739  1.00 24.66              
ATOM     40  CG  TRP     5      43.434  15.591 132.508  1.00 24.66              
ATOM     41  CD1 TRP     5      42.689  14.612 133.079  1.00 24.66              
ATOM     42  CD2 TRP     5      44.384  14.932 131.655  1.00 24.66              
ATOM     43  NE1 TRP     5      43.123  13.386 132.628  1.00 24.66              
ATOM     44  CE2 TRP     5      44.169  13.544 131.747  1.00 24.66              
ATOM     45  CE3 TRP     5      45.403  15.402 130.818  1.00 24.66              
ATOM     46  CZ2 TRP     5      44.938  12.631 131.031  1.00 24.66              
ATOM     47  CZ3 TRP     5      46.174  14.489 130.101  1.00 24.66              
ATOM     48  CH2 TRP     5      45.944  13.114 130.206  1.00 24.66              
ATOM     49  H   LEU     6      46.135  18.805 132.688  1.00 24.24              
ATOM     50  N   LEU     6      46.423  18.015 133.203  1.00 24.24              
ATOM     51  CA  LEU     6      47.780  17.702 133.269  1.00 24.24              
ATOM     52  C   LEU     6      48.433  17.677 134.650  1.00 24.24              
ATOM     53  O   LEU     6      49.190  16.760 134.957  1.00 24.24              
ATOM     54  CB  LEU     6      48.505  18.700 132.363  1.00 24.24              
ATOM     55  CG  LEU     6      48.218  18.470 130.875  1.00 24.24              
ATOM     56  CD1 LEU     6      48.899  19.548 130.034  1.00 24.24              
ATOM     57  CD2 LEU     6      48.746  17.103 130.440  1.00 24.24              
ATOM     58  H   GLU     7      47.505  19.384 135.141  1.00 24.31              
ATOM     59  N   GLU     7      48.121  18.671 135.434  1.00 24.31              
ATOM     60  CA  GLU     7      48.693  18.728 136.781  1.00 24.31              
ATOM     61  C   GLU     7      48.228  17.568 137.610  1.00 24.31              
ATOM     62  O   GLU     7      49.024  16.961 138.322  1.00 24.31              
ATOM     63  CB  GLU     7      48.320  20.047 137.464  1.00 24.31              
ATOM     64  CG  GLU     7      48.916  20.137 138.870  1.00 24.31              
ATOM     65  CD  GLU     7      50.437  20.225 138.813  1.00 24.31              
ATOM     66  OE1 GLU     7      50.966  20.451 137.721  1.00 24.31              
ATOM     67  OE2 GLU     7      51.064  20.066 139.867  1.00 24.31              
ATOM     68  H   ARG     8      46.212  17.734 136.972  1.00 24.02              
ATOM     69  N   ARG     8      46.860  17.225 137.515  1.00 24.02              
ATOM     70  CA  ARG     8      46.400  16.048 138.265  1.00 24.02              
ATOM     71  C   ARG     8      47.044  14.751 137.779  1.00 24.02              
ATOM     72  O   ARG     8      47.427  13.911 138.591  1.00 24.02              
ATOM     73  CB  ARG     8      44.876  15.945 138.168  1.00 24.02              
ATOM     74  CG  ARG     8      44.359  14.640 138.774  1.00 24.02              
ATOM     75  CD  ARG     8      44.683  14.571 140.265  1.00 24.02              
ATOM     76  NE  ARG     8      44.143  13.320 140.837  1.00 24.02              
ATOM     77  CZ  ARG     8      44.437  12.918 142.060  1.00 24.02              
ATOM     78  NH1 ARG     8      43.934  11.795 142.532  1.00 24.02              
ATOM     79  NH2 ARG     8      45.237  13.644 142.812  1.00 24.02              
ATOM     80  H   THR     9      46.830  15.355 135.889  1.00 23.29              
ATOM     81  N   THR     9      47.143  14.644 136.497  1.00 23.29              
ATOM     82  CA  THR     9      47.715  13.485 135.958  1.00 23.29              
ATOM     83  C   THR     9      49.188  13.379 136.410  1.00 23.29              
ATOM     84  O   THR     9      49.643  12.298 136.779  1.00 23.29              
ATOM     85  CB  THR     9      47.643  13.481 134.419  1.00 23.29              
ATOM     86  OG1 THR     9      46.281  13.508 134.016  1.00 23.29              
ATOM     87  CG2 THR     9      48.302  12.232 133.836  1.00 23.29              
ATOM     88  H   LYS    10      49.390  15.312 136.083  1.00 18.29              
ATOM     89  N   LYS    10      49.818  14.467 136.361  1.00 18.29              
ATOM     90  CA  LYS    10      51.209  14.472 136.730  1.00 18.29              
ATOM     91  C   LYS    10      51.439  14.111 138.172  1.00 18.29              
ATOM     92  O   LYS    10      52.341  13.335 138.476  1.00 18.29              
ATOM     93  CB  LYS    10      51.804  15.851 136.430  1.00 18.29              
ATOM     94  CG  LYS    10      51.923  16.097 134.926  1.00 18.29              
ATOM     95  CD  LYS    10      52.414  17.518 134.647  1.00 18.29              
ATOM     96  CE  LYS    10      52.531  17.763 133.143  1.00 18.29              
ATOM     97  NZ  LYS    10      52.972  19.160 132.889  1.00 18.29              
ATOM     98  H   ASN    11      49.914  15.299 138.700  1.00 23.38              
ATOM     99  N   ASN    11      50.618  14.676 139.002  1.00 23.38              
ATOM    100  CA  ASN    11      50.737  14.380 140.387  1.00 23.38              
ATOM    101  C   ASN    11      50.459  12.897 140.629  1.00 23.38              
ATOM    102  O   ASN    11      51.123  12.271 141.452  1.00 23.38              
ATOM    103  CB  ASN    11      49.781  15.239 141.221  1.00 23.38              
ATOM    104  CG  ASN    11      50.170  16.712 141.164  1.00 23.38              
ATOM    105  ND2 ASN    11      49.207  17.604 141.271  1.00 23.38              
ATOM    106  OD1 ASN    11      51.337  17.051 141.025  1.00 23.38              
ATOM    107  H   ASP    12      49.000  12.959 139.277  1.00 23.05              
ATOM    108  N   ASP    12      49.509  12.399 139.910  1.00 23.05              
ATOM    109  CA  ASP    12      49.181  10.979 140.032  1.00 23.05              
ATOM    110  C   ASP    12      50.332  10.087 139.569  1.00 23.05              
ATOM    111  O   ASP    12      50.602   9.060 140.188  1.00 23.05              
ATOM    112  CB  ASP    12      47.916  10.665 139.227  1.00 23.05              
ATOM    113  CG  ASP    12      46.674  11.247 139.895  1.00 23.05              
ATOM    114  OD1 ASP    12      45.651  11.371 139.213  1.00 23.05              
ATOM    115  OD2 ASP    12      47.059  11.541 141.334  1.00 23.05              
ATOM    116  H   ILE    13      50.755  11.279 137.979  1.00 22.96              
ATOM    117  N   ILE    13      51.041  10.470 138.468  1.00 22.96              
ATOM    118  CA  ILE    13      52.207   9.724 137.995  1.00 22.96              
ATOM    119  C   ILE    13      53.289   9.717 139.077  1.00 22.96              
ATOM    120  O   ILE    13      53.948   8.701 139.282  1.00 22.96              
ATOM    121  CB  ILE    13      52.767  10.323 136.686  1.00 22.96              
ATOM    122  CG1 ILE    13      51.773  10.120 135.536  1.00 22.96              
ATOM    123  CG2 ILE    13      54.087   9.646 136.313  1.00 22.96              
ATOM    124  CD1 ILE    13      52.173  10.918 134.300  1.00 22.96              
ATOM    125  H   ALA    14      52.972  11.668 139.591  1.00 23.03              
ATOM    126  N   ALA    14      53.514  10.881 139.836  1.00 23.03              
ATOM    127  CA  ALA    14      54.497  10.990 140.961  1.00 23.03              
ATOM    128  C   ALA    14      54.108  10.034 141.962  1.00 23.03              
ATOM    129  O   ALA    14      54.959   9.343 142.517  1.00 23.03              
ATOM    130  CB  ALA    14      54.534  12.392 141.556  1.00 23.03              
ATOM    131  H   HIS    15      52.113  10.475 141.799  1.00 17.51              
ATOM    132  N   HIS    15      52.754   9.903 142.284  1.00 17.51              
ATOM    133  CA  HIS    15      52.267   8.987 143.268  1.00 17.51              
ATOM    134  C   HIS    15      52.533   7.557 142.994  1.00 17.51              
ATOM    135  O   HIS    15      52.904   6.814 143.901  1.00 17.51              
ATOM    136  CB  HIS    15      50.761   9.221 143.427  1.00 17.51              
ATOM    137  CG  HIS    15      50.425  10.587 143.949  1.00 17.51              
ATOM    138  ND1 HIS    15      49.162  11.134 143.873  1.00 17.51              
ATOM    139  CD2 HIS    15      51.204  11.518 144.559  1.00 17.51              
ATOM    140  CE1 HIS    15      49.184  12.345 144.416  1.00 17.51              
ATOM    141  NE2 HIS    15      50.414  12.601 144.840  1.00 17.51              
ATOM    142  H   LEU    16      51.943   7.882 141.136  1.00 17.21              
ATOM    143  N   LEU    16      52.341   7.220 141.751  1.00 17.21              
ATOM    144  CA  LEU    16      52.708   5.862 141.227  1.00 17.21              
ATOM    145  C   LEU    16      54.214   5.514 141.345  1.00 17.21              
ATOM    146  O   LEU    16      54.560   4.421 141.789  1.00 17.21              
ATOM    147  CB  LEU    16      52.262   5.773 139.766  1.00 17.21              
ATOM    148  CG  LEU    16      50.741   5.880 139.601  1.00 17.21              
ATOM    149  CD1 LEU    16      50.379   5.996 138.122  1.00 17.21              
ATOM    150  CD2 LEU    16      50.059   4.641 140.178  1.00 17.21              
ATOM    151  H   MET    17      54.659   7.438 140.602  1.00 17.42              
ATOM    152  N   MET    17      55.026   6.572 140.903  1.00 17.42              
ATOM    153  CA  MET    17      56.461   6.371 140.897  1.00 17.42              
ATOM    154  C   MET    17      56.803   6.111 142.430  1.00 17.42              
ATOM    155  O   MET    17      57.518   5.164 142.750  1.00 17.42              
ATOM    156  CB  MET    17      57.262   7.569 140.379  1.00 17.42              
ATOM    157  CG  MET    17      57.057   7.770 138.878  1.00 17.42              
ATOM    158  SD  MET    17      58.079   9.120 138.246  1.00 17.42              
ATOM    159  CE  MET    17      57.173  10.508 138.953  1.00 17.42              
ATOM    160  H   GLY    18      55.567   7.654 142.869  1.00 18.02              
ATOM    161  N   GLY    18      56.226   7.008 143.220  1.00 18.02              
ATOM    162  CA  GLY    18      56.581   7.039 144.683  1.00 18.02              
ATOM    163  C   GLY    18      56.151   5.906 145.561  1.00 18.02              
ATOM    164  O   GLY    18      56.924   5.448 146.399  1.00 18.02              
ATOM    165  H   ARG    19      54.218   5.840 144.606  1.00 17.76              
ATOM    166  N   ARG    19      54.832   5.480 145.289  1.00 17.76              
ATOM    167  CA  ARG    19      54.369   4.338 146.174  1.00 17.76              
ATOM    168  C   ARG    19      54.966   3.040 145.972  1.00 17.76              
ATOM    169  O   ARG    19      55.750   2.859 145.043  1.00 17.76              
ATOM    170  CB  ARG    19      52.850   4.249 146.009  1.00 17.76              
ATOM    171  CG  ARG    19      52.147   5.477 146.588  1.00 17.76              
ATOM    172  CD  ARG    19      50.629   5.328 146.491  1.00 17.76              
ATOM    173  NE  ARG    19      50.219   5.311 145.071  1.00 17.76              
ATOM    174  CZ  ARG    19      48.967   5.105 144.700  1.00 17.76              
ATOM    175  NH1 ARG    19      48.643   5.098 143.423  1.00 17.76              
ATOM    176  NH2 ARG    19      48.040   4.904 145.612  1.00 17.76              
ATOM    177  H   ARG    20      54.266   2.092 147.717  1.00 18.12              
ATOM    178  N   ARG    20      54.662   1.946 146.825  1.00 18.12              
ATOM    179  CA  ARG    20      54.920   0.653 146.403  1.00 18.12              
ATOM    180  C   ARG    20      56.411   0.352 146.594  1.00 18.12              
ATOM    181  O   ARG    20      56.765  -0.699 147.123  1.00 18.12              
ATOM    182  CB  ARG    20      54.529   0.457 144.936  1.00 18.12              
ATOM    183  CG  ARG    20      53.028   0.654 144.721  1.00 18.12              
ATOM    184  CD  ARG    20      52.693   0.670 143.230  1.00 18.12              
ATOM    185  NE  ARG    20      51.240   0.874 143.047  1.00 18.12              
ATOM    186  CZ  ARG    20      50.682   2.070 143.107  1.00 18.12              
ATOM    187  NH1 ARG    20      49.383   2.208 142.938  1.00 18.12              
ATOM    188  NH2 ARG    20      51.429   3.129 143.338  1.00 18.12              
ATOM    189  H   GLU    21      57.249   1.834 145.287  1.00 18.02              
ATOM    190  N   GLU    21      57.300   1.340 146.140  1.00 18.02              
ATOM    191  CA  GLU    21      58.401   1.630 147.074  1.00 18.02              
ATOM    192  C   GLU    21      58.075   2.217 148.427  1.00 18.02              
ATOM    193  O   GLU    21      58.652   1.807 149.432  1.00 18.02              
ATOM    194  CB  GLU    21      59.364   2.551 146.319  1.00 18.02              
ATOM    195  CG  GLU    21      60.606   2.867 147.154  1.00 18.02              
ATOM    196  CD  GLU    21      61.580   3.743 146.374  1.00 18.02              
ATOM    197  OE1 GLU    21      62.617   4.104 146.937  1.00 18.02              
ATOM    198  OE2 GLU    21      61.281   4.047 145.213  1.00 18.02              
ATOM    199  H   GLU    22      56.271   3.236 147.859  1.00 26.82              
ATOM    200  N   GLU    22      57.084   3.230 148.419  1.00 26.82              
ATOM    201  CA  GLU    22      57.334   4.381 149.371  1.00 26.82              
ATOM    202  C   GLU    22      56.043   5.191 149.572  1.00 26.82              
ATOM    203  O   GLU    22      55.002   4.838 149.022  1.00 26.82              
ATOM    204  CB  GLU    22      58.450   5.290 148.847  1.00 26.82              
ATOM    205  CG  GLU    22      58.807   6.378 149.860  1.00 26.82              
ATOM    206  CD  GLU    22      59.909   7.284 149.322  1.00 26.82              
ATOM    207  OE1 GLU    22      59.683   8.495 149.250  1.00 26.82              
ATOM    208  OE2 GLU    22      60.976   6.758 148.985  1.00 26.82              
ATOM    209  H   GLY    23      56.567   7.021 150.006  1.00 27.83              
ATOM    210  N   GLY    23      56.014   6.265 150.316  1.00 27.83              
ATOM    211  CA  GLY    23      55.229   6.408 151.546  1.00 27.83              
ATOM    212  C   GLY    23      56.255   6.449 152.664  1.00 27.83              
ATOM    213  O   GLY    23      56.781   7.514 152.979  1.00 27.83              
ATOM    214  H   ALA    24      56.854   4.484 152.796  1.00 29.15              
ATOM    215  N   ALA    24      56.554   5.298 153.267  1.00 29.15              
ATOM    216  CA  ALA    24      56.426   5.275 154.684  1.00 29.15              
ATOM    217  C   ALA    24      57.913   5.658 155.140  1.00 29.15              
ATOM    218  O   ALA    24      58.869   4.995 154.746  1.00 29.15              
ATOM    219  CB  ALA    24      56.024   3.930 155.275  1.00 29.15              
ATOM    220  H   THR    25      57.538   7.544 155.601  1.00 30.16              
ATOM    221  N   THR    25      57.971   6.739 155.973  1.00 30.16              
ATOM    222  CA  THR    25      58.556   6.804 157.237  1.00 30.16              
ATOM    223  C   THR    25      57.392   6.595 158.341  1.00 30.16              
ATOM    224  O   THR    25      57.654   6.686 159.538  1.00 30.16              
ATOM    225  CB  THR    25      59.269   8.147 157.484  1.00 30.16              
ATOM    226  OG1 THR    25      58.322   9.202 157.389  1.00 30.16              
ATOM    227  CG2 THR    25      60.374   8.386 156.457  1.00 30.16              
ATOM    228  H   MET    26      55.864   6.161 156.871  1.00 30.95              
ATOM    229  N   MET    26      56.101   6.302 157.819  1.00 30.95              
ATOM    230  CA  MET    26      55.021   6.204 158.873  1.00 30.95              
ATOM    231  C   MET    26      55.159   5.019 159.858  1.00 30.95              
ATOM    232  O   MET    26      54.921   5.180 161.053  1.00 30.95              
ATOM    233  CB  MET    26      53.670   6.134 158.157  1.00 30.95              
ATOM    234  CG  MET    26      53.367   7.431 157.408  1.00 30.95              
ATOM    235  SD  MET    26      51.883   7.276 156.388  1.00 30.95              
ATOM    236  CE  MET    26      52.540   6.191 155.108  1.00 30.95              
ATOM    237  H   GLY    27      55.474   3.726 158.404  1.00 31.63              
ATOM    238  N   GLY    27      55.547   3.823 159.383  1.00 31.63              
ATOM    239  CA  GLY    27      56.049   2.707 160.173  1.00 31.63              
ATOM    240  C   GLY    27      57.502   2.488 160.061  1.00 31.63              
ATOM    241  O   GLY    27      58.008   1.464 160.515  1.00 31.63              
ATOM    242  H   PHE    28      57.726   3.982 158.935  1.00 22.32              
ATOM    243  N   PHE    28      58.226   3.351 159.506  1.00 22.32              
ATOM    244  CA  PHE    28      59.603   3.487 159.625  1.00 22.32              
ATOM    245  C   PHE    28      59.806   4.656 160.433  1.00 22.32              
ATOM    246  O   PHE    28      60.757   5.401 160.212  1.00 22.32              
ATOM    247  CB  PHE    28      60.311   3.656 158.276  1.00 22.32              
ATOM    248  CG  PHE    28      60.112   2.457 157.377  1.00 22.32              
ATOM    249  CD1 PHE    28      59.036   2.409 156.494  1.00 22.32              
ATOM    250  CD2 PHE    28      61.007   1.390 157.424  1.00 22.32              
ATOM    251  CE1 PHE    28      58.854   1.302 155.666  1.00 22.32              
ATOM    252  CE2 PHE    28      60.826   0.283 156.596  1.00 22.32              
ATOM    253  CZ  PHE    28      59.750   0.241 155.718  1.00 22.32              
ATOM    254  H   SER    29      58.066   4.147 161.529  1.00 21.78              
ATOM    255  N   SER    29      58.816   4.783 161.443  1.00 21.78              
ATOM    256  CA  SER    29      58.922   5.911 162.398  1.00 21.78              
ATOM    257  C   SER    29      60.259   5.600 163.067  1.00 21.78              
ATOM    258  O   SER    29      61.113   6.477 163.176  1.00 21.78              
ATOM    259  CB  SER    29      57.817   5.985 163.453  1.00 21.78              
ATOM    260  OG  SER    29      56.568   6.250 162.832  1.00 21.78              
ATOM    261  H   MET    30      59.749   3.594 163.039  1.00 15.47              
ATOM    262  N   MET    30      60.336   4.243 163.494  1.00 15.47              
ATOM    263  CA  MET    30      61.194   3.797 164.509  1.00 15.47              
ATOM    264  C   MET    30      62.615   3.946 164.031  1.00 15.47              
ATOM    265  O   MET    30      63.498   4.279 164.818  1.00 15.47              
ATOM    266  CB  MET    30      60.919   2.338 164.881  1.00 15.47              
ATOM    267  CG  MET    30      59.563   2.183 165.568  1.00 15.47              
ATOM    268  SD  MET    30      59.230   0.459 165.995  1.00 15.47              
ATOM    269  CE  MET    30      60.368   0.293 167.383  1.00 15.47              
ATOM    270  H   ASP    31      62.072   3.757 161.999  1.00 13.91              
ATOM    271  N   ASP    31      62.779   3.686 162.684  1.00 13.91              
ATOM    272  CA  ASP    31      64.123   3.280 162.283  1.00 13.91              
ATOM    273  C   ASP    31      64.868   4.330 161.385  1.00 13.91              
ATOM    274  O   ASP    31      65.928   4.823 161.764  1.00 13.91              
ATOM    275  CB  ASP    31      64.033   1.935 161.554  1.00 13.91              
ATOM    276  CG  ASP    31      65.420   1.388 161.226  1.00 13.91              
ATOM    277  OD1 ASP    31      65.499   0.245 160.765  1.00 13.91              
ATOM    278  OD2 ASP    31      66.408   2.484 161.584  1.00 13.91              
ATOM    279  H   ILE    32      63.622   3.993 159.873  1.00 11.26              
ATOM    280  N   ILE    32      64.278   4.589 160.308  1.00 11.26              
ATOM    281  CA  ILE    32      64.603   5.869 159.684  1.00 11.26              
ATOM    282  C   ILE    32      63.759   6.959 160.337  1.00 11.26              
ATOM    283  O   ILE    32      62.734   7.357 159.788  1.00 11.26              
ATOM    284  CB  ILE    32      64.356   5.847 158.159  1.00 11.26              
ATOM    285  CG1 ILE    32      65.200   4.752 157.497  1.00 11.26              
ATOM    286  CG2 ILE    32      64.735   7.194 157.540  1.00 11.26              
ATOM    287  CD1 ILE    32      64.813   4.551 156.036  1.00 11.26              
ATOM    288  H   ASP    33      65.000   7.330 161.961  1.00 11.71              
ATOM    289  N   ASP    33      64.126   7.522 161.545  1.00 11.71              
ATOM    290  CA  ASP    33      63.220   8.408 162.202  1.00 11.71              
ATOM    291  C   ASP    33      63.448   9.709 161.607  1.00 11.71              
ATOM    292  O   ASP    33      64.189  10.519 162.161  1.00 11.71              
ATOM    293  CB  ASP    33      63.435   8.478 163.717  1.00 11.71              
ATOM    294  CG  ASP    33      62.331   9.281 164.399  1.00 11.71              
ATOM    295  OD1 ASP    33      62.307   9.305 165.633  1.00 11.71              
ATOM    296  OD2 ASP    33      61.490   9.882 163.286  1.00 11.71              
ATOM    297  H   LEU    34      62.050   9.450 160.109  1.00 16.42              
ATOM    298  N   LEU    34      62.814   9.975 160.448  1.00 16.42              
ATOM    299  CA  LEU    34      63.301  11.113 159.671  1.00 16.42              
ATOM    300  C   LEU    34      62.583  12.438 160.248  1.00 16.42              
ATOM    301  O   LEU    34      61.966  13.184 159.491  1.00 16.42              
ATOM    302  CB  LEU    34      62.997  10.960 158.178  1.00 16.42              
ATOM    303  CG  LEU    34      63.898  11.833 157.296  1.00 16.42              
ATOM    304  CD1 LEU    34      65.358  11.419 157.462  1.00 16.42              
ATOM    305  CD2 LEU    34      63.508  11.679 155.826  1.00 16.42              
ATOM    306  H   ARG    35      63.138  11.818 162.140  1.00 16.26              
ATOM    307  N   ARG    35      62.778  12.572 161.615  1.00 16.26              
ATOM    308  CA  ARG    35      62.458  13.825 162.291  1.00 16.26              
ATOM    309  C   ARG    35      63.034  15.138 161.799  1.00 16.26              
ATOM    310  O   ARG    35      62.452  15.778 160.925  1.00 16.26              
ATOM    311  CB  ARG    35      62.848  13.597 163.754  1.00 16.26              
ATOM    312  CG  ARG    35      61.884  12.636 164.451  1.00 16.26              
ATOM    313  CD  ARG    35      62.368  12.317 165.865  1.00 16.26              
ATOM    314  NE  ARG    35      63.688  11.655 165.804  1.00 16.26              
ATOM    315  CZ  ARG    35      64.305  11.210 166.885  1.00 16.26              
ATOM    316  NH1 ARG    35      65.482  10.625 166.787  1.00 16.26              
ATOM    317  NH2 ARG    35      63.740  11.351 168.065  1.00 16.26              
ATOM    318  N   PRO    36      64.196  15.620 162.306  1.00 15.31              
ATOM    319  CA  PRO    36      64.646  16.905 161.885  1.00 15.31              
ATOM    320  C   PRO    36      65.342  17.087 160.627  1.00 15.31              
ATOM    321  O   PRO    36      65.530  16.127 159.883  1.00 15.31              
ATOM    322  CB  PRO    36      65.552  17.239 163.072  1.00 15.31              
ATOM    323  CG  PRO    36      64.933  16.537 164.261  1.00 15.31              
ATOM    324  CD  PRO    36      63.434  16.758 164.155  1.00 15.31              
ATOM    325  H   ALA    37      65.967  19.137 160.726  1.00  9.46              
ATOM    326  N   ALA    37      65.831  18.316 160.195  1.00  9.46              
ATOM    327  CA  ALA    37      66.154  18.320 158.840  1.00  9.46              
ATOM    328  C   ALA    37      67.529  18.460 158.454  1.00  9.46              
ATOM    329  O   ALA    37      68.205  19.382 158.905  1.00  9.46              
ATOM    330  CB  ALA    37      65.316  19.431 158.218  1.00  9.46              
ATOM    331  H   SER    38      67.381  16.703 157.634  1.00  7.20              
ATOM    332  N   SER    38      67.946  17.510 157.584  1.00  7.20              
ATOM    333  CA  SER    38      69.003  17.543 156.688  1.00  7.20              
ATOM    334  C   SER    38      68.506  16.627 155.595  1.00  7.20              
ATOM    335  O   SER    38      68.323  17.064 154.461  1.00  7.20              
ATOM    336  CB  SER    38      70.335  17.024 157.235  1.00  7.20              
ATOM    337  OG  SER    38      70.209  15.660 157.609  1.00  7.20              
ATOM    338  H   ALA    39      68.485  15.075 156.977  1.00  6.90              
ATOM    339  N   ALA    39      68.293  15.300 156.036  1.00  6.90              
ATOM    340  CA  ALA    39      67.817  14.307 155.181  1.00  6.90              
ATOM    341  C   ALA    39      66.328  14.648 154.627  1.00  6.90              
ATOM    342  O   ALA    39      66.038  14.416 153.455  1.00  6.90              
ATOM    343  CB  ALA    39      67.817  12.965 155.903  1.00  6.90              
ATOM    344  H   TRP    40      65.854  15.329 156.534  1.00  7.57              
ATOM    345  N   TRP    40      65.523  15.200 155.613  1.00  7.57              
ATOM    346  CA  TRP    40      64.159  15.604 155.281  1.00  7.57              
ATOM    347  C   TRP    40      64.118  16.702 154.293  1.00  7.57              
ATOM    348  O   TRP    40      63.258  16.710 153.416  1.00  7.57              
ATOM    349  CB  TRP    40      63.420  16.020 156.557  1.00  7.57              
ATOM    350  CG  TRP    40      61.977  16.346 156.289  1.00  7.57              
ATOM    351  CD1 TRP    40      61.394  17.561 156.440  1.00  7.57              
ATOM    352  CD2 TRP    40      60.947  15.455 155.831  1.00  7.57              
ATOM    353  NE1 TRP    40      60.064  17.474 156.101  1.00  7.57              
ATOM    354  CE2 TRP    40      59.751  16.188 155.720  1.00  7.57              
ATOM    355  CE3 TRP    40      60.937  14.094 155.504  1.00  7.57              
ATOM    356  CZ2 TRP    40      58.563  15.598 155.295  1.00  7.57              
ATOM    357  CZ3 TRP    40      59.748  13.502 155.078  1.00  7.57              
ATOM    358  CH2 TRP    40      58.570  14.248 154.975  1.00  7.57              
ATOM    359  H   ALA    41      65.648  17.592 155.189  1.00  6.91              
ATOM    360  N   ALA    41      65.034  17.618 154.417  1.00  6.91              
ATOM    361  CA  ALA    41      65.168  18.655 153.460  1.00  6.91              
ATOM    362  C   ALA    41      65.501  18.102 152.159  1.00  6.91              
ATOM    363  O   ALA    41      64.969  18.549 151.145  1.00  6.91              
ATOM    364  CB  ALA    41      66.235  19.651 153.899  1.00  6.91              
ATOM    365  H   ILE    42      66.819  16.787 152.946  1.00  6.28              
ATOM    366  N   ILE    42      66.400  17.088 152.104  1.00  6.28              
ATOM    367  CA  ILE    42      66.752  16.446 150.883  1.00  6.28              
ATOM    368  C   ILE    42      65.538  15.761 150.203  1.00  6.28              
ATOM    369  O   ILE    42      65.361  15.880 148.993  1.00  6.28              
ATOM    370  CB  ILE    42      67.874  15.415 151.135  1.00  6.28              
ATOM    371  CG1 ILE    42      69.168  16.123 151.552  1.00  6.28              
ATOM    372  CG2 ILE    42      68.149  14.607 149.865  1.00  6.28              
ATOM    373  CD1 ILE    42      70.223  15.131 152.031  1.00  6.28              
ATOM    374  H   TYR    43      64.921  15.007 152.012  1.00  6.72              
ATOM    375  N   TYR    43      64.702  15.036 151.050  1.00  6.72              
ATOM    376  CA  TYR    43      63.523  14.331 150.567  1.00  6.72              
ATOM    377  C   TYR    43      62.609  15.352 149.875  1.00  6.72              
ATOM    378  O   TYR    43      62.141  15.108 148.765  1.00  6.72              
ATOM    379  CB  TYR    43      62.765  13.638 151.704  1.00  6.72              
ATOM    380  CG  TYR    43      61.543  12.892 151.207  1.00  6.72              
ATOM    381  CD1 TYR    43      61.628  11.540 150.867  1.00  6.72              
ATOM    382  CD2 TYR    43      60.319  13.549 151.085  1.00  6.72              
ATOM    383  CE1 TYR    43      60.502  10.854 150.409  1.00  6.72              
ATOM    384  CE2 TYR    43      59.191  12.866 150.627  1.00  6.72              
ATOM    385  CZ  TYR    43      59.286  11.520 150.291  1.00  6.72              
ATOM    386  OH  TYR    43      58.177  10.846 149.841  1.00  6.72              
ATOM    387  H   ALA    44      62.841  16.646 151.454  1.00  6.83              
ATOM    388  N   ALA    44      62.406  16.471 150.586  1.00  6.83              
ATOM    389  CA  ALA    44      61.506  17.461 150.033  1.00  6.83              
ATOM    390  C   ALA    44      61.937  18.139 148.760  1.00  6.83              
ATOM    391  O   ALA    44      61.141  18.273 147.833  1.00  6.83              
ATOM    392  CB  ALA    44      61.260  18.495 151.125  1.00  6.83              
ATOM    393  H   ALA    45      63.790  18.370 149.578  1.00  6.18              
ATOM    394  N   ALA    45      63.245  18.548 148.775  1.00  6.18              
ATOM    395  CA  ALA    45      63.844  19.225 147.652  1.00  6.18              
ATOM    396  C   ALA    45      63.820  18.197 146.401  1.00  6.18              
ATOM    397  O   ALA    45      63.461  18.586 145.291  1.00  6.18              
ATOM    398  CB  ALA    45      65.273  19.666 147.945  1.00  6.18              
ATOM    399  H   LEU    46      64.477  16.674 147.638  1.00  5.70              
ATOM    400  N   LEU    46      64.208  16.978 146.738  1.00  5.70              
ATOM    401  CA  LEU    46      64.215  16.040 145.649  1.00  5.70              
ATOM    402  C   LEU    46      62.833  15.755 145.048  1.00  5.70              
ATOM    403  O   LEU    46      62.700  15.647 143.831  1.00  5.70              
ATOM    404  CB  LEU    46      64.853  14.737 146.139  1.00  5.70              
ATOM    405  CG  LEU    46      66.375  14.715 145.956  1.00  5.70              
ATOM    406  CD1 LEU    46      66.739  15.089 144.521  1.00  5.70              
ATOM    407  CD2 LEU    46      67.036  15.714 146.905  1.00  5.70              
ATOM    408  H   THR    47      61.981  15.711 146.912  1.00  6.43              
ATOM    409  N   THR    47      61.804  15.642 145.943  1.00  6.43              
ATOM    410  CA  THR    47      60.436  15.423 145.480  1.00  6.43              
ATOM    411  C   THR    47      59.997  16.599 144.607  1.00  6.43              
ATOM    412  O   THR    47      59.384  16.395 143.562  1.00  6.43              
ATOM    413  CB  THR    47      59.458  15.260 146.660  1.00  6.43              
ATOM    414  OG1 THR    47      59.837  14.124 147.425  1.00  6.43              
ATOM    415  CG2 THR    47      58.025  15.064 146.170  1.00  6.43              
ATOM    416  H   THR    48      60.800  17.894 145.914  1.00  6.46              
ATOM    417  N   THR    48      60.327  17.784 145.054  1.00  6.46              
ATOM    418  CA  THR    48      60.007  18.920 144.297  1.00  6.46              
ATOM    419  C   THR    48      60.684  19.018 142.943  1.00  6.46              
ATOM    420  O   THR    48      60.042  19.374 141.957  1.00  6.46              
ATOM    421  CB  THR    48      60.341  20.170 145.135  1.00  6.46              
ATOM    422  OG1 THR    48      59.553  20.162 146.317  1.00  6.46              
ATOM    423  CG2 THR    48      60.048  21.452 144.360  1.00  6.46              
ATOM    424  H   LEU    49      62.401  18.446 143.801  1.00  5.72              
ATOM    425  N   LEU    49      61.942  18.690 142.962  1.00  5.72              
ATOM    426  CA  LEU    49      62.693  18.680 141.705  1.00  5.72              
ATOM    427  C   LEU    49      62.108  17.650 140.681  1.00  5.72              
ATOM    428  O   LEU    49      62.014  17.948 139.493  1.00  5.72              
ATOM    429  CB  LEU    49      64.164  18.363 141.986  1.00  5.72              
ATOM    430  CG  LEU    49      64.885  19.495 142.727  1.00  5.72              
ATOM    431  CD1 LEU    49      66.297  19.058 143.110  1.00  5.72              
ATOM    432  CD2 LEU    49      64.980  20.733 141.838  1.00  5.72              
ATOM    433  H   ILE    50      61.849  16.338 142.211  1.00  5.38              
ATOM    434  N   ILE    50      61.745  16.489 141.241  1.00  5.38              
ATOM    435  CA  ILE    50      61.159  15.380 140.373  1.00  5.38              
ATOM    436  C   ILE    50      59.842  15.842 139.719  1.00  5.38              
ATOM    437  O   ILE    50      59.632  15.615 138.529  1.00  5.38              
ATOM    438  CB  ILE    50      60.920  14.098 141.203  1.00  5.38              
ATOM    439  CG1 ILE    50      62.257  13.483 141.633  1.00  5.38              
ATOM    440  CG2 ILE    50      60.152  13.065 140.376  1.00  5.38              
ATOM    441  CD1 ILE    50      62.061  12.381 142.669  1.00  5.38              
ATOM    442  H   THR    51      59.245  16.587 141.511  1.00  6.00              
ATOM    443  N   THR    51      59.034  16.476 140.553  1.00  6.00              
ATOM    444  CA  THR    51      57.739  17.053 140.006  1.00  6.00              
ATOM    445  C   THR    51      57.989  17.963 138.812  1.00  6.00              
ATOM    446  O   THR    51      57.340  17.816 137.779  1.00  6.00              
ATOM    447  CB  THR    51      56.990  17.832 141.104  1.00  6.00              
ATOM    448  OG1 THR    51      56.685  16.949 142.175  1.00  6.00              
ATOM    449  CG2 THR    51      55.688  18.427 140.573  1.00  6.00              
ATOM    450  N   PRO    52      58.932  18.898 138.950  1.00  5.92              
ATOM    451  CA  PRO    52      59.248  19.811 137.826  1.00  5.92              
ATOM    452  C   PRO    52      59.828  19.143 136.658  1.00  5.92              
ATOM    453  O   PRO    52      59.495  19.484 135.525  1.00  5.92              
ATOM    454  CB  PRO    52      60.243  20.787 138.456  1.00  5.92              
ATOM    455  CG  PRO    52      59.855  20.872 139.916  1.00  5.92              
ATOM    456  CD  PRO    52      58.336  20.848 139.957  1.00  5.92              
ATOM    457  H   ALA    53      60.956  17.981 137.822  1.00  4.97              
ATOM    458  N   ALA    53      60.672  18.205 136.903  1.00  4.97              
ATOM    459  CA  ALA    53      61.218  17.455 135.793  1.00  4.97              
ATOM    460  C   ALA    53      60.134  16.693 135.034  1.00  4.97              
ATOM    461  O   ALA    53      60.141  16.671 133.805  1.00  4.97              
ATOM    462  CB  ALA    53      62.285  16.492 136.299  1.00  4.97              
ATOM    463  H   VAL    54      59.242  16.105 136.750  1.00  5.22              
ATOM    464  N   VAL    54      59.188  16.066 135.765  1.00  5.22              
ATOM    465  CA  VAL    54      58.088  15.337 135.138  1.00  5.22              
ATOM    466  C   VAL    54      57.217  16.309 134.333  1.00  5.22              
ATOM    467  O   VAL    54      56.816  15.995 133.214  1.00  5.22              
ATOM    468  CB  VAL    54      57.228  14.599 136.188  1.00  5.22              
ATOM    469  CG1 VAL    54      56.063  13.876 135.513  1.00  5.22              
ATOM    470  CG2 VAL    54      58.070  13.568 136.936  1.00  5.22              
ATOM    471  H   GLN    55      57.290  17.681 135.797  1.00  5.43              
ATOM    472  N   GLN    55      56.944  17.466 134.898  1.00  5.43              
ATOM    473  CA  GLN    55      56.139  18.431 134.207  1.00  5.43              
ATOM    474  C   GLN    55      56.815  18.938 132.902  1.00  5.43              
ATOM    475  O   GLN    55      56.154  19.062 131.873  1.00  5.43              
ATOM    476  CB  GLN    55      55.838  19.610 135.135  1.00  5.43              
ATOM    477  CG  GLN    55      54.887  19.208 136.263  1.00  5.43              
ATOM    478  CD  GLN    55      54.678  20.361 137.240  1.00  5.43              
ATOM    479  NE2 GLN    55      53.904  20.150 138.283  1.00  5.43              
ATOM    480  OE1 GLN    55      55.214  21.445 137.058  1.00  5.43              
ATOM    481  H   HIS    56      58.565  19.076 133.878  1.00  5.26              
ATOM    482  N   HIS    56      58.092  19.193 133.019  1.00  5.26              
ATOM    483  CA  HIS    56      58.833  19.656 131.859  1.00  5.26              
ATOM    484  C   HIS    56      58.854  18.592 130.764  1.00  5.26              
ATOM    485  O   HIS    56      58.674  18.911 129.591  1.00  5.26              
ATOM    486  CB  HIS    56      60.264  20.033 132.253  1.00  5.26              
ATOM    487  CG  HIS    56      61.087  20.528 131.099  1.00  5.26              
ATOM    488  ND1 HIS    56      60.885  21.751 130.498  1.00  5.26              
ATOM    489  CD2 HIS    56      62.121  19.948 130.437  1.00  5.26              
ATOM    490  CE1 HIS    56      61.764  21.899 129.515  1.00  5.26              
ATOM    491  NE2 HIS    56      62.527  20.816 129.458  1.00  5.26              
ATOM    492  H   ALA    57      59.198  17.130 132.109  1.00  4.58              
ATOM    493  N   ALA    57      59.067  17.328 131.151  1.00  4.58              
ATOM    494  CA  ALA    57      59.106  16.234 130.183  1.00  4.58              
ATOM    495  C   ALA    57      57.757  16.073 129.470  1.00  4.58              
ATOM    496  O   ALA    57      57.720  15.878 128.257  1.00  4.58              
ATOM    497  CB  ALA    57      59.492  14.935 130.880  1.00  4.58              
ATOM    498  H   VAL    58      56.740  16.334 131.215  1.00  5.09              
ATOM    499  N   VAL    58      56.660  16.167 130.246  1.00  5.09              
ATOM    500  CA  VAL    58      55.319  16.025 129.646  1.00  5.09              
ATOM    501  C   VAL    58      55.058  17.134 128.633  1.00  5.09              
ATOM    502  O   VAL    58      54.557  16.868 127.543  1.00  5.09              
ATOM    503  CB  VAL    58      54.224  16.034 130.737  1.00  5.09              
ATOM    504  CG1 VAL    58      52.835  15.973 130.102  1.00  5.09              
ATOM    505  CG2 VAL    58      54.386  14.830 131.664  1.00  5.09              
ATOM    506  H   THR    59      55.818  18.543 129.889  1.00  5.10              
ATOM    507  N   THR    59      55.411  18.385 129.004  1.00  5.10              
ATOM    508  CA  THR    59      55.202  19.517 128.102  1.00  5.10              
ATOM    509  C   THR    59      56.104  19.432 126.874  1.00  5.10              
ATOM    510  O   THR    59      55.668  19.742 125.767  1.00  5.10              
ATOM    511  CB  THR    59      55.454  20.847 128.839  1.00  5.10              
ATOM    512  OG1 THR    59      56.803  20.885 129.283  1.00  5.10              
ATOM    513  CG2 THR    59      54.535  20.993 130.050  1.00  5.10              
ATOM    514  H   THR    60      57.718  18.752 128.037  1.00  4.55              
ATOM    515  N   THR    60      57.376  18.987 127.142  1.00  4.55              
ATOM    516  CA  THR    60      58.290  18.859 125.943  1.00  4.55              
ATOM    517  C   THR    60      57.716  17.811 124.906  1.00  4.55              
ATOM    518  O   THR    60      57.739  18.058 123.702  1.00  4.55              
ATOM    519  CB  THR    60      59.708  18.437 126.376  1.00  4.55              
ATOM    520  OG1 THR    60      60.242  19.424 127.247  1.00  4.55              
ATOM    521  CG2 THR    60      60.636  18.292 125.172  1.00  4.55              
ATOM    522  H   SER    61      57.246  16.583 126.385  1.00  4.75              
ATOM    523  N   SER    61      57.226  16.705 125.406  1.00  4.75              
ATOM    524  CA  SER    61      56.654  15.658 124.569  1.00  4.75              
ATOM    525  C   SER    61      55.400  16.155 123.823  1.00  4.75              
ATOM    526  O   SER    61      55.242  15.883 122.635  1.00  4.75              
ATOM    527  CB  SER    61      56.302  14.436 125.420  1.00  4.75              
ATOM    528  OG  SER    61      55.189  14.727 126.253  1.00  4.75              
ATOM    529  H   TYR    62      54.635  17.125 125.541  1.00  4.58              
ATOM    530  N   TYR    62      54.511  16.911 124.585  1.00  4.58              
ATOM    531  CA  TYR    62      53.279  17.427 123.863  1.00  4.58              
ATOM    532  C   TYR    62      53.723  18.365 122.823  1.00  4.58              
ATOM    533  O   TYR    62      53.180  18.365 121.720  1.00  4.58              
ATOM    534  CB  TYR    62      52.307  18.129 124.818  1.00  4.58              
ATOM    535  CG  TYR    62      51.731  17.179 125.849  1.00  4.58              
ATOM    536  CD1 TYR    62      51.327  17.652 127.098  1.00  4.58              
ATOM    537  CD2 TYR    62      51.599  15.821 125.558  1.00  4.58              
ATOM    538  CE1 TYR    62      50.796  16.776 128.047  1.00  4.58              
ATOM    539  CE2 TYR    62      51.068  14.943 126.505  1.00  4.58              
ATOM    540  CZ  TYR    62      50.669  15.424 127.747  1.00  4.58              
ATOM    541  OH  TYR    62      50.147  14.561 128.680  1.00  4.58              
ATOM    542  H   ASN    63      55.178  19.232 123.933  1.00  4.78              
ATOM    543  N   ASN    63      54.731  19.233 123.052  1.00  4.78              
ATOM    544  CA  ASN    63      55.174  20.162 122.035  1.00  4.78              
ATOM    545  C   ASN    63      55.771  19.470 120.797  1.00  4.78              
ATOM    546  O   ASN    63      55.450  19.839 119.670  1.00  4.78              
ATOM    547  CB  ASN    63      56.194  21.130 122.642  1.00  4.78              
ATOM    548  CG  ASN    63      55.563  21.983 123.737  1.00  4.78              
ATOM    549  ND2 ASN    63      56.365  22.514 124.637  1.00  4.78              
ATOM    550  OD1 ASN    63      54.355  22.166 123.776  1.00  4.78              
ATOM    551  H   ASN    64      56.863  18.196 121.897  1.00  3.43              
ATOM    552  N   ASN    64      56.637  18.460 120.974  1.00  3.43              
ATOM    553  CA  ASN    64      57.244  17.746 119.861  1.00  3.43              
ATOM    554  C   ASN    64      56.129  17.011 119.042  1.00  3.43              
ATOM    555  O   ASN    64      56.142  17.046 117.814  1.00  3.43              
ATOM    556  CB  ASN    64      58.292  16.740 120.347  1.00  3.43              
ATOM    557  CG  ASN    64      59.478  17.446 120.995  1.00  3.43              
ATOM    558  ND2 ASN    64      60.178  16.776 121.886  1.00  3.43              
ATOM    559  OD1 ASN    64      59.767  18.596 120.695  1.00  3.43              
ATOM    560  H   TYR    65      55.243  16.390 120.747  1.00  4.21              
ATOM    561  N   TYR    65      55.200  16.375 119.761  1.00  4.21              
ATOM    562  CA  TYR    65      54.092  15.644 119.094  1.00  4.21              
ATOM    563  C   TYR    65      53.232  16.639 118.318  1.00  4.21              
ATOM    564  O   TYR    65      52.858  16.373 117.178  1.00  4.21              
ATOM    565  CB  TYR    65      53.229  14.890 120.111  1.00  4.21              
ATOM    566  CG  TYR    65      52.175  14.031 119.443  1.00  4.21              
ATOM    567  CD1 TYR    65      52.443  12.697 119.129  1.00  4.21              
ATOM    568  CD2 TYR    65      50.924  14.565 119.135  1.00  4.21              
ATOM    569  CE1 TYR    65      51.471  11.907 118.514  1.00  4.21              
ATOM    570  CE2 TYR    65      49.949  13.777 118.520  1.00  4.21              
ATOM    571  CZ  TYR    65      50.227  12.450 118.211  1.00  4.21              
ATOM    572  OH  TYR    65      49.269  11.673 117.606  1.00  4.21              
ATOM    573  H   SER    66      53.239  18.072 119.849  1.00  4.11              
ATOM    574  N   SER    66      52.913  17.826 118.951  1.00  4.11              
ATOM    575  CA  SER    66      52.016  18.787 118.202  1.00  4.11              
ATOM    576  C   SER    66      52.676  19.296 116.960  1.00  4.11              
ATOM    577  O   SER    66      52.024  19.433 115.927  1.00  4.11              
ATOM    578  CB  SER    66      51.630  19.961 119.104  1.00  4.11              
ATOM    579  OG  SER    66      52.786  20.713 119.445  1.00  4.11              
ATOM    580  H   LEU    67      54.474  19.406 117.944  1.00  3.85              
ATOM    581  N   LEU    67      53.983  19.558 117.102  1.00  3.85              
ATOM    582  CA  LEU    67      54.679  20.077 115.975  1.00  3.85              
ATOM    583  C   LEU    67      54.792  19.078 114.826  1.00  3.85              
ATOM    584  O   LEU    67      54.637  19.453 113.666  1.00  3.85              
ATOM    585  CB  LEU    67      56.074  20.530 116.414  1.00  3.85              
ATOM    586  CG  LEU    67      56.039  21.761 117.327  1.00  3.85              
ATOM    587  CD1 LEU    67      57.453  22.123 117.778  1.00  3.85              
ATOM    588  CD2 LEU    67      55.441  22.954 116.583  1.00  3.85              
ATOM    589  H   MET    68      55.164  17.613 116.126  1.00  3.05              
ATOM    590  N   MET    68      55.046  17.865 115.179  1.00  3.05              
ATOM    591  CA  MET    68      55.157  16.837 114.148  1.00  3.05              
ATOM    592  C   MET    68      53.848  16.669 113.390  1.00  3.05              
ATOM    593  O   MET    68      53.855  16.544 112.167  1.00  3.05              
ATOM    594  CB  MET    68      55.572  15.504 114.775  1.00  3.05              
ATOM    595  CG  MET    68      56.992  15.568 115.335  1.00  3.05              
ATOM    596  SD  MET    68      58.207  15.862 114.030  1.00  3.05              
ATOM    597  CE  MET    68      57.815  17.583 113.669  1.00  3.05              
ATOM    598  H   ALA    69      52.729  16.766 115.090  1.00  3.50              
ATOM    599  N   ALA    69      52.671  16.668 114.109  1.00  3.50              
ATOM    600  CA  ALA    69      51.359  16.534 113.481  1.00  3.50              
ATOM    601  C   ALA    69      51.133  17.656 112.596  1.00  3.50              
ATOM    602  O   ALA    69      50.657  17.473 111.478  1.00  3.50              
ATOM    603  CB  ALA    69      50.256  16.460 114.530  1.00  3.50              
ATOM    604  H   MET    70      51.862  18.989 113.946  1.00  4.03              
ATOM    605  N   MET    70      51.471  18.866 113.049  1.00  4.03              
ATOM    606  CA  MET    70      51.248  20.093 112.152  1.00  4.03              
ATOM    607  C   MET    70      52.092  20.101 110.918  1.00  4.03              
ATOM    608  O   MET    70      51.594  20.393 109.833  1.00  4.03              
ATOM    609  CB  MET    70      51.512  21.357 112.974  1.00  4.03              
ATOM    610  CG  MET    70      50.433  21.568 114.036  1.00  4.03              
ATOM    611  SD  MET    70      50.797  23.003 115.073  1.00  4.03              
ATOM    612  CE  MET    70      50.507  24.303 113.860  1.00  4.03              
ATOM    613  H   ALA    71      53.744  19.533 111.865  1.00  3.96              
ATOM    614  N   ALA    71      53.395  19.786 110.977  1.00  3.96              
ATOM    615  CA  ALA    71      54.271  19.793 109.865  1.00  3.96              
ATOM    616  C   ALA    71      53.832  18.710 108.872  1.00  3.96              
ATOM    617  O   ALA    71      53.818  18.948 107.667  1.00  3.96              
ATOM    618  CB  ALA    71      55.713  19.556 110.300  1.00  3.96              
ATOM    619  H   THR    72      53.458  17.388 110.458  1.00  3.62              
ATOM    620  N   THR    72      53.466  17.501 109.478  1.00  3.62              
ATOM    621  CA  THR    72      53.069  16.336 108.596  1.00  3.62              
ATOM    622  C   THR    72      51.812  16.753 107.829  1.00  3.62              
ATOM    623  O   THR    72      51.714  16.511 106.628  1.00  3.62              
ATOM    624  CB  THR    72      52.784  15.052 109.399  1.00  3.62              
ATOM    625  OG1 THR    72      53.963  14.664 110.091  1.00  3.62              
ATOM    626  CG2 THR    72      52.356  13.908 108.482  1.00  3.62              
ATOM    627  H   GLN    73      50.957  17.626 109.492  1.00  4.59              
ATOM    628  N   GLN    73      50.819  17.409 108.539  1.00  4.59              
ATOM    629  CA  GLN    73      49.546  17.796 107.885  1.00  4.59              
ATOM    630  C   GLN    73      49.769  18.788 106.745  1.00  4.59              
ATOM    631  O   GLN    73      49.198  18.628 105.669  1.00  4.59              
ATOM    632  CB  GLN    73      48.588  18.392 108.920  1.00  4.59              
ATOM    633  CG  GLN    73      48.073  17.326 109.888  1.00  4.59              
ATOM    634  CD  GLN    73      47.198  17.947 110.972  1.00  4.59              
ATOM    635  NE2 GLN    73      47.387  17.556 112.214  1.00  4.59              
ATOM    636  OE1 GLN    73      46.349  18.782 110.693  1.00  4.59              
ATOM    637  H   ALA    74      51.034  19.925 107.842  1.00  3.83              
ATOM    638  N   ALA    74      50.617  19.840 106.952  1.00  3.83              
ATOM    639  CA  ALA    74      50.928  20.829 105.918  1.00  3.83              
ATOM    640  C   ALA    74      51.613  20.140 104.729  1.00  3.83              
ATOM    641  O   ALA    74      51.295  20.434 103.579  1.00  3.83              
ATOM    642  CB  ALA    74      51.820  21.932 106.474  1.00  3.83              
ATOM    643  H   GLY    75      52.777  18.949 106.035  1.00  3.07              
ATOM    644  N   GLY    75      52.558  19.212 105.109  1.00  3.07              
ATOM    645  CA  GLY    75      53.270  18.584 104.002  1.00  3.07              
ATOM    646  C   GLY    75      52.289  17.833 103.106  1.00  3.07              
ATOM    647  O   GLY    75      52.331  17.980 101.887  1.00  3.07              
ATOM    648  H   VAL    76      51.417  17.061 104.709  1.00  3.35              
ATOM    649  N   VAL    76      51.423  17.051 103.723  1.00  3.35              
ATOM    650  CA  VAL    76      50.477  16.178 103.006  1.00  3.35              
ATOM    651  C   VAL    76      49.332  16.944 102.186  1.00  3.35              
ATOM    652  O   VAL    76      48.841  16.428 101.185  1.00  3.35              
ATOM    653  CB  VAL    76      49.840  15.205 104.023  1.00  3.35              
ATOM    654  CG1 VAL    76      48.785  14.334 103.342  1.00  3.35              
ATOM    655  CG2 VAL    76      50.907  14.291 104.625  1.00  3.35              
ATOM    656  H   LEU    77      49.342  18.415 103.608  1.00  4.19              
ATOM    657  N   LEU    77      49.035  18.125 102.716  1.00  4.19              
ATOM    658  CA  LEU    77      48.226  19.012 101.929  1.00  4.19              
ATOM    659  C   LEU    77      48.884  19.548 100.600  1.00  4.19              
ATOM    660  O   LEU    77      48.370  19.297  99.513  1.00  4.19              
ATOM    661  CB  LEU    77      47.823  20.186 102.826  1.00  4.19              
ATOM    662  CG  LEU    77      46.893  19.768 103.971  1.00  4.19              
ATOM    663  CD1 LEU    77      46.639  20.951 104.902  1.00  4.19              
ATOM    664  CD2 LEU    77      45.554  19.285 103.415  1.00  4.19              
ATOM    665  H   PHE    78      50.439  20.073 101.700  1.00  4.12              
ATOM    666  N   PHE    78      49.960  20.226 100.851  1.00  4.12              
ATOM    667  CA  PHE    78      50.456  21.155  99.954  1.00  4.12              
ATOM    668  C   PHE    78      51.068  20.688  98.681  1.00  4.12              
ATOM    669  O   PHE    78      50.712  21.175  97.611  1.00  4.12              
ATOM    670  CB  PHE    78      51.466  21.995 100.743  1.00  4.12              
ATOM    671  CG  PHE    78      52.094  23.076  99.893  1.00  4.12              
ATOM    672  CD1 PHE    78      51.329  23.769  98.957  1.00  4.12              
ATOM    673  CD2 PHE    78      53.444  23.387 100.039  1.00  4.12              
ATOM    674  CE1 PHE    78      51.909  24.765  98.174  1.00  4.12              
ATOM    675  CE2 PHE    78      54.024  24.383  99.256  1.00  4.12              
ATOM    676  CZ  PHE    78      53.257  25.071  98.324  1.00  4.12              
ATOM    677  H   GLY    79      52.296  19.720  99.864  1.00  4.96              
ATOM    678  N   GLY    79      52.005  19.702  98.921  1.00  4.96              
ATOM    679  CA  GLY    79      52.586  18.682  97.996  1.00  4.96              
ATOM    680  C   GLY    79      53.438  19.309  96.901  1.00  4.96              
ATOM    681  O   GLY    79      54.171  18.604  96.211  1.00  4.96              
ATOM    682  H   MET    80      52.416  20.984  97.088  1.00 10.14              
ATOM    683  N   MET    80      53.274  20.561  96.845  1.00 10.14              
ATOM    684  CA  MET    80      54.437  21.439  96.391  1.00 10.14              
ATOM    685  C   MET    80      55.507  21.594  97.529  1.00 10.14              
ATOM    686  O   MET    80      56.692  21.748  97.244  1.00 10.14              
ATOM    687  CB  MET    80      53.925  22.817  95.964  1.00 10.14              
ATOM    688  CG  MET    80      55.057  23.691  95.424  1.00 10.14              
ATOM    689  SD  MET    80      54.468  25.343  94.989  1.00 10.14              
ATOM    690  CE  MET    80      53.544  24.925  93.500  1.00 10.14              
ATOM    691  H   GLY    81      54.333  22.176  99.016  1.00 11.48              
ATOM    692  N   GLY    81      55.041  21.539  98.755  1.00 11.48              
ATOM    693  CA  GLY    81      55.539  20.557  99.753  1.00 11.48              
ATOM    694  C   GLY    81      56.460  21.243 100.698  1.00 11.48              
ATOM    695  O   GLY    81      56.436  20.963 101.894  1.00 11.48              
ATOM    696  H   LYS    82      57.271  22.334  99.287  1.00 13.65              
ATOM    697  N   LYS    82      57.337  22.193 100.262  1.00 13.65              
ATOM    698  CA  LYS    82      58.251  22.937 100.994  1.00 13.65              
ATOM    699  C   LYS    82      57.500  23.874 102.024  1.00 13.65              
ATOM    700  O   LYS    82      57.952  24.033 103.155  1.00 13.65              
ATOM    701  CB  LYS    82      59.134  23.776 100.064  1.00 13.65              
ATOM    702  CG  LYS    82      59.984  22.894  99.149  1.00 13.65              
ATOM    703  CD  LYS    82      60.848  23.750  98.223  1.00 13.65              
ATOM    704  CE  LYS    82      61.691  22.867  97.303  1.00 13.65              
ATOM    705  NZ  LYS    82      62.532  23.715  96.418  1.00 13.65              
ATOM    706  H   GLY    83      56.294  24.367 100.523  1.00 13.26              
ATOM    707  N   GLY    83      56.381  24.412 101.505  1.00 13.26              
ATOM    708  CA  GLY    83      55.319  25.035 102.288  1.00 13.26              
ATOM    709  C   GLY    83      55.417  26.565 101.943  1.00 13.26              
ATOM    710  O   GLY    83      56.457  27.182 102.166  1.00 13.26              
ATOM    711  H   MET    84      54.023  26.545 100.603  1.00 13.45              
ATOM    712  N   MET    84      54.265  27.060 101.410  1.00 13.45              
ATOM    713  CA  MET    84      53.450  28.103 101.815  1.00 13.45              
ATOM    714  C   MET    84      52.396  27.790 102.935  1.00 13.45              
ATOM    715  O   MET    84      52.032  26.633 103.133  1.00 13.45              
ATOM    716  CB  MET    84      52.743  28.632 100.565  1.00 13.45              
ATOM    717  CG  MET    84      53.734  29.257  99.585  1.00 13.45              
ATOM    718  SD  MET    84      52.898  29.895  98.115  1.00 13.45              
ATOM    719  CE  MET    84      52.170  31.378  98.833  1.00 13.45              
ATOM    720  N   PRO    85      51.856  28.785 103.708  1.00 13.10              
ATOM    721  CA  PRO    85      50.436  28.689 103.916  1.00 13.10              
ATOM    722  C   PRO    85      49.855  28.776 102.553  1.00 13.10              
ATOM    723  O   PRO    85      50.109  29.741 101.835  1.00 13.10              
ATOM    724  CB  PRO    85      50.017  29.886 104.773  1.00 13.10              
ATOM    725  CG  PRO    85      51.232  30.227 105.608  1.00 13.10              
ATOM    726  CD  PRO    85      51.792  28.907 106.108  1.00 13.10              
ATOM    727  H   PHE    86      48.653  27.008 102.589  1.00 12.00              
ATOM    728  N   PHE    86      49.018  27.774 102.085  1.00 12.00              
ATOM    729  CA  PHE    86      48.669  27.932 100.672  1.00 12.00              
ATOM    730  C   PHE    86      47.094  27.657 100.514  1.00 12.00              
ATOM    731  O   PHE    86      46.340  28.567 100.178  1.00 12.00              
ATOM    732  CB  PHE    86      49.461  26.973  99.778  1.00 12.00              
ATOM    733  CG  PHE    86      49.360  27.344  98.316  1.00 12.00              
ATOM    734  CD1 PHE    86      50.125  28.388  97.801  1.00 12.00              
ATOM    735  CD2 PHE    86      48.499  26.644  97.473  1.00 12.00              
ATOM    736  CE1 PHE    86      50.031  28.729  96.452  1.00 12.00              
ATOM    737  CE2 PHE    86      48.405  26.985  96.125  1.00 12.00              
ATOM    738  CZ  PHE    86      49.171  28.027  95.616  1.00 12.00              
ATOM    739  H   MET    87      47.136  25.856 101.574  1.00 10.60              
ATOM    740  N   MET    87      46.734  26.323 100.803  1.00 10.60              
ATOM    741  CA  MET    87      45.777  25.629  99.984  1.00 10.60              
ATOM    742  C   MET    87      45.307  24.445 100.742  1.00 10.60              
ATOM    743  O   MET    87      46.059  23.884 101.536  1.00 10.60              
ATOM    744  CB  MET    87      46.379  25.189  98.647  1.00 10.60              
ATOM    745  CG  MET    87      45.297  24.993  97.585  1.00 10.60              
ATOM    746  SD  MET    87      46.016  24.629  95.967  1.00 10.60              
ATOM    747  CE  MET    87      44.574  24.969  94.941  1.00 10.60              
ATOM    748  H   HIS    88      43.313  24.765 100.145  1.00  9.05              
ATOM    749  N   HIS    88      43.990  24.104 100.425  1.00  9.05              
ATOM    750  CA  HIS    88      43.617  22.690 100.516  1.00  9.05              
ATOM    751  C   HIS    88      42.810  22.498  99.245  1.00  9.05              
ATOM    752  O   HIS    88      42.411  23.475  98.615  1.00  9.05              
ATOM    753  CB  HIS    88      42.770  22.318 101.737  1.00  9.05              
ATOM    754  CG  HIS    88      41.434  23.000 101.763  1.00  9.05              
ATOM    755  ND1 HIS    88      40.485  22.838 100.776  1.00  9.05              
ATOM    756  CD2 HIS    88      40.893  23.853 102.672  1.00  9.05              
ATOM    757  CE1 HIS    88      39.418  23.566 101.082  1.00  9.05              
ATOM    758  NE2 HIS    88      39.641  24.192 102.229  1.00  9.05              
ATOM    759  H   GLY    89      42.924  20.508  99.461  1.00  8.05              
ATOM    760  N   GLY    89      42.563  21.212  98.870  1.00  8.05              
ATOM    761  CA  GLY    89      41.841  20.842  97.724  1.00  8.05              
ATOM    762  C   GLY    89      40.794  19.871  98.044  1.00  8.05              
ATOM    763  O   GLY    89      40.692  19.429  99.186  1.00  8.05              
ATOM    764  H   ASP    90      39.921  19.875  96.072  1.00  9.16              
ATOM    765  N   ASP    90      39.941  19.486  96.979  1.00  9.16              
ATOM    766  CA  ASP    90      39.001  18.371  97.316  1.00  9.16              
ATOM    767  C   ASP    90      39.796  17.162  97.619  1.00  9.16              
ATOM    768  O   ASP    90      39.501  16.455  98.581  1.00  9.16              
ATOM    769  CB  ASP    90      38.026  18.086  96.170  1.00  9.16              
ATOM    770  CG  ASP    90      36.993  19.200  96.029  1.00  9.16              
ATOM    771  OD1 ASP    90      36.297  19.221  95.009  1.00  9.16              
ATOM    772  OD2 ASP    90      37.108  20.053  97.281  1.00  9.16              
ATOM    773  H   LEU    91      41.173  17.571  96.077  1.00  8.09              
ATOM    774  N   LEU    91      40.876  16.912  96.749  1.00  8.09              
ATOM    775  CA  LEU    91      41.567  15.653  96.853  1.00  8.09              
ATOM    776  C   LEU    91      42.945  15.636  97.463  1.00  8.09              
ATOM    777  O   LEU    91      43.199  14.870  98.390  1.00  8.09              
ATOM    778  CB  LEU    91      41.614  15.077  95.435  1.00  8.09              
ATOM    779  CG  LEU    91      42.357  13.738  95.362  1.00  8.09              
ATOM    780  CD1 LEU    91      41.635  12.688  96.203  1.00  8.09              
ATOM    781  CD2 LEU    91      42.422  13.248  93.916  1.00  8.09              
ATOM    782  H   GLY    92      43.451  16.831  96.032  1.00  4.19              
ATOM    783  N   GLY    92      43.745  16.486  96.909  1.00  4.19              
ATOM    784  CA  GLY    92      44.972  16.943  97.458  1.00  4.19              
ATOM    785  C   GLY    92      45.378  18.129  96.587  1.00  4.19              
ATOM    786  O   GLY    92      45.178  18.100  95.375  1.00  4.19              
ATOM    787  H   VAL    93      45.967  19.226  98.218  1.00  3.64              
ATOM    788  N   VAL    93      45.949  19.142  97.235  1.00  3.64              
ATOM    789  CA  VAL    93      46.598  20.204  96.395  1.00  3.64              
ATOM    790  C   VAL    93      47.555  19.849  95.303  1.00  3.64              
ATOM    791  O   VAL    93      47.394  20.300  94.172  1.00  3.64              
ATOM    792  CB  VAL    93      47.276  21.158  97.405  1.00  3.64              
ATOM    793  CG1 VAL    93      48.063  22.243  96.671  1.00  3.64              
ATOM    794  CG2 VAL    93      46.226  21.832  98.286  1.00  3.64              
ATOM    795  N   PRO    94      48.594  19.006  95.621  1.00  3.08              
ATOM    796  CA  PRO    94      49.593  18.640  94.577  1.00  3.08              
ATOM    797  C   PRO    94      48.943  17.999  93.392  1.00  3.08              
ATOM    798  O   PRO    94      49.232  18.367  92.256  1.00  3.08              
ATOM    799  CB  PRO    94      50.531  17.664  95.291  1.00  3.08              
ATOM    800  CG  PRO    94      49.731  17.116  96.453  1.00  3.08              
ATOM    801  CD  PRO    94      48.838  18.248  96.930  1.00  3.08              
ATOM    802  H   LEU    95      47.885  16.901  94.730  1.00  2.62              
ATOM    803  N   LEU    95      48.015  16.989  93.756  1.00  2.62              
ATOM    804  CA  LEU    95      47.256  16.099  92.837  1.00  2.62              
ATOM    805  C   LEU    95      46.331  17.051  91.991  1.00  2.62              
ATOM    806  O   LEU    95      46.227  16.891  90.777  1.00  2.62              
ATOM    807  CB  LEU    95      46.406  15.061  93.575  1.00  2.62              
ATOM    808  CG  LEU    95      47.211  14.253  94.599  1.00  2.62              
ATOM    809  CD1 LEU    95      46.271  13.429  95.476  1.00  2.62              
ATOM    810  CD2 LEU    95      48.173  13.305  93.885  1.00  2.62              
ATOM    811  H   LEU    96      45.819  18.084  93.776  1.00  3.28              
ATOM    812  N   LEU    96      45.704  18.040  92.796  1.00  3.28              
ATOM    813  CA  LEU    96      44.846  19.043  92.121  1.00  3.28              
ATOM    814  C   LEU    96      45.664  19.846  91.042  1.00  3.28              
ATOM    815  O   LEU    96      45.174  20.071  89.938  1.00  3.28              
ATOM    816  CB  LEU    96      44.246  20.006  93.149  1.00  3.28              
ATOM    817  CG  LEU    96      43.435  21.135  92.503  1.00  3.28              
ATOM    818  CD1 LEU    96      42.253  20.559  91.728  1.00  3.28              
ATOM    819  CD2 LEU    96      42.903  22.085  93.575  1.00  3.28              
ATOM    820  H   MET    97      47.312  20.083  92.304  1.00  3.28              
ATOM    821  N   MET    97      46.950  20.269  91.405  1.00  3.28              
ATOM    822  CA  MET    97      47.781  21.000  90.430  1.00  3.28              
ATOM    823  C   MET    97      48.200  20.196  89.202  1.00  3.28              
ATOM    824  O   MET    97      48.204  20.724  88.092  1.00  3.28              
ATOM    825  CB  MET    97      49.020  21.522  91.161  1.00  3.28              
ATOM    826  CG  MET    97      48.658  22.618  92.162  1.00  3.28              
ATOM    827  SD  MET    97      50.134  23.346  92.910  1.00  3.28              
ATOM    828  CE  MET    97      50.556  22.012  94.045  1.00  3.28              
ATOM    829  H   MET    98      48.535  18.523  90.296  1.00  2.86              
ATOM    830  N   MET    98      48.552  18.906  89.386  1.00  2.86              
ATOM    831  CA  MET    98      48.955  18.063  88.264  1.00  2.86              
ATOM    832  C   MET    98      47.820  17.909  87.253  1.00  2.86              
ATOM    833  O   MET    98      48.056  17.968  86.048  1.00  2.86              
ATOM    834  CB  MET    98      49.396  16.686  88.768  1.00  2.86              
ATOM    835  CG  MET    98      50.736  16.761  89.498  1.00  2.86              
ATOM    836  SD  MET    98      51.335  15.118  89.953  1.00  2.86              
ATOM    837  CE  MET    98      50.176  14.760  91.286  1.00  2.86              
ATOM    838  H   GLY    99      46.553  17.688  88.757  1.00  2.73              
ATOM    839  N   GLY    99      46.669  17.731  87.778  1.00  2.73              
ATOM    840  CA  GLY    99      45.548  17.598  86.950  1.00  2.73              
ATOM    841  C   GLY    99      45.201  18.834  86.106  1.00  2.73              
ATOM    842  O   GLY    99      44.915  18.709  84.918  1.00  2.73              
ATOM    843  H   CYS   100      45.458  20.056  87.708  1.00  3.44              
ATOM    844  N   CYS   100      45.242  20.020  86.746  1.00  3.44              
ATOM    845  CA  CYS   100      44.972  21.264  86.028  1.00  3.44              
ATOM    846  C   CYS   100      45.992  21.463  84.909  1.00  3.44              
ATOM    847  O   CYS   100      45.630  21.883  83.812  1.00  3.44              
ATOM    848  CB  CYS   100      45.009  22.457  86.984  1.00  3.44              
ATOM    849  SG  CYS   100      43.593  22.465  88.112  1.00  3.44              
ATOM    850  H   TYR   101      47.500  20.823  86.086  1.00  3.34              
ATOM    851  N   TYR   101      47.276  21.153  85.184  1.00  3.34              
ATOM    852  CA  TYR   101      48.336  21.289  84.190  1.00  3.34              
ATOM    853  C   TYR   101      48.144  20.311  83.032  1.00  3.34              
ATOM    854  O   TYR   101      48.313  20.686  81.874  1.00  3.34              
ATOM    855  CB  TYR   101      49.704  21.062  84.843  1.00  3.34              
ATOM    856  CG  TYR   101      50.824  21.012  83.825  1.00  3.34              
ATOM    857  CD1 TYR   101      51.447  22.186  83.398  1.00  3.34              
ATOM    858  CD2 TYR   101      51.246  19.788  83.303  1.00  3.34              
ATOM    859  CE1 TYR   101      52.480  22.138  82.460  1.00  3.34              
ATOM    860  CE2 TYR   101      52.278  19.737  82.365  1.00  3.34              
ATOM    861  CZ  TYR   101      52.892  20.912  81.946  1.00  3.34              
ATOM    862  OH  TYR   101      53.908  20.864  81.023  1.00  3.34              
ATOM    863  H   SER   102      47.689  18.889  84.316  1.00  2.43              
ATOM    864  N   SER   102      47.806  19.139  83.369  1.00  2.43              
ATOM    865  CA  SER   102      47.574  18.114  82.310  1.00  2.43              
ATOM    866  C   SER   102      46.428  18.515  81.501  1.00  2.43              
ATOM    867  O   SER   102      46.439  18.336  80.286  1.00  2.43              
ATOM    868  CB  SER   102      47.324  16.732  82.915  1.00  2.43              
ATOM    869  OG  SER   102      46.173  16.765  83.747  1.00  2.43              
ATOM    870  H   GLN   103      45.332  19.193  83.031  1.00  3.25              
ATOM    871  N   GLN   103      45.316  19.103  82.048  1.00  3.25              
ATOM    872  CA  GLN   103      44.121  19.604  81.282  1.00  3.25              
ATOM    873  C   GLN   103      44.530  20.740  80.368  1.00  3.25              
ATOM    874  O   GLN   103      44.080  20.806  79.226  1.00  3.25              
ATOM    875  CB  GLN   103      43.017  20.068  82.235  1.00  3.25              
ATOM    876  CG  GLN   103      42.406  18.895  83.002  1.00  3.25              
ATOM    877  CD  GLN   103      41.803  17.870  82.047  1.00  3.25              
ATOM    878  NE2 GLN   103      42.062  16.599  82.265  1.00  3.25              
ATOM    879  OE1 GLN   103      41.102  18.221  81.109  1.00  3.25              
ATOM    880  H   LEU   104      45.709  21.619  81.747  1.00  2.98              
ATOM    881  N   LEU   104      45.394  21.670  80.813  1.00  2.98              
ATOM    882  CA  LEU   104      45.881  22.754  79.948  1.00  2.98              
ATOM    883  C   LEU   104      46.633  22.218  78.749  1.00  2.98              
ATOM    884  O   LEU   104      46.444  22.704  77.636  1.00  2.98              
ATOM    885  CB  LEU   104      46.780  23.696  80.753  1.00  2.98              
ATOM    886  CG  LEU   104      46.033  24.407  81.887  1.00  2.98              
ATOM    887  CD1 LEU   104      47.009  25.223  82.731  1.00  2.98              
ATOM    888  CD2 LEU   104      44.974  25.349  81.314  1.00  2.98              
ATOM    889  H   THR   105      47.601  20.876  79.861  1.00  3.26              
ATOM    890  N   THR   105      47.490  21.211  78.939  1.00  3.26              
ATOM    891  CA  THR   105      48.240  20.604  77.879  1.00  3.26              
ATOM    892  C   THR   105      47.323  19.923  76.925  1.00  3.26              
ATOM    893  O   THR   105      47.511  20.020  75.714  1.00  3.26              
ATOM    894  CB  THR   105      49.263  19.591  78.428  1.00  3.26              
ATOM    895  OG1 THR   105      50.168  20.264  79.292  1.00  3.26              
ATOM    896  CG2 THR   105      50.058  18.936  77.301  1.00  3.26              
ATOM    897  N   PRO   106      46.317  19.231  77.445  1.00  2.89              
ATOM    898  CA  PRO   106      45.410  18.597  76.513  1.00  2.89              
ATOM    899  C   PRO   106      44.465  19.526  75.822  1.00  2.89              
ATOM    900  O   PRO   106      43.994  19.225  74.727  1.00  2.89              
ATOM    901  CB  PRO   106      44.660  17.611  77.410  1.00  2.89              
ATOM    902  CG  PRO   106      45.645  17.221  78.490  1.00  2.89              
ATOM    903  CD  PRO   106      46.966  16.957  77.790  1.00  2.89              
ATOM    904  H   LEU   107      44.366  20.927  77.260  1.00  3.69              
ATOM    905  N   LEU   107      44.090  20.710  76.338  1.00  3.69              
ATOM    906  CA  LEU   107      43.299  21.676  75.585  1.00  3.69              
ATOM    907  C   LEU   107      44.052  22.158  74.332  1.00  3.69              
ATOM    908  O   LEU   107      43.448  22.324  73.275  1.00  3.69              
ATOM    909  CB  LEU   107      42.941  22.870  76.473  1.00  3.69              
ATOM    910  CG  LEU   107      42.012  22.492  77.632  1.00  3.69              
ATOM    911  CD1 LEU   107      41.832  23.681  78.574  1.00  3.69              
ATOM    912  CD2 LEU   107      40.642  22.078  77.098  1.00  3.69              
ATOM    913  H   THR   108      45.774  22.257  75.372  1.00  4.24              
ATOM    914  N   THR   108      45.393  22.374  74.469  1.00  4.24              
ATOM    915  CA  THR   108      46.241  22.744  73.408  1.00  4.24              
ATOM    916  C   THR   108      46.311  21.744  72.361  1.00  4.24              
ATOM    917  O   THR   108      46.213  22.078  71.182  1.00  4.24              
ATOM    918  CB  THR   108      47.655  23.029  73.948  1.00  4.24              
ATOM    919  OG1 THR   108      47.593  24.110  74.868  1.00  4.24              
ATOM    920  CG2 THR   108      48.616  23.400  72.821  1.00  4.24              
ATOM    921  H   LEU   109      46.526  20.279  73.687  1.00  3.47              
ATOM    922  N   LEU   109      46.474  20.492  72.725  1.00  3.47              
ATOM    923  CA  LEU   109      46.572  19.452  71.786  1.00  3.47              
ATOM    924  C   LEU   109      45.320  19.302  70.999  1.00  3.47              
ATOM    925  O   LEU   109      45.373  19.121  69.785  1.00  3.47              
ATOM    926  CB  LEU   109      46.905  18.139  72.498  1.00  3.47              
ATOM    927  CG  LEU   109      47.069  16.962  71.529  1.00  3.47              
ATOM    928  CD1 LEU   109      48.195  17.248  70.539  1.00  3.47              
ATOM    929  CD2 LEU   109      47.405  15.686  72.300  1.00  3.47              
ATOM    930  H   ILE   110      44.215  19.542  72.653  1.00  3.32              
ATOM    931  N   ILE   110      44.198  19.382  71.679  1.00  3.32              
ATOM    932  CA  ILE   110      42.912  19.238  71.003  1.00  3.32              
ATOM    933  C   ILE   110      42.687  20.346  69.978  1.00  3.32              
ATOM    934  O   ILE   110      42.224  20.077  68.872  1.00  3.32              
ATOM    935  CB  ILE   110      41.761  19.225  72.033  1.00  3.32              
ATOM    936  CG1 ILE   110      41.855  17.981  72.924  1.00  3.32              
ATOM    937  CG2 ILE   110      40.408  19.212  71.319  1.00  3.32              
ATOM    938  CD1 ILE   110      40.907  18.069  74.115  1.00  3.32              
ATOM    939  H   VAL   111      43.386  21.735  71.252  1.00  4.26              
ATOM    940  N   VAL   111      43.022  21.574  70.349  1.00  4.26              
ATOM    941  CA  VAL   111      42.864  22.701  69.432  1.00  4.26              
ATOM    942  C   VAL   111      43.756  22.540  68.202  1.00  4.26              
ATOM    943  O   VAL   111      43.314  22.793  67.083  1.00  4.26              
ATOM    944  CB  VAL   111      43.181  24.034  70.146  1.00  4.26              
ATOM    945  CG1 VAL   111      43.050  25.206  69.174  1.00  4.26              
ATOM    946  CG2 VAL   111      42.213  24.258  71.308  1.00  4.26              
ATOM    947  H   ALA   112      45.341  21.947  69.319  1.00  4.17              
ATOM    948  N   ALA   112      45.025  22.109  68.398  1.00  4.17              
ATOM    949  CA  ALA   112      45.950  21.869  67.261  1.00  4.17              
ATOM    950  C   ALA   112      45.350  20.737  66.370  1.00  4.17              
ATOM    951  O   ALA   112      45.379  20.835  65.145  1.00  4.17              
ATOM    952  CB  ALA   112      47.342  21.479  67.743  1.00  4.17              
ATOM    953  H   ILE   113      44.834  19.635  68.089  1.00  3.43              
ATOM    954  N   ILE   113      44.837  19.735  67.107  1.00  3.43              
ATOM    955  CA  ILE   113      44.207  18.680  66.267  1.00  3.43              
ATOM    956  C   ILE   113      42.998  19.048  65.452  1.00  3.43              
ATOM    957  O   ILE   113      42.863  18.602  64.314  1.00  3.43              
ATOM    958  CB  ILE   113      43.873  17.502  67.210  1.00  3.43              
ATOM    959  CG1 ILE   113      45.161  16.839  67.713  1.00  3.43              
ATOM    960  CG2 ILE   113      43.040  16.451  66.474  1.00  3.43              
ATOM    961  CD1 ILE   113      44.873  15.794  68.786  1.00  3.43              
ATOM    962  H   ILE   114      42.273  20.192  66.911  1.00  4.19              
ATOM    963  N   ILE   114      42.110  19.861  65.996  1.00  4.19              
ATOM    964  CA  ILE   114      40.924  20.277  65.299  1.00  4.19              
ATOM    965  C   ILE   114      41.339  21.092  64.074  1.00  4.19              
ATOM    966  O   ILE   114      40.754  20.938  63.004  1.00  4.19              
ATOM    967  CB  ILE   114      39.986  21.110  66.201  1.00  4.19              
ATOM    968  CG1 ILE   114      39.399  20.236  67.315  1.00  4.19              
ATOM    969  CG2 ILE   114      38.832  21.688  65.378  1.00  4.19              
ATOM    970  CD1 ILE   114      38.680  21.074  68.367  1.00  4.19              
ATOM    971  H   LEU   115      42.764  22.032  65.135  1.00  4.45              
ATOM    972  N   LEU   115      42.346  21.943  64.246  1.00  4.45              
ATOM    973  CA  LEU   115      42.840  22.735  63.156  1.00  4.45              
ATOM    974  C   LEU   115      43.439  21.811  62.050  1.00  4.45              
ATOM    975  O   LEU   115      43.212  22.042  60.865  1.00  4.45              
ATOM    976  CB  LEU   115      43.902  23.724  63.645  1.00  4.45              
ATOM    977  CG  LEU   115      43.346  24.751  64.638  1.00  4.45              
ATOM    978  CD1 LEU   115      44.473  25.634  65.170  1.00  4.45              
ATOM    979  CD2 LEU   115      42.308  25.639  63.954  1.00  4.45              
ATOM    980  H   LEU   116      44.349  20.615  63.410  1.00  4.17              
ATOM    981  N   LEU   116      44.194  20.768  62.447  1.00  4.17              
ATOM    982  CA  LEU   116      44.779  19.867  61.490  1.00  4.17              
ATOM    983  C   LEU   116      43.674  19.146  60.721  1.00  4.17              
ATOM    984  O   LEU   116      43.780  18.970  59.509  1.00  4.17              
ATOM    985  CB  LEU   116      45.688  18.848  62.182  1.00  4.17              
ATOM    986  CG  LEU   116      46.893  19.498  62.872  1.00  4.17              
ATOM    987  CD1 LEU   116      47.667  18.454  63.674  1.00  4.17              
ATOM    988  CD2 LEU   116      47.830  20.111  61.832  1.00  4.17              
ATOM    989  H   VAL   117      42.584  18.869  62.337  1.00  3.50              
ATOM    990  N   VAL   117      42.618  18.726  61.361  1.00  3.50              
ATOM    991  CA  VAL   117      41.495  18.062  60.695  1.00  3.50              
ATOM    992  C   VAL   117      40.776  19.000  59.727  1.00  3.50              
ATOM    993  O   VAL   117      40.409  18.589  58.629  1.00  3.50              
ATOM    994  CB  VAL   117      40.498  17.513  61.740  1.00  3.50              
ATOM    995  CG1 VAL   117      39.261  16.940  61.051  1.00  3.50              
ATOM    996  CG2 VAL   117      41.149  16.404  62.565  1.00  3.50              
ATOM    997  H   ALA   118      40.869  20.521  61.042  1.00  4.25              
ATOM    998  N   ALA   118      40.588  20.251  60.135  1.00  4.25              
ATOM    999  CA  ALA   118      39.970  21.241  59.253  1.00  4.25              
ATOM   1000  C   ALA   118      40.878  21.418  58.009  1.00  4.25              
ATOM   1001  O   ALA   118      40.379  21.508  56.889  1.00  4.25              
ATOM   1002  CB  ALA   118      39.776  22.577  59.959  1.00  4.25              
ATOM   1003  H   HIS   119      42.588  21.436  59.112  1.00  4.58              
ATOM   1004  N   HIS   119      42.190  21.460  58.209  1.00  4.58              
ATOM   1005  CA  HIS   119      43.058  21.538  57.056  1.00  4.58              
ATOM   1006  C   HIS   119      43.032  20.442  56.080  1.00  4.58              
ATOM   1007  O   HIS   119      43.085  20.686  54.877  1.00  4.58              
ATOM   1008  CB  HIS   119      44.478  21.724  57.601  1.00  4.58              
ATOM   1009  CG  HIS   119      45.503  21.933  56.524  1.00  4.58              
ATOM   1010  ND1 HIS   119      45.620  23.107  55.811  1.00  4.58              
ATOM   1011  CD2 HIS   119      46.464  21.101  56.044  1.00  4.58              
ATOM   1012  CE1 HIS   119      46.612  22.983  54.938  1.00  4.58              
ATOM   1013  NE2 HIS   119      47.141  21.772  55.060  1.00  4.58              
ATOM   1014  H   TYR   120      42.932  19.199  57.666  1.00  3.91              
ATOM   1015  N   TYR   120      42.941  19.245  56.680  1.00  3.91              
ATOM   1016  CA  TYR   120      42.854  18.024  55.917  1.00  3.91              
ATOM   1017  C   TYR   120      41.575  18.005  55.069  1.00  3.91              
ATOM   1018  O   TYR   120      41.624  17.667  53.889  1.00  3.91              
ATOM   1019  CB  TYR   120      42.883  16.807  56.848  1.00  3.91              
ATOM   1020  CG  TYR   120      42.805  15.500  56.085  1.00  3.91              
ATOM   1021  CD1 TYR   120      43.966  14.888  55.609  1.00  3.91              
ATOM   1022  CD2 TYR   120      41.570  14.896  55.849  1.00  3.91              
ATOM   1023  CE1 TYR   120      43.892  13.684  54.906  1.00  3.91              
ATOM   1024  CE2 TYR   120      41.493  13.692  55.147  1.00  3.91              
ATOM   1025  CZ  TYR   120      42.656  13.090  54.677  1.00  3.91              
ATOM   1026  OH  TYR   120      42.582  11.905  53.985  1.00  3.91              
ATOM   1027  H   MET   121      40.453  18.617  56.618  1.00  3.98              
ATOM   1028  N   MET   121      40.433  18.371  55.662  1.00  3.98              
ATOM   1029  CA  MET   121      39.180  18.422  54.947  1.00  3.98              
ATOM   1030  C   MET   121      39.234  19.454  53.830  1.00  3.98              
ATOM   1031  O   MET   121      38.719  19.210  52.741  1.00  3.98              
ATOM   1032  CB  MET   121      38.033  18.750  55.906  1.00  3.98              
ATOM   1033  CG  MET   121      37.930  17.717  57.028  1.00  3.98              
ATOM   1034  SD  MET   121      37.560  16.071  56.381  1.00  3.98              
ATOM   1035  CE  MET   121      35.876  16.370  55.812  1.00  3.98              
ATOM   1036  H   TYR   122      40.290  20.795  55.047  1.00  4.86              
ATOM   1037  N   TYR   122      39.894  20.617  54.161  1.00  4.86              
ATOM   1038  CA  TYR   122      40.009  21.680  53.060  1.00  4.86              
ATOM   1039  C   TYR   122      40.808  21.200  51.852  1.00  4.86              
ATOM   1040  O   TYR   122      40.425  21.464  50.714  1.00  4.86              
ATOM   1041  CB  TYR   122      40.650  22.945  53.641  1.00  4.86              
ATOM   1042  CG  TYR   122      40.784  24.046  52.608  1.00  4.86              
ATOM   1043  CD1 TYR   122      39.790  25.017  52.476  1.00  4.86              
ATOM   1044  CD2 TYR   122      41.904  24.099  51.778  1.00  4.86              
ATOM   1045  CE1 TYR   122      39.915  26.031  51.524  1.00  4.86              
ATOM   1046  CE2 TYR   122      42.031  25.112  50.825  1.00  4.86              
ATOM   1047  CZ  TYR   122      41.036  26.074  50.702  1.00  4.86              
ATOM   1048  OH  TYR   122      41.159  27.072  49.765  1.00  4.86              
ATOM   1049  H   LEU   123      42.175  20.314  53.036  1.00  4.91              
ATOM   1050  N   LEU   123      41.909  20.492  52.102  1.00  4.91              
ATOM   1051  CA  LEU   123      42.732  19.970  51.013  1.00  4.91              
ATOM   1052  C   LEU   123      41.938  18.977  50.167  1.00  4.91              
ATOM   1053  O   LEU   123      41.997  19.026  48.941  1.00  4.91              
ATOM   1054  CB  LEU   123      43.990  19.297  51.570  1.00  4.91              
ATOM   1055  CG  LEU   123      44.944  20.288  52.246  1.00  4.91              
ATOM   1056  CD1 LEU   123      46.157  19.550  52.810  1.00  4.91              
ATOM   1057  CD2 LEU   123      45.429  21.328  51.237  1.00  4.91              
ATOM   1058  H   ILE   124      41.219  18.106  51.797  1.00  4.30              
ATOM   1059  N   ILE   124      41.205  18.100  50.811  1.00  4.30              
ATOM   1060  CA  ILE   124      40.383  17.135  50.123  1.00  4.30              
ATOM   1061  C   ILE   124      39.256  17.800  49.334  1.00  4.30              
ATOM   1062  O   ILE   124      38.956  17.384  48.218  1.00  4.30              
ATOM   1063  CB  ILE   124      39.800  16.119  51.130  1.00  4.30              
ATOM   1064  CG1 ILE   124      40.925  15.296  51.770  1.00  4.30              
ATOM   1065  CG2 ILE   124      38.839  15.161  50.423  1.00  4.30              
ATOM   1066  CD1 ILE   124      41.716  14.517  50.726  1.00  4.30              
ATOM   1067  N   PRO   125      38.664  18.846  49.966  1.00  4.57              
ATOM   1068  CA  PRO   125      37.605  19.528  49.149  1.00  4.57              
ATOM   1069  C   PRO   125      38.101  20.238  47.980  1.00  4.57              
ATOM   1070  O   PRO   125      37.431  20.274  46.950  1.00  4.57              
ATOM   1071  CB  PRO   125      36.982  20.492  50.160  1.00  4.57              
ATOM   1072  CG  PRO   125      37.228  19.868  51.516  1.00  4.57              
ATOM   1073  CD  PRO   125      38.609  19.240  51.454  1.00  4.57              
ATOM   1074  H   GLY   126      39.799  20.854  48.913  1.00  5.17              
ATOM   1075  N   GLY   126      39.312  20.848  48.054  1.00  5.17              
ATOM   1076  CA  GLY   126      39.923  21.502  46.869  1.00  5.17              
ATOM   1077  C   GLY   126      40.131  20.490  45.742  1.00  5.17              
ATOM   1078  O   GLY   126      39.810  20.775  44.591  1.00  5.17              
ATOM   1079  H   LEU   127      40.916  19.129  47.078  1.00  5.21              
ATOM   1080  N   LEU   127      40.676  19.296  46.135  1.00  5.21              
ATOM   1081  CA  LEU   127      40.914  18.206  45.105  1.00  5.21              
ATOM   1082  C   LEU   127      39.561  17.731  44.514  1.00  5.21              
ATOM   1083  O   LEU   127      39.456  17.519  43.308  1.00  5.21              
ATOM   1084  CB  LEU   127      41.657  17.022  45.730  1.00  5.21              
ATOM   1085  CG  LEU   127      43.062  17.394  46.219  1.00  5.21              
ATOM   1086  CD1 LEU   127      43.685  16.220  46.972  1.00  5.21              
ATOM   1087  CD2 LEU   127      43.958  17.747  45.034  1.00  5.21              
ATOM   1088  H   GLN   128      38.689  17.778  46.348  1.00  4.67              
ATOM   1089  N   GLN   128      38.536  17.581  45.393  1.00  4.67              
ATOM   1090  CA  GLN   128      37.214  17.138  44.959  1.00  4.67              
ATOM   1091  C   GLN   128      36.567  18.133  43.999  1.00  4.67              
ATOM   1092  O   GLN   128      35.995  17.731  42.988  1.00  4.67              
ATOM   1093  CB  GLN   128      36.312  16.918  46.175  1.00  4.67              
ATOM   1094  CG  GLN   128      36.741  15.690  46.979  1.00  4.67              
ATOM   1095  CD  GLN   128      35.902  15.543  48.245  1.00  4.67              
ATOM   1096  NE2 GLN   128      35.318  14.385  48.464  1.00  4.67              
ATOM   1097  OE1 GLN   128      35.778  16.473  49.029  1.00  4.67              
ATOM   1098  H   ALA   129      37.172  19.653  45.131  1.00  5.41              
ATOM   1099  N   ALA   129      36.666  19.421  44.316  1.00  5.41              
ATOM   1100  CA  ALA   129      36.075  20.482  43.524  1.00  5.41              
ATOM   1101  C   ALA   129      36.727  20.487  42.142  1.00  5.41              
ATOM   1102  O   ALA   129      36.033  20.599  41.134  1.00  5.41              
ATOM   1103  CB  ALA   129      36.251  21.838  44.195  1.00  5.41              
ATOM   1104  H   ALA   130      38.593  20.278  42.915  1.00  5.30              
ATOM   1105  N   ALA   130      38.087  20.358  42.071  1.00  5.30              
ATOM   1106  CA  ALA   130      38.807  20.330  40.800  1.00  5.30              
ATOM   1107  C   ALA   130      38.417  19.119  40.012  1.00  5.30              
ATOM   1108  O   ALA   130      38.245  19.202  38.798  1.00  5.30              
ATOM   1109  CB  ALA   130      40.312  20.345  41.037  1.00  5.30              
ATOM   1110  H   ALA   131      38.418  17.890  41.676  1.00  5.21              
ATOM   1111  N   ALA   131      38.260  17.941  40.703  1.00  5.21              
ATOM   1112  CA  ALA   131      37.837  16.710  39.963  1.00  5.21              
ATOM   1113  C   ALA   131      36.520  16.881  39.366  1.00  5.21              
ATOM   1114  O   ALA   131      36.311  16.502  38.216  1.00  5.21              
ATOM   1115  CB  ALA   131      37.838  15.510  40.903  1.00  5.21              
ATOM   1116  H   ALA   132      35.824  17.706  40.989  1.00  5.40              
ATOM   1117  N   ALA   132      35.604  17.436  40.065  1.00  5.40              
ATOM   1118  CA  ALA   132      34.250  17.687  39.546  1.00  5.40              
ATOM   1119  C   ALA   132      34.182  18.617  38.365  1.00  5.40              
ATOM   1120  O   ALA   132      33.480  18.334  37.397  1.00  5.40              
ATOM   1121  CB  ALA   132      33.401  18.226  40.691  1.00  5.40              
ATOM   1122  H   ARG   133      35.439  19.904  39.276  1.00  5.76              
ATOM   1123  N   ARG   133      34.925  19.730  38.451  1.00  5.76              
ATOM   1124  CA  ARG   133      34.998  20.720  37.316  1.00  5.76              
ATOM   1125  C   ARG   133      35.705  20.083  36.120  1.00  5.76              
ATOM   1126  O   ARG   133      35.306  20.304  34.979  1.00  5.76              
ATOM   1127  CB  ARG   133      35.735  21.992  37.744  1.00  5.76              
ATOM   1128  CG  ARG   133      34.941  22.780  38.786  1.00  5.76              
ATOM   1129  CD  ARG   133      35.715  24.018  39.233  1.00  5.76              
ATOM   1130  NE  ARG   133      34.924  24.770  40.230  1.00  5.76              
ATOM   1131  CZ  ARG   133      35.392  25.846  40.837  1.00  5.76              
ATOM   1132  NH1 ARG   133      34.654  26.487  41.720  1.00  5.76              
ATOM   1133  NH2 ARG   133      36.603  26.280  40.558  1.00  5.76              
ATOM   1134  H   ALA   134      37.107  19.121  37.308  1.00  5.54              
ATOM   1135  N   ALA   134      36.793  19.254  36.381  1.00  5.54              
ATOM   1136  CA  ALA   134      37.474  18.572  35.298  1.00  5.54              
ATOM   1137  C   ALA   134      36.474  17.643  34.520  1.00  5.54              
ATOM   1138  O   ALA   134      36.498  17.604  33.292  1.00  5.54              
ATOM   1139  CB  ALA   134      38.644  17.757  35.833  1.00  5.54              
ATOM   1140  H   ALA   135      35.650  17.018  36.270  1.00  5.38              
ATOM   1141  N   ALA   135      35.614  16.923  35.289  1.00  5.38              
ATOM   1142  CA  ALA   135      34.676  16.055  34.720  1.00  5.38              
ATOM   1143  C   ALA   135      33.681  16.780  33.810  1.00  5.38              
ATOM   1144  O   ALA   135      33.397  16.311  32.710  1.00  5.38              
ATOM   1145  CB  ALA   135      33.937  15.316  35.829  1.00  5.38              
ATOM   1146  H   GLN   136      33.456  18.206  35.200  1.00  5.89              
ATOM   1147  N   GLN   136      33.205  17.884  34.301  1.00  5.89              
ATOM   1148  CA  GLN   136      32.274  18.671  33.495  1.00  5.89              
ATOM   1149  C   GLN   136      32.948  19.167  32.164  1.00  5.89              
ATOM   1150  O   GLN   136      32.323  19.128  31.106  1.00  5.89              
ATOM   1151  CB  GLN   136      31.758  19.867  34.300  1.00  5.89              
ATOM   1152  CG  GLN   136      30.860  19.422  35.455  1.00  5.89              
ATOM   1153  CD  GLN   136      29.628  18.686  34.939  1.00  5.89              
ATOM   1154  NE2 GLN   136      29.283  17.568  35.540  1.00  5.89              
ATOM   1155  OE1 GLN   136      28.983  19.124  33.997  1.00  5.89              
ATOM   1156  H   LYS   137      34.691  19.629  33.184  1.00  5.90              
ATOM   1157  N   LYS   137      34.251  19.621  32.301  1.00  5.90              
ATOM   1158  CA  LYS   137      34.996  20.092  31.121  1.00  5.90              
ATOM   1159  C   LYS   137      35.225  18.965  30.130  1.00  5.90              
ATOM   1160  O   LYS   137      35.139  19.178  28.923  1.00  5.90              
ATOM   1161  CB  LYS   137      36.336  20.699  31.548  1.00  5.90              
ATOM   1162  CG  LYS   137      36.144  22.034  32.268  1.00  5.90              
ATOM   1163  CD  LYS   137      37.491  22.613  32.704  1.00  5.90              
ATOM   1164  CE  LYS   137      37.297  23.938  33.440  1.00  5.90              
ATOM   1165  NZ  LYS   137      38.616  24.491  33.845  1.00  5.90              
ATOM   1166  H   ARG   138      35.603  17.673  31.626  1.00  6.00              
ATOM   1167  N   ARG   138      35.506  17.780  30.650  1.00  6.00              
ATOM   1168  CA  ARG   138      35.671  16.613  29.783  1.00  6.00              
ATOM   1169  C   ARG   138      34.413  16.283  28.981  1.00  6.00              
ATOM   1170  O   ARG   138      34.499  15.997  27.789  1.00  6.00              
ATOM   1171  CB  ARG   138      36.083  15.407  30.632  1.00  6.00              
ATOM   1172  CG  ARG   138      36.306  14.163  29.772  1.00  6.00              
ATOM   1173  CD  ARG   138      36.656  12.958  30.645  1.00  6.00              
ATOM   1174  NE  ARG   138      35.523  12.645  31.541  1.00  6.00              
ATOM   1175  CZ  ARG   138      34.453  11.993  31.124  1.00  6.00              
ATOM   1176  NH1 ARG   138      33.464  11.733  31.956  1.00  6.00              
ATOM   1177  NH2 ARG   138      34.373  11.600  29.870  1.00  6.00              
ATOM   1178  H   THR   139      33.322  16.567  30.615  1.00  5.66              
ATOM   1179  N   THR   139      33.335  16.344  29.654  1.00  5.66              
ATOM   1180  CA  THR   139      32.074  16.076  28.965  1.00  5.66              
ATOM   1181  C   THR   139      31.828  17.151  27.806  1.00  5.66              
ATOM   1182  O   THR   139      31.377  16.795  26.720  1.00  5.66              
ATOM   1183  CB  THR   139      30.889  16.096  29.951  1.00  5.66              
ATOM   1184  OG1 THR   139      31.086  15.091  30.936  1.00  5.66              
ATOM   1185  CG2 THR   139      29.567  15.829  29.235  1.00  5.66              
ATOM   1186  H   ALA   140      32.513  18.671  29.040  1.00  6.44              
ATOM   1187  N   ALA   140      32.167  18.429  28.147  1.00  6.44              
ATOM   1188  CA  ALA   140      32.010  19.470  27.138  1.00  6.44              
ATOM   1189  C   ALA   140      32.764  19.350  25.931  1.00  6.44              
ATOM   1190  O   ALA   140      32.234  19.584  24.847  1.00  6.44              
ATOM   1191  CB  ALA   140      32.328  20.790  27.830  1.00  6.44              
ATOM   1192  H   ALA   141      34.383  18.794  27.033  1.00  7.41              
ATOM   1193  N   ALA   141      34.051  18.964  26.119  1.00  7.41              
ATOM   1194  CA  ALA   141      34.981  18.787  24.957  1.00  7.41              
ATOM   1195  C   ALA   141      34.504  17.710  24.011  1.00  7.41              
ATOM   1196  O   ALA   141      34.468  17.925  22.802  1.00  7.41              
ATOM   1197  CB  ALA   141      36.379  18.460  25.466  1.00  7.41              
ATOM   1198  H   GLY   142      34.088  16.570  25.518  1.00 14.74              
ATOM   1199  N   GLY   142      34.152  16.614  24.535  1.00 14.74              
ATOM   1200  CA  GLY   142      33.840  15.443  23.756  1.00 14.74              
ATOM   1201  C   GLY   142      32.670  15.594  22.845  1.00 14.74              
ATOM   1202  O   GLY   142      32.714  15.137  21.704  1.00 14.74              
ATOM   1203  H   ILE   143      31.769  16.517  24.307  1.00 14.52              
ATOM   1204  N   ILE   143      31.584  16.269  23.370  1.00 14.52              
ATOM   1205  CA  ILE   143      30.290  16.644  22.767  1.00 14.52              
ATOM   1206  C   ILE   143      30.517  17.750  21.674  1.00 14.52              
ATOM   1207  O   ILE   143      29.937  17.677  20.593  1.00 14.52              
ATOM   1208  CB  ILE   143      29.293  17.148  23.835  1.00 14.52              
ATOM   1209  CG1 ILE   143      28.890  16.004  24.773  1.00 14.52              
ATOM   1210  CG2 ILE   143      28.031  17.698  23.167  1.00 14.52              
ATOM   1211  CD1 ILE   143      28.117  16.516  25.983  1.00 14.52              
ATOM   1212  H   MET   144      31.841  18.806  22.958  1.00 15.04              
ATOM   1213  N   MET   144      31.412  18.750  22.071  1.00 15.04              
ATOM   1214  CA  MET   144      31.710  19.760  21.075  1.00 15.04              
ATOM   1215  C   MET   144      32.374  19.110  19.899  1.00 15.04              
ATOM   1216  O   MET   144      32.155  19.523  18.762  1.00 15.04              
ATOM   1217  CB  MET   144      32.614  20.855  21.646  1.00 15.04              
ATOM   1218  CG  MET   144      31.881  21.696  22.691  1.00 15.04              
ATOM   1219  SD  MET   144      32.892  23.086  23.250  1.00 15.04              
ATOM   1220  CE  MET   144      34.071  22.179  24.267  1.00 15.04              
ATOM   1221  H   LYS   145      33.234  17.899  21.111  1.00  6.60              
ATOM   1222  N   LYS   145      33.157  18.119  20.152  1.00  6.60              
ATOM   1223  CA  LYS   145      33.920  17.313  19.156  1.00  6.60              
ATOM   1224  C   LYS   145      32.958  16.343  18.477  1.00  6.60              
ATOM   1225  O   LYS   145      31.826  16.180  18.928  1.00  6.60              
ATOM   1226  CB  LYS   145      35.068  16.542  19.815  1.00  6.60              
ATOM   1227  CG  LYS   145      36.155  17.486  20.330  1.00  6.60              
ATOM   1228  CD  LYS   145      37.288  16.698  20.988  1.00  6.60              
ATOM   1229  CE  LYS   145      38.380  17.641  21.491  1.00  6.60              
ATOM   1230  NZ  LYS   145      39.484  16.857  22.106  1.00  6.60              
ATOM   1231  H   ASN   146      34.443  15.768  17.087  1.00 23.31              
ATOM   1232  N   ASN   146      33.501  15.722  17.380  1.00 23.31              
ATOM   1233  CA  ASN   146      32.551  14.926  16.608  1.00 23.31              
ATOM   1234  C   ASN   146      31.988  13.721  17.201  1.00 23.31              
ATOM   1235  O   ASN   146      32.683  12.716  17.334  1.00 23.31              
ATOM   1236  CB  ASN   146      33.255  14.587  15.290  1.00 23.31              
ATOM   1237  CG  ASN   146      32.302  13.904  14.315  1.00 23.31              
ATOM   1238  ND2 ASN   146      32.436  14.181  13.034  1.00 23.31              
ATOM   1239  OD1 ASN   146      31.445  13.127  14.711  1.00 23.31              
ATOM   1240  N   PRO   147      30.678  13.846  17.555  1.00 21.18              
ATOM   1241  CA  PRO   147      29.814  12.742  17.997  1.00 21.18              
ATOM   1242  C   PRO   147      28.339  13.105  17.582  1.00 21.18              
ATOM   1243  O   PRO   147      28.096  13.480  16.437  1.00 21.18              
ATOM   1244  CB  PRO   147      29.960  12.675  19.519  1.00 21.18              
ATOM   1245  CG  PRO   147      30.273  14.090  19.955  1.00 21.18              
ATOM   1246  CD  PRO   147      29.484  15.006  19.035  1.00 21.18              
ATOM   1247  H   VAL   148      28.005  12.649  19.364  1.00 21.99              
ATOM   1248  N   VAL   148      27.525  12.958  18.559  1.00 21.99              
ATOM   1249  CA  VAL   148      26.149  13.167  18.625  1.00 21.99              
ATOM   1250  C   VAL   148      25.406  11.947  18.140  1.00 21.99              
ATOM   1251  O   VAL   148      25.963  11.141  17.397  1.00 21.99              
ATOM   1252  CB  VAL   148      25.735  14.404  17.798  1.00 21.99              
ATOM   1253  CG1 VAL   148      24.215  14.565  17.798  1.00 21.99              
ATOM   1254  CG2 VAL   148      26.355  15.670  18.387  1.00 21.99              
ATOM   1255  H   VAL   149      23.786  12.652  19.092  1.00  9.62              
ATOM   1256  N   VAL   149      24.127  11.870  18.596  1.00  9.62              
ATOM   1257  CA  VAL   149      23.219  10.676  18.382  1.00  9.62              
ATOM   1258  C   VAL   149      23.711   9.347  18.728  1.00  9.62              
ATOM   1259  O   VAL   149      23.603   8.422  17.926  1.00  9.62              
ATOM   1260  CB  VAL   149      22.791  10.714  16.899  1.00  9.62              
ATOM   1261  CG1 VAL   149      21.895   9.520  16.569  1.00  9.62              
ATOM   1262  CG2 VAL   149      22.016  11.997  16.602  1.00  9.62              
ATOM   1263  H   ASP   150      23.595   9.398  20.706  1.00  5.70              
ATOM   1264  N   ASP   150      24.287   9.246  20.020  1.00  5.70              
ATOM   1265  CA  ASP   150      25.683   8.959  20.446  1.00  5.70              
ATOM   1266  C   ASP   150      25.920  10.039  21.545  1.00  5.70              
ATOM   1267  O   ASP   150      26.365   9.713  22.643  1.00  5.70              
ATOM   1268  CB  ASP   150      26.735   9.094  19.342  1.00  5.70              
ATOM   1269  CG  ASP   150      26.694   7.904  18.387  1.00  5.70              
ATOM   1270  OD1 ASP   150      27.255   8.017  17.293  1.00  5.70              
ATOM   1271  OD2 ASP   150      25.911   6.813  19.096  1.00  5.70              
ATOM   1272  H   GLY   151      25.194  11.510  20.399  1.00  7.40              
ATOM   1273  N   GLY   151      25.618  11.375  21.280  1.00  7.40              
ATOM   1274  CA  GLY   151      25.861  12.554  22.161  1.00  7.40              
ATOM   1275  C   GLY   151      25.016  12.339  23.345  1.00  7.40              
ATOM   1276  O   GLY   151      25.480  12.507  24.471  1.00  7.40              
ATOM   1277  H   ILE   152      23.323  11.792  22.167  1.00  4.53              
ATOM   1278  N   ILE   152      23.726  11.944  23.055  1.00  4.53              
ATOM   1279  CA  ILE   152      22.957  11.752  24.188  1.00  4.53              
ATOM   1280  C   ILE   152      23.394  10.621  25.115  1.00  4.53              
ATOM   1281  O   ILE   152      23.417  10.796  26.332  1.00  4.53              
ATOM   1282  CB  ILE   152      21.495  11.534  23.737  1.00  4.53              
ATOM   1283  CG1 ILE   152      20.966  12.782  23.019  1.00  4.53              
ATOM   1284  CG2 ILE   152      20.601  11.253  24.946  1.00  4.53              
ATOM   1285  CD1 ILE   152      19.629  12.513  22.338  1.00  4.53              
ATOM   1286  H   VAL   153      23.714   9.385  23.559  1.00  4.45              
ATOM   1287  N   VAL   153      23.739   9.483  24.541  1.00  4.45              
ATOM   1288  CA  VAL   153      24.169   8.353  25.360  1.00  4.45              
ATOM   1289  C   VAL   153      25.444   8.748  26.133  1.00  4.45              
ATOM   1290  O   VAL   153      25.561   8.454  27.320  1.00  4.45              
ATOM   1291  CB  VAL   153      24.435   7.093  24.506  1.00  4.45              
ATOM   1292  CG1 VAL   153      24.987   5.964  25.375  1.00  4.45              
ATOM   1293  CG2 VAL   153      23.141   6.611  23.851  1.00  4.45              
ATOM   1294  H   VAL   154      26.234   9.727  24.485  1.00  6.93              
ATOM   1295  N   VAL   154      26.414   9.444  25.413  1.00  6.93              
ATOM   1296  CA  VAL   154      27.685   9.761  26.013  1.00  6.93              
ATOM   1297  C   VAL   154      27.466  10.743  27.164  1.00  6.93              
ATOM   1298  O   VAL   154      28.097  10.616  28.211  1.00  6.93              
ATOM   1299  CB  VAL   154      28.670  10.361  24.985  1.00  6.93              
ATOM   1300  CG1 VAL   154      29.936  10.857  25.682  1.00  6.93              
ATOM   1301  CG2 VAL   154      29.067   9.307  23.952  1.00  6.93              
ATOM   1302  H   THR   155      26.097  11.786  26.104  1.00  6.35              
ATOM   1303  N   THR   155      26.562  11.723  26.972  1.00  6.35              
ATOM   1304  CA  THR   155      26.252  12.692  28.021  1.00  6.35              
ATOM   1305  C   THR   155      25.652  11.998  29.244  1.00  6.35              
ATOM   1306  O   THR   155      26.009  12.324  30.375  1.00  6.35              
ATOM   1307  CB  THR   155      25.276  13.767  27.505  1.00  6.35              
ATOM   1308  OG1 THR   155      25.884  14.469  26.429  1.00  6.35              
ATOM   1309  CG2 THR   155      24.920  14.767  28.602  1.00  6.35              
ATOM   1310  H   ASP   156      24.459  10.826  28.102  1.00  6.44              
ATOM   1311  N   ASP   156      24.732  11.023  29.030  1.00  6.44              
ATOM   1312  CA  ASP   156      24.139  10.257  30.126  1.00  6.44              
ATOM   1313  C   ASP   156      25.206   9.436  30.845  1.00  6.44              
ATOM   1314  O   ASP   156      25.198   9.353  32.071  1.00  6.44              
ATOM   1315  CB  ASP   156      23.031   9.338  29.604  1.00  6.44              
ATOM   1316  CG  ASP   156      21.795  10.133  29.195  1.00  6.44              
ATOM   1317  OD1 ASP   156      20.970   9.588  28.455  1.00  6.44              
ATOM   1318  OD2 ASP   156      21.921  11.493  29.861  1.00  6.44              
ATOM   1319  H   ILE   157      26.069   8.937  29.102  1.00  4.11              
ATOM   1320  N   ILE   157      26.114   8.845  30.083  1.00  4.11              
ATOM   1321  CA  ILE   157      27.189   8.055  30.677  1.00  4.11              
ATOM   1322  C   ILE   157      28.079   8.936  31.551  1.00  4.11              
ATOM   1323  O   ILE   157      28.445   8.540  32.655  1.00  4.11              
ATOM   1324  CB  ILE   157      28.034   7.361  29.586  1.00  4.11              
ATOM   1325  CG1 ILE   157      27.209   6.280  28.879  1.00  4.11              
ATOM   1326  CG2 ILE   157      29.268   6.705  30.207  1.00  4.11              
ATOM   1327  CD1 ILE   157      27.914   5.764  27.628  1.00  4.11              
ATOM   1328  H   ASP   158      28.077  10.420  30.170  1.00  4.55              
ATOM   1329  N   ASP   158      28.417  10.134  31.051  1.00  4.55              
ATOM   1330  CA  ASP   158      29.301  11.044  31.816  1.00  4.55              
ATOM   1331  C   ASP   158      28.626  11.479  33.087  1.00  4.55              
ATOM   1332  O   ASP   158      29.271  11.565  34.129  1.00  4.55              
ATOM   1333  CB  ASP   158      29.678  12.268  30.977  1.00  4.55              
ATOM   1334  CG  ASP   158      30.653  11.899  29.863  1.00  4.55              
ATOM   1335  OD1 ASP   158      30.782  12.684  28.918  1.00  4.55              
ATOM   1336  OD2 ASP   158      31.252  10.557  30.246  1.00  4.55              
ATOM   1337  H   THR   159      26.846  11.745  32.278  1.00  4.01              
ATOM   1338  N   THR   159      27.322  11.778  33.142  1.00  4.01              
ATOM   1339  CA  THR   159      26.602  12.124  34.321  1.00  4.01              
ATOM   1340  C   THR   159      26.621  10.975  35.342  1.00  4.01              
ATOM   1341  O   THR   159      26.851  11.207  36.526  1.00  4.01              
ATOM   1342  CB  THR   159      25.145  12.493  33.981  1.00  4.01              
ATOM   1343  OG1 THR   159      25.140  13.607  33.099  1.00  4.01              
ATOM   1344  CG2 THR   159      24.358  12.859  35.237  1.00  4.01              
ATOM   1345  H   MET   160      26.204   9.708  33.839  1.00  4.10              
ATOM   1346  N   MET   160      26.381   9.803  34.805  1.00  4.10              
ATOM   1347  CA  MET   160      26.380   8.612  35.653  1.00  4.10              
ATOM   1348  C   MET   160      27.740   8.413  36.318  1.00  4.10              
ATOM   1349  O   MET   160      27.808   8.152  37.517  1.00  4.10              
ATOM   1350  CB  MET   160      26.014   7.375  34.830  1.00  4.10              
ATOM   1351  CG  MET   160      24.569   7.439  34.336  1.00  4.10              
ATOM   1352  SD  MET   160      24.187   6.067  33.224  1.00  4.10              
ATOM   1353  CE  MET   160      24.224   4.721  34.422  1.00  4.10              
ATOM   1354  H   THR   161      28.707   8.723  34.577  1.00  4.25              
ATOM   1355  N   THR   161      28.835   8.541  35.539  1.00  4.25              
ATOM   1356  CA  THR   161      30.222   8.422  36.083  1.00  4.25              
ATOM   1357  C   THR   161      30.542   9.492  37.046  1.00  4.25              
ATOM   1358  O   THR   161      31.137   9.226  38.087  1.00  4.25              
ATOM   1359  CB  THR   161      31.245   8.440  34.930  1.00  4.25              
ATOM   1360  OG1 THR   161      30.990   7.342  34.065  1.00  4.25              
ATOM   1361  CG2 THR   161      32.675   8.328  35.455  1.00  4.25              
ATOM   1362  H   ILE   162      29.663  10.908  35.913  1.00  3.74              
ATOM   1363  N   ILE   162      30.158  10.766  36.755  1.00  3.74              
ATOM   1364  CA  ILE   162      30.439  11.915  37.626  1.00  3.74              
ATOM   1365  C   ILE   162      29.716  11.696  38.949  1.00  3.74              
ATOM   1366  O   ILE   162      30.284  11.944  40.010  1.00  3.74              
ATOM   1367  CB  ILE   162      29.994  13.252  36.991  1.00  3.74              
ATOM   1368  CG1 ILE   162      30.842  13.563  35.752  1.00  3.74              
ATOM   1369  CG2 ILE   162      30.157  14.396  37.993  1.00  3.74              
ATOM   1370  CD1 ILE   162      30.268  14.732  34.958  1.00  3.74              
ATOM   1371  H   ASP   163      27.957  11.012  38.005  1.00  3.46              
ATOM   1372  N   ASP   163      28.399  11.199  38.867  1.00  3.46              
ATOM   1373  CA  ASP   163      27.677  10.953  40.103  1.00  3.46              
ATOM   1374  C   ASP   163      28.331   9.907  41.005  1.00  3.46              
ATOM   1375  O   ASP   163      28.473  10.130  42.205  1.00  3.46              
ATOM   1376  CB  ASP   163      26.244  10.531  39.763  1.00  3.46              
ATOM   1377  CG  ASP   163      25.452  11.689  39.162  1.00  3.46              
ATOM   1378  OD1 ASP   163      24.425  11.424  38.529  1.00  3.46              
ATOM   1379  OD2 ASP   163      26.199  12.958  39.533  1.00  3.46              
ATOM   1380  N   PRO   164      28.705   8.777  40.287  1.00  3.48              
ATOM   1381  CA  PRO   164      29.335   7.728  41.123  1.00  3.48              
ATOM   1382  C   PRO   164      30.670   8.238  41.739  1.00  3.48              
ATOM   1383  O   PRO   164      30.995   7.896  42.874  1.00  3.48              
ATOM   1384  CB  PRO   164      29.580   6.570  40.154  1.00  3.48              
ATOM   1385  CG  PRO   164      28.462   6.651  39.138  1.00  3.48              
ATOM   1386  CD  PRO   164      27.189   6.921  39.923  1.00  3.48              
ATOM   1387  H   GLN   165      31.153   9.296  40.087  1.00  4.21              
ATOM   1388  N   GLN   165      31.441   9.059  41.001  1.00  4.21              
ATOM   1389  CA  GLN   165      32.728   9.627  41.537  1.00  4.21              
ATOM   1390  C   GLN   165      32.471  10.521  42.748  1.00  4.21              
ATOM   1391  O   GLN   165      33.201  10.449  43.734  1.00  4.21              
ATOM   1392  CB  GLN   165      33.457  10.416  40.447  1.00  4.21              
ATOM   1393  CG  GLN   165      33.894   9.510  39.295  1.00  4.21              
ATOM   1394  CD  GLN   165      34.542  10.320  38.177  1.00  4.21              
ATOM   1395  NE2 GLN   165      35.661   9.863  37.656  1.00  4.21              
ATOM   1396  OE1 GLN   165      34.035  11.359  37.778  1.00  4.21              
ATOM   1397  H   VAL   166      30.911  11.330  41.811  1.00  3.91              
ATOM   1398  N   VAL   166      31.458  11.309  42.633  1.00  3.91              
ATOM   1399  CA  VAL   166      31.109  12.189  43.745  1.00  3.91              
ATOM   1400  C   VAL   166      30.753  11.393  44.951  1.00  3.91              
ATOM   1401  O   VAL   166      31.178  11.724  46.056  1.00  3.91              
ATOM   1402  CB  VAL   166      29.941  13.127  43.365  1.00  3.91              
ATOM   1403  CG1 VAL   166      29.496  13.946  44.575  1.00  3.91              
ATOM   1404  CG2 VAL   166      30.371  14.090  42.259  1.00  3.91              
ATOM   1405  H   GLU   167      29.688  10.142  43.819  1.00  4.48              
ATOM   1406  N   GLU   167      29.985  10.350  44.737  1.00  4.48              
ATOM   1407  CA  GLU   167      29.562   9.487  45.836  1.00  4.48              
ATOM   1408  C   GLU   167      30.746   8.770  46.510  1.00  4.48              
ATOM   1409  O   GLU   167      30.803   8.691  47.735  1.00  4.48              
ATOM   1410  CB  GLU   167      28.548   8.460  45.323  1.00  4.48              
ATOM   1411  CG  GLU   167      27.236   9.127  44.911  1.00  4.48              
ATOM   1412  CD  GLU   167      26.222   8.091  44.437  1.00  4.48              
ATOM   1413  OE1 GLU   167      25.049   8.447  44.297  1.00  4.48              
ATOM   1414  OE2 GLU   167      26.629   6.944  44.217  1.00  4.48              
ATOM   1415  H   LYS   168      31.547   8.407  44.633  1.00  4.48              
ATOM   1416  N   LYS   168      31.635   8.294  45.610  1.00  4.48              
ATOM   1417  CA  LYS   168      32.814   7.559  46.156  1.00  4.48              
ATOM   1418  C   LYS   168      33.670   8.508  46.993  1.00  4.48              
ATOM   1419  O   LYS   168      34.149   8.128  48.059  1.00  4.48              
ATOM   1420  CB  LYS   168      33.651   6.949  45.028  1.00  4.48              
ATOM   1421  CG  LYS   168      32.930   5.774  44.365  1.00  4.48              
ATOM   1422  CD  LYS   168      33.773   5.193  43.230  1.00  4.48              
ATOM   1423  CE  LYS   168      33.044   4.031  42.557  1.00  4.48              
ATOM   1424  NZ  LYS   168      33.882   3.471  41.463  1.00  4.48              
ATOM   1425  H   LYS   169      33.462  10.009  45.667  1.00  3.67              
ATOM   1426  N   LYS   169      33.867   9.745  46.528  1.00  3.67              
ATOM   1427  CA  LYS   169      34.665  10.717  47.269  1.00  3.67              
ATOM   1428  C   LYS   169      33.994  11.115  48.645  1.00  3.67              
ATOM   1429  O   LYS   169      34.680  11.210  49.661  1.00  3.67              
ATOM   1430  CB  LYS   169      34.888  11.965  46.410  1.00  3.67              
ATOM   1431  CG  LYS   169      35.824  11.680  45.235  1.00  3.67              
ATOM   1432  CD  LYS   169      36.082  12.951  44.427  1.00  3.67              
ATOM   1433  CE  LYS   169      36.988  12.657  43.232  1.00  3.67              
ATOM   1434  NZ  LYS   169      38.327  12.218  43.707  1.00  3.67              
ATOM   1435  H   MET   170      32.179  11.166  47.647  1.00  3.80              
ATOM   1436  N   MET   170      32.660  11.302  48.498  1.00  3.80              
ATOM   1437  CA  MET   170      31.909  11.728  49.687  1.00  3.80              
ATOM   1438  C   MET   170      31.993  10.627  50.743  1.00  3.80              
ATOM   1439  O   MET   170      32.151  10.919  51.926  1.00  3.80              
ATOM   1440  CB  MET   170      30.445  12.018  49.351  1.00  3.80              
ATOM   1441  CG  MET   170      30.306  13.282  48.503  1.00  3.80              
ATOM   1442  SD  MET   170      30.975  14.728  49.356  1.00  3.80              
ATOM   1443  CE  MET   170      29.655  14.977  50.557  1.00  3.80              
ATOM   1444  H   GLY   171      31.752   9.121  49.343  1.00  4.17              
ATOM   1445  N   GLY   171      31.891   9.309  50.302  1.00  4.17              
ATOM   1446  CA  GLY   171      31.993   8.188  51.246  1.00  4.17              
ATOM   1447  C   GLY   171      33.301   8.147  51.912  1.00  4.17              
ATOM   1448  O   GLY   171      33.370   7.958  53.125  1.00  4.17              
ATOM   1449  H   GLN   172      34.241   8.477  50.138  1.00  4.17              
ATOM   1450  N   GLN   172      34.367   8.334  51.106  1.00  4.17              
ATOM   1451  CA  GLN   172      35.748   8.331  51.668  1.00  4.17              
ATOM   1452  C   GLN   172      36.015   9.489  52.621  1.00  4.17              
ATOM   1453  O   GLN   172      36.615   9.294  53.676  1.00  4.17              
ATOM   1454  CB  GLN   172      36.758   8.354  50.517  1.00  4.17              
ATOM   1455  CG  GLN   172      36.691   7.073  49.685  1.00  4.17              
ATOM   1456  CD  GLN   172      37.625   7.152  48.482  1.00  4.17              
ATOM   1457  NE2 GLN   172      37.088   7.098  47.282  1.00  4.17              
ATOM   1458  OE1 GLN   172      38.833   7.262  48.630  1.00  4.17              
ATOM   1459  H   VAL   173      35.045  10.808  51.335  1.00  3.14              
ATOM   1460  N   VAL   173      35.528  10.692  52.188  1.00  3.14              
ATOM   1461  CA  VAL   173      35.746  11.880  53.072  1.00  3.14              
ATOM   1462  C   VAL   173      35.008  11.722  54.399  1.00  3.14              
ATOM   1463  O   VAL   173      35.555  12.045  55.451  1.00  3.14              
ATOM   1464  CB  VAL   173      35.295  13.177  52.365  1.00  3.14              
ATOM   1465  CG1 VAL   173      35.326  14.356  53.337  1.00  3.14              
ATOM   1466  CG2 VAL   173      36.222  13.493  51.192  1.00  3.14              
ATOM   1467  H   LEU   174      33.318  10.938  53.390  1.00  3.61              
ATOM   1468  N   LEU   174      33.750  11.201  54.238  1.00  3.61              
ATOM   1469  CA  LEU   174      32.992  11.031  55.539  1.00  3.61              
ATOM   1470  C   LEU   174      33.625   9.996  56.462  1.00  3.61              
ATOM   1471  O   LEU   174      33.689  10.206  57.671  1.00  3.61              
ATOM   1472  CB  LEU   174      31.543  10.642  55.231  1.00  3.61              
ATOM   1473  CG  LEU   174      30.741  11.789  54.605  1.00  3.61              
ATOM   1474  CD1 LEU   174      29.328  11.319  54.267  1.00  3.61              
ATOM   1475  CD2 LEU   174      30.648  12.963  55.578  1.00  3.61              
ATOM   1476  H   LEU   175      34.049   8.716  54.884  1.00  4.11              
ATOM   1477  N   LEU   175      34.099   8.871  55.858  1.00  4.11              
ATOM   1478  CA  LEU   175      34.688   7.895  56.679  1.00  4.11              
ATOM   1479  C   LEU   175      36.031   8.402  57.407  1.00  4.11              
ATOM   1480  O   LEU   175      36.255   8.090  58.575  1.00  4.11              
ATOM   1481  CB  LEU   175      34.986   6.649  55.840  1.00  4.11              
ATOM   1482  CG  LEU   175      33.715   5.916  55.394  1.00  4.11              
ATOM   1483  CD1 LEU   175      34.071   4.779  54.439  1.00  4.11              
ATOM   1484  CD2 LEU   175      32.991   5.330  56.606  1.00  4.11              
ATOM   1485  H   ILE   176      36.552   9.406  55.637  1.00  3.32              
ATOM   1486  N   ILE   176      36.810   9.186  56.564  1.00  3.32              
ATOM   1487  CA  ILE   176      38.104   9.719  57.112  1.00  3.32              
ATOM   1488  C   ILE   176      37.800  10.643  58.280  1.00  3.32              
ATOM   1489  O   ILE   176      38.478  10.588  59.303  1.00  3.32              
ATOM   1490  CB  ILE   176      38.919  10.471  56.036  1.00  3.32              
ATOM   1491  CG1 ILE   176      39.425   9.494  54.969  1.00  3.32              
ATOM   1492  CG2 ILE   176      40.124  11.166  56.671  1.00  3.32              
ATOM   1493  CD1 ILE   176      39.996  10.228  53.760  1.00  3.32              
ATOM   1494  H   ALA   177      36.223  11.484  57.240  1.00  2.70              
ATOM   1495  N   ALA   177      36.749  11.482  58.075  1.00  2.70              
ATOM   1496  CA  ALA   177      36.389  12.419  59.158  1.00  2.70              
ATOM   1497  C   ALA   177      36.013  11.750  60.437  1.00  2.70              
ATOM   1498  O   ALA   177      36.458  12.167  61.505  1.00  2.70              
ATOM   1499  CB  ALA   177      35.250  13.307  58.672  1.00  2.70              
ATOM   1500  H   VAL   178      34.855  10.359  59.372  1.00  3.63              
ATOM   1501  N   VAL   178      35.152  10.657  60.264  1.00  3.63              
ATOM   1502  CA  VAL   178      34.679   9.928  61.468  1.00  3.63              
ATOM   1503  C   VAL   178      35.908   9.252  62.249  1.00  3.63              
ATOM   1504  O   VAL   178      35.968   9.315  63.475  1.00  3.63              
ATOM   1505  CB  VAL   178      33.639   8.852  61.084  1.00  3.63              
ATOM   1506  CG1 VAL   178      33.258   8.015  62.305  1.00  3.63              
ATOM   1507  CG2 VAL   178      32.374   9.508  60.533  1.00  3.63              
ATOM   1508  H   ALA   179      36.669   8.649  60.409  1.00  3.68              
ATOM   1509  N   ALA   179      36.793   8.659  61.388  1.00  3.68              
ATOM   1510  CA  ALA   179      38.001   8.005  61.977  1.00  3.68              
ATOM   1511  C   ALA   179      38.843   9.113  62.710  1.00  3.68              
ATOM   1512  O   ALA   179      39.320   8.890  63.821  1.00  3.68              
ATOM   1513  CB  ALA   179      38.847   7.317  60.913  1.00  3.68              
ATOM   1514  H   ILE   180      38.593  10.449  61.160  1.00  2.96              
ATOM   1515  N   ILE   180      38.977  10.259  62.049  1.00  2.96              
ATOM   1516  CA  ILE   180      39.779  11.322  62.744  1.00  2.96              
ATOM   1517  C   ILE   180      39.140  11.859  64.033  1.00  2.96              
ATOM   1518  O   ILE   180      39.836  12.072  65.024  1.00  2.96              
ATOM   1519  CB  ILE   180      40.036  12.481  61.755  1.00  2.96              
ATOM   1520  CG1 ILE   180      40.948  12.017  60.613  1.00  2.96              
ATOM   1521  CG2 ILE   180      40.710  13.653  62.471  1.00  2.96              
ATOM   1522  CD1 ILE   180      41.012  13.047  59.491  1.00  2.96              
ATOM   1523  H   SER   181      37.282  11.888  63.194  1.00  3.06              
ATOM   1524  N   SER   181      37.800  12.071  64.013  1.00  3.06              
ATOM   1525  CA  SER   181      37.115  12.562  65.188  1.00  3.06              
ATOM   1526  C   SER   181      37.234  11.501  66.310  1.00  3.06              
ATOM   1527  O   SER   181      37.407  11.853  67.475  1.00  3.06              
ATOM   1528  CB  SER   181      35.641  12.852  64.901  1.00  3.06              
ATOM   1529  OG  SER   181      34.964  11.649  64.566  1.00  3.06              
ATOM   1530  H   SER   182      36.968   9.954  65.019  1.00  3.45              
ATOM   1531  N   SER   182      37.147  10.242  65.946  1.00  3.45              
ATOM   1532  CA  SER   182      37.337   9.220  66.996  1.00  3.45              
ATOM   1533  C   SER   182      38.744   9.213  67.590  1.00  3.45              
ATOM   1534  O   SER   182      38.902   9.050  68.797  1.00  3.45              
ATOM   1535  CB  SER   182      37.009   7.842  66.419  1.00  3.45              
ATOM   1536  OG  SER   182      38.011   7.452  65.492  1.00  3.45              
ATOM   1537  H   ALA   183      39.546   9.497  65.812  1.00  3.39              
ATOM   1538  N   ALA   183      39.729   9.390  66.776  1.00  3.39              
ATOM   1539  CA  ALA   183      41.116   9.438  67.254  1.00  3.39              
ATOM   1540  C   ALA   183      41.305  10.610  68.218  1.00  3.39              
ATOM   1541  O   ALA   183      41.956  10.460  69.249  1.00  3.39              
ATOM   1542  CB  ALA   183      42.080   9.560  66.080  1.00  3.39              
ATOM   1543  H   VAL   184      40.239  11.877  67.043  1.00  2.52              
ATOM   1544  N   VAL   184      40.727  11.808  67.898  1.00  2.52              
ATOM   1545  CA  VAL   184      40.803  12.976  68.774  1.00  2.52              
ATOM   1546  C   VAL   184      40.153  12.715  70.016  1.00  2.52              
ATOM   1547  O   VAL   184      40.678  13.063  71.071  1.00  2.52              
ATOM   1548  CB  VAL   184      40.176  14.217  68.098  1.00  2.52              
ATOM   1549  CG1 VAL   184      40.093  15.380  69.086  1.00  2.52              
ATOM   1550  CG2 VAL   184      41.021  14.655  66.903  1.00  2.52              
ATOM   1551  H   LEU   185      38.548  11.819  69.119  1.00  3.26              
ATOM   1552  N   LEU   185      38.946  12.065  69.988  1.00  3.26              
ATOM   1553  CA  LEU   185      38.231  11.721  71.233  1.00  3.26              
ATOM   1554  C   LEU   185      39.053  10.790  72.115  1.00  3.26              
ATOM   1555  O   LEU   185      39.137  11.001  73.323  1.00  3.26              
ATOM   1556  CB  LEU   185      36.885  11.073  70.897  1.00  3.26              
ATOM   1557  CG  LEU   185      35.938  12.020  70.151  1.00  3.26              
ATOM   1558  CD1 LEU   185      34.697  11.263  69.684  1.00  3.26              
ATOM   1559  CD2 LEU   185      35.501  13.161  71.068  1.00  3.26              
ATOM   1560  H   LEU   186      39.536   9.685  70.409  1.00  4.05              
ATOM   1561  N   LEU   186      39.639   9.770  71.386  1.00  4.05              
ATOM   1562  CA  LEU   186      40.444   8.786  72.107  1.00  4.05              
ATOM   1563  C   LEU   186      41.687   9.406  72.726  1.00  4.05              
ATOM   1564  O   LEU   186      42.055   9.062  73.847  1.00  4.05              
ATOM   1565  CB  LEU   186      40.839   7.651  71.159  1.00  4.05              
ATOM   1566  CG  LEU   186      39.639   6.820  70.694  1.00  4.05              
ATOM   1567  CD1 LEU   186      40.084   5.780  69.668  1.00  4.05              
ATOM   1568  CD2 LEU   186      39.004   6.097  71.881  1.00  4.05              
ATOM   1569  H   ARG   187      42.031  10.583  71.108  1.00  3.37              
ATOM   1570  N   ARG   187      42.364  10.345  72.007  1.00  3.37              
ATOM   1571  CA  ARG   187      43.557  11.010  72.526  1.00  3.37              
ATOM   1572  C   ARG   187      43.222  11.783  73.799  1.00  3.37              
ATOM   1573  O   ARG   187      43.983  11.740  74.764  1.00  3.37              
ATOM   1574  CB  ARG   187      44.148  11.956  71.478  1.00  3.37              
ATOM   1575  CG  ARG   187      45.391  12.674  72.004  1.00  3.37              
ATOM   1576  CD  ARG   187      46.539  11.687  72.211  1.00  3.37              
ATOM   1577  NE  ARG   187      47.716  12.395  72.755  1.00  3.37              
ATOM   1578  CZ  ARG   187      48.840  11.769  73.055  1.00  3.37              
ATOM   1579  NH1 ARG   187      49.867  12.439  73.539  1.00  3.37              
ATOM   1580  NH2 ARG   187      48.935  10.470  72.870  1.00  3.37              
ATOM   1581  H   THR   188      41.536  12.426  72.963  1.00  3.16              
ATOM   1582  N   THR   188      42.110  12.448  73.766  1.00  3.16              
ATOM   1583  CA  THR   188      41.691  13.235  74.916  1.00  3.16              
ATOM   1584  C   THR   188      41.377  12.381  76.140  1.00  3.16              
ATOM   1585  O   THR   188      41.793  12.713  77.247  1.00  3.16              
ATOM   1586  CB  THR   188      40.460  14.084  74.547  1.00  3.16              
ATOM   1587  OG1 THR   188      40.800  14.959  73.481  1.00  3.16              
ATOM   1588  CG2 THR   188      39.984  14.919  75.733  1.00  3.16              
ATOM   1589  H   ALA   189      40.323  11.043  74.910  1.00  3.22              
ATOM   1590  N   ALA   189      40.604  11.235  75.837  1.00  3.22              
ATOM   1591  CA  ALA   189      40.219  10.326  76.894  1.00  3.22              
ATOM   1592  C   ALA   189      41.423   9.707  77.524  1.00  3.22              
ATOM   1593  O   ALA   189      41.476   9.563  78.743  1.00  3.22              
ATOM   1594  CB  ALA   189      39.293   9.245  76.351  1.00  3.22              
ATOM   1595  H   TRP   190      42.273   9.507  75.645  1.00  3.25              
ATOM   1596  N   TRP   190      42.410   9.346  76.609  1.00  3.25              
ATOM   1597  CA  TRP   190      43.668   8.726  77.065  1.00  3.25              
ATOM   1598  C   TRP   190      44.442   9.622  77.985  1.00  3.25              
ATOM   1599  O   TRP   190      44.915   9.174  79.027  1.00  3.25              
ATOM   1600  CB  TRP   190      44.529   8.350  75.855  1.00  3.25              
ATOM   1601  CG  TRP   190      45.871   7.812  76.265  1.00  3.25              
ATOM   1602  CD1 TRP   190      46.137   6.537  76.643  1.00  3.25              
ATOM   1603  CD2 TRP   190      47.117   8.525  76.337  1.00  3.25              
ATOM   1604  NE1 TRP   190      47.474   6.421  76.946  1.00  3.25              
ATOM   1605  CE2 TRP   190      48.111   7.628  76.768  1.00  3.25              
ATOM   1606  CE3 TRP   190      47.474   9.853  76.073  1.00  3.25              
ATOM   1607  CZ2 TRP   190      49.436   8.024  76.938  1.00  3.25              
ATOM   1608  CZ3 TRP   190      48.799  10.250  76.242  1.00  3.25              
ATOM   1609  CH2 TRP   190      49.773   9.343  76.671  1.00  3.25              
ATOM   1610  H   GLY   191      44.094  11.136  76.720  1.00  2.41              
ATOM   1611  N   GLY   191      44.527  10.848  77.559  1.00  2.41              
ATOM   1612  CA  GLY   191      45.288  11.830  78.352  1.00  2.41              
ATOM   1613  C   GLY   191      44.636  11.984  79.748  1.00  2.41              
ATOM   1614  O   GLY   191      45.340  12.047  80.753  1.00  2.41              
ATOM   1615  H   TRP   192      42.738  11.980  78.930  1.00  2.50              
ATOM   1616  N   TRP   192      43.254  12.035  79.770  1.00  2.50              
ATOM   1617  CA  TRP   192      42.574  12.160  80.983  1.00  2.50              
ATOM   1618  C   TRP   192      42.771  10.963  81.913  1.00  2.50              
ATOM   1619  O   TRP   192      42.980  11.141  83.111  1.00  2.50              
ATOM   1620  CB  TRP   192      41.082  12.368  80.706  1.00  2.50              
ATOM   1621  CG  TRP   192      40.810  13.700  80.066  1.00  2.50              
ATOM   1622  CD1 TRP   192      41.725  14.673  79.830  1.00  2.50              
ATOM   1623  CD2 TRP   192      39.552  14.201  79.584  1.00  2.50              
ATOM   1624  NE1 TRP   192      41.106  15.746  79.231  1.00  2.50              
ATOM   1625  CE2 TRP   192      39.764  15.491  79.063  1.00  2.50              
ATOM   1626  CE3 TRP   192      38.259  13.664  79.551  1.00  2.50              
ATOM   1627  CZ2 TRP   192      38.727  16.244  78.518  1.00  2.50              
ATOM   1628  CZ3 TRP   192      37.221  14.417  79.005  1.00  2.50              
ATOM   1629  CH2 TRP   192      37.452  15.697  78.492  1.00  2.50              
ATOM   1630  H   GLY   193      42.510   9.732  80.355  1.00  2.92              
ATOM   1631  N   GLY   193      42.704   9.795  81.321  1.00  2.92              
ATOM   1632  CA  GLY   193      42.920   8.570  82.087  1.00  2.92              
ATOM   1633  C   GLY   193      44.344   8.480  82.631  1.00  2.92              
ATOM   1634  O   GLY   193      44.545   8.042  83.762  1.00  2.92              
ATOM   1635  H   GLU   194      45.173   9.233  80.927  1.00  3.06              
ATOM   1636  N   GLU   194      45.383   8.904  81.833  1.00  3.06              
ATOM   1637  CA  GLU   194      46.754   8.885  82.275  1.00  3.06              
ATOM   1638  C   GLU   194      46.910   9.816  83.479  1.00  3.06              
ATOM   1639  O   GLU   194      47.587   9.467  84.444  1.00  3.06              
ATOM   1640  CB  GLU   194      47.706   9.311  81.154  1.00  3.06              
ATOM   1641  CG  GLU   194      49.159   9.328  81.629  1.00  3.06              
ATOM   1642  CD  GLU   194      50.090   9.813  80.524  1.00  3.06              
ATOM   1643  OE1 GLU   194      51.295   9.901  80.775  1.00  3.06              
ATOM   1644  OE2 GLU   194      49.589  10.094  79.429  1.00  3.06              
ATOM   1645  H   ALA   195      45.766  11.238  82.612  1.00  2.07              
ATOM   1646  N   ALA   195      46.272  11.010  83.429  1.00  2.07              
ATOM   1647  CA  ALA   195      46.305  11.960  84.536  1.00  2.07              
ATOM   1648  C   ALA   195      45.638  11.322  85.791  1.00  2.07              
ATOM   1649  O   ALA   195      46.171  11.427  86.893  1.00  2.07              
ATOM   1650  CB  ALA   195      45.595  13.255  84.163  1.00  2.07              
ATOM   1651  H   GLY   196      44.076  10.587  84.675  1.00  2.58              
ATOM   1652  N   GLY   196      44.455  10.650  85.585  1.00  2.58              
ATOM   1653  CA  GLY   196      43.751  10.023  86.694  1.00  2.58              
ATOM   1654  C   GLY   196      44.575   8.889  87.300  1.00  2.58              
ATOM   1655  O   GLY   196      44.643   8.761  88.520  1.00  2.58              
ATOM   1656  H   ALA   197      45.114   8.228  85.474  1.00  3.32              
ATOM   1657  N   ALA   197      45.204   8.076  86.444  1.00  3.32              
ATOM   1658  CA  ALA   197      46.026   6.965  86.920  1.00  3.32              
ATOM   1659  C   ALA   197      47.233   7.488  87.784  1.00  3.32              
ATOM   1660  O   ALA   197      47.515   6.936  88.846  1.00  3.32              
ATOM   1661  CB  ALA   197      46.537   6.147  85.740  1.00  3.32              
ATOM   1662  H   LEU   198      47.566   8.953  86.411  1.00  2.85              
ATOM   1663  N   LEU   198      47.863   8.539  87.257  1.00  2.85              
ATOM   1664  CA  LEU   198      48.981   9.074  87.929  1.00  2.85              
ATOM   1665  C   LEU   198      48.587   9.676  89.295  1.00  2.85              
ATOM   1666  O   LEU   198      49.308   9.504  90.275  1.00  2.85              
ATOM   1667  CB  LEU   198      49.652  10.140  87.060  1.00  2.85              
ATOM   1668  CG  LEU   198      50.858  10.793  87.745  1.00  2.85              
ATOM   1669  CD1 LEU   198      51.561  11.745  86.779  1.00  2.85              
ATOM   1670  CD2 LEU   198      50.405  11.585  88.970  1.00  2.85              
ATOM   1671  H   ILE   199      46.913  10.456  88.543  1.00  2.32              
ATOM   1672  N   ILE   199      47.441  10.379  89.373  1.00  2.32              
ATOM   1673  CA  ILE   199      46.946  11.019  90.603  1.00  2.32              
ATOM   1674  C   ILE   199      46.690   9.874  91.647  1.00  2.32              
ATOM   1675  O   ILE   199      47.014  10.027  92.822  1.00  2.32              
ATOM   1676  CB  ILE   199      45.652  11.833  90.377  1.00  2.32              
ATOM   1677  CG1 ILE   199      45.940  13.063  89.508  1.00  2.32              
ATOM   1678  CG2 ILE   199      45.079  12.304  91.715  1.00  2.32              
ATOM   1679  CD1 ILE   199      44.653  13.742  89.053  1.00  2.32              
ATOM   1680  H   THR   200      45.871   8.654  90.208  1.00  3.27              
ATOM   1681  N   THR   200      46.107   8.738  91.163  1.00  3.27              
ATOM   1682  CA  THR   200      45.830   7.624  92.068  1.00  3.27              
ATOM   1683  C   THR   200      47.152   7.101  92.711  1.00  3.27              
ATOM   1684  O   THR   200      47.210   6.895  93.921  1.00  3.27              
ATOM   1685  CB  THR   200      45.121   6.472  91.330  1.00  3.27              
ATOM   1686  OG1 THR   200      43.875   6.936  90.830  1.00  3.27              
ATOM   1687  CG2 THR   200      44.866   5.289  92.261  1.00  3.27              
ATOM   1688  H   ALA   201      48.073   7.085  90.954  1.00  3.41              
ATOM   1689  N   ALA   201      48.195   6.897  91.915  1.00  3.41              
ATOM   1690  CA  ALA   201      49.433   6.442  92.369  1.00  3.41              
ATOM   1691  C   ALA   201      50.131   7.424  93.305  1.00  3.41              
ATOM   1692  O   ALA   201      50.707   7.014  94.310  1.00  3.41              
ATOM   1693  CB  ALA   201      50.319   6.139  91.167  1.00  3.41              
ATOM   1694  H   ALA   202      49.512   8.937  92.038  1.00  2.40              
ATOM   1695  N   ALA   202      50.001   8.707  92.863  1.00  2.40              
ATOM   1696  CA  ALA   202      50.606   9.767  93.647  1.00  2.40              
ATOM   1697  C   ALA   202      49.952   9.897  95.022  1.00  2.40              
ATOM   1698  O   ALA   202      50.643  10.105  96.016  1.00  2.40              
ATOM   1699  CB  ALA   202      50.511  11.086  92.891  1.00  2.40              
ATOM   1700  H   THR   203      48.220   9.668  94.288  1.00  2.62              
ATOM   1701  N   THR   203      48.676   9.784  95.156  1.00  2.62              
ATOM   1702  CA  THR   203      47.884   9.805  96.382  1.00  2.62              
ATOM   1703  C   THR   203      48.320   8.746  97.272  1.00  2.62              
ATOM   1704  O   THR   203      48.520   8.984  98.461  1.00  2.62              
ATOM   1705  CB  THR   203      46.381   9.644  96.082  1.00  2.62              
ATOM   1706  OG1 THR   203      45.959  10.706  95.236  1.00  2.62              
ATOM   1707  CG2 THR   203      45.552   9.679  97.363  1.00  2.62              
ATOM   1708  H   SER   204      48.298   7.390  95.785  1.00  3.45              
ATOM   1709  N   SER   204      48.497   7.519  96.743  1.00  3.45              
ATOM   1710  CA  SER   204      48.955   6.433  97.500  1.00  3.45              
ATOM   1711  C   SER   204      50.318   6.630  98.040  1.00  3.45              
ATOM   1712  O   SER   204      50.570   6.324  99.203  1.00  3.45              
ATOM   1713  CB  SER   204      48.915   5.168  96.641  1.00  3.45              
ATOM   1714  OG  SER   204      47.571   4.842  96.318  1.00  3.45              
ATOM   1715  H   THR   205      50.904   7.343  96.289  1.00  3.22              
ATOM   1716  N   THR   205      51.138   7.125  97.222  1.00  3.22              
ATOM   1717  CA  THR   205      52.497   7.385  97.697  1.00  3.22              
ATOM   1718  C   THR   205      52.536   8.477  98.798  1.00  3.22              
ATOM   1719  O   THR   205      53.271   8.343  99.773  1.00  3.22              
ATOM   1720  CB  THR   205      53.400   7.803  96.521  1.00  3.22              
ATOM   1721  OG1 THR   205      53.437   6.751  95.565  1.00  3.22              
ATOM   1722  CG2 THR   205      54.825   8.089  96.989  1.00  3.22              
ATOM   1723  H   LEU   206      51.111   9.616  97.755  1.00  2.49              
ATOM   1724  N   LEU   206      51.675   9.566  98.564  1.00  2.49              
ATOM   1725  CA  LEU   206      51.611  10.652  99.550  1.00  2.49              
ATOM   1726  C   LEU   206      51.061  10.174 100.891  1.00  2.49              
ATOM   1727  O   LEU   206      51.553  10.584 101.940  1.00  2.49              
ATOM   1728  CB  LEU   206      50.748  11.793  99.006  1.00  2.49              
ATOM   1729  CG  LEU   206      51.377  12.487  97.792  1.00  2.49              
ATOM   1730  CD1 LEU   206      50.391  13.483  97.185  1.00  2.49              
ATOM   1731  CD2 LEU   206      52.641  13.238  98.207  1.00  2.49              
ATOM   1732  H   TRP   207      49.654   8.994  99.964  1.00  3.09              
ATOM   1733  N   TRP   207      50.036   9.295 100.822  1.00  3.09              
ATOM   1734  CA  TRP   207      49.477   8.768 102.090  1.00  3.09              
ATOM   1735  C   TRP   207      50.560   7.923 102.811  1.00  3.09              
ATOM   1736  O   TRP   207      50.672   7.979 104.033  1.00  3.09              
ATOM   1737  CB  TRP   207      48.229   7.916 101.840  1.00  3.09              
ATOM   1738  CG  TRP   207      47.591   7.463 103.123  1.00  3.09              
ATOM   1739  CD1 TRP   207      47.545   6.188 103.582  1.00  3.09              
ATOM   1740  CD2 TRP   207      46.917   8.271 104.102  1.00  3.09              
ATOM   1741  NE1 TRP   207      46.881   6.160 104.788  1.00  3.09              
ATOM   1742  CE2 TRP   207      46.479   7.429 105.140  1.00  3.09              
ATOM   1743  CE3 TRP   207      46.647   9.642 104.186  1.00  3.09              
ATOM   1744  CZ2 TRP   207      45.787   7.921 106.244  1.00  3.09              
ATOM   1745  CZ3 TRP   207      45.955  10.136 105.290  1.00  3.09              
ATOM   1746  CH2 TRP   207      45.528   9.282 106.312  1.00  3.09              
ATOM   1747  H   GLU   208      51.231   7.087 101.038  1.00  4.23              
ATOM   1748  N   GLU   208      51.361   7.140 102.015  1.00  4.23              
ATOM   1749  CA  GLU   208      52.445   6.365 102.639  1.00  4.23              
ATOM   1750  C   GLU   208      53.457   7.207 103.301  1.00  4.23              
ATOM   1751  O   GLU   208      53.915   6.877 104.393  1.00  4.23              
ATOM   1752  CB  GLU   208      53.107   5.483 101.577  1.00  4.23              
ATOM   1753  CG  GLU   208      52.158   4.389 101.086  1.00  4.23              
ATOM   1754  CD  GLU   208      52.811   3.549  99.994  1.00  4.23              
ATOM   1755  OE1 GLU   208      52.170   2.605  99.524  1.00  4.23              
ATOM   1756  OE2 GLU   208      53.953   3.858  99.633  1.00  4.23              
ATOM   1757  H   GLY   209      53.398   8.517 101.771  1.00  3.47              
ATOM   1758  N   GLY   209      53.806   8.306 102.644  1.00  3.47              
ATOM   1759  CA  GLY   209      54.799   9.221 103.210  1.00  3.47              
ATOM   1760  C   GLY   209      54.312   9.813 104.538  1.00  3.47              
ATOM   1761  O   GLY   209      55.076   9.888 105.497  1.00  3.47              
ATOM   1762  H   SER   210      52.472  10.099 103.723  1.00  3.63              
ATOM   1763  N   SER   210      53.027  10.209 104.532  1.00  3.63              
ATOM   1764  CA  SER   210      52.433  10.806 105.730  1.00  3.63              
ATOM   1765  C   SER   210      52.360   9.783 106.907  1.00  3.63              
ATOM   1766  O   SER   210      52.701  10.120 108.039  1.00  3.63              
ATOM   1767  CB  SER   210      51.033  11.336 105.415  1.00  3.63              
ATOM   1768  OG  SER   210      50.174  10.262 105.063  1.00  3.63              
ATOM   1769  N   PRO   211      51.904   8.481 106.629  1.00  3.89              
ATOM   1770  CA  PRO   211      51.835   7.422 107.717  1.00  3.89              
ATOM   1771  C   PRO   211      53.246   7.208 108.173  1.00  3.89              
ATOM   1772  O   PRO   211      53.488   7.024 109.364  1.00  3.89              
ATOM   1773  CB  PRO   211      51.266   6.160 107.066  1.00  3.89              
ATOM   1774  CG  PRO   211      50.312   6.652 105.999  1.00  3.89              
ATOM   1775  CD  PRO   211      49.500   7.768 106.633  1.00  3.89              
ATOM   1776  H   ASN   212      54.098   7.352 106.398  1.00  3.63              
ATOM   1777  N   ASN   212      54.272   7.210 107.359  1.00  3.63              
ATOM   1778  CA  ASN   212      55.664   7.014 107.820  1.00  3.63              
ATOM   1779  C   ASN   212      56.117   8.122 108.780  1.00  3.63              
ATOM   1780  O   ASN   212      56.737   7.836 109.802  1.00  3.63              
ATOM   1781  CB  ASN   212      56.608   6.940 106.616  1.00  3.63              
ATOM   1782  CG  ASN   212      56.327   5.704 105.768  1.00  3.63              
ATOM   1783  ND2 ASN   212      56.655   5.748 104.494  1.00  3.63              
ATOM   1784  OD1 ASN   212      55.814   4.708 106.258  1.00  3.63              
ATOM   1785  H   LYS   213      55.287   9.444 107.559  1.00  3.02              
ATOM   1786  N   LYS   213      55.781   9.274 108.396  1.00  3.02              
ATOM   1787  CA  LYS   213      56.146  10.401 109.251  1.00  3.02              
ATOM   1788  C   LYS   213      55.445  10.282 110.672  1.00  3.02              
ATOM   1789  O   LYS   213      56.084  10.511 111.696  1.00  3.02              
ATOM   1790  CB  LYS   213      55.765  11.725 108.582  1.00  3.02              
ATOM   1791  CG  LYS   213      56.627  12.001 107.350  1.00  3.02              
ATOM   1792  CD  LYS   213      56.216  13.316 106.686  1.00  3.02              
ATOM   1793  CE  LYS   213      57.066  13.581 105.445  1.00  3.02              
ATOM   1794  NZ  LYS   213      56.646  14.856 104.805  1.00  3.02              
ATOM   1795  H   TYR   214      53.685   9.692 109.706  1.00  3.31              
ATOM   1796  N   TYR   214      54.130   9.909 110.560  1.00  3.31              
ATOM   1797  CA  TYR   214      53.350   9.830 111.829  1.00  3.31              
ATOM   1798  C   TYR   214      54.016   8.691 112.740  1.00  3.31              
ATOM   1799  O   TYR   214      54.161   8.874 113.946  1.00  3.31              
ATOM   1800  CB  TYR   214      51.874   9.501 111.579  1.00  3.31              
ATOM   1801  CG  TYR   214      51.076   9.432 112.865  1.00  3.31              
ATOM   1802  CD1 TYR   214      50.518  10.587 113.414  1.00  3.31              
ATOM   1803  CD2 TYR   214      50.892   8.210 113.513  1.00  3.31              
ATOM   1804  CE1 TYR   214      49.783  10.522 114.600  1.00  3.31              
ATOM   1805  CE2 TYR   214      50.157   8.143 114.699  1.00  3.31              
ATOM   1806  CZ  TYR   214      49.605   9.299 115.238  1.00  3.31              
ATOM   1807  OH  TYR   214      48.882   9.234 116.405  1.00  3.31              
ATOM   1808  H   TRP   215      54.250   7.507 111.090  1.00  5.07              
ATOM   1809  N   TRP   215      54.385   7.579 112.066  1.00  5.07              
ATOM   1810  CA  TRP   215      54.997   6.465 112.785  1.00  5.07              
ATOM   1811  C   TRP   215      56.373   6.831 113.401  1.00  5.07              
ATOM   1812  O   TRP   215      56.663   6.450 114.532  1.00  5.07              
ATOM   1813  CB  TRP   215      55.147   5.267 111.841  1.00  5.07              
ATOM   1814  CG  TRP   215      53.816   4.683 111.458  1.00  5.07              
ATOM   1815  CD1 TRP   215      52.630   4.938 112.065  1.00  5.07              
ATOM   1816  CD2 TRP   215      53.537   3.758 110.395  1.00  5.07              
ATOM   1817  NE1 TRP   215      51.635   4.223 111.439  1.00  5.07              
ATOM   1818  CE2 TRP   215      52.157   3.483 110.403  1.00  5.07              
ATOM   1819  CE3 TRP   215      54.343   3.136 109.433  1.00  5.07              
ATOM   1820  CZ2 TRP   215      51.575   2.614 109.484  1.00  5.07              
ATOM   1821  CZ3 TRP   215      53.762   2.266 108.513  1.00  5.07              
ATOM   1822  CH2 TRP   215      52.388   2.006 108.538  1.00  5.07              
ATOM   1823  H   ASN   216      56.916   7.840 111.710  1.00  4.64              
ATOM   1824  N   ASN   216      57.194   7.583 112.622  1.00  4.64              
ATOM   1825  CA  ASN   216      58.521   8.034 113.134  1.00  4.64              
ATOM   1826  C   ASN   216      58.251   8.946 114.411  1.00  4.64              
ATOM   1827  O   ASN   216      58.925   8.799 115.428  1.00  4.64              
ATOM   1828  CB  ASN   216      59.321   8.815 112.087  1.00  4.64              
ATOM   1829  CG  ASN   216      59.809   7.901 110.969  1.00  4.64              
ATOM   1830  ND2 ASN   216      60.040   8.444 109.792  1.00  4.64              
ATOM   1831  OD1 ASN   216      59.979   6.705 111.162  1.00  4.64              
ATOM   1832  H   SER   217      56.710   9.887 113.456  1.00  3.58              
ATOM   1833  N   SER   217      57.261   9.837 114.274  1.00  3.58              
ATOM   1834  CA  SER   217      56.997  10.738 115.348  1.00  3.58              
ATOM   1835  C   SER   217      56.505  10.020 116.603  1.00  3.58              
ATOM   1836  O   SER   217      56.921  10.358 117.709  1.00  3.58              
ATOM   1837  CB  SER   217      55.965  11.777 114.906  1.00  3.58              
ATOM   1838  OG  SER   217      56.508  12.597 113.882  1.00  3.58              
ATOM   1839  H   SER   218      55.280   8.746 115.493  1.00  3.71              
ATOM   1840  N   SER   218      55.597   8.998 116.393  1.00  3.71              
ATOM   1841  CA  SER   218      55.095   8.264 117.561  1.00  3.71              
ATOM   1842  C   SER   218      56.211   7.494 118.263  1.00  3.71              
ATOM   1843  O   SER   218      56.253   7.451 119.490  1.00  3.71              
ATOM   1844  CB  SER   218      53.984   7.301 117.138  1.00  3.71              
ATOM   1845  OG  SER   218      54.505   6.310 116.265  1.00  3.71              
ATOM   1846  H   THR   219      56.951   7.037 116.494  1.00  4.57              
ATOM   1847  N   THR   219      57.029   6.951 117.475  1.00  4.57              
ATOM   1848  CA  THR   219      58.131   6.172 118.038  1.00  4.57              
ATOM   1849  C   THR   219      59.049   7.040 118.817  1.00  4.57              
ATOM   1850  O   THR   219      59.481   6.663 119.904  1.00  4.57              
ATOM   1851  CB  THR   219      58.918   5.450 116.928  1.00  4.57              
ATOM   1852  OG1 THR   219      58.050   4.551 116.251  1.00  4.57              
ATOM   1853  CG2 THR   219      60.091   4.659 117.502  1.00  4.57              
ATOM   1854  H   ALA   220      58.958   8.481 117.401  1.00  4.09              
ATOM   1855  N   ALA   220      59.346   8.214 118.268  1.00  4.09              
ATOM   1856  CA  ALA   220      60.215   9.084 118.922  1.00  4.09              
ATOM   1857  C   ALA   220      59.582   9.559 120.308  1.00  4.09              
ATOM   1858  O   ALA   220      60.288   9.648 121.310  1.00  4.09              
ATOM   1859  CB  ALA   220      60.526  10.289 118.043  1.00  4.09              
ATOM   1860  H   THR   221      57.735   9.782 119.575  1.00  3.72              
ATOM   1861  N   THR   221      58.232   9.875 120.423  1.00  3.72              
ATOM   1862  CA  THR   221      57.556  10.285 121.562  1.00  3.72              
ATOM   1863  C   THR   221      57.578   9.226 122.575  1.00  3.72              
ATOM   1864  O   THR   221      57.771   9.507 123.756  1.00  3.72              
ATOM   1865  CB  THR   221      56.098  10.664 121.239  1.00  3.72              
ATOM   1866  OG1 THR   221      56.091  11.747 120.319  1.00  3.72              
ATOM   1867  CG2 THR   221      55.341  11.085 122.497  1.00  3.72              
ATOM   1868  H   SER   222      57.222   7.751 121.062  1.00  4.72              
ATOM   1869  N   SER   222      57.369   7.970 122.013  1.00  4.72              
ATOM   1870  CA  SER   222      57.384   6.898 122.995  1.00  4.72              
ATOM   1871  C   SER   222      58.786   6.686 123.646  1.00  4.72              
ATOM   1872  O   SER   222      58.876   6.430 124.845  1.00  4.72              
ATOM   1873  CB  SER   222      56.916   5.600 122.334  1.00  4.72              
ATOM   1874  OG  SER   222      57.799   5.244 121.281  1.00  4.72              
ATOM   1875  H   LEU   223      59.710   7.000 121.869  1.00  4.89              
ATOM   1876  N   LEU   223      59.843   6.807 122.828  1.00  4.89              
ATOM   1877  CA  LEU   223      61.252   6.655 123.363  1.00  4.89              
ATOM   1878  C   LEU   223      61.511   7.729 124.357  1.00  4.89              
ATOM   1879  O   LEU   223      62.096   7.470 125.407  1.00  4.89              
ATOM   1880  CB  LEU   223      62.285   6.723 122.236  1.00  4.89              
ATOM   1881  CG  LEU   223      62.191   5.536 121.270  1.00  4.89              
ATOM   1882  CD1 LEU   223      63.139   5.740 120.091  1.00  4.89              
ATOM   1883  CD2 LEU   223      62.572   4.241 121.987  1.00  4.89              
ATOM   1884  H   CYS   224      60.613   9.183 123.248  1.00  4.27              
ATOM   1885  N   CYS   224      61.085   9.016 124.099  1.00  4.27              
ATOM   1886  CA  CYS   224      61.300  10.127 125.025  1.00  4.27              
ATOM   1887  C   CYS   224      60.574   9.876 126.304  1.00  4.27              
ATOM   1888  O   CYS   224      61.123  10.104 127.379  1.00  4.27              
ATOM   1889  CB  CYS   224      60.830  11.445 124.408  1.00  4.27              
ATOM   1890  SG  CYS   224      61.911  11.986 123.061  1.00  4.27              
ATOM   1891  H   ASN   225      58.896   9.200 125.389  1.00  4.59              
ATOM   1892  N   ASN   225      59.300   9.387 126.270  1.00  4.59              
ATOM   1893  CA  ASN   225      58.548   9.138 127.443  1.00  4.59              
ATOM   1894  C   ASN   225      59.193   8.049 128.284  1.00  4.59              
ATOM   1895  O   ASN   225      59.243   8.162 129.506  1.00  4.59              
ATOM   1896  CB  ASN   225      57.110   8.750 127.088  1.00  4.59              
ATOM   1897  CG  ASN   225      56.341   9.937 126.519  1.00  4.59              
ATOM   1898  ND2 ASN   225      55.327   9.682 125.718  1.00  4.59              
ATOM   1899  OD1 ASN   225      56.657  11.085 126.798  1.00  4.59              
ATOM   1900  H   ILE   226      59.632   6.892 126.585  1.00  5.30              
ATOM   1901  N   ILE   226      59.708   6.958 127.567  1.00  5.30              
ATOM   1902  CA  ILE   226      60.383   5.886 128.308  1.00  5.30              
ATOM   1903  C   ILE   226      61.640   6.400 129.028  1.00  5.30              
ATOM   1904  O   ILE   226      61.867   6.066 130.189  1.00  5.30              
ATOM   1905  CB  ILE   226      60.751   4.724 127.359  1.00  5.30              
ATOM   1906  CG1 ILE   226      59.484   4.042 126.832  1.00  5.30              
ATOM   1907  CG2 ILE   226      61.595   3.682 128.096  1.00  5.30              
ATOM   1908  CD1 ILE   226      59.804   3.031 125.736  1.00  5.30              
ATOM   1909  H   PHE   227      62.140   7.434 127.401  1.00  5.14              
ATOM   1910  N   PHE   227      62.380   7.180 128.324  1.00  5.14              
ATOM   1911  CA  PHE   227      63.667   7.729 128.939  1.00  5.14              
ATOM   1912  C   PHE   227      63.361   8.651 130.163  1.00  5.14              
ATOM   1913  O   PHE   227      64.066   8.597 131.167  1.00  5.14              
ATOM   1914  CB  PHE   227      64.467   8.504 127.887  1.00  5.14              
ATOM   1915  CG  PHE   227      65.696   9.159 128.477  1.00  5.14              
ATOM   1916  CD1 PHE   227      66.926   8.505 128.447  1.00  5.14              
ATOM   1917  CD2 PHE   227      65.606  10.423 129.055  1.00  5.14              
ATOM   1918  CE1 PHE   227      68.057   9.111 128.991  1.00  5.14              
ATOM   1919  CE2 PHE   227      66.738  11.029 129.599  1.00  5.14              
ATOM   1920  CZ  PHE   227      67.962  10.372 129.566  1.00  5.14              
ATOM   1921  H   ARG   228      61.750   9.478 129.141  1.00  4.51              
ATOM   1922  N   ARG   228      62.251   9.491 129.991  1.00  4.51              
ATOM   1923  CA  ARG   228      61.816  10.394 131.069  1.00  4.51              
ATOM   1924  C   ARG   228      61.428   9.625 132.330  1.00  4.51              
ATOM   1925  O   ARG   228      61.784  10.032 133.434  1.00  4.51              
ATOM   1926  CB  ARG   228      60.638  11.247 130.591  1.00  4.51              
ATOM   1927  CG  ARG   228      61.055  12.215 129.483  1.00  4.51              
ATOM   1928  CD  ARG   228      61.996  13.288 130.029  1.00  4.51              
ATOM   1929  NE  ARG   228      62.393  14.205 128.940  1.00  4.51              
ATOM   1930  CZ  ARG   228      63.166  15.256 129.148  1.00  4.51              
ATOM   1931  NH1 ARG   228      63.497  16.048 128.149  1.00  4.51              
ATOM   1932  NH2 ARG   228      63.609  15.512 130.361  1.00  4.51              
ATOM   1933  H   GLY   229      60.471   8.263 131.224  1.00  6.81              
ATOM   1934  N   GLY   229      60.721   8.540 132.137  1.00  6.81              
ATOM   1935  CA  GLY   229      60.298   7.724 133.272  1.00  6.81              
ATOM   1936  C   GLY   229      61.413   7.095 134.020  1.00  6.81              
ATOM   1937  O   GLY   229      61.382   7.050 135.248  1.00  6.81              
ATOM   1938  H   SER   230      62.352   6.677 132.257  1.00  7.23              
ATOM   1939  N   SER   230      62.416   6.609 133.239  1.00  7.23              
ATOM   1940  CA  SER   230      63.584   5.995 133.831  1.00  7.23              
ATOM   1941  C   SER   230      64.297   6.975 134.638  1.00  7.23              
ATOM   1942  O   SER   230      64.718   6.668 135.751  1.00  7.23              
ATOM   1943  CB  SER   230      64.516   5.431 132.756  1.00  7.23              
ATOM   1944  OG  SER   230      63.879   4.361 132.073  1.00  7.23              
ATOM   1945  H   TYR   231      64.104   8.424 133.175  1.00  5.95              
ATOM   1946  N   TYR   231      64.454   8.240 134.080  1.00  5.95              
ATOM   1947  CA  TYR   231      65.119   9.294 134.806  1.00  5.95              
ATOM   1948  C   TYR   231      64.376   9.622 136.118  1.00  5.95              
ATOM   1949  O   TYR   231      65.007   9.783 137.160  1.00  5.95              
ATOM   1950  CB  TYR   231      65.224  10.552 133.937  1.00  5.95              
ATOM   1951  CG  TYR   231      65.928  11.686 134.654  1.00  5.95              
ATOM   1952  CD1 TYR   231      67.309  11.850 134.536  1.00  5.95              
ATOM   1953  CD2 TYR   231      65.200  12.579 135.441  1.00  5.95              
ATOM   1954  CE1 TYR   231      67.956  12.896 135.197  1.00  5.95              
ATOM   1955  CE2 TYR   231      65.845  13.626 136.104  1.00  5.95              
ATOM   1956  CZ  TYR   231      67.221  13.781 135.979  1.00  5.95              
ATOM   1957  OH  TYR   231      67.856  14.810 136.630  1.00  5.95              
ATOM   1958  H   LEU   232      62.613   9.537 135.251  1.00  4.67              
ATOM   1959  N   LEU   232      63.057   9.721 136.113  1.00  4.67              
ATOM   1960  CA  LEU   232      62.255  10.068 137.256  1.00  4.67              
ATOM   1961  C   LEU   232      62.427   8.962 138.369  1.00  4.67              
ATOM   1962  O   LEU   232      62.566   9.288 139.546  1.00  4.67              
ATOM   1963  CB  LEU   232      60.779  10.203 136.874  1.00  4.67              
ATOM   1964  CG  LEU   232      60.505  11.415 135.977  1.00  4.67              
ATOM   1965  CD1 LEU   232      59.061  11.389 135.481  1.00  4.67              
ATOM   1966  CD2 LEU   232      60.734  12.711 136.754  1.00  4.67              
ATOM   1967  H   ALA   233      62.286   7.477 136.946  1.00  5.66              
ATOM   1968  N   ALA   233      62.412   7.672 137.906  1.00  5.66              
ATOM   1969  CA  ALA   233      62.591   6.567 138.840  1.00  5.66              
ATOM   1970  C   ALA   233      63.983   6.598 139.466  1.00  5.66              
ATOM   1971  O   ALA   233      64.124   6.373 140.666  1.00  5.66              
ATOM   1972  CB  ALA   233      62.361   5.239 138.131  1.00  5.66              
ATOM   1973  H   GLY   234      64.844   7.052 137.701  1.00  5.76              
ATOM   1974  N   GLY   234      65.018   6.885 138.658  1.00  5.76              
ATOM   1975  CA  GLY   234      66.349   6.956 139.144  1.00  5.76              
ATOM   1976  C   GLY   234      66.497   8.088 140.160  1.00  5.76              
ATOM   1977  O   GLY   234      67.164   7.919 141.178  1.00  5.76              
ATOM   1978  H   ALA   235      65.361   9.329 139.044  1.00  5.04              
ATOM   1979  N   ALA   235      65.869   9.245 139.886  1.00  5.04              
ATOM   1980  CA  ALA   235      65.916  10.378 140.807  1.00  5.04              
ATOM   1981  C   ALA   235      65.233   9.994 142.184  1.00  5.04              
ATOM   1982  O   ALA   235      65.769  10.304 143.246  1.00  5.04              
ATOM   1983  CB  ALA   235      65.227  11.593 140.198  1.00  5.04              
ATOM   1984  H   SER   236      63.716   9.129 141.298  1.00  5.38              
ATOM   1985  N   SER   236      64.103   9.340 142.180  1.00  5.38              
ATOM   1986  CA  SER   236      63.407   8.916 143.381  1.00  5.38              
ATOM   1987  C   SER   236      64.273   7.923 144.154  1.00  5.38              
ATOM   1988  O   SER   236      64.348   7.993 145.378  1.00  5.38              
ATOM   1989  CB  SER   236      62.060   8.276 143.040  1.00  5.38              
ATOM   1990  OG  SER   236      62.261   7.106 142.261  1.00  5.38              
ATOM   1991  H   LEU   237      64.808   7.006 142.450  1.00  6.46              
ATOM   1992  N   LEU   237      64.919   7.018 143.431  1.00  6.46              
ATOM   1993  CA  LEU   237      65.799   6.037 144.062  1.00  6.46              
ATOM   1994  C   LEU   237      66.976   6.679 144.711  1.00  6.46              
ATOM   1995  O   LEU   237      67.354   6.297 145.817  1.00  6.46              
ATOM   1996  CB  LEU   237      66.267   5.018 143.019  1.00  6.46              
ATOM   1997  CG  LEU   237      65.129   4.128 142.507  1.00  6.46              
ATOM   1998  CD1 LEU   237      65.630   3.231 141.377  1.00  6.46              
ATOM   1999  CD2 LEU   237      64.599   3.245 143.636  1.00  6.46              
ATOM   2000  H   ILE   238      67.200   7.877 143.137  1.00  6.34              
ATOM   2001  N   ILE   238      67.535   7.639 144.034  1.00  6.34              
ATOM   2002  CA  ILE   238      68.700   8.405 144.614  1.00  6.34              
ATOM   2003  C   ILE   238      68.284   9.159 145.969  1.00  6.34              
ATOM   2004  O   ILE   238      69.059   9.185 146.923  1.00  6.34              
ATOM   2005  CB  ILE   238      69.248   9.420 143.587  1.00  6.34              
ATOM   2006  CG1 ILE   238      69.871   8.689 142.392  1.00  6.34              
ATOM   2007  CG2 ILE   238      70.320  10.302 144.231  1.00  6.34              
ATOM   2008  CD1 ILE   238      70.256   9.657 141.279  1.00  6.34              
ATOM   2009  H   TYR   239      66.335   9.809 145.405  1.00  5.55              
ATOM   2010  N   TYR   239      67.050   9.781 146.086  1.00  5.55              
ATOM   2011  CA  TYR   239      66.835  10.460 147.397  1.00  5.55              
ATOM   2012  C   TYR   239      66.521   9.509 148.447  1.00  5.55              
ATOM   2013  O   TYR   239      66.826   9.754 149.612  1.00  5.55              
ATOM   2014  CB  TYR   239      65.709  11.493 147.275  1.00  5.55              
ATOM   2015  CG  TYR   239      64.339  10.846 147.246  1.00  5.55              
ATOM   2016  CD1 TYR   239      63.837  10.198 148.376  1.00  5.55              
ATOM   2017  CD2 TYR   239      63.564  10.892 146.086  1.00  5.55              
ATOM   2018  CE1 TYR   239      62.575   9.603 148.347  1.00  5.55              
ATOM   2019  CE2 TYR   239      62.301  10.298 146.055  1.00  5.55              
ATOM   2020  CZ  TYR   239      61.811   9.655 147.186  1.00  5.55              
ATOM   2021  OH  TYR   239      60.568   9.069 147.157  1.00  5.55              
ATOM   2022  H   THR   240      65.656   8.266 147.105  1.00  6.18              
ATOM   2023  N   THR   240      65.913   8.405 148.048  1.00  6.18              
ATOM   2024  CA  THR   240      65.615   7.351 149.040  1.00  6.18              
ATOM   2025  C   THR   240      67.009   6.753 149.571  1.00  6.18              
ATOM   2026  O   THR   240      67.156   6.500 150.765  1.00  6.18              
ATOM   2027  CB  THR   240      64.756   6.217 148.449  1.00  6.18              
ATOM   2028  OG1 THR   240      63.521   6.755 147.997  1.00  6.18              
ATOM   2029  CG2 THR   240      64.469   5.137 149.489  1.00  6.18              
ATOM   2030  H   VAL   241      67.730   6.742 147.680  1.00  7.17              
ATOM   2031  N   VAL   241      67.910   6.587 148.638  1.00  7.17              
ATOM   2032  CA  VAL   241      69.293   6.139 149.069  1.00  7.17              
ATOM   2033  C   VAL   241      69.972   7.079 149.949  1.00  7.17              
ATOM   2034  O   VAL   241      70.606   6.668 150.918  1.00  7.17              
ATOM   2035  CB  VAL   241      70.153   5.870 147.814  1.00  7.17              
ATOM   2036  CG1 VAL   241      71.608   5.617 148.206  1.00  7.17              
ATOM   2037  CG2 VAL   241      69.633   4.644 147.065  1.00  7.17              
ATOM   2038  H   THR   242      69.398   8.663 148.890  1.00  6.58              
ATOM   2039  N   THR   242      69.899   8.405 149.700  1.00  6.58              
ATOM   2040  CA  THR   242      70.464   9.394 150.491  1.00  6.58              
ATOM   2041  C   THR   242      69.849   9.406 151.887  1.00  6.58              
ATOM   2042  O   THR   242      70.566   9.544 152.875  1.00  6.58              
ATOM   2043  CB  THR   242      70.291  10.779 149.837  1.00  6.58              
ATOM   2044  OG1 THR   242      70.958  10.787 148.582  1.00  6.58              
ATOM   2045  CG2 THR   242      70.880  11.883 150.712  1.00  6.58              
ATOM   2046  H   ARG   243      68.026   9.166 151.091  1.00  6.50              
ATOM   2047  N   ARG   243      68.557   9.254 151.918  1.00  6.50              
ATOM   2048  CA  ARG   243      67.876   9.209 153.216  1.00  6.50              
ATOM   2049  C   ARG   243      68.347   8.033 154.036  1.00  6.50              
ATOM   2050  O   ARG   243      68.578   8.171 155.235  1.00  6.50              
ATOM   2051  CB  ARG   243      66.360   9.136 153.017  1.00  6.50              
ATOM   2052  CG  ARG   243      65.634   8.828 154.328  1.00  6.50              
ATOM   2053  CD  ARG   243      64.120   8.846 154.124  1.00  6.50              
ATOM   2054  NE  ARG   243      63.722   7.731 153.238  1.00  6.50              
ATOM   2055  CZ  ARG   243      62.517   7.650 152.703  1.00  6.50              
ATOM   2056  NH1 ARG   243      62.202   6.639 151.918  1.00  6.50              
ATOM   2057  NH2 ARG   243      61.625   8.585 152.955  1.00  6.50              
ATOM   2058  H   ASN   244      68.280   6.868 152.419  1.00  7.29              
ATOM   2059  N   ASN   244      68.488   6.909 153.383  1.00  7.29              
ATOM   2060  CA  ASN   244      68.949   5.720 154.055  1.00  7.29              
ATOM   2061  C   ASN   244      70.411   5.931 154.618  1.00  7.29              
ATOM   2062  O   ASN   244      70.690   5.573 155.760  1.00  7.29              
ATOM   2063  CB  ASN   244      68.915   4.514 153.112  1.00  7.29              
ATOM   2064  CG  ASN   244      67.484   4.148 152.732  1.00  7.29              
ATOM   2065  ND2 ASN   244      67.296   3.519 151.591  1.00  7.29              
ATOM   2066  OD1 ASN   244      66.546   4.431 153.464  1.00  7.29              
ATOM   2067  H   ALA   245      70.895   6.729 152.967  1.00  7.45              
ATOM   2068  N   ALA   245      71.250   6.479 153.853  1.00  7.45              
ATOM   2069  CA  ALA   245      72.672   6.769 154.173  1.00  7.45              
ATOM   2070  C   ALA   245      72.687   7.855 155.286  1.00  7.45              
ATOM   2071  O   ALA   245      73.464   7.757 156.233  1.00  7.45              
ATOM   2072  CB  ALA   245      73.446   7.253 152.953  1.00  7.45              
ATOM   2073  H   GLY   246      71.184   8.937 154.368  1.00  7.87              
ATOM   2074  N   GLY   246      71.793   8.893 155.143  1.00  7.87              
ATOM   2075  CA  GLY   246      71.738   9.977 156.184  1.00  7.87              
ATOM   2076  C   GLY   246      71.451   9.273 157.519  1.00  7.87              
ATOM   2077  O   GLY   246      72.018   9.643 158.545  1.00  7.87              
ATOM   2078  H   LEU   247      70.191   8.045 156.668  1.00  8.41              
ATOM   2079  N   LEU   247      70.598   8.275 157.537  1.00  8.41              
ATOM   2080  CA  LEU   247      70.238   7.523 158.701  1.00  8.41              
ATOM   2081  C   LEU   247      71.368   6.833 159.471  1.00  8.41              
ATOM   2082  O   LEU   247      71.461   6.976 160.688  1.00  8.41              
ATOM   2083  CB  LEU   247      69.200   6.489 158.255  1.00  8.41              
ATOM   2084  CG  LEU   247      68.748   5.570 159.395  1.00  8.41              
ATOM   2085  CD1 LEU   247      68.075   6.387 160.496  1.00  8.41              
ATOM   2086  CD2 LEU   247      67.753   4.533 158.876  1.00  8.41              
ATOM   2087  H   VAL   248      72.000   6.098 157.705  1.00  7.13              
ATOM   2088  N   VAL   248      72.224   6.077 158.666  1.00  7.13              
ATOM   2089  CA  VAL   248      73.373   5.299 159.112  1.00  7.13              
ATOM   2090  C   VAL   248      74.585   6.162 159.108  1.00  7.13              
ATOM   2091  O   VAL   248      75.646   5.738 159.561  1.00  7.13              
ATOM   2092  CB  VAL   248      73.602   4.058 158.221  1.00  7.13              
ATOM   2093  CG1 VAL   248      72.376   3.147 158.244  1.00  7.13              
ATOM   2094  CG2 VAL   248      73.864   4.482 156.776  1.00  7.13              
ATOM   2095  H   LYS   249      73.931   7.841 157.924  1.00  7.95              
ATOM   2096  N   LYS   249      74.556   7.482 158.598  1.00  7.95              
ATOM   2097  CA  LYS   249      75.622   8.400 159.190  1.00  7.95              
ATOM   2098  C   LYS   249      75.325   8.524 160.773  1.00  7.95              
ATOM   2099  O   LYS   249      76.235   8.372 161.585  1.00  7.95              
ATOM   2100  CB  LYS   249      75.617   9.787 158.541  1.00  7.95              
ATOM   2101  CG  LYS   249      75.994   9.717 157.061  1.00  7.95              
ATOM   2102  CD  LYS   249      75.962  11.108 156.428  1.00  7.95              
ATOM   2103  CE  LYS   249      76.321  11.034 154.945  1.00  7.95              
ATOM   2104  NZ  LYS   249      76.298  12.397 154.349  1.00  7.95              
ATOM   2105  H   ARG   250      73.364   8.727 160.260  1.00  8.32              
ATOM   2106  N   ARG   250      74.010   8.794 161.004  1.00  8.32              
ATOM   2107  CA  ARG   250      73.526   9.184 162.351  1.00  8.32              
ATOM   2108  C   ARG   250      73.515   8.190 163.402  1.00  8.32              
ATOM   2109  O   ARG   250      73.927   8.476 164.524  1.00  8.32              
ATOM   2110  CB  ARG   250      72.118   9.749 162.148  1.00  8.32              
ATOM   2111  CG  ARG   250      72.150  11.093 161.420  1.00  8.32              
ATOM   2112  CD  ARG   250      70.738  11.657 161.264  1.00  8.32              
ATOM   2113  NE  ARG   250      70.784  12.910 160.482  1.00  8.32              
ATOM   2114  CZ  ARG   250      71.021  14.083 161.041  1.00  8.32              
ATOM   2115  NH1 ARG   250      71.053  15.177 160.307  1.00  8.32              
ATOM   2116  NH2 ARG   250      71.226  14.159 162.339  1.00  8.32              
ATOM   2117  H   ARG   251      72.556   6.839 162.133  1.00  8.32              
ATOM   2118  N   ARG   251      73.010   6.930 163.004  1.00  8.32              
ATOM   2119  CA  ARG   251      73.153   5.761 163.857  1.00  8.32              
ATOM   2120  C   ARG   251      74.556   5.293 163.997  1.00  8.32              
ATOM   2121  O   ARG   251      75.467   5.901 163.406  1.00  8.32              
ATOM   2122  CB  ARG   251      72.277   4.634 163.304  1.00  8.32              
ATOM   2123  CG  ARG   251      70.789   4.965 163.426  1.00  8.32              
ATOM   2124  CD  ARG   251      69.934   3.801 162.925  1.00  8.32              
ATOM   2125  NE  ARG   251      68.504   4.100 163.149  1.00  8.32              
ATOM   2126  CZ  ARG   251      67.937   3.990 164.337  1.00  8.32              
ATOM   2127  NH1 ARG   251      66.658   4.267 164.494  1.00  8.32              
ATOM   2128  NH2 ARG   251      68.655   3.603 165.370  1.00  8.32              
TER
