# Supplementary material for: Integrative proteome-wide structural analysis and high-throughput docking identify broad-spectrum antiviral scaffolds against Zika, Yellow Fever, West Nile, Saint Louis encephalitis, and Usutu viruses
Source: Front Cell Infect Microbiol. 2026 Apr 30;16:1723132. doi: 10.3389/fcimb.2026.1723132 (PMC13171538; doi:10.3389/fcimb.2026.1723132)
Supplement: Supplementary file 7 [file DataSheet7.zip › ZIKV/ZIKV_NS5/Mol_probity_Files/Clash_log_ZIKV_NS5.txt]

Using electron cloud x-H distances and vdW radii

Using input model H/D atoms...

Bad Clashes >= 0.4 Angstrom:
 A 364  VAL  O    A 364  VAL HG13 :0.643
 A 453  TYR  OH   A 605  GLN  NE2 :0.576
 A 498  TRP  CD1  A 498  TRP  N   :0.561
 A 498  TRP  CD1  A 498  TRP  H   :0.512
 A 147  ILE  O    A 147  ILE HG23 :0.510
 A 498  TRP  H    A 498  TRP  HD1 :0.497
 A 455  MET  C    A 455  MET  SD  :0.494
 A 364  VAL  CG1  A 364  VAL  O   :0.488
 A 191  MET  HB2  A 191  MET  HE3 :0.481
 A 498  TRP  HD1  A 498  TRP  N   :0.474
 A 639  LEU  HG   A 639  LEU  O   :0.464
 A 770  HIS  H    A 770  HIS  HD1 :0.460
 A 117  GLN HE21  A 121  TRP  CD1 :0.455
 A 484  PHE  C    A 484  PHE  CD2 :0.454
 A 599  ASP  N    A 599  ASP  OD1 :0.448
 A 809  GLU  O    A 810  ASP  C   :0.447
 A 866  LYS  NZ   A 895  GLU  OE1 :0.443
 A 718  LEU  N    A 718  LEU HD22 :0.438
 A 455  MET  O    A 455  MET  SD  :0.438
 A 530  LYS  NZ   A 674  ASP  OD2 :0.427
 A 806  MET  HG2  A 806  MET  O   :0.425
 A 538  GLY  O    A 539  TRP  C   :0.423
 A 498  TRP  HE1  A 610  ALA  HB1 :0.416
 A 453  TYR  CZ   A 478  MET  HE2 :0.414
 A 594  ILE  N    A 594  ILE HD12 :0.407
 A 424  VAL  HA   A 427  VAL HG22 :0.406
 A 662  VAL HG22  A 667  CYS  SG  :0.402
 A 278  ILE HD13  A 278  ILE HG21 :0.401
 A 728  VAL HG21  A 769  PHE  CZ  :0.400
clashscore = 2.02
clashscore (B factor cutoff = 40) = 2.018515
