# Supplementary material for: Integrative proteome-wide structural analysis and high-throughput docking identify broad-spectrum antiviral scaffolds against Zika, Yellow Fever, West Nile, Saint Louis encephalitis, and Usutu viruses
Source: Front Cell Infect Microbiol. 2026 Apr 30;16:1723132. doi: 10.3389/fcimb.2026.1723132 (PMC13171538; doi:10.3389/fcimb.2026.1723132)
Supplement: Supplementary file 7 [file DataSheet7.zip › ZIKV/ZIKV_NS5/Mol_probity_Files/ZIKV_NS5_1FH.pdb]

USER  MOD reduce.3.7.201124 H: found=0, std=0, add=7149, rem=0, adj=182
USER  MOD -----------------------------------------------------------------
USER  MOD scores for adjustable sidechains, with "set" totals for H,N and Q
USER  MOD "o" means original, "f" means flipped, "180deg" is methyl default
USER  MOD "!" flags a clash with an overlap of 0.40A or greater
USER  MOD flip categories: "K"=keep, "C"=clashes, "X"=uncertain, "F"=flip
USER  MOD Fix    : A  17 ASN     :      amide: (o)
USER  MOD Fix    : A  18 GLN     :      amide: (o)
USER  MOD Limit  : A  53 HIS     :           : (o, 3 states)
USER  MOD Fix    : A  72 GLN     :      amide: (o)
USER  MOD Fix    : A  98 GLN     :      amide: (o)
USER  MOD Limit  : A 110 HIS     :           : (o, 3 states)
USER  MOD Fix    : A 117 GLN     :      amide: (o)
USER  MOD Fix    : A 122 ASN     :      amide: (o)
USER  MOD Limit  : A 134 HIS     :           : (o, 3 states)
USER  MOD Fix    : A 199 GLN     :      amide: (o)
USER  MOD Limit  : A 202 HIS     :           : (o, 3 states)
USER  MOD Fix    : A 214 ASN     :      amide: (o)
USER  MOD Limit  : A 217 HIS     :           : (o, 3 states)
USER  MOD Fix    : A 228 ASN     :      amide: (o)
USER  MOD Fix    : A 238 GLN     :      amide: (o)
USER  MOD Fix    : A 258 ASN     :      amide: (o)
USER  MOD Fix    : A 274 ASN     :      amide: (o)
USER  MOD Fix    : A 287 ASN     :      amide: (o)
USER  MOD Limit  : A 289 HIS     :           : (o, 3 states)
USER  MOD Fix    : A 298 ASN     :      amide: (o)
USER  MOD Limit  : A 299 HIS     :           : (o, 3 states)
USER  MOD Limit  : A 307 HIS     :           : (o, 3 states)
USER  MOD Fix    : A 315 GLN     :      amide: (o)
USER  MOD Fix    : A 323 ASN     :      amide: (o)
USER  MOD Fix    : A 352 GLN     :      amide: (o)
USER  MOD Fix    : A 353 GLN     :      amide: (o)
USER  MOD Fix    : A 368 GLN     :      amide: (o)
USER  MOD Fix    : A 373 GLN     :      amide: (o)
USER  MOD Fix    : A 376 ASN     :      amide: (o)
USER  MOD Fix    : A 402 ASN     :      amide: (o)
USER  MOD Fix    : A 407 ASN     :      amide: (o)
USER  MOD Fix    : A 428 ASN     :      amide: (o)
USER  MOD Limit  : A 442 HIS     :           : (o, 3 states)
USER  MOD Limit  : A 443 HIS     :           : (o, 3 states)
USER  MOD Limit  : A 449 HIS     :           : (o, 3 states)
USER  MOD Fix    : A 454 ASN     :      amide: (o)
USER  MOD Fix    : A 463 GLN     :      amide: (o)
USER  MOD Fix    : A 494 ASN     :      amide: (o)
USER  MOD Limit  : A 497 HIS     :           : (o, 3 states)
USER  MOD Fix    : A 503 ASN     :      amide: (o)
USER  MOD Fix    : A 514 GLN     :      amide: (o)
USER  MOD Fix    : A 524 ASN     :      amide: (o)
USER  MOD Fix    : A 550 ASN     :      amide: (o)
USER  MOD Fix    : A 556 ASN     :      amide: (o)
USER  MOD Fix    : A 557 GLN     :      amide: (o)
USER  MOD Limit  : A 562 HIS     :           : (o, 3 states)
USER  MOD Fix    : A 575 GLN     :      amide: (o)
USER  MOD Fix    : A 576 ASN     :      amide: (o)
USER  MOD Fix    : A 598 GLN     :      amide: (o)
USER  MOD Fix    : A 600 GLN     :      amide: (o)
USER  MOD Fix    : A 605 GLN     :      amide: (o)
USER  MOD Fix    : A 612 ASN     :      amide: (o)
USER  MOD Fix    : A 616 ASN     :      amide: (o)
USER  MOD Fix    : A 620 GLN     :      amide: (o)
USER  MOD Fix    : A 624 ASN     :      amide: (o)
USER  MOD Fix    : A 634 GLN     :      amide: (o)
USER  MOD Fix    : A 650 GLN     :      amide: (o)
USER  MOD Fix    : A 652 ASN     :      amide: (o)
USER  MOD Limit  : A 678 HIS     :           : (o, 3 states)
USER  MOD Fix    : A 684 ASN     :      amide: (o)
USER  MOD Fix    : A 694 GLN     :      amide: (o)
USER  MOD Fix    : A 704 ASN     :      amide: (o)
USER  MOD Limit  : A 713 HIS     :           : (o, 3 states)
USER  MOD Limit  : A 714 HIS     :           : (o, 3 states)
USER  MOD Fix    : A 716 ASN     :      amide: (o)
USER  MOD Limit  : A 732 HIS     :           : (o, 3 states)
USER  MOD Fix    : A 733 GLN     :      amide: (o)
USER  MOD Fix    : A 762 GLN     :      amide: (o)
USER  MOD Fix    : A 765 GLN     :      amide: (o)
USER  MOD Limit  : A 770 HIS     :           : (o, 3 states)
USER  MOD Fix    : A 779 ASN     :      amide: (o)
USER  MOD Limit  : A 800 HIS     :           : (o, 3 states)
USER  MOD Fix    : A 816 ASN     :      amide: (o)
USER  MOD Fix    : A 823 ASN     :      amide: (o)
USER  MOD Limit  : A 825 HIS     :           : (o, 3 states)
USER  MOD Limit  : A 855 HIS     :           : (o, 3 states)
USER  MOD Fix    : A 864 ASN     :      amide: (o)
USER  MOD Fix    : A 870 ASN     :      amide: (o)
USER  MOD Fix    : A 889 GLN     :      amide: (o)
USER  MOD Set 1.1: A 663 SER OG  :   rot  172:sc=    1.46
USER  MOD Set 1.2: A 800 HIS     :     no HE2:sc=    1.15  K(o=2.6,f=-9.9e+99)
USER  MOD Set 2.1: A 307 HIS     :     no HE2:sc=   0.846  K(o=2.3,f=-9.9e+99)
USER  MOD Set 2.2: A 596 SER OG  :   rot  -87:sc=    1.42
USER  MOD Set 3.1: A 314 THR OG1 :   rot  -11:sc=   0.406
USER  MOD Set 3.2: A 590 THR OG1 :   rot   54:sc=    1.49
USER  MOD Set 4.1: A 310 TYR OH  :   rot   64:sc=   0.931
USER  MOD Set 4.2: A 580 LYS NZ  :NH3+    173:sc=     1.1   (180deg=0)
USER  MOD Set 5.1: A 345 THR OG1 :   rot -170:sc=    1.05
USER  MOD Set 5.2: A 472 SER OG  :   rot  -42:sc=    1.01
USER  MOD Set 6.1: A 306 TYR OH  :   rot   17:sc=    1.18
USER  MOD Set 6.2: A 309 SER OG  :   rot  -97:sc=    1.96
USER  MOD Set 7.1: A 227 SER OG  :   rot  180:sc=       0
USER  MOD Set 7.2: A 232 SER OG  :   rot   78:sc=    1.08
USER  MOD Set 8.1: A 217 HIS     :    +bothHN:sc=     1.3  K(o=3.2,f=-9.9e+99)
USER  MOD Set 8.2: A 237 SER OG  :   rot   74:sc=    1.86
USER  MOD Set 9.1: A 150 SER OG  :   rot  120:sc=   0.863
USER  MOD Set 9.2: A 215 SER OG  :   rot  180:sc=       0
USER  MOD Set 9.3: A 216 THR OG1 :   rot -134:sc=    1.01
USER  MOD Single : A   1 GLY N   :NH3+    180:sc=       0   (180deg=0)
USER  MOD Single : A   4 THR OG1 :   rot  180:sc=       0
USER  MOD Single : A   7 THR OG1 :   rot -111:sc=   0.194
USER  MOD Single : A  11 LYS NZ  :NH3+    180:sc=       0   (180deg=0)
USER  MOD Single : A  13 LYS NZ  :NH3+    179:sc=   0.628   (180deg=0.627)
USER  MOD Single : A  20 SER OG  :   rot  -68:sc=   0.407
USER  MOD Single : A  25 TYR OH  :   rot  180:sc=       0
USER  MOD Single : A  26 SER OG  :   rot   78:sc=   0.711
USER  MOD Single : A  27 TYR OH  :   rot  180:sc=       0
USER  MOD Single : A  28 LYS NZ  :NH3+    180:sc=       0   (180deg=0)
USER  MOD Single : A  29 LYS NZ  :NH3+    180:sc=       0   (180deg=0)
USER  MOD Single : A  30 SER OG  :   rot   51:sc=   0.966
USER  MOD Single : A  33 THR OG1 :   rot  180:sc=       0
USER  MOD Single : A  36 CYS SG  :   rot  180:sc=  -0.139
USER  MOD Single : A  45 LYS NZ  :NH3+    180:sc=       0   (180deg=0)
USER  MOD Single : A  50 THR OG1 :   rot  180:sc=       0
USER  MOD Single : A  53 HIS     :     no HE2:sc=    0.51  K(o=0.51,f=-9.9e+99)
USER  MOD Single : A  56 SER OG  :   rot  180:sc=   0.106
USER  MOD Single : A  59 SER OG  :   rot  -79:sc=    1.24
USER  MOD Single : A  61 LYS NZ  :NH3+   -164:sc=   0.642   (180deg=0.523)
USER  MOD Single : A  70 TYR OH  :   rot  180:sc=       0
USER  MOD Single : A  74 TYR OH  :   rot  180:sc=       0
USER  MOD Single : A  76 LYS NZ  :NH3+   -179:sc=    1.73   (180deg=1.73)
USER  MOD Single : A  82 CYS SG  :   rot   59:sc=   0.608
USER  MOD Single : A  88 SER OG  :   rot   46:sc=   0.493
USER  MOD Single : A  89 TYR OH  :   rot   -2:sc=    1.45
USER  MOD Single : A  90 TYR OH  :   rot -160:sc=    1.17
USER  MOD Single : A  93 THR OG1 :   rot  -51:sc=    1.07
USER  MOD Single : A  96 LYS NZ  :NH3+    180:sc=       0   (180deg=0)
USER  MOD Single : A 103 TYR OH  :   rot  180:sc=       0
USER  MOD Single : A 104 THR OG1 :   rot  180:sc=   -0.13
USER  MOD Single : A 105 LYS NZ  :NH3+    180:sc=       0   (180deg=0)
USER  MOD Single : A 110 HIS     :     no HE2:sc=   0.138  K(o=0.14,f=-9.9e+99)
USER  MOD Single : A 118 SER OG  :   rot  180:sc=       0
USER  MOD Single : A 119 TYR OH  :   rot  -16:sc=    1.09
USER  MOD Single : A 127 LYS NZ  :NH3+    180:sc=       0   (180deg=0)
USER  MOD Single : A 128 SER OG  :   rot   79:sc=    0.53
USER  MOD Single : A 134 HIS     :     no HD1:sc=       0  K(o=0,f=-9.9e+99)
USER  MOD Single : A 140 CYS SG  :   rot  180:sc= -0.0988
USER  MOD Single : A 142 THR OG1 :   rot -109:sc=   0.059
USER  MOD Single : A 145 CYS SG  :   rot  120:sc=  -0.494
USER  MOD Single : A 151 SER OG  :   rot  180:sc=  0.0197
USER  MOD Single : A 152 SER OG  :   rot  180:sc=       0
USER  MOD Single : A 153 SER OG  :   rot  180:sc=       0
USER  MOD Single : A 159 THR OG1 :   rot   74:sc=   0.833
USER  MOD Single : A 161 THR OG1 :   rot   78:sc=    0.45
USER  MOD Single : A 166 SER OG  :   rot   78:sc=   0.339
USER  MOD Single : A 174 LYS NZ  :NH3+    180:sc=       0   (180deg=0)
USER  MOD Single : A 180 CYS SG  :   rot  180:sc=  -0.125
USER  MOD Single : A 182 LYS NZ  :NH3+   -165:sc=    1.01   (180deg=0.853)
USER  MOD Single : A 185 CYS SG  :   rot   56:sc=  -0.569
USER  MOD Single : A 187 TYR OH  :   rot   14:sc=   0.915
USER  MOD Single : A 188 THR OG1 :   rot -171:sc=   0.962
USER  MOD Single : A 189 SER OG  :   rot  180:sc=       0
USER  MOD Single : A 190 THR OG1 :   rot  180:sc=       0
USER  MOD Single : A 194 THR OG1 :   rot   74:sc=   0.811
USER  MOD Single : A 202 HIS     :     no HD1:sc=  -0.341  K(o=-0.34,f=-9.9e+99)
USER  MOD Single : A 212 CYS SG  :   rot  -79:sc=    0.29
USER  MOD Single : A 220 TYR OH  :   rot  180:sc= -0.0858
USER  MOD Single : A 223 SER OG  :   rot  130:sc=   0.263
USER  MOD Single : A 226 LYS NZ  :NH3+    180:sc=       0   (180deg=0)
USER  MOD Single : A 231 LYS NZ  :NH3+    180:sc=       0   (180deg=0)
USER  MOD Single : A 234 SER OG  :   rot   80:sc=   0.932
USER  MOD Single : A 235 THR OG1 :   rot   77:sc=    0.97
USER  MOD Single : A 236 THR OG1 :   rot   79:sc=     1.1
USER  MOD Single : A 252 LYS NZ  :NH3+    180:sc=       0   (180deg=0)
USER  MOD Single : A 253 TYR OH  :   rot -137:sc=   0.906
USER  MOD Single : A 261 SER OG  :   rot -152:sc=    1.07
USER  MOD Single : A 263 THR OG1 :   rot   85:sc=   0.682
USER  MOD Single : A 268 SER OG  :   rot  -90:sc=   0.216
USER  MOD Single : A 269 CYS SG  :   rot  -44:sc=   0.688
USER  MOD Single : A 276 LYS NZ  :NH3+    180:sc=       0   (180deg=0)
USER  MOD Single : A 289 HIS     :     no HD1:sc=   0.522  K(o=0.52,f=-9.9e+99)
USER  MOD Single : A 292 THR OG1 :   rot  -10:sc=    0.46
USER  MOD Single : A 299 HIS     :     no HD1:sc=   -2.18  K(o=-2.2,f=-9.9e+99)
USER  MOD Single : A 301 TYR OH  :   rot  -40:sc=  -0.454
USER  MOD Single : A 303 THR OG1 :   rot -101:sc=    1.13
USER  MOD Single : A 317 SER OG  :   rot  180:sc=   0.273
USER  MOD Single : A 319 SER OG  :   rot  180:sc=       0
USER  MOD Single : A 320 SER OG  :   rot   90:sc=   0.105
USER  MOD Single : A 330 SER OG  :   rot   73:sc=   0.911
USER  MOD Single : A 331 LYS NZ  :NH3+    180:sc=       0   (180deg=0)
USER  MOD Single : A 337 THR OG1 :   rot  180:sc=       0
USER  MOD Single : A 340 THR OG1 :   rot  -71:sc=   0.025
USER  MOD Single : A 347 THR OG1 :   rot  -39:sc=    1.58
USER  MOD Single : A 348 THR OG1 :   rot  -75:sc=    1.27
USER  MOD Single : A 350 TYR OH  :   rot   34:sc=       0
USER  MOD Single : A 357 LYS NZ  :NH3+   -120:sc= 0.00702   (180deg=0)
USER  MOD Single : A 359 LYS NZ  :NH3+   -175:sc=-0.00348   (180deg=-0.0297)
USER  MOD Single : A 362 THR OG1 :   rot  -84:sc=    1.04
USER  MOD Single : A 371 THR OG1 :   rot  -44:sc=   0.879
USER  MOD Single : A 379 SER OG  :   rot   78:sc=    1.31
USER  MOD Single : A 380 SER OG  :   rot   80:sc=    0.94
USER  MOD Single : A 384 LYS NZ  :NH3+    180:sc=       0   (180deg=0)
USER  MOD Single : A 388 LYS NZ  :NH3+    168:sc=   0.776   (180deg=0.704)
USER  MOD Single : A 390 LYS NZ  :NH3+    176:sc=     1.3   (180deg=1.29)
USER  MOD Single : A 395 CYS SG  :   rot  180:sc=       0
USER  MOD Single : A 396 THR OG1 :   rot  -73:sc=   0.348
USER  MOD Single : A 397 LYS NZ  :NH3+    180:sc=       0   (180deg=0)
USER  MOD Single : A 403 LYS NZ  :NH3+    180:sc=       0   (180deg=0)
USER  MOD Single : A 406 SER OG  :   rot  180:sc=       0
USER  MOD Single : A 418 LYS NZ  :NH3+    175:sc=   0.838   (180deg=0.828)
USER  MOD Single : A 421 LYS NZ  :NH3+    180:sc=       0   (180deg=0)
USER  MOD Single : A 422 THR OG1 :   rot  180:sc=   0.163
USER  MOD Single : A 442 HIS     :     no HE2:sc=   0.247  K(o=0.25,f=-9.9e+99)
USER  MOD Single : A 443 HIS     :     no HD1:sc=    0.11  K(o=0.11,f=-9.9e+99)
USER  MOD Single : A 449 HIS     :     no HD1:sc=   0.697  K(o=0.7,f=-9.9e+99)
USER  MOD Single : A 450 SER OG  :   rot   94:sc=    0.66
USER  MOD Single : A 453 TYR OH  :   rot -133:sc=   -3.77!
USER  MOD Single : A 458 LYS NZ  :NH3+    176:sc=    0.43   (180deg=0.425)
USER  MOD Single : A 461 LYS NZ  :NH3+   -174:sc=    1.03   (180deg=1.02)
USER  MOD Single : A 462 LYS NZ  :NH3+    180:sc=       0   (180deg=0)
USER  MOD Single : A 468 LYS NZ  :NH3+    164:sc= -0.0416   (180deg=-0.218)
USER  MOD Single : A 470 LYS NZ  :NH3+   -171:sc=   0.812   (180deg=0.774)
USER  MOD Single : A 477 TYR OH  :   rot  180:sc=       0
USER  MOD Single : A 497 HIS     :     no HD1:sc=       0  K(o=0,f=-9.9e+99)
USER  MOD Single : A 504 SER OG  :   rot  -71:sc=   0.726
USER  MOD Single : A 518 TYR OH  :   rot  180:sc=  -0.474
USER  MOD Single : A 530 LYS NZ  :NH3+   -132:sc=   0.688   (180deg=-0.666!)
USER  MOD Single : A 532 TYR OH  :   rot   79:sc=  -0.115
USER  MOD Single : A 536 THR OG1 :   rot  180:sc=       0
USER  MOD Single : A 541 THR OG1 :   rot  -47:sc=    1.14
USER  MOD Single : A 544 SER OG  :   rot  -70:sc=    1.01
USER  MOD Single : A 545 LYS NZ  :NH3+    179:sc=       1   (180deg=1)
USER  MOD Single : A 555 THR OG1 :   rot  -82:sc=    1.26
USER  MOD Single : A 562 HIS     :     no HD1:sc=   0.568  K(o=0.57,f=-9.9e+99)
USER  MOD Single : A 564 THR OG1 :   rot   73:sc=   0.741
USER  MOD Single : A 571 LYS NZ  :NH3+    180:sc=       0   (180deg=0)
USER  MOD Single : A 572 TYR OH  :   rot  149:sc=    1.34
USER  MOD Single : A 573 THR OG1 :   rot  -58:sc=    1.27
USER  MOD Single : A 574 TYR OH  :   rot   15:sc=  -0.509
USER  MOD Single : A 577 LYS NZ  :NH3+    172:sc=     2.3   (180deg=2.06)
USER  MOD Single : A 589 LYS NZ  :NH3+   -172:sc=   0.772   (180deg=0.737)
USER  MOD Single : A 603 SER OG  :   rot -152:sc=    0.51
USER  MOD Single : A 608 THR OG1 :   rot  157:sc=    1.01
USER  MOD Single : A 609 TYR OH  :   rot  180:sc=       0
USER  MOD Single : A 613 THR OG1 :   rot   69:sc=    1.49
USER  MOD Single : A 615 THR OG1 :   rot   37:sc=    0.65
USER  MOD Single : A 641 LYS NZ  :NH3+    180:sc=       0   (180deg=0)
USER  MOD Single : A 644 LYS NZ  :NH3+    172:sc=   0.413   (180deg=0.385)
USER  MOD Single : A 646 THR OG1 :   rot   75:sc=   0.381
USER  MOD Single : A 651 SER OG  :   rot  180:sc=       0
USER  MOD Single : A 658 LYS NZ  :NH3+    173:sc=   0.616   (180deg=0.589)
USER  MOD Single : A 667 CYS SG  :   rot   50:sc=   -2.56
USER  MOD Single : A 670 LYS NZ  :NH3+   -173:sc=    1.31   (180deg=1.25)
USER  MOD Single : A 678 HIS     :     no HD1:sc=       0  K(o=0,f=-9.9e+99)
USER  MOD Single : A 688 LYS NZ  :NH3+   -179:sc=     3.1   (180deg=3.03)
USER  MOD Single : A 691 LYS NZ  :NH3+    169:sc=    1.01   (180deg=0.932)
USER  MOD Single : A 693 THR OG1 :   rot  180:sc=  -0.242
USER  MOD Single : A 697 LYS NZ  :NH3+   -176:sc=   0.829   (180deg=0.82)
USER  MOD Single : A 699 SER OG  :   rot  130:sc=   0.811
USER  MOD Single : A 700 THR OG1 :   rot  180:sc=       0
USER  MOD Single : A 703 SER OG  :   rot  180:sc=       0
USER  MOD Single : A 711 CYS SG  :   rot  -66:sc=   0.651
USER  MOD Single : A 712 SER OG  :   rot  180:sc=       0
USER  MOD Single : A 713 HIS     :    +bothHN:sc=   0.705  K(o=0.7,f=-9.9e+99)
USER  MOD Single : A 714 HIS     :     no HD1:sc=       0  K(o=0,f=-9.9e+99)
USER  MOD Single : A 717 LYS NZ  :NH3+   -178:sc=   0.743   (180deg=0.741)
USER  MOD Single : A 719 TYR OH  :   rot  180:sc=       0
USER  MOD Single : A 721 LYS NZ  :NH3+   -174:sc=   0.895   (180deg=0.871)
USER  MOD Single : A 725 SER OG  :   rot -170:sc=       0
USER  MOD Single : A 732 HIS     :     no HD1:sc=   0.493  K(o=0.49,f=-9.9e+99)
USER  MOD Single : A 743 SER OG  :   rot  180:sc=       0
USER  MOD Single : A 749 SER OG  :   rot  -73:sc=   0.566
USER  MOD Single : A 753 THR OG1 :   rot   78:sc=    1.16
USER  MOD Single : A 755 CYS SG  :   rot    8:sc=   0.421
USER  MOD Single : A 758 LYS NZ  :NH3+    180:sc=       0   (180deg=0)
USER  MOD Single : A 759 SER OG  :   rot  -40:sc=     1.3
USER  MOD Single : A 760 TYR OH  :   rot   33:sc=   0.951
USER  MOD Single : A 768 TYR OH  :   rot  180:sc=       0
USER  MOD Single : A 770 HIS     :     no HE2:sc=   -1.45! K(o=-1.4!,f=-9.9e+99)
USER  MOD Single : A 782 CYS SG  :   rot   87:sc=   0.249
USER  MOD Single : A 783 SER OG  :   rot   79:sc=   0.986
USER  MOD Single : A 792 THR OG1 :   rot  180:sc=       0
USER  MOD Single : A 795 THR OG1 :   rot  169:sc=    1.17
USER  MOD Single : A 796 THR OG1 :   rot  180:sc=  0.0674
USER  MOD Single : A 798 SER OG  :   rot -125:sc=    1.39
USER  MOD Single : A 802 LYS NZ  :NH3+    173:sc=   0.899   (180deg=0.876)
USER  MOD Single : A 807 THR OG1 :   rot  180:sc=    0.68
USER  MOD Single : A 808 THR OG1 :   rot  180:sc=       0
USER  MOD Single : A 825 HIS     :     no HD1:sc=       0  K(o=0,f=-9.9e+99)
USER  MOD Single : A 829 LYS NZ  :NH3+    180:sc=    1.11   (180deg=1.11)
USER  MOD Single : A 830 THR OG1 :   rot   83:sc=    1.07
USER  MOD Single : A 833 THR OG1 :   rot  -14:sc=   0.376
USER  MOD Single : A 834 LYS NZ  :NH3+    180:sc=       0   (180deg=0)
USER  MOD Single : A 836 THR OG1 :   rot  180:sc=       0
USER  MOD Single : A 840 TYR OH  :   rot   30:sc=   0.527
USER  MOD Single : A 843 LYS NZ  :NH3+    180:sc=       0   (180deg=0)
USER  MOD Single : A 851 SER OG  :   rot   36:sc=    1.17
USER  MOD Single : A 855 HIS     :     no HD1:sc=-0.00157  K(o=-0.0016,f=-9.9e+99)
USER  MOD Single : A 859 THR OG1 :   rot  180:sc=       0
USER  MOD Single : A 860 THR OG1 :   rot  180:sc=       0
USER  MOD Single : A 866 LYS NZ  :NH3+    133:sc=   0.812   (180deg=-0.69!)
USER  MOD Single : A 868 THR OG1 :   rot  -25:sc=    1.05
USER  MOD Single : A 881 LYS NZ  :NH3+    180:sc=       0   (180deg=0)
USER  MOD Single : A 882 TYR OH  :   rot   10:sc=    1.26
USER  MOD Single : A 885 TYR OH  :   rot  180:sc=       0
USER  MOD Single : A 887 SER OG  :   rot  -74:sc=   0.942
USER  MOD Single : A 888 THR OG1 :   rot  -62:sc=    1.34
USER  MOD Single : A 892 TYR OH  :   rot -173:sc=    1.12
USER  MOD Single : A 898 SER OG  :   rot  -77:sc=    1.26
USER  MOD Single : A 899 THR OG1 :   rot  180:sc=       0
USER  MOD -----------------------------------------------------------------
ATOM      1  N   GLY A   1      -1.288   2.848   1.143  1.00  7.47           N
ATOM      2  CA  GLY A   1      -0.033   2.119   1.298  1.00  7.47           C
ATOM      3  C   GLY A   1       1.129   3.042   1.663  1.00  7.47           C
ATOM      4  O   GLY A   1       1.029   3.847   2.588  1.00  7.47           O
ATOM      0  H1  GLY A   1      -1.938   2.278   0.931  1.00  7.47           H   new
ATOM      0  H2  GLY A   1      -1.490   3.258   1.907  1.00  7.47           H   new
ATOM      0  H3  GLY A   1      -1.202   3.453   0.496  1.00  7.47           H   new
ATOM      0  HA2 GLY A   1      -0.136   1.444   1.987  1.00  7.47           H   new
ATOM      0  HA3 GLY A   1       0.173   1.653   0.472  1.00  7.47           H   new
ATOM      8  N   GLY A   2       2.232   2.896   0.928  1.00  6.44           N
ATOM      9  CA  GLY A   2       3.455   3.681   1.117  1.00  6.44           C
ATOM     10  C   GLY A   2       3.540   4.837   0.122  1.00  6.44           C
ATOM     11  O   GLY A   2       2.545   5.515  -0.147  1.00  6.44           O
ATOM      0  H   GLY A   2       2.292   2.323   0.289  1.00  6.44           H   new
ATOM      0  HA2 GLY A   2       3.480   4.029   2.022  1.00  6.44           H   new
ATOM      0  HA3 GLY A   2       4.229   3.106   1.013  1.00  6.44           H   new
ATOM     15  N   GLY A   3       4.737   5.062  -0.429  1.00  5.12           N
ATOM     16  CA  GLY A   3       5.005   6.170  -1.361  1.00  5.12           C
ATOM     17  C   GLY A   3       4.194   6.103  -2.663  1.00  5.12           C
ATOM     18  O   GLY A   3       4.058   7.102  -3.366  1.00  5.12           O
ATOM      0  H   GLY A   3       5.425   4.571  -0.272  1.00  5.12           H   new
ATOM      0  HA2 GLY A   3       4.813   7.009  -0.914  1.00  5.12           H   new
ATOM      0  HA3 GLY A   3       5.950   6.175  -1.580  1.00  5.12           H   new
ATOM     22  N   THR A   4       3.643   4.929  -2.964  1.00  3.79           N
ATOM     23  CA  THR A   4       2.820   4.720  -4.150  1.00  3.79           C
ATOM     24  C   THR A   4       1.329   4.877  -3.815  1.00  3.79           C
ATOM     25  O   THR A   4       0.467   4.682  -4.674  1.00  3.79           O
ATOM     26  CB  THR A   4       3.067   3.325  -4.749  1.00  3.79           C
ATOM     27  CG2 THR A   4       4.537   3.155  -5.105  1.00  3.79           C
ATOM     28  OG1 THR A   4       2.699   2.327  -3.793  1.00  3.79           O
ATOM      0  H   THR A   4       3.738   4.225  -2.479  1.00  3.79           H   new
ATOM      0  HA  THR A   4       3.070   5.393  -4.803  1.00  3.79           H   new
ATOM      0  HB  THR A   4       2.532   3.230  -5.553  1.00  3.79           H   new
ATOM      0  HG1 THR A   4       2.832   1.564  -4.119  1.00  3.79           H   new
ATOM      0 HG21 THR A   4       4.679   2.272  -5.481  1.00  3.79           H   new
ATOM      0 HG22 THR A   4       4.793   3.828  -5.755  1.00  3.79           H   new
ATOM      0 HG23 THR A   4       5.077   3.256  -4.306  1.00  3.79           H   new
ATOM     36  N   GLY A   5       1.044   5.193  -2.551  1.00  2.67           N
ATOM     37  CA  GLY A   5      -0.295   5.373  -2.005  1.00  2.67           C
ATOM     38  C   GLY A   5      -0.609   6.858  -1.812  1.00  2.67           C
ATOM     39  O   GLY A   5      -1.219   7.481  -2.684  1.00  2.67           O
ATOM      0  H   GLY A   5       1.659   5.313  -1.962  1.00  2.67           H   new
ATOM      0  HA2 GLY A   5      -0.948   4.975  -2.602  1.00  2.67           H   new
ATOM      0  HA3 GLY A   5      -0.367   4.910  -1.156  1.00  2.67           H   new
ATOM     43  N   GLU A   6      -0.187   7.387  -0.649  1.00  1.88           N
ATOM     44  CA  GLU A   6      -0.411   8.739  -0.064  1.00  1.88           C
ATOM     45  C   GLU A   6      -1.553   8.858   1.009  1.00  1.88           C
ATOM     46  O   GLU A   6      -1.209   9.182   2.146  1.00  1.88           O
ATOM     47  CB  GLU A   6      -0.617   9.801  -1.174  1.00  1.88           C
ATOM     48  CG  GLU A   6      -0.685  11.266  -0.700  1.00  1.88           C
ATOM     49  CD  GLU A   6       0.633  11.791  -0.162  1.00  1.88           C
ATOM     50  OE1 GLU A   6       1.650  11.193  -0.432  1.00  1.88           O
ATOM     51  OE2 GLU A   6       0.622  12.805   0.499  1.00  1.88           O1-
ATOM      0  H   GLU A   6       0.294   6.910  -0.119  1.00  1.88           H   new
ATOM      0  HA  GLU A   6       0.408   8.908   0.428  1.00  1.88           H   new
ATOM      0  HB2 GLU A   6       0.107   9.720  -1.814  1.00  1.88           H   new
ATOM      0  HB3 GLU A   6      -1.438   9.594  -1.647  1.00  1.88           H   new
ATOM      0  HG2 GLU A   6      -0.969  11.825  -1.440  1.00  1.88           H   new
ATOM      0  HG3 GLU A   6      -1.362  11.344  -0.009  1.00  1.88           H   new
ATOM     58  N   THR A   7      -2.860   8.568   0.779  1.00  1.36           N
ATOM     59  CA  THR A   7      -3.570   8.172  -0.436  1.00  1.36           C
ATOM     60  C   THR A   7      -4.226   9.342  -1.173  1.00  1.36           C
ATOM     61  O   THR A   7      -4.160  10.491  -0.741  1.00  1.36           O
ATOM     62  CB  THR A   7      -4.627   7.115  -0.101  1.00  1.36           C
ATOM     63  CG2 THR A   7      -5.709   7.724   0.723  1.00  1.36           C
ATOM     64  OG1 THR A   7      -5.159   6.563  -1.325  1.00  1.36           O
ATOM      0  H   THR A   7      -3.414   8.610   1.435  1.00  1.36           H   new
ATOM      0  HA  THR A   7      -2.901   7.807  -1.036  1.00  1.36           H   new
ATOM      0  HB  THR A   7      -4.222   6.398   0.412  1.00  1.36           H   new
ATOM      0  HG1 THR A   7      -5.957   6.807  -1.419  1.00  1.36           H   new
ATOM      0 HG21 THR A   7      -6.375   7.050   0.932  1.00  1.36           H   new
ATOM      0 HG22 THR A   7      -5.332   8.072   1.546  1.00  1.36           H   new
ATOM      0 HG23 THR A   7      -6.125   8.447   0.228  1.00  1.36           H   new
ATOM     72  N   LEU A   8      -4.939   9.021  -2.241  1.00  1.06           N
ATOM     73  CA  LEU A   8      -5.589  10.014  -3.092  1.00  1.06           C
ATOM     74  C   LEU A   8      -6.558  10.893  -2.295  1.00  1.06           C
ATOM     75  O   LEU A   8      -6.581  12.114  -2.453  1.00  1.06           O
ATOM     76  CB  LEU A   8      -6.301   9.297  -4.237  1.00  1.06           C
ATOM     77  CG  LEU A   8      -7.018  10.164  -5.257  1.00  1.06           C
ATOM     78  CD1 LEU A   8      -6.034  11.075  -5.939  1.00  1.06           C
ATOM     79  CD2 LEU A   8      -7.671   9.270  -6.272  1.00  1.06           C
ATOM      0  H   LEU A   8      -5.063   8.210  -2.499  1.00  1.06           H   new
ATOM      0  HA  LEU A   8      -4.914  10.608  -3.456  1.00  1.06           H   new
ATOM      0  HB2 LEU A   8      -5.646   8.757  -4.708  1.00  1.06           H   new
ATOM      0  HB3 LEU A   8      -6.949   8.686  -3.853  1.00  1.06           H   new
ATOM      0  HG  LEU A   8      -7.688  10.707  -4.814  1.00  1.06           H   new
ATOM      0 HD11 LEU A   8      -6.499  11.625  -6.589  1.00  1.06           H   new
ATOM      0 HD12 LEU A   8      -5.609  11.644  -5.279  1.00  1.06           H   new
ATOM      0 HD13 LEU A   8      -5.359  10.543  -6.390  1.00  1.06           H   new
ATOM      0 HD21 LEU A   8      -8.133   9.812  -6.931  1.00  1.06           H   new
ATOM      0 HD22 LEU A   8      -6.995   8.733  -6.713  1.00  1.06           H   new
ATOM      0 HD23 LEU A   8      -8.307   8.688  -5.829  1.00  1.06           H   new
ATOM     91  N   GLY A   9      -7.358  10.276  -1.435  1.00  0.89           N
ATOM     92  CA  GLY A   9      -8.294  11.016  -0.593  1.00  0.89           C
ATOM     93  C   GLY A   9      -7.578  12.006   0.342  1.00  0.89           C
ATOM     94  O   GLY A   9      -8.158  13.028   0.725  1.00  0.89           O
ATOM      0  H   GLY A   9      -7.376   9.424  -1.322  1.00  0.89           H   new
ATOM      0  HA2 GLY A   9      -8.919  11.499  -1.155  1.00  0.89           H   new
ATOM      0  HA3 GLY A   9      -8.813  10.391  -0.063  1.00  0.89           H   new
ATOM     98  N   GLU A  10      -6.336  11.681   0.742  1.00  0.81           N
ATOM     99  CA  GLU A  10      -5.560  12.533   1.634  1.00  0.81           C
ATOM    100  C   GLU A  10      -5.084  13.723   0.834  1.00  0.81           C
ATOM    101  O   GLU A  10      -5.105  14.857   1.314  1.00  0.81           O
ATOM    102  CB  GLU A  10      -4.366  11.782   2.238  1.00  0.81           C
ATOM    103  CG  GLU A  10      -3.541  12.588   3.251  1.00  0.81           C
ATOM    104  CD  GLU A  10      -4.261  12.952   4.543  1.00  0.81           C
ATOM    105  OE1 GLU A  10      -5.208  12.290   4.906  1.00  0.81           O
ATOM    106  OE2 GLU A  10      -3.850  13.906   5.161  1.00  0.81           O1-
ATOM      0  H   GLU A  10      -5.930  10.962   0.500  1.00  0.81           H   new
ATOM      0  HA  GLU A  10      -6.116  12.817   2.376  1.00  0.81           H   new
ATOM      0  HB2 GLU A  10      -4.692  10.979   2.673  1.00  0.81           H   new
ATOM      0  HB3 GLU A  10      -3.782  11.498   1.518  1.00  0.81           H   new
ATOM      0  HG2 GLU A  10      -2.746  12.079   3.475  1.00  0.81           H   new
ATOM      0  HG3 GLU A  10      -3.243  13.406   2.824  1.00  0.81           H   new
ATOM    113  N   LYS A  11      -4.668  13.448  -0.408  1.00  0.78           N
ATOM    114  CA  LYS A  11      -4.218  14.480  -1.330  1.00  0.78           C
ATOM    115  C   LYS A  11      -5.337  15.494  -1.495  1.00  0.78           C
ATOM    116  O   LYS A  11      -5.111  16.706  -1.453  1.00  0.78           O
ATOM    117  CB  LYS A  11      -3.836  13.859  -2.680  1.00  0.78           C
ATOM    118  CG  LYS A  11      -3.316  14.827  -3.727  1.00  0.78           C
ATOM    119  CD  LYS A  11      -2.886  14.072  -4.989  1.00  0.78           C
ATOM    120  CE  LYS A  11      -2.396  15.020  -6.070  1.00  0.78           C
ATOM    121  NZ  LYS A  11      -1.902  14.288  -7.278  1.00  0.78           N1+
ATOM      0  H   LYS A  11      -4.641  12.653  -0.734  1.00  0.78           H   new
ATOM      0  HA  LYS A  11      -3.429  14.922  -0.979  1.00  0.78           H   new
ATOM      0  HB2 LYS A  11      -3.159  13.181  -2.526  1.00  0.78           H   new
ATOM      0  HB3 LYS A  11      -4.614  13.406  -3.041  1.00  0.78           H   new
ATOM      0  HG2 LYS A  11      -4.005  15.473  -3.949  1.00  0.78           H   new
ATOM      0  HG3 LYS A  11      -2.564  15.325  -3.370  1.00  0.78           H   new
ATOM      0  HD2 LYS A  11      -2.182  13.443  -4.766  1.00  0.78           H   new
ATOM      0  HD3 LYS A  11      -3.633  13.554  -5.327  1.00  0.78           H   new
ATOM      0  HE2 LYS A  11      -3.117  15.616  -6.327  1.00  0.78           H   new
ATOM      0  HE3 LYS A  11      -1.683  15.573  -5.714  1.00  0.78           H   new
ATOM      0  HZ1 LYS A  11      -1.624  14.874  -7.888  1.00  0.78           H   new
ATOM      0  HZ2 LYS A  11      -1.226  13.757  -7.048  1.00  0.78           H   new
ATOM      0  HZ3 LYS A  11      -2.562  13.797  -7.618  1.00  0.78           H   new
ATOM    135  N   TRP A  12      -6.558  14.987  -1.636  1.00  0.78           N
ATOM    136  CA  TRP A  12      -7.725  15.837  -1.762  1.00  0.78           C
ATOM    137  C   TRP A  12      -7.919  16.701  -0.520  1.00  0.78           C
ATOM    138  O   TRP A  12      -8.092  17.918  -0.638  1.00  0.78           O
ATOM    139  CB  TRP A  12      -8.945  14.994  -2.066  1.00  0.78           C
ATOM    140  CG  TRP A  12     -10.162  15.776  -2.241  1.00  0.78           C
ATOM    141  CD1 TRP A  12     -10.458  16.443  -3.342  1.00  0.78           C
ATOM    142  CD2 TRP A  12     -11.295  15.924  -1.373  1.00  0.78           C
ATOM    143  CE2 TRP A  12     -12.212  16.693  -2.058  1.00  0.78           C
ATOM    144  CE3 TRP A  12     -11.606  15.466  -0.112  1.00  0.78           C
ATOM    145  NE1 TRP A  12     -11.675  17.013  -3.242  1.00  0.78           N
ATOM    146  CZ2 TRP A  12     -13.432  16.998  -1.549  1.00  0.78           C
ATOM    147  CZ3 TRP A  12     -12.836  15.795   0.409  1.00  0.78           C
ATOM    148  CH2 TRP A  12     -13.735  16.528  -0.295  1.00  0.78           C
ATOM      0  H   TRP A  12      -6.728  14.144  -1.661  1.00  0.78           H   new
ATOM      0  HA  TRP A  12      -7.590  16.448  -2.503  1.00  0.78           H   new
ATOM      0  HB2 TRP A  12      -8.781  14.479  -2.872  1.00  0.78           H   new
ATOM      0  HB3 TRP A  12      -9.078  14.358  -1.345  1.00  0.78           H   new
ATOM      0  HD1 TRP A  12      -9.902  16.510  -4.085  1.00  0.78           H   new
ATOM      0  HE1 TRP A  12     -12.047  17.504  -3.842  1.00  0.78           H   new
ATOM      0  HE3 TRP A  12     -11.003  14.950   0.373  1.00  0.78           H   new
ATOM      0  HZ2 TRP A  12     -14.042  17.507  -2.032  1.00  0.78           H   new
ATOM      0  HZ3 TRP A  12     -13.057  15.508   1.265  1.00  0.78           H   new
ATOM      0  HH2 TRP A  12     -14.567  16.714   0.077  1.00  0.78           H   new
ATOM    159  N   LYS A  13      -7.860  16.105   0.674  1.00  0.78           N
ATOM    160  CA  LYS A  13      -7.991  16.924   1.875  1.00  0.78           C
ATOM    161  C   LYS A  13      -6.876  17.967   1.953  1.00  0.78           C
ATOM    162  O   LYS A  13      -7.109  19.107   2.374  1.00  0.78           O
ATOM    163  CB  LYS A  13      -8.014  16.051   3.137  1.00  0.78           C
ATOM    164  CG  LYS A  13      -9.314  15.266   3.341  1.00  0.78           C
ATOM    165  CD  LYS A  13     -10.480  16.194   3.767  1.00  0.78           C
ATOM    166  CE  LYS A  13     -10.416  16.580   5.287  1.00  0.78           C
ATOM    167  NZ  LYS A  13     -11.570  17.476   5.690  1.00  0.78           N1+
ATOM      0  H   LYS A  13      -7.749  15.262   0.806  1.00  0.78           H   new
ATOM      0  HA  LYS A  13      -8.837  17.395   1.822  1.00  0.78           H   new
ATOM      0  HB2 LYS A  13      -7.274  15.425   3.097  1.00  0.78           H   new
ATOM      0  HB3 LYS A  13      -7.866  16.617   3.911  1.00  0.78           H   new
ATOM      0  HG2 LYS A  13      -9.548  14.807   2.519  1.00  0.78           H   new
ATOM      0  HG3 LYS A  13      -9.178  14.584   4.018  1.00  0.78           H   new
ATOM      0  HD2 LYS A  13     -10.459  17.002   3.230  1.00  0.78           H   new
ATOM      0  HD3 LYS A  13     -11.324  15.753   3.584  1.00  0.78           H   new
ATOM      0  HE2 LYS A  13     -10.429  15.774   5.826  1.00  0.78           H   new
ATOM      0  HE3 LYS A  13      -9.577  17.031   5.471  1.00  0.78           H   new
ATOM      0  HZ1 LYS A  13     -11.512  17.663   6.558  1.00  0.78           H   new
ATOM      0  HZ2 LYS A  13     -11.537  18.232   5.221  1.00  0.78           H   new
ATOM      0  HZ3 LYS A  13     -12.340  17.060   5.528  1.00  0.78           H   new
ATOM    181  N   ALA A  14      -5.663  17.601   1.532  1.00  0.79           N
ATOM    182  CA  ALA A  14      -4.574  18.563   1.551  1.00  0.79           C
ATOM    183  C   ALA A  14      -4.913  19.741   0.641  1.00  0.79           C
ATOM    184  O   ALA A  14      -4.746  20.896   1.036  1.00  0.79           O
ATOM    185  CB  ALA A  14      -3.275  17.903   1.114  1.00  0.79           C
ATOM      0  H   ALA A  14      -5.458  16.819   1.239  1.00  0.79           H   new
ATOM      0  HA  ALA A  14      -4.455  18.890   2.456  1.00  0.79           H   new
ATOM      0  HB1 ALA A  14      -2.558  18.556   1.132  1.00  0.79           H   new
ATOM      0  HB2 ALA A  14      -3.063  17.174   1.718  1.00  0.79           H   new
ATOM      0  HB3 ALA A  14      -3.375  17.557   0.213  1.00  0.79           H   new
ATOM    191  N   ARG A  15      -5.476  19.456  -0.539  1.00  0.80           N
ATOM    192  CA  ARG A  15      -5.841  20.512  -1.474  1.00  0.80           C
ATOM    193  C   ARG A  15      -6.878  21.434  -0.857  1.00  0.80           C
ATOM    194  O   ARG A  15      -6.782  22.659  -0.950  1.00  0.80           O
ATOM    195  CB  ARG A  15      -6.390  19.914  -2.765  1.00  0.80           C
ATOM    196  CG  ARG A  15      -5.368  19.233  -3.643  1.00  0.80           C
ATOM    197  CD  ARG A  15      -4.511  20.213  -4.328  1.00  0.80           C
ATOM    198  NE  ARG A  15      -5.284  21.042  -5.246  1.00  0.80           N
ATOM    199  CZ  ARG A  15      -5.571  20.701  -6.520  1.00  0.80           C
ATOM    200  NH1 ARG A  15      -5.142  19.575  -7.020  1.00  0.80           N1+
ATOM    201  NH2 ARG A  15      -6.277  21.478  -7.304  1.00  0.80           N
ATOM      0  H   ARG A  15      -5.652  18.659  -0.811  1.00  0.80           H   new
ATOM      0  HA  ARG A  15      -5.043  21.025  -1.677  1.00  0.80           H   new
ATOM      0  HB2 ARG A  15      -7.081  19.272  -2.539  1.00  0.80           H   new
ATOM      0  HB3 ARG A  15      -6.816  20.620  -3.276  1.00  0.80           H   new
ATOM      0  HG2 ARG A  15      -4.819  18.641  -3.105  1.00  0.80           H   new
ATOM      0  HG3 ARG A  15      -5.820  18.681  -4.300  1.00  0.80           H   new
ATOM      0  HD2 ARG A  15      -4.072  20.776  -3.672  1.00  0.80           H   new
ATOM      0  HD3 ARG A  15      -3.813  19.750  -4.817  1.00  0.80           H   new
ATOM      0  HE  ARG A  15      -5.576  21.797  -4.957  1.00  0.80           H   new
ATOM      0 HH11 ARG A  15      -4.671  19.042  -6.537  1.00  0.80           H   new
ATOM      0 HH12 ARG A  15      -5.330  19.366  -7.833  1.00  0.80           H   new
ATOM      0 HH21 ARG A  15      -6.572  22.231  -7.011  1.00  0.80           H   new
ATOM      0 HH22 ARG A  15      -6.445  21.235  -8.112  1.00  0.80           H   new
ATOM    215  N   LEU A  16      -7.845  20.860  -0.157  1.00  0.82           N
ATOM    216  CA  LEU A  16      -8.867  21.685   0.462  1.00  0.82           C
ATOM    217  C   LEU A  16      -8.282  22.641   1.487  1.00  0.82           C
ATOM    218  O   LEU A  16      -8.709  23.792   1.573  1.00  0.82           O
ATOM    219  CB  LEU A  16      -9.914  20.799   1.118  1.00  0.82           C
ATOM    220  CG  LEU A  16     -10.817  20.072   0.185  1.00  0.82           C
ATOM    221  CD1 LEU A  16     -11.603  19.120   0.946  1.00  0.82           C
ATOM    222  CD2 LEU A  16     -11.740  21.062  -0.480  1.00  0.82           C
ATOM      0  H   LEU A  16      -7.927  20.013  -0.030  1.00  0.82           H   new
ATOM      0  HA  LEU A  16      -9.278  22.220  -0.235  1.00  0.82           H   new
ATOM      0  HB2 LEU A  16      -9.460  20.148   1.676  1.00  0.82           H   new
ATOM      0  HB3 LEU A  16     -10.456  21.348   1.706  1.00  0.82           H   new
ATOM      0  HG  LEU A  16     -10.297  19.608  -0.490  1.00  0.82           H   new
ATOM      0 HD11 LEU A  16     -12.197  18.639   0.348  1.00  0.82           H   new
ATOM      0 HD12 LEU A  16     -11.011  18.491   1.388  1.00  0.82           H   new
ATOM      0 HD13 LEU A  16     -12.128  19.592   1.611  1.00  0.82           H   new
ATOM      0 HD21 LEU A  16     -12.332  20.594  -1.090  1.00  0.82           H   new
ATOM      0 HD22 LEU A  16     -12.267  21.518   0.195  1.00  0.82           H   new
ATOM      0 HD23 LEU A  16     -11.216  21.712  -0.974  1.00  0.82           H   new
ATOM    234  N   ASN A  17      -7.299  22.172   2.253  1.00  0.84           N
ATOM    235  CA  ASN A  17      -6.655  23.014   3.251  1.00  0.84           C
ATOM    236  C   ASN A  17      -5.717  24.071   2.636  1.00  0.84           C
ATOM    237  O   ASN A  17      -5.555  25.159   3.192  1.00  0.84           O
ATOM    238  CB  ASN A  17      -5.954  22.142   4.274  1.00  0.84           C
ATOM    239  CG  ASN A  17      -6.948  21.477   5.212  1.00  0.84           C
ATOM    240  ND2 ASN A  17      -6.556  20.379   5.797  1.00  0.84           N
ATOM    241  OD1 ASN A  17      -8.065  21.981   5.409  1.00  0.84           O
ATOM      0  H   ASN A  17      -6.992  21.370   2.209  1.00  0.84           H   new
ATOM      0  HA  ASN A  17      -7.345  23.527   3.700  1.00  0.84           H   new
ATOM      0  HB2 ASN A  17      -5.432  21.463   3.819  1.00  0.84           H   new
ATOM      0  HB3 ASN A  17      -5.332  22.680   4.788  1.00  0.84           H   new
ATOM      0 HD21 ASN A  17      -7.080  19.973   6.345  1.00  0.84           H   new
ATOM      0 HD22 ASN A  17      -5.774  20.061   5.634  1.00  0.84           H   new
ATOM    248  N   GLN A  18      -5.097  23.751   1.494  1.00  0.86           N
ATOM    249  CA  GLN A  18      -4.199  24.677   0.787  1.00  0.86           C
ATOM    250  C   GLN A  18      -4.939  25.872   0.169  1.00  0.86           C
ATOM    251  O   GLN A  18      -4.408  26.984   0.120  1.00  0.86           O
ATOM    252  CB  GLN A  18      -3.417  23.932  -0.296  1.00  0.86           C
ATOM    253  CG  GLN A  18      -2.383  22.952   0.259  1.00  0.86           C
ATOM    254  CD  GLN A  18      -1.757  22.074  -0.809  1.00  0.86           C
ATOM    255  NE2 GLN A  18      -0.614  21.481  -0.477  1.00  0.86           N
ATOM    256  OE1 GLN A  18      -2.287  21.920  -1.917  1.00  0.86           O
ATOM      0  H   GLN A  18      -5.185  22.989   1.106  1.00  0.86           H   new
ATOM      0  HA  GLN A  18      -3.587  25.033   1.450  1.00  0.86           H   new
ATOM      0  HB2 GLN A  18      -4.041  23.448  -0.859  1.00  0.86           H   new
ATOM      0  HB3 GLN A  18      -2.967  24.579  -0.862  1.00  0.86           H   new
ATOM      0  HG2 GLN A  18      -1.684  23.450   0.711  1.00  0.86           H   new
ATOM      0  HG3 GLN A  18      -2.806  22.388   0.926  1.00  0.86           H   new
ATOM      0 HE21 GLN A  18      -0.273  21.610   0.302  1.00  0.86           H   new
ATOM      0 HE22 GLN A  18      -0.216  20.969  -1.041  1.00  0.86           H   new
ATOM    265  N   MET A  19      -6.159  25.633  -0.309  1.00  0.88           N
ATOM    266  CA  MET A  19      -6.987  26.661  -0.952  1.00  0.88           C
ATOM    267  C   MET A  19      -7.451  27.757   0.014  1.00  0.88           C
ATOM    268  O   MET A  19      -7.648  27.514   1.206  1.00  0.88           O
ATOM    269  CB  MET A  19      -8.212  26.022  -1.598  1.00  0.88           C
ATOM    270  CG  MET A  19      -7.969  25.108  -2.790  1.00  0.88           C
ATOM    271  SD  MET A  19      -7.289  25.929  -4.211  1.00  0.88           S
ATOM    272  CE  MET A  19      -7.149  24.524  -5.330  1.00  0.88           C
ATOM      0  H   MET A  19      -6.536  24.861  -0.270  1.00  0.88           H   new
ATOM      0  HA  MET A  19      -6.424  27.081  -1.621  1.00  0.88           H   new
ATOM      0  HB2 MET A  19      -8.680  25.512  -0.918  1.00  0.88           H   new
ATOM      0  HB3 MET A  19      -8.809  26.733  -1.880  1.00  0.88           H   new
ATOM      0  HG2 MET A  19      -7.367  24.396  -2.522  1.00  0.88           H   new
ATOM      0  HG3 MET A  19      -8.808  24.691  -3.041  1.00  0.88           H   new
ATOM      0  HE1 MET A  19      -6.781  24.820  -6.177  1.00  0.88           H   new
ATOM      0  HE2 MET A  19      -6.564  23.856  -4.940  1.00  0.88           H   new
ATOM      0  HE3 MET A  19      -8.027  24.138  -5.477  1.00  0.88           H   new
ATOM    282  N   SER A  20      -7.629  28.979  -0.509  1.00  0.90           N
ATOM    283  CA  SER A  20      -8.129  30.096   0.295  1.00  0.90           C
ATOM    284  C   SER A  20      -9.582  29.867   0.626  1.00  0.90           C
ATOM    285  O   SER A  20     -10.217  29.039  -0.014  1.00  0.90           O
ATOM    286  CB  SER A  20      -8.005  31.392  -0.474  1.00  0.90           C
ATOM    287  OG  SER A  20      -8.852  31.369  -1.609  1.00  0.90           O
ATOM      0  H   SER A  20      -7.465  29.178  -1.329  1.00  0.90           H   new
ATOM      0  HA  SER A  20      -7.604  30.152   1.109  1.00  0.90           H   new
ATOM      0  HB2 SER A  20      -8.240  32.139   0.098  1.00  0.90           H   new
ATOM      0  HB3 SER A  20      -7.085  31.525  -0.751  1.00  0.90           H   new
ATOM      0  HG  SER A  20      -8.566  30.803  -2.161  1.00  0.90           H   new
ATOM    293  N   ALA A  21     -10.135  30.609   1.588  1.00  0.91           N
ATOM    294  CA  ALA A  21     -11.545  30.414   1.926  1.00  0.91           C
ATOM    295  C   ALA A  21     -12.456  30.631   0.724  1.00  0.91           C
ATOM    296  O   ALA A  21     -13.411  29.887   0.518  1.00  0.91           O
ATOM    297  CB  ALA A  21     -11.960  31.366   3.033  1.00  0.91           C
ATOM      0  H   ALA A  21      -9.726  31.212   2.044  1.00  0.91           H   new
ATOM      0  HA  ALA A  21     -11.639  29.495   2.222  1.00  0.91           H   new
ATOM      0  HB1 ALA A  21     -12.896  31.226   3.247  1.00  0.91           H   new
ATOM      0  HB2 ALA A  21     -11.420  31.200   3.822  1.00  0.91           H   new
ATOM      0  HB3 ALA A  21     -11.829  32.281   2.739  1.00  0.91           H   new
ATOM    303  N   LEU A  22     -12.155  31.616  -0.114  1.00  0.92           N
ATOM    304  CA  LEU A  22     -13.034  31.843  -1.248  1.00  0.92           C
ATOM    305  C   LEU A  22     -12.934  30.704  -2.258  1.00  0.92           C
ATOM    306  O   LEU A  22     -13.946  30.272  -2.829  1.00  0.92           O
ATOM    307  CB  LEU A  22     -12.709  33.182  -1.899  1.00  0.92           C
ATOM    308  CG  LEU A  22     -13.028  34.392  -1.024  1.00  0.92           C
ATOM    309  CD1 LEU A  22     -12.557  35.659  -1.720  1.00  0.92           C
ATOM    310  CD2 LEU A  22     -14.523  34.416  -0.736  1.00  0.92           C
ATOM      0  H   LEU A  22     -11.478  32.142  -0.049  1.00  0.92           H   new
ATOM      0  HA  LEU A  22     -13.949  31.868  -0.928  1.00  0.92           H   new
ATOM      0  HB2 LEU A  22     -11.767  33.200  -2.128  1.00  0.92           H   new
ATOM      0  HB3 LEU A  22     -13.204  33.256  -2.730  1.00  0.92           H   new
ATOM      0  HG  LEU A  22     -12.561  34.335  -0.176  1.00  0.92           H   new
ATOM      0 HD11 LEU A  22     -12.759  36.428  -1.164  1.00  0.92           H   new
ATOM      0 HD12 LEU A  22     -11.600  35.610  -1.868  1.00  0.92           H   new
ATOM      0 HD13 LEU A  22     -13.011  35.748  -2.573  1.00  0.92           H   new
ATOM      0 HD21 LEU A  22     -14.733  35.183  -0.180  1.00  0.92           H   new
ATOM      0 HD22 LEU A  22     -15.013  34.478  -1.571  1.00  0.92           H   new
ATOM      0 HD23 LEU A  22     -14.777  33.602  -0.273  1.00  0.92           H   new
ATOM    322  N   GLU A  23     -11.711  30.193  -2.475  1.00  0.91           N
ATOM    323  CA  GLU A  23     -11.562  29.082  -3.413  1.00  0.91           C
ATOM    324  C   GLU A  23     -12.220  27.832  -2.836  1.00  0.91           C
ATOM    325  O   GLU A  23     -12.915  27.100  -3.543  1.00  0.91           O
ATOM    326  CB  GLU A  23     -10.081  28.834  -3.681  1.00  0.91           C
ATOM    327  CG  GLU A  23      -9.388  29.896  -4.505  1.00  0.91           C
ATOM    328  CD  GLU A  23      -7.886  29.769  -4.460  1.00  0.91           C
ATOM    329  OE1 GLU A  23      -7.354  29.653  -3.362  1.00  0.91           O
ATOM    330  OE2 GLU A  23      -7.269  29.790  -5.498  1.00  0.91           O1-
ATOM      0  H   GLU A  23     -10.985  30.466  -2.103  1.00  0.91           H   new
ATOM      0  HA  GLU A  23     -11.997  29.302  -4.252  1.00  0.91           H   new
ATOM      0  HB2 GLU A  23      -9.622  28.755  -2.830  1.00  0.91           H   new
ATOM      0  HB3 GLU A  23      -9.988  27.981  -4.134  1.00  0.91           H   new
ATOM      0  HG2 GLU A  23      -9.688  29.835  -5.425  1.00  0.91           H   new
ATOM      0  HG3 GLU A  23      -9.646  30.773  -4.181  1.00  0.91           H   new
ATOM    337  N   PHE A  24     -12.058  27.637  -1.535  1.00  0.90           N
ATOM    338  CA  PHE A  24     -12.611  26.515  -0.804  1.00  0.90           C
ATOM    339  C   PHE A  24     -14.116  26.492  -0.946  1.00  0.90           C
ATOM    340  O   PHE A  24     -14.681  25.471  -1.333  1.00  0.90           O
ATOM    341  CB  PHE A  24     -12.204  26.621   0.664  1.00  0.90           C
ATOM    342  CG  PHE A  24     -12.770  25.618   1.582  1.00  0.90           C
ATOM    343  CD1 PHE A  24     -12.265  24.327   1.676  1.00  0.90           C
ATOM    344  CD2 PHE A  24     -13.809  25.988   2.392  1.00  0.90           C
ATOM    345  CE1 PHE A  24     -12.818  23.437   2.579  1.00  0.90           C
ATOM    346  CE2 PHE A  24     -14.362  25.118   3.285  1.00  0.90           C
ATOM    347  CZ  PHE A  24     -13.869  23.842   3.384  1.00  0.90           C
ATOM      0  H   PHE A  24     -11.607  28.175  -1.038  1.00  0.90           H   new
ATOM      0  HA  PHE A  24     -12.263  25.685  -1.167  1.00  0.90           H   new
ATOM      0  HB2 PHE A  24     -11.237  26.566   0.715  1.00  0.90           H   new
ATOM      0  HB3 PHE A  24     -12.455  27.501   0.985  1.00  0.90           H   new
ATOM      0  HD1 PHE A  24     -11.558  24.062   1.134  1.00  0.90           H   new
ATOM      0  HD2 PHE A  24     -14.146  26.853   2.332  1.00  0.90           H   new
ATOM      0  HE1 PHE A  24     -12.485  22.571   2.645  1.00  0.90           H   new
ATOM      0  HE2 PHE A  24     -15.070  25.389   3.824  1.00  0.90           H   new
ATOM      0  HZ  PHE A  24     -14.242  23.247   3.994  1.00  0.90           H   new
ATOM    357  N   TYR A  25     -14.768  27.627  -0.674  1.00  0.88           N
ATOM    358  CA  TYR A  25     -16.219  27.732  -0.777  1.00  0.88           C
ATOM    359  C   TYR A  25     -16.668  27.468  -2.212  1.00  0.88           C
ATOM    360  O   TYR A  25     -17.661  26.772  -2.460  1.00  0.88           O
ATOM    361  CB  TYR A  25     -16.669  29.133  -0.359  1.00  0.88           C
ATOM    362  CG  TYR A  25     -16.449  29.434   1.102  1.00  0.88           C
ATOM    363  CD1 TYR A  25     -16.182  30.740   1.505  1.00  0.88           C
ATOM    364  CD2 TYR A  25     -16.489  28.417   2.034  1.00  0.88           C
ATOM    365  CE1 TYR A  25     -15.954  31.020   2.832  1.00  0.88           C
ATOM    366  CE2 TYR A  25     -16.260  28.697   3.368  1.00  0.88           C
ATOM    367  CZ  TYR A  25     -15.992  29.991   3.767  1.00  0.88           C
ATOM    368  OH  TYR A  25     -15.761  30.266   5.096  1.00  0.88           O
ATOM      0  H   TYR A  25     -14.379  28.353  -0.426  1.00  0.88           H   new
ATOM      0  HA  TYR A  25     -16.619  27.071  -0.190  1.00  0.88           H   new
ATOM      0  HB2 TYR A  25     -16.191  29.789  -0.891  1.00  0.88           H   new
ATOM      0  HB3 TYR A  25     -17.612  29.235  -0.563  1.00  0.88           H   new
ATOM      0  HD1 TYR A  25     -16.158  31.424   0.876  1.00  0.88           H   new
ATOM      0  HD2 TYR A  25     -16.670  27.545   1.765  1.00  0.88           H   new
ATOM      0  HE1 TYR A  25     -15.776  31.892   3.102  1.00  0.88           H   new
ATOM      0  HE2 TYR A  25     -16.287  28.013   3.997  1.00  0.88           H   new
ATOM      0  HH  TYR A  25     -15.816  29.557   5.543  1.00  0.88           H   new
ATOM    378  N   SER A  26     -15.909  27.997  -3.175  1.00  0.85           N
ATOM    379  CA  SER A  26     -16.246  27.811  -4.572  1.00  0.85           C
ATOM    380  C   SER A  26     -16.212  26.330  -4.935  1.00  0.85           C
ATOM    381  O   SER A  26     -17.091  25.847  -5.646  1.00  0.85           O
ATOM    382  CB  SER A  26     -15.290  28.592  -5.449  1.00  0.85           C
ATOM    383  OG  SER A  26     -15.420  29.976  -5.223  1.00  0.85           O
ATOM      0  H   SER A  26     -15.200  28.463  -3.034  1.00  0.85           H   new
ATOM      0  HA  SER A  26     -17.145  28.143  -4.721  1.00  0.85           H   new
ATOM      0  HB2 SER A  26     -14.378  28.315  -5.268  1.00  0.85           H   new
ATOM      0  HB3 SER A  26     -15.466  28.395  -6.382  1.00  0.85           H   new
ATOM      0  HG  SER A  26     -15.024  30.182  -4.512  1.00  0.85           H   new
ATOM    389  N   TYR A  27     -15.229  25.589  -4.415  1.00  0.82           N
ATOM    390  CA  TYR A  27     -15.155  24.167  -4.722  1.00  0.82           C
ATOM    391  C   TYR A  27     -16.167  23.359  -3.917  1.00  0.82           C
ATOM    392  O   TYR A  27     -16.773  22.423  -4.442  1.00  0.82           O
ATOM    393  CB  TYR A  27     -13.760  23.616  -4.476  1.00  0.82           C
ATOM    394  CG  TYR A  27     -12.732  24.116  -5.456  1.00  0.82           C
ATOM    395  CD1 TYR A  27     -11.656  24.870  -5.024  1.00  0.82           C
ATOM    396  CD2 TYR A  27     -12.882  23.832  -6.796  1.00  0.82           C
ATOM    397  CE1 TYR A  27     -10.734  25.329  -5.928  1.00  0.82           C
ATOM    398  CE2 TYR A  27     -11.955  24.286  -7.704  1.00  0.82           C
ATOM    399  CZ  TYR A  27     -10.880  25.032  -7.272  1.00  0.82           C
ATOM    400  OH  TYR A  27      -9.946  25.475  -8.181  1.00  0.82           O
ATOM      0  H   TYR A  27     -14.611  25.885  -3.895  1.00  0.82           H   new
ATOM      0  HA  TYR A  27     -15.368  24.079  -5.664  1.00  0.82           H   new
ATOM      0  HB2 TYR A  27     -13.481  23.852  -3.578  1.00  0.82           H   new
ATOM      0  HB3 TYR A  27     -13.791  22.647  -4.518  1.00  0.82           H   new
ATOM      0  HD1 TYR A  27     -11.558  25.065  -4.120  1.00  0.82           H   new
ATOM      0  HD2 TYR A  27     -13.611  23.333  -7.086  1.00  0.82           H   new
ATOM      0  HE1 TYR A  27     -10.012  25.839  -5.639  1.00  0.82           H   new
ATOM      0  HE2 TYR A  27     -12.053  24.090  -8.608  1.00  0.82           H   new
ATOM      0  HH  TYR A  27     -10.162  25.221  -8.952  1.00  0.82           H   new
ATOM    410  N   LYS A  28     -16.402  23.759  -2.664  1.00  0.80           N
ATOM    411  CA  LYS A  28     -17.337  23.094  -1.756  1.00  0.80           C
ATOM    412  C   LYS A  28     -18.702  22.956  -2.399  1.00  0.80           C
ATOM    413  O   LYS A  28     -19.368  21.918  -2.272  1.00  0.80           O
ATOM    414  CB  LYS A  28     -17.470  23.897  -0.461  1.00  0.80           C
ATOM    415  CG  LYS A  28     -18.396  23.322   0.583  1.00  0.80           C
ATOM    416  CD  LYS A  28     -18.376  24.179   1.862  1.00  0.80           C
ATOM    417  CE  LYS A  28     -19.365  23.653   2.902  1.00  0.80           C
ATOM    418  NZ  LYS A  28     -19.379  24.488   4.149  1.00  0.80           N1+
ATOM      0  H   LYS A  28     -16.012  24.440  -2.312  1.00  0.80           H   new
ATOM      0  HA  LYS A  28     -16.990  22.210  -1.559  1.00  0.80           H   new
ATOM      0  HB2 LYS A  28     -16.588  23.992  -0.068  1.00  0.80           H   new
ATOM      0  HB3 LYS A  28     -17.778  24.789  -0.685  1.00  0.80           H   new
ATOM      0  HG2 LYS A  28     -19.299  23.278   0.232  1.00  0.80           H   new
ATOM      0  HG3 LYS A  28     -18.129  22.413   0.793  1.00  0.80           H   new
ATOM      0  HD2 LYS A  28     -17.481  24.183   2.237  1.00  0.80           H   new
ATOM      0  HD3 LYS A  28     -18.595  25.098   1.641  1.00  0.80           H   new
ATOM      0  HE2 LYS A  28     -20.256  23.634   2.518  1.00  0.80           H   new
ATOM      0  HE3 LYS A  28     -19.135  22.739   3.130  1.00  0.80           H   new
ATOM      0  HZ1 LYS A  28     -19.965  24.149   4.727  1.00  0.80           H   new
ATOM      0  HZ2 LYS A  28     -18.568  24.488   4.516  1.00  0.80           H   new
ATOM      0  HZ3 LYS A  28     -19.612  25.322   3.945  1.00  0.80           H   new
ATOM    432  N   LYS A  29     -19.088  24.016  -3.110  1.00  0.78           N
ATOM    433  CA  LYS A  29     -20.358  24.143  -3.794  1.00  0.78           C
ATOM    434  C   LYS A  29     -20.289  23.917  -5.311  1.00  0.78           C
ATOM    435  O   LYS A  29     -21.182  24.370  -6.018  1.00  0.78           O
ATOM    436  CB  LYS A  29     -20.916  25.533  -3.536  1.00  0.78           C
ATOM    437  CG  LYS A  29     -21.217  25.814  -2.080  1.00  0.78           C
ATOM    438  CD  LYS A  29     -21.738  27.221  -1.890  1.00  0.78           C
ATOM    439  CE  LYS A  29     -22.023  27.510  -0.427  1.00  0.78           C
ATOM    440  NZ  LYS A  29     -22.503  28.904  -0.220  1.00  0.78           N1+
ATOM      0  H   LYS A  29     -18.588  24.709  -3.207  1.00  0.78           H   new
ATOM      0  HA  LYS A  29     -20.929  23.444  -3.438  1.00  0.78           H   new
ATOM      0  HB2 LYS A  29     -20.281  26.192  -3.858  1.00  0.78           H   new
ATOM      0  HB3 LYS A  29     -21.729  25.646  -4.053  1.00  0.78           H   new
ATOM      0  HG2 LYS A  29     -21.872  25.177  -1.754  1.00  0.78           H   new
ATOM      0  HG3 LYS A  29     -20.413  25.690  -1.551  1.00  0.78           H   new
ATOM      0  HD2 LYS A  29     -21.088  27.857  -2.227  1.00  0.78           H   new
ATOM      0  HD3 LYS A  29     -22.548  27.341  -2.410  1.00  0.78           H   new
ATOM      0  HE2 LYS A  29     -22.690  26.887  -0.098  1.00  0.78           H   new
ATOM      0  HE3 LYS A  29     -21.218  27.365   0.094  1.00  0.78           H   new
ATOM      0  HZ1 LYS A  29     -22.660  29.039   0.646  1.00  0.78           H   new
ATOM      0  HZ2 LYS A  29     -21.883  29.477  -0.501  1.00  0.78           H   new
ATOM      0  HZ3 LYS A  29     -23.254  29.031  -0.680  1.00  0.78           H   new
ATOM    454  N   SER A  30     -19.249  23.266  -5.835  1.00  0.77           N
ATOM    455  CA  SER A  30     -19.179  23.084  -7.292  1.00  0.77           C
ATOM    456  C   SER A  30     -19.114  21.630  -7.762  1.00  0.77           C
ATOM    457  O   SER A  30     -18.195  20.876  -7.438  1.00  0.77           O
ATOM    458  CB  SER A  30     -17.993  23.823  -7.844  1.00  0.77           C
ATOM    459  OG  SER A  30     -17.881  23.626  -9.220  1.00  0.77           O
ATOM      0  H   SER A  30     -18.595  22.932  -5.387  1.00  0.77           H   new
ATOM      0  HA  SER A  30     -20.015  23.441  -7.629  1.00  0.77           H   new
ATOM      0  HB2 SER A  30     -18.081  24.770  -7.655  1.00  0.77           H   new
ATOM      0  HB3 SER A  30     -17.184  23.520  -7.403  1.00  0.77           H   new
ATOM      0  HG  SER A  30     -18.618  23.790  -9.588  1.00  0.77           H   new
ATOM    465  N   GLY A  31     -20.118  21.251  -8.543  1.00  0.75           N
ATOM    466  CA  GLY A  31     -20.271  19.911  -9.106  1.00  0.75           C
ATOM    467  C   GLY A  31     -21.071  18.987  -8.196  1.00  0.75           C
ATOM    468  O   GLY A  31     -21.017  17.797  -8.507  1.00  0.75           O
ATOM      0  H   GLY A  31     -20.753  21.785  -8.769  1.00  0.75           H   new
ATOM      0  HA2 GLY A  31     -20.712  19.973  -9.968  1.00  0.75           H   new
ATOM      0  HA3 GLY A  31     -19.394  19.527  -9.263  1.00  0.75           H   new
ATOM    472  N   ILE A  32     -22.258  19.519  -7.949  1.00  0.74           N
ATOM    473  CA  ILE A  32     -22.893  19.246  -6.666  1.00  0.74           C
ATOM    474  C   ILE A  32     -24.369  19.518  -6.804  1.00  0.74           C
ATOM    475  O   ILE A  32     -24.754  20.433  -7.549  1.00  0.74           O
ATOM    476  CB  ILE A  32     -22.341  20.131  -5.530  1.00  0.74           C
ATOM    477  CG1 ILE A  32     -22.826  19.628  -4.170  1.00  0.74           C
ATOM    478  CG2 ILE A  32     -22.831  21.531  -5.742  1.00  0.74           C
ATOM    479  CD1 ILE A  32     -22.090  20.212  -3.016  1.00  0.74           C
ATOM      0  H   ILE A  32     -22.701  20.023  -8.487  1.00  0.74           H   new
ATOM      0  HA  ILE A  32     -22.711  18.322  -6.435  1.00  0.74           H   new
ATOM      0  HB  ILE A  32     -21.372  20.100  -5.541  1.00  0.74           H   new
ATOM      0 HG12 ILE A  32     -23.770  19.831  -4.077  1.00  0.74           H   new
ATOM      0 HG13 ILE A  32     -22.740  18.662  -4.142  1.00  0.74           H   new
ATOM      0 HG21 ILE A  32     -22.493  22.103  -5.035  1.00  0.74           H   new
ATOM      0 HG22 ILE A  32     -22.517  21.858  -6.600  1.00  0.74           H   new
ATOM      0 HG23 ILE A  32     -23.801  21.540  -5.728  1.00  0.74           H   new
ATOM      0 HD11 ILE A  32     -22.447  19.852  -2.189  1.00  0.74           H   new
ATOM      0 HD12 ILE A  32     -21.149  19.989  -3.086  1.00  0.74           H   new
ATOM      0 HD13 ILE A  32     -22.195  21.176  -3.020  1.00  0.74           H   new
ATOM    491  N   THR A  33     -25.182  18.784  -6.065  1.00  0.73           N
ATOM    492  CA  THR A  33     -26.591  19.097  -6.048  1.00  0.73           C
ATOM    493  C   THR A  33     -26.941  19.736  -4.701  1.00  0.73           C
ATOM    494  O   THR A  33     -26.507  19.265  -3.647  1.00  0.73           O
ATOM    495  CB  THR A  33     -27.449  17.848  -6.323  1.00  0.73           C
ATOM    496  CG2 THR A  33     -28.941  18.219  -6.304  1.00  0.73           C
ATOM    497  OG1 THR A  33     -27.122  17.320  -7.617  1.00  0.73           O
ATOM      0  H   THR A  33     -24.943  18.117  -5.578  1.00  0.73           H   new
ATOM      0  HA  THR A  33     -26.787  19.727  -6.759  1.00  0.73           H   new
ATOM      0  HB  THR A  33     -27.270  17.187  -5.636  1.00  0.73           H   new
ATOM      0  HG1 THR A  33     -27.588  16.638  -7.767  1.00  0.73           H   new
ATOM      0 HG21 THR A  33     -29.474  17.427  -6.478  1.00  0.73           H   new
ATOM      0 HG22 THR A  33     -29.174  18.580  -5.434  1.00  0.73           H   new
ATOM      0 HG23 THR A  33     -29.118  18.884  -6.988  1.00  0.73           H   new
ATOM    505  N   GLU A  34     -27.685  20.830  -4.737  1.00  0.73           N
ATOM    506  CA  GLU A  34     -28.146  21.468  -3.512  1.00  0.73           C
ATOM    507  C   GLU A  34     -29.642  21.330  -3.345  1.00  0.73           C
ATOM    508  O   GLU A  34     -30.403  21.325  -4.314  1.00  0.73           O
ATOM    509  CB  GLU A  34     -27.724  22.933  -3.401  1.00  0.73           C
ATOM    510  CG  GLU A  34     -26.216  23.181  -3.144  1.00  0.73           C
ATOM    511  CD  GLU A  34     -25.861  24.682  -2.938  1.00  0.73           C
ATOM    512  OE1 GLU A  34     -26.622  25.534  -3.347  1.00  0.73           O
ATOM    513  OE2 GLU A  34     -24.852  24.948  -2.324  1.00  0.73           O1-
ATOM      0  H   GLU A  34     -27.935  21.221  -5.461  1.00  0.73           H   new
ATOM      0  HA  GLU A  34     -27.709  20.995  -2.787  1.00  0.73           H   new
ATOM      0  HB2 GLU A  34     -27.974  23.387  -4.221  1.00  0.73           H   new
ATOM      0  HB3 GLU A  34     -28.230  23.344  -2.683  1.00  0.73           H   new
ATOM      0  HG2 GLU A  34     -25.942  22.681  -2.359  1.00  0.73           H   new
ATOM      0  HG3 GLU A  34     -25.706  22.835  -3.893  1.00  0.73           H   new
ATOM    520  N   VAL A  35     -30.046  21.219  -2.093  1.00  0.75           N
ATOM    521  CA  VAL A  35     -31.431  21.051  -1.726  1.00  0.75           C
ATOM    522  C   VAL A  35     -32.109  22.398  -1.514  1.00  0.75           C
ATOM    523  O   VAL A  35     -31.647  23.228  -0.721  1.00  0.75           O
ATOM    524  CB  VAL A  35     -31.500  20.238  -0.428  1.00  0.75           C
ATOM    525  CG1 VAL A  35     -32.896  20.058  -0.025  1.00  0.75           C
ATOM    526  CG2 VAL A  35     -30.815  18.928  -0.610  1.00  0.75           C
ATOM      0  H   VAL A  35     -29.510  21.240  -1.421  1.00  0.75           H   new
ATOM      0  HA  VAL A  35     -31.892  20.589  -2.444  1.00  0.75           H   new
ATOM      0  HB  VAL A  35     -31.043  20.719   0.279  1.00  0.75           H   new
ATOM      0 HG11 VAL A  35     -32.932  19.543   0.796  1.00  0.75           H   new
ATOM      0 HG12 VAL A  35     -33.306  20.925   0.119  1.00  0.75           H   new
ATOM      0 HG13 VAL A  35     -33.376  19.586  -0.723  1.00  0.75           H   new
ATOM      0 HG21 VAL A  35     -30.863  18.420   0.215  1.00  0.75           H   new
ATOM      0 HG22 VAL A  35     -31.250  18.431  -1.321  1.00  0.75           H   new
ATOM      0 HG23 VAL A  35     -29.885  19.078  -0.843  1.00  0.75           H   new
ATOM    536  N   CYS A  36     -33.232  22.608  -2.178  1.00  0.79           N
ATOM    537  CA  CYS A  36     -33.960  23.866  -2.085  1.00  0.79           C
ATOM    538  C   CYS A  36     -34.732  23.947  -0.770  1.00  0.79           C
ATOM    539  O   CYS A  36     -35.958  23.844  -0.745  1.00  0.79           O
ATOM    540  CB  CYS A  36     -34.942  23.984  -3.237  1.00  0.79           C
ATOM    541  SG  CYS A  36     -34.172  23.917  -4.840  1.00  0.79           S
ATOM      0  H   CYS A  36     -33.596  22.027  -2.697  1.00  0.79           H   new
ATOM      0  HA  CYS A  36     -33.316  24.590  -2.123  1.00  0.79           H   new
ATOM      0  HB2 CYS A  36     -35.595  23.270  -3.170  1.00  0.79           H   new
ATOM      0  HB3 CYS A  36     -35.427  24.820  -3.154  1.00  0.79           H   new
ATOM      0  HG  CYS A  36     -35.011  24.014  -5.692  1.00  0.79           H   new
ATOM    547  N   ARG A  37     -33.995  24.173   0.314  1.00  0.85           N
ATOM    548  CA  ARG A  37     -34.514  24.161   1.686  1.00  0.85           C
ATOM    549  C   ARG A  37     -35.153  25.470   2.126  1.00  0.85           C
ATOM    550  O   ARG A  37     -35.602  25.575   3.266  1.00  0.85           O
ATOM    551  CB  ARG A  37     -33.398  23.890   2.692  1.00  0.85           C
ATOM    552  CG  ARG A  37     -32.758  22.537   2.639  1.00  0.85           C
ATOM    553  CD  ARG A  37     -31.689  22.399   3.660  1.00  0.85           C
ATOM    554  NE  ARG A  37     -32.203  22.352   5.053  1.00  0.85           N
ATOM    555  CZ  ARG A  37     -31.437  22.569   6.155  1.00  0.85           C
ATOM    556  NH1 ARG A  37     -30.164  22.870   6.006  1.00  0.85           N1+
ATOM    557  NH2 ARG A  37     -31.940  22.474   7.387  1.00  0.85           N
ATOM      0  H   ARG A  37     -33.153  24.343   0.273  1.00  0.85           H   new
ATOM      0  HA  ARG A  37     -35.187  23.462   1.673  1.00  0.85           H   new
ATOM      0  HB2 ARG A  37     -32.706  24.557   2.564  1.00  0.85           H   new
ATOM      0  HB3 ARG A  37     -33.756  24.021   3.584  1.00  0.85           H   new
ATOM      0  HG2 ARG A  37     -33.432  21.854   2.780  1.00  0.85           H   new
ATOM      0  HG3 ARG A  37     -32.385  22.389   1.756  1.00  0.85           H   new
ATOM      0  HD2 ARG A  37     -31.184  21.590   3.482  1.00  0.85           H   new
ATOM      0  HD3 ARG A  37     -31.073  23.143   3.575  1.00  0.85           H   new
ATOM      0  HE  ARG A  37     -33.037  22.177   5.170  1.00  0.85           H   new
ATOM      0 HH11 ARG A  37     -29.825  22.928   5.218  1.00  0.85           H   new
ATOM      0 HH12 ARG A  37     -29.671  23.009   6.697  1.00  0.85           H   new
ATOM      0 HH21 ARG A  37     -32.768  22.271   7.499  1.00  0.85           H   new
ATOM      0 HH22 ARG A  37     -31.436  22.616   8.069  1.00  0.85           H   new
ATOM    571  N   GLU A  38     -35.179  26.478   1.263  1.00  0.92           N
ATOM    572  CA  GLU A  38     -35.734  27.767   1.666  1.00  0.92           C
ATOM    573  C   GLU A  38     -37.149  27.670   2.217  1.00  0.92           C
ATOM    574  O   GLU A  38     -37.443  28.234   3.272  1.00  0.92           O
ATOM    575  CB  GLU A  38     -35.742  28.744   0.493  1.00  0.92           C
ATOM    576  CG  GLU A  38     -36.316  30.114   0.844  1.00  0.92           C
ATOM    577  CD  GLU A  38     -36.296  31.100  -0.304  1.00  0.92           C
ATOM    578  OE1 GLU A  38     -35.798  30.769  -1.355  1.00  0.92           O
ATOM    579  OE2 GLU A  38     -36.808  32.189  -0.121  1.00  0.92           O1-
ATOM      0  H   GLU A  38     -34.887  26.441   0.455  1.00  0.92           H   new
ATOM      0  HA  GLU A  38     -35.156  28.086   2.377  1.00  0.92           H   new
ATOM      0  HB2 GLU A  38     -34.835  28.855   0.168  1.00  0.92           H   new
ATOM      0  HB3 GLU A  38     -36.259  28.362  -0.233  1.00  0.92           H   new
ATOM      0  HG2 GLU A  38     -37.231  30.003   1.148  1.00  0.92           H   new
ATOM      0  HG3 GLU A  38     -35.813  30.485   1.586  1.00  0.92           H   new
ATOM    586  N   GLU A  39     -38.034  26.943   1.539  1.00  1.02           N
ATOM    587  CA  GLU A  39     -39.401  26.871   2.035  1.00  1.02           C
ATOM    588  C   GLU A  39     -39.460  26.197   3.400  1.00  1.02           C
ATOM    589  O   GLU A  39     -40.218  26.622   4.276  1.00  1.02           O
ATOM    590  CB  GLU A  39     -40.293  26.136   1.037  1.00  1.02           C
ATOM    591  CG  GLU A  39     -40.541  26.916  -0.255  1.00  1.02           C
ATOM    592  CD  GLU A  39     -41.387  26.168  -1.257  1.00  1.02           C
ATOM    593  OE1 GLU A  39     -41.680  25.021  -1.022  1.00  1.02           O
ATOM    594  OE2 GLU A  39     -41.740  26.749  -2.257  1.00  1.02           O1-
ATOM      0  H   GLU A  39     -37.872  26.501   0.819  1.00  1.02           H   new
ATOM      0  HA  GLU A  39     -39.729  27.778   2.137  1.00  1.02           H   new
ATOM      0  HB2 GLU A  39     -39.886  25.283   0.818  1.00  1.02           H   new
ATOM      0  HB3 GLU A  39     -41.145  25.943   1.458  1.00  1.02           H   new
ATOM      0  HG2 GLU A  39     -40.975  27.756  -0.039  1.00  1.02           H   new
ATOM      0  HG3 GLU A  39     -39.688  27.134  -0.662  1.00  1.02           H   new
ATOM    601  N   ALA A  40     -38.648  25.152   3.586  1.00  1.14           N
ATOM    602  CA  ALA A  40     -38.603  24.440   4.855  1.00  1.14           C
ATOM    603  C   ALA A  40     -38.092  25.349   5.954  1.00  1.14           C
ATOM    604  O   ALA A  40     -38.633  25.382   7.059  1.00  1.14           O
ATOM    605  CB  ALA A  40     -37.702  23.228   4.746  1.00  1.14           C
ATOM      0  H   ALA A  40     -38.116  24.843   2.985  1.00  1.14           H   new
ATOM      0  HA  ALA A  40     -39.503  24.152   5.073  1.00  1.14           H   new
ATOM      0  HB1 ALA A  40     -37.681  22.763   5.597  1.00  1.14           H   new
ATOM      0  HB2 ALA A  40     -38.043  22.632   4.061  1.00  1.14           H   new
ATOM      0  HB3 ALA A  40     -36.805  23.512   4.510  1.00  1.14           H   new
ATOM    611  N   ARG A  41     -37.069  26.138   5.633  1.00  1.26           N
ATOM    612  CA  ARG A  41     -36.500  27.039   6.611  1.00  1.26           C
ATOM    613  C   ARG A  41     -37.514  28.085   7.015  1.00  1.26           C
ATOM    614  O   ARG A  41     -37.676  28.374   8.202  1.00  1.26           O
ATOM    615  CB  ARG A  41     -35.268  27.716   6.040  1.00  1.26           C
ATOM    616  CG  ARG A  41     -34.041  26.832   5.877  1.00  1.26           C
ATOM    617  CD  ARG A  41     -32.968  27.566   5.166  1.00  1.26           C
ATOM    618  NE  ARG A  41     -31.750  26.790   5.021  1.00  1.26           N
ATOM    619  CZ  ARG A  41     -30.731  27.136   4.211  1.00  1.26           C
ATOM    620  NH1 ARG A  41     -30.816  28.226   3.482  1.00  1.26           N1+
ATOM    621  NH2 ARG A  41     -29.645  26.391   4.148  1.00  1.26           N
ATOM      0  H   ARG A  41     -36.697  26.162   4.858  1.00  1.26           H   new
ATOM      0  HA  ARG A  41     -36.248  26.525   7.394  1.00  1.26           H   new
ATOM      0  HB2 ARG A  41     -35.496  28.086   5.173  1.00  1.26           H   new
ATOM      0  HB3 ARG A  41     -35.034  28.462   6.615  1.00  1.26           H   new
ATOM      0  HG2 ARG A  41     -33.723  26.546   6.748  1.00  1.26           H   new
ATOM      0  HG3 ARG A  41     -34.275  26.031   5.383  1.00  1.26           H   new
ATOM      0  HD2 ARG A  41     -33.287  27.825   4.287  1.00  1.26           H   new
ATOM      0  HD3 ARG A  41     -32.769  28.384   5.647  1.00  1.26           H   new
ATOM      0  HE  ARG A  41     -31.674  26.066   5.479  1.00  1.26           H   new
ATOM      0 HH11 ARG A  41     -31.521  28.717   3.523  1.00  1.26           H   new
ATOM      0 HH12 ARG A  41     -30.166  28.449   2.964  1.00  1.26           H   new
ATOM      0 HH21 ARG A  41     -29.584  25.679   4.626  1.00  1.26           H   new
ATOM      0 HH22 ARG A  41     -28.998  26.617   3.629  1.00  1.26           H   new
ATOM    635  N   ARG A  42     -38.251  28.618   6.041  1.00  1.41           N
ATOM    636  CA  ARG A  42     -39.250  29.619   6.361  1.00  1.41           C
ATOM    637  C   ARG A  42     -40.353  29.013   7.213  1.00  1.41           C
ATOM    638  O   ARG A  42     -40.774  29.599   8.213  1.00  1.41           O
ATOM    639  CB  ARG A  42     -39.833  30.213   5.089  1.00  1.41           C
ATOM    640  CG  ARG A  42     -38.887  31.144   4.319  1.00  1.41           C
ATOM    641  CD  ARG A  42     -39.526  31.689   3.087  1.00  1.41           C
ATOM    642  NE  ARG A  42     -38.621  32.552   2.326  1.00  1.41           N
ATOM    643  CZ  ARG A  42     -38.404  33.850   2.563  1.00  1.41           C
ATOM    644  NH1 ARG A  42     -39.016  34.481   3.548  1.00  1.41           N1+
ATOM    645  NH2 ARG A  42     -37.561  34.474   1.777  1.00  1.41           N
ATOM      0  H   ARG A  42     -38.187  28.416   5.208  1.00  1.41           H   new
ATOM      0  HA  ARG A  42     -38.823  30.329   6.866  1.00  1.41           H   new
ATOM      0  HB2 ARG A  42     -40.101  29.488   4.502  1.00  1.41           H   new
ATOM      0  HB3 ARG A  42     -40.637  30.706   5.316  1.00  1.41           H   new
ATOM      0  HG2 ARG A  42     -38.616  31.877   4.894  1.00  1.41           H   new
ATOM      0  HG3 ARG A  42     -38.082  30.660   4.078  1.00  1.41           H   new
ATOM      0  HD2 ARG A  42     -39.818  30.954   2.525  1.00  1.41           H   new
ATOM      0  HD3 ARG A  42     -40.319  32.191   3.332  1.00  1.41           H   new
ATOM      0  HE  ARG A  42     -38.193  32.194   1.672  1.00  1.41           H   new
ATOM      0 HH11 ARG A  42     -39.568  34.057   4.053  1.00  1.41           H   new
ATOM      0 HH12 ARG A  42     -38.863  35.316   3.684  1.00  1.41           H   new
ATOM      0 HH21 ARG A  42     -37.172  34.048   1.139  1.00  1.41           H   new
ATOM      0 HH22 ARG A  42     -37.397  35.309   1.899  1.00  1.41           H   new
ATOM    659  N   ALA A  43     -40.774  27.795   6.875  1.00  1.56           N
ATOM    660  CA  ALA A  43     -41.811  27.145   7.649  1.00  1.56           C
ATOM    661  C   ALA A  43     -41.366  26.960   9.091  1.00  1.56           C
ATOM    662  O   ALA A  43     -42.120  27.229  10.031  1.00  1.56           O
ATOM    663  CB  ALA A  43     -42.134  25.797   7.033  1.00  1.56           C
ATOM      0  H   ALA A  43     -40.474  27.339   6.210  1.00  1.56           H   new
ATOM      0  HA  ALA A  43     -42.604  27.704   7.641  1.00  1.56           H   new
ATOM      0  HB1 ALA A  43     -42.829  25.362   7.552  1.00  1.56           H   new
ATOM      0  HB2 ALA A  43     -42.442  25.923   6.122  1.00  1.56           H   new
ATOM      0  HB3 ALA A  43     -41.338  25.243   7.031  1.00  1.56           H   new
ATOM    669  N   LEU A  44     -40.105  26.586   9.298  1.00  1.71           N
ATOM    670  CA  LEU A  44     -39.673  26.361  10.662  1.00  1.71           C
ATOM    671  C   LEU A  44     -39.517  27.678  11.423  1.00  1.71           C
ATOM    672  O   LEU A  44     -39.940  27.776  12.576  1.00  1.71           O
ATOM    673  CB  LEU A  44     -38.380  25.546  10.664  1.00  1.71           C
ATOM    674  CG  LEU A  44     -38.555  24.109  10.123  1.00  1.71           C
ATOM    675  CD1 LEU A  44     -37.208  23.394  10.076  1.00  1.71           C
ATOM    676  CD2 LEU A  44     -39.564  23.366  10.964  1.00  1.71           C
ATOM      0  H   LEU A  44     -39.511  26.463   8.688  1.00  1.71           H   new
ATOM      0  HA  LEU A  44     -40.356  25.853  11.127  1.00  1.71           H   new
ATOM      0  HB2 LEU A  44     -37.715  26.007  10.128  1.00  1.71           H   new
ATOM      0  HB3 LEU A  44     -38.035  25.503  11.569  1.00  1.71           H   new
ATOM      0  HG  LEU A  44     -38.894  24.141   9.215  1.00  1.71           H   new
ATOM      0 HD11 LEU A  44     -37.331  22.494   9.735  1.00  1.71           H   new
ATOM      0 HD12 LEU A  44     -36.604  23.880   9.494  1.00  1.71           H   new
ATOM      0 HD13 LEU A  44     -36.832  23.352  10.969  1.00  1.71           H   new
ATOM      0 HD21 LEU A  44     -39.671  22.465  10.621  1.00  1.71           H   new
ATOM      0 HD22 LEU A  44     -39.254  23.327  11.882  1.00  1.71           H   new
ATOM      0 HD23 LEU A  44     -40.417  23.827  10.930  1.00  1.71           H   new
ATOM    688  N   LYS A  45     -39.007  28.725  10.764  1.00  1.83           N
ATOM    689  CA  LYS A  45     -38.827  30.023  11.423  1.00  1.83           C
ATOM    690  C   LYS A  45     -40.151  30.619  11.885  1.00  1.83           C
ATOM    691  O   LYS A  45     -40.224  31.244  12.944  1.00  1.83           O
ATOM    692  CB  LYS A  45     -38.113  31.018  10.505  1.00  1.83           C
ATOM    693  CG  LYS A  45     -36.622  30.737  10.277  1.00  1.83           C
ATOM    694  CD  LYS A  45     -36.012  31.764   9.329  1.00  1.83           C
ATOM    695  CE  LYS A  45     -34.534  31.497   9.086  1.00  1.83           C
ATOM    696  NZ  LYS A  45     -33.934  32.503   8.157  1.00  1.83           N1+
ATOM      0  H   LYS A  45     -38.761  28.704   9.940  1.00  1.83           H   new
ATOM      0  HA  LYS A  45     -38.277  29.859  12.205  1.00  1.83           H   new
ATOM      0  HB2 LYS A  45     -38.562  31.024   9.645  1.00  1.83           H   new
ATOM      0  HB3 LYS A  45     -38.207  31.908  10.880  1.00  1.83           H   new
ATOM      0  HG2 LYS A  45     -36.152  30.756  11.125  1.00  1.83           H   new
ATOM      0  HG3 LYS A  45     -36.510  29.846   9.910  1.00  1.83           H   new
ATOM      0  HD2 LYS A  45     -36.487  31.747   8.484  1.00  1.83           H   new
ATOM      0  HD3 LYS A  45     -36.124  32.653   9.700  1.00  1.83           H   new
ATOM      0  HE2 LYS A  45     -34.059  31.514   9.932  1.00  1.83           H   new
ATOM      0  HE3 LYS A  45     -34.423  30.608   8.715  1.00  1.83           H   new
ATOM      0  HZ1 LYS A  45     -33.072  32.319   8.036  1.00  1.83           H   new
ATOM      0  HZ2 LYS A  45     -34.356  32.473   7.374  1.00  1.83           H   new
ATOM      0  HZ3 LYS A  45     -34.017  33.317   8.507  1.00  1.83           H   new
ATOM    710  N   ASP A  46     -41.208  30.383  11.112  1.00  1.91           N
ATOM    711  CA  ASP A  46     -42.538  30.886  11.425  1.00  1.91           C
ATOM    712  C   ASP A  46     -43.366  29.938  12.302  1.00  1.91           C
ATOM    713  O   ASP A  46     -44.528  30.226  12.594  1.00  1.91           O
ATOM    714  CB  ASP A  46     -43.300  31.198  10.135  1.00  1.91           C
ATOM    715  CG  ASP A  46     -42.758  32.424   9.387  1.00  1.91           C
ATOM    716  OD1 ASP A  46     -42.165  33.278  10.013  1.00  1.91           O
ATOM    717  OD2 ASP A  46     -42.954  32.502   8.198  1.00  1.91           O1-
ATOM      0  H   ASP A  46     -41.171  29.923  10.386  1.00  1.91           H   new
ATOM      0  HA  ASP A  46     -42.406  31.695  11.943  1.00  1.91           H   new
ATOM      0  HB2 ASP A  46     -43.260  30.426   9.549  1.00  1.91           H   new
ATOM      0  HB3 ASP A  46     -44.235  31.344  10.347  1.00  1.91           H   new
ATOM    722  N   GLY A  47     -42.796  28.794  12.698  1.00  1.92           N
ATOM    723  CA  GLY A  47     -43.511  27.835  13.531  1.00  1.92           C
ATOM    724  C   GLY A  47     -44.540  26.992  12.777  1.00  1.92           C
ATOM    725  O   GLY A  47     -45.417  26.370  13.388  1.00  1.92           O
ATOM      0  H   GLY A  47     -41.995  28.559  12.492  1.00  1.92           H   new
ATOM      0  HA2 GLY A  47     -42.867  27.243  13.949  1.00  1.92           H   new
ATOM      0  HA3 GLY A  47     -43.961  28.314  14.244  1.00  1.92           H   new
ATOM    729  N   VAL A  48     -44.447  26.926  11.452  1.00  1.84           N
ATOM    730  CA  VAL A  48     -45.449  26.196  10.701  1.00  1.84           C
ATOM    731  C   VAL A  48     -45.082  24.731  10.630  1.00  1.84           C
ATOM    732  O   VAL A  48     -44.686  24.195   9.589  1.00  1.84           O
ATOM    733  CB  VAL A  48     -45.564  26.764   9.289  1.00  1.84           C
ATOM    734  CG1 VAL A  48     -46.695  26.094   8.561  1.00  1.84           C
ATOM    735  CG2 VAL A  48     -45.732  28.262   9.369  1.00  1.84           C
ATOM      0  H   VAL A  48     -43.825  27.289  10.982  1.00  1.84           H   new
ATOM      0  HA  VAL A  48     -46.303  26.289  11.152  1.00  1.84           H   new
ATOM      0  HB  VAL A  48     -44.756  26.585   8.783  1.00  1.84           H   new
ATOM      0 HG11 VAL A  48     -46.764  26.458   7.665  1.00  1.84           H   new
ATOM      0 HG12 VAL A  48     -46.527  25.140   8.510  1.00  1.84           H   new
ATOM      0 HG13 VAL A  48     -47.525  26.251   9.038  1.00  1.84           H   new
ATOM      0 HG21 VAL A  48     -45.806  28.628   8.474  1.00  1.84           H   new
ATOM      0 HG22 VAL A  48     -46.536  28.471   9.870  1.00  1.84           H   new
ATOM      0 HG23 VAL A  48     -44.963  28.651   9.814  1.00  1.84           H   new
ATOM    745  N   ALA A  49     -45.315  24.070  11.752  1.00  1.69           N
ATOM    746  CA  ALA A  49     -44.979  22.674  11.958  1.00  1.69           C
ATOM    747  C   ALA A  49     -45.682  21.778  10.964  1.00  1.69           C
ATOM    748  O   ALA A  49     -45.184  20.703  10.686  1.00  1.69           O
ATOM    749  CB  ALA A  49     -45.326  22.241  13.371  1.00  1.69           C
ATOM      0  H   ALA A  49     -45.686  24.434  12.437  1.00  1.69           H   new
ATOM      0  HA  ALA A  49     -44.023  22.587  11.822  1.00  1.69           H   new
ATOM      0  HB1 ALA A  49     -45.095  21.306  13.489  1.00  1.69           H   new
ATOM      0  HB2 ALA A  49     -44.829  22.780  14.006  1.00  1.69           H   new
ATOM      0  HB3 ALA A  49     -46.277  22.360  13.522  1.00  1.69           H   new
ATOM    755  N   THR A  50     -46.852  22.200  10.474  1.00  1.49           N
ATOM    756  CA  THR A  50     -47.701  21.408   9.580  1.00  1.49           C
ATOM    757  C   THR A  50     -47.526  21.742   8.100  1.00  1.49           C
ATOM    758  O   THR A  50     -48.310  21.285   7.255  1.00  1.49           O
ATOM    759  CB  THR A  50     -49.181  21.587   9.963  1.00  1.49           C
ATOM    760  CG2 THR A  50     -49.426  21.137  11.381  1.00  1.49           C
ATOM    761  OG1 THR A  50     -49.556  22.974   9.848  1.00  1.49           O
ATOM      0  H   THR A  50     -47.181  22.973  10.657  1.00  1.49           H   new
ATOM      0  HA  THR A  50     -47.420  20.487   9.696  1.00  1.49           H   new
ATOM      0  HB  THR A  50     -49.713  21.046   9.359  1.00  1.49           H   new
ATOM      0  HG1 THR A  50     -50.365  23.064  10.057  1.00  1.49           H   new
ATOM      0 HG21 THR A  50     -50.363  21.258  11.602  1.00  1.49           H   new
ATOM      0 HG22 THR A  50     -49.192  20.200  11.468  1.00  1.49           H   new
ATOM      0 HG23 THR A  50     -48.881  21.663  11.987  1.00  1.49           H   new
ATOM    769  N   GLY A  51     -46.486  22.524   7.788  1.00  1.29           N
ATOM    770  CA  GLY A  51     -46.176  22.981   6.435  1.00  1.29           C
ATOM    771  C   GLY A  51     -45.994  21.884   5.373  1.00  1.29           C
ATOM    772  O   GLY A  51     -46.198  22.153   4.191  1.00  1.29           O
ATOM      0  H   GLY A  51     -45.928  22.809   8.377  1.00  1.29           H   new
ATOM      0  HA2 GLY A  51     -46.887  23.573   6.143  1.00  1.29           H   new
ATOM      0  HA3 GLY A  51     -45.363  23.509   6.470  1.00  1.29           H   new
ATOM    776  N   GLY A  52     -45.595  20.668   5.764  1.00  1.10           N
ATOM    777  CA  GLY A  52     -45.423  19.591   4.778  1.00  1.10           C
ATOM    778  C   GLY A  52     -44.036  19.578   4.145  1.00  1.10           C
ATOM    779  O   GLY A  52     -43.896  19.741   2.932  1.00  1.10           O
ATOM      0  H   GLY A  52     -45.422  20.448   6.577  1.00  1.10           H   new
ATOM      0  HA2 GLY A  52     -45.585  18.737   5.208  1.00  1.10           H   new
ATOM      0  HA3 GLY A  52     -46.090  19.688   4.081  1.00  1.10           H   new
ATOM    783  N   HIS A  53     -42.999  19.484   4.971  1.00  0.96           N
ATOM    784  CA  HIS A  53     -41.643  19.525   4.441  1.00  0.96           C
ATOM    785  C   HIS A  53     -40.594  18.819   5.308  1.00  0.96           C
ATOM    786  O   HIS A  53     -40.730  18.718   6.531  1.00  0.96           O
ATOM    787  CB  HIS A  53     -41.226  20.989   4.330  1.00  0.96           C
ATOM    788  CG  HIS A  53     -41.184  21.592   5.674  1.00  0.96           C
ATOM    789  CD2 HIS A  53     -42.104  22.267   6.387  1.00  0.96           C
ATOM    790  ND1 HIS A  53     -40.095  21.485   6.471  1.00  0.96           N
ATOM    791  CE1 HIS A  53     -40.323  22.053   7.611  1.00  0.96           C
ATOM    792  NE2 HIS A  53     -41.547  22.535   7.606  1.00  0.96           N
ATOM      0  H   HIS A  53     -43.057  19.398   5.825  1.00  0.96           H   new
ATOM      0  HA  HIS A  53     -41.669  19.058   3.591  1.00  0.96           H   new
ATOM      0  HB2 HIS A  53     -40.355  21.056   3.908  1.00  0.96           H   new
ATOM      0  HB3 HIS A  53     -41.852  21.472   3.768  1.00  0.96           H   new
ATOM      0  HD1 HIS A  53     -39.360  21.097   6.252  1.00  0.96           H   new
ATOM      0  HD2 HIS A  53     -42.957  22.506   6.104  1.00  0.96           H   new
ATOM      0  HE1 HIS A  53     -39.721  22.111   8.317  1.00  0.96           H   new
ATOM    800  N   ALA A  54     -39.506  18.404   4.664  1.00  0.85           N
ATOM    801  CA  ALA A  54     -38.311  17.916   5.338  1.00  0.85           C
ATOM    802  C   ALA A  54     -37.692  19.026   6.148  1.00  0.85           C
ATOM    803  O   ALA A  54     -37.799  20.195   5.790  1.00  0.85           O
ATOM    804  CB  ALA A  54     -37.326  17.388   4.344  1.00  0.85           C
ATOM      0  H   ALA A  54     -39.443  18.399   3.806  1.00  0.85           H   new
ATOM      0  HA  ALA A  54     -38.562  17.192   5.933  1.00  0.85           H   new
ATOM      0  HB1 ALA A  54     -36.537  17.068   4.809  1.00  0.85           H   new
ATOM      0  HB2 ALA A  54     -37.727  16.658   3.847  1.00  0.85           H   new
ATOM      0  HB3 ALA A  54     -37.074  18.096   3.731  1.00  0.85           H   new
ATOM    810  N   VAL A  55     -37.029  18.676   7.234  1.00  0.78           N
ATOM    811  CA  VAL A  55     -36.427  19.698   8.071  1.00  0.78           C
ATOM    812  C   VAL A  55     -34.920  19.859   7.854  1.00  0.78           C
ATOM    813  O   VAL A  55     -34.322  20.824   8.345  1.00  0.78           O
ATOM    814  CB  VAL A  55     -36.688  19.324   9.534  1.00  0.78           C
ATOM    815  CG1 VAL A  55     -38.153  19.217   9.765  1.00  0.78           C
ATOM    816  CG2 VAL A  55     -36.026  18.029   9.858  1.00  0.78           C
ATOM      0  H   VAL A  55     -36.916  17.867   7.503  1.00  0.78           H   new
ATOM      0  HA  VAL A  55     -36.830  20.548   7.833  1.00  0.78           H   new
ATOM      0  HB  VAL A  55     -36.321  20.013  10.110  1.00  0.78           H   new
ATOM      0 HG11 VAL A  55     -38.318  18.980  10.691  1.00  0.78           H   new
ATOM      0 HG12 VAL A  55     -38.575  20.068   9.569  1.00  0.78           H   new
ATOM      0 HG13 VAL A  55     -38.523  18.533   9.186  1.00  0.78           H   new
ATOM      0 HG21 VAL A  55     -36.197  17.801  10.785  1.00  0.78           H   new
ATOM      0 HG22 VAL A  55     -36.380  17.332   9.284  1.00  0.78           H   new
ATOM      0 HG23 VAL A  55     -35.070  18.110   9.716  1.00  0.78           H   new
ATOM    826  N   SER A  56     -34.325  18.945   7.083  1.00  0.73           N
ATOM    827  CA  SER A  56     -32.880  18.935   6.864  1.00  0.73           C
ATOM    828  C   SER A  56     -32.415  18.310   5.562  1.00  0.73           C
ATOM    829  O   SER A  56     -32.974  17.331   5.065  1.00  0.73           O
ATOM    830  CB  SER A  56     -32.170  18.214   7.998  1.00  0.73           C
ATOM    831  OG  SER A  56     -30.772  18.126   7.757  1.00  0.73           O
ATOM      0  H   SER A  56     -34.748  18.317   6.675  1.00  0.73           H   new
ATOM      0  HA  SER A  56     -32.650  19.876   6.823  1.00  0.73           H   new
ATOM      0  HB2 SER A  56     -32.328  18.684   8.832  1.00  0.73           H   new
ATOM      0  HB3 SER A  56     -32.540  17.323   8.100  1.00  0.73           H   new
ATOM      0  HG  SER A  56     -30.402  17.726   8.396  1.00  0.73           H   new
ATOM    837  N   ARG A  57     -31.282  18.818   5.089  1.00  0.70           N
ATOM    838  CA  ARG A  57     -30.576  18.291   3.928  1.00  0.70           C
ATOM    839  C   ARG A  57     -30.343  16.793   4.124  1.00  0.70           C
ATOM    840  O   ARG A  57     -30.312  16.023   3.166  1.00  0.70           O
ATOM    841  CB  ARG A  57     -29.228  18.968   3.767  1.00  0.70           C
ATOM    842  CG  ARG A  57     -28.504  18.672   2.476  1.00  0.70           C
ATOM    843  CD  ARG A  57     -27.171  19.328   2.430  1.00  0.70           C
ATOM    844  NE  ARG A  57     -26.535  19.149   1.147  1.00  0.70           N
ATOM    845  CZ  ARG A  57     -26.625  19.991   0.122  1.00  0.70           C
ATOM    846  NH1 ARG A  57     -27.297  21.117   0.215  1.00  0.70           N1+
ATOM    847  NH2 ARG A  57     -26.011  19.638  -0.961  1.00  0.70           N
ATOM      0  H   ARG A  57     -30.892  19.497   5.445  1.00  0.70           H   new
ATOM      0  HA  ARG A  57     -31.113  18.457   3.138  1.00  0.70           H   new
ATOM      0  HB2 ARG A  57     -29.355  19.927   3.836  1.00  0.70           H   new
ATOM      0  HB3 ARG A  57     -28.660  18.703   4.507  1.00  0.70           H   new
ATOM      0  HG2 ARG A  57     -28.396  17.713   2.378  1.00  0.70           H   new
ATOM      0  HG3 ARG A  57     -29.040  18.976   1.727  1.00  0.70           H   new
ATOM      0  HD2 ARG A  57     -27.269  20.275   2.614  1.00  0.70           H   new
ATOM      0  HD3 ARG A  57     -26.605  18.961   3.127  1.00  0.70           H   new
ATOM      0  HE  ARG A  57     -26.060  18.441   1.037  1.00  0.70           H   new
ATOM      0 HH11 ARG A  57     -27.691  21.323   0.951  1.00  0.70           H   new
ATOM      0 HH12 ARG A  57     -27.343  21.648  -0.460  1.00  0.70           H   new
ATOM      0 HH21 ARG A  57     -25.578  18.896  -0.987  1.00  0.70           H   new
ATOM      0 HH22 ARG A  57     -26.036  20.146  -1.655  1.00  0.70           H   new
ATOM    861  N   GLY A  58     -30.119  16.386   5.374  1.00  0.68           N
ATOM    862  CA  GLY A  58     -29.884  14.985   5.673  1.00  0.68           C
ATOM    863  C   GLY A  58     -31.070  14.112   5.240  1.00  0.68           C
ATOM    864  O   GLY A  58     -30.881  12.966   4.819  1.00  0.68           O
ATOM      0  H   GLY A  58     -30.100  16.908   6.057  1.00  0.68           H   new
ATOM      0  HA2 GLY A  58     -29.079  14.687   5.221  1.00  0.68           H   new
ATOM      0  HA3 GLY A  58     -29.731  14.877   6.625  1.00  0.68           H   new
ATOM    868  N   SER A  59     -32.297  14.649   5.326  1.00  0.66           N
ATOM    869  CA  SER A  59     -33.478  13.890   4.945  1.00  0.66           C
ATOM    870  C   SER A  59     -33.363  13.603   3.468  1.00  0.66           C
ATOM    871  O   SER A  59     -33.619  12.488   3.009  1.00  0.66           O
ATOM    872  CB  SER A  59     -34.738  14.710   5.161  1.00  0.66           C
ATOM    873  OG  SER A  59     -34.967  15.007   6.508  1.00  0.66           O
ATOM      0  H   SER A  59     -32.457  15.448   5.602  1.00  0.66           H   new
ATOM      0  HA  SER A  59     -33.532  13.081   5.478  1.00  0.66           H   new
ATOM      0  HB2 SER A  59     -34.671  15.537   4.659  1.00  0.66           H   new
ATOM      0  HB3 SER A  59     -35.500  14.224   4.807  1.00  0.66           H   new
ATOM      0  HG  SER A  59     -35.305  14.339   6.889  1.00  0.66           H   new
ATOM    879  N   ALA A  60     -32.934  14.634   2.729  1.00  0.64           N
ATOM    880  CA  ALA A  60     -32.747  14.535   1.286  1.00  0.64           C
ATOM    881  C   ALA A  60     -31.684  13.489   0.939  1.00  0.64           C
ATOM    882  O   ALA A  60     -31.832  12.751  -0.040  1.00  0.64           O
ATOM    883  CB  ALA A  60     -32.385  15.891   0.702  1.00  0.64           C
ATOM      0  H   ALA A  60     -32.745  15.407   3.055  1.00  0.64           H   new
ATOM      0  HA  ALA A  60     -33.585  14.247   0.891  1.00  0.64           H   new
ATOM      0  HB1 ALA A  60     -32.264  15.809  -0.257  1.00  0.64           H   new
ATOM      0  HB2 ALA A  60     -33.098  16.523   0.885  1.00  0.64           H   new
ATOM      0  HB3 ALA A  60     -31.562  16.208   1.105  1.00  0.64           H   new
ATOM    889  N   LYS A  61     -30.631  13.387   1.757  1.00  0.62           N
ATOM    890  CA  LYS A  61     -29.592  12.393   1.482  1.00  0.62           C
ATOM    891  C   LYS A  61     -30.152  10.982   1.634  1.00  0.62           C
ATOM    892  O   LYS A  61     -29.925  10.123   0.774  1.00  0.62           O
ATOM    893  CB  LYS A  61     -28.386  12.587   2.401  1.00  0.62           C
ATOM    894  CG  LYS A  61     -27.577  13.864   2.117  1.00  0.62           C
ATOM    895  CD  LYS A  61     -26.393  14.016   3.071  1.00  0.62           C
ATOM    896  CE  LYS A  61     -25.713  15.379   2.929  1.00  0.62           C
ATOM    897  NZ  LYS A  61     -24.577  15.581   3.931  1.00  0.62           N1+
ATOM      0  H   LYS A  61     -30.502  13.870   2.457  1.00  0.62           H   new
ATOM      0  HA  LYS A  61     -29.296  12.516   0.567  1.00  0.62           H   new
ATOM      0  HB2 LYS A  61     -28.693  12.608   3.321  1.00  0.62           H   new
ATOM      0  HB3 LYS A  61     -27.800  11.819   2.315  1.00  0.62           H   new
ATOM      0  HG2 LYS A  61     -27.254  13.845   1.203  1.00  0.62           H   new
ATOM      0  HG3 LYS A  61     -28.157  14.638   2.197  1.00  0.62           H   new
ATOM      0  HD2 LYS A  61     -26.698  13.901   3.985  1.00  0.62           H   new
ATOM      0  HD3 LYS A  61     -25.747  13.314   2.898  1.00  0.62           H   new
ATOM      0  HE2 LYS A  61     -25.364  15.470   2.028  1.00  0.62           H   new
ATOM      0  HE3 LYS A  61     -26.373  16.079   3.049  1.00  0.62           H   new
ATOM      0  HZ1 LYS A  61     -24.369  16.445   3.974  1.00  0.62           H   new
ATOM      0  HZ2 LYS A  61     -24.836  15.298   4.734  1.00  0.62           H   new
ATOM      0  HZ3 LYS A  61     -23.864  15.117   3.669  1.00  0.62           H   new
ATOM    911  N   ILE A  62     -30.962  10.764   2.677  1.00  0.61           N
ATOM    912  CA  ILE A  62     -31.583   9.455   2.866  1.00  0.61           C
ATOM    913  C   ILE A  62     -32.561   9.168   1.752  1.00  0.61           C
ATOM    914  O   ILE A  62     -32.616   8.045   1.250  1.00  0.61           O
ATOM    915  CB  ILE A  62     -32.278   9.311   4.220  1.00  0.61           C
ATOM    916  CG1 ILE A  62     -31.266   9.356   5.324  1.00  0.61           C
ATOM    917  CG2 ILE A  62     -33.026   8.014   4.265  1.00  0.61           C
ATOM    918  CD1 ILE A  62     -30.239   8.225   5.233  1.00  0.61           C
ATOM      0  H   ILE A  62     -31.160  11.351   3.274  1.00  0.61           H   new
ATOM      0  HA  ILE A  62     -30.863   8.805   2.846  1.00  0.61           H   new
ATOM      0  HB  ILE A  62     -32.902  10.045   4.338  1.00  0.61           H   new
ATOM      0 HG12 ILE A  62     -30.805  10.209   5.300  1.00  0.61           H   new
ATOM      0 HG13 ILE A  62     -31.723   9.305   6.178  1.00  0.61           H   new
ATOM      0 HG21 ILE A  62     -33.466   7.924   5.125  1.00  0.61           H   new
ATOM      0 HG22 ILE A  62     -33.690   7.999   3.558  1.00  0.61           H   new
ATOM      0 HG23 ILE A  62     -32.406   7.278   4.141  1.00  0.61           H   new
ATOM      0 HD11 ILE A  62     -29.610   8.299   5.967  1.00  0.61           H   new
ATOM      0 HD12 ILE A  62     -30.694   7.370   5.283  1.00  0.61           H   new
ATOM      0 HD13 ILE A  62     -29.762   8.288   4.391  1.00  0.61           H   new
ATOM    930  N   ARG A  63     -33.319  10.181   1.356  1.00  0.61           N
ATOM    931  CA  ARG A  63     -34.264  10.053   0.270  1.00  0.61           C
ATOM    932  C   ARG A  63     -33.567   9.580  -0.986  1.00  0.61           C
ATOM    933  O   ARG A  63     -34.029   8.637  -1.626  1.00  0.61           O
ATOM    934  CB  ARG A  63     -34.940  11.384   0.031  1.00  0.61           C
ATOM    935  CG  ARG A  63     -36.024  11.433  -1.004  1.00  0.61           C
ATOM    936  CD  ARG A  63     -35.474  11.872  -2.312  1.00  0.61           C
ATOM    937  NE  ARG A  63     -34.700  13.091  -2.206  1.00  0.61           N
ATOM    938  CZ  ARG A  63     -34.031  13.668  -3.226  1.00  0.61           C
ATOM    939  NH1 ARG A  63     -34.078  13.148  -4.453  1.00  0.61           N1+
ATOM    940  NH2 ARG A  63     -33.326  14.763  -2.998  1.00  0.61           N
ATOM      0  H   ARG A  63     -33.296  10.963   1.714  1.00  0.61           H   new
ATOM      0  HA  ARG A  63     -34.935   9.394   0.508  1.00  0.61           H   new
ATOM      0  HB2 ARG A  63     -35.316  11.684   0.873  1.00  0.61           H   new
ATOM      0  HB3 ARG A  63     -34.257  12.026  -0.220  1.00  0.61           H   new
ATOM      0  HG2 ARG A  63     -36.431  10.557  -1.096  1.00  0.61           H   new
ATOM      0  HG3 ARG A  63     -36.723  12.043  -0.720  1.00  0.61           H   new
ATOM      0  HD2 ARG A  63     -34.915  11.168  -2.677  1.00  0.61           H   new
ATOM      0  HD3 ARG A  63     -36.203  12.009  -2.937  1.00  0.61           H   new
ATOM      0  HE  ARG A  63     -34.664  13.475  -1.437  1.00  0.61           H   new
ATOM      0 HH11 ARG A  63     -34.538  12.437  -4.601  1.00  0.61           H   new
ATOM      0 HH12 ARG A  63     -33.648  13.524  -5.096  1.00  0.61           H   new
ATOM      0 HH21 ARG A  63     -33.298  15.099  -2.207  1.00  0.61           H   new
ATOM      0 HH22 ARG A  63     -32.896  15.139  -3.641  1.00  0.61           H   new
ATOM    954  N   TRP A  64     -32.427  10.187  -1.317  1.00  0.62           N
ATOM    955  CA  TRP A  64     -31.687   9.785  -2.504  1.00  0.62           C
ATOM    956  C   TRP A  64     -31.277   8.312  -2.372  1.00  0.62           C
ATOM    957  O   TRP A  64     -31.455   7.512  -3.297  1.00  0.62           O
ATOM    958  CB  TRP A  64     -30.449  10.669  -2.687  1.00  0.62           C
ATOM    959  CG  TRP A  64     -29.689  10.395  -3.951  1.00  0.62           C
ATOM    960  CD1 TRP A  64     -29.904  10.979  -5.160  1.00  0.62           C
ATOM    961  CD2 TRP A  64     -28.597   9.471  -4.144  1.00  0.62           C
ATOM    962  CE2 TRP A  64     -28.208   9.569  -5.477  1.00  0.62           C
ATOM    963  CE3 TRP A  64     -27.932   8.599  -3.312  1.00  0.62           C
ATOM    964  NE1 TRP A  64     -29.017  10.492  -6.085  1.00  0.62           N
ATOM    965  CZ2 TRP A  64     -27.164   8.816  -5.990  1.00  0.62           C
ATOM    966  CZ3 TRP A  64     -26.892   7.855  -3.815  1.00  0.62           C
ATOM    967  CH2 TRP A  64     -26.513   7.956  -5.114  1.00  0.62           C
ATOM      0  H   TRP A  64     -32.070  10.829  -0.869  1.00  0.62           H   new
ATOM      0  HA  TRP A  64     -32.253   9.891  -3.285  1.00  0.62           H   new
ATOM      0  HB2 TRP A  64     -30.723  11.600  -2.680  1.00  0.62           H   new
ATOM      0  HB3 TRP A  64     -29.857  10.542  -1.930  1.00  0.62           H   new
ATOM      0  HD1 TRP A  64     -30.558  11.617  -5.334  1.00  0.62           H   new
ATOM      0  HE1 TRP A  64     -28.975  10.727  -6.911  1.00  0.62           H   new
ATOM      0  HE3 TRP A  64     -28.183   8.514  -2.421  1.00  0.62           H   new
ATOM      0  HZ2 TRP A  64     -26.910   8.883  -6.882  1.00  0.62           H   new
ATOM      0  HZ3 TRP A  64     -26.438   7.269  -3.253  1.00  0.62           H   new
ATOM      0  HH2 TRP A  64     -25.804   7.440  -5.424  1.00  0.62           H   new
ATOM    978  N   LEU A  65     -30.766   7.932  -1.201  1.00  0.62           N
ATOM    979  CA  LEU A  65     -30.364   6.549  -0.981  1.00  0.62           C
ATOM    980  C   LEU A  65     -31.550   5.577  -1.096  1.00  0.62           C
ATOM    981  O   LEU A  65     -31.400   4.447  -1.586  1.00  0.62           O
ATOM    982  CB  LEU A  65     -29.676   6.418   0.385  1.00  0.62           C
ATOM    983  CG  LEU A  65     -28.285   7.063   0.475  1.00  0.62           C
ATOM    984  CD1 LEU A  65     -27.787   7.049   1.903  1.00  0.62           C
ATOM    985  CD2 LEU A  65     -27.344   6.276  -0.403  1.00  0.62           C
ATOM      0  H   LEU A  65     -30.646   8.455  -0.529  1.00  0.62           H   new
ATOM      0  HA  LEU A  65     -29.735   6.306  -1.678  1.00  0.62           H   new
ATOM      0  HB2 LEU A  65     -30.247   6.817   1.060  1.00  0.62           H   new
ATOM      0  HB3 LEU A  65     -29.596   5.476   0.603  1.00  0.62           H   new
ATOM      0  HG  LEU A  65     -28.331   7.986   0.180  1.00  0.62           H   new
ATOM      0 HD11 LEU A  65     -26.909   7.459   1.944  1.00  0.62           H   new
ATOM      0 HD12 LEU A  65     -28.402   7.546   2.465  1.00  0.62           H   new
ATOM      0 HD13 LEU A  65     -27.731   6.133   2.217  1.00  0.62           H   new
ATOM      0 HD21 LEU A  65     -26.458   6.668  -0.360  1.00  0.62           H   new
ATOM      0 HD22 LEU A  65     -27.306   5.357  -0.095  1.00  0.62           H   new
ATOM      0 HD23 LEU A  65     -27.662   6.297  -1.319  1.00  0.62           H   new
ATOM    997  N   GLU A  66     -32.744   5.996  -0.669  1.00  0.63           N
ATOM    998  CA  GLU A  66     -33.897   5.115  -0.811  1.00  0.63           C
ATOM    999  C   GLU A  66     -34.361   5.022  -2.272  1.00  0.63           C
ATOM   1000  O   GLU A  66     -34.580   3.922  -2.791  1.00  0.63           O
ATOM   1001  CB  GLU A  66     -35.071   5.540   0.083  1.00  0.63           C
ATOM   1002  CG  GLU A  66     -36.269   4.570  -0.031  1.00  0.63           C
ATOM   1003  CD  GLU A  66     -37.391   4.847   0.878  1.00  0.63           C
ATOM   1004  OE1 GLU A  66     -37.257   5.718   1.686  1.00  0.63           O
ATOM   1005  OE2 GLU A  66     -38.401   4.196   0.765  1.00  0.63           O1-
ATOM      0  H   GLU A  66     -32.902   6.760  -0.307  1.00  0.63           H   new
ATOM      0  HA  GLU A  66     -33.602   4.238  -0.520  1.00  0.63           H   new
ATOM      0  HB2 GLU A  66     -34.775   5.580   1.006  1.00  0.63           H   new
ATOM      0  HB3 GLU A  66     -35.356   6.434  -0.162  1.00  0.63           H   new
ATOM      0  HG2 GLU A  66     -36.598   4.592  -0.943  1.00  0.63           H   new
ATOM      0  HG3 GLU A  66     -35.953   3.668   0.135  1.00  0.63           H   new
ATOM   1012  N   GLU A  67     -34.468   6.167  -2.957  1.00  0.65           N
ATOM   1013  CA  GLU A  67     -34.936   6.210  -4.348  1.00  0.65           C
ATOM   1014  C   GLU A  67     -34.037   5.420  -5.283  1.00  0.65           C
ATOM   1015  O   GLU A  67     -34.508   4.798  -6.236  1.00  0.65           O
ATOM   1016  CB  GLU A  67     -35.060   7.653  -4.864  1.00  0.65           C
ATOM   1017  CG  GLU A  67     -36.247   8.442  -4.301  1.00  0.65           C
ATOM   1018  CD  GLU A  67     -36.316   9.875  -4.801  1.00  0.65           C
ATOM   1019  OE1 GLU A  67     -35.326  10.377  -5.295  1.00  0.65           O
ATOM   1020  OE2 GLU A  67     -37.361  10.472  -4.684  1.00  0.65           O1-
ATOM      0  H   GLU A  67     -34.272   6.937  -2.629  1.00  0.65           H   new
ATOM      0  HA  GLU A  67     -35.814   5.798  -4.344  1.00  0.65           H   new
ATOM      0  HB2 GLU A  67     -34.242   8.130  -4.652  1.00  0.65           H   new
ATOM      0  HB3 GLU A  67     -35.133   7.631  -5.831  1.00  0.65           H   new
ATOM      0  HG2 GLU A  67     -37.070   7.985  -4.536  1.00  0.65           H   new
ATOM      0  HG3 GLU A  67     -36.192   8.447  -3.333  1.00  0.65           H   new
ATOM   1027  N   ARG A  68     -32.744   5.411  -4.993  1.00  0.66           N
ATOM   1028  CA  ARG A  68     -31.778   4.696  -5.806  1.00  0.66           C
ATOM   1029  C   ARG A  68     -31.654   3.215  -5.442  1.00  0.66           C
ATOM   1030  O   ARG A  68     -30.857   2.494  -6.047  1.00  0.66           O
ATOM   1031  CB  ARG A  68     -30.432   5.356  -5.685  1.00  0.66           C
ATOM   1032  CG  ARG A  68     -30.364   6.740  -6.233  1.00  0.66           C
ATOM   1033  CD  ARG A  68     -30.408   6.749  -7.706  1.00  0.66           C
ATOM   1034  NE  ARG A  68     -30.338   8.097  -8.254  1.00  0.66           N
ATOM   1035  CZ  ARG A  68     -30.386   8.387  -9.573  1.00  0.66           C
ATOM   1036  NH1 ARG A  68     -30.493   7.417 -10.452  1.00  0.66           N1+
ATOM   1037  NH2 ARG A  68     -30.328   9.640  -9.995  1.00  0.66           N
ATOM      0  H   ARG A  68     -32.403   5.820  -4.318  1.00  0.66           H   new
ATOM      0  HA  ARG A  68     -32.101   4.734  -6.720  1.00  0.66           H   new
ATOM      0  HB2 ARG A  68     -30.180   5.380  -4.749  1.00  0.66           H   new
ATOM      0  HB3 ARG A  68     -29.775   4.808  -6.142  1.00  0.66           H   new
ATOM      0  HG2 ARG A  68     -31.103   7.262  -5.884  1.00  0.66           H   new
ATOM      0  HG3 ARG A  68     -29.547   7.167  -5.931  1.00  0.66           H   new
ATOM      0  HD2 ARG A  68     -29.671   6.223  -8.053  1.00  0.66           H   new
ATOM      0  HD3 ARG A  68     -31.226   6.323  -8.006  1.00  0.66           H   new
ATOM      0  HE  ARG A  68     -30.261   8.752  -7.702  1.00  0.66           H   new
ATOM      0 HH11 ARG A  68     -30.532   6.600 -10.188  1.00  0.66           H   new
ATOM      0 HH12 ARG A  68     -30.524   7.599 -11.292  1.00  0.66           H   new
ATOM      0 HH21 ARG A  68     -30.259  10.282  -9.427  1.00  0.66           H   new
ATOM      0 HH22 ARG A  68     -30.359   9.812 -10.837  1.00  0.66           H   new
ATOM   1051  N   GLY A  69     -32.426   2.757  -4.452  1.00  0.67           N
ATOM   1052  CA  GLY A  69     -32.411   1.362  -4.039  1.00  0.67           C
ATOM   1053  C   GLY A  69     -31.267   0.945  -3.113  1.00  0.67           C
ATOM   1054  O   GLY A  69     -30.997  -0.250  -2.987  1.00  0.67           O
ATOM      0  H   GLY A  69     -32.971   3.250  -4.005  1.00  0.67           H   new
ATOM      0  HA2 GLY A  69     -33.250   1.167  -3.594  1.00  0.67           H   new
ATOM      0  HA3 GLY A  69     -32.376   0.809  -4.835  1.00  0.67           H   new
ATOM   1058  N   TYR A  70     -30.566   1.893  -2.482  1.00  0.68           N
ATOM   1059  CA  TYR A  70     -29.468   1.491  -1.610  1.00  0.68           C
ATOM   1060  C   TYR A  70     -30.012   1.117  -0.232  1.00  0.68           C
ATOM   1061  O   TYR A  70     -29.639   0.097   0.333  1.00  0.68           O
ATOM   1062  CB  TYR A  70     -28.434   2.616  -1.461  1.00  0.68           C
ATOM   1063  CG  TYR A  70     -27.651   2.970  -2.693  1.00  0.68           C
ATOM   1064  CD1 TYR A  70     -28.002   4.066  -3.426  1.00  0.68           C
ATOM   1065  CD2 TYR A  70     -26.572   2.207  -3.076  1.00  0.68           C
ATOM   1066  CE1 TYR A  70     -27.290   4.406  -4.558  1.00  0.68           C
ATOM   1067  CE2 TYR A  70     -25.851   2.538  -4.204  1.00  0.68           C
ATOM   1068  CZ  TYR A  70     -26.214   3.638  -4.950  1.00  0.68           C
ATOM   1069  OH  TYR A  70     -25.505   3.972  -6.087  1.00  0.68           O
ATOM      0  H   TYR A  70     -30.705   2.740  -2.543  1.00  0.68           H   new
ATOM      0  HA  TYR A  70     -29.031   0.724  -2.013  1.00  0.68           H   new
ATOM      0  HB2 TYR A  70     -28.894   3.413  -1.153  1.00  0.68           H   new
ATOM      0  HB3 TYR A  70     -27.808   2.363  -0.765  1.00  0.68           H   new
ATOM      0  HD1 TYR A  70     -28.725   4.587  -3.161  1.00  0.68           H   new
ATOM      0  HD2 TYR A  70     -26.328   1.465  -2.572  1.00  0.68           H   new
ATOM      0  HE1 TYR A  70     -27.536   5.152  -5.056  1.00  0.68           H   new
ATOM      0  HE2 TYR A  70     -25.122   2.020  -4.460  1.00  0.68           H   new
ATOM      0  HH  TYR A  70     -24.882   3.421  -6.201  1.00  0.68           H   new
ATOM   1079  N   LEU A  71     -30.906   1.955   0.289  1.00  0.68           N
ATOM   1080  CA  LEU A  71     -31.498   1.777   1.622  1.00  0.68           C
ATOM   1081  C   LEU A  71     -32.999   1.528   1.532  1.00  0.68           C
ATOM   1082  O   LEU A  71     -33.673   2.183   0.751  1.00  0.68           O
ATOM   1083  CB  LEU A  71     -31.241   2.997   2.500  1.00  0.68           C
ATOM   1084  CG  LEU A  71     -31.775   2.945   3.938  1.00  0.68           C
ATOM   1085  CD1 LEU A  71     -31.005   1.888   4.765  1.00  0.68           C
ATOM   1086  CD2 LEU A  71     -31.660   4.328   4.507  1.00  0.68           C
ATOM      0  H   LEU A  71     -31.192   2.653  -0.124  1.00  0.68           H   new
ATOM      0  HA  LEU A  71     -31.075   1.001   2.022  1.00  0.68           H   new
ATOM      0  HB2 LEU A  71     -30.283   3.144   2.539  1.00  0.68           H   new
ATOM      0  HB3 LEU A  71     -31.629   3.771   2.062  1.00  0.68           H   new
ATOM      0  HG  LEU A  71     -32.705   2.670   3.961  1.00  0.68           H   new
ATOM      0 HD11 LEU A  71     -31.354   1.868   5.670  1.00  0.68           H   new
ATOM      0 HD12 LEU A  71     -31.115   1.015   4.357  1.00  0.68           H   new
ATOM      0 HD13 LEU A  71     -30.063   2.118   4.787  1.00  0.68           H   new
ATOM      0 HD21 LEU A  71     -31.990   4.331   5.419  1.00  0.68           H   new
ATOM      0 HD22 LEU A  71     -30.730   4.605   4.499  1.00  0.68           H   new
ATOM      0 HD23 LEU A  71     -32.185   4.943   3.971  1.00  0.68           H   new
ATOM   1098  N   GLN A  72     -33.515   0.564   2.288  1.00  0.69           N
ATOM   1099  CA  GLN A  72     -34.956   0.272   2.313  1.00  0.69           C
ATOM   1100  C   GLN A  72     -35.500   0.193   3.752  1.00  0.69           C
ATOM   1101  O   GLN A  72     -35.633  -0.908   4.274  1.00  0.69           O
ATOM   1102  CB  GLN A  72     -35.240  -1.059   1.598  1.00  0.69           C
ATOM   1103  CG  GLN A  72     -34.899  -1.072   0.090  1.00  0.69           C
ATOM   1104  CD  GLN A  72     -35.886  -0.259  -0.788  1.00  0.69           C
ATOM   1105  NE2 GLN A  72     -35.694   1.044  -0.888  1.00  0.69           N
ATOM   1106  OE1 GLN A  72     -36.821  -0.838  -1.355  1.00  0.69           O
ATOM      0  H   GLN A  72     -33.045   0.059   2.802  1.00  0.69           H   new
ATOM      0  HA  GLN A  72     -35.404   1.000   1.855  1.00  0.69           H   new
ATOM      0  HB2 GLN A  72     -34.735  -1.761   2.037  1.00  0.69           H   new
ATOM      0  HB3 GLN A  72     -36.179  -1.275   1.706  1.00  0.69           H   new
ATOM      0  HG2 GLN A  72     -34.004  -0.718  -0.033  1.00  0.69           H   new
ATOM      0  HG3 GLN A  72     -34.885  -1.991  -0.221  1.00  0.69           H   new
ATOM      0 HE21 GLN A  72     -35.033   1.414  -0.480  1.00  0.69           H   new
ATOM      0 HE22 GLN A  72     -36.230   1.523  -1.361  1.00  0.69           H   new
ATOM   1115  N   PRO A  73     -35.760   1.327   4.442  1.00  0.70           N
ATOM   1116  CA  PRO A  73     -36.172   1.380   5.842  1.00  0.70           C
ATOM   1117  C   PRO A  73     -37.450   0.609   6.090  1.00  0.70           C
ATOM   1118  O   PRO A  73     -38.378   0.689   5.280  1.00  0.70           O
ATOM   1119  CB  PRO A  73     -36.442   2.874   6.075  1.00  0.70           C
ATOM   1120  CG  PRO A  73     -35.629   3.586   5.005  1.00  0.70           C
ATOM   1121  CD  PRO A  73     -35.720   2.660   3.789  1.00  0.70           C
ATOM      0  HA  PRO A  73     -35.501   0.992   6.426  1.00  0.70           H   new
ATOM      0  HB2 PRO A  73     -37.387   3.078   5.993  1.00  0.70           H   new
ATOM      0  HB3 PRO A  73     -36.169   3.147   6.965  1.00  0.70           H   new
ATOM      0  HG2 PRO A  73     -35.991   4.464   4.810  1.00  0.70           H   new
ATOM      0  HG3 PRO A  73     -34.709   3.714   5.285  1.00  0.70           H   new
ATOM      0  HD2 PRO A  73     -36.513   2.831   3.257  1.00  0.70           H   new
ATOM      0  HD3 PRO A  73     -34.957   2.755   3.198  1.00  0.70           H   new
ATOM   1129  N   TYR A  74     -37.548  -0.065   7.227  1.00  0.70           N
ATOM   1130  CA  TYR A  74     -38.806  -0.749   7.551  1.00  0.70           C
ATOM   1131  C   TYR A  74     -38.950  -0.968   9.055  1.00  0.70           C
ATOM   1132  O   TYR A  74     -37.970  -0.848   9.782  1.00  0.70           O
ATOM   1133  CB  TYR A  74     -38.902  -2.076   6.765  1.00  0.70           C
ATOM   1134  CG  TYR A  74     -37.927  -3.196   7.146  1.00  0.70           C
ATOM   1135  CD1 TYR A  74     -38.368  -4.225   7.964  1.00  0.70           C
ATOM   1136  CD2 TYR A  74     -36.608  -3.197   6.687  1.00  0.70           C
ATOM   1137  CE1 TYR A  74     -37.515  -5.263   8.301  1.00  0.70           C
ATOM   1138  CE2 TYR A  74     -35.748  -4.233   7.035  1.00  0.70           C
ATOM   1139  CZ  TYR A  74     -36.204  -5.265   7.835  1.00  0.70           C
ATOM   1140  OH  TYR A  74     -35.370  -6.306   8.182  1.00  0.70           O
ATOM      0  H   TYR A  74     -36.923  -0.142   7.813  1.00  0.70           H   new
ATOM      0  HA  TYR A  74     -39.546  -0.183   7.281  1.00  0.70           H   new
ATOM      0  HB2 TYR A  74     -39.804  -2.418   6.864  1.00  0.70           H   new
ATOM      0  HB3 TYR A  74     -38.776  -1.876   5.824  1.00  0.70           H   new
ATOM      0  HD1 TYR A  74     -39.240  -4.218   8.288  1.00  0.70           H   new
ATOM      0  HD2 TYR A  74     -36.304  -2.503   6.147  1.00  0.70           H   new
ATOM      0  HE1 TYR A  74     -37.819  -5.958   8.839  1.00  0.70           H   new
ATOM      0  HE2 TYR A  74     -34.869  -4.232   6.731  1.00  0.70           H   new
ATOM      0  HH  TYR A  74     -34.613  -6.186   7.837  1.00  0.70           H   new
ATOM   1150  N   GLY A  75     -40.160  -1.284   9.520  1.00  0.69           N
ATOM   1151  CA  GLY A  75     -40.394  -1.695  10.904  1.00  0.69           C
ATOM   1152  C   GLY A  75     -39.938  -0.656  11.909  1.00  0.69           C
ATOM   1153  O   GLY A  75     -40.393   0.498  11.884  1.00  0.69           O
ATOM      0  H   GLY A  75     -40.872  -1.265   9.038  1.00  0.69           H   new
ATOM      0  HA2 GLY A  75     -41.340  -1.868  11.030  1.00  0.69           H   new
ATOM      0  HA3 GLY A  75     -39.928  -2.529  11.073  1.00  0.69           H   new
ATOM   1157  N   LYS A  76     -39.107  -1.098  12.852  1.00  0.68           N
ATOM   1158  CA  LYS A  76     -38.580  -0.194  13.864  1.00  0.68           C
ATOM   1159  C   LYS A  76     -37.236   0.351  13.383  1.00  0.68           C
ATOM   1160  O   LYS A  76     -36.290  -0.414  13.120  1.00  0.68           O
ATOM   1161  CB  LYS A  76     -38.417  -0.873  15.218  1.00  0.68           C
ATOM   1162  CG  LYS A  76     -37.975   0.089  16.352  1.00  0.68           C
ATOM   1163  CD  LYS A  76     -37.988  -0.620  17.706  1.00  0.68           C
ATOM   1164  CE  LYS A  76     -36.860  -1.603  17.734  1.00  0.68           C
ATOM   1165  NZ  LYS A  76     -36.718  -2.345  18.991  1.00  0.68           N1+
ATOM      0  H   LYS A  76     -38.839  -1.912  12.921  1.00  0.68           H   new
ATOM      0  HA  LYS A  76     -39.215   0.528  13.987  1.00  0.68           H   new
ATOM      0  HB2 LYS A  76     -39.258  -1.287  15.466  1.00  0.68           H   new
ATOM      0  HB3 LYS A  76     -37.764  -1.585  15.137  1.00  0.68           H   new
ATOM      0  HG2 LYS A  76     -37.084   0.425  16.167  1.00  0.68           H   new
ATOM      0  HG3 LYS A  76     -38.567   0.857  16.379  1.00  0.68           H   new
ATOM      0  HD2 LYS A  76     -37.893   0.024  18.425  1.00  0.68           H   new
ATOM      0  HD3 LYS A  76     -38.835  -1.074  17.842  1.00  0.68           H   new
ATOM      0  HE2 LYS A  76     -36.984  -2.238  17.011  1.00  0.68           H   new
ATOM      0  HE3 LYS A  76     -36.032  -1.130  17.558  1.00  0.68           H   new
ATOM      0  HZ1 LYS A  76     -36.021  -2.895  18.934  1.00  0.68           H   new
ATOM      0  HZ2 LYS A  76     -36.590  -1.773  19.661  1.00  0.68           H   new
ATOM      0  HZ3 LYS A  76     -37.457  -2.818  19.142  1.00  0.68           H   new
ATOM   1179  N   VAL A  77     -37.149   1.667  13.304  1.00  0.66           N
ATOM   1180  CA  VAL A  77     -35.958   2.325  12.809  1.00  0.66           C
ATOM   1181  C   VAL A  77     -35.294   3.102  13.930  1.00  0.66           C
ATOM   1182  O   VAL A  77     -35.962   3.855  14.640  1.00  0.66           O
ATOM   1183  CB  VAL A  77     -36.332   3.316  11.683  1.00  0.66           C
ATOM   1184  CG1 VAL A  77     -35.078   4.021  11.147  1.00  0.66           C
ATOM   1185  CG2 VAL A  77     -37.136   2.590  10.580  1.00  0.66           C
ATOM      0  H   VAL A  77     -37.780   2.204  13.536  1.00  0.66           H   new
ATOM      0  HA  VAL A  77     -35.352   1.649  12.468  1.00  0.66           H   new
ATOM      0  HB  VAL A  77     -36.907   4.011  12.040  1.00  0.66           H   new
ATOM      0 HG11 VAL A  77     -35.330   4.638  10.442  1.00  0.66           H   new
ATOM      0 HG12 VAL A  77     -34.649   4.510  11.867  1.00  0.66           H   new
ATOM      0 HG13 VAL A  77     -34.462   3.361  10.793  1.00  0.66           H   new
ATOM      0 HG21 VAL A  77     -37.366   3.220   9.879  1.00  0.66           H   new
ATOM      0 HG22 VAL A  77     -36.600   1.873  10.207  1.00  0.66           H   new
ATOM      0 HG23 VAL A  77     -37.948   2.221  10.961  1.00  0.66           H   new
ATOM   1195  N   VAL A  78     -33.997   2.916  14.097  1.00  0.65           N
ATOM   1196  CA  VAL A  78     -33.265   3.663  15.106  1.00  0.65           C
ATOM   1197  C   VAL A  78     -32.281   4.593  14.435  1.00  0.65           C
ATOM   1198  O   VAL A  78     -31.550   4.188  13.535  1.00  0.65           O
ATOM   1199  CB  VAL A  78     -32.539   2.751  16.105  1.00  0.65           C
ATOM   1200  CG1 VAL A  78     -31.742   3.611  17.061  1.00  0.65           C
ATOM   1201  CG2 VAL A  78     -33.576   1.916  16.872  1.00  0.65           C
ATOM      0  H   VAL A  78     -33.522   2.365  13.639  1.00  0.65           H   new
ATOM      0  HA  VAL A  78     -33.912   4.177  15.614  1.00  0.65           H   new
ATOM      0  HB  VAL A  78     -31.937   2.150  15.639  1.00  0.65           H   new
ATOM      0 HG11 VAL A  78     -31.279   3.044  17.697  1.00  0.65           H   new
ATOM      0 HG12 VAL A  78     -31.094   4.134  16.563  1.00  0.65           H   new
ATOM      0 HG13 VAL A  78     -32.341   4.207  17.537  1.00  0.65           H   new
ATOM      0 HG21 VAL A  78     -33.122   1.338  17.505  1.00  0.65           H   new
ATOM      0 HG22 VAL A  78     -34.179   2.507  17.350  1.00  0.65           H   new
ATOM      0 HG23 VAL A  78     -34.083   1.375  16.246  1.00  0.65           H   new
ATOM   1211  N   ASP A  79     -32.333   5.853  14.837  1.00  0.64           N
ATOM   1212  CA  ASP A  79     -31.493   6.917  14.314  1.00  0.64           C
ATOM   1213  C   ASP A  79     -30.556   7.436  15.393  1.00  0.64           C
ATOM   1214  O   ASP A  79     -30.958   8.182  16.282  1.00  0.64           O
ATOM   1215  CB  ASP A  79     -32.378   8.018  13.747  1.00  0.64           C
ATOM   1216  CG  ASP A  79     -31.665   9.225  13.164  1.00  0.64           C
ATOM   1217  OD1 ASP A  79     -30.441   9.332  13.241  1.00  0.64           O
ATOM   1218  OD2 ASP A  79     -32.392  10.120  12.714  1.00  0.64           O1-
ATOM      0  H   ASP A  79     -32.879   6.122  15.445  1.00  0.64           H   new
ATOM      0  HA  ASP A  79     -30.935   6.576  13.598  1.00  0.64           H   new
ATOM      0  HB2 ASP A  79     -32.938   7.632  13.055  1.00  0.64           H   new
ATOM      0  HB3 ASP A  79     -32.970   8.325  14.452  1.00  0.64           H   new
ATOM   1223  N   LEU A  80     -29.293   7.063  15.309  1.00  0.64           N
ATOM   1224  CA  LEU A  80     -28.361   7.396  16.377  1.00  0.64           C
ATOM   1225  C   LEU A  80     -27.686   8.761  16.228  1.00  0.64           C
ATOM   1226  O   LEU A  80     -26.794   9.101  17.003  1.00  0.64           O
ATOM   1227  CB  LEU A  80     -27.327   6.288  16.506  1.00  0.64           C
ATOM   1228  CG  LEU A  80     -27.906   4.950  16.919  1.00  0.64           C
ATOM   1229  CD1 LEU A  80     -26.790   3.926  17.013  1.00  0.64           C
ATOM   1230  CD2 LEU A  80     -28.662   5.102  18.242  1.00  0.64           C
ATOM      0  H   LEU A  80     -28.955   6.622  14.653  1.00  0.64           H   new
ATOM      0  HA  LEU A  80     -28.885   7.467  17.190  1.00  0.64           H   new
ATOM      0  HB2 LEU A  80     -26.870   6.184  15.657  1.00  0.64           H   new
ATOM      0  HB3 LEU A  80     -26.659   6.556  17.156  1.00  0.64           H   new
ATOM      0  HG  LEU A  80     -28.540   4.637  16.255  1.00  0.64           H   new
ATOM      0 HD11 LEU A  80     -27.159   3.069  17.277  1.00  0.64           H   new
ATOM      0 HD12 LEU A  80     -26.357   3.839  16.149  1.00  0.64           H   new
ATOM      0 HD13 LEU A  80     -26.140   4.215  17.672  1.00  0.64           H   new
ATOM      0 HD21 LEU A  80     -29.032   4.244  18.504  1.00  0.64           H   new
ATOM      0 HD22 LEU A  80     -28.053   5.415  18.929  1.00  0.64           H   new
ATOM      0 HD23 LEU A  80     -29.381   5.743  18.132  1.00  0.64           H   new
ATOM   1242  N   GLY A  81     -28.069   9.522  15.208  1.00  0.65           N
ATOM   1243  CA  GLY A  81     -27.501  10.845  14.973  1.00  0.65           C
ATOM   1244  C   GLY A  81     -28.617  11.768  14.520  1.00  0.65           C
ATOM   1245  O   GLY A  81     -28.475  12.463  13.515  1.00  0.65           O
ATOM      0  H   GLY A  81     -28.664   9.287  14.634  1.00  0.65           H   new
ATOM      0  HA2 GLY A  81     -27.089  11.185  15.783  1.00  0.65           H   new
ATOM      0  HA3 GLY A  81     -26.805  10.799  14.299  1.00  0.65           H   new
ATOM   1249  N   CYS A  82     -29.752  11.751  15.222  1.00  0.65           N
ATOM   1250  CA  CYS A  82     -30.896  12.470  14.670  1.00  0.65           C
ATOM   1251  C   CYS A  82     -30.714  13.973  14.581  1.00  0.65           C
ATOM   1252  O   CYS A  82     -31.256  14.603  13.668  1.00  0.65           O
ATOM   1253  CB  CYS A  82     -32.161  12.224  15.505  1.00  0.65           C
ATOM   1254  SG  CYS A  82     -32.238  13.073  17.122  1.00  0.65           S
ATOM      0  H   CYS A  82     -29.877  11.354  15.975  1.00  0.65           H   new
ATOM      0  HA  CYS A  82     -30.979  12.117  13.770  1.00  0.65           H   new
ATOM      0  HB2 CYS A  82     -32.930  12.496  14.981  1.00  0.65           H   new
ATOM      0  HB3 CYS A  82     -32.245  11.270  15.657  1.00  0.65           H   new
ATOM      0  HG  CYS A  82     -32.150  14.258  16.957  1.00  0.65           H   new
ATOM   1260  N   GLY A  83     -29.912  14.560  15.464  1.00  0.66           N
ATOM   1261  CA  GLY A  83     -29.769  16.007  15.415  1.00  0.66           C
ATOM   1262  C   GLY A  83     -31.177  16.563  15.461  1.00  0.66           C
ATOM   1263  O   GLY A  83     -31.982  16.150  16.298  1.00  0.66           O
ATOM      0  H   GLY A  83     -29.460  14.158  16.075  1.00  0.66           H   new
ATOM      0  HA2 GLY A  83     -29.243  16.330  16.163  1.00  0.66           H   new
ATOM      0  HA3 GLY A  83     -29.312  16.284  14.606  1.00  0.66           H   new
ATOM   1267  N   ARG A  84     -31.480  17.431  14.495  1.00  0.66           N
ATOM   1268  CA  ARG A  84     -32.788  18.065  14.294  1.00  0.66           C
ATOM   1269  C   ARG A  84     -33.956  17.054  14.187  1.00  0.66           C
ATOM   1270  O   ARG A  84     -35.091  17.370  14.555  1.00  0.66           O
ATOM   1271  CB  ARG A  84     -32.751  18.936  13.039  1.00  0.66           C
ATOM   1272  CG  ARG A  84     -33.988  19.783  12.776  1.00  0.66           C
ATOM   1273  CD  ARG A  84     -33.793  20.647  11.581  1.00  0.66           C
ATOM   1274  NE  ARG A  84     -32.779  21.663  11.798  1.00  0.66           N
ATOM   1275  CZ  ARG A  84     -33.025  22.851  12.380  1.00  0.66           C
ATOM   1276  NH1 ARG A  84     -34.244  23.122  12.773  1.00  0.66           N1+
ATOM   1277  NH2 ARG A  84     -32.052  23.728  12.551  1.00  0.66           N
ATOM      0  H   ARG A  84     -30.901  17.679  13.910  1.00  0.66           H   new
ATOM      0  HA  ARG A  84     -32.957  18.604  15.083  1.00  0.66           H   new
ATOM      0  HB2 ARG A  84     -31.984  19.526  13.099  1.00  0.66           H   new
ATOM      0  HB3 ARG A  84     -32.606  18.360  12.272  1.00  0.66           H   new
ATOM      0  HG2 ARG A  84     -34.757  19.207  12.642  1.00  0.66           H   new
ATOM      0  HG3 ARG A  84     -34.178  20.334  13.551  1.00  0.66           H   new
ATOM      0  HD2 ARG A  84     -33.540  20.096  10.824  1.00  0.66           H   new
ATOM      0  HD3 ARG A  84     -34.633  21.075  11.353  1.00  0.66           H   new
ATOM      0  HE  ARG A  84     -31.976  21.496  11.540  1.00  0.66           H   new
ATOM      0 HH11 ARG A  84     -34.871  22.545  12.658  1.00  0.66           H   new
ATOM      0 HH12 ARG A  84     -34.417  23.877  13.147  1.00  0.66           H   new
ATOM      0 HH21 ARG A  84     -31.254  23.542  12.290  1.00  0.66           H   new
ATOM      0 HH22 ARG A  84     -32.216  24.485  12.924  1.00  0.66           H   new
ATOM   1291  N   GLY A  85     -33.688  15.855  13.658  1.00  0.65           N
ATOM   1292  CA  GLY A  85     -34.726  14.848  13.436  1.00  0.65           C
ATOM   1293  C   GLY A  85     -34.953  14.576  11.949  1.00  0.65           C
ATOM   1294  O   GLY A  85     -35.885  13.866  11.575  1.00  0.65           O
ATOM      0  H   GLY A  85     -32.900  15.606  13.419  1.00  0.65           H   new
ATOM      0  HA2 GLY A  85     -34.475  14.023  13.880  1.00  0.65           H   new
ATOM      0  HA3 GLY A  85     -35.556  15.146  13.840  1.00  0.65           H   new
ATOM   1298  N   GLY A  86     -34.065  15.095  11.105  1.00  0.64           N
ATOM   1299  CA  GLY A  86     -34.148  14.944   9.647  1.00  0.64           C
ATOM   1300  C   GLY A  86     -34.353  13.524   9.126  1.00  0.64           C
ATOM   1301  O   GLY A  86     -35.318  13.265   8.392  1.00  0.64           O
ATOM      0  H   GLY A  86     -33.385  15.553  11.364  1.00  0.64           H   new
ATOM      0  HA2 GLY A  86     -34.878  15.495   9.325  1.00  0.64           H   new
ATOM      0  HA3 GLY A  86     -33.333  15.297   9.257  1.00  0.64           H   new
ATOM   1305  N   TRP A  87     -33.463  12.601   9.481  1.00  0.63           N
ATOM   1306  CA  TRP A  87     -33.588  11.249   8.948  1.00  0.63           C
ATOM   1307  C   TRP A  87     -34.790  10.541   9.554  1.00  0.63           C
ATOM   1308  O   TRP A  87     -35.443   9.729   8.888  1.00  0.63           O
ATOM   1309  CB  TRP A  87     -32.349  10.428   9.269  1.00  0.63           C
ATOM   1310  CG  TRP A  87     -31.091  10.845   8.576  1.00  0.63           C
ATOM   1311  CD1 TRP A  87     -30.838  11.985   7.908  1.00  0.63           C
ATOM   1312  CD2 TRP A  87     -29.894  10.059   8.481  1.00  0.63           C
ATOM   1313  CE2 TRP A  87     -28.982  10.780   7.737  1.00  0.63           C
ATOM   1314  CE3 TRP A  87     -29.549   8.838   8.949  1.00  0.63           C
ATOM   1315  NE1 TRP A  87     -29.557  11.953   7.403  1.00  0.63           N
ATOM   1316  CZ2 TRP A  87     -27.726  10.288   7.441  1.00  0.63           C
ATOM   1317  CZ3 TRP A  87     -28.288   8.317   8.657  1.00  0.63           C
ATOM   1318  CH2 TRP A  87     -27.404   9.013   7.928  1.00  0.63           C
ATOM      0  H   TRP A  87     -32.799  12.731  10.012  1.00  0.63           H   new
ATOM      0  HA  TRP A  87     -33.697  11.326   7.987  1.00  0.63           H   new
ATOM      0  HB2 TRP A  87     -32.197  10.464  10.226  1.00  0.63           H   new
ATOM      0  HB3 TRP A  87     -32.529   9.502   9.045  1.00  0.63           H   new
ATOM      0  HD1 TRP A  87     -31.437  12.688   7.803  1.00  0.63           H   new
ATOM      0  HE1 TRP A  87     -29.184  12.580   6.948  1.00  0.63           H   new
ATOM      0  HE3 TRP A  87     -30.149   8.348   9.463  1.00  0.63           H   new
ATOM      0  HZ2 TRP A  87     -27.119  10.782   6.939  1.00  0.63           H   new
ATOM      0  HZ3 TRP A  87     -28.057   7.473   8.973  1.00  0.63           H   new
ATOM      0  HH2 TRP A  87     -26.569   8.647   7.744  1.00  0.63           H   new
ATOM   1329  N   SER A  88     -35.097  10.877  10.808  1.00  0.62           N
ATOM   1330  CA  SER A  88     -36.215  10.274  11.511  1.00  0.62           C
ATOM   1331  C   SER A  88     -37.549  10.647  10.879  1.00  0.62           C
ATOM   1332  O   SER A  88     -38.402   9.782  10.646  1.00  0.62           O
ATOM   1333  CB  SER A  88     -36.208  10.724  12.956  1.00  0.62           C
ATOM   1334  OG  SER A  88     -35.091  10.204  13.677  1.00  0.62           O
ATOM      0  H   SER A  88     -34.662  11.459  11.268  1.00  0.62           H   new
ATOM      0  HA  SER A  88     -36.113   9.311  11.455  1.00  0.62           H   new
ATOM      0  HB2 SER A  88     -36.191  11.693  12.991  1.00  0.62           H   new
ATOM      0  HB3 SER A  88     -37.030  10.439  13.386  1.00  0.62           H   new
ATOM      0  HG  SER A  88     -34.393  10.301  13.220  1.00  0.62           H   new
ATOM   1340  N   TYR A  89     -37.709  11.932  10.546  1.00  0.62           N
ATOM   1341  CA  TYR A  89     -38.943  12.373   9.922  1.00  0.62           C
ATOM   1342  C   TYR A  89     -39.055  11.760   8.550  1.00  0.62           C
ATOM   1343  O   TYR A  89     -40.127  11.336   8.133  1.00  0.62           O
ATOM   1344  CB  TYR A  89     -39.020  13.897   9.830  1.00  0.62           C
ATOM   1345  CG  TYR A  89     -39.270  14.562  11.159  1.00  0.62           C
ATOM   1346  CD1 TYR A  89     -38.413  15.548  11.626  1.00  0.62           C
ATOM   1347  CD2 TYR A  89     -40.358  14.167  11.921  1.00  0.62           C
ATOM   1348  CE1 TYR A  89     -38.644  16.144  12.850  1.00  0.62           C
ATOM   1349  CE2 TYR A  89     -40.592  14.757  13.136  1.00  0.62           C
ATOM   1350  CZ  TYR A  89     -39.744  15.738  13.602  1.00  0.62           C
ATOM   1351  OH  TYR A  89     -40.002  16.320  14.806  1.00  0.62           O
ATOM      0  H   TYR A  89     -37.123  12.548  10.673  1.00  0.62           H   new
ATOM      0  HA  TYR A  89     -39.685  12.080  10.475  1.00  0.62           H   new
ATOM      0  HB2 TYR A  89     -38.191  14.235   9.457  1.00  0.62           H   new
ATOM      0  HB3 TYR A  89     -39.728  14.142   9.214  1.00  0.62           H   new
ATOM      0  HD1 TYR A  89     -37.682  15.808  11.114  1.00  0.62           H   new
ATOM      0  HD2 TYR A  89     -40.929  13.502  11.608  1.00  0.62           H   new
ATOM      0  HE1 TYR A  89     -38.074  16.806  13.168  1.00  0.62           H   new
ATOM      0  HE2 TYR A  89     -41.324  14.495  13.646  1.00  0.62           H   new
ATOM      0  HH  TYR A  89     -39.401  16.880  14.981  1.00  0.62           H   new
ATOM   1361  N   TYR A  90     -37.938  11.667   7.834  1.00  0.62           N
ATOM   1362  CA  TYR A  90     -38.018  11.047   6.531  1.00  0.62           C
ATOM   1363  C   TYR A  90     -38.512   9.613   6.644  1.00  0.62           C
ATOM   1364  O   TYR A  90     -39.495   9.238   6.004  1.00  0.62           O
ATOM   1365  CB  TYR A  90     -36.678  11.041   5.812  1.00  0.62           C
ATOM   1366  CG  TYR A  90     -36.786  10.336   4.508  1.00  0.62           C
ATOM   1367  CD1 TYR A  90     -37.300  10.994   3.415  1.00  0.62           C
ATOM   1368  CD2 TYR A  90     -36.430   9.013   4.415  1.00  0.62           C
ATOM   1369  CE1 TYR A  90     -37.462  10.332   2.234  1.00  0.62           C
ATOM   1370  CE2 TYR A  90     -36.586   8.351   3.238  1.00  0.62           C
ATOM   1371  CZ  TYR A  90     -37.104   9.003   2.150  1.00  0.62           C
ATOM   1372  OH  TYR A  90     -37.282   8.322   0.976  1.00  0.62           O
ATOM      0  H   TYR A  90     -37.160  11.944   8.075  1.00  0.62           H   new
ATOM      0  HA  TYR A  90     -38.645  11.578   6.015  1.00  0.62           H   new
ATOM      0  HB2 TYR A  90     -36.378  11.952   5.669  1.00  0.62           H   new
ATOM      0  HB3 TYR A  90     -36.010  10.607   6.366  1.00  0.62           H   new
ATOM      0  HD1 TYR A  90     -37.537  11.891   3.481  1.00  0.62           H   new
ATOM      0  HD2 TYR A  90     -36.083   8.571   5.156  1.00  0.62           H   new
ATOM      0  HE1 TYR A  90     -37.810  10.772   1.493  1.00  0.62           H   new
ATOM      0  HE2 TYR A  90     -36.341   7.456   3.171  1.00  0.62           H   new
ATOM      0  HH  TYR A  90     -37.283   7.496   1.128  1.00  0.62           H   new
ATOM   1382  N   ALA A  91     -37.853   8.812   7.500  1.00  0.64           N
ATOM   1383  CA  ALA A  91     -38.185   7.396   7.652  1.00  0.64           C
ATOM   1384  C   ALA A  91     -39.625   7.201   8.067  1.00  0.64           C
ATOM   1385  O   ALA A  91     -40.300   6.282   7.612  1.00  0.64           O
ATOM   1386  CB  ALA A  91     -37.288   6.755   8.693  1.00  0.64           C
ATOM      0  H   ALA A  91     -37.207   9.078   8.002  1.00  0.64           H   new
ATOM      0  HA  ALA A  91     -38.050   6.976   6.788  1.00  0.64           H   new
ATOM      0  HB1 ALA A  91     -37.518   5.817   8.785  1.00  0.64           H   new
ATOM      0  HB2 ALA A  91     -36.362   6.835   8.416  1.00  0.64           H   new
ATOM      0  HB3 ALA A  91     -37.410   7.202   9.545  1.00  0.64           H   new
ATOM   1392  N   ALA A  92     -40.124   8.092   8.899  1.00  0.66           N
ATOM   1393  CA  ALA A  92     -41.480   8.001   9.381  1.00  0.66           C
ATOM   1394  C   ALA A  92     -42.528   8.064   8.284  1.00  0.66           C
ATOM   1395  O   ALA A  92     -43.650   7.598   8.482  1.00  0.66           O
ATOM   1396  CB  ALA A  92     -41.733   9.089  10.352  1.00  0.66           C
ATOM      0  H   ALA A  92     -39.684   8.767   9.200  1.00  0.66           H   new
ATOM      0  HA  ALA A  92     -41.562   7.129   9.797  1.00  0.66           H   new
ATOM      0  HB1 ALA A  92     -42.645   9.028  10.676  1.00  0.66           H   new
ATOM      0  HB2 ALA A  92     -41.119   9.006  11.098  1.00  0.66           H   new
ATOM      0  HB3 ALA A  92     -41.601   9.947   9.919  1.00  0.66           H   new
ATOM   1402  N   THR A  93     -42.200   8.673   7.141  1.00  0.69           N
ATOM   1403  CA  THR A  93     -43.161   8.827   6.057  1.00  0.69           C
ATOM   1404  C   THR A  93     -43.080   7.664   5.083  1.00  0.69           C
ATOM   1405  O   THR A  93     -43.796   7.624   4.077  1.00  0.69           O
ATOM   1406  CB  THR A  93     -42.931  10.130   5.278  1.00  0.69           C
ATOM   1407  CG2 THR A  93     -43.006  11.335   6.218  1.00  0.69           C
ATOM   1408  OG1 THR A  93     -41.645  10.101   4.637  1.00  0.69           O
ATOM      0  H   THR A  93     -41.423   9.003   6.978  1.00  0.69           H   new
ATOM      0  HA  THR A  93     -44.039   8.850   6.469  1.00  0.69           H   new
ATOM      0  HB  THR A  93     -43.625  10.211   4.605  1.00  0.69           H   new
ATOM      0  HG1 THR A  93     -41.056   9.892   5.199  1.00  0.69           H   new
ATOM      0 HG21 THR A  93     -42.859  12.150   5.712  1.00  0.69           H   new
ATOM      0 HG22 THR A  93     -43.882  11.367   6.634  1.00  0.69           H   new
ATOM      0 HG23 THR A  93     -42.325  11.253   6.904  1.00  0.69           H   new
ATOM   1416  N   ILE A  94     -42.180   6.729   5.360  1.00  0.71           N
ATOM   1417  CA  ILE A  94     -41.953   5.612   4.478  1.00  0.71           C
ATOM   1418  C   ILE A  94     -42.825   4.425   4.827  1.00  0.71           C
ATOM   1419  O   ILE A  94     -42.935   4.003   5.985  1.00  0.71           O
ATOM   1420  CB  ILE A  94     -40.466   5.241   4.478  1.00  0.71           C
ATOM   1421  CG1 ILE A  94     -39.703   6.467   4.093  1.00  0.71           C
ATOM   1422  CG2 ILE A  94     -40.152   4.075   3.575  1.00  0.71           C
ATOM   1423  CD1 ILE A  94     -40.110   7.030   2.773  1.00  0.71           C
ATOM      0  H   ILE A  94     -41.688   6.730   6.065  1.00  0.71           H   new
ATOM      0  HA  ILE A  94     -42.205   5.880   3.580  1.00  0.71           H   new
ATOM      0  HB  ILE A  94     -40.206   4.942   5.363  1.00  0.71           H   new
ATOM      0 HG12 ILE A  94     -39.825   7.144   4.777  1.00  0.71           H   new
ATOM      0 HG13 ILE A  94     -38.757   6.256   4.069  1.00  0.71           H   new
ATOM      0 HG21 ILE A  94     -39.202   3.883   3.612  1.00  0.71           H   new
ATOM      0 HG22 ILE A  94     -40.651   3.296   3.867  1.00  0.71           H   new
ATOM      0 HG23 ILE A  94     -40.401   4.295   2.664  1.00  0.71           H   new
ATOM      0 HD11 ILE A  94     -39.581   7.820   2.581  1.00  0.71           H   new
ATOM      0 HD12 ILE A  94     -39.964   6.368   2.080  1.00  0.71           H   new
ATOM      0 HD13 ILE A  94     -41.050   7.269   2.799  1.00  0.71           H   new
ATOM   1435  N   ARG A  95     -43.471   3.898   3.804  1.00  0.74           N
ATOM   1436  CA  ARG A  95     -44.359   2.780   3.990  1.00  0.74           C
ATOM   1437  C   ARG A  95     -43.583   1.639   4.600  1.00  0.74           C
ATOM   1438  O   ARG A  95     -42.400   1.461   4.328  1.00  0.74           O
ATOM   1439  CB  ARG A  95     -44.999   2.364   2.680  1.00  0.74           C
ATOM   1440  CG  ARG A  95     -45.996   3.377   2.118  1.00  0.74           C
ATOM   1441  CD  ARG A  95     -46.602   2.928   0.827  1.00  0.74           C
ATOM   1442  NE  ARG A  95     -47.548   3.912   0.303  1.00  0.74           N
ATOM   1443  CZ  ARG A  95     -48.225   3.790  -0.858  1.00  0.74           C
ATOM   1444  NH1 ARG A  95     -48.055   2.728  -1.615  1.00  0.74           N1+
ATOM   1445  NH2 ARG A  95     -49.062   4.742  -1.237  1.00  0.74           N
ATOM      0  H   ARG A  95     -43.406   4.177   2.993  1.00  0.74           H   new
ATOM      0  HA  ARG A  95     -45.078   3.038   4.587  1.00  0.74           H   new
ATOM      0  HB2 ARG A  95     -44.300   2.215   2.024  1.00  0.74           H   new
ATOM      0  HB3 ARG A  95     -45.453   1.516   2.809  1.00  0.74           H   new
ATOM      0  HG2 ARG A  95     -46.701   3.527   2.768  1.00  0.74           H   new
ATOM      0  HG3 ARG A  95     -45.548   4.227   1.983  1.00  0.74           H   new
ATOM      0  HD2 ARG A  95     -45.900   2.775   0.176  1.00  0.74           H   new
ATOM      0  HD3 ARG A  95     -47.056   2.081   0.959  1.00  0.74           H   new
ATOM      0  HE  ARG A  95     -47.683   4.622   0.770  1.00  0.74           H   new
ATOM      0 HH11 ARG A  95     -47.511   2.108  -1.371  1.00  0.74           H   new
ATOM      0 HH12 ARG A  95     -48.488   2.653  -2.354  1.00  0.74           H   new
ATOM      0 HH21 ARG A  95     -49.174   5.437  -0.744  1.00  0.74           H   new
ATOM      0 HH22 ARG A  95     -49.494   4.665  -1.977  1.00  0.74           H   new
ATOM   1459  N   LYS A  96     -44.275   0.885   5.435  1.00  0.75           N
ATOM   1460  CA  LYS A  96     -43.774  -0.254   6.193  1.00  0.75           C
ATOM   1461  C   LYS A  96     -42.869   0.107   7.373  1.00  0.75           C
ATOM   1462  O   LYS A  96     -42.470  -0.802   8.105  1.00  0.75           O
ATOM   1463  CB  LYS A  96     -43.009  -1.221   5.285  1.00  0.75           C
ATOM   1464  CG  LYS A  96     -43.806  -1.756   4.083  1.00  0.75           C
ATOM   1465  CD  LYS A  96     -42.983  -2.756   3.289  1.00  0.75           C
ATOM   1466  CE  LYS A  96     -43.739  -3.251   2.062  1.00  0.75           C
ATOM   1467  NZ  LYS A  96     -42.922  -4.196   1.250  1.00  0.75           N1+
ATOM      0  H   LYS A  96     -45.108   1.033   5.587  1.00  0.75           H   new
ATOM      0  HA  LYS A  96     -44.572  -0.667   6.558  1.00  0.75           H   new
ATOM      0  HB2 LYS A  96     -42.215  -0.773   4.955  1.00  0.75           H   new
ATOM      0  HB3 LYS A  96     -42.709  -1.974   5.818  1.00  0.75           H   new
ATOM      0  HG2 LYS A  96     -44.623  -2.177   4.393  1.00  0.75           H   new
ATOM      0  HG3 LYS A  96     -44.068  -1.019   3.509  1.00  0.75           H   new
ATOM      0  HD2 LYS A  96     -42.149  -2.344   3.013  1.00  0.75           H   new
ATOM      0  HD3 LYS A  96     -42.753  -3.510   3.855  1.00  0.75           H   new
ATOM      0  HE2 LYS A  96     -44.557  -3.690   2.342  1.00  0.75           H   new
ATOM      0  HE3 LYS A  96     -43.997  -2.493   1.514  1.00  0.75           H   new
ATOM      0  HZ1 LYS A  96     -43.392  -4.464   0.544  1.00  0.75           H   new
ATOM      0  HZ2 LYS A  96     -42.181  -3.787   0.974  1.00  0.75           H   new
ATOM      0  HZ3 LYS A  96     -42.704  -4.902   1.746  1.00  0.75           H   new
ATOM   1481  N   VAL A  97     -42.666   1.408   7.642  1.00  0.75           N
ATOM   1482  CA  VAL A  97     -42.019   1.845   8.881  1.00  0.75           C
ATOM   1483  C   VAL A  97     -43.125   1.981   9.919  1.00  0.75           C
ATOM   1484  O   VAL A  97     -44.180   2.553   9.636  1.00  0.75           O
ATOM   1485  CB  VAL A  97     -41.224   3.166   8.709  1.00  0.75           C
ATOM   1486  CG1 VAL A  97     -40.677   3.633  10.039  1.00  0.75           C
ATOM   1487  CG2 VAL A  97     -40.069   2.927   7.717  1.00  0.75           C
ATOM      0  H   VAL A  97     -42.897   2.049   7.117  1.00  0.75           H   new
ATOM      0  HA  VAL A  97     -41.355   1.195   9.160  1.00  0.75           H   new
ATOM      0  HB  VAL A  97     -41.815   3.855   8.367  1.00  0.75           H   new
ATOM      0 HG11 VAL A  97     -40.183   4.459   9.914  1.00  0.75           H   new
ATOM      0 HG12 VAL A  97     -41.410   3.785  10.655  1.00  0.75           H   new
ATOM      0 HG13 VAL A  97     -40.086   2.955  10.402  1.00  0.75           H   new
ATOM      0 HG21 VAL A  97     -39.565   3.748   7.603  1.00  0.75           H   new
ATOM      0 HG22 VAL A  97     -39.484   2.235   8.062  1.00  0.75           H   new
ATOM      0 HG23 VAL A  97     -40.430   2.648   6.861  1.00  0.75           H   new
ATOM   1497  N   GLN A  98     -42.918   1.389  11.089  1.00  0.74           N
ATOM   1498  CA  GLN A  98     -43.906   1.389  12.169  1.00  0.74           C
ATOM   1499  C   GLN A  98     -43.549   2.306  13.329  1.00  0.74           C
ATOM   1500  O   GLN A  98     -44.433   2.892  13.956  1.00  0.74           O
ATOM   1501  CB  GLN A  98     -44.054  -0.031  12.721  1.00  0.74           C
ATOM   1502  CG  GLN A  98     -44.609  -1.065  11.760  1.00  0.74           C
ATOM   1503  CD  GLN A  98     -46.047  -0.777  11.443  1.00  0.74           C
ATOM   1504  NE2 GLN A  98     -46.428  -0.709  10.172  1.00  0.74           N
ATOM   1505  OE1 GLN A  98     -46.821  -0.636  12.397  1.00  0.74           O
ATOM      0  H   GLN A  98     -42.192   0.970  11.283  1.00  0.74           H   new
ATOM      0  HA  GLN A  98     -44.730   1.718  11.778  1.00  0.74           H   new
ATOM      0  HB2 GLN A  98     -43.184  -0.333  13.025  1.00  0.74           H   new
ATOM      0  HB3 GLN A  98     -44.631   0.003  13.500  1.00  0.74           H   new
ATOM      0  HG2 GLN A  98     -44.087  -1.067  10.943  1.00  0.74           H   new
ATOM      0  HG3 GLN A  98     -44.530  -1.950  12.149  1.00  0.74           H   new
ATOM      0 HE21 GLN A  98     -45.850  -0.814   9.544  1.00  0.74           H   new
ATOM      0 HE22 GLN A  98     -47.252  -0.560   9.978  1.00  0.74           H   new
ATOM   1514  N   GLU A  99     -42.259   2.403  13.624  1.00  0.71           N
ATOM   1515  CA  GLU A  99     -41.791   3.209  14.750  1.00  0.71           C
ATOM   1516  C   GLU A  99     -40.387   3.717  14.507  1.00  0.71           C
ATOM   1517  O   GLU A  99     -39.525   2.967  14.056  1.00  0.71           O
ATOM   1518  CB  GLU A  99     -41.852   2.396  16.055  1.00  0.71           C
ATOM   1519  CG  GLU A  99     -41.411   3.153  17.315  1.00  0.71           C
ATOM   1520  CD  GLU A  99     -41.587   2.351  18.594  1.00  0.71           C
ATOM   1521  OE1 GLU A  99     -42.071   1.249  18.529  1.00  0.71           O
ATOM   1522  OE2 GLU A  99     -41.223   2.848  19.641  1.00  0.71           O1-
ATOM      0  H   GLU A  99     -41.634   2.009  13.184  1.00  0.71           H   new
ATOM      0  HA  GLU A  99     -42.378   3.977  14.836  1.00  0.71           H   new
ATOM      0  HB2 GLU A  99     -42.762   2.085  16.183  1.00  0.71           H   new
ATOM      0  HB3 GLU A  99     -41.294   1.609  15.956  1.00  0.71           H   new
ATOM      0  HG2 GLU A  99     -40.478   3.403  17.224  1.00  0.71           H   new
ATOM      0  HG3 GLU A  99     -41.920   3.976  17.385  1.00  0.71           H   new
ATOM   1529  N   VAL A 100     -40.151   4.978  14.818  1.00  0.69           N
ATOM   1530  CA  VAL A 100     -38.835   5.557  14.656  1.00  0.69           C
ATOM   1531  C   VAL A 100     -38.321   6.153  15.975  1.00  0.69           C
ATOM   1532  O   VAL A 100     -39.008   6.954  16.615  1.00  0.69           O
ATOM   1533  CB  VAL A 100     -38.894   6.657  13.599  1.00  0.69           C
ATOM   1534  CG1 VAL A 100     -37.536   7.262  13.417  1.00  0.69           C
ATOM   1535  CG2 VAL A 100     -39.452   6.134  12.278  1.00  0.69           C
ATOM      0  H   VAL A 100     -40.744   5.518  15.127  1.00  0.69           H   new
ATOM      0  HA  VAL A 100     -38.226   4.854  14.380  1.00  0.69           H   new
ATOM      0  HB  VAL A 100     -39.501   7.348  13.908  1.00  0.69           H   new
ATOM      0 HG11 VAL A 100     -37.580   7.960  12.745  1.00  0.69           H   new
ATOM      0 HG12 VAL A 100     -37.235   7.642  14.257  1.00  0.69           H   new
ATOM      0 HG13 VAL A 100     -36.912   6.577  13.131  1.00  0.69           H   new
ATOM      0 HG21 VAL A 100     -39.477   6.855  11.629  1.00  0.69           H   new
ATOM      0 HG22 VAL A 100     -38.885   5.420  11.947  1.00  0.69           H   new
ATOM      0 HG23 VAL A 100     -40.350   5.794  12.418  1.00  0.69           H   new
ATOM   1545  N   ARG A 101     -37.115   5.762  16.380  1.00  0.67           N
ATOM   1546  CA  ARG A 101     -36.519   6.275  17.614  1.00  0.67           C
ATOM   1547  C   ARG A 101     -35.204   6.985  17.330  1.00  0.67           C
ATOM   1548  O   ARG A 101     -34.199   6.336  17.019  1.00  0.67           O
ATOM   1549  CB  ARG A 101     -36.276   5.149  18.601  1.00  0.67           C
ATOM   1550  CG  ARG A 101     -37.528   4.423  19.053  1.00  0.67           C
ATOM   1551  CD  ARG A 101     -37.234   3.347  20.040  1.00  0.67           C
ATOM   1552  NE  ARG A 101     -38.451   2.706  20.490  1.00  0.67           N
ATOM   1553  CZ  ARG A 101     -38.542   1.756  21.435  1.00  0.67           C
ATOM   1554  NH1 ARG A 101     -37.479   1.272  22.063  1.00  0.67           N1+
ATOM   1555  NH2 ARG A 101     -39.748   1.307  21.725  1.00  0.67           N
ATOM      0  H   ARG A 101     -36.624   5.199  15.954  1.00  0.67           H   new
ATOM      0  HA  ARG A 101     -37.144   6.909  17.998  1.00  0.67           H   new
ATOM      0  HB2 ARG A 101     -35.672   4.506  18.198  1.00  0.67           H   new
ATOM      0  HB3 ARG A 101     -35.827   5.510  19.381  1.00  0.67           H   new
ATOM      0  HG2 ARG A 101     -38.144   5.060  19.447  1.00  0.67           H   new
ATOM      0  HG3 ARG A 101     -37.972   4.038  18.281  1.00  0.67           H   new
ATOM      0  HD2 ARG A 101     -36.647   2.687  19.639  1.00  0.67           H   new
ATOM      0  HD3 ARG A 101     -36.762   3.722  20.800  1.00  0.67           H   new
ATOM      0  HE  ARG A 101     -39.184   2.957  20.117  1.00  0.67           H   new
ATOM      0 HH11 ARG A 101     -36.694   1.567  21.870  1.00  0.67           H   new
ATOM      0 HH12 ARG A 101     -37.574   0.664  22.663  1.00  0.67           H   new
ATOM      0 HH21 ARG A 101     -40.435   1.623  21.314  1.00  0.67           H   new
ATOM      0 HH22 ARG A 101     -39.848   0.699  22.325  1.00  0.67           H   new
ATOM   1569  N   GLY A 102     -35.225   8.313  17.414  1.00  0.68           N
ATOM   1570  CA  GLY A 102     -34.037   9.101  17.140  1.00  0.68           C
ATOM   1571  C   GLY A 102     -33.367   9.557  18.418  1.00  0.68           C
ATOM   1572  O   GLY A 102     -34.044   9.907  19.388  1.00  0.68           O
ATOM      0  H   GLY A 102     -35.919   8.773  17.628  1.00  0.68           H   new
ATOM      0  HA2 GLY A 102     -33.413   8.576  16.616  1.00  0.68           H   new
ATOM      0  HA3 GLY A 102     -34.276   9.874  16.605  1.00  0.68           H   new
ATOM   1576  N   TYR A 103     -32.043   9.596  18.394  1.00  0.72           N
ATOM   1577  CA  TYR A 103     -31.263   9.999  19.547  1.00  0.72           C
ATOM   1578  C   TYR A 103     -30.194  11.024  19.210  1.00  0.72           C
ATOM   1579  O   TYR A 103     -29.576  10.979  18.138  1.00  0.72           O
ATOM   1580  CB  TYR A 103     -30.597   8.760  20.158  1.00  0.72           C
ATOM   1581  CG  TYR A 103     -31.582   7.722  20.599  1.00  0.72           C
ATOM   1582  CD1 TYR A 103     -32.052   6.773  19.704  1.00  0.72           C
ATOM   1583  CD2 TYR A 103     -32.026   7.723  21.893  1.00  0.72           C
ATOM   1584  CE1 TYR A 103     -32.965   5.842  20.124  1.00  0.72           C
ATOM   1585  CE2 TYR A 103     -32.934   6.795  22.317  1.00  0.72           C
ATOM   1586  CZ  TYR A 103     -33.403   5.854  21.439  1.00  0.72           C
ATOM   1587  OH  TYR A 103     -34.301   4.913  21.863  1.00  0.72           O
ATOM      0  H   TYR A 103     -31.572   9.388  17.705  1.00  0.72           H   new
ATOM      0  HA  TYR A 103     -31.872  10.417  20.176  1.00  0.72           H   new
ATOM      0  HB2 TYR A 103     -29.993   8.370  19.507  1.00  0.72           H   new
ATOM      0  HB3 TYR A 103     -30.058   9.031  20.918  1.00  0.72           H   new
ATOM      0  HD1 TYR A 103     -31.750   6.769  18.825  1.00  0.72           H   new
ATOM      0  HD2 TYR A 103     -31.707   8.361  22.489  1.00  0.72           H   new
ATOM      0  HE1 TYR A 103     -33.289   5.205  19.529  1.00  0.72           H   new
ATOM      0  HE2 TYR A 103     -33.232   6.802  23.198  1.00  0.72           H   new
ATOM      0  HH  TYR A 103     -34.476   5.038  22.675  1.00  0.72           H   new
ATOM   1597  N   THR A 104     -29.947  11.914  20.161  1.00  0.79           N
ATOM   1598  CA  THR A 104     -28.835  12.844  20.064  1.00  0.79           C
ATOM   1599  C   THR A 104     -28.325  13.306  21.409  1.00  0.79           C
ATOM   1600  O   THR A 104     -29.054  13.357  22.402  1.00  0.79           O
ATOM   1601  CB  THR A 104     -29.144  14.069  19.195  1.00  0.79           C
ATOM   1602  CG2 THR A 104     -30.252  14.883  19.749  1.00  0.79           C
ATOM   1603  OG1 THR A 104     -27.936  14.887  19.091  1.00  0.79           O
ATOM      0  H   THR A 104     -30.417  11.995  20.877  1.00  0.79           H   new
ATOM      0  HA  THR A 104     -28.137  12.329  19.631  1.00  0.79           H   new
ATOM      0  HB  THR A 104     -29.426  13.758  18.321  1.00  0.79           H   new
ATOM      0  HG1 THR A 104     -28.094  15.561  18.615  1.00  0.79           H   new
ATOM      0 HG21 THR A 104     -30.414  15.645  19.171  1.00  0.79           H   new
ATOM      0 HG22 THR A 104     -31.055  14.342  19.803  1.00  0.79           H   new
ATOM      0 HG23 THR A 104     -30.012  15.195  20.636  1.00  0.79           H   new
ATOM   1611  N   LYS A 105     -27.066  13.692  21.401  1.00  0.90           N
ATOM   1612  CA  LYS A 105     -26.382  14.202  22.568  1.00  0.90           C
ATOM   1613  C   LYS A 105     -26.779  15.650  22.785  1.00  0.90           C
ATOM   1614  O   LYS A 105     -26.742  16.154  23.910  1.00  0.90           O
ATOM   1615  CB  LYS A 105     -24.871  14.068  22.383  1.00  0.90           C
ATOM   1616  CG  LYS A 105     -24.051  14.285  23.641  1.00  0.90           C
ATOM   1617  CD  LYS A 105     -22.571  13.947  23.392  1.00  0.90           C
ATOM   1618  CE  LYS A 105     -21.758  13.967  24.680  1.00  0.90           C
ATOM   1619  NZ  LYS A 105     -20.305  13.702  24.434  1.00  0.90           N1+
ATOM      0  H   LYS A 105     -26.572  13.664  20.698  1.00  0.90           H   new
ATOM      0  HA  LYS A 105     -26.635  13.689  23.351  1.00  0.90           H   new
ATOM      0  HB2 LYS A 105     -24.678  13.183  22.036  1.00  0.90           H   new
ATOM      0  HB3 LYS A 105     -24.583  14.705  21.711  1.00  0.90           H   new
ATOM      0  HG2 LYS A 105     -24.132  15.207  23.930  1.00  0.90           H   new
ATOM      0  HG3 LYS A 105     -24.398  13.731  24.358  1.00  0.90           H   new
ATOM      0  HD2 LYS A 105     -22.505  13.070  22.982  1.00  0.90           H   new
ATOM      0  HD3 LYS A 105     -22.196  14.583  22.763  1.00  0.90           H   new
ATOM      0  HE2 LYS A 105     -21.859  14.830  25.112  1.00  0.90           H   new
ATOM      0  HE3 LYS A 105     -22.108  13.301  25.292  1.00  0.90           H   new
ATOM      0  HZ1 LYS A 105     -19.864  13.722  25.207  1.00  0.90           H   new
ATOM      0  HZ2 LYS A 105     -20.209  12.901  24.058  1.00  0.90           H   new
ATOM      0  HZ3 LYS A 105     -19.977  14.326  23.890  1.00  0.90           H   new
ATOM   1633  N   GLY A 106     -27.102  16.337  21.688  1.00  1.02           N
ATOM   1634  CA  GLY A 106     -27.412  17.756  21.766  1.00  1.02           C
ATOM   1635  C   GLY A 106     -26.214  18.508  22.321  1.00  1.02           C
ATOM   1636  O   GLY A 106     -25.071  18.116  22.082  1.00  1.02           O
ATOM      0  H   GLY A 106     -27.146  16.000  20.898  1.00  1.02           H   new
ATOM      0  HA2 GLY A 106     -27.640  18.096  20.886  1.00  1.02           H   new
ATOM      0  HA3 GLY A 106     -28.186  17.897  22.334  1.00  1.02           H   new
ATOM   1640  N   GLY A 107     -26.471  19.560  23.084  1.00  1.12           N
ATOM   1641  CA  GLY A 107     -25.405  20.358  23.673  1.00  1.12           C
ATOM   1642  C   GLY A 107     -25.134  21.700  22.972  1.00  1.12           C
ATOM   1643  O   GLY A 107     -25.696  22.009  21.913  1.00  1.12           O
ATOM      0  H   GLY A 107     -27.264  19.832  23.275  1.00  1.12           H   new
ATOM      0  HA2 GLY A 107     -25.625  20.532  24.601  1.00  1.12           H   new
ATOM      0  HA3 GLY A 107     -24.588  19.835  23.668  1.00  1.12           H   new
ATOM   1647  N   PRO A 108     -24.188  22.482  23.514  1.00  1.18           N
ATOM   1648  CA  PRO A 108     -23.893  23.873  23.195  1.00  1.18           C
ATOM   1649  C   PRO A 108     -23.182  24.089  21.872  1.00  1.18           C
ATOM   1650  O   PRO A 108     -22.005  24.441  21.829  1.00  1.18           O
ATOM   1651  CB  PRO A 108     -22.998  24.276  24.368  1.00  1.18           C
ATOM   1652  CG  PRO A 108     -22.270  23.010  24.742  1.00  1.18           C
ATOM   1653  CD  PRO A 108     -23.277  21.897  24.525  1.00  1.18           C
ATOM      0  HA  PRO A 108     -24.703  24.395  23.087  1.00  1.18           H   new
ATOM      0  HB2 PRO A 108     -22.378  24.978  24.114  1.00  1.18           H   new
ATOM      0  HB3 PRO A 108     -23.521  24.615  25.111  1.00  1.18           H   new
ATOM      0  HG2 PRO A 108     -21.482  22.883  24.191  1.00  1.18           H   new
ATOM      0  HG3 PRO A 108     -21.970  23.037  25.664  1.00  1.18           H   new
ATOM      0  HD2 PRO A 108     -22.854  21.085  24.204  1.00  1.18           H   new
ATOM      0  HD3 PRO A 108     -23.745  21.668  25.343  1.00  1.18           H   new
ATOM   1661  N   GLY A 109     -23.924  23.897  20.788  1.00  1.19           N
ATOM   1662  CA  GLY A 109     -23.382  24.048  19.445  1.00  1.19           C
ATOM   1663  C   GLY A 109     -23.844  22.943  18.510  1.00  1.19           C
ATOM   1664  O   GLY A 109     -23.499  22.940  17.327  1.00  1.19           O
ATOM      0  H   GLY A 109     -24.755  23.676  20.811  1.00  1.19           H   new
ATOM      0  HA2 GLY A 109     -23.651  24.907  19.085  1.00  1.19           H   new
ATOM      0  HA3 GLY A 109     -22.413  24.049  19.488  1.00  1.19           H   new
ATOM   1668  N   HIS A 110     -24.624  22.012  19.038  1.00  1.16           N
ATOM   1669  CA  HIS A 110     -25.146  20.915  18.243  1.00  1.16           C
ATOM   1670  C   HIS A 110     -26.583  21.266  17.850  1.00  1.16           C
ATOM   1671  O   HIS A 110     -27.156  22.200  18.406  1.00  1.16           O
ATOM   1672  CB  HIS A 110     -25.003  19.625  19.026  1.00  1.16           C
ATOM   1673  CG  HIS A 110     -23.542  19.350  19.344  1.00  1.16           C
ATOM   1674  CD2 HIS A 110     -22.864  19.425  20.518  1.00  1.16           C
ATOM   1675  ND1 HIS A 110     -22.596  18.995  18.377  1.00  1.16           N
ATOM   1676  CE1 HIS A 110     -21.418  18.854  18.959  1.00  1.16           C
ATOM   1677  NE2 HIS A 110     -21.554  19.108  20.255  1.00  1.16           N
ATOM      0  H   HIS A 110     -24.864  21.999  19.864  1.00  1.16           H   new
ATOM      0  HA  HIS A 110     -24.651  20.779  17.420  1.00  1.16           H   new
ATOM      0  HB2 HIS A 110     -25.513  19.682  19.849  1.00  1.16           H   new
ATOM      0  HB3 HIS A 110     -25.372  18.888  18.515  1.00  1.16           H   new
ATOM      0  HD1 HIS A 110     -22.755  18.886  17.539  1.00  1.16           H   new
ATOM      0  HD2 HIS A 110     -23.221  19.650  21.347  1.00  1.16           H   new
ATOM      0  HE1 HIS A 110     -20.626  18.617  18.532  1.00  1.16           H   new
ATOM   1685  N   GLU A 111     -27.158  20.555  16.882  1.00  1.11           N
ATOM   1686  CA  GLU A 111     -28.501  20.916  16.395  1.00  1.11           C
ATOM   1687  C   GLU A 111     -29.683  20.866  17.378  1.00  1.11           C
ATOM   1688  O   GLU A 111     -30.520  21.770  17.339  1.00  1.11           O
ATOM   1689  CB  GLU A 111     -28.883  20.015  15.213  1.00  1.11           C
ATOM   1690  CG  GLU A 111     -28.105  20.256  13.931  1.00  1.11           C
ATOM   1691  CD  GLU A 111     -28.500  19.338  12.764  1.00  1.11           C
ATOM   1692  OE1 GLU A 111     -29.318  18.440  12.928  1.00  1.11           O
ATOM   1693  OE2 GLU A 111     -27.976  19.552  11.697  1.00  1.11           O1-
ATOM      0  H   GLU A 111     -26.801  19.873  16.497  1.00  1.11           H   new
ATOM      0  HA  GLU A 111     -28.386  21.855  16.179  1.00  1.11           H   new
ATOM      0  HB2 GLU A 111     -28.761  19.090  15.478  1.00  1.11           H   new
ATOM      0  HB3 GLU A 111     -29.828  20.134  15.027  1.00  1.11           H   new
ATOM      0  HG2 GLU A 111     -28.230  21.179  13.659  1.00  1.11           H   new
ATOM      0  HG3 GLU A 111     -27.159  20.140  14.113  1.00  1.11           H   new
ATOM   1700  N   GLU A 112     -29.723  19.848  18.254  1.00  1.06           N
ATOM   1701  CA  GLU A 112     -30.864  19.589  19.155  1.00  1.06           C
ATOM   1702  C   GLU A 112     -32.109  19.249  18.297  1.00  1.06           C
ATOM   1703  O   GLU A 112     -32.288  19.816  17.226  1.00  1.06           O
ATOM   1704  CB  GLU A 112     -31.183  20.780  20.091  1.00  1.06           C
ATOM   1705  CG  GLU A 112     -30.122  21.152  21.141  1.00  1.06           C
ATOM   1706  CD  GLU A 112     -29.895  20.097  22.165  1.00  1.06           C
ATOM   1707  OE1 GLU A 112     -30.484  19.056  22.054  1.00  1.06           O
ATOM   1708  OE2 GLU A 112     -29.162  20.344  23.105  1.00  1.06           O1-
ATOM      0  H   GLU A 112     -29.081  19.282  18.343  1.00  1.06           H   new
ATOM      0  HA  GLU A 112     -30.621  18.845  19.728  1.00  1.06           H   new
ATOM      0  HB2 GLU A 112     -31.347  21.561  19.539  1.00  1.06           H   new
ATOM      0  HB3 GLU A 112     -32.011  20.583  20.557  1.00  1.06           H   new
ATOM      0  HG2 GLU A 112     -29.284  21.339  20.690  1.00  1.06           H   new
ATOM      0  HG3 GLU A 112     -30.393  21.970  21.586  1.00  1.06           H   new
ATOM   1715  N   PRO A 113     -32.958  18.291  18.683  1.00  1.03           N
ATOM   1716  CA  PRO A 113     -34.113  17.884  17.913  1.00  1.03           C
ATOM   1717  C   PRO A 113     -35.161  18.975  17.880  1.00  1.03           C
ATOM   1718  O   PRO A 113     -35.322  19.715  18.856  1.00  1.03           O
ATOM   1719  CB  PRO A 113     -34.601  16.652  18.659  1.00  1.03           C
ATOM   1720  CG  PRO A 113     -34.153  16.854  20.063  1.00  1.03           C
ATOM   1721  CD  PRO A 113     -32.827  17.625  19.961  1.00  1.03           C
ATOM      0  HA  PRO A 113     -33.913  17.705  16.981  1.00  1.03           H   new
ATOM      0  HB2 PRO A 113     -35.566  16.568  18.606  1.00  1.03           H   new
ATOM      0  HB3 PRO A 113     -34.225  15.841  18.283  1.00  1.03           H   new
ATOM      0  HG2 PRO A 113     -34.810  17.355  20.571  1.00  1.03           H   new
ATOM      0  HG3 PRO A 113     -34.030  16.005  20.516  1.00  1.03           H   new
ATOM      0  HD2 PRO A 113     -32.718  18.257  20.689  1.00  1.03           H   new
ATOM      0  HD3 PRO A 113     -32.060  17.031  19.983  1.00  1.03           H   new
ATOM   1729  N   MET A 114     -35.925  19.026  16.800  1.00  1.02           N
ATOM   1730  CA  MET A 114     -37.031  19.962  16.681  1.00  1.02           C
ATOM   1731  C   MET A 114     -38.300  19.190  16.393  1.00  1.02           C
ATOM   1732  O   MET A 114     -38.286  18.197  15.661  1.00  1.02           O
ATOM   1733  CB  MET A 114     -36.768  21.015  15.607  1.00  1.02           C
ATOM   1734  CG  MET A 114     -37.881  22.073  15.496  1.00  1.02           C
ATOM   1735  SD  MET A 114     -37.524  23.386  14.324  1.00  1.02           S
ATOM   1736  CE  MET A 114     -39.017  24.363  14.510  1.00  1.02           C
ATOM      0  H   MET A 114     -35.817  18.518  16.114  1.00  1.02           H   new
ATOM      0  HA  MET A 114     -37.128  20.441  17.519  1.00  1.02           H   new
ATOM      0  HB2 MET A 114     -35.928  21.459  15.799  1.00  1.02           H   new
ATOM      0  HB3 MET A 114     -36.665  20.573  14.750  1.00  1.02           H   new
ATOM      0  HG2 MET A 114     -38.706  21.635  15.236  1.00  1.02           H   new
ATOM      0  HG3 MET A 114     -38.031  22.464  16.371  1.00  1.02           H   new
ATOM      0  HE1 MET A 114     -38.975  25.134  13.923  1.00  1.02           H   new
ATOM      0  HE2 MET A 114     -39.789  23.823  14.279  1.00  1.02           H   new
ATOM      0  HE3 MET A 114     -39.096  24.662  15.429  1.00  1.02           H   new
ATOM   1746  N   LEU A 115     -39.393  19.631  16.988  1.00  1.00           N
ATOM   1747  CA  LEU A 115     -40.659  18.955  16.804  1.00  1.00           C
ATOM   1748  C   LEU A 115     -41.466  19.568  15.666  1.00  1.00           C
ATOM   1749  O   LEU A 115     -41.945  20.701  15.746  1.00  1.00           O
ATOM   1750  CB  LEU A 115     -41.411  18.985  18.110  1.00  1.00           C
ATOM   1751  CG  LEU A 115     -40.649  18.369  19.275  1.00  1.00           C
ATOM   1752  CD1 LEU A 115     -41.477  18.484  20.516  1.00  1.00           C
ATOM   1753  CD2 LEU A 115     -40.321  16.911  18.941  1.00  1.00           C
ATOM      0  H   LEU A 115     -39.422  20.320  17.502  1.00  1.00           H   new
ATOM      0  HA  LEU A 115     -40.500  18.033  16.548  1.00  1.00           H   new
ATOM      0  HB2 LEU A 115     -41.628  19.905  18.327  1.00  1.00           H   new
ATOM      0  HB3 LEU A 115     -42.252  18.514  18.000  1.00  1.00           H   new
ATOM      0  HG  LEU A 115     -39.813  18.837  19.428  1.00  1.00           H   new
ATOM      0 HD11 LEU A 115     -40.997  18.093  21.263  1.00  1.00           H   new
ATOM      0 HD12 LEU A 115     -41.655  19.419  20.701  1.00  1.00           H   new
ATOM      0 HD13 LEU A 115     -42.316  18.014  20.390  1.00  1.00           H   new
ATOM      0 HD21 LEU A 115     -39.835  16.511  19.679  1.00  1.00           H   new
ATOM      0 HD22 LEU A 115     -41.144  16.420  18.793  1.00  1.00           H   new
ATOM      0 HD23 LEU A 115     -39.776  16.877  18.139  1.00  1.00           H   new
ATOM   1765  N   VAL A 116     -41.543  18.803  14.585  1.00  0.98           N
ATOM   1766  CA  VAL A 116     -42.147  19.188  13.318  1.00  0.98           C
ATOM   1767  C   VAL A 116     -43.202  18.162  12.917  1.00  0.98           C
ATOM   1768  O   VAL A 116     -43.062  16.973  13.205  1.00  0.98           O
ATOM   1769  CB  VAL A 116     -41.061  19.360  12.240  1.00  0.98           C
ATOM   1770  CG1 VAL A 116     -41.690  19.770  10.902  1.00  0.98           C
ATOM   1771  CG2 VAL A 116     -40.051  20.395  12.755  1.00  0.98           C
ATOM      0  H   VAL A 116     -41.228  18.003  14.570  1.00  0.98           H   new
ATOM      0  HA  VAL A 116     -42.592  20.045  13.414  1.00  0.98           H   new
ATOM      0  HB  VAL A 116     -40.600  18.523  12.075  1.00  0.98           H   new
ATOM      0 HG11 VAL A 116     -40.993  19.874  10.235  1.00  0.98           H   new
ATOM      0 HG12 VAL A 116     -42.313  19.085  10.614  1.00  0.98           H   new
ATOM      0 HG13 VAL A 116     -42.162  20.611  11.010  1.00  0.98           H   new
ATOM      0 HG21 VAL A 116     -39.353  20.523  12.094  1.00  0.98           H   new
ATOM      0 HG22 VAL A 116     -40.504  21.238  12.914  1.00  0.98           H   new
ATOM      0 HG23 VAL A 116     -39.657  20.079  13.583  1.00  0.98           H   new
ATOM   1781  N   GLN A 117     -44.316  18.639  12.387  1.00  0.95           N
ATOM   1782  CA  GLN A 117     -45.419  17.780  12.007  1.00  0.95           C
ATOM   1783  C   GLN A 117     -45.230  17.325  10.563  1.00  0.95           C
ATOM   1784  O   GLN A 117     -44.972  18.123   9.667  1.00  0.95           O
ATOM   1785  CB  GLN A 117     -46.732  18.539  12.170  1.00  0.95           C
ATOM   1786  CG  GLN A 117     -47.925  17.729  12.375  1.00  0.95           C
ATOM   1787  CD  GLN A 117     -48.546  17.160  11.148  1.00  0.95           C
ATOM   1788  NE2 GLN A 117     -48.846  15.956  11.362  1.00  0.95           N
ATOM   1789  OE1 GLN A 117     -48.779  17.677  10.051  1.00  0.95           O
ATOM      0  H   GLN A 117     -44.453  19.475  12.237  1.00  0.95           H   new
ATOM      0  HA  GLN A 117     -45.443  16.996  12.578  1.00  0.95           H   new
ATOM      0  HB2 GLN A 117     -46.642  19.144  12.923  1.00  0.95           H   new
ATOM      0  HB3 GLN A 117     -46.867  19.086  11.380  1.00  0.95           H   new
ATOM      0  HG2 GLN A 117     -47.699  16.998  12.971  1.00  0.95           H   new
ATOM      0  HG3 GLN A 117     -48.588  18.271  12.830  1.00  0.95           H   new
ATOM      0 HE21 GLN A 117     -48.681  15.601  12.128  1.00  0.95           H   new
ATOM      0 HE22 GLN A 117     -49.216  15.488  10.742  1.00  0.95           H   new
ATOM   1798  N   SER A 118     -45.348  16.033  10.350  1.00  0.92           N
ATOM   1799  CA  SER A 118     -45.203  15.436   9.033  1.00  0.92           C
ATOM   1800  C   SER A 118     -45.994  14.132   8.995  1.00  0.92           C
ATOM   1801  O   SER A 118     -46.341  13.590  10.042  1.00  0.92           O
ATOM   1802  CB  SER A 118     -43.728  15.208   8.722  1.00  0.92           C
ATOM   1803  OG  SER A 118     -43.177  14.232   9.570  1.00  0.92           O
ATOM      0  H   SER A 118     -45.517  15.465  10.973  1.00  0.92           H   new
ATOM      0  HA  SER A 118     -45.554  16.032   8.353  1.00  0.92           H   new
ATOM      0  HB2 SER A 118     -43.628  14.931   7.798  1.00  0.92           H   new
ATOM      0  HB3 SER A 118     -43.241  16.041   8.823  1.00  0.92           H   new
ATOM      0  HG  SER A 118     -42.366  14.122   9.381  1.00  0.92           H   new
ATOM   1809  N   TYR A 119     -46.203  13.579   7.817  1.00  0.88           N
ATOM   1810  CA  TYR A 119     -46.989  12.355   7.636  1.00  0.88           C
ATOM   1811  C   TYR A 119     -46.341  11.123   8.231  1.00  0.88           C
ATOM   1812  O   TYR A 119     -45.863  10.251   7.519  1.00  0.88           O
ATOM   1813  CB  TYR A 119     -47.201  12.153   6.140  1.00  0.88           C
ATOM   1814  CG  TYR A 119     -47.906  10.907   5.705  1.00  0.88           C
ATOM   1815  CD1 TYR A 119     -49.263  10.737   5.905  1.00  0.88           C
ATOM   1816  CD2 TYR A 119     -47.170   9.926   5.055  1.00  0.88           C
ATOM   1817  CE1 TYR A 119     -49.887   9.576   5.454  1.00  0.88           C
ATOM   1818  CE2 TYR A 119     -47.781   8.777   4.603  1.00  0.88           C
ATOM   1819  CZ  TYR A 119     -49.138   8.591   4.797  1.00  0.88           C
ATOM   1820  OH  TYR A 119     -49.740   7.427   4.335  1.00  0.88           O
ATOM      0  H   TYR A 119     -45.892  13.902   7.083  1.00  0.88           H   new
ATOM      0  HA  TYR A 119     -47.828  12.468   8.109  1.00  0.88           H   new
ATOM      0  HB2 TYR A 119     -47.701  12.913   5.803  1.00  0.88           H   new
ATOM      0  HB3 TYR A 119     -46.332  12.171   5.709  1.00  0.88           H   new
ATOM      0  HD1 TYR A 119     -49.757  11.395   6.339  1.00  0.88           H   new
ATOM      0  HD2 TYR A 119     -46.257  10.045   4.924  1.00  0.88           H   new
ATOM      0  HE1 TYR A 119     -50.799   9.455   5.589  1.00  0.88           H   new
ATOM      0  HE2 TYR A 119     -47.281   8.126   4.167  1.00  0.88           H   new
ATOM      0  HH  TYR A 119     -50.492   7.337   4.698  1.00  0.88           H   new
ATOM   1830  N   GLY A 120     -46.417  11.022   9.552  1.00  0.85           N
ATOM   1831  CA  GLY A 120     -45.782   9.946  10.304  1.00  0.85           C
ATOM   1832  C   GLY A 120     -45.038  10.456  11.536  1.00  0.85           C
ATOM   1833  O   GLY A 120     -44.423   9.695  12.266  1.00  0.85           O
ATOM      0  H   GLY A 120     -46.844  11.583  10.044  1.00  0.85           H   new
ATOM      0  HA2 GLY A 120     -46.456   9.305  10.579  1.00  0.85           H   new
ATOM      0  HA3 GLY A 120     -45.161   9.474   9.727  1.00  0.85           H   new
ATOM   1837  N   TRP A 121     -45.118  11.740  11.830  1.00  0.82           N
ATOM   1838  CA  TRP A 121     -44.463  12.275  13.030  1.00  0.82           C
ATOM   1839  C   TRP A 121     -44.938  11.529  14.284  1.00  0.82           C
ATOM   1840  O   TRP A 121     -44.219  11.439  15.273  1.00  0.82           O
ATOM   1841  CB  TRP A 121     -44.828  13.724  13.242  1.00  0.82           C
ATOM   1842  CG  TRP A 121     -46.180  13.867  13.748  1.00  0.82           C
ATOM   1843  CD1 TRP A 121     -47.314  13.961  13.068  1.00  0.82           C
ATOM   1844  CD2 TRP A 121     -46.537  13.955  15.121  1.00  0.82           C
ATOM   1845  CE2 TRP A 121     -47.900  14.123  15.169  1.00  0.82           C
ATOM   1846  CE3 TRP A 121     -45.810  13.904  16.302  1.00  0.82           C
ATOM   1847  NE1 TRP A 121     -48.364  14.115  13.919  1.00  0.82           N
ATOM   1848  CZ2 TRP A 121     -48.548  14.258  16.307  1.00  0.82           C
ATOM   1849  CZ3 TRP A 121     -46.479  14.033  17.476  1.00  0.82           C
ATOM   1850  CH2 TRP A 121     -47.821  14.214  17.482  1.00  0.82           C
ATOM      0  H   TRP A 121     -45.541  12.322  11.358  1.00  0.82           H   new
ATOM      0  HA  TRP A 121     -43.508  12.170  12.896  1.00  0.82           H   new
ATOM      0  HB2 TRP A 121     -44.204  14.127  13.866  1.00  0.82           H   new
ATOM      0  HB3 TRP A 121     -44.743  14.206  12.404  1.00  0.82           H   new
ATOM      0  HD1 TRP A 121     -47.382  13.927  12.141  1.00  0.82           H   new
ATOM      0  HE1 TRP A 121     -49.189  14.194  13.689  1.00  0.82           H   new
ATOM      0  HE3 TRP A 121     -44.888  13.784  16.289  1.00  0.82           H   new
ATOM      0  HZ2 TRP A 121     -49.470  14.380  16.320  1.00  0.82           H   new
ATOM      0  HZ3 TRP A 121     -46.013  13.997  18.280  1.00  0.82           H   new
ATOM      0  HH2 TRP A 121     -48.263  14.311  18.294  1.00  0.82           H   new
ATOM   1861  N   ASN A 122     -46.169  10.993  14.242  1.00  0.80           N
ATOM   1862  CA  ASN A 122     -46.774  10.317  15.375  1.00  0.80           C
ATOM   1863  C   ASN A 122     -46.133   8.975  15.659  1.00  0.80           C
ATOM   1864  O   ASN A 122     -46.415   8.358  16.685  1.00  0.80           O
ATOM   1865  CB  ASN A 122     -48.274  10.164  15.177  1.00  0.80           C
ATOM   1866  CG  ASN A 122     -48.640   9.323  13.957  1.00  0.80           C
ATOM   1867  ND2 ASN A 122     -49.297   8.223  14.176  1.00  0.80           N
ATOM   1868  OD1 ASN A 122     -48.311   9.679  12.809  1.00  0.80           O
ATOM      0  H   ASN A 122     -46.671  11.018  13.544  1.00  0.80           H   new
ATOM      0  HA  ASN A 122     -46.617  10.877  16.152  1.00  0.80           H   new
ATOM      0  HB2 ASN A 122     -48.659   9.757  15.969  1.00  0.80           H   new
ATOM      0  HB3 ASN A 122     -48.673  11.043  15.087  1.00  0.80           H   new
ATOM      0 HD21 ASN A 122     -49.518   7.716  13.518  1.00  0.80           H   new
ATOM      0 HD22 ASN A 122     -49.511   8.002  14.979  1.00  0.80           H   new
ATOM   1875  N   ILE A 123     -45.241   8.528  14.778  1.00  0.79           N
ATOM   1876  CA  ILE A 123     -44.541   7.298  15.025  1.00  0.79           C
ATOM   1877  C   ILE A 123     -43.076   7.619  15.319  1.00  0.79           C
ATOM   1878  O   ILE A 123     -42.253   6.706  15.356  1.00  0.79           O
ATOM   1879  CB  ILE A 123     -44.637   6.272  13.862  1.00  0.79           C
ATOM   1880  CG1 ILE A 123     -44.007   6.732  12.582  1.00  0.79           C
ATOM   1881  CG2 ILE A 123     -46.119   6.006  13.577  1.00  0.79           C
ATOM   1882  CD1 ILE A 123     -43.823   5.602  11.599  1.00  0.79           C
ATOM      0  H   ILE A 123     -45.036   8.925  14.043  1.00  0.79           H   new
ATOM      0  HA  ILE A 123     -44.969   6.874  15.785  1.00  0.79           H   new
ATOM      0  HB  ILE A 123     -44.154   5.482  14.152  1.00  0.79           H   new
ATOM      0 HG12 ILE A 123     -44.560   7.421  12.181  1.00  0.79           H   new
ATOM      0 HG13 ILE A 123     -43.146   7.135  12.774  1.00  0.79           H   new
ATOM      0 HG21 ILE A 123     -46.200   5.366  12.852  1.00  0.79           H   new
ATOM      0 HG22 ILE A 123     -46.542   5.647  14.373  1.00  0.79           H   new
ATOM      0 HG23 ILE A 123     -46.554   6.836  13.325  1.00  0.79           H   new
ATOM      0 HD11 ILE A 123     -43.414   5.942  10.788  1.00  0.79           H   new
ATOM      0 HD12 ILE A 123     -43.250   4.923  11.989  1.00  0.79           H   new
ATOM      0 HD13 ILE A 123     -44.686   5.213  11.387  1.00  0.79           H   new
ATOM   1894  N   VAL A 124     -42.757   8.912  15.541  1.00  0.78           N
ATOM   1895  CA  VAL A 124     -41.387   9.339  15.817  1.00  0.78           C
ATOM   1896  C   VAL A 124     -41.179   9.838  17.237  1.00  0.78           C
ATOM   1897  O   VAL A 124     -41.853  10.760  17.704  1.00  0.78           O
ATOM   1898  CB  VAL A 124     -40.964  10.517  14.899  1.00  0.78           C
ATOM   1899  CG1 VAL A 124     -39.541  10.962  15.227  1.00  0.78           C
ATOM   1900  CG2 VAL A 124     -41.050  10.120  13.482  1.00  0.78           C
ATOM      0  H   VAL A 124     -43.331   9.553  15.534  1.00  0.78           H   new
ATOM      0  HA  VAL A 124     -40.857   8.541  15.662  1.00  0.78           H   new
ATOM      0  HB  VAL A 124     -41.569  11.259  15.055  1.00  0.78           H   new
ATOM      0 HG11 VAL A 124     -39.290  11.698  14.647  1.00  0.78           H   new
ATOM      0 HG12 VAL A 124     -39.497  11.251  16.152  1.00  0.78           H   new
ATOM      0 HG13 VAL A 124     -38.930  10.221  15.091  1.00  0.78           H   new
ATOM      0 HG21 VAL A 124     -40.783  10.865  12.920  1.00  0.78           H   new
ATOM      0 HG22 VAL A 124     -40.461   9.366  13.321  1.00  0.78           H   new
ATOM      0 HG23 VAL A 124     -41.963   9.867  13.271  1.00  0.78           H   new
ATOM   1910  N   ARG A 125     -40.198   9.256  17.899  1.00  0.78           N
ATOM   1911  CA  ARG A 125     -39.789   9.689  19.221  1.00  0.78           C
ATOM   1912  C   ARG A 125     -38.359  10.184  19.136  1.00  0.78           C
ATOM   1913  O   ARG A 125     -37.492   9.453  18.659  1.00  0.78           O
ATOM   1914  CB  ARG A 125     -39.845   8.553  20.242  1.00  0.78           C
ATOM   1915  CG  ARG A 125     -39.313   8.946  21.634  1.00  0.78           C
ATOM   1916  CD  ARG A 125     -39.362   7.827  22.632  1.00  0.78           C
ATOM   1917  NE  ARG A 125     -40.711   7.500  23.071  1.00  0.78           N
ATOM   1918  CZ  ARG A 125     -41.025   6.419  23.815  1.00  0.78           C
ATOM   1919  NH1 ARG A 125     -40.083   5.567  24.177  1.00  0.78           N1+
ATOM   1920  NH2 ARG A 125     -42.275   6.219  24.183  1.00  0.78           N
ATOM      0  H   ARG A 125     -39.746   8.592  17.592  1.00  0.78           H   new
ATOM      0  HA  ARG A 125     -40.398  10.386  19.513  1.00  0.78           H   new
ATOM      0  HB2 ARG A 125     -40.763   8.251  20.328  1.00  0.78           H   new
ATOM      0  HB3 ARG A 125     -39.330   7.802  19.908  1.00  0.78           H   new
ATOM      0  HG2 ARG A 125     -38.397   9.252  21.547  1.00  0.78           H   new
ATOM      0  HG3 ARG A 125     -39.831   9.693  21.971  1.00  0.78           H   new
ATOM      0  HD2 ARG A 125     -38.956   7.037  22.242  1.00  0.78           H   new
ATOM      0  HD3 ARG A 125     -38.828   8.068  23.405  1.00  0.78           H   new
ATOM      0  HE  ARG A 125     -41.348   8.030  22.841  1.00  0.78           H   new
ATOM      0 HH11 ARG A 125     -39.268   5.701  23.939  1.00  0.78           H   new
ATOM      0 HH12 ARG A 125     -40.285   4.879  24.651  1.00  0.78           H   new
ATOM      0 HH21 ARG A 125     -42.887   6.776  23.949  1.00  0.78           H   new
ATOM      0 HH22 ARG A 125     -42.479   5.531  24.657  1.00  0.78           H   new
ATOM   1934  N   LEU A 126     -38.117  11.420  19.562  1.00  0.79           N
ATOM   1935  CA  LEU A 126     -36.761  11.957  19.552  1.00  0.79           C
ATOM   1936  C   LEU A 126     -36.309  12.159  20.993  1.00  0.79           C
ATOM   1937  O   LEU A 126     -37.057  12.725  21.796  1.00  0.79           O
ATOM   1938  CB  LEU A 126     -36.705  13.299  18.793  1.00  0.79           C
ATOM   1939  CG  LEU A 126     -37.168  13.283  17.294  1.00  0.79           C
ATOM   1940  CD1 LEU A 126     -37.125  14.708  16.698  1.00  0.79           C
ATOM   1941  CD2 LEU A 126     -36.268  12.356  16.496  1.00  0.79           C
ATOM      0  H   LEU A 126     -38.718  11.959  19.858  1.00  0.79           H   new
ATOM      0  HA  LEU A 126     -36.173  11.333  19.098  1.00  0.79           H   new
ATOM      0  HB2 LEU A 126     -37.253  13.940  19.272  1.00  0.79           H   new
ATOM      0  HB3 LEU A 126     -35.792  13.626  18.824  1.00  0.79           H   new
ATOM      0  HG  LEU A 126     -38.082  12.962  17.250  1.00  0.79           H   new
ATOM      0 HD11 LEU A 126     -37.414  14.681  15.772  1.00  0.79           H   new
ATOM      0 HD12 LEU A 126     -37.716  15.288  17.203  1.00  0.79           H   new
ATOM      0 HD13 LEU A 126     -36.219  15.051  16.744  1.00  0.79           H   new
ATOM      0 HD21 LEU A 126     -36.554  12.346  15.569  1.00  0.79           H   new
ATOM      0 HD22 LEU A 126     -35.352  12.670  16.548  1.00  0.79           H   new
ATOM      0 HD23 LEU A 126     -36.323  11.459  16.861  1.00  0.79           H   new
ATOM   1953  N   LYS A 127     -35.086  11.746  21.315  1.00  0.79           N
ATOM   1954  CA  LYS A 127     -34.578  11.929  22.671  1.00  0.79           C
ATOM   1955  C   LYS A 127     -33.215  12.608  22.667  1.00  0.79           C
ATOM   1956  O   LYS A 127     -32.264  12.095  22.058  1.00  0.79           O
ATOM   1957  CB  LYS A 127     -34.475  10.578  23.381  1.00  0.79           C
ATOM   1958  CG  LYS A 127     -34.118  10.672  24.857  1.00  0.79           C
ATOM   1959  CD  LYS A 127     -34.031   9.291  25.507  1.00  0.79           C
ATOM   1960  CE  LYS A 127     -33.687   9.397  26.986  1.00  0.79           C
ATOM   1961  NZ  LYS A 127     -33.613   8.058  27.636  1.00  0.79           N1+
ATOM      0  H   LYS A 127     -34.541  11.363  20.771  1.00  0.79           H   new
ATOM      0  HA  LYS A 127     -35.202  12.500  23.146  1.00  0.79           H   new
ATOM      0  HB2 LYS A 127     -35.322  10.113  23.293  1.00  0.79           H   new
ATOM      0  HB3 LYS A 127     -33.806  10.038  22.931  1.00  0.79           H   new
ATOM      0  HG2 LYS A 127     -33.269  11.131  24.956  1.00  0.79           H   new
ATOM      0  HG3 LYS A 127     -34.784  11.205  25.318  1.00  0.79           H   new
ATOM      0  HD2 LYS A 127     -34.877   8.828  25.402  1.00  0.79           H   new
ATOM      0  HD3 LYS A 127     -33.358   8.759  25.053  1.00  0.79           H   new
ATOM      0  HE2 LYS A 127     -32.837   9.853  27.088  1.00  0.79           H   new
ATOM      0  HE3 LYS A 127     -34.355   9.938  27.435  1.00  0.79           H   new
ATOM      0  HZ1 LYS A 127     -33.411   8.157  28.497  1.00  0.79           H   new
ATOM      0  HZ2 LYS A 127     -34.399   7.648  27.561  1.00  0.79           H   new
ATOM      0  HZ3 LYS A 127     -32.985   7.569  27.238  1.00  0.79           H   new
ATOM   1975  N   SER A 128     -33.130  13.748  23.348  1.00  0.80           N
ATOM   1976  CA  SER A 128     -31.888  14.508  23.429  1.00  0.80           C
ATOM   1977  C   SER A 128     -31.194  14.361  24.770  1.00  0.80           C
ATOM   1978  O   SER A 128     -31.836  14.078  25.785  1.00  0.80           O
ATOM   1979  CB  SER A 128     -32.154  15.959  23.128  1.00  0.80           C
ATOM   1980  OG  SER A 128     -33.053  16.505  24.029  1.00  0.80           O
ATOM      0  H   SER A 128     -33.788  14.101  23.774  1.00  0.80           H   new
ATOM      0  HA  SER A 128     -31.284  14.142  22.764  1.00  0.80           H   new
ATOM      0  HB2 SER A 128     -31.321  16.455  23.158  1.00  0.80           H   new
ATOM      0  HB3 SER A 128     -32.503  16.046  22.227  1.00  0.80           H   new
ATOM      0  HG  SER A 128     -32.657  16.682  24.748  1.00  0.80           H   new
ATOM   1986  N   GLY A 129     -29.889  14.633  24.777  1.00  0.80           N
ATOM   1987  CA  GLY A 129     -29.081  14.585  25.991  1.00  0.80           C
ATOM   1988  C   GLY A 129     -28.610  13.162  26.227  1.00  0.80           C
ATOM   1989  O   GLY A 129     -28.258  12.774  27.344  1.00  0.80           O
ATOM      0  H   GLY A 129     -29.447  14.852  24.072  1.00  0.80           H   new
ATOM      0  HA2 GLY A 129     -28.319  15.179  25.908  1.00  0.80           H   new
ATOM      0  HA3 GLY A 129     -29.600  14.894  26.750  1.00  0.80           H   new
ATOM   1993  N   VAL A 130     -28.637  12.383  25.157  1.00  0.78           N
ATOM   1994  CA  VAL A 130     -28.259  10.991  25.184  1.00  0.78           C
ATOM   1995  C   VAL A 130     -26.869  10.811  24.646  1.00  0.78           C
ATOM   1996  O   VAL A 130     -26.621  11.024  23.456  1.00  0.78           O
ATOM   1997  CB  VAL A 130     -29.216  10.196  24.280  1.00  0.78           C
ATOM   1998  CG1 VAL A 130     -28.843   8.703  24.264  1.00  0.78           C
ATOM   1999  CG2 VAL A 130     -30.591  10.422  24.742  1.00  0.78           C
ATOM      0  H   VAL A 130     -28.882  12.659  24.380  1.00  0.78           H   new
ATOM      0  HA  VAL A 130     -28.299  10.679  26.102  1.00  0.78           H   new
ATOM      0  HB  VAL A 130     -29.142  10.504  23.363  1.00  0.78           H   new
ATOM      0 HG11 VAL A 130     -29.458   8.222  23.689  1.00  0.78           H   new
ATOM      0 HG12 VAL A 130     -27.939   8.599  23.929  1.00  0.78           H   new
ATOM      0 HG13 VAL A 130     -28.896   8.346  25.164  1.00  0.78           H   new
ATOM      0 HG21 VAL A 130     -31.207   9.926  24.180  1.00  0.78           H   new
ATOM      0 HG22 VAL A 130     -30.678  10.121  25.660  1.00  0.78           H   new
ATOM      0 HG23 VAL A 130     -30.798  11.368  24.691  1.00  0.78           H   new
ATOM   2009  N   ASP A 131     -25.938  10.361  25.471  1.00  0.77           N
ATOM   2010  CA  ASP A 131     -24.638  10.191  24.875  1.00  0.77           C
ATOM   2011  C   ASP A 131     -24.650   8.850  24.221  1.00  0.77           C
ATOM   2012  O   ASP A 131     -24.329   7.824  24.826  1.00  0.77           O
ATOM   2013  CB  ASP A 131     -23.480  10.320  25.838  1.00  0.77           C
ATOM   2014  CG  ASP A 131     -22.110  10.229  25.085  1.00  0.77           C
ATOM   2015  OD1 ASP A 131     -22.050   9.727  23.951  1.00  0.77           O
ATOM   2016  OD2 ASP A 131     -21.141  10.728  25.631  1.00  0.77           O1-
ATOM      0  H   ASP A 131     -26.026  10.165  26.304  1.00  0.77           H   new
ATOM      0  HA  ASP A 131     -24.488  10.910  24.241  1.00  0.77           H   new
ATOM      0  HB2 ASP A 131     -23.539  11.166  26.308  1.00  0.77           H   new
ATOM      0  HB3 ASP A 131     -23.532   9.620  26.507  1.00  0.77           H   new
ATOM   2021  N   VAL A 132     -25.008   8.904  22.961  1.00  0.76           N
ATOM   2022  CA  VAL A 132     -25.217   7.778  22.093  1.00  0.76           C
ATOM   2023  C   VAL A 132     -24.045   6.810  22.053  1.00  0.76           C
ATOM   2024  O   VAL A 132     -24.235   5.617  21.820  1.00  0.76           O
ATOM   2025  CB  VAL A 132     -25.549   8.279  20.694  1.00  0.76           C
ATOM   2026  CG1 VAL A 132     -25.519   7.166  19.783  1.00  0.76           C
ATOM   2027  CG2 VAL A 132     -26.951   8.912  20.684  1.00  0.76           C
ATOM      0  H   VAL A 132     -25.145   9.654  22.562  1.00  0.76           H   new
ATOM      0  HA  VAL A 132     -25.960   7.271  22.456  1.00  0.76           H   new
ATOM      0  HB  VAL A 132     -24.899   8.947  20.424  1.00  0.76           H   new
ATOM      0 HG11 VAL A 132     -25.729   7.475  18.888  1.00  0.76           H   new
ATOM      0 HG12 VAL A 132     -24.635   6.767  19.788  1.00  0.76           H   new
ATOM      0 HG13 VAL A 132     -26.173   6.504  20.058  1.00  0.76           H   new
ATOM      0 HG21 VAL A 132     -27.157   9.229  19.791  1.00  0.76           H   new
ATOM      0 HG22 VAL A 132     -27.607   8.249  20.951  1.00  0.76           H   new
ATOM      0 HG23 VAL A 132     -26.974   9.657  21.304  1.00  0.76           H   new
ATOM   2037  N   PHE A 133     -22.828   7.285  22.302  1.00  0.75           N
ATOM   2038  CA  PHE A 133     -21.678   6.398  22.229  1.00  0.75           C
ATOM   2039  C   PHE A 133     -21.674   5.359  23.347  1.00  0.75           C
ATOM   2040  O   PHE A 133     -20.971   4.351  23.258  1.00  0.75           O
ATOM   2041  CB  PHE A 133     -20.390   7.195  22.219  1.00  0.75           C
ATOM   2042  CG  PHE A 133     -20.145   7.846  20.896  1.00  0.75           C
ATOM   2043  CD1 PHE A 133     -20.300   9.211  20.728  1.00  0.75           C
ATOM   2044  CD2 PHE A 133     -19.756   7.082  19.807  1.00  0.75           C
ATOM   2045  CE1 PHE A 133     -20.064   9.797  19.494  1.00  0.75           C
ATOM   2046  CE2 PHE A 133     -19.525   7.661  18.597  1.00  0.75           C
ATOM   2047  CZ  PHE A 133     -19.675   9.019  18.431  1.00  0.75           C
ATOM      0  H   PHE A 133     -22.651   8.100  22.510  1.00  0.75           H   new
ATOM      0  HA  PHE A 133     -21.745   5.908  21.394  1.00  0.75           H   new
ATOM      0  HB2 PHE A 133     -20.425   7.874  22.911  1.00  0.75           H   new
ATOM      0  HB3 PHE A 133     -19.647   6.610  22.433  1.00  0.75           H   new
ATOM      0  HD1 PHE A 133     -20.564   9.738  21.447  1.00  0.75           H   new
ATOM      0  HD2 PHE A 133     -19.652   6.163  19.904  1.00  0.75           H   new
ATOM      0  HE1 PHE A 133     -20.169  10.715  19.386  1.00  0.75           H   new
ATOM      0  HE2 PHE A 133     -19.264   7.135  17.876  1.00  0.75           H   new
ATOM      0  HZ  PHE A 133     -19.514   9.408  17.602  1.00  0.75           H   new
ATOM   2057  N   HIS A 134     -22.439   5.617  24.405  1.00  0.75           N
ATOM   2058  CA  HIS A 134     -22.540   4.705  25.529  1.00  0.75           C
ATOM   2059  C   HIS A 134     -23.935   4.072  25.587  1.00  0.75           C
ATOM   2060  O   HIS A 134     -24.327   3.500  26.609  1.00  0.75           O
ATOM   2061  CB  HIS A 134     -22.246   5.453  26.826  1.00  0.75           C
ATOM   2062  CG  HIS A 134     -20.856   6.007  26.875  1.00  0.75           C
ATOM   2063  CD2 HIS A 134     -20.401   7.272  26.760  1.00  0.75           C
ATOM   2064  ND1 HIS A 134     -19.742   5.213  27.049  1.00  0.75           N
ATOM   2065  CE1 HIS A 134     -18.660   5.972  27.042  1.00  0.75           C
ATOM   2066  NE2 HIS A 134     -19.035   7.226  26.869  1.00  0.75           N
ATOM      0  H   HIS A 134     -22.914   6.329  24.487  1.00  0.75           H   new
ATOM      0  HA  HIS A 134     -21.889   3.995  25.415  1.00  0.75           H   new
ATOM      0  HB2 HIS A 134     -22.882   6.178  26.927  1.00  0.75           H   new
ATOM      0  HB3 HIS A 134     -22.377   4.853  27.577  1.00  0.75           H   new
ATOM      0  HD2 HIS A 134     -20.918   8.034  26.631  1.00  0.75           H   new
ATOM      0  HE1 HIS A 134     -17.785   5.674  27.142  1.00  0.75           H   new
ATOM      0  HE2 HIS A 134     -18.508   7.904  26.831  1.00  0.75           H   new
ATOM   2074  N   MET A 135     -24.693   4.181  24.493  1.00  0.75           N
ATOM   2075  CA  MET A 135     -26.039   3.626  24.439  1.00  0.75           C
ATOM   2076  C   MET A 135     -26.011   2.128  24.173  1.00  0.75           C
ATOM   2077  O   MET A 135     -25.345   1.658  23.250  1.00  0.75           O
ATOM   2078  CB  MET A 135     -26.838   4.336  23.353  1.00  0.75           C
ATOM   2079  CG  MET A 135     -28.254   3.915  23.216  1.00  0.75           C
ATOM   2080  SD  MET A 135     -29.109   4.801  21.912  1.00  0.75           S
ATOM   2081  CE  MET A 135     -30.558   3.782  21.923  1.00  0.75           C
ATOM      0  H   MET A 135     -24.441   4.575  23.771  1.00  0.75           H   new
ATOM      0  HA  MET A 135     -26.462   3.765  25.301  1.00  0.75           H   new
ATOM      0  HB2 MET A 135     -26.817   5.289  23.530  1.00  0.75           H   new
ATOM      0  HB3 MET A 135     -26.392   4.196  22.503  1.00  0.75           H   new
ATOM      0  HG2 MET A 135     -28.289   2.963  23.033  1.00  0.75           H   new
ATOM      0  HG3 MET A 135     -28.714   4.060  24.057  1.00  0.75           H   new
ATOM      0  HE1 MET A 135     -31.185   4.103  21.256  1.00  0.75           H   new
ATOM      0  HE2 MET A 135     -30.311   2.866  21.720  1.00  0.75           H   new
ATOM      0  HE3 MET A 135     -30.972   3.818  22.799  1.00  0.75           H   new
ATOM   2091  N   ALA A 136     -26.732   1.367  24.986  1.00  0.75           N
ATOM   2092  CA  ALA A 136     -26.793  -0.073  24.783  1.00  0.75           C
ATOM   2093  C   ALA A 136     -27.433  -0.371  23.444  1.00  0.75           C
ATOM   2094  O   ALA A 136     -28.380   0.309  23.051  1.00  0.75           O
ATOM   2095  CB  ALA A 136     -27.580  -0.741  25.892  1.00  0.75           C
ATOM      0  H   ALA A 136     -27.188   1.660  25.653  1.00  0.75           H   new
ATOM      0  HA  ALA A 136     -25.890  -0.426  24.796  1.00  0.75           H   new
ATOM      0  HB1 ALA A 136     -27.608  -1.698  25.738  1.00  0.75           H   new
ATOM      0  HB2 ALA A 136     -27.152  -0.564  26.744  1.00  0.75           H   new
ATOM      0  HB3 ALA A 136     -28.484  -0.389  25.905  1.00  0.75           H   new
ATOM   2101  N   ALA A 137     -26.949  -1.398  22.760  1.00  0.74           N
ATOM   2102  CA  ALA A 137     -27.555  -1.772  21.496  1.00  0.74           C
ATOM   2103  C   ALA A 137     -28.985  -2.221  21.696  1.00  0.74           C
ATOM   2104  O   ALA A 137     -29.294  -2.910  22.671  1.00  0.74           O
ATOM   2105  CB  ALA A 137     -26.768  -2.868  20.812  1.00  0.74           C
ATOM      0  H   ALA A 137     -26.282  -1.883  23.006  1.00  0.74           H   new
ATOM      0  HA  ALA A 137     -27.547  -0.986  20.928  1.00  0.74           H   new
ATOM      0  HB1 ALA A 137     -27.195  -3.097  19.972  1.00  0.74           H   new
ATOM      0  HB2 ALA A 137     -25.864  -2.560  20.641  1.00  0.74           H   new
ATOM      0  HB3 ALA A 137     -26.739  -3.651  21.384  1.00  0.74           H   new
ATOM   2111  N   GLU A 138     -29.828  -1.909  20.725  1.00  0.72           N
ATOM   2112  CA  GLU A 138     -31.208  -2.350  20.729  1.00  0.72           C
ATOM   2113  C   GLU A 138     -31.511  -2.987  19.367  1.00  0.72           C
ATOM   2114  O   GLU A 138     -31.181  -2.402  18.339  1.00  0.72           O
ATOM   2115  CB  GLU A 138     -32.168  -1.158  20.965  1.00  0.72           C
ATOM   2116  CG  GLU A 138     -33.643  -1.570  21.008  1.00  0.72           C
ATOM   2117  CD  GLU A 138     -34.691  -0.464  21.277  1.00  0.72           C
ATOM   2118  OE1 GLU A 138     -34.382   0.675  21.529  1.00  0.72           O
ATOM   2119  OE2 GLU A 138     -35.857  -0.801  21.193  1.00  0.72           O1-
ATOM      0  H   GLU A 138     -29.613  -1.433  20.042  1.00  0.72           H   new
ATOM      0  HA  GLU A 138     -31.339  -2.990  21.446  1.00  0.72           H   new
ATOM      0  HB2 GLU A 138     -31.935  -0.723  21.800  1.00  0.72           H   new
ATOM      0  HB3 GLU A 138     -32.041  -0.504  20.260  1.00  0.72           H   new
ATOM      0  HG2 GLU A 138     -33.861  -1.988  20.160  1.00  0.72           H   new
ATOM      0  HG3 GLU A 138     -33.743  -2.249  21.693  1.00  0.72           H   new
ATOM   2126  N   PRO A 139     -32.069  -4.204  19.303  1.00  0.69           N
ATOM   2127  CA  PRO A 139     -32.508  -4.833  18.077  1.00  0.69           C
ATOM   2128  C   PRO A 139     -33.483  -3.931  17.359  1.00  0.69           C
ATOM   2129  O   PRO A 139     -34.388  -3.367  17.995  1.00  0.69           O
ATOM   2130  CB  PRO A 139     -33.158  -6.124  18.566  1.00  0.69           C
ATOM   2131  CG  PRO A 139     -32.474  -6.413  19.889  1.00  0.69           C
ATOM   2132  CD  PRO A 139     -32.214  -5.051  20.504  1.00  0.69           C
ATOM      0  HA  PRO A 139     -31.799  -5.005  17.438  1.00  0.69           H   new
ATOM      0  HB2 PRO A 139     -34.115  -6.017  18.679  1.00  0.69           H   new
ATOM      0  HB3 PRO A 139     -33.026  -6.848  17.934  1.00  0.69           H   new
ATOM      0  HG2 PRO A 139     -33.036  -6.956  20.464  1.00  0.69           H   new
ATOM      0  HG3 PRO A 139     -31.647  -6.902  19.757  1.00  0.69           H   new
ATOM      0  HD2 PRO A 139     -32.947  -4.760  21.069  1.00  0.69           H   new
ATOM      0  HD3 PRO A 139     -31.414  -5.046  21.053  1.00  0.69           H   new
ATOM   2140  N   CYS A 140     -33.366  -3.839  16.052  1.00  0.67           N
ATOM   2141  CA  CYS A 140     -34.251  -3.001  15.257  1.00  0.67           C
ATOM   2142  C   CYS A 140     -34.300  -3.545  13.851  1.00  0.67           C
ATOM   2143  O   CYS A 140     -33.642  -4.536  13.566  1.00  0.67           O
ATOM   2144  CB  CYS A 140     -33.799  -1.526  15.299  1.00  0.67           C
ATOM   2145  SG  CYS A 140     -32.212  -1.156  14.553  1.00  0.67           S
ATOM      0  H   CYS A 140     -32.772  -4.259  15.594  1.00  0.67           H   new
ATOM      0  HA  CYS A 140     -35.147  -3.021  15.627  1.00  0.67           H   new
ATOM      0  HB2 CYS A 140     -34.475  -0.988  14.857  1.00  0.67           H   new
ATOM      0  HB3 CYS A 140     -33.772  -1.243  16.226  1.00  0.67           H   new
ATOM      0  HG  CYS A 140     -31.986   0.018  14.653  1.00  0.67           H   new
ATOM   2151  N   ASP A 141     -35.137  -2.970  13.006  1.00  0.64           N
ATOM   2152  CA  ASP A 141     -35.241  -3.406  11.624  1.00  0.64           C
ATOM   2153  C   ASP A 141     -34.348  -2.558  10.726  1.00  0.64           C
ATOM   2154  O   ASP A 141     -33.889  -3.018   9.671  1.00  0.64           O
ATOM   2155  CB  ASP A 141     -36.679  -3.353  11.196  1.00  0.64           C
ATOM   2156  CG  ASP A 141     -37.572  -4.334  11.979  1.00  0.64           C
ATOM   2157  OD1 ASP A 141     -37.300  -5.516  11.977  1.00  0.64           O
ATOM   2158  OD2 ASP A 141     -38.507  -3.867  12.617  1.00  0.64           O1-
ATOM      0  H   ASP A 141     -35.659  -2.319  13.214  1.00  0.64           H   new
ATOM      0  HA  ASP A 141     -34.932  -4.322  11.545  1.00  0.64           H   new
ATOM      0  HB2 ASP A 141     -37.015  -2.451  11.316  1.00  0.64           H   new
ATOM      0  HB3 ASP A 141     -36.738  -3.554  10.249  1.00  0.64           H   new
ATOM   2163  N   THR A 142     -34.147  -1.301  11.112  1.00  0.62           N
ATOM   2164  CA  THR A 142     -33.227  -0.466  10.360  1.00  0.62           C
ATOM   2165  C   THR A 142     -32.382   0.410  11.297  1.00  0.62           C
ATOM   2166  O   THR A 142     -32.926   1.051  12.200  1.00  0.62           O
ATOM   2167  CB  THR A 142     -33.968   0.388   9.330  1.00  0.62           C
ATOM   2168  CG2 THR A 142     -32.979   1.223   8.501  1.00  0.62           C
ATOM   2169  OG1 THR A 142     -34.733  -0.481   8.453  1.00  0.62           O
ATOM      0  H   THR A 142     -34.523  -0.924  11.787  1.00  0.62           H   new
ATOM      0  HA  THR A 142     -32.624  -1.054   9.878  1.00  0.62           H   new
ATOM      0  HB  THR A 142     -34.564   0.996   9.795  1.00  0.62           H   new
ATOM      0  HG1 THR A 142     -34.380  -0.491   7.691  1.00  0.62           H   new
ATOM      0 HG21 THR A 142     -33.468   1.756   7.855  1.00  0.62           H   new
ATOM      0 HG22 THR A 142     -32.477   1.808   9.089  1.00  0.62           H   new
ATOM      0 HG23 THR A 142     -32.367   0.632   8.035  1.00  0.62           H   new
ATOM   2177  N   LEU A 143     -31.068   0.451  11.082  1.00  0.61           N
ATOM   2178  CA  LEU A 143     -30.200   1.315  11.893  1.00  0.61           C
ATOM   2179  C   LEU A 143     -29.536   2.388  11.058  1.00  0.61           C
ATOM   2180  O   LEU A 143     -28.747   2.090  10.153  1.00  0.61           O
ATOM   2181  CB  LEU A 143     -29.098   0.520  12.578  1.00  0.61           C
ATOM   2182  CG  LEU A 143     -28.119   1.350  13.388  1.00  0.61           C
ATOM   2183  CD1 LEU A 143     -28.860   1.976  14.556  1.00  0.61           C
ATOM   2184  CD2 LEU A 143     -26.980   0.478  13.833  1.00  0.61           C
ATOM      0  H   LEU A 143     -30.660  -0.007  10.479  1.00  0.61           H   new
ATOM      0  HA  LEU A 143     -30.780   1.722  12.556  1.00  0.61           H   new
ATOM      0  HB2 LEU A 143     -29.507  -0.136  13.164  1.00  0.61           H   new
ATOM      0  HB3 LEU A 143     -28.604   0.029  11.903  1.00  0.61           H   new
ATOM      0  HG  LEU A 143     -27.743   2.067  12.854  1.00  0.61           H   new
ATOM      0 HD11 LEU A 143     -28.244   2.510  15.082  1.00  0.61           H   new
ATOM      0 HD12 LEU A 143     -29.573   2.542  14.221  1.00  0.61           H   new
ATOM      0 HD13 LEU A 143     -29.237   1.277  15.112  1.00  0.61           H   new
ATOM      0 HD21 LEU A 143     -26.352   1.005  14.351  1.00  0.61           H   new
ATOM      0 HD22 LEU A 143     -27.322  -0.247  14.380  1.00  0.61           H   new
ATOM      0 HD23 LEU A 143     -26.530   0.112  13.056  1.00  0.61           H   new
ATOM   2196  N   LEU A 144     -29.832   3.629  11.387  1.00  0.62           N
ATOM   2197  CA  LEU A 144     -29.274   4.739  10.667  1.00  0.62           C
ATOM   2198  C   LEU A 144     -28.348   5.523  11.607  1.00  0.62           C
ATOM   2199  O   LEU A 144     -28.682   5.713  12.786  1.00  0.62           O
ATOM   2200  CB  LEU A 144     -30.415   5.632  10.185  1.00  0.62           C
ATOM   2201  CG  LEU A 144     -31.550   4.957   9.423  1.00  0.62           C
ATOM   2202  CD1 LEU A 144     -32.626   6.004   9.094  1.00  0.62           C
ATOM   2203  CD2 LEU A 144     -31.024   4.334   8.176  1.00  0.62           C
ATOM      0  H   LEU A 144     -30.359   3.847  12.031  1.00  0.62           H   new
ATOM      0  HA  LEU A 144     -28.764   4.430   9.902  1.00  0.62           H   new
ATOM      0  HB2 LEU A 144     -30.795   6.079  10.958  1.00  0.62           H   new
ATOM      0  HB3 LEU A 144     -30.038   6.321   9.616  1.00  0.62           H   new
ATOM      0  HG  LEU A 144     -31.943   4.258   9.969  1.00  0.62           H   new
ATOM      0 HD11 LEU A 144     -33.352   5.581   8.609  1.00  0.62           H   new
ATOM      0 HD12 LEU A 144     -32.968   6.387   9.917  1.00  0.62           H   new
ATOM      0 HD13 LEU A 144     -32.239   6.706   8.548  1.00  0.62           H   new
ATOM      0 HD21 LEU A 144     -31.751   3.907   7.696  1.00  0.62           H   new
ATOM      0 HD22 LEU A 144     -30.625   5.018   7.616  1.00  0.62           H   new
ATOM      0 HD23 LEU A 144     -30.353   3.671   8.403  1.00  0.62           H   new
ATOM   2215  N   CYS A 145     -27.197   5.969  11.107  1.00  0.65           N
ATOM   2216  CA  CYS A 145     -26.301   6.768  11.933  1.00  0.65           C
ATOM   2217  C   CYS A 145     -25.736   7.985  11.184  1.00  0.65           C
ATOM   2218  O   CYS A 145     -25.181   7.850  10.091  1.00  0.65           O
ATOM   2219  CB  CYS A 145     -25.163   5.883  12.427  1.00  0.65           C
ATOM   2220  SG  CYS A 145     -25.724   4.414  13.297  1.00  0.65           S
ATOM      0  H   CYS A 145     -26.921   5.822  10.306  1.00  0.65           H   new
ATOM      0  HA  CYS A 145     -26.813   7.113  12.681  1.00  0.65           H   new
ATOM      0  HB2 CYS A 145     -24.620   5.614  11.670  1.00  0.65           H   new
ATOM      0  HB3 CYS A 145     -24.592   6.401  13.016  1.00  0.65           H   new
ATOM      0  HG  CYS A 145     -25.331   3.435  12.725  1.00  0.65           H   new
ATOM   2226  N   ASP A 146     -25.824   9.161  11.807  1.00  0.69           N
ATOM   2227  CA  ASP A 146     -25.292  10.408  11.241  1.00  0.69           C
ATOM   2228  C   ASP A 146     -24.592  11.144  12.371  1.00  0.69           C
ATOM   2229  O   ASP A 146     -24.512  12.372  12.436  1.00  0.69           O
ATOM   2230  CB  ASP A 146     -26.429  11.272  10.671  1.00  0.69           C
ATOM   2231  CG  ASP A 146     -25.961  12.400   9.722  1.00  0.69           C
ATOM   2232  OD1 ASP A 146     -24.929  12.232   9.129  1.00  0.69           O
ATOM   2233  OD2 ASP A 146     -26.618  13.400   9.588  1.00  0.69           O1-
ATOM      0  H   ASP A 146     -26.196   9.261  12.576  1.00  0.69           H   new
ATOM      0  HA  ASP A 146     -24.678  10.219  10.514  1.00  0.69           H   new
ATOM      0  HB2 ASP A 146     -27.048  10.698  10.193  1.00  0.69           H   new
ATOM      0  HB3 ASP A 146     -26.920  11.667  11.408  1.00  0.69           H   new
ATOM   2238  N   ILE A 147     -24.016  10.351  13.241  1.00  0.74           N
ATOM   2239  CA  ILE A 147     -23.374  10.831  14.442  1.00  0.74           C
ATOM   2240  C   ILE A 147     -21.916  11.194  14.292  1.00  0.74           C
ATOM   2241  O   ILE A 147     -21.031  10.489  14.763  1.00  0.74           O
ATOM   2242  CB  ILE A 147     -23.528   9.764  15.509  1.00  0.74           C
ATOM   2243  CG1 ILE A 147     -22.942  10.216  16.828  1.00  0.74           C
ATOM   2244  CG2 ILE A 147     -22.986   8.529  15.017  1.00  0.74           C
ATOM   2245  CD1 ILE A 147     -23.322   9.312  17.969  1.00  0.74           C
ATOM      0  H   ILE A 147     -23.985   9.496  13.150  1.00  0.74           H   new
ATOM      0  HA  ILE A 147     -23.813  11.663  14.680  1.00  0.74           H   new
ATOM      0  HB  ILE A 147     -24.467   9.610  15.698  1.00  0.74           H   new
ATOM      0 HG12 ILE A 147     -21.975  10.249  16.754  1.00  0.74           H   new
ATOM      0 HG13 ILE A 147     -23.243  11.118  17.020  1.00  0.74           H   new
ATOM      0 HG21 ILE A 147     -23.081   7.841  15.694  1.00  0.74           H   new
ATOM      0 HG22 ILE A 147     -23.464   8.262  14.216  1.00  0.74           H   new
ATOM      0 HG23 ILE A 147     -22.046   8.648  14.807  1.00  0.74           H   new
ATOM      0 HD11 ILE A 147     -22.924   9.642  18.790  1.00  0.74           H   new
ATOM      0 HD12 ILE A 147     -24.287   9.296  18.062  1.00  0.74           H   new
ATOM      0 HD13 ILE A 147     -23.000   8.414  17.792  1.00  0.74           H   new
ATOM   2257  N   GLY A 148     -21.685  12.341  13.686  1.00  0.80           N
ATOM   2258  CA  GLY A 148     -20.329  12.834  13.481  1.00  0.80           C
ATOM   2259  C   GLY A 148     -20.309  14.137  12.704  1.00  0.80           C
ATOM   2260  O   GLY A 148     -21.266  14.475  11.999  1.00  0.80           O
ATOM      0  H   GLY A 148     -22.302  12.857  13.381  1.00  0.80           H   new
ATOM      0  HA2 GLY A 148     -19.900  12.965  14.341  1.00  0.80           H   new
ATOM      0  HA3 GLY A 148     -19.812  12.166  13.004  1.00  0.80           H   new
ATOM   2264  N   GLU A 149     -19.206  14.864  12.853  1.00  0.87           N
ATOM   2265  CA  GLU A 149     -19.028  16.172  12.240  1.00  0.87           C
ATOM   2266  C   GLU A 149     -17.641  16.303  11.605  1.00  0.87           C
ATOM   2267  O   GLU A 149     -16.667  15.709  12.085  1.00  0.87           O
ATOM   2268  CB  GLU A 149     -19.255  17.265  13.302  1.00  0.87           C
ATOM   2269  CG  GLU A 149     -20.691  17.246  13.942  1.00  0.87           C
ATOM   2270  CD  GLU A 149     -20.978  18.348  14.971  1.00  0.87           C
ATOM   2271  OE1 GLU A 149     -20.123  19.170  15.199  1.00  0.87           O
ATOM   2272  OE2 GLU A 149     -22.070  18.338  15.534  1.00  0.87           O1-
ATOM      0  H   GLU A 149     -18.531  14.606  13.320  1.00  0.87           H   new
ATOM      0  HA  GLU A 149     -19.679  16.278  11.529  1.00  0.87           H   new
ATOM      0  HB2 GLU A 149     -18.596  17.161  14.006  1.00  0.87           H   new
ATOM      0  HB3 GLU A 149     -19.103  18.133  12.897  1.00  0.87           H   new
ATOM      0  HG2 GLU A 149     -21.345  17.314  13.229  1.00  0.87           H   new
ATOM      0  HG3 GLU A 149     -20.825  16.385  14.369  1.00  0.87           H   new
ATOM   2279  N   SER A 150     -17.578  17.096  10.539  1.00  0.92           N
ATOM   2280  CA  SER A 150     -16.373  17.378   9.753  1.00  0.92           C
ATOM   2281  C   SER A 150     -15.305  18.212  10.466  1.00  0.92           C
ATOM   2282  O   SER A 150     -15.597  18.939  11.422  1.00  0.92           O
ATOM   2283  CB  SER A 150     -16.761  18.106   8.492  1.00  0.92           C
ATOM   2284  OG  SER A 150     -17.608  17.336   7.701  1.00  0.92           O
ATOM      0  H   SER A 150     -18.271  17.506  10.237  1.00  0.92           H   new
ATOM      0  HA  SER A 150     -15.976  16.510   9.582  1.00  0.92           H   new
ATOM      0  HB2 SER A 150     -17.199  18.941   8.720  1.00  0.92           H   new
ATOM      0  HB3 SER A 150     -15.963  18.333   7.989  1.00  0.92           H   new
ATOM      0  HG  SER A 150     -18.338  17.739   7.597  1.00  0.92           H   new
ATOM   2290  N   SER A 151     -14.069  18.114   9.963  1.00  0.95           N
ATOM   2291  CA  SER A 151     -12.924  18.895  10.447  1.00  0.95           C
ATOM   2292  C   SER A 151     -11.818  19.073   9.402  1.00  0.95           C
ATOM   2293  O   SER A 151     -11.629  18.250   8.499  1.00  0.95           O
ATOM   2294  CB  SER A 151     -12.306  18.298  11.693  1.00  0.95           C
ATOM   2295  OG  SER A 151     -11.173  19.059  12.086  1.00  0.95           O
ATOM      0  H   SER A 151     -13.870  17.581   9.318  1.00  0.95           H   new
ATOM      0  HA  SER A 151     -13.300  19.766  10.650  1.00  0.95           H   new
ATOM      0  HB2 SER A 151     -12.958  18.281  12.411  1.00  0.95           H   new
ATOM      0  HB3 SER A 151     -12.045  17.379  11.525  1.00  0.95           H   new
ATOM      0  HG  SER A 151     -10.836  18.723  12.778  1.00  0.95           H   new
ATOM   2301  N   SER A 152     -11.073  20.173   9.526  1.00  0.95           N
ATOM   2302  CA  SER A 152      -9.912  20.399   8.667  1.00  0.95           C
ATOM   2303  C   SER A 152      -8.816  19.346   8.909  1.00  0.95           C
ATOM   2304  O   SER A 152      -7.952  19.123   8.052  1.00  0.95           O
ATOM   2305  CB  SER A 152      -9.353  21.788   8.902  1.00  0.95           C
ATOM   2306  OG  SER A 152      -8.812  21.899  10.191  1.00  0.95           O
ATOM      0  H   SER A 152     -11.223  20.797  10.099  1.00  0.95           H   new
ATOM      0  HA  SER A 152     -10.205  20.320   7.746  1.00  0.95           H   new
ATOM      0  HB2 SER A 152      -8.669  21.981   8.242  1.00  0.95           H   new
ATOM      0  HB3 SER A 152     -10.055  22.447   8.784  1.00  0.95           H   new
ATOM      0  HG  SER A 152      -8.507  22.674  10.301  1.00  0.95           H   new
ATOM   2312  N   SER A 153      -8.849  18.693  10.080  1.00  0.93           N
ATOM   2313  CA  SER A 153      -7.868  17.660  10.374  1.00  0.93           C
ATOM   2314  C   SER A 153      -8.494  16.264  10.196  1.00  0.93           C
ATOM   2315  O   SER A 153      -9.301  15.849  11.037  1.00  0.93           O
ATOM   2316  CB  SER A 153      -7.357  17.815  11.784  1.00  0.93           C
ATOM   2317  OG  SER A 153      -6.483  16.771  12.120  1.00  0.93           O
ATOM      0  H   SER A 153      -9.425  18.836  10.703  1.00  0.93           H   new
ATOM      0  HA  SER A 153      -7.126  17.753   9.756  1.00  0.93           H   new
ATOM      0  HB2 SER A 153      -6.900  18.666  11.874  1.00  0.93           H   new
ATOM      0  HB3 SER A 153      -8.104  17.828  12.403  1.00  0.93           H   new
ATOM      0  HG  SER A 153      -6.209  16.877  12.907  1.00  0.93           H   new
ATOM   2323  N   PRO A 154      -8.071  15.463   9.196  1.00  0.89           N
ATOM   2324  CA  PRO A 154      -8.636  14.165   8.885  1.00  0.89           C
ATOM   2325  C   PRO A 154      -8.419  13.176  10.021  1.00  0.89           C
ATOM   2326  O   PRO A 154      -9.158  12.210  10.150  1.00  0.89           O
ATOM   2327  CB  PRO A 154      -7.879  13.757   7.621  1.00  0.89           C
ATOM   2328  CG  PRO A 154      -6.583  14.522   7.675  1.00  0.89           C
ATOM   2329  CD  PRO A 154      -6.918  15.834   8.355  1.00  0.89           C
ATOM      0  HA  PRO A 154      -9.598  14.185   8.759  1.00  0.89           H   new
ATOM      0  HB2 PRO A 154      -7.721  12.800   7.600  1.00  0.89           H   new
ATOM      0  HB3 PRO A 154      -8.384  13.978   6.823  1.00  0.89           H   new
ATOM      0  HG2 PRO A 154      -5.909  14.033   8.172  1.00  0.89           H   new
ATOM      0  HG3 PRO A 154      -6.227  14.670   6.785  1.00  0.89           H   new
ATOM      0  HD2 PRO A 154      -6.176  16.168   8.884  1.00  0.89           H   new
ATOM      0  HD3 PRO A 154      -7.144  16.527   7.715  1.00  0.89           H   new
ATOM   2337  N   GLU A 155      -7.425  13.438  10.878  1.00  0.83           N
ATOM   2338  CA  GLU A 155      -7.141  12.577  12.025  1.00  0.83           C
ATOM   2339  C   GLU A 155      -8.297  12.628  13.026  1.00  0.83           C
ATOM   2340  O   GLU A 155      -8.574  11.663  13.753  1.00  0.83           O
ATOM   2341  CB  GLU A 155      -5.827  12.990  12.689  1.00  0.83           C
ATOM   2342  CG  GLU A 155      -4.587  12.725  11.833  1.00  0.83           C
ATOM   2343  CD  GLU A 155      -3.286  13.125  12.504  1.00  0.83           C
ATOM   2344  OE1 GLU A 155      -3.330  13.707  13.563  1.00  0.83           O
ATOM   2345  OE2 GLU A 155      -2.249  12.842  11.950  1.00  0.83           O1-
ATOM      0  H   GLU A 155      -6.901  14.117  10.808  1.00  0.83           H   new
ATOM      0  HA  GLU A 155      -7.048  11.663  11.714  1.00  0.83           H   new
ATOM      0  HB2 GLU A 155      -5.866  13.936  12.901  1.00  0.83           H   new
ATOM      0  HB3 GLU A 155      -5.736  12.514  13.529  1.00  0.83           H   new
ATOM      0  HG2 GLU A 155      -4.551  11.781  11.613  1.00  0.83           H   new
ATOM      0  HG3 GLU A 155      -4.672  13.208  10.996  1.00  0.83           H   new
ATOM   2352  N   VAL A 156      -8.955  13.785  13.089  1.00  0.78           N
ATOM   2353  CA  VAL A 156     -10.070  13.992  13.988  1.00  0.78           C
ATOM   2354  C   VAL A 156     -11.280  13.352  13.361  1.00  0.78           C
ATOM   2355  O   VAL A 156     -12.051  12.654  14.022  1.00  0.78           O
ATOM   2356  CB  VAL A 156     -10.320  15.476  14.228  1.00  0.78           C
ATOM   2357  CG1 VAL A 156     -11.568  15.652  15.056  1.00  0.78           C
ATOM   2358  CG2 VAL A 156      -9.105  16.080  14.892  1.00  0.78           C
ATOM      0  H   VAL A 156      -8.761  14.470  12.607  1.00  0.78           H   new
ATOM      0  HA  VAL A 156      -9.877  13.594  14.851  1.00  0.78           H   new
ATOM      0  HB  VAL A 156     -10.462  15.938  13.387  1.00  0.78           H   new
ATOM      0 HG11 VAL A 156     -11.725  16.597  15.208  1.00  0.78           H   new
ATOM      0 HG12 VAL A 156     -12.325  15.270  14.585  1.00  0.78           H   new
ATOM      0 HG13 VAL A 156     -11.457  15.202  15.908  1.00  0.78           H   new
ATOM      0 HG21 VAL A 156      -9.257  17.025  15.048  1.00  0.78           H   new
ATOM      0 HG22 VAL A 156      -8.944  15.635  15.739  1.00  0.78           H   new
ATOM      0 HG23 VAL A 156      -8.332  15.968  14.316  1.00  0.78           H   new
ATOM   2368  N   GLU A 157     -11.444  13.566  12.056  1.00  0.73           N
ATOM   2369  CA  GLU A 157     -12.579  12.952  11.380  1.00  0.73           C
ATOM   2370  C   GLU A 157     -12.480  11.430  11.488  1.00  0.73           C
ATOM   2371  O   GLU A 157     -13.497  10.747  11.684  1.00  0.73           O
ATOM   2372  CB  GLU A 157     -12.640  13.356   9.915  1.00  0.73           C
ATOM   2373  CG  GLU A 157     -13.014  14.791   9.657  1.00  0.73           C
ATOM   2374  CD  GLU A 157     -13.142  15.100   8.190  1.00  0.73           C
ATOM   2375  OE1 GLU A 157     -12.768  14.285   7.385  1.00  0.73           O
ATOM   2376  OE2 GLU A 157     -13.629  16.167   7.873  1.00  0.73           O1-
ATOM      0  H   GLU A 157     -10.929  14.045  11.561  1.00  0.73           H   new
ATOM      0  HA  GLU A 157     -13.390  13.263  11.812  1.00  0.73           H   new
ATOM      0  HB2 GLU A 157     -11.774  13.186   9.512  1.00  0.73           H   new
ATOM      0  HB3 GLU A 157     -13.281  12.784   9.464  1.00  0.73           H   new
ATOM      0  HG2 GLU A 157     -13.854  14.988  10.100  1.00  0.73           H   new
ATOM      0  HG3 GLU A 157     -12.344  15.372  10.049  1.00  0.73           H   new
ATOM   2383  N   GLU A 158     -11.242  10.917  11.398  1.00  0.70           N
ATOM   2384  CA  GLU A 158     -10.952   9.502  11.528  1.00  0.70           C
ATOM   2385  C   GLU A 158     -11.292   9.004  12.904  1.00  0.70           C
ATOM   2386  O   GLU A 158     -12.041   8.043  13.046  1.00  0.70           O
ATOM   2387  CB  GLU A 158      -9.476   9.209  11.222  1.00  0.70           C
ATOM   2388  CG  GLU A 158      -9.087   7.756  11.391  1.00  0.70           C
ATOM   2389  CD  GLU A 158      -7.640   7.455  11.059  1.00  0.70           C
ATOM   2390  OE1 GLU A 158      -7.098   8.066  10.163  1.00  0.70           O
ATOM   2391  OE2 GLU A 158      -7.069   6.619  11.720  1.00  0.70           O1-
ATOM      0  H   GLU A 158     -10.544  11.399  11.257  1.00  0.70           H   new
ATOM      0  HA  GLU A 158     -11.504   9.034  10.881  1.00  0.70           H   new
ATOM      0  HB2 GLU A 158      -9.284   9.481  10.311  1.00  0.70           H   new
ATOM      0  HB3 GLU A 158      -8.921   9.752  11.803  1.00  0.70           H   new
ATOM      0  HG2 GLU A 158      -9.259   7.491  12.308  1.00  0.70           H   new
ATOM      0  HG3 GLU A 158      -9.657   7.212  10.826  1.00  0.70           H   new
ATOM   2398  N   THR A 159     -10.819   9.698  13.932  1.00  0.67           N
ATOM   2399  CA  THR A 159     -11.097   9.269  15.285  1.00  0.67           C
ATOM   2400  C   THR A 159     -12.596   9.240  15.539  1.00  0.67           C
ATOM   2401  O   THR A 159     -13.136   8.271  16.086  1.00  0.67           O
ATOM   2402  CB  THR A 159     -10.434  10.220  16.288  1.00  0.67           C
ATOM   2403  CG2 THR A 159     -10.780   9.803  17.708  1.00  0.67           C
ATOM   2404  OG1 THR A 159      -9.007  10.202  16.099  1.00  0.67           O
ATOM      0  H   THR A 159     -10.342  10.410  13.865  1.00  0.67           H   new
ATOM      0  HA  THR A 159     -10.738   8.375  15.399  1.00  0.67           H   new
ATOM      0  HB  THR A 159     -10.763  11.121  16.140  1.00  0.67           H   new
ATOM      0  HG1 THR A 159      -8.811  10.628  15.402  1.00  0.67           H   new
ATOM      0 HG21 THR A 159     -10.357  10.409  18.336  1.00  0.67           H   new
ATOM      0 HG22 THR A 159     -11.742   9.833  17.829  1.00  0.67           H   new
ATOM      0 HG23 THR A 159     -10.462   8.900  17.867  1.00  0.67           H   new
ATOM   2412  N   ARG A 160     -13.291  10.298  15.126  1.00  0.66           N
ATOM   2413  CA  ARG A 160     -14.720  10.360  15.353  1.00  0.66           C
ATOM   2414  C   ARG A 160     -15.448   9.235  14.628  1.00  0.66           C
ATOM   2415  O   ARG A 160     -16.246   8.520  15.238  1.00  0.66           O
ATOM   2416  CB  ARG A 160     -15.260  11.696  14.858  1.00  0.66           C
ATOM   2417  CG  ARG A 160     -14.872  12.920  15.689  1.00  0.66           C
ATOM   2418  CD  ARG A 160     -15.319  14.204  15.035  1.00  0.66           C
ATOM   2419  NE  ARG A 160     -14.957  15.371  15.836  1.00  0.66           N
ATOM   2420  CZ  ARG A 160     -14.996  16.659  15.416  1.00  0.66           C
ATOM   2421  NH1 ARG A 160     -15.377  16.969  14.196  1.00  0.66           N1+
ATOM   2422  NH2 ARG A 160     -14.642  17.625  16.248  1.00  0.66           N
ATOM      0  H   ARG A 160     -12.955  10.977  14.719  1.00  0.66           H   new
ATOM      0  HA  ARG A 160     -14.874  10.265  16.306  1.00  0.66           H   new
ATOM      0  HB2 ARG A 160     -14.952  11.833  13.948  1.00  0.66           H   new
ATOM      0  HB3 ARG A 160     -16.228  11.642  14.825  1.00  0.66           H   new
ATOM      0  HG2 ARG A 160     -15.269  12.851  16.572  1.00  0.66           H   new
ATOM      0  HG3 ARG A 160     -13.910  12.937  15.811  1.00  0.66           H   new
ATOM      0  HD2 ARG A 160     -14.916  14.277  14.155  1.00  0.66           H   new
ATOM      0  HD3 ARG A 160     -16.280  14.185  14.906  1.00  0.66           H   new
ATOM      0  HE  ARG A 160     -14.697  15.228  16.643  1.00  0.66           H   new
ATOM      0 HH11 ARG A 160     -15.608  16.349  13.647  1.00  0.66           H   new
ATOM      0 HH12 ARG A 160     -15.395  17.792  13.947  1.00  0.66           H   new
ATOM      0 HH21 ARG A 160     -14.390  17.433  17.048  1.00  0.66           H   new
ATOM      0 HH22 ARG A 160     -14.664  18.445  15.989  1.00  0.66           H   new
ATOM   2436  N   THR A 161     -15.119   9.022  13.356  1.00  0.65           N
ATOM   2437  CA  THR A 161     -15.786   8.004  12.569  1.00  0.65           C
ATOM   2438  C   THR A 161     -15.505   6.599  13.064  1.00  0.65           C
ATOM   2439  O   THR A 161     -16.402   5.761  13.066  1.00  0.65           O
ATOM   2440  CB  THR A 161     -15.417   8.093  11.106  1.00  0.65           C
ATOM   2441  CG2 THR A 161     -16.121   7.013  10.365  1.00  0.65           C
ATOM   2442  OG1 THR A 161     -15.801   9.354  10.577  1.00  0.65           O
ATOM      0  H   THR A 161     -14.511   9.460  12.934  1.00  0.65           H   new
ATOM      0  HA  THR A 161     -16.734   8.180  12.674  1.00  0.65           H   new
ATOM      0  HB  THR A 161     -14.457   7.993  11.012  1.00  0.65           H   new
ATOM      0  HG1 THR A 161     -15.242   9.937  10.808  1.00  0.65           H   new
ATOM      0 HG21 THR A 161     -15.890   7.062   9.424  1.00  0.65           H   new
ATOM      0 HG22 THR A 161     -15.853   6.150  10.718  1.00  0.65           H   new
ATOM      0 HG23 THR A 161     -17.079   7.121  10.468  1.00  0.65           H   new
ATOM   2450  N   LEU A 162     -14.262   6.304  13.431  1.00  0.65           N
ATOM   2451  CA  LEU A 162     -13.940   4.963  13.891  1.00  0.65           C
ATOM   2452  C   LEU A 162     -14.706   4.651  15.172  1.00  0.65           C
ATOM   2453  O   LEU A 162     -15.175   3.522  15.368  1.00  0.65           O
ATOM   2454  CB  LEU A 162     -12.445   4.831  14.132  1.00  0.65           C
ATOM   2455  CG  LEU A 162     -11.576   4.895  12.889  1.00  0.65           C
ATOM   2456  CD1 LEU A 162     -10.146   4.932  13.310  1.00  0.65           C
ATOM   2457  CD2 LEU A 162     -11.850   3.727  12.002  1.00  0.65           C
ATOM      0  H   LEU A 162     -13.603   6.856  13.421  1.00  0.65           H   new
ATOM      0  HA  LEU A 162     -14.201   4.329  13.205  1.00  0.65           H   new
ATOM      0  HB2 LEU A 162     -12.167   5.535  14.739  1.00  0.65           H   new
ATOM      0  HB3 LEU A 162     -12.279   3.988  14.581  1.00  0.65           H   new
ATOM      0  HG  LEU A 162     -11.779   5.696  12.382  1.00  0.65           H   new
ATOM      0 HD11 LEU A 162      -9.578   4.973  12.525  1.00  0.65           H   new
ATOM      0 HD12 LEU A 162      -9.991   5.715  13.862  1.00  0.65           H   new
ATOM      0 HD13 LEU A 162      -9.937   4.132  13.818  1.00  0.65           H   new
ATOM      0 HD21 LEU A 162     -11.289   3.781  11.213  1.00  0.65           H   new
ATOM      0 HD22 LEU A 162     -11.657   2.905  12.480  1.00  0.65           H   new
ATOM      0 HD23 LEU A 162     -12.783   3.734  11.736  1.00  0.65           H   new
ATOM   2469  N   ARG A 163     -14.877   5.655  16.048  1.00  0.66           N
ATOM   2470  CA  ARG A 163     -15.653   5.433  17.263  1.00  0.66           C
ATOM   2471  C   ARG A 163     -17.097   5.084  16.897  1.00  0.66           C
ATOM   2472  O   ARG A 163     -17.697   4.181  17.494  1.00  0.66           O
ATOM   2473  CB  ARG A 163     -15.596   6.661  18.162  1.00  0.66           C
ATOM   2474  CG  ARG A 163     -14.245   6.882  18.840  1.00  0.66           C
ATOM   2475  CD  ARG A 163     -14.200   8.164  19.583  1.00  0.66           C
ATOM   2476  NE  ARG A 163     -12.921   8.355  20.254  1.00  0.66           N
ATOM   2477  CZ  ARG A 163     -12.530   9.497  20.855  1.00  0.66           C
ATOM   2478  NH1 ARG A 163     -13.324  10.544  20.859  1.00  0.66           N1+
ATOM   2479  NH2 ARG A 163     -11.345   9.565  21.438  1.00  0.66           N
ATOM      0  H   ARG A 163     -14.559   6.448  15.955  1.00  0.66           H   new
ATOM      0  HA  ARG A 163     -15.271   4.689  17.754  1.00  0.66           H   new
ATOM      0  HB2 ARG A 163     -15.813   7.445  17.634  1.00  0.66           H   new
ATOM      0  HB3 ARG A 163     -16.280   6.580  18.845  1.00  0.66           H   new
ATOM      0  HG2 ARG A 163     -14.066   6.149  19.450  1.00  0.66           H   new
ATOM      0  HG3 ARG A 163     -13.543   6.872  18.171  1.00  0.66           H   new
ATOM      0  HD2 ARG A 163     -14.357   8.899  18.970  1.00  0.66           H   new
ATOM      0  HD3 ARG A 163     -14.915   8.184  20.238  1.00  0.66           H   new
ATOM      0  HE  ARG A 163     -12.375   7.691  20.268  1.00  0.66           H   new
ATOM      0 HH11 ARG A 163     -14.094  10.501  20.478  1.00  0.66           H   new
ATOM      0 HH12 ARG A 163     -13.074  11.272  21.243  1.00  0.66           H   new
ATOM      0 HH21 ARG A 163     -10.824   8.881  21.434  1.00  0.66           H   new
ATOM      0 HH22 ARG A 163     -11.096  10.293  21.821  1.00  0.66           H   new
ATOM   2493  N   VAL A 164     -17.630   5.747  15.865  1.00  0.67           N
ATOM   2494  CA  VAL A 164     -18.980   5.465  15.392  1.00  0.67           C
ATOM   2495  C   VAL A 164     -19.065   4.087  14.784  1.00  0.67           C
ATOM   2496  O   VAL A 164     -19.972   3.327  15.091  1.00  0.67           O
ATOM   2497  CB  VAL A 164     -19.417   6.477  14.339  1.00  0.67           C
ATOM   2498  CG1 VAL A 164     -20.765   6.055  13.737  1.00  0.67           C
ATOM   2499  CG2 VAL A 164     -19.478   7.799  14.958  1.00  0.67           C
ATOM      0  H   VAL A 164     -17.221   6.364  15.427  1.00  0.67           H   new
ATOM      0  HA  VAL A 164     -19.565   5.521  16.164  1.00  0.67           H   new
ATOM      0  HB  VAL A 164     -18.778   6.511  13.610  1.00  0.67           H   new
ATOM      0 HG11 VAL A 164     -21.038   6.702  13.068  1.00  0.67           H   new
ATOM      0 HG12 VAL A 164     -20.676   5.182  13.324  1.00  0.67           H   new
ATOM      0 HG13 VAL A 164     -21.434   6.014  14.438  1.00  0.67           H   new
ATOM      0 HG21 VAL A 164     -19.755   8.453  14.298  1.00  0.67           H   new
ATOM      0 HG22 VAL A 164     -20.117   7.786  15.688  1.00  0.67           H   new
ATOM      0 HG23 VAL A 164     -18.602   8.037  15.300  1.00  0.67           H   new
ATOM   2509  N   LEU A 165     -18.107   3.732  13.937  1.00  0.68           N
ATOM   2510  CA  LEU A 165     -18.155   2.426  13.305  1.00  0.68           C
ATOM   2511  C   LEU A 165     -18.071   1.319  14.355  1.00  0.68           C
ATOM   2512  O   LEU A 165     -18.777   0.312  14.245  1.00  0.68           O
ATOM   2513  CB  LEU A 165     -17.030   2.301  12.267  1.00  0.68           C
ATOM   2514  CG  LEU A 165     -17.198   3.182  10.978  1.00  0.68           C
ATOM   2515  CD1 LEU A 165     -15.919   3.099  10.109  1.00  0.68           C
ATOM   2516  CD2 LEU A 165     -18.424   2.700  10.194  1.00  0.68           C
ATOM      0  H   LEU A 165     -17.435   4.222  13.719  1.00  0.68           H   new
ATOM      0  HA  LEU A 165     -19.003   2.329  12.844  1.00  0.68           H   new
ATOM      0  HB2 LEU A 165     -16.191   2.536  12.693  1.00  0.68           H   new
ATOM      0  HB3 LEU A 165     -16.961   1.372  11.998  1.00  0.68           H   new
ATOM      0  HG  LEU A 165     -17.331   4.109  11.229  1.00  0.68           H   new
ATOM      0 HD11 LEU A 165     -16.031   3.645   9.315  1.00  0.68           H   new
ATOM      0 HD12 LEU A 165     -15.160   3.422  10.619  1.00  0.68           H   new
ATOM      0 HD13 LEU A 165     -15.764   2.178   9.848  1.00  0.68           H   new
ATOM      0 HD21 LEU A 165     -18.532   3.242   9.397  1.00  0.68           H   new
ATOM      0 HD22 LEU A 165     -18.302   1.772   9.940  1.00  0.68           H   new
ATOM      0 HD23 LEU A 165     -19.216   2.781  10.749  1.00  0.68           H   new
ATOM   2528  N   SER A 166     -17.266   1.524  15.404  1.00  0.70           N
ATOM   2529  CA  SER A 166     -17.151   0.539  16.474  1.00  0.70           C
ATOM   2530  C   SER A 166     -18.489   0.402  17.217  1.00  0.70           C
ATOM   2531  O   SER A 166     -18.955  -0.719  17.467  1.00  0.70           O
ATOM   2532  CB  SER A 166     -16.055   0.962  17.436  1.00  0.70           C
ATOM   2533  OG  SER A 166     -14.805   0.967  16.794  1.00  0.70           O
ATOM      0  H   SER A 166     -16.781   2.226  15.510  1.00  0.70           H   new
ATOM      0  HA  SER A 166     -16.924  -0.323  16.091  1.00  0.70           H   new
ATOM      0  HB2 SER A 166     -16.248   1.846  17.785  1.00  0.70           H   new
ATOM      0  HB3 SER A 166     -16.032   0.357  18.194  1.00  0.70           H   new
ATOM      0  HG  SER A 166     -14.736   1.657  16.320  1.00  0.70           H   new
ATOM   2539  N   MET A 167     -19.134   1.538  17.514  1.00  0.72           N
ATOM   2540  CA  MET A 167     -20.443   1.572  18.172  1.00  0.72           C
ATOM   2541  C   MET A 167     -21.447   0.798  17.340  1.00  0.72           C
ATOM   2542  O   MET A 167     -22.145  -0.101  17.818  1.00  0.72           O
ATOM   2543  CB  MET A 167     -20.910   3.010  18.318  1.00  0.72           C
ATOM   2544  CG  MET A 167     -22.265   3.194  18.911  1.00  0.72           C
ATOM   2545  SD  MET A 167     -22.813   4.877  18.746  1.00  0.72           S
ATOM   2546  CE  MET A 167     -23.097   4.958  17.000  1.00  0.72           C
ATOM      0  H   MET A 167     -18.818   2.318  17.336  1.00  0.72           H   new
ATOM      0  HA  MET A 167     -20.369   1.169  19.051  1.00  0.72           H   new
ATOM      0  HB2 MET A 167     -20.268   3.487  18.867  1.00  0.72           H   new
ATOM      0  HB3 MET A 167     -20.899   3.426  17.442  1.00  0.72           H   new
ATOM      0  HG2 MET A 167     -22.896   2.601  18.474  1.00  0.72           H   new
ATOM      0  HG3 MET A 167     -22.247   2.947  19.849  1.00  0.72           H   new
ATOM      0  HE1 MET A 167     -23.408   5.846  16.763  1.00  0.72           H   new
ATOM      0  HE2 MET A 167     -22.271   4.769  16.528  1.00  0.72           H   new
ATOM      0  HE3 MET A 167     -23.768   4.303  16.750  1.00  0.72           H   new
ATOM   2556  N   VAL A 168     -21.483   1.139  16.066  1.00  0.74           N
ATOM   2557  CA  VAL A 168     -22.375   0.520  15.125  1.00  0.74           C
ATOM   2558  C   VAL A 168     -22.122  -0.962  15.049  1.00  0.74           C
ATOM   2559  O   VAL A 168     -23.078  -1.723  15.055  1.00  0.74           O
ATOM   2560  CB  VAL A 168     -22.239   1.198  13.775  1.00  0.74           C
ATOM   2561  CG1 VAL A 168     -22.941   0.450  12.741  1.00  0.74           C
ATOM   2562  CG2 VAL A 168     -22.813   2.580  13.909  1.00  0.74           C
ATOM      0  H   VAL A 168     -20.980   1.747  15.723  1.00  0.74           H   new
ATOM      0  HA  VAL A 168     -23.291   0.631  15.423  1.00  0.74           H   new
ATOM      0  HB  VAL A 168     -21.306   1.238  13.512  1.00  0.74           H   new
ATOM      0 HG11 VAL A 168     -22.840   0.902  11.889  1.00  0.74           H   new
ATOM      0 HG12 VAL A 168     -22.569  -0.444  12.679  1.00  0.74           H   new
ATOM      0 HG13 VAL A 168     -23.883   0.392  12.966  1.00  0.74           H   new
ATOM      0 HG21 VAL A 168     -22.742   3.044  13.060  1.00  0.74           H   new
ATOM      0 HG22 VAL A 168     -23.746   2.519  14.167  1.00  0.74           H   new
ATOM      0 HG23 VAL A 168     -22.322   3.070  14.587  1.00  0.74           H   new
ATOM   2572  N   GLY A 169     -20.859  -1.381  15.042  1.00  0.76           N
ATOM   2573  CA  GLY A 169     -20.520  -2.793  15.044  1.00  0.76           C
ATOM   2574  C   GLY A 169     -21.334  -3.532  16.111  1.00  0.76           C
ATOM   2575  O   GLY A 169     -22.004  -4.519  15.797  1.00  0.76           O
ATOM      0  H   GLY A 169     -20.180  -0.854  15.036  1.00  0.76           H   new
ATOM      0  HA2 GLY A 169     -20.696  -3.176  14.170  1.00  0.76           H   new
ATOM      0  HA3 GLY A 169     -19.572  -2.904  15.216  1.00  0.76           H   new
ATOM   2579  N   ASP A 170     -21.307  -3.051  17.369  1.00  0.79           N
ATOM   2580  CA  ASP A 170     -22.083  -3.732  18.424  1.00  0.79           C
ATOM   2581  C   ASP A 170     -23.581  -3.784  18.105  1.00  0.79           C
ATOM   2582  O   ASP A 170     -24.266  -4.744  18.469  1.00  0.79           O
ATOM   2583  CB  ASP A 170     -21.888  -3.103  19.808  1.00  0.79           C
ATOM   2584  CG  ASP A 170     -20.523  -3.433  20.486  1.00  0.79           C
ATOM   2585  OD1 ASP A 170     -19.832  -4.315  20.022  1.00  0.79           O
ATOM   2586  OD2 ASP A 170     -20.221  -2.822  21.494  1.00  0.79           O1-
ATOM      0  H   ASP A 170     -20.864  -2.359  17.624  1.00  0.79           H   new
ATOM      0  HA  ASP A 170     -21.733  -4.636  18.445  1.00  0.79           H   new
ATOM      0  HB2 ASP A 170     -21.971  -2.140  19.727  1.00  0.79           H   new
ATOM      0  HB3 ASP A 170     -22.605  -3.401  20.389  1.00  0.79           H   new
ATOM   2591  N   TRP A 171     -24.104  -2.759  17.432  1.00  0.83           N
ATOM   2592  CA  TRP A 171     -25.516  -2.797  17.062  1.00  0.83           C
ATOM   2593  C   TRP A 171     -25.745  -3.769  15.911  1.00  0.83           C
ATOM   2594  O   TRP A 171     -26.727  -4.504  15.883  1.00  0.83           O
ATOM   2595  CB  TRP A 171     -26.017  -1.428  16.604  1.00  0.83           C
ATOM   2596  CG  TRP A 171     -26.289  -0.429  17.677  1.00  0.83           C
ATOM   2597  CD1 TRP A 171     -25.397   0.255  18.442  1.00  0.83           C
ATOM   2598  CD2 TRP A 171     -27.583   0.041  18.065  1.00  0.83           C
ATOM   2599  CE2 TRP A 171     -27.390   0.977  19.080  1.00  0.83           C
ATOM   2600  CE3 TRP A 171     -28.874  -0.249  17.642  1.00  0.83           C
ATOM   2601  NE1 TRP A 171     -26.053   1.093  19.297  1.00  0.83           N
ATOM   2602  CZ2 TRP A 171     -28.432   1.607  19.683  1.00  0.83           C
ATOM   2603  CZ3 TRP A 171     -29.921   0.395  18.244  1.00  0.83           C
ATOM   2604  CH2 TRP A 171     -29.708   1.293  19.242  1.00  0.83           C
ATOM      0  H   TRP A 171     -23.675  -2.055  17.187  1.00  0.83           H   new
ATOM      0  HA  TRP A 171     -25.999  -3.078  17.855  1.00  0.83           H   new
ATOM      0  HB2 TRP A 171     -25.361  -1.051  15.997  1.00  0.83           H   new
ATOM      0  HB3 TRP A 171     -26.833  -1.557  16.095  1.00  0.83           H   new
ATOM      0  HD1 TRP A 171     -24.473   0.165  18.390  1.00  0.83           H   new
ATOM      0  HE1 TRP A 171     -25.682   1.609  19.877  1.00  0.83           H   new
ATOM      0  HE3 TRP A 171     -29.024  -0.868  16.964  1.00  0.83           H   new
ATOM      0  HZ2 TRP A 171     -28.294   2.224  20.365  1.00  0.83           H   new
ATOM      0  HZ3 TRP A 171     -30.790   0.216  17.966  1.00  0.83           H   new
ATOM      0  HH2 TRP A 171     -30.439   1.708  19.640  1.00  0.83           H   new
ATOM   2615  N   LEU A 172     -24.807  -3.819  14.974  1.00  0.88           N
ATOM   2616  CA  LEU A 172     -24.951  -4.659  13.798  1.00  0.88           C
ATOM   2617  C   LEU A 172     -24.896  -6.136  14.162  1.00  0.88           C
ATOM   2618  O   LEU A 172     -25.526  -6.975  13.517  1.00  0.88           O
ATOM   2619  CB  LEU A 172     -23.916  -4.317  12.758  1.00  0.88           C
ATOM   2620  CG  LEU A 172     -24.052  -2.980  12.148  1.00  0.88           C
ATOM   2621  CD1 LEU A 172     -22.928  -2.770  11.252  1.00  0.88           C
ATOM   2622  CD2 LEU A 172     -25.330  -2.868  11.406  1.00  0.88           C
ATOM      0  H   LEU A 172     -24.074  -3.370  15.003  1.00  0.88           H   new
ATOM      0  HA  LEU A 172     -25.825  -4.484  13.417  1.00  0.88           H   new
ATOM      0  HB2 LEU A 172     -23.037  -4.383  13.164  1.00  0.88           H   new
ATOM      0  HB3 LEU A 172     -23.954  -4.983  12.054  1.00  0.88           H   new
ATOM      0  HG  LEU A 172     -24.056  -2.303  12.843  1.00  0.88           H   new
ATOM      0 HD11 LEU A 172     -23.001  -1.894  10.841  1.00  0.88           H   new
ATOM      0 HD12 LEU A 172     -22.100  -2.823  11.754  1.00  0.88           H   new
ATOM      0 HD13 LEU A 172     -22.932  -3.452  10.562  1.00  0.88           H   new
ATOM      0 HD21 LEU A 172     -25.400  -1.984  11.013  1.00  0.88           H   new
ATOM      0 HD22 LEU A 172     -25.356  -3.536  10.703  1.00  0.88           H   new
ATOM      0 HD23 LEU A 172     -26.071  -3.011  12.015  1.00  0.88           H   new
ATOM   2634  N   GLU A 173     -24.195  -6.459  15.242  1.00  0.94           N
ATOM   2635  CA  GLU A 173     -24.117  -7.832  15.739  1.00  0.94           C
ATOM   2636  C   GLU A 173     -25.495  -8.368  16.171  1.00  0.94           C
ATOM   2637  O   GLU A 173     -25.679  -9.579  16.295  1.00  0.94           O
ATOM   2638  CB  GLU A 173     -23.078  -7.972  16.850  1.00  0.94           C
ATOM   2639  CG  GLU A 173     -21.605  -7.874  16.365  1.00  0.94           C
ATOM   2640  CD  GLU A 173     -21.184  -9.035  15.462  1.00  0.94           C
ATOM   2641  OE1 GLU A 173     -21.436 -10.165  15.813  1.00  0.94           O
ATOM   2642  OE2 GLU A 173     -20.589  -8.791  14.432  1.00  0.94           O1-
ATOM      0  H   GLU A 173     -23.750  -5.890  15.709  1.00  0.94           H   new
ATOM      0  HA  GLU A 173     -23.820  -8.385  14.999  1.00  0.94           H   new
ATOM      0  HB2 GLU A 173     -23.235  -7.283  17.514  1.00  0.94           H   new
ATOM      0  HB3 GLU A 173     -23.206  -8.826  17.292  1.00  0.94           H   new
ATOM      0  HG2 GLU A 173     -21.484  -7.040  15.885  1.00  0.94           H   new
ATOM      0  HG3 GLU A 173     -21.019  -7.844  17.137  1.00  0.94           H   new
ATOM   2649  N   LYS A 174     -26.472  -7.471  16.386  1.00  1.00           N
ATOM   2650  CA  LYS A 174     -27.834  -7.849  16.760  1.00  1.00           C
ATOM   2651  C   LYS A 174     -28.639  -8.163  15.486  1.00  1.00           C
ATOM   2652  O   LYS A 174     -29.828  -8.482  15.545  1.00  1.00           O
ATOM   2653  CB  LYS A 174     -28.537  -6.710  17.519  1.00  1.00           C
ATOM   2654  CG  LYS A 174     -27.874  -6.255  18.825  1.00  1.00           C
ATOM   2655  CD  LYS A 174     -27.887  -7.346  19.884  1.00  1.00           C
ATOM   2656  CE  LYS A 174     -27.318  -6.836  21.205  1.00  1.00           C
ATOM   2657  NZ  LYS A 174     -27.281  -7.905  22.250  1.00  1.00           N1+
ATOM      0  H   LYS A 174     -26.355  -6.622  16.317  1.00  1.00           H   new
ATOM      0  HA  LYS A 174     -27.787  -8.627  17.338  1.00  1.00           H   new
ATOM      0  HB2 LYS A 174     -28.602  -5.944  16.927  1.00  1.00           H   new
ATOM      0  HB3 LYS A 174     -29.443  -6.991  17.719  1.00  1.00           H   new
ATOM      0  HG2 LYS A 174     -26.958  -5.991  18.646  1.00  1.00           H   new
ATOM      0  HG3 LYS A 174     -28.334  -5.471  19.164  1.00  1.00           H   new
ATOM      0  HD2 LYS A 174     -28.795  -7.659  20.019  1.00  1.00           H   new
ATOM      0  HD3 LYS A 174     -27.368  -8.106  19.577  1.00  1.00           H   new
ATOM      0  HE2 LYS A 174     -26.421  -6.496  21.060  1.00  1.00           H   new
ATOM      0  HE3 LYS A 174     -27.855  -6.093  21.522  1.00  1.00           H   new
ATOM      0  HZ1 LYS A 174     -26.945  -7.572  23.004  1.00  1.00           H   new
ATOM      0  HZ2 LYS A 174     -28.106  -8.203  22.400  1.00  1.00           H   new
ATOM      0  HZ3 LYS A 174     -26.770  -8.577  21.969  1.00  1.00           H   new
ATOM   2671  N   ARG A 175     -27.970  -8.045  14.333  1.00  1.04           N
ATOM   2672  CA  ARG A 175     -28.508  -8.240  12.998  1.00  1.04           C
ATOM   2673  C   ARG A 175     -29.747  -7.402  12.739  1.00  1.04           C
ATOM   2674  O   ARG A 175     -30.759  -7.932  12.277  1.00  1.04           O
ATOM   2675  CB  ARG A 175     -28.856  -9.700  12.777  1.00  1.04           C
ATOM   2676  CG  ARG A 175     -27.681 -10.659  12.870  1.00  1.04           C
ATOM   2677  CD  ARG A 175     -28.098 -12.058  12.563  1.00  1.04           C
ATOM   2678  NE  ARG A 175     -26.988 -12.994  12.650  1.00  1.04           N
ATOM   2679  CZ  ARG A 175     -27.087 -14.325  12.456  1.00  1.04           C
ATOM   2680  NH1 ARG A 175     -28.250 -14.867  12.161  1.00  1.04           N1+
ATOM   2681  NH2 ARG A 175     -26.014 -15.087  12.563  1.00  1.04           N
ATOM      0  H   ARG A 175     -27.136  -7.835  14.318  1.00  1.04           H   new
ATOM      0  HA  ARG A 175     -27.816  -7.957  12.380  1.00  1.04           H   new
ATOM      0  HB2 ARG A 175     -29.523  -9.962  13.430  1.00  1.04           H   new
ATOM      0  HB3 ARG A 175     -29.264  -9.793  11.902  1.00  1.04           H   new
ATOM      0  HG2 ARG A 175     -26.986 -10.383  12.252  1.00  1.04           H   new
ATOM      0  HG3 ARG A 175     -27.300 -10.621  13.761  1.00  1.04           H   new
ATOM      0  HD2 ARG A 175     -28.796 -12.328  13.180  1.00  1.04           H   new
ATOM      0  HD3 ARG A 175     -28.479 -12.092  11.671  1.00  1.04           H   new
ATOM      0  HE  ARG A 175     -26.212 -12.675  12.839  1.00  1.04           H   new
ATOM      0 HH11 ARG A 175     -28.950 -14.372  12.091  1.00  1.04           H   new
ATOM      0 HH12 ARG A 175     -28.310 -15.716  12.038  1.00  1.04           H   new
ATOM      0 HH21 ARG A 175     -25.254 -14.734  12.756  1.00  1.04           H   new
ATOM      0 HH22 ARG A 175     -26.075 -15.936  12.440  1.00  1.04           H   new
ATOM   2695  N   PRO A 176     -29.668  -6.065  12.876  1.00  1.03           N
ATOM   2696  CA  PRO A 176     -30.776  -5.146  12.801  1.00  1.03           C
ATOM   2697  C   PRO A 176     -31.247  -4.840  11.401  1.00  1.03           C
ATOM   2698  O   PRO A 176     -31.309  -3.678  11.020  1.00  1.03           O
ATOM   2699  CB  PRO A 176     -30.171  -3.879  13.389  1.00  1.03           C
ATOM   2700  CG  PRO A 176     -28.750  -3.934  12.967  1.00  1.03           C
ATOM   2701  CD  PRO A 176     -28.384  -5.405  13.061  1.00  1.03           C
ATOM      0  HA  PRO A 176     -31.556  -5.509  13.248  1.00  1.03           H   new
ATOM      0  HB2 PRO A 176     -30.612  -3.084  13.051  1.00  1.03           H   new
ATOM      0  HB3 PRO A 176     -30.255  -3.860  14.355  1.00  1.03           H   new
ATOM      0  HG2 PRO A 176     -28.636  -3.598  12.064  1.00  1.03           H   new
ATOM      0  HG3 PRO A 176     -28.189  -3.392  13.544  1.00  1.03           H   new
ATOM      0  HD2 PRO A 176     -27.745  -5.662  12.378  1.00  1.03           H   new
ATOM      0  HD3 PRO A 176     -27.986  -5.624  13.918  1.00  1.03           H   new
ATOM   2709  N   GLY A 177     -31.558  -5.864  10.628  1.00  0.98           N
ATOM   2710  CA  GLY A 177     -32.080  -5.633   9.289  1.00  0.98           C
ATOM   2711  C   GLY A 177     -31.148  -4.791   8.405  1.00  0.98           C
ATOM   2712  O   GLY A 177     -30.015  -5.186   8.114  1.00  0.98           O
ATOM      0  H   GLY A 177     -31.477  -6.690  10.852  1.00  0.98           H   new
ATOM      0  HA2 GLY A 177     -32.237  -6.488   8.859  1.00  0.98           H   new
ATOM      0  HA3 GLY A 177     -32.939  -5.188   9.357  1.00  0.98           H   new
ATOM   2716  N   ALA A 178     -31.696  -3.675   7.910  1.00  0.89           N
ATOM   2717  CA  ALA A 178     -31.031  -2.722   7.008  1.00  0.89           C
ATOM   2718  C   ALA A 178     -30.228  -1.660   7.763  1.00  0.89           C
ATOM   2719  O   ALA A 178     -30.488  -1.372   8.929  1.00  0.89           O
ATOM   2720  CB  ALA A 178     -32.061  -2.031   6.111  1.00  0.89           C
ATOM      0  H   ALA A 178     -32.502  -3.442   8.099  1.00  0.89           H   new
ATOM      0  HA  ALA A 178     -30.410  -3.237   6.469  1.00  0.89           H   new
ATOM      0  HB1 ALA A 178     -31.610  -1.406   5.522  1.00  0.89           H   new
ATOM      0  HB2 ALA A 178     -32.527  -2.696   5.580  1.00  0.89           H   new
ATOM      0  HB3 ALA A 178     -32.700  -1.552   6.661  1.00  0.89           H   new
ATOM   2726  N   PHE A 179     -29.278  -1.040   7.089  1.00  0.80           N
ATOM   2727  CA  PHE A 179     -28.554   0.057   7.729  1.00  0.80           C
ATOM   2728  C   PHE A 179     -27.951   1.104   6.792  1.00  0.80           C
ATOM   2729  O   PHE A 179     -27.714   0.848   5.610  1.00  0.80           O
ATOM   2730  CB  PHE A 179     -27.443  -0.472   8.666  1.00  0.80           C
ATOM   2731  CG  PHE A 179     -26.424  -1.397   8.027  1.00  0.80           C
ATOM   2732  CD1 PHE A 179     -25.308  -0.921   7.352  1.00  0.80           C
ATOM   2733  CD2 PHE A 179     -26.555  -2.772   8.182  1.00  0.80           C
ATOM   2734  CE1 PHE A 179     -24.385  -1.787   6.809  1.00  0.80           C
ATOM   2735  CE2 PHE A 179     -25.611  -3.643   7.650  1.00  0.80           C
ATOM   2736  CZ  PHE A 179     -24.530  -3.147   6.958  1.00  0.80           C
ATOM      0  H   PHE A 179     -29.037  -1.226   6.285  1.00  0.80           H   new
ATOM      0  HA  PHE A 179     -29.248   0.515   8.229  1.00  0.80           H   new
ATOM      0  HB2 PHE A 179     -26.973   0.288   9.043  1.00  0.80           H   new
ATOM      0  HB3 PHE A 179     -27.862  -0.941   9.404  1.00  0.80           H   new
ATOM      0  HD1 PHE A 179     -25.182  -0.004   7.265  1.00  0.80           H   new
ATOM      0  HD2 PHE A 179     -27.284  -3.114   8.648  1.00  0.80           H   new
ATOM      0  HE1 PHE A 179     -23.658  -1.450   6.338  1.00  0.80           H   new
ATOM      0  HE2 PHE A 179     -25.710  -4.561   7.762  1.00  0.80           H   new
ATOM      0  HZ  PHE A 179     -23.901  -3.727   6.593  1.00  0.80           H   new
ATOM   2746  N   CYS A 180     -27.656   2.275   7.377  1.00  0.73           N
ATOM   2747  CA  CYS A 180     -26.972   3.397   6.710  1.00  0.73           C
ATOM   2748  C   CYS A 180     -26.180   4.256   7.678  1.00  0.73           C
ATOM   2749  O   CYS A 180     -26.765   4.994   8.477  1.00  0.73           O
ATOM   2750  CB  CYS A 180     -27.959   4.324   6.030  1.00  0.73           C
ATOM   2751  SG  CYS A 180     -27.226   5.715   5.185  1.00  0.73           S
ATOM      0  H   CYS A 180     -27.854   2.443   8.197  1.00  0.73           H   new
ATOM      0  HA  CYS A 180     -26.377   2.980   6.067  1.00  0.73           H   new
ATOM      0  HB2 CYS A 180     -28.477   3.810   5.391  1.00  0.73           H   new
ATOM      0  HB3 CYS A 180     -28.580   4.658   6.696  1.00  0.73           H   new
ATOM      0  HG  CYS A 180     -28.090   6.379   4.683  1.00  0.73           H   new
ATOM   2757  N   ILE A 181     -24.858   4.172   7.577  1.00  0.68           N
ATOM   2758  CA  ILE A 181     -23.939   4.888   8.455  1.00  0.68           C
ATOM   2759  C   ILE A 181     -23.034   5.875   7.742  1.00  0.68           C
ATOM   2760  O   ILE A 181     -22.346   5.534   6.780  1.00  0.68           O
ATOM   2761  CB  ILE A 181     -23.106   3.880   9.273  1.00  0.68           C
ATOM   2762  CG1 ILE A 181     -24.086   3.030  10.127  1.00  0.68           C
ATOM   2763  CG2 ILE A 181     -22.044   4.577  10.144  1.00  0.68           C
ATOM   2764  CD1 ILE A 181     -24.471   1.706   9.557  1.00  0.68           C
ATOM      0  H   ILE A 181     -24.463   3.689   6.986  1.00  0.68           H   new
ATOM      0  HA  ILE A 181     -24.491   5.426   9.045  1.00  0.68           H   new
ATOM      0  HB  ILE A 181     -22.610   3.304   8.670  1.00  0.68           H   new
ATOM      0 HG12 ILE A 181     -23.684   2.883  10.998  1.00  0.68           H   new
ATOM      0 HG13 ILE A 181     -24.894   3.547  10.271  1.00  0.68           H   new
ATOM      0 HG21 ILE A 181     -21.544   3.910  10.640  1.00  0.68           H   new
ATOM      0 HG22 ILE A 181     -21.438   5.079   9.576  1.00  0.68           H   new
ATOM      0 HG23 ILE A 181     -22.480   5.182  10.765  1.00  0.68           H   new
ATOM      0 HD11 ILE A 181     -25.081   1.258  10.163  1.00  0.68           H   new
ATOM      0 HD12 ILE A 181     -24.905   1.837   8.699  1.00  0.68           H   new
ATOM      0 HD13 ILE A 181     -23.677   1.162   9.437  1.00  0.68           H   new
ATOM   2776  N   LYS A 182     -23.033   7.120   8.204  1.00  0.66           N
ATOM   2777  CA  LYS A 182     -22.140   8.098   7.596  1.00  0.66           C
ATOM   2778  C   LYS A 182     -20.696   7.867   8.040  1.00  0.66           C
ATOM   2779  O   LYS A 182     -20.409   7.725   9.232  1.00  0.66           O
ATOM   2780  CB  LYS A 182     -22.545   9.527   7.940  1.00  0.66           C
ATOM   2781  CG  LYS A 182     -21.716  10.587   7.192  1.00  0.66           C
ATOM   2782  CD  LYS A 182     -22.305  11.946   7.395  1.00  0.66           C
ATOM   2783  CE  LYS A 182     -22.037  12.471   8.801  1.00  0.66           C
ATOM   2784  NZ  LYS A 182     -22.729  13.745   9.030  1.00  0.66           N1+
ATOM      0  H   LYS A 182     -23.524   7.412   8.847  1.00  0.66           H   new
ATOM      0  HA  LYS A 182     -22.208   7.980   6.636  1.00  0.66           H   new
ATOM      0  HB2 LYS A 182     -23.484   9.651   7.729  1.00  0.66           H   new
ATOM      0  HB3 LYS A 182     -22.448   9.664   8.895  1.00  0.66           H   new
ATOM      0  HG2 LYS A 182     -20.800  10.574   7.511  1.00  0.66           H   new
ATOM      0  HG3 LYS A 182     -21.690  10.377   6.245  1.00  0.66           H   new
ATOM      0  HD2 LYS A 182     -21.933  12.561   6.743  1.00  0.66           H   new
ATOM      0  HD3 LYS A 182     -23.262  11.911   7.239  1.00  0.66           H   new
ATOM      0  HE2 LYS A 182     -22.331  11.818   9.455  1.00  0.66           H   new
ATOM      0  HE3 LYS A 182     -21.083  12.590   8.929  1.00  0.66           H   new
ATOM      0  HZ1 LYS A 182     -22.395  14.138   9.755  1.00  0.66           H   new
ATOM      0  HZ2 LYS A 182     -22.614  14.276   8.325  1.00  0.66           H   new
ATOM      0  HZ3 LYS A 182     -23.598  13.594   9.148  1.00  0.66           H   new
ATOM   2798  N   VAL A 183     -19.797   7.864   7.066  1.00  0.66           N
ATOM   2799  CA  VAL A 183     -18.363   7.705   7.254  1.00  0.66           C
ATOM   2800  C   VAL A 183     -17.672   9.008   6.815  1.00  0.66           C
ATOM   2801  O   VAL A 183     -17.850   9.422   5.671  1.00  0.66           O
ATOM   2802  CB  VAL A 183     -17.905   6.530   6.368  1.00  0.66           C
ATOM   2803  CG1 VAL A 183     -16.465   6.333   6.484  1.00  0.66           C
ATOM   2804  CG2 VAL A 183     -18.652   5.256   6.753  1.00  0.66           C
ATOM      0  H   VAL A 183     -20.016   7.959   6.240  1.00  0.66           H   new
ATOM      0  HA  VAL A 183     -18.139   7.524   8.180  1.00  0.66           H   new
ATOM      0  HB  VAL A 183     -18.110   6.741   5.444  1.00  0.66           H   new
ATOM      0 HG11 VAL A 183     -16.193   5.591   5.921  1.00  0.66           H   new
ATOM      0 HG12 VAL A 183     -16.004   7.138   6.201  1.00  0.66           H   new
ATOM      0 HG13 VAL A 183     -16.238   6.138   7.407  1.00  0.66           H   new
ATOM      0 HG21 VAL A 183     -18.356   4.524   6.189  1.00  0.66           H   new
ATOM      0 HG22 VAL A 183     -18.471   5.042   7.682  1.00  0.66           H   new
ATOM      0 HG23 VAL A 183     -19.605   5.391   6.633  1.00  0.66           H   new
ATOM   2814  N   LEU A 184     -16.893   9.684   7.684  1.00  0.68           N
ATOM   2815  CA  LEU A 184     -16.346  10.986   7.258  1.00  0.68           C
ATOM   2816  C   LEU A 184     -15.084  10.971   6.386  1.00  0.68           C
ATOM   2817  O   LEU A 184     -14.869  11.903   5.616  1.00  0.68           O
ATOM   2818  CB  LEU A 184     -16.024  11.837   8.478  1.00  0.68           C
ATOM   2819  CG  LEU A 184     -17.183  12.287   9.373  1.00  0.68           C
ATOM   2820  CD1 LEU A 184     -16.609  12.940  10.629  1.00  0.68           C
ATOM   2821  CD2 LEU A 184     -18.045  13.292   8.619  1.00  0.68           C
ATOM      0  H   LEU A 184     -16.681   9.425   8.476  1.00  0.68           H   new
ATOM      0  HA  LEU A 184     -17.055  11.342   6.700  1.00  0.68           H   new
ATOM      0  HB2 LEU A 184     -15.400  11.340   9.029  1.00  0.68           H   new
ATOM      0  HB3 LEU A 184     -15.561  12.632   8.171  1.00  0.68           H   new
ATOM      0  HG  LEU A 184     -17.728  11.524   9.620  1.00  0.68           H   new
ATOM      0 HD11 LEU A 184     -17.335  13.229  11.204  1.00  0.68           H   new
ATOM      0 HD12 LEU A 184     -16.057  12.299  11.104  1.00  0.68           H   new
ATOM      0 HD13 LEU A 184     -16.071  13.707  10.378  1.00  0.68           H   new
ATOM      0 HD21 LEU A 184     -18.779  13.578   9.185  1.00  0.68           H   new
ATOM      0 HD22 LEU A 184     -17.507  14.061   8.375  1.00  0.68           H   new
ATOM      0 HD23 LEU A 184     -18.398  12.878   7.816  1.00  0.68           H   new
ATOM   2833  N   CYS A 185     -14.201   9.986   6.563  1.00  0.71           N
ATOM   2834  CA  CYS A 185     -12.953   9.984   5.790  1.00  0.71           C
ATOM   2835  C   CYS A 185     -12.469   8.577   5.408  1.00  0.71           C
ATOM   2836  O   CYS A 185     -11.338   8.227   5.735  1.00  0.71           O
ATOM   2837  CB  CYS A 185     -11.828  10.688   6.553  1.00  0.71           C
ATOM   2838  SG  CYS A 185     -11.365   9.936   8.051  1.00  0.71           S
ATOM      0  H   CYS A 185     -14.298   9.328   7.108  1.00  0.71           H   new
ATOM      0  HA  CYS A 185     -13.163  10.463   4.973  1.00  0.71           H   new
ATOM      0  HB2 CYS A 185     -11.048  10.737   5.978  1.00  0.71           H   new
ATOM      0  HB3 CYS A 185     -12.103  11.600   6.737  1.00  0.71           H   new
ATOM      0  HG  CYS A 185     -11.066   8.792   7.849  1.00  0.71           H   new
ATOM   2844  N   PRO A 186     -13.222   7.807   4.602  1.00  0.75           N
ATOM   2845  CA  PRO A 186     -13.062   6.382   4.313  1.00  0.75           C
ATOM   2846  C   PRO A 186     -11.741   6.031   3.661  1.00  0.75           C
ATOM   2847  O   PRO A 186     -11.357   4.865   3.599  1.00  0.75           O
ATOM   2848  CB  PRO A 186     -14.209   6.124   3.343  1.00  0.75           C
ATOM   2849  CG  PRO A 186     -14.518   7.429   2.742  1.00  0.75           C
ATOM   2850  CD  PRO A 186     -14.255   8.435   3.814  1.00  0.75           C
ATOM      0  HA  PRO A 186     -13.072   5.848   5.123  1.00  0.75           H   new
ATOM      0  HB2 PRO A 186     -13.954   5.479   2.665  1.00  0.75           H   new
ATOM      0  HB3 PRO A 186     -14.981   5.761   3.804  1.00  0.75           H   new
ATOM      0  HG2 PRO A 186     -13.963   7.595   1.964  1.00  0.75           H   new
ATOM      0  HG3 PRO A 186     -15.441   7.467   2.446  1.00  0.75           H   new
ATOM      0  HD2 PRO A 186     -13.961   9.283   3.446  1.00  0.75           H   new
ATOM      0  HD3 PRO A 186     -15.049   8.615   4.341  1.00  0.75           H   new
ATOM   2858  N   TYR A 187     -11.089   7.028   3.091  1.00  0.79           N
ATOM   2859  CA  TYR A 187      -9.818   6.834   2.435  1.00  0.79           C
ATOM   2860  C   TYR A 187      -8.664   6.484   3.364  1.00  0.79           C
ATOM   2861  O   TYR A 187      -7.699   5.855   2.926  1.00  0.79           O
ATOM   2862  CB  TYR A 187      -9.476   8.090   1.657  1.00  0.79           C
ATOM   2863  CG  TYR A 187      -9.141   9.262   2.526  1.00  0.79           C
ATOM   2864  CD1 TYR A 187      -7.869   9.379   3.003  1.00  0.79           C
ATOM   2865  CD2 TYR A 187     -10.077  10.235   2.814  1.00  0.79           C
ATOM   2866  CE1 TYR A 187      -7.503  10.414   3.762  1.00  0.79           C
ATOM   2867  CE2 TYR A 187      -9.700  11.319   3.585  1.00  0.79           C
ATOM   2868  CZ  TYR A 187      -8.393  11.393   4.058  1.00  0.79           C
ATOM   2869  OH  TYR A 187      -7.964  12.436   4.820  1.00  0.79           O
ATOM      0  H   TYR A 187     -11.375   7.839   3.075  1.00  0.79           H   new
ATOM      0  HA  TYR A 187      -9.926   6.064   1.855  1.00  0.79           H   new
ATOM      0  HB2 TYR A 187      -8.724   7.905   1.073  1.00  0.79           H   new
ATOM      0  HB3 TYR A 187     -10.226   8.323   1.088  1.00  0.79           H   new
ATOM      0  HD1 TYR A 187      -7.243   8.723   2.795  1.00  0.79           H   new
ATOM      0  HD2 TYR A 187     -10.947  10.162   2.494  1.00  0.79           H   new
ATOM      0  HE1 TYR A 187      -6.634  10.464   4.089  1.00  0.79           H   new
ATOM      0  HE2 TYR A 187     -10.312  11.990   3.785  1.00  0.79           H   new
ATOM      0  HH  TYR A 187      -7.125  12.429   4.858  1.00  0.79           H   new
ATOM   2879  N   THR A 188      -8.742   6.874   4.634  1.00  0.83           N
ATOM   2880  CA  THR A 188      -7.628   6.572   5.519  1.00  0.83           C
ATOM   2881  C   THR A 188      -7.535   5.054   5.653  1.00  0.83           C
ATOM   2882  O   THR A 188      -8.564   4.380   5.769  1.00  0.83           O
ATOM   2883  CB  THR A 188      -7.753   7.289   6.866  1.00  0.83           C
ATOM   2884  CG2 THR A 188      -8.912   6.773   7.599  1.00  0.83           C
ATOM   2885  OG1 THR A 188      -6.562   7.072   7.640  1.00  0.83           O
ATOM      0  H   THR A 188      -9.402   7.296   4.989  1.00  0.83           H   new
ATOM      0  HA  THR A 188      -6.800   6.907   5.141  1.00  0.83           H   new
ATOM      0  HB  THR A 188      -7.870   8.239   6.710  1.00  0.83           H   new
ATOM      0  HG1 THR A 188      -6.678   7.362   8.420  1.00  0.83           H   new
ATOM      0 HG21 THR A 188      -8.986   7.231   8.451  1.00  0.83           H   new
ATOM      0 HG22 THR A 188      -9.717   6.925   7.080  1.00  0.83           H   new
ATOM      0 HG23 THR A 188      -8.801   5.822   7.752  1.00  0.83           H   new
ATOM   2893  N   SER A 189      -6.320   4.515   5.716  1.00  0.86           N
ATOM   2894  CA  SER A 189      -6.149   3.063   5.792  1.00  0.86           C
ATOM   2895  C   SER A 189      -6.845   2.412   6.986  1.00  0.86           C
ATOM   2896  O   SER A 189      -7.427   1.335   6.852  1.00  0.86           O
ATOM   2897  CB  SER A 189      -4.672   2.713   5.845  1.00  0.86           C
ATOM   2898  OG  SER A 189      -4.014   3.059   4.654  1.00  0.86           O
ATOM      0  H   SER A 189      -5.588   4.966   5.716  1.00  0.86           H   new
ATOM      0  HA  SER A 189      -6.568   2.712   4.991  1.00  0.86           H   new
ATOM      0  HB2 SER A 189      -4.256   3.174   6.590  1.00  0.86           H   new
ATOM      0  HB3 SER A 189      -4.570   1.762   6.007  1.00  0.86           H   new
ATOM      0  HG  SER A 189      -3.201   2.856   4.713  1.00  0.86           H   new
ATOM   2904  N   THR A 190      -6.819   3.059   8.152  1.00  0.88           N
ATOM   2905  CA  THR A 190      -7.436   2.463   9.338  1.00  0.88           C
ATOM   2906  C   THR A 190      -8.940   2.272   9.138  1.00  0.88           C
ATOM   2907  O   THR A 190      -9.520   1.246   9.524  1.00  0.88           O
ATOM   2908  CB  THR A 190      -7.206   3.332  10.586  1.00  0.88           C
ATOM   2909  CG2 THR A 190      -7.875   2.686  11.772  1.00  0.88           C
ATOM   2910  OG1 THR A 190      -5.802   3.452  10.849  1.00  0.88           O
ATOM      0  H   THR A 190      -6.457   3.829   8.277  1.00  0.88           H   new
ATOM      0  HA  THR A 190      -7.015   1.599   9.470  1.00  0.88           H   new
ATOM      0  HB  THR A 190      -7.580   4.214  10.432  1.00  0.88           H   new
ATOM      0  HG1 THR A 190      -5.684   3.929  11.530  1.00  0.88           H   new
ATOM      0 HG21 THR A 190      -7.732   3.231  12.561  1.00  0.88           H   new
ATOM      0 HG22 THR A 190      -8.827   2.606  11.603  1.00  0.88           H   new
ATOM      0 HG23 THR A 190      -7.497   1.804  11.916  1.00  0.88           H   new
ATOM   2918  N   MET A 191      -9.579   3.293   8.583  1.00  0.87           N
ATOM   2919  CA  MET A 191     -11.005   3.257   8.354  1.00  0.87           C
ATOM   2920  C   MET A 191     -11.326   2.296   7.248  1.00  0.87           C
ATOM   2921  O   MET A 191     -12.302   1.555   7.345  1.00  0.87           O
ATOM   2922  CB  MET A 191     -11.530   4.639   8.053  1.00  0.87           C
ATOM   2923  CG  MET A 191     -12.987   4.738   8.103  1.00  0.87           C
ATOM   2924  SD  MET A 191     -13.451   6.363   7.967  1.00  0.87           S
ATOM   2925  CE  MET A 191     -12.621   6.906   9.366  1.00  0.87           C
ATOM      0  H   MET A 191      -9.196   4.021   8.331  1.00  0.87           H   new
ATOM      0  HA  MET A 191     -11.445   2.946   9.160  1.00  0.87           H   new
ATOM      0  HB2 MET A 191     -11.149   5.266   8.688  1.00  0.87           H   new
ATOM      0  HB3 MET A 191     -11.226   4.907   7.172  1.00  0.87           H   new
ATOM      0  HG2 MET A 191     -13.381   4.218   7.385  1.00  0.87           H   new
ATOM      0  HG3 MET A 191     -13.317   4.366   8.936  1.00  0.87           H   new
ATOM      0  HE1 MET A 191     -12.763   7.859   9.477  1.00  0.87           H   new
ATOM      0  HE2 MET A 191     -12.958   6.436  10.145  1.00  0.87           H   new
ATOM      0  HE3 MET A 191     -11.672   6.730   9.268  1.00  0.87           H   new
ATOM   2935  N   MET A 192     -10.499   2.269   6.210  1.00  0.86           N
ATOM   2936  CA  MET A 192     -10.745   1.376   5.099  1.00  0.86           C
ATOM   2937  C   MET A 192     -10.800  -0.050   5.613  1.00  0.86           C
ATOM   2938  O   MET A 192     -11.759  -0.772   5.332  1.00  0.86           O
ATOM   2939  CB  MET A 192      -9.674   1.550   4.038  1.00  0.86           C
ATOM   2940  CG  MET A 192      -9.839   0.676   2.810  1.00  0.86           C
ATOM   2941  SD  MET A 192      -9.192  -0.982   3.050  1.00  0.86           S
ATOM   2942  CE  MET A 192      -7.446  -0.619   3.167  1.00  0.86           C
ATOM      0  H   MET A 192      -9.796   2.758   6.134  1.00  0.86           H   new
ATOM      0  HA  MET A 192     -11.597   1.587   4.685  1.00  0.86           H   new
ATOM      0  HB2 MET A 192      -9.663   2.479   3.758  1.00  0.86           H   new
ATOM      0  HB3 MET A 192      -8.810   1.364   4.437  1.00  0.86           H   new
ATOM      0  HG2 MET A 192     -10.780   0.622   2.580  1.00  0.86           H   new
ATOM      0  HG3 MET A 192      -9.386   1.091   2.059  1.00  0.86           H   new
ATOM      0  HE1 MET A 192      -6.952  -1.443   3.302  1.00  0.86           H   new
ATOM      0  HE2 MET A 192      -7.148  -0.194   2.347  1.00  0.86           H   new
ATOM      0  HE3 MET A 192      -7.289  -0.022   3.915  1.00  0.86           H   new
ATOM   2952  N   GLU A 193      -9.795  -0.439   6.414  1.00  0.84           N
ATOM   2953  CA  GLU A 193      -9.748  -1.773   7.001  1.00  0.84           C
ATOM   2954  C   GLU A 193     -10.961  -2.023   7.900  1.00  0.84           C
ATOM   2955  O   GLU A 193     -11.589  -3.083   7.840  1.00  0.84           O
ATOM   2956  CB  GLU A 193      -8.442  -1.964   7.788  1.00  0.84           C
ATOM   2957  CG  GLU A 193      -8.262  -3.365   8.424  1.00  0.84           C
ATOM   2958  CD  GLU A 193      -6.899  -3.558   9.119  1.00  0.84           C
ATOM   2959  OE1 GLU A 193      -6.110  -2.646   9.103  1.00  0.84           O
ATOM   2960  OE2 GLU A 193      -6.658  -4.622   9.663  1.00  0.84           O1-
ATOM      0  H   GLU A 193      -9.130   0.064   6.626  1.00  0.84           H   new
ATOM      0  HA  GLU A 193      -9.774  -2.422   6.280  1.00  0.84           H   new
ATOM      0  HB2 GLU A 193      -7.694  -1.794   7.194  1.00  0.84           H   new
ATOM      0  HB3 GLU A 193      -8.403  -1.297   8.491  1.00  0.84           H   new
ATOM      0  HG2 GLU A 193      -8.970  -3.511   9.071  1.00  0.84           H   new
ATOM      0  HG3 GLU A 193      -8.363  -4.040   7.735  1.00  0.84           H   new
ATOM   2967  N   THR A 194     -11.332  -1.032   8.712  1.00  0.82           N
ATOM   2968  CA  THR A 194     -12.480  -1.188   9.596  1.00  0.82           C
ATOM   2969  C   THR A 194     -13.745  -1.470   8.790  1.00  0.82           C
ATOM   2970  O   THR A 194     -14.502  -2.395   9.108  1.00  0.82           O
ATOM   2971  CB  THR A 194     -12.691   0.090  10.432  1.00  0.82           C
ATOM   2972  CG2 THR A 194     -13.949  -0.018  11.309  1.00  0.82           C
ATOM   2973  OG1 THR A 194     -11.528   0.319  11.250  1.00  0.82           O
ATOM      0  H   THR A 194     -10.935  -0.271   8.764  1.00  0.82           H   new
ATOM      0  HA  THR A 194     -12.303  -1.937  10.187  1.00  0.82           H   new
ATOM      0  HB  THR A 194     -12.819   0.839   9.829  1.00  0.82           H   new
ATOM      0  HG1 THR A 194     -10.898   0.598  10.770  1.00  0.82           H   new
ATOM      0 HG21 THR A 194     -14.057   0.798  11.823  1.00  0.82           H   new
ATOM      0 HG22 THR A 194     -14.727  -0.149  10.745  1.00  0.82           H   new
ATOM      0 HG23 THR A 194     -13.858  -0.771  11.914  1.00  0.82           H   new
ATOM   2981  N   MET A 195     -13.957  -0.689   7.731  1.00  0.81           N
ATOM   2982  CA  MET A 195     -15.133  -0.836   6.895  1.00  0.81           C
ATOM   2983  C   MET A 195     -15.112  -2.156   6.143  1.00  0.81           C
ATOM   2984  O   MET A 195     -16.153  -2.798   6.021  1.00  0.81           O
ATOM   2985  CB  MET A 195     -15.217   0.319   5.921  1.00  0.81           C
ATOM   2986  CG  MET A 195     -15.533   1.638   6.549  1.00  0.81           C
ATOM   2987  SD  MET A 195     -15.799   2.818   5.318  1.00  0.81           S
ATOM   2988  CE  MET A 195     -14.171   2.813   4.626  1.00  0.81           C
ATOM      0  H   MET A 195     -13.422  -0.063   7.483  1.00  0.81           H   new
ATOM      0  HA  MET A 195     -15.916  -0.832   7.467  1.00  0.81           H   new
ATOM      0  HB2 MET A 195     -14.372   0.392   5.450  1.00  0.81           H   new
ATOM      0  HB3 MET A 195     -15.895   0.119   5.257  1.00  0.81           H   new
ATOM      0  HG2 MET A 195     -16.321   1.559   7.109  1.00  0.81           H   new
ATOM      0  HG3 MET A 195     -14.803   1.916   7.124  1.00  0.81           H   new
ATOM      0  HE1 MET A 195     -14.130   3.443   3.890  1.00  0.81           H   new
ATOM      0  HE2 MET A 195     -13.529   3.069   5.307  1.00  0.81           H   new
ATOM      0  HE3 MET A 195     -13.960   1.924   4.301  1.00  0.81           H   new
ATOM   2998  N   GLU A 196     -13.938  -2.591   5.663  1.00  0.80           N
ATOM   2999  CA  GLU A 196     -13.851  -3.875   4.972  1.00  0.80           C
ATOM   3000  C   GLU A 196     -14.260  -5.005   5.900  1.00  0.80           C
ATOM   3001  O   GLU A 196     -15.014  -5.904   5.516  1.00  0.80           O
ATOM   3002  CB  GLU A 196     -12.447  -4.141   4.418  1.00  0.80           C
ATOM   3003  CG  GLU A 196     -12.345  -5.504   3.693  1.00  0.80           C
ATOM   3004  CD  GLU A 196     -10.988  -5.815   3.065  1.00  0.80           C
ATOM   3005  OE1 GLU A 196     -10.118  -4.981   3.079  1.00  0.80           O
ATOM   3006  OE2 GLU A 196     -10.832  -6.927   2.593  1.00  0.80           O1-
ATOM      0  H   GLU A 196     -13.195  -2.162   5.728  1.00  0.80           H   new
ATOM      0  HA  GLU A 196     -14.462  -3.835   4.220  1.00  0.80           H   new
ATOM      0  HB2 GLU A 196     -12.206  -3.432   3.802  1.00  0.80           H   new
ATOM      0  HB3 GLU A 196     -11.805  -4.116   5.145  1.00  0.80           H   new
ATOM      0  HG2 GLU A 196     -12.559  -6.206   4.327  1.00  0.80           H   new
ATOM      0  HG3 GLU A 196     -13.020  -5.534   2.997  1.00  0.80           H   new
ATOM   3013  N   ARG A 197     -13.785  -4.963   7.143  1.00  0.80           N
ATOM   3014  CA  ARG A 197     -14.150  -6.006   8.085  1.00  0.80           C
ATOM   3015  C   ARG A 197     -15.653  -5.989   8.344  1.00  0.80           C
ATOM   3016  O   ARG A 197     -16.305  -7.042   8.331  1.00  0.80           O
ATOM   3017  CB  ARG A 197     -13.393  -5.807   9.384  1.00  0.80           C
ATOM   3018  CG  ARG A 197     -11.913  -6.115   9.286  1.00  0.80           C
ATOM   3019  CD  ARG A 197     -11.207  -5.861  10.554  1.00  0.80           C
ATOM   3020  NE  ARG A 197      -9.782  -6.062  10.406  1.00  0.80           N
ATOM   3021  CZ  ARG A 197      -9.146  -7.239  10.516  1.00  0.80           C
ATOM   3022  NH1 ARG A 197      -9.809  -8.343  10.801  1.00  0.80           N1+
ATOM   3023  NH2 ARG A 197      -7.845  -7.269  10.330  1.00  0.80           N
ATOM      0  H   ARG A 197     -13.263  -4.353   7.452  1.00  0.80           H   new
ATOM      0  HA  ARG A 197     -13.915  -6.868   7.707  1.00  0.80           H   new
ATOM      0  HB2 ARG A 197     -13.505  -4.889   9.675  1.00  0.80           H   new
ATOM      0  HB3 ARG A 197     -13.787  -6.371  10.067  1.00  0.80           H   new
ATOM      0  HG2 ARG A 197     -11.794  -7.043   9.031  1.00  0.80           H   new
ATOM      0  HG3 ARG A 197     -11.518  -5.575   8.584  1.00  0.80           H   new
ATOM      0  HD2 ARG A 197     -11.380  -4.953  10.847  1.00  0.80           H   new
ATOM      0  HD3 ARG A 197     -11.550  -6.452  11.243  1.00  0.80           H   new
ATOM      0  HE  ARG A 197      -9.302  -5.370  10.233  1.00  0.80           H   new
ATOM      0 HH11 ARG A 197     -10.660  -8.315  10.919  1.00  0.80           H   new
ATOM      0 HH12 ARG A 197      -9.390  -9.091  10.869  1.00  0.80           H   new
ATOM      0 HH21 ARG A 197      -7.421  -6.545  10.142  1.00  0.80           H   new
ATOM      0 HH22 ARG A 197      -7.418  -8.013  10.396  1.00  0.80           H   new
ATOM   3037  N   LEU A 198     -16.224  -4.790   8.499  1.00  0.81           N
ATOM   3038  CA  LEU A 198     -17.655  -4.690   8.716  1.00  0.81           C
ATOM   3039  C   LEU A 198     -18.432  -5.173   7.497  1.00  0.81           C
ATOM   3040  O   LEU A 198     -19.464  -5.818   7.649  1.00  0.81           O
ATOM   3041  CB  LEU A 198     -18.060  -3.259   9.057  1.00  0.81           C
ATOM   3042  CG  LEU A 198     -17.634  -2.717  10.405  1.00  0.81           C
ATOM   3043  CD1 LEU A 198     -17.933  -1.228  10.463  1.00  0.81           C
ATOM   3044  CD2 LEU A 198     -18.414  -3.448  11.495  1.00  0.81           C
ATOM      0  H   LEU A 198     -15.803  -4.040   8.481  1.00  0.81           H   new
ATOM      0  HA  LEU A 198     -17.874  -5.262   9.468  1.00  0.81           H   new
ATOM      0  HB2 LEU A 198     -17.700  -2.674   8.372  1.00  0.81           H   new
ATOM      0  HB3 LEU A 198     -19.027  -3.200   9.002  1.00  0.81           H   new
ATOM      0  HG  LEU A 198     -16.683  -2.854  10.538  1.00  0.81           H   new
ATOM      0 HD11 LEU A 198     -17.662  -0.877  11.325  1.00  0.81           H   new
ATOM      0 HD12 LEU A 198     -17.444  -0.772   9.760  1.00  0.81           H   new
ATOM      0 HD13 LEU A 198     -18.884  -1.084  10.341  1.00  0.81           H   new
ATOM      0 HD21 LEU A 198     -18.150  -3.109  12.365  1.00  0.81           H   new
ATOM      0 HD22 LEU A 198     -19.364  -3.302  11.367  1.00  0.81           H   new
ATOM      0 HD23 LEU A 198     -18.224  -4.398  11.447  1.00  0.81           H   new
ATOM   3056  N   GLN A 199     -17.944  -4.872   6.294  1.00  0.81           N
ATOM   3057  CA  GLN A 199     -18.589  -5.306   5.063  1.00  0.81           C
ATOM   3058  C   GLN A 199     -18.633  -6.814   4.942  1.00  0.81           C
ATOM   3059  O   GLN A 199     -19.689  -7.414   4.713  1.00  0.81           O
ATOM   3060  CB  GLN A 199     -17.857  -4.742   3.851  1.00  0.81           C
ATOM   3061  CG  GLN A 199     -18.424  -5.200   2.573  1.00  0.81           C
ATOM   3062  CD  GLN A 199     -17.749  -4.618   1.363  1.00  0.81           C
ATOM   3063  NE2 GLN A 199     -18.547  -3.997   0.528  1.00  0.81           N
ATOM   3064  OE1 GLN A 199     -16.528  -4.726   1.168  1.00  0.81           O
ATOM      0  H   GLN A 199     -17.229  -4.410   6.172  1.00  0.81           H   new
ATOM      0  HA  GLN A 199     -19.499  -4.972   5.093  1.00  0.81           H   new
ATOM      0  HB2 GLN A 199     -17.887  -3.773   3.884  1.00  0.81           H   new
ATOM      0  HB3 GLN A 199     -16.923  -4.999   3.895  1.00  0.81           H   new
ATOM      0  HG2 GLN A 199     -18.365  -6.167   2.531  1.00  0.81           H   new
ATOM      0  HG3 GLN A 199     -19.367  -4.972   2.547  1.00  0.81           H   new
ATOM      0 HE21 GLN A 199     -19.388  -3.943   0.697  1.00  0.81           H   new
ATOM      0 HE22 GLN A 199     -18.229  -3.644  -0.189  1.00  0.81           H   new
ATOM   3073  N   ARG A 200     -17.493  -7.454   5.164  1.00  0.81           N
ATOM   3074  CA  ARG A 200     -17.432  -8.900   5.063  1.00  0.81           C
ATOM   3075  C   ARG A 200     -18.370  -9.553   6.076  1.00  0.81           C
ATOM   3076  O   ARG A 200     -18.987 -10.582   5.792  1.00  0.81           O
ATOM   3077  CB  ARG A 200     -16.000  -9.372   5.259  1.00  0.81           C
ATOM   3078  CG  ARG A 200     -15.065  -9.047   4.080  1.00  0.81           C
ATOM   3079  CD  ARG A 200     -13.672  -9.519   4.314  1.00  0.81           C
ATOM   3080  NE  ARG A 200     -12.780  -9.181   3.201  1.00  0.81           N
ATOM   3081  CZ  ARG A 200     -12.628  -9.900   2.082  1.00  0.81           C
ATOM   3082  NH1 ARG A 200     -13.298 -11.020   1.887  1.00  0.81           N1+
ATOM   3083  NH2 ARG A 200     -11.784  -9.453   1.184  1.00  0.81           N
ATOM      0  H   ARG A 200     -16.751  -7.072   5.372  1.00  0.81           H   new
ATOM      0  HA  ARG A 200     -17.725  -9.166   4.177  1.00  0.81           H   new
ATOM      0  HB2 ARG A 200     -15.643  -8.966   6.064  1.00  0.81           H   new
ATOM      0  HB3 ARG A 200     -16.002 -10.331   5.403  1.00  0.81           H   new
ATOM      0  HG2 ARG A 200     -15.412  -9.458   3.273  1.00  0.81           H   new
ATOM      0  HG3 ARG A 200     -15.058  -8.089   3.930  1.00  0.81           H   new
ATOM      0  HD2 ARG A 200     -13.331  -9.124   5.131  1.00  0.81           H   new
ATOM      0  HD3 ARG A 200     -13.675 -10.480   4.444  1.00  0.81           H   new
ATOM      0  HE  ARG A 200     -12.316  -8.461   3.273  1.00  0.81           H   new
ATOM      0 HH11 ARG A 200     -13.847 -11.303   2.486  1.00  0.81           H   new
ATOM      0 HH12 ARG A 200     -13.186 -11.467   1.161  1.00  0.81           H   new
ATOM      0 HH21 ARG A 200     -11.352  -8.723   1.325  1.00  0.81           H   new
ATOM      0 HH22 ARG A 200     -11.662  -9.890   0.453  1.00  0.81           H   new
ATOM   3097  N   ARG A 201     -18.483  -8.943   7.254  1.00  0.79           N
ATOM   3098  CA  ARG A 201     -19.347  -9.428   8.315  1.00  0.79           C
ATOM   3099  C   ARG A 201     -20.850  -9.130   8.094  1.00  0.79           C
ATOM   3100  O   ARG A 201     -21.694  -9.978   8.399  1.00  0.79           O
ATOM   3101  CB  ARG A 201     -18.903  -8.810   9.632  1.00  0.79           C
ATOM   3102  CG  ARG A 201     -19.616  -9.284  10.887  1.00  0.79           C
ATOM   3103  CD  ARG A 201     -19.362 -10.710  11.202  1.00  0.79           C
ATOM   3104  NE  ARG A 201     -19.938 -11.079  12.497  1.00  0.79           N
ATOM   3105  CZ  ARG A 201     -20.117 -12.344  12.938  1.00  0.79           C
ATOM   3106  NH1 ARG A 201     -19.769 -13.374  12.183  1.00  0.79           N1+
ATOM   3107  NH2 ARG A 201     -20.642 -12.544  14.134  1.00  0.79           N
ATOM      0  H   ARG A 201     -18.052  -8.227   7.458  1.00  0.79           H   new
ATOM      0  HA  ARG A 201     -19.260 -10.394   8.323  1.00  0.79           H   new
ATOM      0  HB2 ARG A 201     -17.954  -8.980   9.741  1.00  0.79           H   new
ATOM      0  HB3 ARG A 201     -19.013  -7.848   9.567  1.00  0.79           H   new
ATOM      0  HG2 ARG A 201     -19.334  -8.738  11.638  1.00  0.79           H   new
ATOM      0  HG3 ARG A 201     -20.570  -9.148  10.780  1.00  0.79           H   new
ATOM      0  HD2 ARG A 201     -19.740 -11.270  10.506  1.00  0.79           H   new
ATOM      0  HD3 ARG A 201     -18.406 -10.876  11.211  1.00  0.79           H   new
ATOM      0  HE  ARG A 201     -20.182 -10.440  13.018  1.00  0.79           H   new
ATOM      0 HH11 ARG A 201     -19.426 -13.241  11.406  1.00  0.79           H   new
ATOM      0 HH12 ARG A 201     -19.886 -14.176  12.470  1.00  0.79           H   new
ATOM      0 HH21 ARG A 201     -20.866 -11.873  14.623  1.00  0.79           H   new
ATOM      0 HH22 ARG A 201     -20.760 -13.345  14.423  1.00  0.79           H   new
ATOM   3121  N   HIS A 202     -21.190  -7.925   7.590  1.00  0.77           N
ATOM   3122  CA  HIS A 202     -22.595  -7.503   7.518  1.00  0.77           C
ATOM   3123  C   HIS A 202     -23.243  -7.322   6.126  1.00  0.77           C
ATOM   3124  O   HIS A 202     -24.454  -7.099   6.048  1.00  0.77           O
ATOM   3125  CB  HIS A 202     -22.747  -6.215   8.330  1.00  0.77           C
ATOM   3126  CG  HIS A 202     -22.359  -6.433   9.764  1.00  0.77           C
ATOM   3127  CD2 HIS A 202     -21.324  -5.949  10.494  1.00  0.77           C
ATOM   3128  ND1 HIS A 202     -23.069  -7.263  10.608  1.00  0.77           N
ATOM   3129  CE1 HIS A 202     -22.484  -7.285  11.797  1.00  0.77           C
ATOM   3130  NE2 HIS A 202     -21.426  -6.494  11.755  1.00  0.77           N
ATOM      0  H   HIS A 202     -20.626  -7.349   7.290  1.00  0.77           H   new
ATOM      0  HA  HIS A 202     -23.087  -8.257   7.878  1.00  0.77           H   new
ATOM      0  HB2 HIS A 202     -22.193  -5.518   7.944  1.00  0.77           H   new
ATOM      0  HB3 HIS A 202     -23.665  -5.906   8.283  1.00  0.77           H   new
ATOM      0  HD2 HIS A 202     -20.668  -5.360  10.199  1.00  0.77           H   new
ATOM      0  HE1 HIS A 202     -22.769  -7.774  12.535  1.00  0.77           H   new
ATOM      0  HE2 HIS A 202     -20.888  -6.344  12.409  1.00  0.77           H   new
ATOM   3138  N   GLY A 203     -22.490  -7.439   5.030  1.00  0.74           N
ATOM   3139  CA  GLY A 203     -23.097  -7.367   3.693  1.00  0.74           C
ATOM   3140  C   GLY A 203     -23.482  -5.993   3.122  1.00  0.74           C
ATOM   3141  O   GLY A 203     -24.467  -5.899   2.383  1.00  0.74           O
ATOM      0  H   GLY A 203     -21.638  -7.559   5.035  1.00  0.74           H   new
ATOM      0  HA2 GLY A 203     -22.481  -7.781   3.069  1.00  0.74           H   new
ATOM      0  HA3 GLY A 203     -23.898  -7.914   3.705  1.00  0.74           H   new
ATOM   3145  N   GLY A 204     -22.778  -4.932   3.504  1.00  0.71           N
ATOM   3146  CA  GLY A 204     -23.065  -3.591   2.970  1.00  0.71           C
ATOM   3147  C   GLY A 204     -21.968  -3.120   2.025  1.00  0.71           C
ATOM   3148  O   GLY A 204     -21.223  -3.939   1.485  1.00  0.71           O
ATOM      0  H   GLY A 204     -22.131  -4.961   4.069  1.00  0.71           H   new
ATOM      0  HA2 GLY A 204     -23.914  -3.603   2.501  1.00  0.71           H   new
ATOM      0  HA3 GLY A 204     -23.154  -2.962   3.703  1.00  0.71           H   new
ATOM   3152  N   GLY A 205     -21.858  -1.809   1.853  1.00  0.68           N
ATOM   3153  CA  GLY A 205     -20.818  -1.214   1.008  1.00  0.68           C
ATOM   3154  C   GLY A 205     -20.944   0.301   0.946  1.00  0.68           C
ATOM   3155  O   GLY A 205     -21.895   0.879   1.473  1.00  0.68           O
ATOM      0  H   GLY A 205     -22.382  -1.235   2.221  1.00  0.68           H   new
ATOM      0  HA2 GLY A 205     -19.944  -1.453   1.354  1.00  0.68           H   new
ATOM      0  HA3 GLY A 205     -20.879  -1.581   0.112  1.00  0.68           H   new
ATOM   3159  N   LEU A 206     -19.976   0.957   0.315  1.00  0.67           N
ATOM   3160  CA  LEU A 206     -19.977   2.416   0.280  1.00  0.67           C
ATOM   3161  C   LEU A 206     -20.612   3.087  -0.929  1.00  0.67           C
ATOM   3162  O   LEU A 206     -20.447   2.644  -2.069  1.00  0.67           O
ATOM   3163  CB  LEU A 206     -18.551   2.928   0.408  1.00  0.67           C
ATOM   3164  CG  LEU A 206     -17.858   2.644   1.660  1.00  0.67           C
ATOM   3165  CD1 LEU A 206     -16.474   3.088   1.505  1.00  0.67           C
ATOM   3166  CD2 LEU A 206     -18.543   3.408   2.767  1.00  0.67           C
ATOM      0  H   LEU A 206     -19.318   0.583  -0.094  1.00  0.67           H   new
ATOM      0  HA  LEU A 206     -20.545   2.658   1.028  1.00  0.67           H   new
ATOM      0  HB2 LEU A 206     -18.029   2.552  -0.318  1.00  0.67           H   new
ATOM      0  HB3 LEU A 206     -18.563   3.890   0.281  1.00  0.67           H   new
ATOM      0  HG  LEU A 206     -17.875   1.699   1.877  1.00  0.67           H   new
ATOM      0 HD11 LEU A 206     -15.984   2.913   2.324  1.00  0.67           H   new
ATOM      0 HD12 LEU A 206     -16.060   2.607   0.771  1.00  0.67           H   new
ATOM      0 HD13 LEU A 206     -16.458   4.039   1.317  1.00  0.67           H   new
ATOM      0 HD21 LEU A 206     -18.094   3.231   3.609  1.00  0.67           H   new
ATOM      0 HD22 LEU A 206     -18.506   4.358   2.576  1.00  0.67           H   new
ATOM      0 HD23 LEU A 206     -19.469   3.127   2.829  1.00  0.67           H   new
ATOM   3178  N   VAL A 207     -21.289   4.204  -0.653  1.00  0.66           N
ATOM   3179  CA  VAL A 207     -21.905   5.045  -1.670  1.00  0.66           C
ATOM   3180  C   VAL A 207     -21.785   6.554  -1.395  1.00  0.66           C
ATOM   3181  O   VAL A 207     -22.004   7.033  -0.279  1.00  0.66           O
ATOM   3182  CB  VAL A 207     -23.394   4.641  -1.795  1.00  0.66           C
ATOM   3183  CG1 VAL A 207     -24.087   4.752  -0.467  1.00  0.66           C
ATOM   3184  CG2 VAL A 207     -24.102   5.555  -2.773  1.00  0.66           C
ATOM      0  H   VAL A 207     -21.403   4.496   0.148  1.00  0.66           H   new
ATOM      0  HA  VAL A 207     -21.425   4.897  -2.500  1.00  0.66           H   new
ATOM      0  HB  VAL A 207     -23.426   3.723  -2.107  1.00  0.66           H   new
ATOM      0 HG11 VAL A 207     -25.017   4.495  -0.565  1.00  0.66           H   new
ATOM      0 HG12 VAL A 207     -23.656   4.165   0.173  1.00  0.66           H   new
ATOM      0 HG13 VAL A 207     -24.036   5.668  -0.151  1.00  0.66           H   new
ATOM      0 HG21 VAL A 207     -25.033   5.294  -2.844  1.00  0.66           H   new
ATOM      0 HG22 VAL A 207     -24.047   6.471  -2.458  1.00  0.66           H   new
ATOM      0 HG23 VAL A 207     -23.680   5.487  -3.644  1.00  0.66           H   new
ATOM   3194  N   ARG A 208     -21.454   7.313  -2.438  1.00  0.67           N
ATOM   3195  CA  ARG A 208     -21.392   8.773  -2.357  1.00  0.67           C
ATOM   3196  C   ARG A 208     -22.712   9.360  -2.836  1.00  0.67           C
ATOM   3197  O   ARG A 208     -23.205   8.998  -3.904  1.00  0.67           O
ATOM   3198  CB  ARG A 208     -20.237   9.322  -3.196  1.00  0.67           C
ATOM   3199  CG  ARG A 208     -20.072  10.870  -3.251  1.00  0.67           C
ATOM   3200  CD  ARG A 208     -19.478  11.487  -2.006  1.00  0.67           C
ATOM   3201  NE  ARG A 208     -19.257  12.935  -2.204  1.00  0.67           N
ATOM   3202  CZ  ARG A 208     -18.733  13.803  -1.295  1.00  0.67           C
ATOM   3203  NH1 ARG A 208     -18.353  13.415  -0.126  1.00  0.67           N1+
ATOM   3204  NH2 ARG A 208     -18.617  15.081  -1.581  1.00  0.67           N
ATOM      0  H   ARG A 208     -21.259   6.996  -3.213  1.00  0.67           H   new
ATOM      0  HA  ARG A 208     -21.237   9.027  -1.434  1.00  0.67           H   new
ATOM      0  HB2 ARG A 208     -19.411   8.943  -2.856  1.00  0.67           H   new
ATOM      0  HB3 ARG A 208     -20.344   8.998  -4.104  1.00  0.67           H   new
ATOM      0  HG2 ARG A 208     -19.510  11.096  -4.009  1.00  0.67           H   new
ATOM      0  HG3 ARG A 208     -20.941  11.270  -3.412  1.00  0.67           H   new
ATOM      0  HD2 ARG A 208     -20.072  11.345  -1.252  1.00  0.67           H   new
ATOM      0  HD3 ARG A 208     -18.638  11.052  -1.791  1.00  0.67           H   new
ATOM      0  HE  ARG A 208     -19.481  13.261  -2.968  1.00  0.67           H   new
ATOM      0 HH11 ARG A 208     -18.427  12.588   0.098  1.00  0.67           H   new
ATOM      0 HH12 ARG A 208     -18.025  13.983   0.430  1.00  0.67           H   new
ATOM      0 HH21 ARG A 208     -18.873  15.375  -2.348  1.00  0.67           H   new
ATOM      0 HH22 ARG A 208     -18.285  15.623  -1.002  1.00  0.67           H   new
ATOM   3218  N   VAL A 209     -23.281  10.249  -2.043  1.00  0.68           N
ATOM   3219  CA  VAL A 209     -24.537  10.890  -2.385  1.00  0.68           C
ATOM   3220  C   VAL A 209     -24.209  12.262  -3.034  1.00  0.68           C
ATOM   3221  O   VAL A 209     -23.383  12.992  -2.498  1.00  0.68           O
ATOM   3222  CB  VAL A 209     -25.410  11.025  -1.116  1.00  0.68           C
ATOM   3223  CG1 VAL A 209     -26.719  11.718  -1.413  1.00  0.68           C
ATOM   3224  CG2 VAL A 209     -25.640   9.645  -0.545  1.00  0.68           C
ATOM      0  H   VAL A 209     -22.950  10.499  -1.290  1.00  0.68           H   new
ATOM      0  HA  VAL A 209     -25.047  10.363  -3.020  1.00  0.68           H   new
ATOM      0  HB  VAL A 209     -24.948  11.576  -0.465  1.00  0.68           H   new
ATOM      0 HG11 VAL A 209     -27.241  11.786  -0.598  1.00  0.68           H   new
ATOM      0 HG12 VAL A 209     -26.543  12.607  -1.760  1.00  0.68           H   new
ATOM      0 HG13 VAL A 209     -27.214  11.206  -2.072  1.00  0.68           H   new
ATOM      0 HG21 VAL A 209     -26.187   9.712   0.253  1.00  0.68           H   new
ATOM      0 HG22 VAL A 209     -26.094   9.094  -1.202  1.00  0.68           H   new
ATOM      0 HG23 VAL A 209     -24.787   9.242  -0.319  1.00  0.68           H   new
ATOM   3234  N   PRO A 210     -24.805  12.645  -4.184  1.00  0.70           N
ATOM   3235  CA  PRO A 210     -24.612  13.909  -4.914  1.00  0.70           C
ATOM   3236  C   PRO A 210     -24.864  15.168  -4.086  1.00  0.70           C
ATOM   3237  O   PRO A 210     -24.441  16.269  -4.458  1.00  0.70           O
ATOM   3238  CB  PRO A 210     -25.658  13.806  -6.023  1.00  0.70           C
ATOM   3239  CG  PRO A 210     -25.845  12.348  -6.234  1.00  0.70           C
ATOM   3240  CD  PRO A 210     -25.694  11.724  -4.876  1.00  0.70           C
ATOM      0  HA  PRO A 210     -23.692  14.005  -5.207  1.00  0.70           H   new
ATOM      0  HB2 PRO A 210     -26.489  14.234  -5.764  1.00  0.70           H   new
ATOM      0  HB3 PRO A 210     -25.355  14.243  -6.834  1.00  0.70           H   new
ATOM      0  HG2 PRO A 210     -26.719  12.159  -6.610  1.00  0.70           H   new
ATOM      0  HG3 PRO A 210     -25.187  11.998  -6.855  1.00  0.70           H   new
ATOM      0  HD2 PRO A 210     -26.548  11.641  -4.423  1.00  0.70           H   new
ATOM      0  HD3 PRO A 210     -25.315  10.833  -4.931  1.00  0.70           H   new
ATOM   3248  N   LEU A 211     -25.582  15.003  -2.985  1.00  0.71           N
ATOM   3249  CA  LEU A 211     -25.929  16.077  -2.077  1.00  0.71           C
ATOM   3250  C   LEU A 211     -24.822  16.310  -1.030  1.00  0.71           C
ATOM   3251  O   LEU A 211     -24.914  17.220  -0.198  1.00  0.71           O
ATOM   3252  CB  LEU A 211     -27.240  15.704  -1.388  1.00  0.71           C
ATOM   3253  CG  LEU A 211     -28.427  15.533  -2.324  1.00  0.71           C
ATOM   3254  CD1 LEU A 211     -29.609  15.015  -1.555  1.00  0.71           C
ATOM   3255  CD2 LEU A 211     -28.724  16.845  -2.938  1.00  0.71           C
ATOM      0  H   LEU A 211     -25.889  14.238  -2.740  1.00  0.71           H   new
ATOM      0  HA  LEU A 211     -26.027  16.903  -2.576  1.00  0.71           H   new
ATOM      0  HB2 LEU A 211     -27.109  14.877  -0.898  1.00  0.71           H   new
ATOM      0  HB3 LEU A 211     -27.454  16.389  -0.736  1.00  0.71           H   new
ATOM      0  HG  LEU A 211     -28.224  14.891  -3.022  1.00  0.71           H   new
ATOM      0 HD11 LEU A 211     -30.364  14.907  -2.155  1.00  0.71           H   new
ATOM      0 HD12 LEU A 211     -29.387  14.158  -1.158  1.00  0.71           H   new
ATOM      0 HD13 LEU A 211     -29.841  15.645  -0.855  1.00  0.71           H   new
ATOM      0 HD21 LEU A 211     -29.480  16.757  -3.540  1.00  0.71           H   new
ATOM      0 HD22 LEU A 211     -28.938  17.487  -2.243  1.00  0.71           H   new
ATOM      0 HD23 LEU A 211     -27.950  17.153  -3.435  1.00  0.71           H   new
ATOM   3267  N   CYS A 212     -23.767  15.499  -1.061  1.00  0.73           N
ATOM   3268  CA  CYS A 212     -22.658  15.665  -0.128  1.00  0.73           C
ATOM   3269  C   CYS A 212     -21.789  16.854  -0.547  1.00  0.73           C
ATOM   3270  O   CYS A 212     -21.630  17.135  -1.733  1.00  0.73           O
ATOM   3271  CB  CYS A 212     -21.802  14.414  -0.081  1.00  0.73           C
ATOM   3272  SG  CYS A 212     -22.611  12.932   0.575  1.00  0.73           S
ATOM      0  H   CYS A 212     -23.675  14.847  -1.614  1.00  0.73           H   new
ATOM      0  HA  CYS A 212     -23.029  15.827   0.753  1.00  0.73           H   new
ATOM      0  HB2 CYS A 212     -21.490  14.221  -0.979  1.00  0.73           H   new
ATOM      0  HB3 CYS A 212     -21.017  14.599   0.458  1.00  0.73           H   new
ATOM      0  HG  CYS A 212     -22.641  12.989   1.773  1.00  0.73           H   new
ATOM   3278  N   ARG A 213     -21.206  17.548   0.428  1.00  0.73           N
ATOM   3279  CA  ARG A 213     -20.352  18.702   0.129  1.00  0.73           C
ATOM   3280  C   ARG A 213     -18.971  18.300  -0.355  1.00  0.73           C
ATOM   3281  O   ARG A 213     -18.415  17.286   0.078  1.00  0.73           O
ATOM   3282  CB  ARG A 213     -20.192  19.596   1.344  1.00  0.73           C
ATOM   3283  CG  ARG A 213     -21.481  20.211   1.872  1.00  0.73           C
ATOM   3284  CD  ARG A 213     -22.041  21.180   0.907  1.00  0.73           C
ATOM   3285  NE  ARG A 213     -23.151  21.939   1.454  1.00  0.73           N
ATOM   3286  CZ  ARG A 213     -23.843  22.857   0.756  1.00  0.73           C
ATOM   3287  NH1 ARG A 213     -23.524  23.080  -0.498  1.00  0.73           N1+
ATOM   3288  NH2 ARG A 213     -24.830  23.522   1.335  1.00  0.73           N
ATOM      0  H   ARG A 213     -21.290  17.370   1.265  1.00  0.73           H   new
ATOM      0  HA  ARG A 213     -20.802  19.182  -0.584  1.00  0.73           H   new
ATOM      0  HB2 ARG A 213     -19.782  19.080   2.056  1.00  0.73           H   new
ATOM      0  HB3 ARG A 213     -19.576  20.312   1.122  1.00  0.73           H   new
ATOM      0  HG2 ARG A 213     -22.130  19.511   2.046  1.00  0.73           H   new
ATOM      0  HG3 ARG A 213     -21.309  20.654   2.717  1.00  0.73           H   new
ATOM      0  HD2 ARG A 213     -21.343  21.792   0.627  1.00  0.73           H   new
ATOM      0  HD3 ARG A 213     -22.338  20.706   0.114  1.00  0.73           H   new
ATOM      0  HE  ARG A 213     -23.379  21.793   2.270  1.00  0.73           H   new
ATOM      0 HH11 ARG A 213     -22.880  22.642  -0.862  1.00  0.73           H   new
ATOM      0 HH12 ARG A 213     -23.959  23.664  -0.955  1.00  0.73           H   new
ATOM      0 HH21 ARG A 213     -25.029  23.367   2.157  1.00  0.73           H   new
ATOM      0 HH22 ARG A 213     -25.273  24.109   0.889  1.00  0.73           H   new
ATOM   3302  N   ASN A 214     -18.336  19.160  -1.149  1.00  0.74           N
ATOM   3303  CA  ASN A 214     -17.007  18.843  -1.670  1.00  0.74           C
ATOM   3304  C   ASN A 214     -15.905  19.383  -0.767  1.00  0.74           C
ATOM   3305  O   ASN A 214     -14.810  19.701  -1.218  1.00  0.74           O
ATOM   3306  CB  ASN A 214     -16.848  19.371  -3.076  1.00  0.74           C
ATOM   3307  CG  ASN A 214     -17.745  18.696  -4.051  1.00  0.74           C
ATOM   3308  ND2 ASN A 214     -18.303  19.499  -4.897  1.00  0.74           N
ATOM   3309  OD1 ASN A 214     -17.952  17.472  -4.040  1.00  0.74           O
ATOM      0  H   ASN A 214     -18.651  19.921  -1.395  1.00  0.74           H   new
ATOM      0  HA  ASN A 214     -16.923  17.877  -1.689  1.00  0.74           H   new
ATOM      0  HB2 ASN A 214     -17.030  20.324  -3.082  1.00  0.74           H   new
ATOM      0  HB3 ASN A 214     -15.927  19.257  -3.358  1.00  0.74           H   new
ATOM      0 HD21 ASN A 214     -18.846  19.191  -5.488  1.00  0.74           H   new
ATOM      0 HD22 ASN A 214     -18.131  20.341  -4.868  1.00  0.74           H   new
ATOM   3316  N   SER A 215     -16.225  19.500   0.514  1.00  0.73           N
ATOM   3317  CA  SER A 215     -15.274  19.875   1.542  1.00  0.73           C
ATOM   3318  C   SER A 215     -15.048  18.705   2.497  1.00  0.73           C
ATOM   3319  O   SER A 215     -14.147  18.741   3.343  1.00  0.73           O
ATOM   3320  CB  SER A 215     -15.761  21.048   2.339  1.00  0.73           C
ATOM   3321  OG  SER A 215     -16.951  20.739   3.013  1.00  0.73           O
ATOM      0  H   SER A 215     -17.019  19.360   0.814  1.00  0.73           H   new
ATOM      0  HA  SER A 215     -14.446  20.116   1.097  1.00  0.73           H   new
ATOM      0  HB2 SER A 215     -15.082  21.312   2.979  1.00  0.73           H   new
ATOM      0  HB3 SER A 215     -15.906  21.805   1.750  1.00  0.73           H   new
ATOM      0  HG  SER A 215     -17.205  21.407   3.454  1.00  0.73           H   new
ATOM   3327  N   THR A 216     -15.922  17.694   2.413  1.00  0.72           N
ATOM   3328  CA  THR A 216     -15.855  16.563   3.327  1.00  0.72           C
ATOM   3329  C   THR A 216     -15.805  15.279   2.530  1.00  0.72           C
ATOM   3330  O   THR A 216     -16.660  15.036   1.676  1.00  0.72           O
ATOM   3331  CB  THR A 216     -17.083  16.510   4.256  1.00  0.72           C
ATOM   3332  CG2 THR A 216     -16.931  15.340   5.245  1.00  0.72           C
ATOM   3333  OG1 THR A 216     -17.187  17.728   5.011  1.00  0.72           O
ATOM      0  H   THR A 216     -16.556  17.650   1.834  1.00  0.72           H   new
ATOM      0  HA  THR A 216     -15.058  16.668   3.870  1.00  0.72           H   new
ATOM      0  HB  THR A 216     -17.877  16.392   3.711  1.00  0.72           H   new
ATOM      0  HG1 THR A 216     -17.343  17.546   5.816  1.00  0.72           H   new
ATOM      0 HG21 THR A 216     -17.705  15.307   5.829  1.00  0.72           H   new
ATOM      0 HG22 THR A 216     -16.863  14.507   4.753  1.00  0.72           H   new
ATOM      0 HG23 THR A 216     -16.130  15.467   5.777  1.00  0.72           H   new
ATOM   3341  N   HIS A 217     -14.858  14.401   2.824  1.00  0.70           N
ATOM   3342  CA  HIS A 217     -14.785  13.188   2.030  1.00  0.70           C
ATOM   3343  C   HIS A 217     -15.722  12.161   2.624  1.00  0.70           C
ATOM   3344  O   HIS A 217     -15.291  11.099   3.052  1.00  0.70           O
ATOM   3345  CB  HIS A 217     -13.371  12.610   2.067  1.00  0.70           C
ATOM   3346  CG  HIS A 217     -13.103  11.626   1.011  1.00  0.70           C
ATOM   3347  CD2 HIS A 217     -12.208  11.631   0.001  1.00  0.70           C
ATOM   3348  ND1 HIS A 217     -13.765  10.431   0.927  1.00  0.70           N
ATOM   3349  CE1 HIS A 217     -13.306   9.750  -0.097  1.00  0.70           C
ATOM   3350  NE2 HIS A 217     -12.359  10.453  -0.662  1.00  0.70           N
ATOM      0  H   HIS A 217     -14.273  14.481   3.449  1.00  0.70           H   new
ATOM      0  HA  HIS A 217     -15.027  13.399   1.115  1.00  0.70           H   new
ATOM      0  HB2 HIS A 217     -12.732  13.336   1.990  1.00  0.70           H   new
ATOM      0  HB3 HIS A 217     -13.224  12.193   2.930  1.00  0.70           H   new
ATOM      0  HD1 HIS A 217     -14.385  10.167   1.462  1.00  0.70           H   new
ATOM      0  HD2 HIS A 217     -11.605  12.309  -0.202  1.00  0.70           H   new
ATOM      0  HE1 HIS A 217     -13.603   8.913  -0.373  1.00  0.70           H   new
ATOM      0  HE2 HIS A 217     -11.902  10.208  -1.348  1.00  0.70           H   new
ATOM   3358  N   GLU A 218     -17.011  12.444   2.572  1.00  0.68           N
ATOM   3359  CA  GLU A 218     -17.946  11.558   3.222  1.00  0.68           C
ATOM   3360  C   GLU A 218     -18.606  10.606   2.257  1.00  0.68           C
ATOM   3361  O   GLU A 218     -18.858  10.922   1.087  1.00  0.68           O
ATOM   3362  CB  GLU A 218     -19.032  12.348   3.989  1.00  0.68           C
ATOM   3363  CG  GLU A 218     -19.912  13.249   3.136  1.00  0.68           C
ATOM   3364  CD  GLU A 218     -21.026  13.973   3.928  1.00  0.68           C
ATOM   3365  OE1 GLU A 218     -20.816  14.290   5.074  1.00  0.68           O
ATOM   3366  OE2 GLU A 218     -22.096  14.190   3.370  1.00  0.68           O1-
ATOM      0  H   GLU A 218     -17.356  13.125   2.176  1.00  0.68           H   new
ATOM      0  HA  GLU A 218     -17.425  11.035   3.852  1.00  0.68           H   new
ATOM      0  HB2 GLU A 218     -19.600  11.716   4.456  1.00  0.68           H   new
ATOM      0  HB3 GLU A 218     -18.598  12.892   4.664  1.00  0.68           H   new
ATOM      0  HG2 GLU A 218     -19.354  13.912   2.701  1.00  0.68           H   new
ATOM      0  HG3 GLU A 218     -20.320  12.717   2.435  1.00  0.68           H   new
ATOM   3373  N   MET A 219     -18.896   9.430   2.780  1.00  0.66           N
ATOM   3374  CA  MET A 219     -19.621   8.392   2.065  1.00  0.66           C
ATOM   3375  C   MET A 219     -20.546   7.695   3.036  1.00  0.66           C
ATOM   3376  O   MET A 219     -20.326   7.744   4.247  1.00  0.66           O
ATOM   3377  CB  MET A 219     -18.673   7.389   1.406  1.00  0.66           C
ATOM   3378  CG  MET A 219     -17.710   7.982   0.358  1.00  0.66           C
ATOM   3379  SD  MET A 219     -16.704   6.729  -0.462  1.00  0.66           S
ATOM   3380  CE  MET A 219     -17.877   6.047  -1.619  1.00  0.66           C
ATOM      0  H   MET A 219     -18.673   9.205   3.579  1.00  0.66           H   new
ATOM      0  HA  MET A 219     -20.135   8.801   1.351  1.00  0.66           H   new
ATOM      0  HB2 MET A 219     -18.148   6.959   2.099  1.00  0.66           H   new
ATOM      0  HB3 MET A 219     -19.203   6.697   0.981  1.00  0.66           H   new
ATOM      0  HG2 MET A 219     -18.223   8.465  -0.309  1.00  0.66           H   new
ATOM      0  HG3 MET A 219     -17.127   8.626   0.789  1.00  0.66           H   new
ATOM      0  HE1 MET A 219     -17.451   5.345  -2.136  1.00  0.66           H   new
ATOM      0  HE2 MET A 219     -18.633   5.679  -1.135  1.00  0.66           H   new
ATOM      0  HE3 MET A 219     -18.186   6.746  -2.217  1.00  0.66           H   new
ATOM   3390  N   TYR A 220     -21.573   7.048   2.529  1.00  0.66           N
ATOM   3391  CA  TYR A 220     -22.411   6.274   3.416  1.00  0.66           C
ATOM   3392  C   TYR A 220     -22.108   4.810   3.259  1.00  0.66           C
ATOM   3393  O   TYR A 220     -21.856   4.336   2.153  1.00  0.66           O
ATOM   3394  CB  TYR A 220     -23.879   6.562   3.151  1.00  0.66           C
ATOM   3395  CG  TYR A 220     -24.237   7.920   3.543  1.00  0.66           C
ATOM   3396  CD1 TYR A 220     -24.121   8.953   2.643  1.00  0.66           C
ATOM   3397  CD2 TYR A 220     -24.655   8.154   4.820  1.00  0.66           C
ATOM   3398  CE1 TYR A 220     -24.446  10.235   3.033  1.00  0.66           C
ATOM   3399  CE2 TYR A 220     -24.965   9.412   5.205  1.00  0.66           C
ATOM   3400  CZ  TYR A 220     -24.871  10.450   4.336  1.00  0.66           C
ATOM   3401  OH  TYR A 220     -25.190  11.704   4.765  1.00  0.66           O
ATOM      0  H   TYR A 220     -21.799   7.042   1.699  1.00  0.66           H   new
ATOM      0  HA  TYR A 220     -22.221   6.529   4.332  1.00  0.66           H   new
ATOM      0  HB2 TYR A 220     -24.070   6.435   2.208  1.00  0.66           H   new
ATOM      0  HB3 TYR A 220     -24.427   5.928   3.639  1.00  0.66           H   new
ATOM      0  HD1 TYR A 220     -23.825   8.788   1.777  1.00  0.66           H   new
ATOM      0  HD2 TYR A 220     -24.726   7.450   5.424  1.00  0.66           H   new
ATOM      0  HE1 TYR A 220     -24.381  10.943   2.433  1.00  0.66           H   new
ATOM      0  HE2 TYR A 220     -25.247   9.568   6.077  1.00  0.66           H   new
ATOM      0  HH  TYR A 220     -25.429  11.673   5.570  1.00  0.66           H   new
ATOM   3411  N   TRP A 221     -22.157   4.085   4.361  1.00  0.66           N
ATOM   3412  CA  TRP A 221     -21.983   2.649   4.335  1.00  0.66           C
ATOM   3413  C   TRP A 221     -23.371   2.071   4.530  1.00  0.66           C
ATOM   3414  O   TRP A 221     -24.013   2.289   5.561  1.00  0.66           O
ATOM   3415  CB  TRP A 221     -20.969   2.223   5.396  1.00  0.66           C
ATOM   3416  CG  TRP A 221     -20.678   0.790   5.399  1.00  0.66           C
ATOM   3417  CD1 TRP A 221     -20.125   0.030   4.416  1.00  0.66           C
ATOM   3418  CD2 TRP A 221     -20.935  -0.075   6.480  1.00  0.66           C
ATOM   3419  CE2 TRP A 221     -20.562  -1.357   6.084  1.00  0.66           C
ATOM   3420  CE3 TRP A 221     -21.448   0.127   7.730  1.00  0.66           C
ATOM   3421  NE1 TRP A 221     -20.055  -1.275   4.822  1.00  0.66           N
ATOM   3422  CZ2 TRP A 221     -20.726  -2.435   6.907  1.00  0.66           C
ATOM   3423  CZ3 TRP A 221     -21.594  -0.924   8.553  1.00  0.66           C
ATOM   3424  CH2 TRP A 221     -21.260  -2.188   8.161  1.00  0.66           C
ATOM      0  H   TRP A 221     -22.292   4.412   5.145  1.00  0.66           H   new
ATOM      0  HA  TRP A 221     -21.614   2.319   3.501  1.00  0.66           H   new
ATOM      0  HB2 TRP A 221     -20.143   2.711   5.255  1.00  0.66           H   new
ATOM      0  HB3 TRP A 221     -21.303   2.478   6.270  1.00  0.66           H   new
ATOM      0  HD1 TRP A 221     -19.837   0.349   3.591  1.00  0.66           H   new
ATOM      0  HE1 TRP A 221     -19.744  -1.931   4.360  1.00  0.66           H   new
ATOM      0  HE3 TRP A 221     -21.693   0.980   8.007  1.00  0.66           H   new
ATOM      0  HZ2 TRP A 221     -20.490  -3.294   6.638  1.00  0.66           H   new
ATOM      0  HZ3 TRP A 221     -21.930  -0.788   9.409  1.00  0.66           H   new
ATOM      0  HH2 TRP A 221     -21.394  -2.897   8.747  1.00  0.66           H   new
ATOM   3435  N   VAL A 222     -23.874   1.452   3.466  1.00  0.68           N
ATOM   3436  CA  VAL A 222     -25.268   1.037   3.402  1.00  0.68           C
ATOM   3437  C   VAL A 222     -25.446  -0.454   3.127  1.00  0.68           C
ATOM   3438  O   VAL A 222     -24.718  -1.051   2.321  1.00  0.68           O
ATOM   3439  CB  VAL A 222     -25.994   1.878   2.318  1.00  0.68           C
ATOM   3440  CG1 VAL A 222     -27.455   1.495   2.235  1.00  0.68           C
ATOM   3441  CG2 VAL A 222     -25.865   3.355   2.640  1.00  0.68           C
ATOM      0  H   VAL A 222     -23.416   1.262   2.763  1.00  0.68           H   new
ATOM      0  HA  VAL A 222     -25.659   1.194   4.276  1.00  0.68           H   new
ATOM      0  HB  VAL A 222     -25.580   1.699   1.459  1.00  0.68           H   new
ATOM      0 HG11 VAL A 222     -27.892   2.030   1.554  1.00  0.68           H   new
ATOM      0 HG12 VAL A 222     -27.531   0.555   2.006  1.00  0.68           H   new
ATOM      0 HG13 VAL A 222     -27.881   1.654   3.092  1.00  0.68           H   new
ATOM      0 HG21 VAL A 222     -26.320   3.876   1.960  1.00  0.68           H   new
ATOM      0 HG22 VAL A 222     -26.265   3.534   3.505  1.00  0.68           H   new
ATOM      0 HG23 VAL A 222     -24.927   3.601   2.661  1.00  0.68           H   new
ATOM   3451  N   SER A 223     -26.346  -1.087   3.873  1.00  0.71           N
ATOM   3452  CA  SER A 223     -26.540  -2.520   3.705  1.00  0.71           C
ATOM   3453  C   SER A 223     -27.049  -2.858   2.328  1.00  0.71           C
ATOM   3454  O   SER A 223     -27.863  -2.132   1.775  1.00  0.71           O
ATOM   3455  CB  SER A 223     -27.549  -3.017   4.691  1.00  0.71           C
ATOM   3456  OG  SER A 223     -28.790  -2.401   4.482  1.00  0.71           O
ATOM      0  H   SER A 223     -26.843  -0.715   4.468  1.00  0.71           H   new
ATOM      0  HA  SER A 223     -25.676  -2.940   3.842  1.00  0.71           H   new
ATOM      0  HB2 SER A 223     -27.642  -3.979   4.609  1.00  0.71           H   new
ATOM      0  HB3 SER A 223     -27.242  -2.838   5.593  1.00  0.71           H   new
ATOM      0  HG  SER A 223     -29.391  -2.987   4.443  1.00  0.71           H   new
ATOM   3462  N   GLY A 224     -26.613  -3.993   1.793  1.00  0.75           N
ATOM   3463  CA  GLY A 224     -27.093  -4.497   0.519  1.00  0.75           C
ATOM   3464  C   GLY A 224     -26.297  -3.933  -0.654  1.00  0.75           C
ATOM   3465  O   GLY A 224     -26.260  -4.521  -1.736  1.00  0.75           O
ATOM      0  H   GLY A 224     -26.023  -4.496   2.166  1.00  0.75           H   new
ATOM      0  HA2 GLY A 224     -27.035  -5.465   0.512  1.00  0.75           H   new
ATOM      0  HA3 GLY A 224     -28.030  -4.268   0.413  1.00  0.75           H   new
ATOM   3469  N   ALA A 225     -25.580  -2.826  -0.438  1.00  0.79           N
ATOM   3470  CA  ALA A 225     -24.852  -2.187  -1.523  1.00  0.79           C
ATOM   3471  C   ALA A 225     -23.491  -2.798  -1.694  1.00  0.79           C
ATOM   3472  O   ALA A 225     -22.488  -2.104  -1.607  1.00  0.79           O
ATOM   3473  CB  ALA A 225     -24.702  -0.710  -1.237  1.00  0.79           C
ATOM      0  H   ALA A 225     -25.506  -2.436   0.325  1.00  0.79           H   new
ATOM      0  HA  ALA A 225     -25.356  -2.317  -2.342  1.00  0.79           H   new
ATOM      0  HB1 ALA A 225     -24.216  -0.287  -1.962  1.00  0.79           H   new
ATOM      0  HB2 ALA A 225     -25.580  -0.305  -1.157  1.00  0.79           H   new
ATOM      0  HB3 ALA A 225     -24.214  -0.589  -0.408  1.00  0.79           H   new
ATOM   3479  N   LYS A 226     -23.440  -4.080  -1.979  1.00  0.84           N
ATOM   3480  CA  LYS A 226     -22.142  -4.720  -2.048  1.00  0.84           C
ATOM   3481  C   LYS A 226     -21.288  -4.085  -3.134  1.00  0.84           C
ATOM   3482  O   LYS A 226     -21.733  -3.912  -4.271  1.00  0.84           O
ATOM   3483  CB  LYS A 226     -22.305  -6.217  -2.270  1.00  0.84           C
ATOM   3484  CG  LYS A 226     -22.920  -6.944  -1.068  1.00  0.84           C
ATOM   3485  CD  LYS A 226     -23.040  -8.442  -1.324  1.00  0.84           C
ATOM   3486  CE  LYS A 226     -23.668  -9.164  -0.141  1.00  0.84           C
ATOM   3487  NZ  LYS A 226     -23.828 -10.626  -0.405  1.00  0.84           N1+
ATOM      0  H   LYS A 226     -24.118  -4.587  -2.132  1.00  0.84           H   new
ATOM      0  HA  LYS A 226     -21.683  -4.591  -1.203  1.00  0.84           H   new
ATOM      0  HB2 LYS A 226     -22.864  -6.363  -3.049  1.00  0.84           H   new
ATOM      0  HB3 LYS A 226     -21.438  -6.605  -2.466  1.00  0.84           H   new
ATOM      0  HG2 LYS A 226     -22.373  -6.792  -0.282  1.00  0.84           H   new
ATOM      0  HG3 LYS A 226     -23.797  -6.575  -0.879  1.00  0.84           H   new
ATOM      0  HD2 LYS A 226     -23.576  -8.593  -2.118  1.00  0.84           H   new
ATOM      0  HD3 LYS A 226     -22.161  -8.812  -1.500  1.00  0.84           H   new
ATOM      0  HE2 LYS A 226     -23.116  -9.036   0.646  1.00  0.84           H   new
ATOM      0  HE3 LYS A 226     -24.534  -8.774   0.053  1.00  0.84           H   new
ATOM      0  HZ1 LYS A 226     -24.197 -11.017   0.304  1.00  0.84           H   new
ATOM      0  HZ2 LYS A 226     -24.352 -10.744  -1.115  1.00  0.84           H   new
ATOM      0  HZ3 LYS A 226     -23.031 -10.989  -0.562  1.00  0.84           H   new
ATOM   3501  N   SER A 227     -20.054  -3.756  -2.776  1.00  0.87           N
ATOM   3502  CA  SER A 227     -19.099  -3.143  -3.691  1.00  0.87           C
ATOM   3503  C   SER A 227     -17.681  -3.242  -3.143  1.00  0.87           C
ATOM   3504  O   SER A 227     -17.472  -3.419  -1.943  1.00  0.87           O
ATOM   3505  CB  SER A 227     -19.460  -1.684  -3.923  1.00  0.87           C
ATOM   3506  OG  SER A 227     -19.308  -0.923  -2.748  1.00  0.87           O
ATOM      0  H   SER A 227     -19.743  -3.884  -1.985  1.00  0.87           H   new
ATOM      0  HA  SER A 227     -19.138  -3.621  -4.534  1.00  0.87           H   new
ATOM      0  HB2 SER A 227     -18.897  -1.317  -4.623  1.00  0.87           H   new
ATOM      0  HB3 SER A 227     -20.377  -1.622  -4.234  1.00  0.87           H   new
ATOM      0  HG  SER A 227     -19.512  -0.123  -2.904  1.00  0.87           H   new
ATOM   3512  N   ASN A 228     -16.683  -3.061  -3.990  1.00  0.89           N
ATOM   3513  CA  ASN A 228     -15.327  -3.030  -3.457  1.00  0.89           C
ATOM   3514  C   ASN A 228     -15.014  -1.660  -2.863  1.00  0.89           C
ATOM   3515  O   ASN A 228     -15.020  -0.652  -3.579  1.00  0.89           O
ATOM   3516  CB  ASN A 228     -14.318  -3.429  -4.514  1.00  0.89           C
ATOM   3517  CG  ASN A 228     -12.902  -3.489  -3.980  1.00  0.89           C
ATOM   3518  ND2 ASN A 228     -12.442  -4.689  -3.711  1.00  0.89           N
ATOM   3519  OD1 ASN A 228     -12.218  -2.462  -3.806  1.00  0.89           O
ATOM      0  H   ASN A 228     -16.758  -2.958  -4.841  1.00  0.89           H   new
ATOM      0  HA  ASN A 228     -15.264  -3.681  -2.741  1.00  0.89           H   new
ATOM      0  HB2 ASN A 228     -14.560  -4.296  -4.875  1.00  0.89           H   new
ATOM      0  HB3 ASN A 228     -14.356  -2.795  -5.247  1.00  0.89           H   new
ATOM      0 HD21 ASN A 228     -11.644  -4.785  -3.404  1.00  0.89           H   new
ATOM      0 HD22 ASN A 228     -12.938  -5.379  -3.842  1.00  0.89           H   new
ATOM   3526  N   ILE A 229     -14.745  -1.633  -1.557  1.00  0.89           N
ATOM   3527  CA  ILE A 229     -14.482  -0.405  -0.814  1.00  0.89           C
ATOM   3528  C   ILE A 229     -13.264   0.366  -1.279  1.00  0.89           C
ATOM   3529  O   ILE A 229     -13.333   1.573  -1.471  1.00  0.89           O
ATOM   3530  CB  ILE A 229     -14.409  -0.709   0.696  1.00  0.89           C
ATOM   3531  CG1 ILE A 229     -15.825  -1.068   1.173  1.00  0.89           C
ATOM   3532  CG2 ILE A 229     -13.757   0.426   1.502  1.00  0.89           C
ATOM   3533  CD1 ILE A 229     -15.885  -1.641   2.535  1.00  0.89           C
ATOM      0  H   ILE A 229     -14.710  -2.342  -1.071  1.00  0.89           H   new
ATOM      0  HA  ILE A 229     -15.230   0.185  -0.996  1.00  0.89           H   new
ATOM      0  HB  ILE A 229     -13.822  -1.465   0.852  1.00  0.89           H   new
ATOM      0 HG12 ILE A 229     -16.376  -0.270   1.145  1.00  0.89           H   new
ATOM      0 HG13 ILE A 229     -16.213  -1.702   0.550  1.00  0.89           H   new
ATOM      0 HG21 ILE A 229     -13.736   0.185   2.441  1.00  0.89           H   new
ATOM      0 HG22 ILE A 229     -12.852   0.569   1.185  1.00  0.89           H   new
ATOM      0 HG23 ILE A 229     -14.272   1.240   1.389  1.00  0.89           H   new
ATOM      0 HD11 ILE A 229     -16.807  -1.840   2.762  1.00  0.89           H   new
ATOM      0 HD12 ILE A 229     -15.361  -2.457   2.566  1.00  0.89           H   new
ATOM      0 HD13 ILE A 229     -15.526  -1.002   3.171  1.00  0.89           H   new
ATOM   3545  N   ILE A 230     -12.157  -0.313  -1.526  1.00  0.88           N
ATOM   3546  CA  ILE A 230     -10.981   0.424  -1.956  1.00  0.88           C
ATOM   3547  C   ILE A 230     -11.240   1.127  -3.289  1.00  0.88           C
ATOM   3548  O   ILE A 230     -10.892   2.308  -3.449  1.00  0.88           O
ATOM   3549  CB  ILE A 230      -9.769  -0.515  -2.072  1.00  0.88           C
ATOM   3550  CG1 ILE A 230      -9.362  -0.982  -0.666  1.00  0.88           C
ATOM   3551  CG2 ILE A 230      -8.619   0.203  -2.764  1.00  0.88           C
ATOM   3552  CD1 ILE A 230      -8.373  -2.117  -0.660  1.00  0.88           C
ATOM      0  H   ILE A 230     -12.064  -1.165  -1.455  1.00  0.88           H   new
ATOM      0  HA  ILE A 230     -10.786   1.099  -1.288  1.00  0.88           H   new
ATOM      0  HB  ILE A 230     -10.000  -1.291  -2.606  1.00  0.88           H   new
ATOM      0 HG12 ILE A 230      -8.982  -0.231  -0.183  1.00  0.88           H   new
ATOM      0 HG13 ILE A 230     -10.158  -1.256  -0.183  1.00  0.88           H   new
ATOM      0 HG21 ILE A 230      -7.859  -0.395  -2.833  1.00  0.88           H   new
ATOM      0 HG22 ILE A 230      -8.896   0.477  -3.652  1.00  0.88           H   new
ATOM      0 HG23 ILE A 230      -8.368   0.985  -2.248  1.00  0.88           H   new
ATOM      0 HD11 ILE A 230      -8.163  -2.358   0.256  1.00  0.88           H   new
ATOM      0 HD12 ILE A 230      -8.756  -2.883  -1.116  1.00  0.88           H   new
ATOM      0 HD13 ILE A 230      -7.562  -1.842  -1.116  1.00  0.88           H   new
ATOM   3564  N   LYS A 231     -11.854   0.423  -4.244  1.00  0.87           N
ATOM   3565  CA  LYS A 231     -12.142   1.020  -5.541  1.00  0.87           C
ATOM   3566  C   LYS A 231     -13.217   2.107  -5.461  1.00  0.87           C
ATOM   3567  O   LYS A 231     -13.123   3.132  -6.147  1.00  0.87           O
ATOM   3568  CB  LYS A 231     -12.557  -0.051  -6.543  1.00  0.87           C
ATOM   3569  CG  LYS A 231     -11.427  -0.987  -6.970  1.00  0.87           C
ATOM   3570  CD  LYS A 231     -11.916  -2.039  -7.959  1.00  0.87           C
ATOM   3571  CE  LYS A 231     -10.784  -2.969  -8.382  1.00  0.87           C
ATOM   3572  NZ  LYS A 231     -11.247  -4.015  -9.341  1.00  0.87           N1+
ATOM      0  H   LYS A 231     -12.108  -0.394  -4.158  1.00  0.87           H   new
ATOM      0  HA  LYS A 231     -11.323   1.444  -5.842  1.00  0.87           H   new
ATOM      0  HB2 LYS A 231     -13.272  -0.580  -6.157  1.00  0.87           H   new
ATOM      0  HB3 LYS A 231     -12.919   0.382  -7.332  1.00  0.87           H   new
ATOM      0  HG2 LYS A 231     -10.712  -0.470  -7.373  1.00  0.87           H   new
ATOM      0  HG3 LYS A 231     -11.055  -1.424  -6.188  1.00  0.87           H   new
ATOM      0  HD2 LYS A 231     -12.630  -2.557  -7.556  1.00  0.87           H   new
ATOM      0  HD3 LYS A 231     -12.288  -1.603  -8.741  1.00  0.87           H   new
ATOM      0  HE2 LYS A 231     -10.075  -2.448  -8.790  1.00  0.87           H   new
ATOM      0  HE3 LYS A 231     -10.407  -3.396  -7.597  1.00  0.87           H   new
ATOM      0  HZ1 LYS A 231     -10.562  -4.537  -9.565  1.00  0.87           H   new
ATOM      0  HZ2 LYS A 231     -11.883  -4.507  -8.959  1.00  0.87           H   new
ATOM      0  HZ3 LYS A 231     -11.573  -3.625 -10.072  1.00  0.87           H   new
ATOM   3586  N   SER A 232     -14.239   1.905  -4.615  1.00  0.85           N
ATOM   3587  CA  SER A 232     -15.326   2.872  -4.483  1.00  0.85           C
ATOM   3588  C   SER A 232     -14.799   4.184  -3.930  1.00  0.85           C
ATOM   3589  O   SER A 232     -15.142   5.273  -4.411  1.00  0.85           O
ATOM   3590  CB  SER A 232     -16.379   2.316  -3.545  1.00  0.85           C
ATOM   3591  OG  SER A 232     -16.963   1.167  -4.088  1.00  0.85           O
ATOM      0  H   SER A 232     -14.316   1.212  -4.111  1.00  0.85           H   new
ATOM      0  HA  SER A 232     -15.714   3.033  -5.357  1.00  0.85           H   new
ATOM      0  HB2 SER A 232     -15.977   2.107  -2.687  1.00  0.85           H   new
ATOM      0  HB3 SER A 232     -17.061   2.986  -3.383  1.00  0.85           H   new
ATOM      0  HG  SER A 232     -16.442   0.515  -3.991  1.00  0.85           H   new
ATOM   3597  N   VAL A 233     -13.929   4.070  -2.935  1.00  0.83           N
ATOM   3598  CA  VAL A 233     -13.330   5.211  -2.283  1.00  0.83           C
ATOM   3599  C   VAL A 233     -12.339   5.903  -3.201  1.00  0.83           C
ATOM   3600  O   VAL A 233     -12.334   7.135  -3.296  1.00  0.83           O
ATOM   3601  CB  VAL A 233     -12.654   4.752  -0.999  1.00  0.83           C
ATOM   3602  CG1 VAL A 233     -11.898   5.845  -0.379  1.00  0.83           C
ATOM   3603  CG2 VAL A 233     -13.698   4.289  -0.030  1.00  0.83           C
ATOM      0  H   VAL A 233     -13.670   3.313  -2.619  1.00  0.83           H   new
ATOM      0  HA  VAL A 233     -14.022   5.856  -2.067  1.00  0.83           H   new
ATOM      0  HB  VAL A 233     -12.043   4.032  -1.220  1.00  0.83           H   new
ATOM      0 HG11 VAL A 233     -11.478   5.527   0.435  1.00  0.83           H   new
ATOM      0 HG12 VAL A 233     -11.215   6.156  -0.994  1.00  0.83           H   new
ATOM      0 HG13 VAL A 233     -12.500   6.576  -0.168  1.00  0.83           H   new
ATOM      0 HG21 VAL A 233     -13.271   3.995   0.790  1.00  0.83           H   new
ATOM      0 HG22 VAL A 233     -14.305   5.020   0.166  1.00  0.83           H   new
ATOM      0 HG23 VAL A 233     -14.195   3.551  -0.417  1.00  0.83           H   new
ATOM   3613  N   SER A 234     -11.500   5.122  -3.893  1.00  0.81           N
ATOM   3614  CA  SER A 234     -10.521   5.690  -4.807  1.00  0.81           C
ATOM   3615  C   SER A 234     -11.220   6.435  -5.942  1.00  0.81           C
ATOM   3616  O   SER A 234     -10.818   7.545  -6.301  1.00  0.81           O
ATOM   3617  CB  SER A 234      -9.655   4.586  -5.377  1.00  0.81           C
ATOM   3618  OG  SER A 234      -8.911   3.967  -4.361  1.00  0.81           O
ATOM      0  H   SER A 234     -11.487   4.264  -3.843  1.00  0.81           H   new
ATOM      0  HA  SER A 234      -9.966   6.318  -4.319  1.00  0.81           H   new
ATOM      0  HB2 SER A 234     -10.212   3.929  -5.823  1.00  0.81           H   new
ATOM      0  HB3 SER A 234      -9.056   4.951  -6.047  1.00  0.81           H   new
ATOM      0  HG  SER A 234      -9.396   3.415  -3.955  1.00  0.81           H   new
ATOM   3624  N   THR A 235     -12.306   5.854  -6.468  1.00  0.79           N
ATOM   3625  CA  THR A 235     -13.066   6.482  -7.537  1.00  0.79           C
ATOM   3626  C   THR A 235     -13.665   7.782  -7.042  1.00  0.79           C
ATOM   3627  O   THR A 235     -13.530   8.821  -7.691  1.00  0.79           O
ATOM   3628  CB  THR A 235     -14.207   5.575  -8.025  1.00  0.79           C
ATOM   3629  CG2 THR A 235     -15.006   6.291  -9.107  1.00  0.79           C
ATOM   3630  OG1 THR A 235     -13.665   4.353  -8.540  1.00  0.79           O
ATOM      0  H   THR A 235     -12.614   5.093  -6.213  1.00  0.79           H   new
ATOM      0  HA  THR A 235     -12.457   6.644  -8.274  1.00  0.79           H   new
ATOM      0  HB  THR A 235     -14.796   5.371  -7.282  1.00  0.79           H   new
ATOM      0  HG1 THR A 235     -13.442   3.854  -7.902  1.00  0.79           H   new
ATOM      0 HG21 THR A 235     -15.725   5.716  -9.413  1.00  0.79           H   new
ATOM      0 HG22 THR A 235     -15.379   7.110  -8.745  1.00  0.79           H   new
ATOM      0 HG23 THR A 235     -14.423   6.503  -9.853  1.00  0.79           H   new
ATOM   3638  N   THR A 236     -14.275   7.736  -5.856  1.00  0.78           N
ATOM   3639  CA  THR A 236     -14.892   8.906  -5.269  1.00  0.78           C
ATOM   3640  C   THR A 236     -13.854   9.995  -5.071  1.00  0.78           C
ATOM   3641  O   THR A 236     -14.086  11.155  -5.414  1.00  0.78           O
ATOM   3642  CB  THR A 236     -15.545   8.541  -3.925  1.00  0.78           C
ATOM   3643  CG2 THR A 236     -16.143   9.770  -3.254  1.00  0.78           C
ATOM   3644  OG1 THR A 236     -16.569   7.564  -4.157  1.00  0.78           O
ATOM      0  H   THR A 236     -14.338   7.024  -5.377  1.00  0.78           H   new
ATOM      0  HA  THR A 236     -15.580   9.235  -5.869  1.00  0.78           H   new
ATOM      0  HB  THR A 236     -14.866   8.180  -3.333  1.00  0.78           H   new
ATOM      0  HG1 THR A 236     -16.218   6.807  -4.252  1.00  0.78           H   new
ATOM      0 HG21 THR A 236     -16.548   9.514  -2.410  1.00  0.78           H   new
ATOM      0 HG22 THR A 236     -15.444  10.423  -3.092  1.00  0.78           H   new
ATOM      0 HG23 THR A 236     -16.819  10.158  -3.832  1.00  0.78           H   new
ATOM   3652  N   SER A 237     -12.690   9.617  -4.551  1.00  0.76           N
ATOM   3653  CA  SER A 237     -11.637  10.571  -4.287  1.00  0.76           C
ATOM   3654  C   SER A 237     -11.185  11.235  -5.579  1.00  0.76           C
ATOM   3655  O   SER A 237     -10.995  12.452  -5.615  1.00  0.76           O
ATOM   3656  CB  SER A 237     -10.462   9.859  -3.670  1.00  0.76           C
ATOM   3657  OG  SER A 237     -10.801   9.288  -2.450  1.00  0.76           O
ATOM      0  H   SER A 237     -12.496   8.805  -4.345  1.00  0.76           H   new
ATOM      0  HA  SER A 237     -11.976  11.249  -3.682  1.00  0.76           H   new
ATOM      0  HB2 SER A 237     -10.145   9.170  -4.275  1.00  0.76           H   new
ATOM      0  HB3 SER A 237      -9.732  10.485  -3.545  1.00  0.76           H   new
ATOM      0  HG  SER A 237     -11.279   8.610  -2.581  1.00  0.76           H   new
ATOM   3663  N   GLN A 238     -11.052  10.453  -6.658  1.00  0.75           N
ATOM   3664  CA  GLN A 238     -10.619  11.022  -7.925  1.00  0.75           C
ATOM   3665  C   GLN A 238     -11.667  11.975  -8.478  1.00  0.75           C
ATOM   3666  O   GLN A 238     -11.323  13.031  -9.016  1.00  0.75           O
ATOM   3667  CB  GLN A 238     -10.338   9.926  -8.951  1.00  0.75           C
ATOM   3668  CG  GLN A 238      -9.701  10.437 -10.247  1.00  0.75           C
ATOM   3669  CD  GLN A 238      -8.299  11.065 -10.040  1.00  0.75           C
ATOM   3670  NE2 GLN A 238      -8.127  12.296 -10.522  1.00  0.75           N
ATOM   3671  OE1 GLN A 238      -7.392  10.444  -9.478  1.00  0.75           O
ATOM      0  H   GLN A 238     -11.206   9.607  -6.672  1.00  0.75           H   new
ATOM      0  HA  GLN A 238      -9.800  11.514  -7.757  1.00  0.75           H   new
ATOM      0  HB2 GLN A 238      -9.752   9.264  -8.552  1.00  0.75           H   new
ATOM      0  HB3 GLN A 238     -11.170   9.475  -9.166  1.00  0.75           H   new
ATOM      0  HG2 GLN A 238      -9.629   9.702 -10.875  1.00  0.75           H   new
ATOM      0  HG3 GLN A 238     -10.287  11.097 -10.649  1.00  0.75           H   new
ATOM      0 HE21 GLN A 238      -8.780  12.702 -10.908  1.00  0.75           H   new
ATOM      0 HE22 GLN A 238      -7.363  12.685 -10.447  1.00  0.75           H   new
ATOM   3680  N   LEU A 239     -12.948  11.639  -8.317  1.00  0.74           N
ATOM   3681  CA  LEU A 239     -13.999  12.518  -8.809  1.00  0.74           C
ATOM   3682  C   LEU A 239     -13.968  13.834  -8.045  1.00  0.74           C
ATOM   3683  O   LEU A 239     -14.060  14.917  -8.637  1.00  0.74           O
ATOM   3684  CB  LEU A 239     -15.364  11.845  -8.632  1.00  0.74           C
ATOM   3685  CG  LEU A 239     -15.617  10.624  -9.532  1.00  0.74           C
ATOM   3686  CD1 LEU A 239     -16.903   9.942  -9.103  1.00  0.74           C
ATOM   3687  CD2 LEU A 239     -15.688  11.070 -10.974  1.00  0.74           C
ATOM      0  H   LEU A 239     -13.222  10.920  -7.933  1.00  0.74           H   new
ATOM      0  HA  LEU A 239     -13.852  12.694  -9.752  1.00  0.74           H   new
ATOM      0  HB2 LEU A 239     -15.455  11.570  -7.706  1.00  0.74           H   new
ATOM      0  HB3 LEU A 239     -16.057  12.502  -8.802  1.00  0.74           H   new
ATOM      0  HG  LEU A 239     -14.890   9.987  -9.446  1.00  0.74           H   new
ATOM      0 HD11 LEU A 239     -17.065   9.171  -9.669  1.00  0.74           H   new
ATOM      0 HD12 LEU A 239     -16.824   9.654  -8.180  1.00  0.74           H   new
ATOM      0 HD13 LEU A 239     -17.643  10.564  -9.185  1.00  0.74           H   new
ATOM      0 HD21 LEU A 239     -15.848  10.301 -11.543  1.00  0.74           H   new
ATOM      0 HD22 LEU A 239     -16.412  11.707 -11.081  1.00  0.74           H   new
ATOM      0 HD23 LEU A 239     -14.850  11.489 -11.225  1.00  0.74           H   new
ATOM   3699  N   LEU A 240     -13.761  13.742  -6.733  1.00  0.74           N
ATOM   3700  CA  LEU A 240     -13.704  14.924  -5.898  1.00  0.74           C
ATOM   3701  C   LEU A 240     -12.479  15.768  -6.257  1.00  0.74           C
ATOM   3702  O   LEU A 240     -12.539  17.005  -6.265  1.00  0.74           O
ATOM   3703  CB  LEU A 240     -13.688  14.516  -4.426  1.00  0.74           C
ATOM   3704  CG  LEU A 240     -14.966  13.878  -3.892  1.00  0.74           C
ATOM   3705  CD1 LEU A 240     -14.728  13.354  -2.460  1.00  0.74           C
ATOM   3706  CD2 LEU A 240     -16.054  14.902  -3.926  1.00  0.74           C
ATOM      0  H   LEU A 240     -13.652  13.000  -6.312  1.00  0.74           H   new
ATOM      0  HA  LEU A 240     -14.492  15.467  -6.054  1.00  0.74           H   new
ATOM      0  HB2 LEU A 240     -12.956  13.894  -4.290  1.00  0.74           H   new
ATOM      0  HB3 LEU A 240     -13.494  15.303  -3.893  1.00  0.74           H   new
ATOM      0  HG  LEU A 240     -15.227  13.122  -4.441  1.00  0.74           H   new
ATOM      0 HD11 LEU A 240     -15.543  12.949  -2.124  1.00  0.74           H   new
ATOM      0 HD12 LEU A 240     -14.019  12.692  -2.471  1.00  0.74           H   new
ATOM      0 HD13 LEU A 240     -14.472  14.091  -1.884  1.00  0.74           H   new
ATOM      0 HD21 LEU A 240     -16.876  14.512  -3.589  1.00  0.74           H   new
ATOM      0 HD22 LEU A 240     -15.804  15.658  -3.372  1.00  0.74           H   new
ATOM      0 HD23 LEU A 240     -16.189  15.201  -4.839  1.00  0.74           H   new
ATOM   3718  N   LEU A 241     -11.369  15.110  -6.583  1.00  0.74           N
ATOM   3719  CA  LEU A 241     -10.165  15.832  -6.943  1.00  0.74           C
ATOM   3720  C   LEU A 241     -10.404  16.528  -8.272  1.00  0.74           C
ATOM   3721  O   LEU A 241     -10.063  17.702  -8.423  1.00  0.74           O
ATOM   3722  CB  LEU A 241      -8.958  14.893  -6.990  1.00  0.74           C
ATOM   3723  CG  LEU A 241      -7.598  15.565  -7.176  1.00  0.74           C
ATOM   3724  CD1 LEU A 241      -7.358  16.544  -6.012  1.00  0.74           C
ATOM   3725  CD2 LEU A 241      -6.524  14.512  -7.190  1.00  0.74           C
ATOM      0  H   LEU A 241     -11.297  14.253  -6.600  1.00  0.74           H   new
ATOM      0  HA  LEU A 241      -9.961  16.501  -6.271  1.00  0.74           H   new
ATOM      0  HB2 LEU A 241      -8.936  14.380  -6.167  1.00  0.74           H   new
ATOM      0  HB3 LEU A 241      -9.089  14.261  -7.714  1.00  0.74           H   new
ATOM      0  HG  LEU A 241      -7.579  16.052  -8.015  1.00  0.74           H   new
ATOM      0 HD11 LEU A 241      -6.496  16.975  -6.124  1.00  0.74           H   new
ATOM      0 HD12 LEU A 241      -8.057  17.217  -6.006  1.00  0.74           H   new
ATOM      0 HD13 LEU A 241      -7.370  16.058  -5.173  1.00  0.74           H   new
ATOM      0 HD21 LEU A 241      -5.659  14.934  -7.308  1.00  0.74           H   new
ATOM      0 HD22 LEU A 241      -6.535  14.027  -6.350  1.00  0.74           H   new
ATOM      0 HD23 LEU A 241      -6.685  13.895  -7.921  1.00  0.74           H   new
ATOM   3737  N   GLY A 242     -11.068  15.848  -9.208  1.00  0.76           N
ATOM   3738  CA  GLY A 242     -11.358  16.457 -10.493  1.00  0.76           C
ATOM   3739  C   GLY A 242     -12.136  17.755 -10.291  1.00  0.76           C
ATOM   3740  O   GLY A 242     -11.896  18.739 -10.992  1.00  0.76           O
ATOM      0  H   GLY A 242     -11.354  15.042  -9.115  1.00  0.76           H   new
ATOM      0  HA2 GLY A 242     -10.532  16.637 -10.968  1.00  0.76           H   new
ATOM      0  HA3 GLY A 242     -11.873  15.844 -11.041  1.00  0.76           H   new
ATOM   3744  N   ARG A 243     -13.025  17.786  -9.291  1.00  0.81           N
ATOM   3745  CA  ARG A 243     -13.784  18.997  -8.989  1.00  0.81           C
ATOM   3746  C   ARG A 243     -12.836  20.111  -8.497  1.00  0.81           C
ATOM   3747  O   ARG A 243     -13.041  21.282  -8.808  1.00  0.81           O
ATOM   3748  CB  ARG A 243     -14.880  18.688  -7.966  1.00  0.81           C
ATOM   3749  CG  ARG A 243     -15.970  17.787  -8.535  1.00  0.81           C
ATOM   3750  CD  ARG A 243     -16.996  17.375  -7.547  1.00  0.81           C
ATOM   3751  NE  ARG A 243     -17.889  16.389  -8.135  1.00  0.81           N
ATOM   3752  CZ  ARG A 243     -18.870  15.702  -7.503  1.00  0.81           C
ATOM   3753  NH1 ARG A 243     -19.147  15.880  -6.223  1.00  0.81           N1+
ATOM   3754  NH2 ARG A 243     -19.576  14.824  -8.194  1.00  0.81           N
ATOM      0  H   ARG A 243     -13.200  17.117  -8.780  1.00  0.81           H   new
ATOM      0  HA  ARG A 243     -14.216  19.317  -9.796  1.00  0.81           H   new
ATOM      0  HB2 ARG A 243     -14.484  18.261  -7.190  1.00  0.81           H   new
ATOM      0  HB3 ARG A 243     -15.277  19.519  -7.661  1.00  0.81           H   new
ATOM      0  HG2 ARG A 243     -16.408  18.249  -9.267  1.00  0.81           H   new
ATOM      0  HG3 ARG A 243     -15.557  16.992  -8.907  1.00  0.81           H   new
ATOM      0  HD2 ARG A 243     -16.567  17.004  -6.760  1.00  0.81           H   new
ATOM      0  HD3 ARG A 243     -17.504  18.149  -7.256  1.00  0.81           H   new
ATOM      0  HE  ARG A 243     -17.783  16.225  -8.973  1.00  0.81           H   new
ATOM      0 HH11 ARG A 243     -18.697  16.449  -5.761  1.00  0.81           H   new
ATOM      0 HH12 ARG A 243     -19.777  15.427  -5.852  1.00  0.81           H   new
ATOM      0 HH21 ARG A 243     -19.408  14.698  -9.028  1.00  0.81           H   new
ATOM      0 HH22 ARG A 243     -20.203  14.378  -7.810  1.00  0.81           H   new
ATOM   3768  N   MET A 244     -11.770  19.738  -7.765  1.00  0.87           N
ATOM   3769  CA  MET A 244     -10.780  20.713  -7.268  1.00  0.87           C
ATOM   3770  C   MET A 244      -9.886  21.262  -8.388  1.00  0.87           C
ATOM   3771  O   MET A 244      -9.298  22.340  -8.250  1.00  0.87           O
ATOM   3772  CB  MET A 244      -9.864  20.084  -6.227  1.00  0.87           C
ATOM   3773  CG  MET A 244     -10.510  19.684  -4.943  1.00  0.87           C
ATOM   3774  SD  MET A 244     -11.293  21.015  -4.086  1.00  0.87           S
ATOM   3775  CE  MET A 244      -9.889  21.989  -3.600  1.00  0.87           C
ATOM      0  H   MET A 244     -11.603  18.923  -7.546  1.00  0.87           H   new
ATOM      0  HA  MET A 244     -11.298  21.436  -6.881  1.00  0.87           H   new
ATOM      0  HB2 MET A 244      -9.450  19.299  -6.618  1.00  0.87           H   new
ATOM      0  HB3 MET A 244      -9.151  20.711  -6.028  1.00  0.87           H   new
ATOM      0  HG2 MET A 244     -11.169  18.996  -5.124  1.00  0.87           H   new
ATOM      0  HG3 MET A 244      -9.840  19.289  -4.364  1.00  0.87           H   new
ATOM      0  HE1 MET A 244     -10.191  22.769  -3.109  1.00  0.87           H   new
ATOM      0  HE2 MET A 244      -9.306  21.458  -3.036  1.00  0.87           H   new
ATOM      0  HE3 MET A 244      -9.403  22.273  -4.390  1.00  0.87           H   new
ATOM   3785  N   ASP A 245      -9.723  20.479  -9.461  1.00  0.96           N
ATOM   3786  CA  ASP A 245      -8.869  20.877 -10.584  1.00  0.96           C
ATOM   3787  C   ASP A 245      -9.596  21.517 -11.770  1.00  0.96           C
ATOM   3788  O   ASP A 245      -9.030  22.368 -12.461  1.00  0.96           O
ATOM   3789  CB  ASP A 245      -8.084  19.682 -11.140  1.00  0.96           C
ATOM   3790  CG  ASP A 245      -7.077  19.076 -10.174  1.00  0.96           C
ATOM   3791  OD1 ASP A 245      -6.255  19.818  -9.662  1.00  0.96           O
ATOM   3792  OD2 ASP A 245      -7.083  17.884  -9.992  1.00  0.96           O1-
ATOM      0  H   ASP A 245     -10.100  19.712  -9.557  1.00  0.96           H   new
ATOM      0  HA  ASP A 245      -8.290  21.548 -10.190  1.00  0.96           H   new
ATOM      0  HB2 ASP A 245      -8.713  18.993 -11.406  1.00  0.96           H   new
ATOM      0  HB3 ASP A 245      -7.616  19.963 -11.942  1.00  0.96           H   new
ATOM   3797  N   GLY A 246     -10.818  21.080 -12.037  1.00  1.04           N
ATOM   3798  CA  GLY A 246     -11.545  21.519 -13.215  1.00  1.04           C
ATOM   3799  C   GLY A 246     -12.304  22.826 -13.007  1.00  1.04           C
ATOM   3800  O   GLY A 246     -12.155  23.480 -11.975  1.00  1.04           O
ATOM      0  H   GLY A 246     -11.247  20.523 -11.542  1.00  1.04           H   new
ATOM      0  HA2 GLY A 246     -10.921  21.629 -13.950  1.00  1.04           H   new
ATOM      0  HA3 GLY A 246     -12.172  20.827 -13.476  1.00  1.04           H   new
ATOM   3804  N   PRO A 247     -13.120  23.229 -13.994  1.00  1.09           N
ATOM   3805  CA  PRO A 247     -13.927  24.435 -14.024  1.00  1.09           C
ATOM   3806  C   PRO A 247     -14.900  24.486 -12.863  1.00  1.09           C
ATOM   3807  O   PRO A 247     -15.437  23.460 -12.437  1.00  1.09           O
ATOM   3808  CB  PRO A 247     -14.681  24.307 -15.354  1.00  1.09           C
ATOM   3809  CG  PRO A 247     -13.820  23.401 -16.202  1.00  1.09           C
ATOM   3810  CD  PRO A 247     -13.225  22.415 -15.229  1.00  1.09           C
ATOM      0  HA  PRO A 247     -13.397  25.244 -13.950  1.00  1.09           H   new
ATOM      0  HB2 PRO A 247     -15.565  23.930 -15.222  1.00  1.09           H   new
ATOM      0  HB3 PRO A 247     -14.802  25.173 -15.775  1.00  1.09           H   new
ATOM      0  HG2 PRO A 247     -14.345  22.951 -16.882  1.00  1.09           H   new
ATOM      0  HG3 PRO A 247     -13.129  23.902 -16.663  1.00  1.09           H   new
ATOM      0  HD2 PRO A 247     -13.793  21.639 -15.105  1.00  1.09           H   new
ATOM      0  HD3 PRO A 247     -12.360  22.090 -15.524  1.00  1.09           H   new
ATOM   3818  N   ARG A 248     -15.202  25.690 -12.396  1.00  1.10           N
ATOM   3819  CA  ARG A 248     -16.141  25.858 -11.289  1.00  1.10           C
ATOM   3820  C   ARG A 248     -17.579  25.669 -11.761  1.00  1.10           C
ATOM   3821  O   ARG A 248     -18.330  26.628 -11.949  1.00  1.10           O
ATOM   3822  CB  ARG A 248     -15.974  27.228 -10.651  1.00  1.10           C
ATOM   3823  CG  ARG A 248     -14.635  27.451  -9.955  1.00  1.10           C
ATOM   3824  CD  ARG A 248     -14.521  28.830  -9.420  1.00  1.10           C
ATOM   3825  NE  ARG A 248     -13.255  29.051  -8.737  1.00  1.10           N
ATOM   3826  CZ  ARG A 248     -12.910  30.200  -8.124  1.00  1.10           C
ATOM   3827  NH1 ARG A 248     -13.744  31.214  -8.112  1.00  1.10           N1+
ATOM   3828  NH2 ARG A 248     -11.734  30.308  -7.536  1.00  1.10           N
ATOM      0  H   ARG A 248     -14.876  26.424 -12.704  1.00  1.10           H   new
ATOM      0  HA  ARG A 248     -15.946  25.179 -10.625  1.00  1.10           H   new
ATOM      0  HB2 ARG A 248     -16.085  27.906 -11.336  1.00  1.10           H   new
ATOM      0  HB3 ARG A 248     -16.686  27.359 -10.005  1.00  1.10           H   new
ATOM      0  HG2 ARG A 248     -14.535  26.813  -9.231  1.00  1.10           H   new
ATOM      0  HG3 ARG A 248     -13.913  27.285 -10.581  1.00  1.10           H   new
ATOM      0  HD2 ARG A 248     -14.610  29.466 -10.147  1.00  1.10           H   new
ATOM      0  HD3 ARG A 248     -15.252  28.998  -8.805  1.00  1.10           H   new
ATOM      0  HE  ARG A 248     -12.689  28.404  -8.724  1.00  1.10           H   new
ATOM      0 HH11 ARG A 248     -14.511  31.145  -8.495  1.00  1.10           H   new
ATOM      0 HH12 ARG A 248     -13.524  31.947  -7.721  1.00  1.10           H   new
ATOM      0 HH21 ARG A 248     -11.187  29.645  -7.544  1.00  1.10           H   new
ATOM      0 HH22 ARG A 248     -11.515  31.042  -7.145  1.00  1.10           H   new
ATOM   3842  N   ARG A 249     -17.933  24.409 -11.968  1.00  1.05           N
ATOM   3843  CA  ARG A 249     -19.223  23.994 -12.490  1.00  1.05           C
ATOM   3844  C   ARG A 249     -20.360  24.496 -11.582  1.00  1.05           C
ATOM   3845  O   ARG A 249     -20.231  24.394 -10.358  1.00  1.05           O
ATOM   3846  CB  ARG A 249     -19.272  22.472 -12.582  1.00  1.05           C
ATOM   3847  CG  ARG A 249     -20.537  21.882 -13.200  1.00  1.05           C
ATOM   3848  CD  ARG A 249     -20.444  20.399 -13.344  1.00  1.05           C
ATOM   3849  NE  ARG A 249     -21.658  19.828 -13.906  1.00  1.05           N
ATOM   3850  CZ  ARG A 249     -21.840  18.518 -14.180  1.00  1.05           C
ATOM   3851  NH1 ARG A 249     -20.881  17.652 -13.939  1.00  1.05           N1+
ATOM   3852  NH2 ARG A 249     -22.987  18.105 -14.693  1.00  1.05           N
ATOM      0  H   ARG A 249     -17.408  23.748 -11.802  1.00  1.05           H   new
ATOM      0  HA  ARG A 249     -19.340  24.377 -13.373  1.00  1.05           H   new
ATOM      0  HB2 ARG A 249     -18.509  22.172 -13.101  1.00  1.05           H   new
ATOM      0  HB3 ARG A 249     -19.169  22.108 -11.689  1.00  1.05           H   new
ATOM      0  HG2 ARG A 249     -21.302  22.106 -12.647  1.00  1.05           H   new
ATOM      0  HG3 ARG A 249     -20.689  22.283 -14.070  1.00  1.05           H   new
ATOM      0  HD2 ARG A 249     -19.690  20.177 -13.912  1.00  1.05           H   new
ATOM      0  HD3 ARG A 249     -20.272  20.001 -12.476  1.00  1.05           H   new
ATOM      0  HE  ARG A 249     -22.308  20.364 -14.076  1.00  1.05           H   new
ATOM      0 HH11 ARG A 249     -20.134  17.919 -13.606  1.00  1.05           H   new
ATOM      0 HH12 ARG A 249     -21.000  16.819 -14.115  1.00  1.05           H   new
ATOM      0 HH21 ARG A 249     -23.615  18.670 -14.852  1.00  1.05           H   new
ATOM      0 HH22 ARG A 249     -23.104  17.271 -14.868  1.00  1.05           H   new
ATOM   3866  N   PRO A 250     -21.443  25.088 -12.138  1.00  0.98           N
ATOM   3867  CA  PRO A 250     -22.627  25.574 -11.436  1.00  0.98           C
ATOM   3868  C   PRO A 250     -23.351  24.492 -10.656  1.00  0.98           C
ATOM   3869  O   PRO A 250     -23.331  23.321 -11.031  1.00  0.98           O
ATOM   3870  CB  PRO A 250     -23.525  26.067 -12.578  1.00  0.98           C
ATOM   3871  CG  PRO A 250     -22.585  26.415 -13.695  1.00  0.98           C
ATOM   3872  CD  PRO A 250     -21.449  25.428 -13.588  1.00  0.98           C
ATOM      0  HA  PRO A 250     -22.394  26.246 -10.776  1.00  0.98           H   new
ATOM      0  HB2 PRO A 250     -24.154  25.381 -12.850  1.00  0.98           H   new
ATOM      0  HB3 PRO A 250     -24.047  26.838 -12.306  1.00  0.98           H   new
ATOM      0  HG2 PRO A 250     -23.026  26.348 -14.556  1.00  0.98           H   new
ATOM      0  HG3 PRO A 250     -22.265  27.327 -13.611  1.00  0.98           H   new
ATOM      0  HD2 PRO A 250     -21.599  24.645 -14.141  1.00  0.98           H   new
ATOM      0  HD3 PRO A 250     -20.606  25.817 -13.870  1.00  0.98           H   new
ATOM   3880  N   VAL A 251     -24.010  24.918  -9.585  1.00  0.91           N
ATOM   3881  CA  VAL A 251     -24.809  24.051  -8.721  1.00  0.91           C
ATOM   3882  C   VAL A 251     -26.125  23.611  -9.339  1.00  0.91           C
ATOM   3883  O   VAL A 251     -26.855  24.427  -9.908  1.00  0.91           O
ATOM   3884  CB  VAL A 251     -25.169  24.786  -7.421  1.00  0.91           C
ATOM   3885  CG1 VAL A 251     -26.115  23.945  -6.601  1.00  0.91           C
ATOM   3886  CG2 VAL A 251     -23.967  25.060  -6.640  1.00  0.91           C
ATOM      0  H   VAL A 251     -24.006  25.740  -9.332  1.00  0.91           H   new
ATOM      0  HA  VAL A 251     -24.255  23.269  -8.569  1.00  0.91           H   new
ATOM      0  HB  VAL A 251     -25.596  25.626  -7.651  1.00  0.91           H   new
ATOM      0 HG11 VAL A 251     -26.338  24.414  -5.782  1.00  0.91           H   new
ATOM      0 HG12 VAL A 251     -26.924  23.779  -7.109  1.00  0.91           H   new
ATOM      0 HG13 VAL A 251     -25.691  23.100  -6.384  1.00  0.91           H   new
ATOM      0 HG21 VAL A 251     -24.210  25.524  -5.823  1.00  0.91           H   new
ATOM      0 HG22 VAL A 251     -23.528  24.224  -6.418  1.00  0.91           H   new
ATOM      0 HG23 VAL A 251     -23.363  25.614  -7.159  1.00  0.91           H   new
ATOM   3896  N   LYS A 252     -26.425  22.321  -9.229  1.00  0.85           N
ATOM   3897  CA  LYS A 252     -27.702  21.803  -9.679  1.00  0.85           C
ATOM   3898  C   LYS A 252     -28.671  21.901  -8.519  1.00  0.85           C
ATOM   3899  O   LYS A 252     -28.342  21.489  -7.412  1.00  0.85           O
ATOM   3900  CB  LYS A 252     -27.597  20.350 -10.133  1.00  0.85           C
ATOM   3901  CG  LYS A 252     -28.915  19.762 -10.634  1.00  0.85           C
ATOM   3902  CD  LYS A 252     -28.745  18.330 -11.110  1.00  0.85           C
ATOM   3903  CE  LYS A 252     -30.081  17.737 -11.533  1.00  0.85           C
ATOM   3904  NZ  LYS A 252     -29.940  16.337 -12.024  1.00  0.85           N1+
ATOM      0  H   LYS A 252     -25.897  21.730  -8.894  1.00  0.85           H   new
ATOM      0  HA  LYS A 252     -28.005  22.322 -10.441  1.00  0.85           H   new
ATOM      0  HB2 LYS A 252     -26.936  20.288 -10.840  1.00  0.85           H   new
ATOM      0  HB3 LYS A 252     -27.273  19.812  -9.394  1.00  0.85           H   new
ATOM      0  HG2 LYS A 252     -29.574  19.791  -9.923  1.00  0.85           H   new
ATOM      0  HG3 LYS A 252     -29.257  20.306 -11.360  1.00  0.85           H   new
ATOM      0  HD2 LYS A 252     -28.125  18.304 -11.855  1.00  0.85           H   new
ATOM      0  HD3 LYS A 252     -28.358  17.793 -10.401  1.00  0.85           H   new
ATOM      0  HE2 LYS A 252     -30.694  17.755 -10.782  1.00  0.85           H   new
ATOM      0  HE3 LYS A 252     -30.471  18.286 -12.231  1.00  0.85           H   new
ATOM      0  HZ1 LYS A 252     -30.738  16.024 -12.262  1.00  0.85           H   new
ATOM      0  HZ2 LYS A 252     -29.395  16.322 -12.727  1.00  0.85           H   new
ATOM      0  HZ3 LYS A 252     -29.603  15.828 -11.377  1.00  0.85           H   new
ATOM   3918  N   TYR A 253     -29.836  22.478  -8.732  1.00  0.81           N
ATOM   3919  CA  TYR A 253     -30.775  22.559  -7.624  1.00  0.81           C
ATOM   3920  C   TYR A 253     -31.860  21.518  -7.726  1.00  0.81           C
ATOM   3921  O   TYR A 253     -32.346  21.209  -8.817  1.00  0.81           O
ATOM   3922  CB  TYR A 253     -31.341  23.961  -7.486  1.00  0.81           C
ATOM   3923  CG  TYR A 253     -30.315  24.889  -6.962  1.00  0.81           C
ATOM   3924  CD1 TYR A 253     -29.473  25.590  -7.814  1.00  0.81           C
ATOM   3925  CD2 TYR A 253     -30.183  25.003  -5.598  1.00  0.81           C
ATOM   3926  CE1 TYR A 253     -28.500  26.411  -7.281  1.00  0.81           C
ATOM   3927  CE2 TYR A 253     -29.220  25.807  -5.070  1.00  0.81           C
ATOM   3928  CZ  TYR A 253     -28.377  26.510  -5.895  1.00  0.81           C
ATOM   3929  OH  TYR A 253     -27.388  27.278  -5.336  1.00  0.81           O
ATOM      0  H   TYR A 253     -30.100  22.818  -9.477  1.00  0.81           H   new
ATOM      0  HA  TYR A 253     -30.283  22.364  -6.811  1.00  0.81           H   new
ATOM      0  HB2 TYR A 253     -31.657  24.274  -8.348  1.00  0.81           H   new
ATOM      0  HB3 TYR A 253     -32.107  23.949  -6.891  1.00  0.81           H   new
ATOM      0  HD1 TYR A 253     -29.564  25.507  -8.736  1.00  0.81           H   new
ATOM      0  HD2 TYR A 253     -30.753  24.530  -5.035  1.00  0.81           H   new
ATOM      0  HE1 TYR A 253     -27.933  26.893  -7.839  1.00  0.81           H   new
ATOM      0  HE2 TYR A 253     -29.133  25.880  -4.147  1.00  0.81           H   new
ATOM      0  HH  TYR A 253     -27.045  26.866  -4.689  1.00  0.81           H   new
ATOM   3939  N   GLU A 254     -32.257  21.015  -6.569  1.00  0.79           N
ATOM   3940  CA  GLU A 254     -33.293  20.010  -6.464  1.00  0.79           C
ATOM   3941  C   GLU A 254     -34.277  20.370  -5.355  1.00  0.79           C
ATOM   3942  O   GLU A 254     -33.888  20.813  -4.273  1.00  0.79           O
ATOM   3943  CB  GLU A 254     -32.633  18.656  -6.190  1.00  0.79           C
ATOM   3944  CG  GLU A 254     -33.557  17.462  -6.199  1.00  0.79           C
ATOM   3945  CD  GLU A 254     -32.818  16.172  -5.946  1.00  0.79           C
ATOM   3946  OE1 GLU A 254     -31.960  16.176  -5.100  1.00  0.79           O
ATOM   3947  OE2 GLU A 254     -33.128  15.173  -6.553  1.00  0.79           O1-
ATOM      0  H   GLU A 254     -31.926  21.253  -5.812  1.00  0.79           H   new
ATOM      0  HA  GLU A 254     -33.793  19.964  -7.294  1.00  0.79           H   new
ATOM      0  HB2 GLU A 254     -31.940  18.513  -6.853  1.00  0.79           H   new
ATOM      0  HB3 GLU A 254     -32.194  18.698  -5.326  1.00  0.79           H   new
ATOM      0  HG2 GLU A 254     -34.242  17.579  -5.522  1.00  0.79           H   new
ATOM      0  HG3 GLU A 254     -34.010  17.411  -7.055  1.00  0.79           H   new
ATOM   3954  N   GLU A 255     -35.557  20.213  -5.642  1.00  0.79           N
ATOM   3955  CA  GLU A 255     -36.620  20.507  -4.687  1.00  0.79           C
ATOM   3956  C   GLU A 255     -36.428  19.682  -3.415  1.00  0.79           C
ATOM   3957  O   GLU A 255     -36.065  18.510  -3.493  1.00  0.79           O
ATOM   3958  CB  GLU A 255     -37.982  20.246  -5.324  1.00  0.79           C
ATOM   3959  CG  GLU A 255     -39.181  20.665  -4.486  1.00  0.79           C
ATOM   3960  CD  GLU A 255     -40.493  20.490  -5.215  1.00  0.79           C
ATOM   3961  OE1 GLU A 255     -40.481  20.024  -6.332  1.00  0.79           O
ATOM   3962  OE2 GLU A 255     -41.510  20.831  -4.653  1.00  0.79           O1-
ATOM      0  H   GLU A 255     -35.840  19.930  -6.403  1.00  0.79           H   new
ATOM      0  HA  GLU A 255     -36.581  21.444  -4.441  1.00  0.79           H   new
ATOM      0  HB2 GLU A 255     -38.020  20.713  -6.173  1.00  0.79           H   new
ATOM      0  HB3 GLU A 255     -38.056  19.298  -5.517  1.00  0.79           H   new
ATOM      0  HG2 GLU A 255     -39.198  20.143  -3.669  1.00  0.79           H   new
ATOM      0  HG3 GLU A 255     -39.081  21.594  -4.227  1.00  0.79           H   new
ATOM   3969  N   ASP A 256     -36.646  20.295  -2.246  1.00  0.79           N
ATOM   3970  CA  ASP A 256     -36.468  19.580  -0.986  1.00  0.79           C
ATOM   3971  C   ASP A 256     -37.491  18.473  -0.884  1.00  0.79           C
ATOM   3972  O   ASP A 256     -38.435  18.400  -1.667  1.00  0.79           O
ATOM   3973  CB  ASP A 256     -36.573  20.537   0.221  1.00  0.79           C
ATOM   3974  CG  ASP A 256     -35.890  20.030   1.516  1.00  0.79           C
ATOM   3975  OD1 ASP A 256     -35.461  18.887   1.556  1.00  0.79           O
ATOM   3976  OD2 ASP A 256     -35.776  20.811   2.429  1.00  0.79           O1-
ATOM      0  H   ASP A 256     -36.894  21.114  -2.165  1.00  0.79           H   new
ATOM      0  HA  ASP A 256     -35.579  19.193  -0.972  1.00  0.79           H   new
ATOM      0  HB2 ASP A 256     -36.181  21.390  -0.024  1.00  0.79           H   new
ATOM      0  HB3 ASP A 256     -37.511  20.700   0.408  1.00  0.79           H   new
ATOM   3981  N   VAL A 257     -37.306  17.594   0.075  1.00  0.79           N
ATOM   3982  CA  VAL A 257     -38.233  16.491   0.169  1.00  0.79           C
ATOM   3983  C   VAL A 257     -39.542  16.931   0.801  1.00  0.79           C
ATOM   3984  O   VAL A 257     -39.608  17.370   1.955  1.00  0.79           O
ATOM   3985  CB  VAL A 257     -37.617  15.340   0.969  1.00  0.79           C
ATOM   3986  CG1 VAL A 257     -38.612  14.227   1.119  1.00  0.79           C
ATOM   3987  CG2 VAL A 257     -36.377  14.879   0.296  1.00  0.79           C
ATOM      0  H   VAL A 257     -36.677  17.612   0.661  1.00  0.79           H   new
ATOM      0  HA  VAL A 257     -38.421  16.180  -0.730  1.00  0.79           H   new
ATOM      0  HB  VAL A 257     -37.383  15.646   1.859  1.00  0.79           H   new
ATOM      0 HG11 VAL A 257     -38.214  13.503   1.627  1.00  0.79           H   new
ATOM      0 HG12 VAL A 257     -39.397  14.555   1.586  1.00  0.79           H   new
ATOM      0 HG13 VAL A 257     -38.870  13.903   0.242  1.00  0.79           H   new
ATOM      0 HG21 VAL A 257     -35.986  14.150   0.802  1.00  0.79           H   new
ATOM      0 HG22 VAL A 257     -36.589  14.573  -0.600  1.00  0.79           H   new
ATOM      0 HG23 VAL A 257     -35.744  15.613   0.245  1.00  0.79           H   new
ATOM   3997  N   ASN A 258     -40.613  16.779   0.043  1.00  0.80           N
ATOM   3998  CA  ASN A 258     -41.920  17.222   0.495  1.00  0.80           C
ATOM   3999  C   ASN A 258     -42.606  16.178   1.335  1.00  0.80           C
ATOM   4000  O   ASN A 258     -43.520  15.488   0.880  1.00  0.80           O
ATOM   4001  CB  ASN A 258     -42.796  17.628  -0.661  1.00  0.80           C
ATOM   4002  CG  ASN A 258     -42.292  18.861  -1.354  1.00  0.80           C
ATOM   4003  ND2 ASN A 258     -42.367  18.858  -2.657  1.00  0.80           N
ATOM   4004  OD1 ASN A 258     -41.837  19.811  -0.708  1.00  0.80           O
ATOM      0  H   ASN A 258     -40.606  16.421  -0.739  1.00  0.80           H   new
ATOM      0  HA  ASN A 258     -41.773  18.002   1.052  1.00  0.80           H   new
ATOM      0  HB2 ASN A 258     -42.845  16.899  -1.299  1.00  0.80           H   new
ATOM      0  HB3 ASN A 258     -43.698  17.786  -0.341  1.00  0.80           H   new
ATOM      0 HD21 ASN A 258     -42.092  19.539  -3.105  1.00  0.80           H   new
ATOM      0 HD22 ASN A 258     -42.691  18.175  -3.067  1.00  0.80           H   new
ATOM   4011  N   LEU A 259     -42.143  16.045   2.558  1.00  0.80           N
ATOM   4012  CA  LEU A 259     -42.728  15.060   3.441  1.00  0.80           C
ATOM   4013  C   LEU A 259     -44.174  15.507   3.570  1.00  0.80           C
ATOM   4014  O   LEU A 259     -44.434  16.704   3.632  1.00  0.80           O
ATOM   4015  CB  LEU A 259     -42.044  15.065   4.810  1.00  0.80           C
ATOM   4016  CG  LEU A 259     -40.551  14.696   4.821  1.00  0.80           C
ATOM   4017  CD1 LEU A 259     -40.044  14.752   6.250  1.00  0.80           C
ATOM   4018  CD2 LEU A 259     -40.319  13.349   4.224  1.00  0.80           C
ATOM      0  H   LEU A 259     -41.500  16.507   2.895  1.00  0.80           H   new
ATOM      0  HA  LEU A 259     -42.635  14.157   3.100  1.00  0.80           H   new
ATOM      0  HB2 LEU A 259     -42.143  15.949   5.198  1.00  0.80           H   new
ATOM      0  HB3 LEU A 259     -42.516  14.446   5.389  1.00  0.80           H   new
ATOM      0  HG  LEU A 259     -40.062  15.333   4.277  1.00  0.80           H   new
ATOM      0 HD11 LEU A 259     -39.102  14.521   6.269  1.00  0.80           H   new
ATOM      0 HD12 LEU A 259     -40.163  15.648   6.601  1.00  0.80           H   new
ATOM      0 HD13 LEU A 259     -40.542  14.123   6.795  1.00  0.80           H   new
ATOM      0 HD21 LEU A 259     -39.371  13.145   4.245  1.00  0.80           H   new
ATOM      0 HD22 LEU A 259     -40.805  12.681   4.733  1.00  0.80           H   new
ATOM      0 HD23 LEU A 259     -40.630  13.344   3.305  1.00  0.80           H   new
ATOM   4030  N   GLY A 260     -45.127  14.594   3.604  1.00  0.81           N
ATOM   4031  CA  GLY A 260     -46.505  15.075   3.665  1.00  0.81           C
ATOM   4032  C   GLY A 260     -46.843  15.543   5.059  1.00  0.81           C
ATOM   4033  O   GLY A 260     -45.987  15.509   5.943  1.00  0.81           O
ATOM      0  H   GLY A 260     -45.017  13.741   3.594  1.00  0.81           H   new
ATOM      0  HA2 GLY A 260     -46.627  15.803   3.036  1.00  0.81           H   new
ATOM      0  HA3 GLY A 260     -47.112  14.366   3.400  1.00  0.81           H   new
ATOM   4037  N   SER A 261     -48.084  15.956   5.264  1.00  0.82           N
ATOM   4038  CA  SER A 261     -48.565  16.424   6.568  1.00  0.82           C
ATOM   4039  C   SER A 261     -49.625  15.462   7.063  1.00  0.82           C
ATOM   4040  O   SER A 261     -50.010  14.533   6.355  1.00  0.82           O
ATOM   4041  CB  SER A 261     -49.078  17.857   6.533  1.00  0.82           C
ATOM   4042  OG  SER A 261     -48.043  18.767   6.264  1.00  0.82           O
ATOM      0  H   SER A 261     -48.683  15.975   4.647  1.00  0.82           H   new
ATOM      0  HA  SER A 261     -47.817  16.438   7.186  1.00  0.82           H   new
ATOM      0  HB2 SER A 261     -49.767  17.939   5.855  1.00  0.82           H   new
ATOM      0  HB3 SER A 261     -49.490  18.076   7.384  1.00  0.82           H   new
ATOM      0  HG  SER A 261     -48.225  19.509   6.612  1.00  0.82           H   new
ATOM   4048  N   GLY A 262     -50.055  15.625   8.295  1.00  0.85           N
ATOM   4049  CA  GLY A 262     -51.056  14.698   8.807  1.00  0.85           C
ATOM   4050  C   GLY A 262     -50.378  13.534   9.507  1.00  0.85           C
ATOM   4051  O   GLY A 262     -49.335  13.722  10.113  1.00  0.85           O
ATOM      0  H   GLY A 262     -49.797  16.239   8.839  1.00  0.85           H   new
ATOM      0  HA2 GLY A 262     -51.646  15.157   9.425  1.00  0.85           H   new
ATOM      0  HA3 GLY A 262     -51.607  14.371   8.079  1.00  0.85           H   new
ATOM   4055  N   THR A 263     -51.009  12.374   9.523  1.00  0.91           N
ATOM   4056  CA  THR A 263     -50.532  11.265  10.351  1.00  0.91           C
ATOM   4057  C   THR A 263     -50.397   9.941   9.632  1.00  0.91           C
ATOM   4058  O   THR A 263     -50.840   9.806   8.496  1.00  0.91           O
ATOM   4059  CB  THR A 263     -51.522  11.049  11.482  1.00  0.91           C
ATOM   4060  CG2 THR A 263     -51.725  12.350  12.302  1.00  0.91           C
ATOM   4061  OG1 THR A 263     -52.768  10.635  10.902  1.00  0.91           O
ATOM      0  H   THR A 263     -51.716  12.201   9.064  1.00  0.91           H   new
ATOM      0  HA  THR A 263     -49.645  11.524  10.647  1.00  0.91           H   new
ATOM      0  HB  THR A 263     -51.183  10.372  12.088  1.00  0.91           H   new
ATOM      0  HG1 THR A 263     -52.756   9.805  10.774  1.00  0.91           H   new
ATOM      0 HG21 THR A 263     -52.360  12.187  13.017  1.00  0.91           H   new
ATOM      0 HG22 THR A 263     -50.877  12.629  12.681  1.00  0.91           H   new
ATOM      0 HG23 THR A 263     -52.065  13.049  11.722  1.00  0.91           H   new
ATOM   4069  N   ARG A 264     -49.830   8.947  10.330  1.00  1.02           N
ATOM   4070  CA  ARG A 264     -49.835   7.575   9.820  1.00  1.02           C
ATOM   4071  C   ARG A 264     -50.340   6.532  10.815  1.00  1.02           C
ATOM   4072  O   ARG A 264     -50.083   6.588  12.019  1.00  1.02           O
ATOM   4073  CB  ARG A 264     -48.476   7.109   9.359  1.00  1.02           C
ATOM   4074  CG  ARG A 264     -47.973   7.690   8.087  1.00  1.02           C
ATOM   4075  CD  ARG A 264     -46.689   7.067   7.775  1.00  1.02           C
ATOM   4076  NE  ARG A 264     -46.880   5.642   7.589  1.00  1.02           N
ATOM   4077  CZ  ARG A 264     -45.976   4.705   7.895  1.00  1.02           C
ATOM   4078  NH1 ARG A 264     -44.815   5.022   8.352  1.00  1.02           N1+
ATOM   4079  NH2 ARG A 264     -46.247   3.433   7.775  1.00  1.02           N
ATOM      0  H   ARG A 264     -49.443   9.048  11.091  1.00  1.02           H   new
ATOM      0  HA  ARG A 264     -50.452   7.633   9.073  1.00  1.02           H   new
ATOM      0  HB2 ARG A 264     -47.834   7.307  10.058  1.00  1.02           H   new
ATOM      0  HB3 ARG A 264     -48.502   6.144   9.263  1.00  1.02           H   new
ATOM      0  HG2 ARG A 264     -48.607   7.534   7.370  1.00  1.02           H   new
ATOM      0  HG3 ARG A 264     -47.871   8.651   8.171  1.00  1.02           H   new
ATOM      0  HD2 ARG A 264     -46.313   7.461   6.972  1.00  1.02           H   new
ATOM      0  HD3 ARG A 264     -46.057   7.228   8.493  1.00  1.02           H   new
ATOM      0  HE  ARG A 264     -47.629   5.380   7.258  1.00  1.02           H   new
ATOM      0 HH11 ARG A 264     -44.609   5.849   8.466  1.00  1.02           H   new
ATOM      0 HH12 ARG A 264     -44.246   4.407   8.544  1.00  1.02           H   new
ATOM      0 HH21 ARG A 264     -47.020   3.183   7.494  1.00  1.02           H   new
ATOM      0 HH22 ARG A 264     -45.652   2.846   7.977  1.00  1.02           H   new
ATOM   4093  N   ALA A 265     -51.039   5.547  10.272  1.00  1.16           N
ATOM   4094  CA  ALA A 265     -51.538   4.407  11.022  1.00  1.16           C
ATOM   4095  C   ALA A 265     -50.437   3.381  11.210  1.00  1.16           C
ATOM   4096  O   ALA A 265     -49.485   3.347  10.428  1.00  1.16           O
ATOM   4097  CB  ALA A 265     -52.726   3.794  10.308  1.00  1.16           C
ATOM      0  H   ALA A 265     -51.241   5.522   9.436  1.00  1.16           H   new
ATOM      0  HA  ALA A 265     -51.828   4.708  11.898  1.00  1.16           H   new
ATOM      0  HB1 ALA A 265     -53.052   3.034  10.815  1.00  1.16           H   new
ATOM      0  HB2 ALA A 265     -53.431   4.455  10.227  1.00  1.16           H   new
ATOM      0  HB3 ALA A 265     -52.456   3.500   9.424  1.00  1.16           H   new
ATOM   4103  N   VAL A 266     -50.590   2.534  12.224  1.00  1.31           N
ATOM   4104  CA  VAL A 266     -49.650   1.453  12.511  1.00  1.31           C
ATOM   4105  C   VAL A 266     -50.352   0.095  12.539  1.00  1.31           C
ATOM   4106  O   VAL A 266     -51.577   0.017  12.563  1.00  1.31           O
ATOM   4107  CB  VAL A 266     -48.911   1.712  13.838  1.00  1.31           C
ATOM   4108  CG1 VAL A 266     -48.103   3.004  13.741  1.00  1.31           C
ATOM   4109  CG2 VAL A 266     -49.920   1.796  14.965  1.00  1.31           C
ATOM      0  H   VAL A 266     -51.252   2.571  12.772  1.00  1.31           H   new
ATOM      0  HA  VAL A 266     -48.997   1.432  11.794  1.00  1.31           H   new
ATOM      0  HB  VAL A 266     -48.298   0.982  14.018  1.00  1.31           H   new
ATOM      0 HG11 VAL A 266     -47.641   3.161  14.579  1.00  1.31           H   new
ATOM      0 HG12 VAL A 266     -47.454   2.927  13.024  1.00  1.31           H   new
ATOM      0 HG13 VAL A 266     -48.700   3.746  13.558  1.00  1.31           H   new
ATOM      0 HG21 VAL A 266     -49.458   1.959  15.802  1.00  1.31           H   new
ATOM      0 HG22 VAL A 266     -50.539   2.522  14.792  1.00  1.31           H   new
ATOM      0 HG23 VAL A 266     -50.410   0.961  15.024  1.00  1.31           H   new
ATOM   4119  N   ALA A 267     -49.550  -0.966  12.512  1.00  1.46           N
ATOM   4120  CA  ALA A 267     -49.981  -2.369  12.491  1.00  1.46           C
ATOM   4121  C   ALA A 267     -50.832  -2.871  13.670  1.00  1.46           C
ATOM   4122  O   ALA A 267     -51.636  -3.787  13.486  1.00  1.46           O
ATOM   4123  CB  ALA A 267     -48.750  -3.256  12.412  1.00  1.46           C
ATOM      0  H   ALA A 267     -48.694  -0.886  12.505  1.00  1.46           H   new
ATOM      0  HA  ALA A 267     -50.565  -2.417  11.718  1.00  1.46           H   new
ATOM      0  HB1 ALA A 267     -49.022  -4.187  12.397  1.00  1.46           H   new
ATOM      0  HB2 ALA A 267     -48.255  -3.052  11.603  1.00  1.46           H   new
ATOM      0  HB3 ALA A 267     -48.186  -3.097  13.185  1.00  1.46           H   new
ATOM   4129  N   SER A 268     -50.627  -2.367  14.885  1.00  1.54           N
ATOM   4130  CA  SER A 268     -51.378  -2.925  16.019  1.00  1.54           C
ATOM   4131  C   SER A 268     -52.889  -2.747  15.844  1.00  1.54           C
ATOM   4132  O   SER A 268     -53.352  -1.717  15.358  1.00  1.54           O
ATOM   4133  CB  SER A 268     -50.944  -2.295  17.325  1.00  1.54           C
ATOM   4134  OG  SER A 268     -49.580  -2.566  17.608  1.00  1.54           O
ATOM      0  H   SER A 268     -50.082  -1.729  15.075  1.00  1.54           H   new
ATOM      0  HA  SER A 268     -51.181  -3.875  16.043  1.00  1.54           H   new
ATOM      0  HB2 SER A 268     -51.082  -1.336  17.284  1.00  1.54           H   new
ATOM      0  HB3 SER A 268     -51.498  -2.631  18.047  1.00  1.54           H   new
ATOM      0  HG  SER A 268     -49.522  -3.276  18.053  1.00  1.54           H   new
ATOM   4140  N   CYS A 269     -53.661  -3.751  16.268  1.00  1.52           N
ATOM   4141  CA  CYS A 269     -55.118  -3.687  16.158  1.00  1.52           C
ATOM   4142  C   CYS A 269     -55.844  -3.293  17.441  1.00  1.52           C
ATOM   4143  O   CYS A 269     -55.683  -3.926  18.487  1.00  1.52           O
ATOM   4144  CB  CYS A 269     -55.682  -5.027  15.711  1.00  1.52           C
ATOM   4145  SG  CYS A 269     -57.489  -5.026  15.534  1.00  1.52           S
ATOM      0  H   CYS A 269     -53.360  -4.475  16.621  1.00  1.52           H   new
ATOM      0  HA  CYS A 269     -55.275  -2.987  15.505  1.00  1.52           H   new
ATOM      0  HB2 CYS A 269     -55.281  -5.272  14.863  1.00  1.52           H   new
ATOM      0  HB3 CYS A 269     -55.427  -5.708  16.353  1.00  1.52           H   new
ATOM      0  HG  CYS A 269     -57.984  -4.474  16.478  1.00  1.52           H   new
ATOM   4151  N   ALA A 270     -56.651  -2.244  17.348  1.00  1.42           N
ATOM   4152  CA  ALA A 270     -57.475  -1.796  18.462  1.00  1.42           C
ATOM   4153  C   ALA A 270     -58.517  -2.856  18.787  1.00  1.42           C
ATOM   4154  O   ALA A 270     -59.025  -3.515  17.879  1.00  1.42           O
ATOM   4155  CB  ALA A 270     -58.163  -0.499  18.119  1.00  1.42           C
ATOM      0  H   ALA A 270     -56.736  -1.771  16.635  1.00  1.42           H   new
ATOM      0  HA  ALA A 270     -56.905  -1.653  19.234  1.00  1.42           H   new
ATOM      0  HB1 ALA A 270     -58.708  -0.213  18.869  1.00  1.42           H   new
ATOM      0  HB2 ALA A 270     -57.497   0.180  17.926  1.00  1.42           H   new
ATOM      0  HB3 ALA A 270     -58.728  -0.628  17.341  1.00  1.42           H   new
ATOM   4161  N   GLU A 271     -58.862  -3.011  20.060  1.00  1.28           N
ATOM   4162  CA  GLU A 271     -59.929  -3.938  20.435  1.00  1.28           C
ATOM   4163  C   GLU A 271     -61.257  -3.463  19.862  1.00  1.28           C
ATOM   4164  O   GLU A 271     -61.559  -2.275  19.943  1.00  1.28           O
ATOM   4165  CB  GLU A 271     -60.039  -4.066  21.952  1.00  1.28           C
ATOM   4166  CG  GLU A 271     -61.042  -5.121  22.401  1.00  1.28           C
ATOM   4167  CD  GLU A 271     -61.083  -5.315  23.881  1.00  1.28           C
ATOM   4168  OE1 GLU A 271     -60.418  -4.596  24.578  1.00  1.28           O
ATOM   4169  OE2 GLU A 271     -61.777  -6.202  24.331  1.00  1.28           O1-
ATOM      0  H   GLU A 271     -58.496  -2.595  20.718  1.00  1.28           H   new
ATOM      0  HA  GLU A 271     -59.712  -4.810  20.070  1.00  1.28           H   new
ATOM      0  HB2 GLU A 271     -59.166  -4.284  22.315  1.00  1.28           H   new
ATOM      0  HB3 GLU A 271     -60.295  -3.208  22.324  1.00  1.28           H   new
ATOM      0  HG2 GLU A 271     -61.926  -4.869  22.091  1.00  1.28           H   new
ATOM      0  HG3 GLU A 271     -60.823  -5.966  21.978  1.00  1.28           H   new
ATOM   4176  N   ALA A 272     -62.049  -4.370  19.288  1.00  1.14           N
ATOM   4177  CA  ALA A 272     -63.347  -3.975  18.742  1.00  1.14           C
ATOM   4178  C   ALA A 272     -64.312  -3.506  19.857  1.00  1.14           C
ATOM   4179  O   ALA A 272     -64.583  -4.276  20.780  1.00  1.14           O
ATOM   4180  CB  ALA A 272     -63.975  -5.136  17.997  1.00  1.14           C
ATOM      0  H   ALA A 272     -61.858  -5.204  19.206  1.00  1.14           H   new
ATOM      0  HA  ALA A 272     -63.195  -3.235  18.134  1.00  1.14           H   new
ATOM      0  HB1 ALA A 272     -64.835  -4.864  17.639  1.00  1.14           H   new
ATOM      0  HB2 ALA A 272     -63.393  -5.407  17.269  1.00  1.14           H   new
ATOM      0  HB3 ALA A 272     -64.100  -5.881  18.605  1.00  1.14           H   new
ATOM   4186  N   PRO A 273     -64.821  -2.260  19.823  1.00  1.04           N
ATOM   4187  CA  PRO A 273     -65.789  -1.674  20.730  1.00  1.04           C
ATOM   4188  C   PRO A 273     -67.128  -2.349  20.734  1.00  1.04           C
ATOM   4189  O   PRO A 273     -67.597  -2.832  19.691  1.00  1.04           O
ATOM   4190  CB  PRO A 273     -65.956  -0.275  20.215  1.00  1.04           C
ATOM   4191  CG  PRO A 273     -64.757  -0.015  19.418  1.00  1.04           C
ATOM   4192  CD  PRO A 273     -64.390  -1.313  18.801  1.00  1.04           C
ATOM      0  HA  PRO A 273     -65.471  -1.748  21.643  1.00  1.04           H   new
ATOM      0  HB2 PRO A 273     -66.759  -0.193  19.677  1.00  1.04           H   new
ATOM      0  HB3 PRO A 273     -66.037   0.360  20.944  1.00  1.04           H   new
ATOM      0  HG2 PRO A 273     -64.930   0.656  18.739  1.00  1.04           H   new
ATOM      0  HG3 PRO A 273     -64.037   0.322  19.973  1.00  1.04           H   new
ATOM      0  HD2 PRO A 273     -64.845  -1.456  17.957  1.00  1.04           H   new
ATOM      0  HD3 PRO A 273     -63.438  -1.376  18.624  1.00  1.04           H   new
ATOM   4200  N   ASN A 274     -67.826  -2.298  21.846  1.00  0.97           N
ATOM   4201  CA  ASN A 274     -69.167  -2.812  21.789  1.00  0.97           C
ATOM   4202  C   ASN A 274     -70.056  -1.745  21.169  1.00  0.97           C
ATOM   4203  O   ASN A 274     -70.569  -0.844  21.840  1.00  0.97           O
ATOM   4204  CB  ASN A 274     -69.660  -3.241  23.132  1.00  0.97           C
ATOM   4205  CG  ASN A 274     -71.017  -3.925  23.043  1.00  0.97           C
ATOM   4206  ND2 ASN A 274     -71.281  -4.783  24.006  1.00  0.97           N
ATOM   4207  OD1 ASN A 274     -71.823  -3.698  22.114  1.00  0.97           O
ATOM      0  H   ASN A 274     -67.561  -1.988  22.603  1.00  0.97           H   new
ATOM      0  HA  ASN A 274     -69.186  -3.611  21.239  1.00  0.97           H   new
ATOM      0  HB2 ASN A 274     -69.018  -3.847  23.534  1.00  0.97           H   new
ATOM      0  HB3 ASN A 274     -69.725  -2.468  23.715  1.00  0.97           H   new
ATOM      0 HD21 ASN A 274     -72.028  -5.209  24.010  1.00  0.97           H   new
ATOM      0 HD22 ASN A 274     -70.706  -4.918  24.631  1.00  0.97           H   new
ATOM   4214  N   MET A 275     -70.277  -1.891  19.880  1.00  0.93           N
ATOM   4215  CA  MET A 275     -71.024  -0.918  19.097  1.00  0.93           C
ATOM   4216  C   MET A 275     -72.487  -0.780  19.520  1.00  0.93           C
ATOM   4217  O   MET A 275     -73.127   0.224  19.208  1.00  0.93           O
ATOM   4218  CB  MET A 275     -70.915  -1.236  17.617  1.00  0.93           C
ATOM   4219  CG  MET A 275     -69.513  -1.030  17.085  1.00  0.93           C
ATOM   4220  SD  MET A 275     -68.919   0.642  17.374  1.00  0.93           S
ATOM   4221  CE  MET A 275     -69.989   1.618  16.345  1.00  0.93           C
ATOM      0  H   MET A 275     -69.996  -2.564  19.424  1.00  0.93           H   new
ATOM      0  HA  MET A 275     -70.617  -0.055  19.273  1.00  0.93           H   new
ATOM      0  HB2 MET A 275     -71.184  -2.156  17.466  1.00  0.93           H   new
ATOM      0  HB3 MET A 275     -71.532  -0.675  17.122  1.00  0.93           H   new
ATOM      0  HG2 MET A 275     -68.912  -1.663  17.508  1.00  0.93           H   new
ATOM      0  HG3 MET A 275     -69.499  -1.217  16.133  1.00  0.93           H   new
ATOM      0  HE1 MET A 275     -69.751   2.555  16.427  1.00  0.93           H   new
ATOM      0  HE2 MET A 275     -69.892   1.340  15.421  1.00  0.93           H   new
ATOM      0  HE3 MET A 275     -70.909   1.493  16.625  1.00  0.93           H   new
ATOM   4231  N   LYS A 276     -73.027  -1.750  20.266  1.00  0.90           N
ATOM   4232  CA  LYS A 276     -74.424  -1.646  20.693  1.00  0.90           C
ATOM   4233  C   LYS A 276     -74.538  -0.684  21.875  1.00  0.90           C
ATOM   4234  O   LYS A 276     -75.633  -0.265  22.254  1.00  0.90           O
ATOM   4235  CB  LYS A 276     -74.990  -3.010  21.071  1.00  0.90           C
ATOM   4236  CG  LYS A 276     -75.111  -3.983  19.912  1.00  0.90           C
ATOM   4237  CD  LYS A 276     -75.670  -5.319  20.370  1.00  0.90           C
ATOM   4238  CE  LYS A 276     -75.801  -6.290  19.209  1.00  0.90           C
ATOM   4239  NZ  LYS A 276     -76.322  -7.610  19.648  1.00  0.90           N1+
ATOM      0  H   LYS A 276     -72.614  -2.457  20.529  1.00  0.90           H   new
ATOM      0  HA  LYS A 276     -74.942  -1.303  19.948  1.00  0.90           H   new
ATOM      0  HB2 LYS A 276     -74.424  -3.405  21.753  1.00  0.90           H   new
ATOM      0  HB3 LYS A 276     -75.867  -2.886  21.467  1.00  0.90           H   new
ATOM      0  HG2 LYS A 276     -75.687  -3.606  19.229  1.00  0.90           H   new
ATOM      0  HG3 LYS A 276     -74.240  -4.116  19.506  1.00  0.90           H   new
ATOM      0  HD2 LYS A 276     -75.090  -5.699  21.048  1.00  0.90           H   new
ATOM      0  HD3 LYS A 276     -76.538  -5.185  20.782  1.00  0.90           H   new
ATOM      0  HE2 LYS A 276     -76.394  -5.915  18.539  1.00  0.90           H   new
ATOM      0  HE3 LYS A 276     -74.936  -6.408  18.787  1.00  0.90           H   new
ATOM      0  HZ1 LYS A 276     -76.386  -8.153  18.945  1.00  0.90           H   new
ATOM      0  HZ2 LYS A 276     -75.767  -7.964  20.247  1.00  0.90           H   new
ATOM      0  HZ3 LYS A 276     -77.126  -7.505  20.015  1.00  0.90           H   new
ATOM   4253  N   ILE A 277     -73.389  -0.358  22.458  1.00  0.88           N
ATOM   4254  CA  ILE A 277     -73.262   0.540  23.585  1.00  0.88           C
ATOM   4255  C   ILE A 277     -72.870   1.939  23.122  1.00  0.88           C
ATOM   4256  O   ILE A 277     -73.385   2.926  23.656  1.00  0.88           O
ATOM   4257  CB  ILE A 277     -72.268  -0.014  24.615  1.00  0.88           C
ATOM   4258  CG1 ILE A 277     -72.828  -1.301  25.191  1.00  0.88           C
ATOM   4259  CG2 ILE A 277     -71.951   0.959  25.691  1.00  0.88           C
ATOM   4260  CD1 ILE A 277     -71.882  -2.011  26.100  1.00  0.88           C
ATOM      0  H   ILE A 277     -72.633  -0.670  22.192  1.00  0.88           H   new
ATOM      0  HA  ILE A 277     -74.126   0.608  24.020  1.00  0.88           H   new
ATOM      0  HB  ILE A 277     -71.428  -0.190  24.162  1.00  0.88           H   new
ATOM      0 HG12 ILE A 277     -73.643  -1.101  25.677  1.00  0.88           H   new
ATOM      0 HG13 ILE A 277     -73.071  -1.894  24.462  1.00  0.88           H   new
ATOM      0 HG21 ILE A 277     -71.322   0.561  26.312  1.00  0.88           H   new
ATOM      0 HG22 ILE A 277     -71.560   1.756  25.301  1.00  0.88           H   new
ATOM      0 HG23 ILE A 277     -72.765   1.196  26.163  1.00  0.88           H   new
ATOM      0 HD11 ILE A 277     -72.299  -2.821  26.432  1.00  0.88           H   new
ATOM      0 HD12 ILE A 277     -71.075  -2.240  25.613  1.00  0.88           H   new
ATOM      0 HD13 ILE A 277     -71.656  -1.434  26.847  1.00  0.88           H   new
ATOM   4272  N   ILE A 278     -71.934   2.025  22.154  1.00  0.85           N
ATOM   4273  CA  ILE A 278     -71.430   3.335  21.711  1.00  0.85           C
ATOM   4274  C   ILE A 278     -71.854   3.831  20.316  1.00  0.85           C
ATOM   4275  O   ILE A 278     -71.640   5.009  19.997  1.00  0.85           O
ATOM   4276  CB  ILE A 278     -69.901   3.326  21.674  1.00  0.85           C
ATOM   4277  CG1 ILE A 278     -69.386   2.397  20.646  1.00  0.85           C
ATOM   4278  CG2 ILE A 278     -69.362   2.895  22.957  1.00  0.85           C
ATOM   4279  CD1 ILE A 278     -67.937   2.538  20.474  1.00  0.85           C
ATOM      0  H   ILE A 278     -71.587   1.349  21.751  1.00  0.85           H   new
ATOM      0  HA  ILE A 278     -71.827   3.931  22.365  1.00  0.85           H   new
ATOM      0  HB  ILE A 278     -69.623   4.232  21.467  1.00  0.85           H   new
ATOM      0 HG12 ILE A 278     -69.596   1.484  20.898  1.00  0.85           H   new
ATOM      0 HG13 ILE A 278     -69.832   2.567  19.801  1.00  0.85           H   new
ATOM      0 HG21 ILE A 278     -68.393   2.895  22.917  1.00  0.85           H   new
ATOM      0 HG22 ILE A 278     -69.657   3.503  23.653  1.00  0.85           H   new
ATOM      0 HG23 ILE A 278     -69.677   2.000  23.156  1.00  0.85           H   new
ATOM      0 HD11 ILE A 278     -67.630   1.917  19.795  1.00  0.85           H   new
ATOM      0 HD12 ILE A 278     -67.730   3.445  20.200  1.00  0.85           H   new
ATOM      0 HD13 ILE A 278     -67.491   2.345  21.314  1.00  0.85           H   new
ATOM   4291  N   GLY A 279     -72.471   2.982  19.488  1.00  0.83           N
ATOM   4292  CA  GLY A 279     -72.804   3.384  18.129  1.00  0.83           C
ATOM   4293  C   GLY A 279     -73.690   4.612  18.046  1.00  0.83           C
ATOM   4294  O   GLY A 279     -73.488   5.454  17.177  1.00  0.83           O
ATOM      0  H   GLY A 279     -72.701   2.180  19.695  1.00  0.83           H   new
ATOM      0  HA2 GLY A 279     -71.983   3.556  17.643  1.00  0.83           H   new
ATOM      0  HA3 GLY A 279     -73.248   2.646  17.683  1.00  0.83           H   new
ATOM   4298  N   ARG A 280     -74.620   4.767  18.982  1.00  0.80           N
ATOM   4299  CA  ARG A 280     -75.519   5.913  18.944  1.00  0.80           C
ATOM   4300  C   ARG A 280     -74.771   7.219  19.177  1.00  0.80           C
ATOM   4301  O   ARG A 280     -75.078   8.247  18.570  1.00  0.80           O
ATOM   4302  CB  ARG A 280     -76.619   5.770  19.977  1.00  0.80           C
ATOM   4303  CG  ARG A 280     -77.613   6.890  19.976  1.00  0.80           C
ATOM   4304  CD  ARG A 280     -78.359   6.983  18.673  1.00  0.80           C
ATOM   4305  NE  ARG A 280     -79.360   8.047  18.693  1.00  0.80           N
ATOM   4306  CZ  ARG A 280     -80.026   8.511  17.608  1.00  0.80           C
ATOM   4307  NH1 ARG A 280     -79.788   8.009  16.408  1.00  0.80           N1+
ATOM   4308  NH2 ARG A 280     -80.926   9.478  17.739  1.00  0.80           N
ATOM      0  H   ARG A 280     -74.746   4.227  19.640  1.00  0.80           H   new
ATOM      0  HA  ARG A 280     -75.913   5.937  18.058  1.00  0.80           H   new
ATOM      0  HB2 ARG A 280     -77.088   4.935  19.822  1.00  0.80           H   new
ATOM      0  HB3 ARG A 280     -76.216   5.710  20.857  1.00  0.80           H   new
ATOM      0  HG2 ARG A 280     -78.245   6.761  20.701  1.00  0.80           H   new
ATOM      0  HG3 ARG A 280     -77.155   7.728  20.145  1.00  0.80           H   new
ATOM      0  HD2 ARG A 280     -77.731   7.144  17.952  1.00  0.80           H   new
ATOM      0  HD3 ARG A 280     -78.792   6.135  18.488  1.00  0.80           H   new
ATOM      0  HE  ARG A 280     -79.541   8.407  19.453  1.00  0.80           H   new
ATOM      0 HH11 ARG A 280     -79.206   7.383  16.311  1.00  0.80           H   new
ATOM      0 HH12 ARG A 280     -80.215   8.309  15.724  1.00  0.80           H   new
ATOM      0 HH21 ARG A 280     -81.088   9.812  18.515  1.00  0.80           H   new
ATOM      0 HH22 ARG A 280     -81.347   9.770  17.048  1.00  0.80           H   new
ATOM   4322  N   ARG A 281     -73.802   7.197  20.081  1.00  0.79           N
ATOM   4323  CA  ARG A 281     -73.072   8.413  20.397  1.00  0.79           C
ATOM   4324  C   ARG A 281     -72.254   8.844  19.204  1.00  0.79           C
ATOM   4325  O   ARG A 281     -72.156  10.031  18.872  1.00  0.79           O
ATOM   4326  CB  ARG A 281     -72.233   8.188  21.613  1.00  0.79           C
ATOM   4327  CG  ARG A 281     -73.140   7.978  22.696  1.00  0.79           C
ATOM   4328  CD  ARG A 281     -72.656   8.111  23.979  1.00  0.79           C
ATOM   4329  NE  ARG A 281     -71.641   7.220  24.383  1.00  0.79           N
ATOM   4330  CZ  ARG A 281     -71.880   5.951  24.737  1.00  0.79           C
ATOM   4331  NH1 ARG A 281     -73.084   5.444  24.544  1.00  0.79           N1+
ATOM   4332  NH2 ARG A 281     -70.929   5.212  25.259  1.00  0.79           N
ATOM      0  H   ARG A 281     -73.554   6.498  20.517  1.00  0.79           H   new
ATOM      0  HA  ARG A 281     -73.689   9.134  20.596  1.00  0.79           H   new
ATOM      0  HB2 ARG A 281     -71.652   7.420  21.495  1.00  0.79           H   new
ATOM      0  HB3 ARG A 281     -71.661   8.952  21.785  1.00  0.79           H   new
ATOM      0  HG2 ARG A 281     -73.878   8.599  22.591  1.00  0.79           H   new
ATOM      0  HG3 ARG A 281     -73.507   7.084  22.608  1.00  0.79           H   new
ATOM      0  HD2 ARG A 281     -72.320   9.015  24.081  1.00  0.79           H   new
ATOM      0  HD3 ARG A 281     -73.401   8.015  24.592  1.00  0.79           H   new
ATOM      0  HE  ARG A 281     -70.830   7.505  24.403  1.00  0.79           H   new
ATOM      0 HH11 ARG A 281     -73.703   5.928  24.195  1.00  0.79           H   new
ATOM      0 HH12 ARG A 281     -73.249   4.630  24.768  1.00  0.79           H   new
ATOM      0 HH21 ARG A 281     -70.144   5.542  25.377  1.00  0.79           H   new
ATOM      0 HH22 ARG A 281     -71.091   4.398  25.484  1.00  0.79           H   new
ATOM   4346  N   ILE A 282     -71.717   7.857  18.521  1.00  0.79           N
ATOM   4347  CA  ILE A 282     -70.956   8.081  17.320  1.00  0.79           C
ATOM   4348  C   ILE A 282     -71.861   8.679  16.251  1.00  0.79           C
ATOM   4349  O   ILE A 282     -71.481   9.643  15.579  1.00  0.79           O
ATOM   4350  CB  ILE A 282     -70.332   6.773  16.909  1.00  0.79           C
ATOM   4351  CG1 ILE A 282     -69.300   6.422  17.947  1.00  0.79           C
ATOM   4352  CG2 ILE A 282     -69.725   6.877  15.525  1.00  0.79           C
ATOM   4353  CD1 ILE A 282     -68.862   5.065  17.865  1.00  0.79           C
ATOM      0  H   ILE A 282     -71.785   7.030  18.745  1.00  0.79           H   new
ATOM      0  HA  ILE A 282     -70.239   8.719  17.462  1.00  0.79           H   new
ATOM      0  HB  ILE A 282     -71.001   6.072  16.860  1.00  0.79           H   new
ATOM      0 HG12 ILE A 282     -68.535   7.010  17.846  1.00  0.79           H   new
ATOM      0 HG13 ILE A 282     -69.668   6.585  18.829  1.00  0.79           H   new
ATOM      0 HG21 ILE A 282     -69.329   6.026  15.280  1.00  0.79           H   new
ATOM      0 HG22 ILE A 282     -70.416   7.108  14.885  1.00  0.79           H   new
ATOM      0 HG23 ILE A 282     -69.040   7.564  15.523  1.00  0.79           H   new
ATOM      0 HD11 ILE A 282     -68.201   4.896  18.554  1.00  0.79           H   new
ATOM      0 HD12 ILE A 282     -69.619   4.472  17.992  1.00  0.79           H   new
ATOM      0 HD13 ILE A 282     -68.468   4.904  16.993  1.00  0.79           H   new
ATOM   4365  N   GLU A 283     -73.076   8.128  16.106  1.00  0.79           N
ATOM   4366  CA  GLU A 283     -74.026   8.668  15.143  1.00  0.79           C
ATOM   4367  C   GLU A 283     -74.353  10.123  15.471  1.00  0.79           C
ATOM   4368  O   GLU A 283     -74.418  10.950  14.564  1.00  0.79           O
ATOM   4369  CB  GLU A 283     -75.334   7.864  15.131  1.00  0.79           C
ATOM   4370  CG  GLU A 283     -75.279   6.467  14.524  1.00  0.79           C
ATOM   4371  CD  GLU A 283     -76.600   5.731  14.717  1.00  0.79           C
ATOM   4372  OE1 GLU A 283     -77.457   6.289  15.380  1.00  0.79           O
ATOM   4373  OE2 GLU A 283     -76.754   4.643  14.210  1.00  0.79           O1-
ATOM      0  H   GLU A 283     -73.359   7.450  16.553  1.00  0.79           H   new
ATOM      0  HA  GLU A 283     -73.609   8.609  14.269  1.00  0.79           H   new
ATOM      0  HB2 GLU A 283     -75.647   7.784  16.045  1.00  0.79           H   new
ATOM      0  HB3 GLU A 283     -76.000   8.377  14.647  1.00  0.79           H   new
ATOM      0  HG2 GLU A 283     -75.076   6.530  13.578  1.00  0.79           H   new
ATOM      0  HG3 GLU A 283     -74.561   5.961  14.935  1.00  0.79           H   new
ATOM   4380  N   ARG A 284     -74.500  10.459  16.763  1.00  0.79           N
ATOM   4381  CA  ARG A 284     -74.794  11.838  17.140  1.00  0.79           C
ATOM   4382  C   ARG A 284     -73.681  12.769  16.686  1.00  0.79           C
ATOM   4383  O   ARG A 284     -73.937  13.820  16.094  1.00  0.79           O
ATOM   4384  CB  ARG A 284     -74.947  11.986  18.653  1.00  0.79           C
ATOM   4385  CG  ARG A 284     -75.199  13.428  19.133  1.00  0.79           C
ATOM   4386  CD  ARG A 284     -76.559  13.912  18.801  1.00  0.79           C
ATOM   4387  NE  ARG A 284     -76.735  15.335  19.105  1.00  0.79           N
ATOM   4388  CZ  ARG A 284     -77.049  15.865  20.303  1.00  0.79           C
ATOM   4389  NH1 ARG A 284     -77.213  15.112  21.364  1.00  0.79           N1+
ATOM   4390  NH2 ARG A 284     -77.196  17.165  20.385  1.00  0.79           N
ATOM      0  H   ARG A 284     -74.433   9.909  17.421  1.00  0.79           H   new
ATOM      0  HA  ARG A 284     -75.629  12.074  16.706  1.00  0.79           H   new
ATOM      0  HB2 ARG A 284     -75.682  11.426  18.948  1.00  0.79           H   new
ATOM      0  HB3 ARG A 284     -74.144  11.650  19.082  1.00  0.79           H   new
ATOM      0  HG2 ARG A 284     -75.070  13.472  20.093  1.00  0.79           H   new
ATOM      0  HG3 ARG A 284     -74.543  14.018  18.731  1.00  0.79           H   new
ATOM      0  HD2 ARG A 284     -76.732  13.761  17.859  1.00  0.79           H   new
ATOM      0  HD3 ARG A 284     -77.214  13.395  19.296  1.00  0.79           H   new
ATOM      0  HE  ARG A 284     -76.627  15.886  18.454  1.00  0.79           H   new
ATOM      0 HH11 ARG A 284     -77.120  14.259  21.304  1.00  0.79           H   new
ATOM      0 HH12 ARG A 284     -77.413  15.471  22.119  1.00  0.79           H   new
ATOM      0 HH21 ARG A 284     -77.092  17.654  19.686  1.00  0.79           H   new
ATOM      0 HH22 ARG A 284     -77.396  17.528  21.138  1.00  0.79           H   new
ATOM   4404  N   ILE A 285     -72.432  12.354  16.876  1.00  0.80           N
ATOM   4405  CA  ILE A 285     -71.324  13.209  16.483  1.00  0.80           C
ATOM   4406  C   ILE A 285     -71.341  13.381  14.968  1.00  0.80           C
ATOM   4407  O   ILE A 285     -71.220  14.491  14.437  1.00  0.80           O
ATOM   4408  CB  ILE A 285     -69.970  12.600  16.856  1.00  0.80           C
ATOM   4409  CG1 ILE A 285     -69.796  12.481  18.359  1.00  0.80           C
ATOM   4410  CG2 ILE A 285     -68.894  13.535  16.296  1.00  0.80           C
ATOM   4411  CD1 ILE A 285     -68.624  11.594  18.709  1.00  0.80           C
ATOM      0  H   ILE A 285     -72.210  11.599  17.223  1.00  0.80           H   new
ATOM      0  HA  ILE A 285     -71.432  14.054  16.947  1.00  0.80           H   new
ATOM      0  HB  ILE A 285     -69.905  11.704  16.489  1.00  0.80           H   new
ATOM      0 HG12 ILE A 285     -69.663  13.362  18.742  1.00  0.80           H   new
ATOM      0 HG13 ILE A 285     -70.606  12.120  18.753  1.00  0.80           H   new
ATOM      0 HG21 ILE A 285     -68.016  13.184  16.511  1.00  0.80           H   new
ATOM      0 HG22 ILE A 285     -68.989  13.598  15.333  1.00  0.80           H   new
ATOM      0 HG23 ILE A 285     -68.995  14.416  16.689  1.00  0.80           H   new
ATOM      0 HD11 ILE A 285     -68.538  11.537  19.673  1.00  0.80           H   new
ATOM      0 HD12 ILE A 285     -68.769  10.707  18.345  1.00  0.80           H   new
ATOM      0 HD13 ILE A 285     -67.811  11.968  18.334  1.00  0.80           H   new
ATOM   4423  N   ARG A 286     -71.509  12.260  14.261  1.00  0.81           N
ATOM   4424  CA  ARG A 286     -71.527  12.269  12.808  1.00  0.81           C
ATOM   4425  C   ARG A 286     -72.656  13.131  12.261  1.00  0.81           C
ATOM   4426  O   ARG A 286     -72.474  13.808  11.260  1.00  0.81           O
ATOM   4427  CB  ARG A 286     -71.692  10.855  12.268  1.00  0.81           C
ATOM   4428  CG  ARG A 286     -70.489   9.918  12.406  1.00  0.81           C
ATOM   4429  CD  ARG A 286     -70.861   8.549  11.947  1.00  0.81           C
ATOM   4430  NE  ARG A 286     -69.750   7.601  11.958  1.00  0.81           N
ATOM   4431  CZ  ARG A 286     -69.901   6.265  11.841  1.00  0.81           C
ATOM   4432  NH1 ARG A 286     -71.109   5.752  11.747  1.00  0.81           N1+
ATOM   4433  NH2 ARG A 286     -68.845   5.467  11.815  1.00  0.81           N
ATOM      0  H   ARG A 286     -71.614  11.482  14.613  1.00  0.81           H   new
ATOM      0  HA  ARG A 286     -70.680  12.642  12.519  1.00  0.81           H   new
ATOM      0  HB2 ARG A 286     -72.447  10.446  12.719  1.00  0.81           H   new
ATOM      0  HB3 ARG A 286     -71.922  10.916  11.328  1.00  0.81           H   new
ATOM      0  HG2 ARG A 286     -69.745  10.253  11.881  1.00  0.81           H   new
ATOM      0  HG3 ARG A 286     -70.195   9.890  13.330  1.00  0.81           H   new
ATOM      0  HD2 ARG A 286     -71.571   8.209  12.514  1.00  0.81           H   new
ATOM      0  HD3 ARG A 286     -71.219   8.605  11.047  1.00  0.81           H   new
ATOM      0  HE  ARG A 286     -68.953   7.912  12.044  1.00  0.81           H   new
ATOM      0 HH11 ARG A 286     -71.797   6.267  11.760  1.00  0.81           H   new
ATOM      0 HH12 ARG A 286     -71.210   4.901  11.672  1.00  0.81           H   new
ATOM      0 HH21 ARG A 286     -68.054   5.799  11.873  1.00  0.81           H   new
ATOM      0 HH22 ARG A 286     -68.950   4.617  11.740  1.00  0.81           H   new
ATOM   4447  N   ASN A 287     -73.815  13.132  12.918  1.00  0.82           N
ATOM   4448  CA  ASN A 287     -74.947  13.921  12.450  1.00  0.82           C
ATOM   4449  C   ASN A 287     -74.734  15.415  12.683  1.00  0.82           C
ATOM   4450  O   ASN A 287     -74.912  16.226  11.767  1.00  0.82           O
ATOM   4451  CB  ASN A 287     -76.212  13.462  13.141  1.00  0.82           C
ATOM   4452  CG  ASN A 287     -76.669  12.106  12.667  1.00  0.82           C
ATOM   4453  ND2 ASN A 287     -77.439  11.440  13.485  1.00  0.82           N
ATOM   4454  OD1 ASN A 287     -76.322  11.653  11.567  1.00  0.82           O
ATOM      0  H   ASN A 287     -73.964  12.682  13.636  1.00  0.82           H   new
ATOM      0  HA  ASN A 287     -75.029  13.784  11.493  1.00  0.82           H   new
ATOM      0  HB2 ASN A 287     -76.061  13.433  14.099  1.00  0.82           H   new
ATOM      0  HB3 ASN A 287     -76.916  14.110  12.984  1.00  0.82           H   new
ATOM      0 HD21 ASN A 287     -77.724  10.658  13.267  1.00  0.82           H   new
ATOM      0 HD22 ASN A 287     -77.661  11.783  14.242  1.00  0.82           H   new
ATOM   4461  N   GLU A 288     -74.240  15.779  13.871  1.00  0.83           N
ATOM   4462  CA  GLU A 288     -74.024  17.185  14.218  1.00  0.83           C
ATOM   4463  C   GLU A 288     -73.032  17.831  13.261  1.00  0.83           C
ATOM   4464  O   GLU A 288     -73.185  18.991  12.877  1.00  0.83           O
ATOM   4465  CB  GLU A 288     -73.451  17.296  15.644  1.00  0.83           C
ATOM   4466  CG  GLU A 288     -74.393  16.994  16.842  1.00  0.83           C
ATOM   4467  CD  GLU A 288     -75.374  18.092  17.258  1.00  0.83           C
ATOM   4468  OE1 GLU A 288     -74.966  19.228  17.430  1.00  0.83           O
ATOM   4469  OE2 GLU A 288     -76.520  17.768  17.482  1.00  0.83           O1-
ATOM      0  H   GLU A 288     -74.023  15.224  14.491  1.00  0.83           H   new
ATOM      0  HA  GLU A 288     -74.880  17.638  14.160  1.00  0.83           H   new
ATOM      0  HB2 GLU A 288     -72.692  16.695  15.706  1.00  0.83           H   new
ATOM      0  HB3 GLU A 288     -73.109  18.197  15.756  1.00  0.83           H   new
ATOM      0  HG2 GLU A 288     -74.906  16.199  16.628  1.00  0.83           H   new
ATOM      0  HG3 GLU A 288     -73.842  16.777  17.610  1.00  0.83           H   new
ATOM   4476  N   HIS A 289     -72.035  17.059  12.850  1.00  0.85           N
ATOM   4477  CA  HIS A 289     -70.981  17.549  11.990  1.00  0.85           C
ATOM   4478  C   HIS A 289     -70.988  16.866  10.620  1.00  0.85           C
ATOM   4479  O   HIS A 289     -69.962  16.837   9.931  1.00  0.85           O
ATOM   4480  CB  HIS A 289     -69.662  17.329  12.722  1.00  0.85           C
ATOM   4481  CG  HIS A 289     -69.655  18.059  14.030  1.00  0.85           C
ATOM   4482  CD2 HIS A 289     -69.824  17.607  15.296  1.00  0.85           C
ATOM   4483  ND1 HIS A 289     -69.517  19.428  14.124  1.00  0.85           N
ATOM   4484  CE1 HIS A 289     -69.594  19.787  15.397  1.00  0.85           C
ATOM   4485  NE2 HIS A 289     -69.779  18.702  16.130  1.00  0.85           N
ATOM      0  H   HIS A 289     -71.955  16.231  13.066  1.00  0.85           H   new
ATOM      0  HA  HIS A 289     -71.115  18.492  11.807  1.00  0.85           H   new
ATOM      0  HB2 HIS A 289     -69.526  16.381  12.875  1.00  0.85           H   new
ATOM      0  HB3 HIS A 289     -68.925  17.636  12.171  1.00  0.85           H   new
ATOM      0  HD2 HIS A 289     -69.947  16.722  15.554  1.00  0.85           H   new
ATOM      0  HE1 HIS A 289     -69.529  20.656  15.721  1.00  0.85           H   new
ATOM      0  HE2 HIS A 289     -69.858  18.683  16.986  1.00  0.85           H   new
ATOM   4493  N   ALA A 290     -72.162  16.390  10.172  1.00  0.89           N
ATOM   4494  CA  ALA A 290     -72.273  15.619   8.922  1.00  0.89           C
ATOM   4495  C   ALA A 290     -71.700  16.311   7.698  1.00  0.89           C
ATOM   4496  O   ALA A 290     -71.056  15.672   6.866  1.00  0.89           O
ATOM   4497  CB  ALA A 290     -73.733  15.316   8.640  1.00  0.89           C
ATOM      0  H   ALA A 290     -72.910  16.505  10.581  1.00  0.89           H   new
ATOM      0  HA  ALA A 290     -71.749  14.816   9.070  1.00  0.89           H   new
ATOM      0  HB1 ALA A 290     -73.805  14.808   7.817  1.00  0.89           H   new
ATOM      0  HB2 ALA A 290     -74.104  14.799   9.372  1.00  0.89           H   new
ATOM      0  HB3 ALA A 290     -74.225  16.147   8.551  1.00  0.89           H   new
ATOM   4503  N   GLU A 291     -71.836  17.623   7.620  1.00  0.95           N
ATOM   4504  CA  GLU A 291     -71.359  18.385   6.467  1.00  0.95           C
ATOM   4505  C   GLU A 291     -69.838  18.307   6.292  1.00  0.95           C
ATOM   4506  O   GLU A 291     -69.315  18.604   5.216  1.00  0.95           O
ATOM   4507  CB  GLU A 291     -71.785  19.850   6.591  1.00  0.95           C
ATOM   4508  CG  GLU A 291     -73.291  20.082   6.470  1.00  0.95           C
ATOM   4509  CD  GLU A 291     -73.688  21.537   6.611  1.00  0.95           C
ATOM   4510  OE1 GLU A 291     -72.831  22.348   6.874  1.00  0.95           O
ATOM   4511  OE2 GLU A 291     -74.850  21.831   6.454  1.00  0.95           O1-
ATOM      0  H   GLU A 291     -72.206  18.102   8.231  1.00  0.95           H   new
ATOM      0  HA  GLU A 291     -71.762  17.984   5.681  1.00  0.95           H   new
ATOM      0  HB2 GLU A 291     -71.484  20.192   7.447  1.00  0.95           H   new
ATOM      0  HB3 GLU A 291     -71.333  20.366   5.905  1.00  0.95           H   new
ATOM      0  HG2 GLU A 291     -73.594  19.753   5.609  1.00  0.95           H   new
ATOM      0  HG3 GLU A 291     -73.747  19.562   7.150  1.00  0.95           H   new
ATOM   4518  N   THR A 292     -69.133  17.974   7.372  1.00  1.04           N
ATOM   4519  CA  THR A 292     -67.686  17.921   7.400  1.00  1.04           C
ATOM   4520  C   THR A 292     -67.129  16.514   7.670  1.00  1.04           C
ATOM   4521  O   THR A 292     -65.925  16.365   7.898  1.00  1.04           O
ATOM   4522  CB  THR A 292     -67.194  18.881   8.483  1.00  1.04           C
ATOM   4523  CG2 THR A 292     -67.640  20.292   8.185  1.00  1.04           C
ATOM   4524  OG1 THR A 292     -67.733  18.472   9.748  1.00  1.04           O
ATOM      0  H   THR A 292     -69.498  17.769   8.123  1.00  1.04           H   new
ATOM      0  HA  THR A 292     -67.366  18.176   6.521  1.00  1.04           H   new
ATOM      0  HB  THR A 292     -66.225  18.860   8.507  1.00  1.04           H   new
ATOM      0  HG1 THR A 292     -68.315  17.878   9.626  1.00  1.04           H   new
ATOM      0 HG21 THR A 292     -67.320  20.887   8.881  1.00  1.04           H   new
ATOM      0 HG22 THR A 292     -67.279  20.572   7.330  1.00  1.04           H   new
ATOM      0 HG23 THR A 292     -68.609  20.325   8.153  1.00  1.04           H   new
ATOM   4532  N   TRP A 293     -68.014  15.503   7.735  1.00  1.14           N
ATOM   4533  CA  TRP A 293     -67.637  14.117   8.079  1.00  1.14           C
ATOM   4534  C   TRP A 293     -66.909  13.341   6.968  1.00  1.14           C
ATOM   4535  O   TRP A 293     -67.344  13.321   5.813  1.00  1.14           O
ATOM   4536  CB  TRP A 293     -68.874  13.314   8.530  1.00  1.14           C
ATOM   4537  CG  TRP A 293     -68.557  11.883   8.938  1.00  1.14           C
ATOM   4538  CD1 TRP A 293     -67.590  11.467   9.801  1.00  1.14           C
ATOM   4539  CD2 TRP A 293     -69.202  10.678   8.462  1.00  1.14           C
ATOM   4540  CE2 TRP A 293     -68.563   9.602   9.077  1.00  1.14           C
ATOM   4541  CE3 TRP A 293     -70.248  10.430   7.573  1.00  1.14           C
ATOM   4542  NE1 TRP A 293     -67.594  10.097   9.887  1.00  1.14           N
ATOM   4543  CZ2 TRP A 293     -68.931   8.294   8.832  1.00  1.14           C
ATOM   4544  CZ3 TRP A 293     -70.619   9.112   7.331  1.00  1.14           C
ATOM   4545  CH2 TRP A 293     -69.973   8.073   7.947  1.00  1.14           C
ATOM      0  H   TRP A 293     -68.854  15.603   7.580  1.00  1.14           H   new
ATOM      0  HA  TRP A 293     -66.999  14.212   8.803  1.00  1.14           H   new
ATOM      0  HB2 TRP A 293     -69.291  13.770   9.277  1.00  1.14           H   new
ATOM      0  HB3 TRP A 293     -69.522  13.300   7.808  1.00  1.14           H   new
ATOM      0  HD1 TRP A 293     -67.011  12.029  10.264  1.00  1.14           H   new
ATOM      0  HE1 TRP A 293     -67.066   9.627  10.377  1.00  1.14           H   new
ATOM      0  HE3 TRP A 293     -70.688  11.132   7.151  1.00  1.14           H   new
ATOM      0  HZ2 TRP A 293     -68.494   7.586   9.247  1.00  1.14           H   new
ATOM      0  HZ3 TRP A 293     -71.316   8.933   6.742  1.00  1.14           H   new
ATOM      0  HH2 TRP A 293     -70.240   7.200   7.767  1.00  1.14           H   new
ATOM   4556  N   PHE A 294     -65.805  12.682   7.331  1.00  1.23           N
ATOM   4557  CA  PHE A 294     -65.042  11.850   6.404  1.00  1.23           C
ATOM   4558  C   PHE A 294     -64.329  10.693   7.113  1.00  1.23           C
ATOM   4559  O   PHE A 294     -64.246  10.649   8.343  1.00  1.23           O
ATOM   4560  CB  PHE A 294     -64.012  12.696   5.647  1.00  1.23           C
ATOM   4561  CG  PHE A 294     -62.891  13.285   6.483  1.00  1.23           C
ATOM   4562  CD1 PHE A 294     -61.676  12.624   6.581  1.00  1.23           C
ATOM   4563  CD2 PHE A 294     -63.034  14.493   7.154  1.00  1.23           C
ATOM   4564  CE1 PHE A 294     -60.644  13.153   7.323  1.00  1.23           C
ATOM   4565  CE2 PHE A 294     -61.987  15.009   7.900  1.00  1.23           C
ATOM   4566  CZ  PHE A 294     -60.801  14.323   7.977  1.00  1.23           C
ATOM      0  H   PHE A 294     -65.479  12.707   8.126  1.00  1.23           H   new
ATOM      0  HA  PHE A 294     -65.679  11.470   5.779  1.00  1.23           H   new
ATOM      0  HB2 PHE A 294     -63.618  12.147   4.951  1.00  1.23           H   new
ATOM      0  HB3 PHE A 294     -64.479  13.423   5.206  1.00  1.23           H   new
ATOM      0  HD1 PHE A 294     -61.557  11.814   6.140  1.00  1.23           H   new
ATOM      0  HD2 PHE A 294     -63.838  14.958   7.102  1.00  1.23           H   new
ATOM      0  HE1 PHE A 294     -59.833  12.701   7.374  1.00  1.23           H   new
ATOM      0  HE2 PHE A 294     -62.088  15.818   8.347  1.00  1.23           H   new
ATOM      0  HZ  PHE A 294     -60.101  14.667   8.483  1.00  1.23           H   new
ATOM   4576  N   LEU A 295     -63.834   9.726   6.338  1.00  1.29           N
ATOM   4577  CA  LEU A 295     -63.059   8.634   6.926  1.00  1.29           C
ATOM   4578  C   LEU A 295     -61.588   8.746   6.523  1.00  1.29           C
ATOM   4579  O   LEU A 295     -61.282   9.121   5.390  1.00  1.29           O
ATOM   4580  CB  LEU A 295     -63.645   7.283   6.510  1.00  1.29           C
ATOM   4581  CG  LEU A 295     -65.119   7.067   6.911  1.00  1.29           C
ATOM   4582  CD1 LEU A 295     -65.590   5.726   6.401  1.00  1.29           C
ATOM   4583  CD2 LEU A 295     -65.237   7.161   8.419  1.00  1.29           C
ATOM      0  H   LEU A 295     -63.933   9.684   5.485  1.00  1.29           H   new
ATOM      0  HA  LEU A 295     -63.110   8.699   7.893  1.00  1.29           H   new
ATOM      0  HB2 LEU A 295     -63.568   7.194   5.547  1.00  1.29           H   new
ATOM      0  HB3 LEU A 295     -63.109   6.577   6.904  1.00  1.29           H   new
ATOM      0  HG  LEU A 295     -65.682   7.750   6.515  1.00  1.29           H   new
ATOM      0 HD11 LEU A 295     -66.517   5.591   6.653  1.00  1.29           H   new
ATOM      0 HD12 LEU A 295     -65.512   5.702   5.434  1.00  1.29           H   new
ATOM      0 HD13 LEU A 295     -65.044   5.023   6.787  1.00  1.29           H   new
ATOM      0 HD21 LEU A 295     -66.161   7.026   8.680  1.00  1.29           H   new
ATOM      0 HD22 LEU A 295     -64.683   6.480   8.830  1.00  1.29           H   new
ATOM      0 HD23 LEU A 295     -64.943   8.037   8.713  1.00  1.29           H   new
ATOM   4595  N   ASP A 296     -60.683   8.388   7.435  1.00  1.31           N
ATOM   4596  CA  ASP A 296     -59.244   8.461   7.173  1.00  1.31           C
ATOM   4597  C   ASP A 296     -58.459   7.231   7.645  1.00  1.31           C
ATOM   4598  O   ASP A 296     -58.223   7.024   8.837  1.00  1.31           O
ATOM   4599  CB  ASP A 296     -58.705   9.724   7.832  1.00  1.31           C
ATOM   4600  CG  ASP A 296     -57.245  10.068   7.543  1.00  1.31           C
ATOM   4601  OD1 ASP A 296     -56.495   9.244   7.058  1.00  1.31           O
ATOM   4602  OD2 ASP A 296     -56.883  11.199   7.841  1.00  1.31           O1-
ATOM      0  H   ASP A 296     -60.884   8.097   8.219  1.00  1.31           H   new
ATOM      0  HA  ASP A 296     -59.122   8.485   6.211  1.00  1.31           H   new
ATOM      0  HB2 ASP A 296     -59.255  10.472   7.552  1.00  1.31           H   new
ATOM      0  HB3 ASP A 296     -58.813   9.636   8.792  1.00  1.31           H   new
ATOM   4607  N   GLU A 297     -57.964   6.464   6.682  1.00  1.27           N
ATOM   4608  CA  GLU A 297     -57.257   5.215   6.951  1.00  1.27           C
ATOM   4609  C   GLU A 297     -55.806   5.426   7.399  1.00  1.27           C
ATOM   4610  O   GLU A 297     -55.092   4.456   7.656  1.00  1.27           O
ATOM   4611  CB  GLU A 297     -57.277   4.320   5.710  1.00  1.27           C
ATOM   4612  CG  GLU A 297     -58.666   3.815   5.320  1.00  1.27           C
ATOM   4613  CD  GLU A 297     -58.663   2.941   4.083  1.00  1.27           C
ATOM   4614  OE1 GLU A 297     -57.613   2.734   3.521  1.00  1.27           O
ATOM   4615  OE2 GLU A 297     -59.715   2.480   3.706  1.00  1.27           O1-
ATOM      0  H   GLU A 297     -58.029   6.654   5.846  1.00  1.27           H   new
ATOM      0  HA  GLU A 297     -57.726   4.789   7.685  1.00  1.27           H   new
ATOM      0  HB2 GLU A 297     -56.902   4.812   4.963  1.00  1.27           H   new
ATOM      0  HB3 GLU A 297     -56.699   3.557   5.865  1.00  1.27           H   new
ATOM      0  HG2 GLU A 297     -59.040   3.314   6.061  1.00  1.27           H   new
ATOM      0  HG3 GLU A 297     -59.249   4.576   5.169  1.00  1.27           H   new
ATOM   4622  N   ASN A 298     -55.369   6.689   7.490  1.00  1.19           N
ATOM   4623  CA  ASN A 298     -54.019   7.023   7.932  1.00  1.19           C
ATOM   4624  C   ASN A 298     -54.053   7.552   9.371  1.00  1.19           C
ATOM   4625  O   ASN A 298     -53.087   8.152   9.851  1.00  1.19           O
ATOM   4626  CB  ASN A 298     -53.406   8.060   7.021  1.00  1.19           C
ATOM   4627  CG  ASN A 298     -53.175   7.572   5.620  1.00  1.19           C
ATOM   4628  ND2 ASN A 298     -54.071   7.946   4.740  1.00  1.19           N
ATOM   4629  OD1 ASN A 298     -52.204   6.855   5.322  1.00  1.19           O
ATOM      0  H   ASN A 298     -55.852   7.373   7.296  1.00  1.19           H   new
ATOM      0  HA  ASN A 298     -53.477   6.219   7.900  1.00  1.19           H   new
ATOM      0  HB2 ASN A 298     -53.986   8.837   6.993  1.00  1.19           H   new
ATOM      0  HB3 ASN A 298     -52.560   8.350   7.397  1.00  1.19           H   new
ATOM      0 HD21 ASN A 298     -54.000   7.695   3.921  1.00  1.19           H   new
ATOM      0 HD22 ASN A 298     -54.730   8.443   4.982  1.00  1.19           H   new
ATOM   4636  N   HIS A 299     -55.161   7.294  10.059  1.00  1.10           N
ATOM   4637  CA  HIS A 299     -55.388   7.722  11.431  1.00  1.10           C
ATOM   4638  C   HIS A 299     -54.215   7.360  12.354  1.00  1.10           C
ATOM   4639  O   HIS A 299     -53.765   6.218  12.335  1.00  1.10           O
ATOM   4640  CB  HIS A 299     -56.666   7.036  11.884  1.00  1.10           C
ATOM   4641  CG  HIS A 299     -57.153   7.375  13.162  1.00  1.10           C
ATOM   4642  CD2 HIS A 299     -58.044   8.277  13.514  1.00  1.10           C
ATOM   4643  ND1 HIS A 299     -56.711   6.789  14.325  1.00  1.10           N
ATOM   4644  CE1 HIS A 299     -57.398   7.293  15.309  1.00  1.10           C
[truncated: 797,121 more chars]
