# Supplementary material for: Integrative proteome-wide structural analysis and high-throughput docking identify broad-spectrum antiviral scaffolds against Zika, Yellow Fever, West Nile, Saint Louis encephalitis, and Usutu viruses
Source: Front Cell Infect Microbiol. 2026 Apr 30;16:1723132. doi: 10.3389/fcimb.2026.1723132 (PMC13171538; doi:10.3389/fcimb.2026.1723132)
Supplement: Supplementary file 7 [file DataSheet7.zip › ZIKV/ZIKV_NS5/ZIKV_NS5.pdb]

ATOM      1  N   GLY A   1      -1.288   2.848   1.143  1.00  7.47           N  
ATOM      2  CA  GLY A   1      -0.033   2.119   1.298  1.00  7.47           C  
ATOM      3  C   GLY A   1       1.129   3.042   1.663  1.00  7.47           C  
ATOM      4  O   GLY A   1       1.029   3.847   2.588  1.00  7.47           O  
ATOM      5  H   GLY A   1      -2.148   2.409   1.443  1.00  7.47           H  
ATOM      6 1HA  GLY A   1      -0.149   1.359   2.070  1.00  7.47           H  
ATOM      7 2HA  GLY A   1       0.196   1.594   0.370  1.00  7.47           H  
ATOM      8  N   GLY A   2       2.232   2.896   0.928  1.00  6.44           N  
ATOM      9  CA  GLY A   2       3.455   3.681   1.117  1.00  6.44           C  
ATOM     10  C   GLY A   2       3.540   4.837   0.122  1.00  6.44           C  
ATOM     11  O   GLY A   2       2.545   5.515  -0.147  1.00  6.44           O  
ATOM     12  H   GLY A   2       2.224   2.198   0.199  1.00  6.44           H  
ATOM     13 1HA  GLY A   2       3.482   4.072   2.134  1.00  6.44           H  
ATOM     14 2HA  GLY A   2       4.324   3.034   1.002  1.00  6.44           H  
ATOM     15  N   GLY A   3       4.737   5.062  -0.429  1.00  5.12           N  
ATOM     16  CA  GLY A   3       5.005   6.170  -1.361  1.00  5.12           C  
ATOM     17  C   GLY A   3       4.194   6.103  -2.663  1.00  5.12           C  
ATOM     18  O   GLY A   3       4.058   7.102  -3.366  1.00  5.12           O  
ATOM     19  H   GLY A   3       5.505   4.457  -0.174  1.00  5.12           H  
ATOM     20 1HA  GLY A   3       4.793   7.115  -0.857  1.00  5.12           H  
ATOM     21 2HA  GLY A   3       6.067   6.181  -1.603  1.00  5.12           H  
ATOM     22  N   THR A   4       3.643   4.929  -2.964  1.00  3.79           N  
ATOM     23  CA  THR A   4       2.820   4.720  -4.150  1.00  3.79           C  
ATOM     24  C   THR A   4       1.329   4.877  -3.815  1.00  3.79           C  
ATOM     25  O   THR A   4       0.467   4.682  -4.674  1.00  3.79           O  
ATOM     26  CB  THR A   4       3.067   3.325  -4.749  1.00  3.79           C  
ATOM     27  CG2 THR A   4       4.537   3.155  -5.105  1.00  3.79           C  
ATOM     28  OG1 THR A   4       2.699   2.327  -3.793  1.00  3.79           O  
ATOM     29  H   THR A   4       3.810   4.152  -2.347  1.00  3.79           H  
ATOM     30  HA  THR A   4       3.079   5.472  -4.895  1.00  3.79           H  
ATOM     31  HB  THR A   4       2.457   3.206  -5.641  1.00  3.79           H  
ATOM     32  HG1 THR A   4       1.820   2.531  -3.458  1.00  3.79           H  
ATOM     33 1HG2 THR A   4       4.693   2.161  -5.526  1.00  3.79           H  
ATOM     34 2HG2 THR A   4       4.828   3.909  -5.837  1.00  3.79           H  
ATOM     35 3HG2 THR A   4       5.144   3.268  -4.208  1.00  3.79           H  
ATOM     36  N   GLY A   5       1.044   5.193  -2.551  1.00  2.67           N  
ATOM     37  CA  GLY A   5      -0.295   5.373  -2.005  1.00  2.67           C  
ATOM     38  C   GLY A   5      -0.609   6.858  -1.812  1.00  2.67           C  
ATOM     39  O   GLY A   5      -1.219   7.481  -2.684  1.00  2.67           O  
ATOM     40  H   GLY A   5       1.806   5.342  -1.896  1.00  2.67           H  
ATOM     41 1HA  GLY A   5      -1.030   4.921  -2.670  1.00  2.67           H  
ATOM     42 2HA  GLY A   5      -0.366   4.856  -1.047  1.00  2.67           H  
ATOM     43  N   GLU A   6      -0.187   7.387  -0.649  1.00  1.88           N  
ATOM     44  CA  GLU A   6      -0.411   8.739  -0.064  1.00  1.88           C  
ATOM     45  C   GLU A   6      -1.553   8.858   1.009  1.00  1.88           C  
ATOM     46  O   GLU A   6      -1.209   9.182   2.146  1.00  1.88           O  
ATOM     47  CB  GLU A   6      -0.617   9.801  -1.174  1.00  1.88           C  
ATOM     48  CG  GLU A   6      -0.685  11.266  -0.700  1.00  1.88           C  
ATOM     49  CD  GLU A   6       0.633  11.791  -0.162  1.00  1.88           C  
ATOM     50  OE1 GLU A   6       1.650  11.193  -0.432  1.00  1.88           O  
ATOM     51  OE2 GLU A   6       0.622  12.805   0.499  1.00  1.88           O1-
ATOM     52  H   GLU A   6       0.355   6.748  -0.073  1.00  1.88           H  
ATOM     53  HA  GLU A   6       0.513   9.013   0.442  1.00  1.88           H  
ATOM     54 1HB  GLU A   6       0.196   9.729  -1.897  1.00  1.88           H  
ATOM     55 2HB  GLU A   6      -1.528   9.636  -1.708  1.00  1.88           H  
ATOM     56 1HG  GLU A   6      -0.995  11.888  -1.539  1.00  1.88           H  
ATOM     57 2HG  GLU A   6      -1.452  11.348   0.072  1.00  1.88           H  
ATOM     58  N   THR A   7      -2.860   8.568   0.779  1.00  1.36           N  
ATOM     59  CA  THR A   7      -3.570   8.172  -0.436  1.00  1.36           C  
ATOM     60  C   THR A   7      -4.226   9.342  -1.173  1.00  1.36           C  
ATOM     61  O   THR A   7      -4.160  10.491  -0.741  1.00  1.36           O  
ATOM     62  CB  THR A   7      -4.627   7.115  -0.101  1.00  1.36           C  
ATOM     63  CG2 THR A   7      -5.709   7.724   0.723  1.00  1.36           C  
ATOM     64  OG1 THR A   7      -5.159   6.563  -1.325  1.00  1.36           O  
ATOM     65  H   THR A   7      -3.447   8.644   1.596  1.00  1.36           H  
ATOM     66  HA  THR A   7      -2.892   7.718  -1.110  1.00  1.36           H  
ATOM     67  HB  THR A   7      -4.161   6.309   0.470  1.00  1.36           H  
ATOM     68  HG1 THR A   7      -5.766   5.842  -1.110  1.00  1.36           H  
ATOM     69 1HG2 THR A   7      -6.440   6.959   0.964  1.00  1.36           H  
ATOM     70 2HG2 THR A   7      -5.272   8.115   1.641  1.00  1.36           H  
ATOM     71 3HG2 THR A   7      -6.187   8.519   0.193  1.00  1.36           H  
ATOM     72  N   LEU A   8      -4.939   9.021  -2.241  1.00  1.06           N  
ATOM     73  CA  LEU A   8      -5.589  10.014  -3.092  1.00  1.06           C  
ATOM     74  C   LEU A   8      -6.558  10.893  -2.295  1.00  1.06           C  
ATOM     75  O   LEU A   8      -6.581  12.114  -2.453  1.00  1.06           O  
ATOM     76  CB  LEU A   8      -6.301   9.297  -4.237  1.00  1.06           C  
ATOM     77  CG  LEU A   8      -7.018  10.164  -5.257  1.00  1.06           C  
ATOM     78  CD1 LEU A   8      -6.034  11.075  -5.939  1.00  1.06           C  
ATOM     79  CD2 LEU A   8      -7.671   9.270  -6.272  1.00  1.06           C  
ATOM     80  H   LEU A   8      -4.998   8.035  -2.459  1.00  1.06           H  
ATOM     81  HA  LEU A   8      -4.814  10.653  -3.516  1.00  1.06           H  
ATOM     82 1HB  LEU A   8      -5.568   8.698  -4.774  1.00  1.06           H  
ATOM     83 2HB  LEU A   8      -7.043   8.620  -3.810  1.00  1.06           H  
ATOM     84  HG  LEU A   8      -7.763  10.777  -4.771  1.00  1.06           H  
ATOM     85 1HD1 LEU A   8      -6.566  11.669  -6.675  1.00  1.06           H  
ATOM     86 2HD1 LEU A   8      -5.564  11.726  -5.204  1.00  1.06           H  
ATOM     87 3HD1 LEU A   8      -5.272  10.479  -6.440  1.00  1.06           H  
ATOM     88 1HD2 LEU A   8      -8.164   9.888  -6.991  1.00  1.06           H  
ATOM     89 2HD2 LEU A   8      -6.914   8.669  -6.772  1.00  1.06           H  
ATOM     90 3HD2 LEU A   8      -8.393   8.613  -5.794  1.00  1.06           H  
ATOM     91  N   GLY A   9      -7.358  10.276  -1.435  1.00  0.89           N  
ATOM     92  CA  GLY A   9      -8.294  11.016  -0.593  1.00  0.89           C  
ATOM     93  C   GLY A   9      -7.578  12.006   0.342  1.00  0.89           C  
ATOM     94  O   GLY A   9      -8.158  13.028   0.725  1.00  0.89           O  
ATOM     95  H   GLY A   9      -7.306   9.272  -1.357  1.00  0.89           H  
ATOM     96 1HA  GLY A   9      -8.991  11.559  -1.230  1.00  0.89           H  
ATOM     97 2HA  GLY A   9      -8.889  10.320  -0.018  1.00  0.89           H  
ATOM     98  N   GLU A  10      -6.336  11.681   0.742  1.00  0.81           N  
ATOM     99  CA  GLU A  10      -5.560  12.533   1.634  1.00  0.81           C  
ATOM    100  C   GLU A  10      -5.084  13.723   0.834  1.00  0.81           C  
ATOM    101  O   GLU A  10      -5.105  14.857   1.314  1.00  0.81           O  
ATOM    102  CB  GLU A  10      -4.366  11.782   2.238  1.00  0.81           C  
ATOM    103  CG  GLU A  10      -3.541  12.588   3.251  1.00  0.81           C  
ATOM    104  CD  GLU A  10      -4.261  12.952   4.543  1.00  0.81           C  
ATOM    105  OE1 GLU A  10      -5.208  12.290   4.906  1.00  0.81           O  
ATOM    106  OE2 GLU A  10      -3.850  13.906   5.161  1.00  0.81           O1-
ATOM    107  H   GLU A  10      -5.881  10.860   0.364  1.00  0.81           H  
ATOM    108  HA  GLU A  10      -6.202  12.891   2.438  1.00  0.81           H  
ATOM    109 1HB  GLU A  10      -4.697  10.860   2.703  1.00  0.81           H  
ATOM    110 2HB  GLU A  10      -3.679  11.508   1.446  1.00  0.81           H  
ATOM    111 1HG  GLU A  10      -2.651  12.007   3.497  1.00  0.81           H  
ATOM    112 2HG  GLU A  10      -3.211  13.503   2.760  1.00  0.81           H  
ATOM    113  N   LYS A  11      -4.668  13.448  -0.408  1.00  0.78           N  
ATOM    114  CA  LYS A  11      -4.218  14.480  -1.330  1.00  0.78           C  
ATOM    115  C   LYS A  11      -5.337  15.494  -1.495  1.00  0.78           C  
ATOM    116  O   LYS A  11      -5.111  16.706  -1.453  1.00  0.78           O  
ATOM    117  CB  LYS A  11      -3.836  13.859  -2.680  1.00  0.78           C  
ATOM    118  CG  LYS A  11      -3.316  14.827  -3.727  1.00  0.78           C  
ATOM    119  CD  LYS A  11      -2.886  14.072  -4.989  1.00  0.78           C  
ATOM    120  CE  LYS A  11      -2.396  15.020  -6.070  1.00  0.78           C  
ATOM    121  NZ  LYS A  11      -1.902  14.288  -7.278  1.00  0.78           N1+
ATOM    122  H   LYS A  11      -4.657  12.473  -0.707  1.00  0.78           H  
ATOM    123  HA  LYS A  11      -3.350  14.983  -0.904  1.00  0.78           H  
ATOM    124 1HB  LYS A  11      -3.097  13.072  -2.525  1.00  0.78           H  
ATOM    125 2HB  LYS A  11      -4.701  13.398  -3.120  1.00  0.78           H  
ATOM    126 1HG  LYS A  11      -4.109  15.530  -3.988  1.00  0.78           H  
ATOM    127 2HG  LYS A  11      -2.469  15.384  -3.327  1.00  0.78           H  
ATOM    128 1HD  LYS A  11      -2.094  13.365  -4.737  1.00  0.78           H  
ATOM    129 2HD  LYS A  11      -3.737  13.512  -5.377  1.00  0.78           H  
ATOM    130 1HE  LYS A  11      -3.217  15.673  -6.364  1.00  0.78           H  
ATOM    131 2HE  LYS A  11      -1.586  15.629  -5.670  1.00  0.78           H  
ATOM    132 1HZ  LYS A  11      -1.588  14.954  -7.970  1.00  0.78           H  
ATOM    133 2HZ  LYS A  11      -1.131  13.690  -7.014  1.00  0.78           H  
ATOM    134 3HZ  LYS A  11      -2.640  13.723  -7.671  1.00  0.78           H  
ATOM    135  N   TRP A  12      -6.558  14.987  -1.636  1.00  0.78           N  
ATOM    136  CA  TRP A  12      -7.725  15.837  -1.762  1.00  0.78           C  
ATOM    137  C   TRP A  12      -7.919  16.701  -0.520  1.00  0.78           C  
ATOM    138  O   TRP A  12      -8.092  17.918  -0.638  1.00  0.78           O  
ATOM    139  CB  TRP A  12      -8.945  14.994  -2.066  1.00  0.78           C  
ATOM    140  CG  TRP A  12     -10.162  15.776  -2.241  1.00  0.78           C  
ATOM    141  CD1 TRP A  12     -10.458  16.443  -3.342  1.00  0.78           C  
ATOM    142  CD2 TRP A  12     -11.295  15.924  -1.373  1.00  0.78           C  
ATOM    143  CE2 TRP A  12     -12.212  16.693  -2.058  1.00  0.78           C  
ATOM    144  CE3 TRP A  12     -11.606  15.466  -0.112  1.00  0.78           C  
ATOM    145  NE1 TRP A  12     -11.675  17.013  -3.242  1.00  0.78           N  
ATOM    146  CZ2 TRP A  12     -13.432  16.998  -1.549  1.00  0.78           C  
ATOM    147  CZ3 TRP A  12     -12.836  15.795   0.409  1.00  0.78           C  
ATOM    148  CH2 TRP A  12     -13.735  16.528  -0.295  1.00  0.78           C  
ATOM    149  H   TRP A  12      -6.665  13.973  -1.689  1.00  0.78           H  
ATOM    150  HA  TRP A  12      -7.567  16.501  -2.610  1.00  0.78           H  
ATOM    151 1HB  TRP A  12      -8.769  14.413  -2.975  1.00  0.78           H  
ATOM    152 2HB  TRP A  12      -9.110  14.290  -1.259  1.00  0.78           H  
ATOM    153  HD1 TRP A  12      -9.809  16.508  -4.174  1.00  0.78           H  
ATOM    154  HE1 TRP A  12     -12.137  17.573  -3.955  1.00  0.78           H  
ATOM    155  HE3 TRP A  12     -10.895  14.865   0.454  1.00  0.78           H  
ATOM    156  HZ2 TRP A  12     -14.142  17.585  -2.115  1.00  0.78           H  
ATOM    157  HZ3 TRP A  12     -13.063  15.457   1.382  1.00  0.78           H  
ATOM    158  HH2 TRP A  12     -14.699  16.757   0.137  1.00  0.78           H  
ATOM    159  N   LYS A  13      -7.860  16.105   0.674  1.00  0.78           N  
ATOM    160  CA  LYS A  13      -7.991  16.924   1.875  1.00  0.78           C  
ATOM    161  C   LYS A  13      -6.876  17.967   1.953  1.00  0.78           C  
ATOM    162  O   LYS A  13      -7.109  19.107   2.374  1.00  0.78           O  
ATOM    163  CB  LYS A  13      -8.014  16.051   3.137  1.00  0.78           C  
ATOM    164  CG  LYS A  13      -9.314  15.266   3.341  1.00  0.78           C  
ATOM    165  CD  LYS A  13     -10.480  16.194   3.767  1.00  0.78           C  
ATOM    166  CE  LYS A  13     -10.416  16.580   5.287  1.00  0.78           C  
ATOM    167  NZ  LYS A  13     -11.570  17.476   5.690  1.00  0.78           N1+
ATOM    168  H   LYS A  13      -7.739  15.089   0.744  1.00  0.78           H  
ATOM    169  HA  LYS A  13      -8.936  17.452   1.820  1.00  0.78           H  
ATOM    170 1HB  LYS A  13      -7.196  15.324   3.085  1.00  0.78           H  
ATOM    171 2HB  LYS A  13      -7.844  16.670   4.018  1.00  0.78           H  
ATOM    172 1HG  LYS A  13      -9.569  14.742   2.418  1.00  0.78           H  
ATOM    173 2HG  LYS A  13      -9.163  14.530   4.119  1.00  0.78           H  
ATOM    174 1HD  LYS A  13     -10.445  17.104   3.183  1.00  0.78           H  
ATOM    175 2HD  LYS A  13     -11.429  15.696   3.571  1.00  0.78           H  
ATOM    176 1HE  LYS A  13     -10.465  15.666   5.883  1.00  0.78           H  
ATOM    177 2HE  LYS A  13      -9.477  17.092   5.504  1.00  0.78           H  
ATOM    178 1HZ  LYS A  13     -11.528  17.709   6.713  1.00  0.78           H  
ATOM    179 2HZ  LYS A  13     -11.537  18.332   5.161  1.00  0.78           H  
ATOM    180 3HZ  LYS A  13     -12.448  17.009   5.501  1.00  0.78           H  
ATOM    181  N   ALA A  14      -5.663  17.601   1.532  1.00  0.79           N  
ATOM    182  CA  ALA A  14      -4.574  18.563   1.551  1.00  0.79           C  
ATOM    183  C   ALA A  14      -4.913  19.741   0.641  1.00  0.79           C  
ATOM    184  O   ALA A  14      -4.746  20.896   1.036  1.00  0.79           O  
ATOM    185  CB  ALA A  14      -3.275  17.903   1.114  1.00  0.79           C  
ATOM    186  H   ALA A  14      -5.492  16.647   1.217  1.00  0.79           H  
ATOM    187  HA  ALA A  14      -4.464  18.935   2.569  1.00  0.79           H  
ATOM    188 1HB  ALA A  14      -2.466  18.631   1.150  1.00  0.79           H  
ATOM    189 2HB  ALA A  14      -3.053  17.071   1.783  1.00  0.79           H  
ATOM    190 3HB  ALA A  14      -3.378  17.534   0.103  1.00  0.79           H  
ATOM    191  N   ARG A  15      -5.476  19.456  -0.539  1.00  0.80           N  
ATOM    192  CA  ARG A  15      -5.841  20.512  -1.474  1.00  0.80           C  
ATOM    193  C   ARG A  15      -6.878  21.434  -0.857  1.00  0.80           C  
ATOM    194  O   ARG A  15      -6.782  22.659  -0.950  1.00  0.80           O  
ATOM    195  CB  ARG A  15      -6.390  19.914  -2.765  1.00  0.80           C  
ATOM    196  CG  ARG A  15      -5.368  19.233  -3.643  1.00  0.80           C  
ATOM    197  CD  ARG A  15      -4.511  20.213  -4.328  1.00  0.80           C  
ATOM    198  NE  ARG A  15      -5.284  21.042  -5.246  1.00  0.80           N  
ATOM    199  CZ  ARG A  15      -5.571  20.701  -6.520  1.00  0.80           C  
ATOM    200  NH1 ARG A  15      -5.142  19.575  -7.020  1.00  0.80           N1+
ATOM    201  NH2 ARG A  15      -6.277  21.478  -7.304  1.00  0.80           N  
ATOM    202  H   ARG A  15      -5.599  18.479  -0.810  1.00  0.80           H  
ATOM    203  HA  ARG A  15      -4.947  21.090  -1.710  1.00  0.80           H  
ATOM    204 1HB  ARG A  15      -7.164  19.190  -2.538  1.00  0.80           H  
ATOM    205 2HB  ARG A  15      -6.850  20.703  -3.356  1.00  0.80           H  
ATOM    206 1HG  ARG A  15      -4.730  18.600  -3.031  1.00  0.80           H  
ATOM    207 2HG  ARG A  15      -5.874  18.627  -4.385  1.00  0.80           H  
ATOM    208 1HD  ARG A  15      -4.039  20.865  -3.592  1.00  0.80           H  
ATOM    209 2HD  ARG A  15      -3.745  19.692  -4.898  1.00  0.80           H  
ATOM    210  HE  ARG A  15      -5.634  21.924  -4.904  1.00  0.80           H  
ATOM    211 1HH1 ARG A  15      -4.596  18.939  -6.470  1.00  0.80           H  
ATOM    212 2HH1 ARG A  15      -5.394  19.361  -8.007  1.00  0.80           H  
ATOM    213 1HH2 ARG A  15      -6.643  22.361  -6.986  1.00  0.80           H  
ATOM    214 2HH2 ARG A  15      -6.437  21.149  -8.271  1.00  0.80           H  
ATOM    215  N   LEU A  16      -7.845  20.860  -0.157  1.00  0.82           N  
ATOM    216  CA  LEU A  16      -8.867  21.685   0.462  1.00  0.82           C  
ATOM    217  C   LEU A  16      -8.282  22.641   1.487  1.00  0.82           C  
ATOM    218  O   LEU A  16      -8.709  23.792   1.573  1.00  0.82           O  
ATOM    219  CB  LEU A  16      -9.914  20.799   1.118  1.00  0.82           C  
ATOM    220  CG  LEU A  16     -10.817  20.072   0.185  1.00  0.82           C  
ATOM    221  CD1 LEU A  16     -11.603  19.120   0.946  1.00  0.82           C  
ATOM    222  CD2 LEU A  16     -11.740  21.062  -0.480  1.00  0.82           C  
ATOM    223  H   LEU A  16      -7.886  19.840  -0.094  1.00  0.82           H  
ATOM    224  HA  LEU A  16      -9.346  22.273  -0.318  1.00  0.82           H  
ATOM    225 1HB  LEU A  16      -9.403  20.056   1.725  1.00  0.82           H  
ATOM    226 2HB  LEU A  16     -10.521  21.408   1.774  1.00  0.82           H  
ATOM    227  HG  LEU A  16     -10.236  19.537  -0.574  1.00  0.82           H  
ATOM    228 1HD1 LEU A  16     -12.254  18.639   0.281  1.00  0.82           H  
ATOM    229 2HD1 LEU A  16     -10.959  18.406   1.408  1.00  0.82           H  
ATOM    230 3HD1 LEU A  16     -12.170  19.643   1.704  1.00  0.82           H  
ATOM    231 1HD2 LEU A  16     -12.409  20.529  -1.156  1.00  0.82           H  
ATOM    232 2HD2 LEU A  16     -12.328  21.579   0.269  1.00  0.82           H  
ATOM    233 3HD2 LEU A  16     -11.160  21.782  -1.036  1.00  0.82           H  
ATOM    234  N   ASN A  17      -7.299  22.172   2.253  1.00  0.84           N  
ATOM    235  CA  ASN A  17      -6.655  23.014   3.251  1.00  0.84           C  
ATOM    236  C   ASN A  17      -5.717  24.071   2.636  1.00  0.84           C  
ATOM    237  O   ASN A  17      -5.555  25.159   3.192  1.00  0.84           O  
ATOM    238  CB  ASN A  17      -5.954  22.142   4.274  1.00  0.84           C  
ATOM    239  CG  ASN A  17      -6.948  21.477   5.212  1.00  0.84           C  
ATOM    240  ND2 ASN A  17      -6.556  20.379   5.797  1.00  0.84           N  
ATOM    241  OD1 ASN A  17      -8.065  21.981   5.409  1.00  0.84           O  
ATOM    242  H   ASN A  17      -7.008  21.197   2.150  1.00  0.84           H  
ATOM    243  HA  ASN A  17      -7.436  23.565   3.774  1.00  0.84           H  
ATOM    244 1HB  ASN A  17      -5.386  21.366   3.752  1.00  0.84           H  
ATOM    245 2HB  ASN A  17      -5.251  22.739   4.851  1.00  0.84           H  
ATOM    246 1HD2 ASN A  17      -7.166  19.897   6.456  1.00  0.84           H  
ATOM    247 2HD2 ASN A  17      -5.647  20.013   5.609  1.00  0.84           H  
ATOM    248  N   GLN A  18      -5.097  23.751   1.494  1.00  0.86           N  
ATOM    249  CA  GLN A  18      -4.199  24.677   0.787  1.00  0.86           C  
ATOM    250  C   GLN A  18      -4.939  25.872   0.169  1.00  0.86           C  
ATOM    251  O   GLN A  18      -4.408  26.984   0.120  1.00  0.86           O  
ATOM    252  CB  GLN A  18      -3.417  23.932  -0.296  1.00  0.86           C  
ATOM    253  CG  GLN A  18      -2.383  22.952   0.259  1.00  0.86           C  
ATOM    254  CD  GLN A  18      -1.757  22.074  -0.809  1.00  0.86           C  
ATOM    255  NE2 GLN A  18      -0.614  21.481  -0.477  1.00  0.86           N  
ATOM    256  OE1 GLN A  18      -2.287  21.920  -1.917  1.00  0.86           O  
ATOM    257  H   GLN A  18      -5.238  22.818   1.109  1.00  0.86           H  
ATOM    258  HA  GLN A  18      -3.487  25.069   1.511  1.00  0.86           H  
ATOM    259 1HB  GLN A  18      -4.115  23.370  -0.914  1.00  0.86           H  
ATOM    260 2HB  GLN A  18      -2.909  24.647  -0.938  1.00  0.86           H  
ATOM    261 1HG  GLN A  18      -1.584  23.533   0.717  1.00  0.86           H  
ATOM    262 2HG  GLN A  18      -2.841  22.325   1.006  1.00  0.86           H  
ATOM    263 1HE2 GLN A  18      -0.148  20.886  -1.132  1.00  0.86           H  
ATOM    264 2HE2 GLN A  18      -0.220  21.630   0.431  1.00  0.86           H  
ATOM    265  N   MET A  19      -6.159  25.633  -0.309  1.00  0.88           N  
ATOM    266  CA  MET A  19      -6.987  26.661  -0.952  1.00  0.88           C  
ATOM    267  C   MET A  19      -7.451  27.757   0.014  1.00  0.88           C  
ATOM    268  O   MET A  19      -7.648  27.514   1.206  1.00  0.88           O  
ATOM    269  CB  MET A  19      -8.212  26.022  -1.598  1.00  0.88           C  
ATOM    270  CG  MET A  19      -7.969  25.108  -2.790  1.00  0.88           C  
ATOM    271  SD  MET A  19      -7.289  25.929  -4.211  1.00  0.88           S  
ATOM    272  CE  MET A  19      -7.149  24.524  -5.330  1.00  0.88           C  
ATOM    273  H   MET A  19      -6.514  24.675  -0.257  1.00  0.88           H  
ATOM    274  HA  MET A  19      -6.394  27.142  -1.730  1.00  0.88           H  
ATOM    275 1HB  MET A  19      -8.725  25.419  -0.844  1.00  0.88           H  
ATOM    276 2HB  MET A  19      -8.901  26.794  -1.899  1.00  0.88           H  
ATOM    277 1HG  MET A  19      -7.302  24.317  -2.519  1.00  0.88           H  
ATOM    278 2HG  MET A  19      -8.910  24.680  -3.078  1.00  0.88           H  
ATOM    279 1HE  MET A  19      -6.739  24.860  -6.282  1.00  0.88           H  
ATOM    280 2HE  MET A  19      -6.494  23.779  -4.891  1.00  0.88           H  
ATOM    281 3HE  MET A  19      -8.130  24.088  -5.500  1.00  0.88           H  
ATOM    282  N   SER A  20      -7.629  28.979  -0.509  1.00  0.90           N  
ATOM    283  CA  SER A  20      -8.129  30.096   0.295  1.00  0.90           C  
ATOM    284  C   SER A  20      -9.582  29.867   0.626  1.00  0.90           C  
ATOM    285  O   SER A  20     -10.217  29.039  -0.014  1.00  0.90           O  
ATOM    286  CB  SER A  20      -8.005  31.392  -0.474  1.00  0.90           C  
ATOM    287  OG  SER A  20      -8.852  31.369  -1.609  1.00  0.90           O  
ATOM    288  H   SER A  20      -7.448  29.142  -1.508  1.00  0.90           H  
ATOM    289  HA  SER A  20      -7.555  30.155   1.220  1.00  0.90           H  
ATOM    290 1HB  SER A  20      -8.275  32.226   0.169  1.00  0.90           H  
ATOM    291 2HB  SER A  20      -6.974  31.535  -0.791  1.00  0.90           H  
ATOM    292  HG  SER A  20      -8.384  30.766  -2.251  1.00  0.90           H  
ATOM    293  N   ALA A  21     -10.135  30.609   1.588  1.00  0.91           N  
ATOM    294  CA  ALA A  21     -11.545  30.414   1.926  1.00  0.91           C  
ATOM    295  C   ALA A  21     -12.456  30.631   0.724  1.00  0.91           C  
ATOM    296  O   ALA A  21     -13.411  29.887   0.518  1.00  0.91           O  
ATOM    297  CB  ALA A  21     -11.960  31.366   3.033  1.00  0.91           C  
ATOM    298  H   ALA A  21      -9.579  31.283   2.093  1.00  0.91           H  
ATOM    299  HA  ALA A  21     -11.668  29.389   2.273  1.00  0.91           H  
ATOM    300 1HB  ALA A  21     -13.001  31.185   3.290  1.00  0.91           H  
ATOM    301 2HB  ALA A  21     -11.337  31.201   3.910  1.00  0.91           H  
ATOM    302 3HB  ALA A  21     -11.845  32.394   2.693  1.00  0.91           H  
ATOM    303  N   LEU A  22     -12.155  31.616  -0.114  1.00  0.92           N  
ATOM    304  CA  LEU A  22     -13.034  31.843  -1.248  1.00  0.92           C  
ATOM    305  C   LEU A  22     -12.934  30.704  -2.258  1.00  0.92           C  
ATOM    306  O   LEU A  22     -13.946  30.272  -2.829  1.00  0.92           O  
ATOM    307  CB  LEU A  22     -12.709  33.182  -1.899  1.00  0.92           C  
ATOM    308  CG  LEU A  22     -13.028  34.392  -1.024  1.00  0.92           C  
ATOM    309  CD1 LEU A  22     -12.557  35.659  -1.720  1.00  0.92           C  
ATOM    310  CD2 LEU A  22     -14.523  34.416  -0.736  1.00  0.92           C  
ATOM    311  H   LEU A  22     -11.348  32.202   0.044  1.00  0.92           H  
ATOM    312  HA  LEU A  22     -14.060  31.880  -0.883  1.00  0.92           H  
ATOM    313 1HB  LEU A  22     -11.645  33.205  -2.140  1.00  0.92           H  
ATOM    314 2HB  LEU A  22     -13.276  33.270  -2.824  1.00  0.92           H  
ATOM    315  HG  LEU A  22     -12.487  34.311  -0.082  1.00  0.92           H  
ATOM    316 1HD1 LEU A  22     -12.772  36.523  -1.090  1.00  0.92           H  
ATOM    317 2HD1 LEU A  22     -11.483  35.598  -1.897  1.00  0.92           H  
ATOM    318 3HD1 LEU A  22     -13.077  35.767  -2.671  1.00  0.92           H  
ATOM    319 1HD2 LEU A  22     -14.759  35.271  -0.101  1.00  0.92           H  
ATOM    320 2HD2 LEU A  22     -15.073  34.498  -1.673  1.00  0.92           H  
ATOM    321 3HD2 LEU A  22     -14.809  33.496  -0.226  1.00  0.92           H  
ATOM    322  N   GLU A  23     -11.711  30.193  -2.475  1.00  0.91           N  
ATOM    323  CA  GLU A  23     -11.562  29.082  -3.413  1.00  0.91           C  
ATOM    324  C   GLU A  23     -12.220  27.832  -2.836  1.00  0.91           C  
ATOM    325  O   GLU A  23     -12.915  27.100  -3.543  1.00  0.91           O  
ATOM    326  CB  GLU A  23     -10.081  28.834  -3.681  1.00  0.91           C  
ATOM    327  CG  GLU A  23      -9.388  29.896  -4.505  1.00  0.91           C  
ATOM    328  CD  GLU A  23      -7.886  29.769  -4.460  1.00  0.91           C  
ATOM    329  OE1 GLU A  23      -7.354  29.653  -3.362  1.00  0.91           O  
ATOM    330  OE2 GLU A  23      -7.269  29.790  -5.498  1.00  0.91           O1-
ATOM    331  H   GLU A  23     -10.886  30.570  -1.998  1.00  0.91           H  
ATOM    332  HA  GLU A  23     -12.055  29.336  -4.346  1.00  0.91           H  
ATOM    333 1HB  GLU A  23      -9.562  28.786  -2.733  1.00  0.91           H  
ATOM    334 2HB  GLU A  23      -9.954  27.875  -4.176  1.00  0.91           H  
ATOM    335 1HG  GLU A  23      -9.714  29.805  -5.536  1.00  0.91           H  
ATOM    336 2HG  GLU A  23      -9.684  30.879  -4.141  1.00  0.91           H  
ATOM    337  N   PHE A  24     -12.058  27.637  -1.535  1.00  0.90           N  
ATOM    338  CA  PHE A  24     -12.611  26.515  -0.804  1.00  0.90           C  
ATOM    339  C   PHE A  24     -14.116  26.492  -0.946  1.00  0.90           C  
ATOM    340  O   PHE A  24     -14.681  25.471  -1.333  1.00  0.90           O  
ATOM    341  CB  PHE A  24     -12.204  26.621   0.664  1.00  0.90           C  
ATOM    342  CG  PHE A  24     -12.770  25.618   1.582  1.00  0.90           C  
ATOM    343  CD1 PHE A  24     -12.265  24.327   1.676  1.00  0.90           C  
ATOM    344  CD2 PHE A  24     -13.809  25.988   2.392  1.00  0.90           C  
ATOM    345  CE1 PHE A  24     -12.818  23.437   2.579  1.00  0.90           C  
ATOM    346  CE2 PHE A  24     -14.362  25.118   3.285  1.00  0.90           C  
ATOM    347  CZ  PHE A  24     -13.869  23.842   3.384  1.00  0.90           C  
ATOM    348  H   PHE A  24     -11.485  28.294  -1.016  1.00  0.90           H  
ATOM    349  HA  PHE A  24     -12.204  25.593  -1.219  1.00  0.90           H  
ATOM    350 1HB  PHE A  24     -11.115  26.577   0.738  1.00  0.90           H  
ATOM    351 2HB  PHE A  24     -12.499  27.588   1.027  1.00  0.90           H  
ATOM    352  HD1 PHE A  24     -11.424  24.027   1.040  1.00  0.90           H  
ATOM    353  HD2 PHE A  24     -14.177  27.002   2.312  1.00  0.90           H  
ATOM    354  HE1 PHE A  24     -12.428  22.425   2.663  1.00  0.90           H  
ATOM    355  HE2 PHE A  24     -15.185  25.438   3.921  1.00  0.90           H  
ATOM    356  HZ  PHE A  24     -14.304  23.154   4.105  1.00  0.90           H  
ATOM    357  N   TYR A  25     -14.768  27.627  -0.674  1.00  0.88           N  
ATOM    358  CA  TYR A  25     -16.219  27.732  -0.777  1.00  0.88           C  
ATOM    359  C   TYR A  25     -16.668  27.468  -2.212  1.00  0.88           C  
ATOM    360  O   TYR A  25     -17.661  26.772  -2.460  1.00  0.88           O  
ATOM    361  CB  TYR A  25     -16.669  29.133  -0.359  1.00  0.88           C  
ATOM    362  CG  TYR A  25     -16.449  29.434   1.102  1.00  0.88           C  
ATOM    363  CD1 TYR A  25     -16.182  30.740   1.505  1.00  0.88           C  
ATOM    364  CD2 TYR A  25     -16.489  28.417   2.034  1.00  0.88           C  
ATOM    365  CE1 TYR A  25     -15.954  31.020   2.832  1.00  0.88           C  
ATOM    366  CE2 TYR A  25     -16.260  28.697   3.368  1.00  0.88           C  
ATOM    367  CZ  TYR A  25     -15.992  29.991   3.767  1.00  0.88           C  
ATOM    368  OH  TYR A  25     -15.761  30.266   5.096  1.00  0.88           O  
ATOM    369  H   TYR A  25     -14.239  28.442  -0.362  1.00  0.88           H  
ATOM    370  HA  TYR A  25     -16.672  26.987  -0.127  1.00  0.88           H  
ATOM    371 1HB  TYR A  25     -16.117  29.876  -0.942  1.00  0.88           H  
ATOM    372 2HB  TYR A  25     -17.727  29.261  -0.581  1.00  0.88           H  
ATOM    373  HD1 TYR A  25     -16.146  31.537   0.765  1.00  0.88           H  
ATOM    374  HD2 TYR A  25     -16.694  27.394   1.718  1.00  0.88           H  
ATOM    375  HE1 TYR A  25     -15.740  32.041   3.144  1.00  0.88           H  
ATOM    376  HE2 TYR A  25     -16.286  27.895   4.103  1.00  0.88           H  
ATOM    377  HH  TYR A  25     -15.602  31.208   5.203  1.00  0.88           H  
ATOM    378  N   SER A  26     -15.909  27.997  -3.175  1.00  0.85           N  
ATOM    379  CA  SER A  26     -16.246  27.811  -4.572  1.00  0.85           C  
ATOM    380  C   SER A  26     -16.212  26.330  -4.935  1.00  0.85           C  
ATOM    381  O   SER A  26     -17.091  25.847  -5.646  1.00  0.85           O  
ATOM    382  CB  SER A  26     -15.290  28.592  -5.449  1.00  0.85           C  
ATOM    383  OG  SER A  26     -15.420  29.976  -5.223  1.00  0.85           O  
ATOM    384  H   SER A  26     -15.100  28.576  -2.942  1.00  0.85           H  
ATOM    385  HA  SER A  26     -17.257  28.182  -4.736  1.00  0.85           H  
ATOM    386 1HB  SER A  26     -14.270  28.284  -5.255  1.00  0.85           H  
ATOM    387 2HB  SER A  26     -15.503  28.368  -6.483  1.00  0.85           H  
ATOM    388  HG  SER A  26     -15.071  30.129  -4.310  1.00  0.85           H  
ATOM    389  N   TYR A  27     -15.229  25.589  -4.415  1.00  0.82           N  
ATOM    390  CA  TYR A  27     -15.155  24.167  -4.722  1.00  0.82           C  
ATOM    391  C   TYR A  27     -16.167  23.359  -3.917  1.00  0.82           C  
ATOM    392  O   TYR A  27     -16.773  22.423  -4.442  1.00  0.82           O  
ATOM    393  CB  TYR A  27     -13.760  23.616  -4.476  1.00  0.82           C  
ATOM    394  CG  TYR A  27     -12.732  24.116  -5.456  1.00  0.82           C  
ATOM    395  CD1 TYR A  27     -11.656  24.870  -5.024  1.00  0.82           C  
ATOM    396  CD2 TYR A  27     -12.882  23.832  -6.796  1.00  0.82           C  
ATOM    397  CE1 TYR A  27     -10.734  25.329  -5.928  1.00  0.82           C  
ATOM    398  CE2 TYR A  27     -11.955  24.286  -7.704  1.00  0.82           C  
ATOM    399  CZ  TYR A  27     -10.880  25.032  -7.272  1.00  0.82           C  
ATOM    400  OH  TYR A  27      -9.946  25.475  -8.181  1.00  0.82           O  
ATOM    401  H   TYR A  27     -14.510  26.033  -3.842  1.00  0.82           H  
ATOM    402  HA  TYR A  27     -15.386  24.033  -5.776  1.00  0.82           H  
ATOM    403 1HB  TYR A  27     -13.435  23.888  -3.466  1.00  0.82           H  
ATOM    404 2HB  TYR A  27     -13.793  22.534  -4.534  1.00  0.82           H  
ATOM    405  HD1 TYR A  27     -11.540  25.097  -3.965  1.00  0.82           H  
ATOM    406  HD2 TYR A  27     -13.732  23.239  -7.140  1.00  0.82           H  
ATOM    407  HE1 TYR A  27      -9.892  25.920  -5.588  1.00  0.82           H  
ATOM    408  HE2 TYR A  27     -12.070  24.048  -8.768  1.00  0.82           H  
ATOM    409  HH  TYR A  27     -10.077  25.008  -9.018  1.00  0.82           H  
ATOM    410  N   LYS A  28     -16.402  23.759  -2.664  1.00  0.80           N  
ATOM    411  CA  LYS A  28     -17.337  23.094  -1.756  1.00  0.80           C  
ATOM    412  C   LYS A  28     -18.702  22.956  -2.399  1.00  0.80           C  
ATOM    413  O   LYS A  28     -19.368  21.918  -2.272  1.00  0.80           O  
ATOM    414  CB  LYS A  28     -17.470  23.897  -0.461  1.00  0.80           C  
ATOM    415  CG  LYS A  28     -18.396  23.322   0.583  1.00  0.80           C  
ATOM    416  CD  LYS A  28     -18.376  24.179   1.862  1.00  0.80           C  
ATOM    417  CE  LYS A  28     -19.365  23.653   2.902  1.00  0.80           C  
ATOM    418  NZ  LYS A  28     -19.379  24.488   4.149  1.00  0.80           N1+
ATOM    419  H   LYS A  28     -15.873  24.544  -2.300  1.00  0.80           H  
ATOM    420  HA  LYS A  28     -16.951  22.106  -1.518  1.00  0.80           H  
ATOM    421 1HB  LYS A  28     -16.483  24.021  -0.009  1.00  0.80           H  
ATOM    422 2HB  LYS A  28     -17.837  24.889  -0.701  1.00  0.80           H  
ATOM    423 1HG  LYS A  28     -19.407  23.311   0.181  1.00  0.80           H  
ATOM    424 2HG  LYS A  28     -18.102  22.306   0.817  1.00  0.80           H  
ATOM    425 1HD  LYS A  28     -17.369  24.163   2.287  1.00  0.80           H  
ATOM    426 2HD  LYS A  28     -18.629  25.210   1.612  1.00  0.80           H  
ATOM    427 1HE  LYS A  28     -20.365  23.648   2.469  1.00  0.80           H  
ATOM    428 2HE  LYS A  28     -19.090  22.629   3.164  1.00  0.80           H  
ATOM    429 1HZ  LYS A  28     -20.044  24.100   4.802  1.00  0.80           H  
ATOM    430 2HZ  LYS A  28     -18.461  24.487   4.568  1.00  0.80           H  
ATOM    431 3HZ  LYS A  28     -19.645  25.435   3.921  1.00  0.80           H  
ATOM    432  N   LYS A  29     -19.088  24.016  -3.110  1.00  0.78           N  
ATOM    433  CA  LYS A  29     -20.358  24.143  -3.794  1.00  0.78           C  
ATOM    434  C   LYS A  29     -20.289  23.917  -5.311  1.00  0.78           C  
ATOM    435  O   LYS A  29     -21.182  24.370  -6.018  1.00  0.78           O  
ATOM    436  CB  LYS A  29     -20.916  25.533  -3.536  1.00  0.78           C  
ATOM    437  CG  LYS A  29     -21.217  25.814  -2.080  1.00  0.78           C  
ATOM    438  CD  LYS A  29     -21.738  27.221  -1.890  1.00  0.78           C  
ATOM    439  CE  LYS A  29     -22.023  27.510  -0.427  1.00  0.78           C  
ATOM    440  NZ  LYS A  29     -22.503  28.904  -0.220  1.00  0.78           N1+
ATOM    441  H   LYS A  29     -18.462  24.826  -3.128  1.00  0.78           H  
ATOM    442  HA  LYS A  29     -21.039  23.406  -3.377  1.00  0.78           H  
ATOM    443 1HB  LYS A  29     -20.192  26.279  -3.882  1.00  0.78           H  
ATOM    444 2HB  LYS A  29     -21.835  25.670  -4.106  1.00  0.78           H  
ATOM    445 1HG  LYS A  29     -21.963  25.110  -1.724  1.00  0.78           H  
ATOM    446 2HG  LYS A  29     -20.307  25.691  -1.493  1.00  0.78           H  
ATOM    447 1HD  LYS A  29     -20.997  27.934  -2.260  1.00  0.78           H  
ATOM    448 2HD  LYS A  29     -22.659  27.344  -2.462  1.00  0.78           H  
ATOM    449 1HE  LYS A  29     -22.784  26.815  -0.069  1.00  0.78           H  
ATOM    450 2HE  LYS A  29     -21.108  27.361   0.150  1.00  0.78           H  
ATOM    451 1HZ  LYS A  29     -22.683  29.059   0.762  1.00  0.78           H  
ATOM    452 2HZ  LYS A  29     -21.798  29.554  -0.542  1.00  0.78           H  
ATOM    453 3HZ  LYS A  29     -23.356  29.042  -0.746  1.00  0.78           H  
ATOM    454  N   SER A  30     -19.249  23.266  -5.835  1.00  0.77           N  
ATOM    455  CA  SER A  30     -19.179  23.084  -7.292  1.00  0.77           C  
ATOM    456  C   SER A  30     -19.114  21.630  -7.762  1.00  0.77           C  
ATOM    457  O   SER A  30     -18.195  20.876  -7.438  1.00  0.77           O  
ATOM    458  CB  SER A  30     -17.993  23.823  -7.844  1.00  0.77           C  
ATOM    459  OG  SER A  30     -17.881  23.626  -9.220  1.00  0.77           O  
ATOM    460  H   SER A  30     -18.499  22.917  -5.242  1.00  0.77           H  
ATOM    461  HA  SER A  30     -20.074  23.525  -7.733  1.00  0.77           H  
ATOM    462 1HB  SER A  30     -18.115  24.881  -7.648  1.00  0.77           H  
ATOM    463 2HB  SER A  30     -17.088  23.492  -7.345  1.00  0.77           H  
ATOM    464  HG  SER A  30     -18.759  23.897  -9.586  1.00  0.77           H  
ATOM    465  N   GLY A  31     -20.118  21.251  -8.543  1.00  0.75           N  
ATOM    466  CA  GLY A  31     -20.271  19.911  -9.106  1.00  0.75           C  
ATOM    467  C   GLY A  31     -21.071  18.987  -8.196  1.00  0.75           C  
ATOM    468  O   GLY A  31     -21.017  17.797  -8.507  1.00  0.75           O  
ATOM    469  H   GLY A  31     -20.826  21.942  -8.759  1.00  0.75           H  
ATOM    470 1HA  GLY A  31     -20.776  19.989 -10.067  1.00  0.75           H  
ATOM    471 2HA  GLY A  31     -19.288  19.481  -9.294  1.00  0.75           H  
ATOM    472  N   ILE A  32     -22.258  19.519  -7.949  1.00  0.74           N  
ATOM    473  CA  ILE A  32     -22.893  19.246  -6.666  1.00  0.74           C  
ATOM    474  C   ILE A  32     -24.369  19.518  -6.804  1.00  0.74           C  
ATOM    475  O   ILE A  32     -24.754  20.433  -7.549  1.00  0.74           O  
ATOM    476  CB  ILE A  32     -22.341  20.131  -5.530  1.00  0.74           C  
ATOM    477  CG1 ILE A  32     -22.826  19.628  -4.170  1.00  0.74           C  
ATOM    478  CG2 ILE A  32     -22.831  21.531  -5.742  1.00  0.74           C  
ATOM    479  CD1 ILE A  32     -22.090  20.212  -3.016  1.00  0.74           C  
ATOM    480  H   ILE A  32     -22.914  19.389  -8.706  1.00  0.74           H  
ATOM    481  HA  ILE A  32     -22.754  18.196  -6.405  1.00  0.74           H  
ATOM    482  HB  ILE A  32     -21.250  20.113  -5.527  1.00  0.74           H  
ATOM    483 1HG1 ILE A  32     -23.873  19.886  -4.038  1.00  0.74           H  
ATOM    484 2HG1 ILE A  32     -22.722  18.537  -4.128  1.00  0.74           H  
ATOM    485 1HG2 ILE A  32     -22.466  22.166  -4.948  1.00  0.74           H  
ATOM    486 2HG2 ILE A  32     -22.476  21.905  -6.700  1.00  0.74           H  
ATOM    487 3HG2 ILE A  32     -23.919  21.535  -5.729  1.00  0.74           H  
ATOM    488 1HD1 ILE A  32     -22.514  19.792  -2.112  1.00  0.74           H  
ATOM    489 2HD1 ILE A  32     -21.029  19.955  -3.084  1.00  0.74           H  
ATOM    490 3HD1 ILE A  32     -22.204  21.290  -3.012  1.00  0.74           H  
ATOM    491  N   THR A  33     -25.182  18.784  -6.065  1.00  0.73           N  
ATOM    492  CA  THR A  33     -26.591  19.097  -6.048  1.00  0.73           C  
ATOM    493  C   THR A  33     -26.941  19.736  -4.701  1.00  0.73           C  
ATOM    494  O   THR A  33     -26.507  19.265  -3.647  1.00  0.73           O  
ATOM    495  CB  THR A  33     -27.449  17.848  -6.323  1.00  0.73           C  
ATOM    496  CG2 THR A  33     -28.941  18.219  -6.304  1.00  0.73           C  
ATOM    497  OG1 THR A  33     -27.122  17.320  -7.617  1.00  0.73           O  
ATOM    498  H   THR A  33     -24.825  18.012  -5.495  1.00  0.73           H  
ATOM    499  HA  THR A  33     -26.796  19.818  -6.826  1.00  0.73           H  
ATOM    500  HB  THR A  33     -27.238  17.091  -5.581  1.00  0.73           H  
ATOM    501  HG1 THR A  33     -27.691  16.571  -7.799  1.00  0.73           H  
ATOM    502 1HG2 THR A  33     -29.542  17.332  -6.508  1.00  0.73           H  
ATOM    503 2HG2 THR A  33     -29.219  18.618  -5.332  1.00  0.73           H  
ATOM    504 3HG2 THR A  33     -29.140  18.973  -7.067  1.00  0.73           H  
ATOM    505  N   GLU A  34     -27.685  20.830  -4.737  1.00  0.73           N  
ATOM    506  CA  GLU A  34     -28.146  21.468  -3.512  1.00  0.73           C  
ATOM    507  C   GLU A  34     -29.642  21.330  -3.345  1.00  0.73           C  
ATOM    508  O   GLU A  34     -30.403  21.325  -4.314  1.00  0.73           O  
ATOM    509  CB  GLU A  34     -27.724  22.933  -3.401  1.00  0.73           C  
ATOM    510  CG  GLU A  34     -26.216  23.181  -3.144  1.00  0.73           C  
ATOM    511  CD  GLU A  34     -25.861  24.682  -2.938  1.00  0.73           C  
ATOM    512  OE1 GLU A  34     -26.622  25.534  -3.347  1.00  0.73           O  
ATOM    513  OE2 GLU A  34     -24.852  24.948  -2.324  1.00  0.73           O1-
ATOM    514  H   GLU A  34     -27.973  21.182  -5.647  1.00  0.73           H  
ATOM    515  HA  GLU A  34     -27.696  20.950  -2.676  1.00  0.73           H  
ATOM    516 1HB  GLU A  34     -27.978  23.422  -4.324  1.00  0.73           H  
ATOM    517 2HB  GLU A  34     -28.293  23.418  -2.607  1.00  0.73           H  
ATOM    518 1HG  GLU A  34     -25.935  22.634  -2.247  1.00  0.73           H  
ATOM    519 2HG  GLU A  34     -25.634  22.773  -3.965  1.00  0.73           H  
ATOM    520  N   VAL A  35     -30.046  21.219  -2.093  1.00  0.75           N  
ATOM    521  CA  VAL A  35     -31.431  21.051  -1.726  1.00  0.75           C  
ATOM    522  C   VAL A  35     -32.109  22.398  -1.514  1.00  0.75           C  
ATOM    523  O   VAL A  35     -31.647  23.228  -0.721  1.00  0.75           O  
ATOM    524  CB  VAL A  35     -31.500  20.238  -0.428  1.00  0.75           C  
ATOM    525  CG1 VAL A  35     -32.896  20.058  -0.025  1.00  0.75           C  
ATOM    526  CG2 VAL A  35     -30.815  18.928  -0.610  1.00  0.75           C  
ATOM    527  H   VAL A  35     -29.357  21.236  -1.361  1.00  0.75           H  
ATOM    528  HA  VAL A  35     -31.946  20.511  -2.526  1.00  0.75           H  
ATOM    529  HB  VAL A  35     -31.003  20.792   0.364  1.00  0.75           H  
ATOM    530 1HG1 VAL A  35     -32.946  19.493   0.908  1.00  0.75           H  
ATOM    531 2HG1 VAL A  35     -33.382  21.016   0.110  1.00  0.75           H  
ATOM    532 3HG1 VAL A  35     -33.388  19.511  -0.807  1.00  0.75           H  
ATOM    533 1HG2 VAL A  35     -30.859  18.370   0.316  1.00  0.75           H  
ATOM    534 2HG2 VAL A  35     -31.308  18.362  -1.403  1.00  0.75           H  
ATOM    535 3HG2 VAL A  35     -29.780  19.114  -0.874  1.00  0.75           H  
ATOM    536  N   CYS A  36     -33.232  22.608  -2.178  1.00  0.79           N  
ATOM    537  CA  CYS A  36     -33.960  23.866  -2.085  1.00  0.79           C  
ATOM    538  C   CYS A  36     -34.732  23.947  -0.770  1.00  0.79           C  
ATOM    539  O   CYS A  36     -35.958  23.844  -0.745  1.00  0.79           O  
ATOM    540  CB  CYS A  36     -34.942  23.984  -3.237  1.00  0.79           C  
ATOM    541  SG  CYS A  36     -34.172  23.917  -4.840  1.00  0.79           S  
ATOM    542  H   CYS A  36     -33.561  21.887  -2.819  1.00  0.79           H  
ATOM    543  HA  CYS A  36     -33.246  24.688  -2.134  1.00  0.79           H  
ATOM    544 1HB  CYS A  36     -35.665  23.187  -3.170  1.00  0.79           H  
ATOM    545 2HB  CYS A  36     -35.481  24.926  -3.160  1.00  0.79           H  
ATOM    546  HG  CYS A  36     -33.810  22.611  -4.731  1.00  0.79           H  
ATOM    547  N   ARG A  37     -33.995  24.173   0.314  1.00  0.85           N  
ATOM    548  CA  ARG A  37     -34.514  24.161   1.686  1.00  0.85           C  
ATOM    549  C   ARG A  37     -35.153  25.470   2.126  1.00  0.85           C  
ATOM    550  O   ARG A  37     -35.602  25.575   3.266  1.00  0.85           O  
ATOM    551  CB  ARG A  37     -33.398  23.890   2.692  1.00  0.85           C  
ATOM    552  CG  ARG A  37     -32.758  22.537   2.639  1.00  0.85           C  
ATOM    553  CD  ARG A  37     -31.689  22.399   3.660  1.00  0.85           C  
ATOM    554  NE  ARG A  37     -32.203  22.352   5.053  1.00  0.85           N  
ATOM    555  CZ  ARG A  37     -31.437  22.569   6.155  1.00  0.85           C  
ATOM    556  NH1 ARG A  37     -30.164  22.870   6.006  1.00  0.85           N1+
ATOM    557  NH2 ARG A  37     -31.940  22.474   7.387  1.00  0.85           N  
ATOM    558  H   ARG A  37     -32.989  24.248   0.162  1.00  0.85           H  
ATOM    559  HA  ARG A  37     -35.257  23.363   1.761  1.00  0.85           H  
ATOM    560 1HB  ARG A  37     -32.609  24.627   2.555  1.00  0.85           H  
ATOM    561 2HB  ARG A  37     -33.790  24.020   3.699  1.00  0.85           H  
ATOM    562 1HG  ARG A  37     -33.505  21.758   2.797  1.00  0.85           H  
ATOM    563 2HG  ARG A  37     -32.302  22.412   1.670  1.00  0.85           H  
ATOM    564 1HD  ARG A  37     -31.157  21.479   3.466  1.00  0.85           H  
ATOM    565 2HD  ARG A  37     -31.001  23.239   3.578  1.00  0.85           H  
ATOM    566  HE  ARG A  37     -33.184  22.116   5.191  1.00  0.85           H  
ATOM    567 1HH1 ARG A  37     -29.766  22.939   5.081  1.00  0.85           H  
ATOM    568 2HH1 ARG A  37     -29.584  23.024   6.820  1.00  0.85           H  
ATOM    569 1HH2 ARG A  37     -32.921  22.200   7.554  1.00  0.85           H  
ATOM    570 2HH2 ARG A  37     -31.345  22.636   8.182  1.00  0.85           H  
ATOM    571  N   GLU A  38     -35.179  26.478   1.263  1.00  0.92           N  
ATOM    572  CA  GLU A  38     -35.734  27.767   1.666  1.00  0.92           C  
ATOM    573  C   GLU A  38     -37.149  27.670   2.217  1.00  0.92           C  
ATOM    574  O   GLU A  38     -37.443  28.234   3.272  1.00  0.92           O  
ATOM    575  CB  GLU A  38     -35.742  28.744   0.493  1.00  0.92           C  
ATOM    576  CG  GLU A  38     -36.316  30.114   0.844  1.00  0.92           C  
ATOM    577  CD  GLU A  38     -36.296  31.100  -0.304  1.00  0.92           C  
ATOM    578  OE1 GLU A  38     -35.798  30.769  -1.355  1.00  0.92           O  
ATOM    579  OE2 GLU A  38     -36.808  32.189  -0.121  1.00  0.92           O1-
ATOM    580  H   GLU A  38     -34.810  26.345   0.332  1.00  0.92           H  
ATOM    581  HA  GLU A  38     -35.099  28.179   2.449  1.00  0.92           H  
ATOM    582 1HB  GLU A  38     -34.725  28.885   0.127  1.00  0.92           H  
ATOM    583 2HB  GLU A  38     -36.333  28.329  -0.323  1.00  0.92           H  
ATOM    584 1HG  GLU A  38     -37.349  29.979   1.168  1.00  0.92           H  
ATOM    585 2HG  GLU A  38     -35.758  30.528   1.682  1.00  0.92           H  
ATOM    586  N   GLU A  39     -38.034  26.943   1.539  1.00  1.02           N  
ATOM    587  CA  GLU A  39     -39.401  26.871   2.035  1.00  1.02           C  
ATOM    588  C   GLU A  39     -39.460  26.197   3.400  1.00  1.02           C  
ATOM    589  O   GLU A  39     -40.218  26.622   4.276  1.00  1.02           O  
ATOM    590  CB  GLU A  39     -40.293  26.136   1.037  1.00  1.02           C  
ATOM    591  CG  GLU A  39     -40.541  26.916  -0.255  1.00  1.02           C  
ATOM    592  CD  GLU A  39     -41.387  26.168  -1.257  1.00  1.02           C  
ATOM    593  OE1 GLU A  39     -41.680  25.021  -1.022  1.00  1.02           O  
ATOM    594  OE2 GLU A  39     -41.740  26.749  -2.257  1.00  1.02           O1-
ATOM    595  H   GLU A  39     -37.761  26.472   0.687  1.00  1.02           H  
ATOM    596  HA  GLU A  39     -39.778  27.888   2.144  1.00  1.02           H  
ATOM    597 1HB  GLU A  39     -39.834  25.183   0.773  1.00  1.02           H  
ATOM    598 2HB  GLU A  39     -41.257  25.922   1.497  1.00  1.02           H  
ATOM    599 1HG  GLU A  39     -41.035  27.854  -0.008  1.00  1.02           H  
ATOM    600 2HG  GLU A  39     -39.577  27.154  -0.705  1.00  1.02           H  
ATOM    601  N   ALA A  40     -38.648  25.152   3.586  1.00  1.14           N  
ATOM    602  CA  ALA A  40     -38.603  24.440   4.855  1.00  1.14           C  
ATOM    603  C   ALA A  40     -38.092  25.349   5.954  1.00  1.14           C  
ATOM    604  O   ALA A  40     -38.633  25.382   7.059  1.00  1.14           O  
ATOM    605  CB  ALA A  40     -37.702  23.228   4.746  1.00  1.14           C  
ATOM    606  H   ALA A  40     -38.039  24.862   2.833  1.00  1.14           H  
ATOM    607  HA  ALA A  40     -39.613  24.126   5.113  1.00  1.14           H  
ATOM    608 1HB  ALA A  40     -37.682  22.708   5.699  1.00  1.14           H  
ATOM    609 2HB  ALA A  40     -38.071  22.554   3.974  1.00  1.14           H  
ATOM    610 3HB  ALA A  40     -36.692  23.544   4.490  1.00  1.14           H  
ATOM    611  N   ARG A  41     -37.069  26.138   5.633  1.00  1.26           N  
ATOM    612  CA  ARG A  41     -36.500  27.039   6.611  1.00  1.26           C  
ATOM    613  C   ARG A  41     -37.514  28.085   7.015  1.00  1.26           C  
ATOM    614  O   ARG A  41     -37.676  28.374   8.202  1.00  1.26           O  
ATOM    615  CB  ARG A  41     -35.268  27.716   6.040  1.00  1.26           C  
ATOM    616  CG  ARG A  41     -34.041  26.832   5.877  1.00  1.26           C  
ATOM    617  CD  ARG A  41     -32.968  27.566   5.166  1.00  1.26           C  
ATOM    618  NE  ARG A  41     -31.750  26.790   5.021  1.00  1.26           N  
ATOM    619  CZ  ARG A  41     -30.731  27.136   4.211  1.00  1.26           C  
ATOM    620  NH1 ARG A  41     -30.816  28.226   3.482  1.00  1.26           N1+
ATOM    621  NH2 ARG A  41     -29.645  26.391   4.148  1.00  1.26           N  
ATOM    622  H   ARG A  41     -36.659  26.085   4.702  1.00  1.26           H  
ATOM    623  HA  ARG A  41     -36.214  26.465   7.491  1.00  1.26           H  
ATOM    624 1HB  ARG A  41     -35.507  28.114   5.056  1.00  1.26           H  
ATOM    625 2HB  ARG A  41     -34.992  28.557   6.672  1.00  1.26           H  
ATOM    626 1HG  ARG A  41     -33.668  26.544   6.858  1.00  1.26           H  
ATOM    627 2HG  ARG A  41     -34.295  25.942   5.315  1.00  1.26           H  
ATOM    628 1HD  ARG A  41     -33.324  27.824   4.169  1.00  1.26           H  
ATOM    629 2HD  ARG A  41     -32.730  28.476   5.712  1.00  1.26           H  
ATOM    630  HE  ARG A  41     -31.656  25.951   5.574  1.00  1.26           H  
ATOM    631 1HH1 ARG A  41     -31.645  28.801   3.529  1.00  1.26           H  
ATOM    632 2HH1 ARG A  41     -30.052  28.490   2.876  1.00  1.26           H  
ATOM    633 1HH2 ARG A  41     -29.571  25.559   4.710  1.00  1.26           H  
ATOM    634 2HH2 ARG A  41     -28.885  26.662   3.541  1.00  1.26           H  
ATOM    635  N   ARG A  42     -38.251  28.618   6.041  1.00  1.41           N  
ATOM    636  CA  ARG A  42     -39.250  29.619   6.361  1.00  1.41           C  
ATOM    637  C   ARG A  42     -40.353  29.013   7.213  1.00  1.41           C  
ATOM    638  O   ARG A  42     -40.774  29.599   8.213  1.00  1.41           O  
ATOM    639  CB  ARG A  42     -39.833  30.213   5.089  1.00  1.41           C  
ATOM    640  CG  ARG A  42     -38.887  31.144   4.319  1.00  1.41           C  
ATOM    641  CD  ARG A  42     -39.526  31.689   3.087  1.00  1.41           C  
ATOM    642  NE  ARG A  42     -38.621  32.552   2.326  1.00  1.41           N  
ATOM    643  CZ  ARG A  42     -38.404  33.850   2.563  1.00  1.41           C  
ATOM    644  NH1 ARG A  42     -39.016  34.481   3.548  1.00  1.41           N1+
ATOM    645  NH2 ARG A  42     -37.561  34.474   1.777  1.00  1.41           N  
ATOM    646  H   ARG A  42     -38.090  28.349   5.068  1.00  1.41           H  
ATOM    647  HA  ARG A  42     -38.772  30.418   6.926  1.00  1.41           H  
ATOM    648 1HB  ARG A  42     -40.115  29.403   4.414  1.00  1.41           H  
ATOM    649 2HB  ARG A  42     -40.737  30.773   5.328  1.00  1.41           H  
ATOM    650 1HG  ARG A  42     -38.604  31.978   4.958  1.00  1.41           H  
ATOM    651 2HG  ARG A  42     -37.994  30.594   4.025  1.00  1.41           H  
ATOM    652 1HD  ARG A  42     -39.819  30.857   2.444  1.00  1.41           H  
ATOM    653 2HD  ARG A  42     -40.405  32.269   3.357  1.00  1.41           H  
ATOM    654  HE  ARG A  42     -38.096  32.155   1.532  1.00  1.41           H  
ATOM    655 1HH1 ARG A  42     -39.663  33.982   4.143  1.00  1.41           H  
ATOM    656 2HH1 ARG A  42     -38.837  35.461   3.707  1.00  1.41           H  
ATOM    657 1HH2 ARG A  42     -37.119  33.929   1.021  1.00  1.41           H  
ATOM    658 2HH2 ARG A  42     -37.360  35.452   1.907  1.00  1.41           H  
ATOM    659  N   ALA A  43     -40.774  27.795   6.875  1.00  1.56           N  
ATOM    660  CA  ALA A  43     -41.811  27.145   7.649  1.00  1.56           C  
ATOM    661  C   ALA A  43     -41.366  26.960   9.091  1.00  1.56           C  
ATOM    662  O   ALA A  43     -42.120  27.229  10.031  1.00  1.56           O  
ATOM    663  CB  ALA A  43     -42.134  25.797   7.033  1.00  1.56           C  
ATOM    664  H   ALA A  43     -40.404  27.327   6.047  1.00  1.56           H  
ATOM    665  HA  ALA A  43     -42.697  27.778   7.640  1.00  1.56           H  
ATOM    666 1HB  ALA A  43     -42.919  25.303   7.608  1.00  1.56           H  
ATOM    667 2HB  ALA A  43     -42.460  25.930   6.006  1.00  1.56           H  
ATOM    668 3HB  ALA A  43     -41.236  25.189   7.050  1.00  1.56           H  
ATOM    669  N   LEU A  44     -40.105  26.586   9.298  1.00  1.71           N  
ATOM    670  CA  LEU A  44     -39.673  26.361  10.662  1.00  1.71           C  
ATOM    671  C   LEU A  44     -39.517  27.678  11.423  1.00  1.71           C  
ATOM    672  O   LEU A  44     -39.940  27.776  12.576  1.00  1.71           O  
ATOM    673  CB  LEU A  44     -38.380  25.546  10.664  1.00  1.71           C  
ATOM    674  CG  LEU A  44     -38.555  24.109  10.123  1.00  1.71           C  
ATOM    675  CD1 LEU A  44     -37.208  23.394  10.076  1.00  1.71           C  
ATOM    676  CD2 LEU A  44     -39.564  23.366  10.964  1.00  1.71           C  
ATOM    677  H   LEU A  44     -39.484  26.384   8.511  1.00  1.71           H  
ATOM    678  HA  LEU A  44     -40.437  25.771  11.163  1.00  1.71           H  
ATOM    679 1HB  LEU A  44     -37.654  26.056  10.026  1.00  1.71           H  
ATOM    680 2HB  LEU A  44     -37.983  25.495  11.671  1.00  1.71           H  
ATOM    681  HG  LEU A  44     -38.929  24.166   9.116  1.00  1.71           H  
ATOM    682 1HD1 LEU A  44     -37.342  22.398   9.669  1.00  1.71           H  
ATOM    683 2HD1 LEU A  44     -36.523  23.956   9.441  1.00  1.71           H  
ATOM    684 3HD1 LEU A  44     -36.801  23.324  11.080  1.00  1.71           H  
ATOM    685 1HD2 LEU A  44     -39.708  22.372  10.573  1.00  1.71           H  
ATOM    686 2HD2 LEU A  44     -39.211  23.297  11.962  1.00  1.71           H  
ATOM    687 3HD2 LEU A  44     -40.517  23.899  10.947  1.00  1.71           H  
ATOM    688  N   LYS A  45     -39.007  28.725  10.764  1.00  1.83           N  
ATOM    689  CA  LYS A  45     -38.827  30.023  11.423  1.00  1.83           C  
ATOM    690  C   LYS A  45     -40.151  30.619  11.885  1.00  1.83           C  
ATOM    691  O   LYS A  45     -40.224  31.244  12.944  1.00  1.83           O  
ATOM    692  CB  LYS A  45     -38.113  31.018  10.505  1.00  1.83           C  
ATOM    693  CG  LYS A  45     -36.622  30.737  10.277  1.00  1.83           C  
ATOM    694  CD  LYS A  45     -36.012  31.764   9.329  1.00  1.83           C  
ATOM    695  CE  LYS A  45     -34.534  31.497   9.086  1.00  1.83           C  
ATOM    696  NZ  LYS A  45     -33.934  32.503   8.157  1.00  1.83           N1+
ATOM    697  H   LYS A  45     -38.694  28.611   9.799  1.00  1.83           H  
ATOM    698  HA  LYS A  45     -38.208  29.870  12.306  1.00  1.83           H  
ATOM    699 1HB  LYS A  45     -38.605  31.010   9.528  1.00  1.83           H  
ATOM    700 2HB  LYS A  45     -38.215  32.023  10.911  1.00  1.83           H  
ATOM    701 1HG  LYS A  45     -36.100  30.785  11.231  1.00  1.83           H  
ATOM    702 2HG  LYS A  45     -36.491  29.742   9.867  1.00  1.83           H  
ATOM    703 1HD  LYS A  45     -36.540  31.722   8.374  1.00  1.83           H  
ATOM    704 2HD  LYS A  45     -36.132  32.762   9.747  1.00  1.83           H  
ATOM    705 1HE  LYS A  45     -34.003  31.532  10.036  1.00  1.83           H  
ATOM    706 2HE  LYS A  45     -34.419  30.503   8.651  1.00  1.83           H  
ATOM    707 1HZ  LYS A  45     -32.955  32.295   8.018  1.00  1.83           H  
ATOM    708 2HZ  LYS A  45     -34.413  32.472   7.269  1.00  1.83           H  
ATOM    709 3HZ  LYS A  45     -34.027  33.427   8.555  1.00  1.83           H  
ATOM    710  N   ASP A  46     -41.208  30.383  11.112  1.00  1.91           N  
ATOM    711  CA  ASP A  46     -42.538  30.886  11.425  1.00  1.91           C  
ATOM    712  C   ASP A  46     -43.366  29.938  12.302  1.00  1.91           C  
ATOM    713  O   ASP A  46     -44.528  30.226  12.594  1.00  1.91           O  
ATOM    714  CB  ASP A  46     -43.300  31.198  10.135  1.00  1.91           C  
ATOM    715  CG  ASP A  46     -42.758  32.424   9.387  1.00  1.91           C  
ATOM    716  OD1 ASP A  46     -42.165  33.278  10.013  1.00  1.91           O  
ATOM    717  OD2 ASP A  46     -42.954  32.502   8.198  1.00  1.91           O1-
ATOM    718  H   ASP A  46     -41.075  29.870  10.237  1.00  1.91           H  
ATOM    719  HA  ASP A  46     -42.419  31.819  11.973  1.00  1.91           H  
ATOM    720 1HB  ASP A  46     -43.215  30.337   9.466  1.00  1.91           H  
ATOM    721 2HB  ASP A  46     -44.355  31.345  10.355  1.00  1.91           H  
ATOM    722  N   GLY A  47     -42.796  28.794  12.698  1.00  1.92           N  
ATOM    723  CA  GLY A  47     -43.511  27.835  13.531  1.00  1.92           C  
ATOM    724  C   GLY A  47     -44.540  26.992  12.777  1.00  1.92           C  
ATOM    725  O   GLY A  47     -45.417  26.370  13.388  1.00  1.92           O  
ATOM    726  H   GLY A  47     -41.827  28.585  12.460  1.00  1.92           H  
ATOM    727 1HA  GLY A  47     -42.780  27.175  14.000  1.00  1.92           H  
ATOM    728 2HA  GLY A  47     -44.007  28.371  14.338  1.00  1.92           H  
ATOM    729  N   VAL A  48     -44.447  26.926  11.452  1.00  1.84           N  
ATOM    730  CA  VAL A  48     -45.449  26.196  10.701  1.00  1.84           C  
ATOM    731  C   VAL A  48     -45.082  24.731  10.630  1.00  1.84           C  
ATOM    732  O   VAL A  48     -44.686  24.195   9.589  1.00  1.84           O  
ATOM    733  CB  VAL A  48     -45.564  26.764   9.289  1.00  1.84           C  
ATOM    734  CG1 VAL A  48     -46.695  26.094   8.561  1.00  1.84           C  
ATOM    735  CG2 VAL A  48     -45.732  28.262   9.369  1.00  1.84           C  
ATOM    736  H   VAL A  48     -43.681  27.376  10.962  1.00  1.84           H  
ATOM    737  HA  VAL A  48     -46.411  26.299  11.204  1.00  1.84           H  
ATOM    738  HB  VAL A  48     -44.655  26.540   8.747  1.00  1.84           H  
ATOM    739 1HG1 VAL A  48     -46.760  26.480   7.546  1.00  1.84           H  
ATOM    740 2HG1 VAL A  48     -46.513  25.043   8.538  1.00  1.84           H  
ATOM    741 3HG1 VAL A  48     -47.631  26.288   9.084  1.00  1.84           H  
ATOM    742 1HG2 VAL A  48     -45.789  28.683   8.366  1.00  1.84           H  
ATOM    743 2HG2 VAL A  48     -46.641  28.500   9.918  1.00  1.84           H  
ATOM    744 3HG2 VAL A  48     -44.875  28.680   9.890  1.00  1.84           H  
ATOM    745  N   ALA A  49     -45.315  24.070  11.752  1.00  1.69           N  
ATOM    746  CA  ALA A  49     -44.979  22.674  11.958  1.00  1.69           C  
ATOM    747  C   ALA A  49     -45.682  21.778  10.964  1.00  1.69           C  
ATOM    748  O   ALA A  49     -45.184  20.703  10.686  1.00  1.69           O  
ATOM    749  CB  ALA A  49     -45.326  22.241  13.371  1.00  1.69           C  
ATOM    750  H   ALA A  49     -45.664  24.635  12.527  1.00  1.69           H  
ATOM    751  HA  ALA A  49     -43.904  22.563  11.808  1.00  1.69           H  
ATOM    752 1HB  ALA A  49     -45.039  21.205  13.523  1.00  1.69           H  
ATOM    753 2HB  ALA A  49     -44.790  22.872  14.082  1.00  1.69           H  
ATOM    754 3HB  ALA A  49     -46.398  22.344  13.530  1.00  1.69           H  
ATOM    755  N   THR A  50     -46.852  22.200  10.474  1.00  1.49           N  
ATOM    756  CA  THR A  50     -47.701  21.408   9.580  1.00  1.49           C  
ATOM    757  C   THR A  50     -47.526  21.742   8.100  1.00  1.49           C  
ATOM    758  O   THR A  50     -48.310  21.285   7.255  1.00  1.49           O  
ATOM    759  CB  THR A  50     -49.181  21.587   9.963  1.00  1.49           C  
ATOM    760  CG2 THR A  50     -49.426  21.137  11.381  1.00  1.49           C  
ATOM    761  OG1 THR A  50     -49.556  22.974   9.848  1.00  1.49           O  
ATOM    762  H   THR A  50     -47.171  23.117  10.751  1.00  1.49           H  
ATOM    763  HA  THR A  50     -47.442  20.361   9.691  1.00  1.49           H  
ATOM    764  HB  THR A  50     -49.790  20.989   9.307  1.00  1.49           H  
ATOM    765  HG1 THR A  50     -50.507  23.073  10.023  1.00  1.49           H  
ATOM    766 1HG2 THR A  50     -50.481  21.265  11.623  1.00  1.49           H  
ATOM    767 2HG2 THR A  50     -49.164  20.105  11.465  1.00  1.49           H  
ATOM    768 3HG2 THR A  50     -48.821  21.725  12.067  1.00  1.49           H  
ATOM    769  N   GLY A  51     -46.486  22.524   7.788  1.00  1.29           N  
ATOM    770  CA  GLY A  51     -46.176  22.981   6.435  1.00  1.29           C  
ATOM    771  C   GLY A  51     -45.994  21.884   5.373  1.00  1.29           C  
ATOM    772  O   GLY A  51     -46.198  22.153   4.191  1.00  1.29           O  
ATOM    773  H   GLY A  51     -45.878  22.859   8.539  1.00  1.29           H  
ATOM    774 1HA  GLY A  51     -46.970  23.654   6.110  1.00  1.29           H  
ATOM    775 2HA  GLY A  51     -45.272  23.588   6.479  1.00  1.29           H  
ATOM    776  N   GLY A  52     -45.595  20.668   5.764  1.00  1.10           N  
ATOM    777  CA  GLY A  52     -45.423  19.591   4.778  1.00  1.10           C  
ATOM    778  C   GLY A  52     -44.036  19.578   4.145  1.00  1.10           C  
ATOM    779  O   GLY A  52     -43.896  19.741   2.932  1.00  1.10           O  
ATOM    780  H   GLY A  52     -45.432  20.484   6.743  1.00  1.10           H  
ATOM    781 1HA  GLY A  52     -45.598  18.630   5.265  1.00  1.10           H  
ATOM    782 2HA  GLY A  52     -46.180  19.682   4.001  1.00  1.10           H  
ATOM    783  N   HIS A  53     -42.999  19.484   4.971  1.00  0.96           N  
ATOM    784  CA  HIS A  53     -41.643  19.525   4.441  1.00  0.96           C  
ATOM    785  C   HIS A  53     -40.594  18.819   5.308  1.00  0.96           C  
ATOM    786  O   HIS A  53     -40.730  18.718   6.531  1.00  0.96           O  
ATOM    787  CB  HIS A  53     -41.226  20.989   4.330  1.00  0.96           C  
ATOM    788  CG  HIS A  53     -41.184  21.592   5.674  1.00  0.96           C  
ATOM    789  CD2 HIS A  53     -42.104  22.267   6.387  1.00  0.96           C  
ATOM    790  ND1 HIS A  53     -40.095  21.485   6.471  1.00  0.96           N  
ATOM    791  CE1 HIS A  53     -40.323  22.053   7.611  1.00  0.96           C  
ATOM    792  NE2 HIS A  53     -41.547  22.535   7.606  1.00  0.96           N  
ATOM    793  H   HIS A  53     -43.160  19.360   5.959  1.00  0.96           H  
ATOM    794  HA  HIS A  53     -41.624  19.066   3.453  1.00  0.96           H  
ATOM    795 1HB  HIS A  53     -40.231  21.057   3.885  1.00  0.96           H  
ATOM    796 2HB  HIS A  53     -41.924  21.542   3.702  1.00  0.96           H  
ATOM    797  HD1 HIS A  53     -39.242  20.992   6.242  1.00  0.96           H  
ATOM    798  HD2 HIS A  53     -43.119  22.579   6.172  1.00  0.96           H  
ATOM    799  HE1 HIS A  53     -39.551  22.042   8.349  1.00  0.96           H  
ATOM    800  N   ALA A  54     -39.506  18.404   4.664  1.00  0.85           N  
ATOM    801  CA  ALA A  54     -38.311  17.916   5.338  1.00  0.85           C  
ATOM    802  C   ALA A  54     -37.692  19.026   6.148  1.00  0.85           C  
ATOM    803  O   ALA A  54     -37.799  20.195   5.790  1.00  0.85           O  
ATOM    804  CB  ALA A  54     -37.326  17.388   4.344  1.00  0.85           C  
ATOM    805  H   ALA A  54     -39.491  18.419   3.645  1.00  0.85           H  
ATOM    806  HA  ALA A  54     -38.590  17.128   6.023  1.00  0.85           H  
ATOM    807 1HB  ALA A  54     -36.454  17.029   4.865  1.00  0.85           H  
ATOM    808 2HB  ALA A  54     -37.796  16.587   3.816  1.00  0.85           H  
ATOM    809 3HB  ALA A  54     -37.035  18.177   3.647  1.00  0.85           H  
ATOM    810  N   VAL A  55     -37.029  18.676   7.234  1.00  0.78           N  
ATOM    811  CA  VAL A  55     -36.427  19.698   8.071  1.00  0.78           C  
ATOM    812  C   VAL A  55     -34.920  19.859   7.854  1.00  0.78           C  
ATOM    813  O   VAL A  55     -34.322  20.824   8.345  1.00  0.78           O  
ATOM    814  CB  VAL A  55     -36.688  19.324   9.534  1.00  0.78           C  
ATOM    815  CG1 VAL A  55     -38.153  19.217   9.765  1.00  0.78           C  
ATOM    816  CG2 VAL A  55     -36.026  18.029   9.858  1.00  0.78           C  
ATOM    817  H   VAL A  55     -36.967  17.702   7.499  1.00  0.78           H  
ATOM    818  HA  VAL A  55     -36.915  20.650   7.857  1.00  0.78           H  
ATOM    819  HB  VAL A  55     -36.317  20.098  10.174  1.00  0.78           H  
ATOM    820 1HG1 VAL A  55     -38.324  18.952  10.802  1.00  0.78           H  
ATOM    821 2HG1 VAL A  55     -38.625  20.166   9.541  1.00  0.78           H  
ATOM    822 3HG1 VAL A  55     -38.576  18.442   9.125  1.00  0.78           H  
ATOM    823 1HG2 VAL A  55     -36.218  17.772  10.898  1.00  0.78           H  
ATOM    824 2HG2 VAL A  55     -36.436  17.261   9.207  1.00  0.78           H  
ATOM    825 3HG2 VAL A  55     -34.954  18.111   9.703  1.00  0.78           H  
ATOM    826  N   SER A  56     -34.325  18.945   7.083  1.00  0.73           N  
ATOM    827  CA  SER A  56     -32.880  18.935   6.864  1.00  0.73           C  
ATOM    828  C   SER A  56     -32.415  18.310   5.562  1.00  0.73           C  
ATOM    829  O   SER A  56     -32.974  17.331   5.065  1.00  0.73           O  
ATOM    830  CB  SER A  56     -32.170  18.214   7.998  1.00  0.73           C  
ATOM    831  OG  SER A  56     -30.772  18.126   7.757  1.00  0.73           O  
ATOM    832  H   SER A  56     -34.895  18.225   6.666  1.00  0.73           H  
ATOM    833  HA  SER A  56     -32.546  19.962   6.863  1.00  0.73           H  
ATOM    834 1HB  SER A  56     -32.345  18.749   8.929  1.00  0.73           H  
ATOM    835 2HB  SER A  56     -32.584  17.224   8.108  1.00  0.73           H  
ATOM    836  HG  SER A  56     -30.362  17.969   8.621  1.00  0.73           H  
ATOM    837  N   ARG A  57     -31.282  18.818   5.089  1.00  0.70           N  
ATOM    838  CA  ARG A  57     -30.576  18.291   3.928  1.00  0.70           C  
ATOM    839  C   ARG A  57     -30.343  16.793   4.124  1.00  0.70           C  
ATOM    840  O   ARG A  57     -30.312  16.023   3.166  1.00  0.70           O  
ATOM    841  CB  ARG A  57     -29.228  18.968   3.767  1.00  0.70           C  
ATOM    842  CG  ARG A  57     -28.504  18.672   2.476  1.00  0.70           C  
ATOM    843  CD  ARG A  57     -27.171  19.328   2.430  1.00  0.70           C  
ATOM    844  NE  ARG A  57     -26.535  19.149   1.147  1.00  0.70           N  
ATOM    845  CZ  ARG A  57     -26.625  19.991   0.122  1.00  0.70           C  
ATOM    846  NH1 ARG A  57     -27.297  21.117   0.215  1.00  0.70           N1+
ATOM    847  NH2 ARG A  57     -26.011  19.638  -0.961  1.00  0.70           N  
ATOM    848  H   ARG A  57     -30.886  19.609   5.576  1.00  0.70           H  
ATOM    849  HA  ARG A  57     -31.183  18.452   3.035  1.00  0.70           H  
ATOM    850 1HB  ARG A  57     -29.342  20.043   3.843  1.00  0.70           H  
ATOM    851 2HB  ARG A  57     -28.574  18.657   4.582  1.00  0.70           H  
ATOM    852 1HG  ARG A  57     -28.378  17.596   2.352  1.00  0.70           H  
ATOM    853 2HG  ARG A  57     -29.079  19.063   1.652  1.00  0.70           H  
ATOM    854 1HD  ARG A  57     -27.282  20.396   2.609  1.00  0.70           H  
ATOM    855 2HD  ARG A  57     -26.526  18.896   3.192  1.00  0.70           H  
ATOM    856  HE  ARG A  57     -25.993  18.297   0.955  1.00  0.70           H  
ATOM    857 1HH1 ARG A  57     -27.755  21.357   1.082  1.00  0.70           H  
ATOM    858 2HH1 ARG A  57     -27.309  21.761  -0.564  1.00  0.70           H  
ATOM    859 1HH2 ARG A  57     -25.504  18.760  -0.934  1.00  0.70           H  
ATOM    860 2HH2 ARG A  57     -26.050  20.166  -1.825  1.00  0.70           H  
ATOM    861  N   GLY A  58     -30.119  16.386   5.374  1.00  0.68           N  
ATOM    862  CA  GLY A  58     -29.884  14.985   5.673  1.00  0.68           C  
ATOM    863  C   GLY A  58     -31.070  14.112   5.240  1.00  0.68           C  
ATOM    864  O   GLY A  58     -30.881  12.966   4.819  1.00  0.68           O  
ATOM    865  H   GLY A  58     -30.177  17.058   6.138  1.00  0.68           H  
ATOM    866 1HA  GLY A  58     -28.976  14.654   5.171  1.00  0.68           H  
ATOM    867 2HA  GLY A  58     -29.718  14.875   6.744  1.00  0.68           H  
ATOM    868  N   SER A  59     -32.297  14.649   5.326  1.00  0.66           N  
ATOM    869  CA  SER A  59     -33.478  13.890   4.945  1.00  0.66           C  
ATOM    870  C   SER A  59     -33.363  13.603   3.468  1.00  0.66           C  
ATOM    871  O   SER A  59     -33.619  12.488   3.009  1.00  0.66           O  
ATOM    872  CB  SER A  59     -34.738  14.710   5.161  1.00  0.66           C  
ATOM    873  OG  SER A  59     -34.967  15.007   6.508  1.00  0.66           O  
ATOM    874  H   SER A  59     -32.414  15.613   5.615  1.00  0.66           H  
ATOM    875  HA  SER A  59     -33.517  12.953   5.504  1.00  0.66           H  
ATOM    876 1HB  SER A  59     -34.653  15.625   4.596  1.00  0.66           H  
ATOM    877 2HB  SER A  59     -35.593  14.171   4.757  1.00  0.66           H  
ATOM    878  HG  SER A  59     -35.298  14.183   6.916  1.00  0.66           H  
ATOM    879  N   ALA A  60     -32.934  14.634   2.729  1.00  0.64           N  
ATOM    880  CA  ALA A  60     -32.747  14.535   1.286  1.00  0.64           C  
ATOM    881  C   ALA A  60     -31.684  13.489   0.939  1.00  0.64           C  
ATOM    882  O   ALA A  60     -31.832  12.751  -0.040  1.00  0.64           O  
ATOM    883  CB  ALA A  60     -32.385  15.891   0.702  1.00  0.64           C  
ATOM    884  H   ALA A  60     -32.749  15.515   3.220  1.00  0.64           H  
ATOM    885  HA  ALA A  60     -33.681  14.213   0.850  1.00  0.64           H  
ATOM    886 1HB  ALA A  60     -32.287  15.811  -0.373  1.00  0.64           H  
ATOM    887 2HB  ALA A  60     -33.169  16.615   0.942  1.00  0.64           H  
ATOM    888 3HB  ALA A  60     -31.455  16.227   1.114  1.00  0.64           H  
ATOM    889  N   LYS A  61     -30.631  13.387   1.757  1.00  0.62           N  
ATOM    890  CA  LYS A  61     -29.592  12.393   1.482  1.00  0.62           C  
ATOM    891  C   LYS A  61     -30.152  10.982   1.634  1.00  0.62           C  
ATOM    892  O   LYS A  61     -29.925  10.123   0.774  1.00  0.62           O  
ATOM    893  CB  LYS A  61     -28.386  12.587   2.401  1.00  0.62           C  
ATOM    894  CG  LYS A  61     -27.577  13.864   2.117  1.00  0.62           C  
ATOM    895  CD  LYS A  61     -26.393  14.016   3.071  1.00  0.62           C  
ATOM    896  CE  LYS A  61     -25.713  15.379   2.929  1.00  0.62           C  
ATOM    897  NZ  LYS A  61     -24.577  15.581   3.931  1.00  0.62           N1+
ATOM    898  H   LYS A  61     -30.544  14.041   2.537  1.00  0.62           H  
ATOM    899  HA  LYS A  61     -29.267  12.505   0.456  1.00  0.62           H  
ATOM    900 1HB  LYS A  61     -28.721  12.624   3.436  1.00  0.62           H  
ATOM    901 2HB  LYS A  61     -27.713  11.733   2.308  1.00  0.62           H  
ATOM    902 1HG  LYS A  61     -27.189  13.805   1.116  1.00  0.62           H  
ATOM    903 2HG  LYS A  61     -28.226  14.738   2.191  1.00  0.62           H  
ATOM    904 1HD  LYS A  61     -26.716  13.868   4.101  1.00  0.62           H  
ATOM    905 2HD  LYS A  61     -25.654  13.258   2.820  1.00  0.62           H  
ATOM    906 1HE  LYS A  61     -25.322  15.486   1.920  1.00  0.62           H  
ATOM    907 2HE  LYS A  61     -26.464  16.147   3.098  1.00  0.62           H  
ATOM    908 1HZ  LYS A  61     -24.189  16.497   3.804  1.00  0.62           H  
ATOM    909 2HZ  LYS A  61     -24.934  15.499   4.869  1.00  0.62           H  
ATOM    910 3HZ  LYS A  61     -23.808  14.897   3.805  1.00  0.62           H  
ATOM    911  N   ILE A  62     -30.962  10.764   2.677  1.00  0.61           N  
ATOM    912  CA  ILE A  62     -31.583   9.455   2.866  1.00  0.61           C  
ATOM    913  C   ILE A  62     -32.561   9.168   1.752  1.00  0.61           C  
ATOM    914  O   ILE A  62     -32.616   8.045   1.250  1.00  0.61           O  
ATOM    915  CB  ILE A  62     -32.278   9.311   4.220  1.00  0.61           C  
ATOM    916  CG1 ILE A  62     -31.266   9.356   5.324  1.00  0.61           C  
ATOM    917  CG2 ILE A  62     -33.026   8.014   4.265  1.00  0.61           C  
ATOM    918  CD1 ILE A  62     -30.239   8.225   5.233  1.00  0.61           C  
ATOM    919  H   ILE A  62     -31.118  11.514   3.356  1.00  0.61           H  
ATOM    920  HA  ILE A  62     -30.801   8.701   2.826  1.00  0.61           H  
ATOM    921  HB  ILE A  62     -32.971  10.146   4.364  1.00  0.61           H  
ATOM    922 1HG1 ILE A  62     -30.743  10.313   5.284  1.00  0.61           H  
ATOM    923 2HG1 ILE A  62     -31.783   9.279   6.274  1.00  0.61           H  
ATOM    924 1HG2 ILE A  62     -33.527   7.910   5.226  1.00  0.61           H  
ATOM    925 2HG2 ILE A  62     -33.758   7.993   3.465  1.00  0.61           H  
ATOM    926 3HG2 ILE A  62     -32.324   7.210   4.131  1.00  0.61           H  
ATOM    927 1HD1 ILE A  62     -29.538   8.297   6.042  1.00  0.61           H  
ATOM    928 2HD1 ILE A  62     -30.744   7.262   5.286  1.00  0.61           H  
ATOM    929 3HD1 ILE A  62     -29.708   8.304   4.298  1.00  0.61           H  
ATOM    930  N   ARG A  63     -33.319  10.181   1.356  1.00  0.61           N  
ATOM    931  CA  ARG A  63     -34.264  10.053   0.270  1.00  0.61           C  
ATOM    932  C   ARG A  63     -33.567   9.580  -0.986  1.00  0.61           C  
ATOM    933  O   ARG A  63     -34.029   8.637  -1.626  1.00  0.61           O  
ATOM    934  CB  ARG A  63     -34.940  11.384   0.031  1.00  0.61           C  
ATOM    935  CG  ARG A  63     -36.024  11.433  -1.004  1.00  0.61           C  
ATOM    936  CD  ARG A  63     -35.474  11.872  -2.312  1.00  0.61           C  
ATOM    937  NE  ARG A  63     -34.700  13.091  -2.206  1.00  0.61           N  
ATOM    938  CZ  ARG A  63     -34.031  13.668  -3.226  1.00  0.61           C  
ATOM    939  NH1 ARG A  63     -34.078  13.148  -4.453  1.00  0.61           N1+
ATOM    940  NH2 ARG A  63     -33.326  14.763  -2.998  1.00  0.61           N  
ATOM    941  H   ARG A  63     -33.247  11.076   1.836  1.00  0.61           H  
ATOM    942  HA  ARG A  63     -35.002   9.312   0.536  1.00  0.61           H  
ATOM    943 1HB  ARG A  63     -35.337  11.757   0.967  1.00  0.61           H  
ATOM    944 2HB  ARG A  63     -34.198  12.091  -0.292  1.00  0.61           H  
ATOM    945 1HG  ARG A  63     -36.443  10.433  -1.134  1.00  0.61           H  
ATOM    946 2HG  ARG A  63     -36.809  12.114  -0.699  1.00  0.61           H  
ATOM    947 1HD  ARG A  63     -34.828  11.095  -2.716  1.00  0.61           H  
ATOM    948 2HD  ARG A  63     -36.296  12.060  -2.997  1.00  0.61           H  
ATOM    949  HE  ARG A  63     -34.623  13.518  -1.295  1.00  0.61           H  
ATOM    950 1HH1 ARG A  63     -34.623  12.287  -4.650  1.00  0.61           H  
ATOM    951 2HH1 ARG A  63     -33.582  13.614  -5.229  1.00  0.61           H  
ATOM    952 1HH2 ARG A  63     -33.293  15.166  -2.080  1.00  0.61           H  
ATOM    953 2HH2 ARG A  63     -32.805  15.208  -3.763  1.00  0.61           H  
ATOM    954  N   TRP A  64     -32.427  10.187  -1.317  1.00  0.62           N  
ATOM    955  CA  TRP A  64     -31.687   9.785  -2.504  1.00  0.62           C  
ATOM    956  C   TRP A  64     -31.277   8.312  -2.372  1.00  0.62           C  
ATOM    957  O   TRP A  64     -31.455   7.512  -3.297  1.00  0.62           O  
ATOM    958  CB  TRP A  64     -30.449  10.669  -2.687  1.00  0.62           C  
ATOM    959  CG  TRP A  64     -29.689  10.395  -3.951  1.00  0.62           C  
ATOM    960  CD1 TRP A  64     -29.904  10.979  -5.160  1.00  0.62           C  
ATOM    961  CD2 TRP A  64     -28.597   9.471  -4.144  1.00  0.62           C  
ATOM    962  CE2 TRP A  64     -28.208   9.569  -5.477  1.00  0.62           C  
ATOM    963  CE3 TRP A  64     -27.932   8.599  -3.312  1.00  0.62           C  
ATOM    964  NE1 TRP A  64     -29.017  10.492  -6.085  1.00  0.62           N  
ATOM    965  CZ2 TRP A  64     -27.164   8.816  -5.990  1.00  0.62           C  
ATOM    966  CZ3 TRP A  64     -26.892   7.855  -3.815  1.00  0.62           C  
ATOM    967  CH2 TRP A  64     -26.513   7.956  -5.114  1.00  0.62           C  
ATOM    968  H   TRP A  64     -32.084  10.965  -0.750  1.00  0.62           H  
ATOM    969  HA  TRP A  64     -32.335   9.895  -3.373  1.00  0.62           H  
ATOM    970 1HB  TRP A  64     -30.752  11.720  -2.679  1.00  0.62           H  
ATOM    971 2HB  TRP A  64     -29.777  10.523  -1.842  1.00  0.62           H  
ATOM    972  HD1 TRP A  64     -30.665  11.733  -5.362  1.00  0.62           H  
ATOM    973  HE1 TRP A  64     -28.961  10.775  -7.050  1.00  0.62           H  
ATOM    974  HE3 TRP A  64     -28.224   8.515  -2.272  1.00  0.62           H  
ATOM    975  HZ2 TRP A  64     -26.852   8.888  -7.031  1.00  0.62           H  
ATOM    976  HZ3 TRP A  64     -26.380   7.186  -3.143  1.00  0.62           H  
ATOM    977  HH2 TRP A  64     -25.679   7.346  -5.471  1.00  0.62           H  
ATOM    978  N   LEU A  65     -30.766   7.932  -1.201  1.00  0.62           N  
ATOM    979  CA  LEU A  65     -30.364   6.549  -0.981  1.00  0.62           C  
ATOM    980  C   LEU A  65     -31.550   5.577  -1.096  1.00  0.62           C  
ATOM    981  O   LEU A  65     -31.400   4.447  -1.586  1.00  0.62           O  
ATOM    982  CB  LEU A  65     -29.676   6.418   0.385  1.00  0.62           C  
ATOM    983  CG  LEU A  65     -28.285   7.063   0.475  1.00  0.62           C  
ATOM    984  CD1 LEU A  65     -27.787   7.049   1.903  1.00  0.62           C  
ATOM    985  CD2 LEU A  65     -27.344   6.276  -0.403  1.00  0.62           C  
ATOM    986  H   LEU A  65     -30.635   8.622  -0.458  1.00  0.62           H  
ATOM    987  HA  LEU A  65     -29.639   6.291  -1.747  1.00  0.62           H  
ATOM    988 1HB  LEU A  65     -30.308   6.879   1.138  1.00  0.62           H  
ATOM    989 2HB  LEU A  65     -29.572   5.360   0.624  1.00  0.62           H  
ATOM    990  HG  LEU A  65     -28.341   8.099   0.136  1.00  0.62           H  
ATOM    991 1HD1 LEU A  65     -26.800   7.503   1.950  1.00  0.62           H  
ATOM    992 2HD1 LEU A  65     -28.469   7.610   2.524  1.00  0.62           H  
ATOM    993 3HD1 LEU A  65     -27.732   6.025   2.250  1.00  0.62           H  
ATOM    994 1HD2 LEU A  65     -26.354   6.719  -0.363  1.00  0.62           H  
ATOM    995 2HD2 LEU A  65     -27.299   5.251  -0.050  1.00  0.62           H  
ATOM    996 3HD2 LEU A  65     -27.705   6.287  -1.420  1.00  0.62           H  
ATOM    997  N   GLU A  66     -32.744   5.996  -0.669  1.00  0.63           N  
ATOM    998  CA  GLU A  66     -33.897   5.115  -0.811  1.00  0.63           C  
ATOM    999  C   GLU A  66     -34.361   5.022  -2.272  1.00  0.63           C  
ATOM   1000  O   GLU A  66     -34.580   3.922  -2.791  1.00  0.63           O  
ATOM   1001  CB  GLU A  66     -35.071   5.540   0.083  1.00  0.63           C  
ATOM   1002  CG  GLU A  66     -36.269   4.570  -0.031  1.00  0.63           C  
ATOM   1003  CD  GLU A  66     -37.391   4.847   0.878  1.00  0.63           C  
ATOM   1004  OE1 GLU A  66     -37.257   5.718   1.686  1.00  0.63           O  
ATOM   1005  OE2 GLU A  66     -38.401   4.196   0.765  1.00  0.63           O1-
ATOM   1006  H   GLU A  66     -32.840   6.911  -0.231  1.00  0.63           H  
ATOM   1007  HA  GLU A  66     -33.594   4.125  -0.507  1.00  0.63           H  
ATOM   1008 1HB  GLU A  66     -34.747   5.573   1.126  1.00  0.63           H  
ATOM   1009 2HB  GLU A  66     -35.398   6.544  -0.195  1.00  0.63           H  
ATOM   1010 1HG  GLU A  66     -36.633   4.589  -1.058  1.00  0.63           H  
ATOM   1011 2HG  GLU A  66     -35.904   3.572   0.176  1.00  0.63           H  
ATOM   1012  N   GLU A  67     -34.468   6.167  -2.957  1.00  0.65           N  
ATOM   1013  CA  GLU A  67     -34.936   6.210  -4.348  1.00  0.65           C  
ATOM   1014  C   GLU A  67     -34.037   5.420  -5.283  1.00  0.65           C  
ATOM   1015  O   GLU A  67     -34.508   4.798  -6.236  1.00  0.65           O  
ATOM   1016  CB  GLU A  67     -35.060   7.653  -4.864  1.00  0.65           C  
ATOM   1017  CG  GLU A  67     -36.247   8.442  -4.301  1.00  0.65           C  
ATOM   1018  CD  GLU A  67     -36.316   9.875  -4.801  1.00  0.65           C  
ATOM   1019  OE1 GLU A  67     -35.326  10.377  -5.295  1.00  0.65           O  
ATOM   1020  OE2 GLU A  67     -37.361  10.472  -4.684  1.00  0.65           O1-
ATOM   1021  H   GLU A  67     -34.244   7.041  -2.485  1.00  0.65           H  
ATOM   1022  HA  GLU A  67     -35.927   5.760  -4.381  1.00  0.65           H  
ATOM   1023 1HB  GLU A  67     -34.150   8.203  -4.603  1.00  0.65           H  
ATOM   1024 2HB  GLU A  67     -35.139   7.647  -5.949  1.00  0.65           H  
ATOM   1025 1HG  GLU A  67     -37.170   7.931  -4.571  1.00  0.65           H  
ATOM   1026 2HG  GLU A  67     -36.175   8.448  -3.212  1.00  0.65           H  
ATOM   1027  N   ARG A  68     -32.744   5.411  -4.993  1.00  0.66           N  
ATOM   1028  CA  ARG A  68     -31.778   4.696  -5.806  1.00  0.66           C  
ATOM   1029  C   ARG A  68     -31.654   3.215  -5.442  1.00  0.66           C  
ATOM   1030  O   ARG A  68     -30.857   2.494  -6.047  1.00  0.66           O  
ATOM   1031  CB  ARG A  68     -30.432   5.356  -5.685  1.00  0.66           C  
ATOM   1032  CG  ARG A  68     -30.364   6.740  -6.233  1.00  0.66           C  
ATOM   1033  CD  ARG A  68     -30.408   6.749  -7.706  1.00  0.66           C  
ATOM   1034  NE  ARG A  68     -30.338   8.097  -8.254  1.00  0.66           N  
ATOM   1035  CZ  ARG A  68     -30.386   8.387  -9.573  1.00  0.66           C  
ATOM   1036  NH1 ARG A  68     -30.493   7.417 -10.452  1.00  0.66           N1+
ATOM   1037  NH2 ARG A  68     -30.328   9.640  -9.995  1.00  0.66           N  
ATOM   1038  H   ARG A  68     -32.405   5.970  -4.209  1.00  0.66           H  
ATOM   1039  HA  ARG A  68     -32.097   4.766  -6.845  1.00  0.66           H  
ATOM   1040 1HB  ARG A  68     -30.192   5.445  -4.638  1.00  0.66           H  
ATOM   1041 2HB  ARG A  68     -29.674   4.747  -6.167  1.00  0.66           H  
ATOM   1042 1HG  ARG A  68     -31.193   7.336  -5.849  1.00  0.66           H  
ATOM   1043 2HG  ARG A  68     -29.443   7.167  -5.914  1.00  0.66           H  
ATOM   1044 1HD  ARG A  68     -29.564   6.179  -8.092  1.00  0.66           H  
ATOM   1045 2HD  ARG A  68     -31.340   6.293  -8.040  1.00  0.66           H  
ATOM   1046  HE  ARG A  68     -30.256   8.865  -7.596  1.00  0.66           H  
ATOM   1047 1HH1 ARG A  68     -30.540   6.457 -10.142  1.00  0.66           H  
ATOM   1048 2HH1 ARG A  68     -30.530   7.632 -11.438  1.00  0.66           H  
ATOM   1049 1HH2 ARG A  68     -30.253  10.402  -9.340  1.00  0.66           H  
ATOM   1050 2HH2 ARG A  68     -30.366   9.837 -10.984  1.00  0.66           H  
ATOM   1051  N   GLY A  69     -32.426   2.757  -4.452  1.00  0.67           N  
ATOM   1052  CA  GLY A  69     -32.411   1.362  -4.039  1.00  0.67           C  
ATOM   1053  C   GLY A  69     -31.267   0.945  -3.113  1.00  0.67           C  
ATOM   1054  O   GLY A  69     -30.997  -0.250  -2.987  1.00  0.67           O  
ATOM   1055  H   GLY A  69     -33.082   3.373  -3.974  1.00  0.67           H  
ATOM   1056 1HA  GLY A  69     -33.357   1.150  -3.540  1.00  0.67           H  
ATOM   1057 2HA  GLY A  69     -32.392   0.737  -4.930  1.00  0.67           H  
ATOM   1058  N   TYR A  70     -30.566   1.893  -2.482  1.00  0.68           N  
ATOM   1059  CA  TYR A  70     -29.468   1.491  -1.610  1.00  0.68           C  
ATOM   1060  C   TYR A  70     -30.012   1.117  -0.232  1.00  0.68           C  
ATOM   1061  O   TYR A  70     -29.639   0.097   0.333  1.00  0.68           O  
ATOM   1062  CB  TYR A  70     -28.434   2.616  -1.461  1.00  0.68           C  
ATOM   1063  CG  TYR A  70     -27.651   2.970  -2.693  1.00  0.68           C  
ATOM   1064  CD1 TYR A  70     -28.002   4.066  -3.426  1.00  0.68           C  
ATOM   1065  CD2 TYR A  70     -26.572   2.207  -3.076  1.00  0.68           C  
ATOM   1066  CE1 TYR A  70     -27.290   4.406  -4.558  1.00  0.68           C  
ATOM   1067  CE2 TYR A  70     -25.851   2.538  -4.204  1.00  0.68           C  
ATOM   1068  CZ  TYR A  70     -26.214   3.638  -4.950  1.00  0.68           C  
ATOM   1069  OH  TYR A  70     -25.505   3.972  -6.087  1.00  0.68           O  
ATOM   1070  H   TYR A  70     -30.813   2.877  -2.563  1.00  0.68           H  
ATOM   1071  HA  TYR A  70     -28.981   0.611  -2.030  1.00  0.68           H  
ATOM   1072 1HB  TYR A  70     -28.933   3.517  -1.106  1.00  0.68           H  
ATOM   1073 2HB  TYR A  70     -27.717   2.332  -0.708  1.00  0.68           H  
ATOM   1074  HD1 TYR A  70     -28.846   4.660  -3.109  1.00  0.68           H  
ATOM   1075  HD2 TYR A  70     -26.294   1.348  -2.494  1.00  0.68           H  
ATOM   1076  HE1 TYR A  70     -27.576   5.275  -5.139  1.00  0.68           H  
ATOM   1077  HE2 TYR A  70     -24.999   1.929  -4.505  1.00  0.68           H  
ATOM   1078  HH  TYR A  70     -24.754   3.381  -6.180  1.00  0.68           H  
ATOM   1079  N   LEU A  71     -30.906   1.955   0.289  1.00  0.68           N  
ATOM   1080  CA  LEU A  71     -31.498   1.777   1.622  1.00  0.68           C  
ATOM   1081  C   LEU A  71     -32.999   1.528   1.532  1.00  0.68           C  
ATOM   1082  O   LEU A  71     -33.673   2.183   0.751  1.00  0.68           O  
ATOM   1083  CB  LEU A  71     -31.241   2.997   2.500  1.00  0.68           C  
ATOM   1084  CG  LEU A  71     -31.775   2.945   3.938  1.00  0.68           C  
ATOM   1085  CD1 LEU A  71     -31.005   1.888   4.765  1.00  0.68           C  
ATOM   1086  CD2 LEU A  71     -31.660   4.328   4.507  1.00  0.68           C  
ATOM   1087  H   LEU A  71     -31.169   2.767  -0.272  1.00  0.68           H  
ATOM   1088  HA  LEU A  71     -31.032   0.910   2.091  1.00  0.68           H  
ATOM   1089 1HB  LEU A  71     -30.164   3.160   2.557  1.00  0.68           H  
ATOM   1090 2HB  LEU A  71     -31.687   3.869   2.014  1.00  0.68           H  
ATOM   1091  HG  LEU A  71     -32.800   2.655   3.937  1.00  0.68           H  
ATOM   1092 1HD1 LEU A  71     -31.393   1.862   5.783  1.00  0.68           H  
ATOM   1093 2HD1 LEU A  71     -31.125   0.909   4.310  1.00  0.68           H  
ATOM   1094 3HD1 LEU A  71     -29.958   2.135   4.787  1.00  0.68           H  
ATOM   1095 1HD2 LEU A  71     -32.052   4.347   5.504  1.00  0.68           H  
ATOM   1096 2HD2 LEU A  71     -30.621   4.647   4.514  1.00  0.68           H  
ATOM   1097 3HD2 LEU A  71     -32.240   4.993   3.881  1.00  0.68           H  
ATOM   1098  N   GLN A  72     -33.515   0.564   2.288  1.00  0.69           N  
ATOM   1099  CA  GLN A  72     -34.956   0.272   2.313  1.00  0.69           C  
ATOM   1100  C   GLN A  72     -35.500   0.193   3.752  1.00  0.69           C  
ATOM   1101  O   GLN A  72     -35.633  -0.908   4.274  1.00  0.69           O  
ATOM   1102  CB  GLN A  72     -35.240  -1.059   1.598  1.00  0.69           C  
ATOM   1103  CG  GLN A  72     -34.899  -1.072   0.090  1.00  0.69           C  
ATOM   1104  CD  GLN A  72     -35.886  -0.259  -0.788  1.00  0.69           C  
ATOM   1105  NE2 GLN A  72     -35.694   1.044  -0.888  1.00  0.69           N  
ATOM   1106  OE1 GLN A  72     -36.821  -0.838  -1.355  1.00  0.69           O  
ATOM   1107  H   GLN A  72     -32.898   0.032   2.884  1.00  0.69           H  
ATOM   1108  HA  GLN A  72     -35.485   1.060   1.778  1.00  0.69           H  
ATOM   1109 1HB  GLN A  72     -34.676  -1.859   2.078  1.00  0.69           H  
ATOM   1110 2HB  GLN A  72     -36.298  -1.302   1.700  1.00  0.69           H  
ATOM   1111 1HG  GLN A  72     -33.903  -0.662  -0.061  1.00  0.69           H  
ATOM   1112 2HG  GLN A  72     -34.921  -2.104  -0.258  1.00  0.69           H  
ATOM   1113 1HE2 GLN A  72     -36.312   1.601  -1.452  1.00  0.69           H  
ATOM   1114 2HE2 GLN A  72     -34.935   1.488  -0.375  1.00  0.69           H  
ATOM   1115  N   PRO A  73     -35.760   1.327   4.442  1.00  0.70           N  
ATOM   1116  CA  PRO A  73     -36.172   1.380   5.842  1.00  0.70           C  
ATOM   1117  C   PRO A  73     -37.450   0.609   6.090  1.00  0.70           C  
ATOM   1118  O   PRO A  73     -38.378   0.689   5.280  1.00  0.70           O  
ATOM   1119  CB  PRO A  73     -36.442   2.874   6.075  1.00  0.70           C  
ATOM   1120  CG  PRO A  73     -35.629   3.586   5.005  1.00  0.70           C  
ATOM   1121  CD  PRO A  73     -35.720   2.660   3.789  1.00  0.70           C  
ATOM   1122  HA  PRO A  73     -35.356   1.001   6.478  1.00  0.70           H  
ATOM   1123 1HB  PRO A  73     -37.521   3.071   5.980  1.00  0.70           H  
ATOM   1124 2HB  PRO A  73     -36.155   3.151   7.102  1.00  0.70           H  
ATOM   1125 1HG  PRO A  73     -36.051   4.586   4.800  1.00  0.70           H  
ATOM   1126 2HG  PRO A  73     -34.600   3.738   5.353  1.00  0.70           H  
ATOM   1127 1HD  PRO A  73     -36.664   2.844   3.240  1.00  0.70           H  
ATOM   1128 2HD  PRO A  73     -34.861   2.805   3.151  1.00  0.70           H  
ATOM   1129  N   TYR A  74     -37.548  -0.065   7.227  1.00  0.70           N  
ATOM   1130  CA  TYR A  74     -38.806  -0.749   7.551  1.00  0.70           C  
ATOM   1131  C   TYR A  74     -38.950  -0.968   9.055  1.00  0.70           C  
ATOM   1132  O   TYR A  74     -37.970  -0.848   9.782  1.00  0.70           O  
ATOM   1133  CB  TYR A  74     -38.902  -2.076   6.765  1.00  0.70           C  
ATOM   1134  CG  TYR A  74     -37.927  -3.196   7.146  1.00  0.70           C  
ATOM   1135  CD1 TYR A  74     -38.368  -4.225   7.964  1.00  0.70           C  
ATOM   1136  CD2 TYR A  74     -36.608  -3.197   6.687  1.00  0.70           C  
ATOM   1137  CE1 TYR A  74     -37.515  -5.263   8.301  1.00  0.70           C  
ATOM   1138  CE2 TYR A  74     -35.748  -4.233   7.035  1.00  0.70           C  
ATOM   1139  CZ  TYR A  74     -36.204  -5.265   7.835  1.00  0.70           C  
ATOM   1140  OH  TYR A  74     -35.370  -6.306   8.182  1.00  0.70           O  
ATOM   1141  H   TYR A  74     -36.723  -0.130   7.834  1.00  0.70           H  
ATOM   1142  HA  TYR A  74     -39.636  -0.116   7.233  1.00  0.70           H  
ATOM   1143 1HB  TYR A  74     -39.916  -2.468   6.876  1.00  0.70           H  
ATOM   1144 2HB  TYR A  74     -38.765  -1.870   5.704  1.00  0.70           H  
ATOM   1145  HD1 TYR A  74     -39.395  -4.222   8.333  1.00  0.70           H  
ATOM   1146  HD2 TYR A  74     -36.254  -2.391   6.055  1.00  0.70           H  
ATOM   1147  HE1 TYR A  74     -37.872  -6.071   8.939  1.00  0.70           H  
ATOM   1148  HE2 TYR A  74     -34.719  -4.233   6.673  1.00  0.70           H  
ATOM   1149  HH  TYR A  74     -35.862  -6.943   8.711  1.00  0.70           H  
ATOM   1150  N   GLY A  75     -40.160  -1.284   9.520  1.00  0.69           N  
ATOM   1151  CA  GLY A  75     -40.394  -1.695  10.904  1.00  0.69           C  
ATOM   1152  C   GLY A  75     -39.938  -0.656  11.909  1.00  0.69           C  
ATOM   1153  O   GLY A  75     -40.393   0.498  11.884  1.00  0.69           O  
ATOM   1154  H   GLY A  75     -40.950  -1.274   8.889  1.00  0.69           H  
ATOM   1155 1HA  GLY A  75     -41.457  -1.893  11.040  1.00  0.69           H  
ATOM   1156 2HA  GLY A  75     -39.878  -2.634  11.089  1.00  0.69           H  
ATOM   1157  N   LYS A  76     -39.107  -1.098  12.852  1.00  0.68           N  
ATOM   1158  CA  LYS A  76     -38.580  -0.194  13.864  1.00  0.68           C  
ATOM   1159  C   LYS A  76     -37.236   0.351  13.383  1.00  0.68           C  
ATOM   1160  O   LYS A  76     -36.290  -0.414  13.120  1.00  0.68           O  
ATOM   1161  CB  LYS A  76     -38.417  -0.873  15.218  1.00  0.68           C  
ATOM   1162  CG  LYS A  76     -37.975   0.089  16.352  1.00  0.68           C  
ATOM   1163  CD  LYS A  76     -37.988  -0.620  17.706  1.00  0.68           C  
ATOM   1164  CE  LYS A  76     -36.860  -1.603  17.734  1.00  0.68           C  
ATOM   1165  NZ  LYS A  76     -36.718  -2.345  18.991  1.00  0.68           N1+
ATOM   1166  H   LYS A  76     -38.822  -2.084  12.825  1.00  0.68           H  
ATOM   1167  HA  LYS A  76     -39.267   0.635  13.984  1.00  0.68           H  
ATOM   1168 1HB  LYS A  76     -39.366  -1.324  15.513  1.00  0.68           H  
ATOM   1169 2HB  LYS A  76     -37.681  -1.677  15.137  1.00  0.68           H  
ATOM   1170 1HG  LYS A  76     -36.965   0.452  16.151  1.00  0.68           H  
ATOM   1171 2HG  LYS A  76     -38.653   0.951  16.385  1.00  0.68           H  
ATOM   1172 1HD  LYS A  76     -37.857   0.105  18.516  1.00  0.68           H  
ATOM   1173 2HD  LYS A  76     -38.935  -1.140  17.852  1.00  0.68           H  
ATOM   1174 1HE  LYS A  76     -37.014  -2.314  16.933  1.00  0.68           H  
ATOM   1175 2HE  LYS A  76     -35.933  -1.059  17.555  1.00  0.68           H  
ATOM   1176 1HZ  LYS A  76     -35.902  -2.948  18.846  1.00  0.68           H  
ATOM   1177 2HZ  LYS A  76     -36.526  -1.725  19.780  1.00  0.68           H  
ATOM   1178 3HZ  LYS A  76     -37.534  -2.890  19.186  1.00  0.68           H  
ATOM   1179  N   VAL A  77     -37.149   1.667  13.304  1.00  0.66           N  
ATOM   1180  CA  VAL A  77     -35.958   2.325  12.809  1.00  0.66           C  
ATOM   1181  C   VAL A  77     -35.294   3.102  13.930  1.00  0.66           C  
ATOM   1182  O   VAL A  77     -35.962   3.855  14.640  1.00  0.66           O  
ATOM   1183  CB  VAL A  77     -36.332   3.316  11.683  1.00  0.66           C  
ATOM   1184  CG1 VAL A  77     -35.078   4.021  11.147  1.00  0.66           C  
ATOM   1185  CG2 VAL A  77     -37.136   2.590  10.580  1.00  0.66           C  
ATOM   1186  H   VAL A  77     -37.964   2.221  13.556  1.00  0.66           H  
ATOM   1187  HA  VAL A  77     -35.272   1.575  12.426  1.00  0.66           H  
ATOM   1188  HB  VAL A  77     -36.958   4.083  12.107  1.00  0.66           H  
ATOM   1189 1HG1 VAL A  77     -35.364   4.739  10.383  1.00  0.66           H  
ATOM   1190 2HG1 VAL A  77     -34.570   4.545  11.957  1.00  0.66           H  
ATOM   1191 3HG1 VAL A  77     -34.401   3.287  10.719  1.00  0.66           H  
ATOM   1192 1HG2 VAL A  77     -37.434   3.305   9.815  1.00  0.66           H  
ATOM   1193 2HG2 VAL A  77     -36.569   1.813  10.127  1.00  0.66           H  
ATOM   1194 3HG2 VAL A  77     -38.020   2.146  11.031  1.00  0.66           H  
ATOM   1195  N   VAL A  78     -33.997   2.916  14.097  1.00  0.65           N  
ATOM   1196  CA  VAL A  78     -33.265   3.663  15.106  1.00  0.65           C  
ATOM   1197  C   VAL A  78     -32.281   4.593  14.435  1.00  0.65           C  
ATOM   1198  O   VAL A  78     -31.550   4.188  13.535  1.00  0.65           O  
ATOM   1199  CB  VAL A  78     -32.539   2.751  16.105  1.00  0.65           C  
ATOM   1200  CG1 VAL A  78     -31.742   3.611  17.061  1.00  0.65           C  
ATOM   1201  CG2 VAL A  78     -33.576   1.916  16.872  1.00  0.65           C  
ATOM   1202  H   VAL A  78     -33.515   2.255  13.487  1.00  0.65           H  
ATOM   1203  HA  VAL A  78     -33.970   4.268  15.672  1.00  0.65           H  
ATOM   1204  HB  VAL A  78     -31.852   2.089  15.577  1.00  0.65           H  
ATOM   1205 1HG1 VAL A  78     -31.239   2.999  17.769  1.00  0.65           H  
ATOM   1206 2HG1 VAL A  78     -31.011   4.190  16.506  1.00  0.65           H  
ATOM   1207 3HG1 VAL A  78     -32.416   4.282  17.575  1.00  0.65           H  
ATOM   1208 1HG2 VAL A  78     -33.074   1.269  17.590  1.00  0.65           H  
ATOM   1209 2HG2 VAL A  78     -34.256   2.581  17.398  1.00  0.65           H  
ATOM   1210 3HG2 VAL A  78     -34.140   1.308  16.172  1.00  0.65           H  
ATOM   1211  N   ASP A  79     -32.333   5.853  14.837  1.00  0.64           N  
ATOM   1212  CA  ASP A  79     -31.493   6.917  14.314  1.00  0.64           C  
ATOM   1213  C   ASP A  79     -30.556   7.436  15.393  1.00  0.64           C  
ATOM   1214  O   ASP A  79     -30.958   8.182  16.282  1.00  0.64           O  
ATOM   1215  CB  ASP A  79     -32.378   8.018  13.747  1.00  0.64           C  
ATOM   1216  CG  ASP A  79     -31.665   9.225  13.164  1.00  0.64           C  
ATOM   1217  OD1 ASP A  79     -30.441   9.332  13.241  1.00  0.64           O  
ATOM   1218  OD2 ASP A  79     -32.392  10.120  12.714  1.00  0.64           O1-
ATOM   1219  H   ASP A  79     -32.990   6.078  15.585  1.00  0.64           H  
ATOM   1220  HA  ASP A  79     -30.890   6.514  13.505  1.00  0.64           H  
ATOM   1221 1HB  ASP A  79     -32.975   7.582  12.941  1.00  0.64           H  
ATOM   1222 2HB  ASP A  79     -33.075   8.354  14.476  1.00  0.64           H  
ATOM   1223  N   LEU A  80     -29.293   7.063  15.309  1.00  0.64           N  
ATOM   1224  CA  LEU A  80     -28.361   7.396  16.377  1.00  0.64           C  
ATOM   1225  C   LEU A  80     -27.686   8.761  16.228  1.00  0.64           C  
ATOM   1226  O   LEU A  80     -26.794   9.101  17.003  1.00  0.64           O  
ATOM   1227  CB  LEU A  80     -27.327   6.288  16.506  1.00  0.64           C  
ATOM   1228  CG  LEU A  80     -27.906   4.950  16.919  1.00  0.64           C  
ATOM   1229  CD1 LEU A  80     -26.790   3.926  17.013  1.00  0.64           C  
ATOM   1230  CD2 LEU A  80     -28.662   5.102  18.242  1.00  0.64           C  
ATOM   1231  H   LEU A  80     -28.997   6.503  14.506  1.00  0.64           H  
ATOM   1232  HA  LEU A  80     -28.924   7.419  17.308  1.00  0.64           H  
ATOM   1233 1HB  LEU A  80     -26.864   6.153  15.534  1.00  0.64           H  
ATOM   1234 2HB  LEU A  80     -26.575   6.559  17.183  1.00  0.64           H  
ATOM   1235  HG  LEU A  80     -28.600   4.617  16.150  1.00  0.64           H  
ATOM   1236 1HD1 LEU A  80     -27.212   2.977  17.276  1.00  0.64           H  
ATOM   1237 2HD1 LEU A  80     -26.285   3.836  16.067  1.00  0.64           H  
ATOM   1238 3HD1 LEU A  80     -26.078   4.233  17.777  1.00  0.64           H  
ATOM   1239 1HD2 LEU A  80     -29.092   4.152  18.527  1.00  0.64           H  
ATOM   1240 2HD2 LEU A  80     -27.985   5.430  19.014  1.00  0.64           H  
ATOM   1241 3HD2 LEU A  80     -29.461   5.837  18.129  1.00  0.64           H  
ATOM   1242  N   GLY A  81     -28.069   9.522  15.208  1.00  0.65           N  
ATOM   1243  CA  GLY A  81     -27.501  10.845  14.973  1.00  0.65           C  
ATOM   1244  C   GLY A  81     -28.617  11.768  14.520  1.00  0.65           C  
ATOM   1245  O   GLY A  81     -28.475  12.463  13.515  1.00  0.65           O  
ATOM   1246  H   GLY A  81     -28.840   9.216  14.589  1.00  0.65           H  
ATOM   1247 1HA  GLY A  81     -27.051  11.226  15.890  1.00  0.65           H  
ATOM   1248 2HA  GLY A  81     -26.729  10.795  14.218  1.00  0.65           H  
ATOM   1249  N   CYS A  82     -29.752  11.751  15.222  1.00  0.65           N  
ATOM   1250  CA  CYS A  82     -30.896  12.470  14.670  1.00  0.65           C  
ATOM   1251  C   CYS A  82     -30.714  13.973  14.581  1.00  0.65           C  
ATOM   1252  O   CYS A  82     -31.256  14.603  13.668  1.00  0.65           O  
ATOM   1253  CB  CYS A  82     -32.161  12.224  15.505  1.00  0.65           C  
ATOM   1254  SG  CYS A  82     -32.238  13.073  17.122  1.00  0.65           S  
ATOM   1255  H   CYS A  82     -29.811  11.231  16.098  1.00  0.65           H  
ATOM   1256  HA  CYS A  82     -31.074  12.085  13.664  1.00  0.65           H  
ATOM   1257 1HB  CYS A  82     -33.030  12.496  14.933  1.00  0.65           H  
ATOM   1258 2HB  CYS A  82     -32.232  11.156  15.693  1.00  0.65           H  
ATOM   1259  HG  CYS A  82     -32.092  14.340  16.636  1.00  0.65           H  
ATOM   1260  N   GLY A  83     -29.912  14.560  15.464  1.00  0.66           N  
ATOM   1261  CA  GLY A  83     -29.769  16.007  15.415  1.00  0.66           C  
ATOM   1262  C   GLY A  83     -31.177  16.563  15.461  1.00  0.66           C  
ATOM   1263  O   GLY A  83     -31.982  16.150  16.298  1.00  0.66           O  
ATOM   1264  H   GLY A  83     -29.447  14.004  16.165  1.00  0.66           H  
ATOM   1265 1HA  GLY A  83     -29.188  16.364  16.262  1.00  0.66           H  
ATOM   1266 2HA  GLY A  83     -29.265  16.313  14.497  1.00  0.66           H  
ATOM   1267  N   ARG A  84     -31.480  17.431  14.495  1.00  0.66           N  
ATOM   1268  CA  ARG A  84     -32.788  18.065  14.294  1.00  0.66           C  
ATOM   1269  C   ARG A  84     -33.956  17.054  14.187  1.00  0.66           C  
ATOM   1270  O   ARG A  84     -35.091  17.370  14.555  1.00  0.66           O  
ATOM   1271  CB  ARG A  84     -32.751  18.936  13.039  1.00  0.66           C  
ATOM   1272  CG  ARG A  84     -33.988  19.783  12.776  1.00  0.66           C  
ATOM   1273  CD  ARG A  84     -33.793  20.647  11.581  1.00  0.66           C  
ATOM   1274  NE  ARG A  84     -32.779  21.663  11.798  1.00  0.66           N  
ATOM   1275  CZ  ARG A  84     -33.025  22.851  12.380  1.00  0.66           C  
ATOM   1276  NH1 ARG A  84     -34.244  23.122  12.773  1.00  0.66           N1+
ATOM   1277  NH2 ARG A  84     -32.052  23.728  12.551  1.00  0.66           N  
ATOM   1278  H   ARG A  84     -30.721  17.708  13.867  1.00  0.66           H  
ATOM   1279  HA  ARG A  84     -32.971  18.727  15.136  1.00  0.66           H  
ATOM   1280 1HB  ARG A  84     -31.895  19.611  13.103  1.00  0.66           H  
ATOM   1281 2HB  ARG A  84     -32.594  18.303  12.165  1.00  0.66           H  
ATOM   1282 1HG  ARG A  84     -34.850  19.138  12.608  1.00  0.66           H  
ATOM   1283 2HG  ARG A  84     -34.176  20.426  13.637  1.00  0.66           H  
ATOM   1284 1HD  ARG A  84     -33.485  20.034  10.737  1.00  0.66           H  
ATOM   1285 2HD  ARG A  84     -34.720  21.155  11.343  1.00  0.66           H  
ATOM   1286  HE  ARG A  84     -31.830  21.462  11.505  1.00  0.66           H  
ATOM   1287 1HH1 ARG A  84     -34.959  22.422  12.624  1.00  0.66           H  
ATOM   1288 2HH1 ARG A  84     -34.457  24.009  13.214  1.00  0.66           H  
ATOM   1289 1HH2 ARG A  84     -31.114  23.505  12.245  1.00  0.66           H  
ATOM   1290 2HH2 ARG A  84     -32.243  24.617  12.989  1.00  0.66           H  
ATOM   1291  N   GLY A  85     -33.688  15.855  13.658  1.00  0.65           N  
ATOM   1292  CA  GLY A  85     -34.726  14.848  13.436  1.00  0.65           C  
ATOM   1293  C   GLY A  85     -34.953  14.576  11.949  1.00  0.65           C  
ATOM   1294  O   GLY A  85     -35.885  13.866  11.575  1.00  0.65           O  
ATOM   1295  H   GLY A  85     -32.723  15.619  13.446  1.00  0.65           H  
ATOM   1296 1HA  GLY A  85     -34.445  13.926  13.937  1.00  0.65           H  
ATOM   1297 2HA  GLY A  85     -35.657  15.181  13.892  1.00  0.65           H  
ATOM   1298  N   GLY A  86     -34.065  15.095  11.105  1.00  0.64           N  
ATOM   1299  CA  GLY A  86     -34.148  14.944   9.647  1.00  0.64           C  
ATOM   1300  C   GLY A  86     -34.353  13.524   9.126  1.00  0.64           C  
ATOM   1301  O   GLY A  86     -35.318  13.265   8.392  1.00  0.64           O  
ATOM   1302  H   GLY A  86     -33.314  15.646  11.494  1.00  0.64           H  
ATOM   1303 1HA  GLY A  86     -34.949  15.563   9.268  1.00  0.64           H  
ATOM   1304 2HA  GLY A  86     -33.232  15.335   9.212  1.00  0.64           H  
ATOM   1305  N   TRP A  87     -33.463  12.601   9.481  1.00  0.63           N  
ATOM   1306  CA  TRP A  87     -33.588  11.249   8.948  1.00  0.63           C  
ATOM   1307  C   TRP A  87     -34.790  10.541   9.554  1.00  0.63           C  
ATOM   1308  O   TRP A  87     -35.443   9.729   8.888  1.00  0.63           O  
ATOM   1309  CB  TRP A  87     -32.349  10.428   9.269  1.00  0.63           C  
ATOM   1310  CG  TRP A  87     -31.091  10.845   8.576  1.00  0.63           C  
ATOM   1311  CD1 TRP A  87     -30.838  11.985   7.908  1.00  0.63           C  
ATOM   1312  CD2 TRP A  87     -29.894  10.059   8.481  1.00  0.63           C  
ATOM   1313  CE2 TRP A  87     -28.982  10.780   7.737  1.00  0.63           C  
ATOM   1314  CE3 TRP A  87     -29.549   8.838   8.949  1.00  0.63           C  
ATOM   1315  NE1 TRP A  87     -29.557  11.953   7.403  1.00  0.63           N  
ATOM   1316  CZ2 TRP A  87     -27.726  10.288   7.441  1.00  0.63           C  
ATOM   1317  CZ3 TRP A  87     -28.288   8.317   8.657  1.00  0.63           C  
ATOM   1318  CH2 TRP A  87     -27.404   9.013   7.928  1.00  0.63           C  
ATOM   1319  H   TRP A  87     -32.698  12.840  10.098  1.00  0.63           H  
ATOM   1320  HA  TRP A  87     -33.717  11.305   7.868  1.00  0.63           H  
ATOM   1321 1HB  TRP A  87     -32.164  10.480  10.337  1.00  0.63           H  
ATOM   1322 2HB  TRP A  87     -32.537   9.383   9.030  1.00  0.63           H  
ATOM   1323  HD1 TRP A  87     -31.540  12.802   7.783  1.00  0.63           H  
ATOM   1324  HE1 TRP A  87     -29.101  12.666   6.861  1.00  0.63           H  
ATOM   1325  HE3 TRP A  87     -30.274   8.305   9.535  1.00  0.63           H  
ATOM   1326  HZ2 TRP A  87     -27.014  10.862   6.859  1.00  0.63           H  
ATOM   1327  HZ3 TRP A  87     -28.025   7.339   9.026  1.00  0.63           H  
ATOM   1328  HH2 TRP A  87     -26.430   8.570   7.734  1.00  0.63           H  
ATOM   1329  N   SER A  88     -35.097  10.877  10.808  1.00  0.62           N  
ATOM   1330  CA  SER A  88     -36.215  10.274  11.511  1.00  0.62           C  
ATOM   1331  C   SER A  88     -37.549  10.647  10.879  1.00  0.62           C  
ATOM   1332  O   SER A  88     -38.402   9.782  10.646  1.00  0.62           O  
ATOM   1333  CB  SER A  88     -36.208  10.724  12.956  1.00  0.62           C  
ATOM   1334  OG  SER A  88     -35.091  10.204  13.677  1.00  0.62           O  
ATOM   1335  H   SER A  88     -34.519  11.553  11.290  1.00  0.62           H  
ATOM   1336  HA  SER A  88     -36.094   9.194  11.465  1.00  0.62           H  
ATOM   1337 1HB  SER A  88     -36.187  11.807  12.991  1.00  0.62           H  
ATOM   1338 2HB  SER A  88     -37.126  10.408  13.435  1.00  0.62           H  
ATOM   1339  HG  SER A  88     -34.266  10.345  13.132  1.00  0.62           H  
ATOM   1340  N   TYR A  89     -37.709  11.932  10.546  1.00  0.62           N  
ATOM   1341  CA  TYR A  89     -38.943  12.373   9.922  1.00  0.62           C  
ATOM   1342  C   TYR A  89     -39.055  11.760   8.550  1.00  0.62           C  
ATOM   1343  O   TYR A  89     -40.127  11.336   8.133  1.00  0.62           O  
ATOM   1344  CB  TYR A  89     -39.020  13.897   9.830  1.00  0.62           C  
ATOM   1345  CG  TYR A  89     -39.270  14.562  11.159  1.00  0.62           C  
ATOM   1346  CD1 TYR A  89     -38.413  15.548  11.626  1.00  0.62           C  
ATOM   1347  CD2 TYR A  89     -40.358  14.167  11.921  1.00  0.62           C  
ATOM   1348  CE1 TYR A  89     -38.644  16.144  12.850  1.00  0.62           C  
ATOM   1349  CE2 TYR A  89     -40.592  14.757  13.136  1.00  0.62           C  
ATOM   1350  CZ  TYR A  89     -39.744  15.738  13.602  1.00  0.62           C  
ATOM   1351  OH  TYR A  89     -40.002  16.320  14.806  1.00  0.62           O  
ATOM   1352  H   TYR A  89     -36.977  12.609  10.760  1.00  0.62           H  
ATOM   1353  HA  TYR A  89     -39.783  12.017  10.518  1.00  0.62           H  
ATOM   1354 1HB  TYR A  89     -38.081  14.286   9.422  1.00  0.62           H  
ATOM   1355 2HB  TYR A  89     -39.821  14.182   9.157  1.00  0.62           H  
ATOM   1356  HD1 TYR A  89     -37.560  15.846  11.027  1.00  0.62           H  
ATOM   1357  HD2 TYR A  89     -41.031  13.391  11.552  1.00  0.62           H  
ATOM   1358  HE1 TYR A  89     -37.972  16.923  13.223  1.00  0.62           H  
ATOM   1359  HE2 TYR A  89     -41.453  14.451  13.733  1.00  0.62           H  
ATOM   1360  HH  TYR A  89     -39.247  16.896  15.066  1.00  0.62           H  
ATOM   1361  N   TYR A  90     -37.938  11.667   7.834  1.00  0.62           N  
ATOM   1362  CA  TYR A  90     -38.018  11.047   6.531  1.00  0.62           C  
ATOM   1363  C   TYR A  90     -38.512   9.613   6.644  1.00  0.62           C  
ATOM   1364  O   TYR A  90     -39.495   9.238   6.004  1.00  0.62           O  
ATOM   1365  CB  TYR A  90     -36.678  11.041   5.812  1.00  0.62           C  
ATOM   1366  CG  TYR A  90     -36.786  10.336   4.508  1.00  0.62           C  
ATOM   1367  CD1 TYR A  90     -37.300  10.994   3.415  1.00  0.62           C  
ATOM   1368  CD2 TYR A  90     -36.430   9.013   4.415  1.00  0.62           C  
ATOM   1369  CE1 TYR A  90     -37.462  10.332   2.234  1.00  0.62           C  
ATOM   1370  CE2 TYR A  90     -36.586   8.351   3.238  1.00  0.62           C  
ATOM   1371  CZ  TYR A  90     -37.104   9.003   2.150  1.00  0.62           C  
ATOM   1372  OH  TYR A  90     -37.282   8.322   0.976  1.00  0.62           O  
ATOM   1373  H   TYR A  90     -37.050  12.038   8.177  1.00  0.62           H  
ATOM   1374  HA  TYR A  90     -38.737  11.597   5.933  1.00  0.62           H  
ATOM   1375 1HB  TYR A  90     -36.343  12.059   5.636  1.00  0.62           H  
ATOM   1376 2HB  TYR A  90     -35.926  10.541   6.419  1.00  0.62           H  
ATOM   1377  HD1 TYR A  90     -37.579  12.030   3.497  1.00  0.62           H  
ATOM   1378  HD2 TYR A  90     -36.033   8.491   5.284  1.00  0.62           H  
ATOM   1379  HE1 TYR A  90     -37.877  10.848   1.372  1.00  0.62           H  
ATOM   1380  HE2 TYR A  90     -36.309   7.301   3.166  1.00  0.62           H  
ATOM   1381  HH  TYR A  90     -37.215   7.355   1.158  1.00  0.62           H  
ATOM   1382  N   ALA A  91     -37.853   8.812   7.500  1.00  0.64           N  
ATOM   1383  CA  ALA A  91     -38.185   7.396   7.652  1.00  0.64           C  
ATOM   1384  C   ALA A  91     -39.625   7.201   8.067  1.00  0.64           C  
ATOM   1385  O   ALA A  91     -40.300   6.282   7.612  1.00  0.64           O  
ATOM   1386  CB  ALA A  91     -37.288   6.755   8.693  1.00  0.64           C  
ATOM   1387  H   ALA A  91     -37.069   9.190   8.034  1.00  0.64           H  
ATOM   1388  HA  ALA A  91     -38.035   6.907   6.690  1.00  0.64           H  
ATOM   1389 1HB  ALA A  91     -37.530   5.698   8.785  1.00  0.64           H  
ATOM   1390 2HB  ALA A  91     -36.245   6.869   8.395  1.00  0.64           H  
ATOM   1391 3HB  ALA A  91     -37.445   7.250   9.656  1.00  0.64           H  
ATOM   1392  N   ALA A  92     -40.124   8.092   8.899  1.00  0.66           N  
ATOM   1393  CA  ALA A  92     -41.480   8.001   9.381  1.00  0.66           C  
ATOM   1394  C   ALA A  92     -42.528   8.064   8.284  1.00  0.66           C  
ATOM   1395  O   ALA A  92     -43.650   7.598   8.482  1.00  0.66           O  
ATOM   1396  CB  ALA A  92     -41.733   9.089  10.352  1.00  0.66           C  
ATOM   1397  H   ALA A  92     -39.528   8.841   9.259  1.00  0.66           H  
ATOM   1398  HA  ALA A  92     -41.573   7.045   9.888  1.00  0.66           H  
ATOM   1399 1HB  ALA A  92     -42.713   8.973  10.752  1.00  0.66           H  
ATOM   1400 2HB  ALA A  92     -41.001   8.993  11.118  1.00  0.66           H  
ATOM   1401 3HB  ALA A  92     -41.638  10.058   9.868  1.00  0.66           H  
ATOM   1402  N   THR A  93     -42.200   8.673   7.141  1.00  0.69           N  
ATOM   1403  CA  THR A  93     -43.161   8.827   6.057  1.00  0.69           C  
ATOM   1404  C   THR A  93     -43.080   7.664   5.083  1.00  0.69           C  
ATOM   1405  O   THR A  93     -43.796   7.624   4.077  1.00  0.69           O  
ATOM   1406  CB  THR A  93     -42.931  10.130   5.278  1.00  0.69           C  
ATOM   1407  CG2 THR A  93     -43.006  11.335   6.218  1.00  0.69           C  
ATOM   1408  OG1 THR A  93     -41.645  10.101   4.637  1.00  0.69           O  
ATOM   1409  H   THR A  93     -41.250   9.020   6.994  1.00  0.69           H  
ATOM   1410  HA  THR A  93     -44.162   8.845   6.481  1.00  0.69           H  
ATOM   1411  HB  THR A  93     -43.699  10.230   4.518  1.00  0.69           H  
ATOM   1412  HG1 THR A  93     -40.967   9.751   5.259  1.00  0.69           H  
ATOM   1413 1HG2 THR A  93     -42.863  12.227   5.653  1.00  0.69           H  
ATOM   1414 2HG2 THR A  93     -43.957  11.380   6.686  1.00  0.69           H  
ATOM   1415 3HG2 THR A  93     -42.241  11.250   6.975  1.00  0.69           H  
ATOM   1416  N   ILE A  94     -42.180   6.729   5.360  1.00  0.71           N  
ATOM   1417  CA  ILE A  94     -41.953   5.612   4.478  1.00  0.71           C  
ATOM   1418  C   ILE A  94     -42.825   4.425   4.827  1.00  0.71           C  
ATOM   1419  O   ILE A  94     -42.935   4.003   5.985  1.00  0.71           O  
ATOM   1420  CB  ILE A  94     -40.466   5.241   4.478  1.00  0.71           C  
ATOM   1421  CG1 ILE A  94     -39.703   6.467   4.093  1.00  0.71           C  
ATOM   1422  CG2 ILE A  94     -40.152   4.075   3.575  1.00  0.71           C  
ATOM   1423  CD1 ILE A  94     -40.110   7.030   2.773  1.00  0.71           C  
ATOM   1424  H   ILE A  94     -41.617   6.788   6.207  1.00  0.71           H  
ATOM   1425  HA  ILE A  94     -42.206   5.922   3.466  1.00  0.71           H  
ATOM   1426  HB  ILE A  94     -40.168   4.983   5.484  1.00  0.71           H  
ATOM   1427 1HG1 ILE A  94     -39.865   7.211   4.843  1.00  0.71           H  
ATOM   1428 2HG1 ILE A  94     -38.637   6.232   4.054  1.00  0.71           H  
ATOM   1429 1HG2 ILE A  94     -39.083   3.862   3.618  1.00  0.71           H  
ATOM   1430 2HG2 ILE A  94     -40.700   3.202   3.902  1.00  0.71           H  
ATOM   1431 3HG2 ILE A  94     -40.425   4.314   2.549  1.00  0.71           H  
ATOM   1432 1HD1 ILE A  94     -39.538   7.913   2.567  1.00  0.71           H  
ATOM   1433 2HD1 ILE A  94     -39.933   6.290   1.991  1.00  0.71           H  
ATOM   1434 3HD1 ILE A  94     -41.163   7.290   2.797  1.00  0.71           H  
ATOM   1435  N   ARG A  95     -43.471   3.898   3.804  1.00  0.74           N  
ATOM   1436  CA  ARG A  95     -44.359   2.780   3.990  1.00  0.74           C  
ATOM   1437  C   ARG A  95     -43.583   1.639   4.600  1.00  0.74           C  
ATOM   1438  O   ARG A  95     -42.400   1.461   4.328  1.00  0.74           O  
ATOM   1439  CB  ARG A  95     -44.999   2.364   2.680  1.00  0.74           C  
ATOM   1440  CG  ARG A  95     -45.996   3.377   2.118  1.00  0.74           C  
ATOM   1441  CD  ARG A  95     -46.602   2.928   0.827  1.00  0.74           C  
ATOM   1442  NE  ARG A  95     -47.548   3.912   0.303  1.00  0.74           N  
ATOM   1443  CZ  ARG A  95     -48.225   3.790  -0.858  1.00  0.74           C  
ATOM   1444  NH1 ARG A  95     -48.055   2.728  -1.615  1.00  0.74           N1+
ATOM   1445  NH2 ARG A  95     -49.062   4.742  -1.237  1.00  0.74           N  
ATOM   1446  H   ARG A  95     -43.343   4.292   2.883  1.00  0.74           H  
ATOM   1447  HA  ARG A  95     -45.150   3.074   4.680  1.00  0.74           H  
ATOM   1448 1HB  ARG A  95     -44.225   2.202   1.932  1.00  0.74           H  
ATOM   1449 2HB  ARG A  95     -45.523   1.418   2.817  1.00  0.74           H  
ATOM   1450 1HG  ARG A  95     -46.800   3.529   2.839  1.00  0.74           H  
ATOM   1451 2HG  ARG A  95     -45.484   4.325   1.945  1.00  0.74           H  
ATOM   1452 1HD  ARG A  95     -45.815   2.783   0.087  1.00  0.74           H  
ATOM   1453 2HD  ARG A  95     -47.134   1.990   0.980  1.00  0.74           H  
ATOM   1454  HE  ARG A  95     -47.710   4.746   0.855  1.00  0.74           H  
ATOM   1455 1HH1 ARG A  95     -47.417   2.000  -1.327  1.00  0.74           H  
ATOM   1456 2HH1 ARG A  95     -48.563   2.640  -2.483  1.00  0.74           H  
ATOM   1457 1HH2 ARG A  95     -49.194   5.560  -0.657  1.00  0.74           H  
ATOM   1458 2HH2 ARG A  95     -49.569   4.652  -2.105  1.00  0.74           H  
ATOM   1459  N   LYS A  96     -44.275   0.885   5.435  1.00  0.75           N  
ATOM   1460  CA  LYS A  96     -43.774  -0.254   6.193  1.00  0.75           C  
ATOM   1461  C   LYS A  96     -42.869   0.107   7.373  1.00  0.75           C  
ATOM   1462  O   LYS A  96     -42.470  -0.802   8.105  1.00  0.75           O  
ATOM   1463  CB  LYS A  96     -43.009  -1.221   5.285  1.00  0.75           C  
ATOM   1464  CG  LYS A  96     -43.806  -1.756   4.083  1.00  0.75           C  
ATOM   1465  CD  LYS A  96     -42.983  -2.756   3.289  1.00  0.75           C  
ATOM   1466  CE  LYS A  96     -43.739  -3.251   2.062  1.00  0.75           C  
ATOM   1467  NZ  LYS A  96     -42.922  -4.196   1.250  1.00  0.75           N1+
ATOM   1468  H   LYS A  96     -45.245   1.128   5.569  1.00  0.75           H  
ATOM   1469  HA  LYS A  96     -44.636  -0.784   6.600  1.00  0.75           H  
ATOM   1470 1HB  LYS A  96     -42.076  -0.783   4.937  1.00  0.75           H  
ATOM   1471 2HB  LYS A  96     -42.729  -2.093   5.875  1.00  0.75           H  
ATOM   1472 1HG  LYS A  96     -44.714  -2.243   4.437  1.00  0.75           H  
ATOM   1473 2HG  LYS A  96     -44.086  -0.940   3.423  1.00  0.75           H  
ATOM   1474 1HD  LYS A  96     -42.052  -2.283   2.968  1.00  0.75           H  
ATOM   1475 2HD  LYS A  96     -42.737  -3.607   3.923  1.00  0.75           H  
ATOM   1476 1HE  LYS A  96     -44.648  -3.756   2.384  1.00  0.75           H  
ATOM   1477 2HE  LYS A  96     -44.009  -2.396   1.442  1.00  0.75           H  
ATOM   1478 1HZ  LYS A  96     -43.456  -4.499   0.448  1.00  0.75           H  
ATOM   1479 2HZ  LYS A  96     -42.080  -3.731   0.938  1.00  0.75           H  
ATOM   1480 3HZ  LYS A  96     -42.674  -4.997   1.812  1.00  0.75           H  
ATOM   1481  N   VAL A  97     -42.666   1.408   7.642  1.00  0.75           N  
ATOM   1482  CA  VAL A  97     -42.019   1.845   8.881  1.00  0.75           C  
ATOM   1483  C   VAL A  97     -43.125   1.981   9.919  1.00  0.75           C  
ATOM   1484  O   VAL A  97     -44.180   2.553   9.636  1.00  0.75           O  
ATOM   1485  CB  VAL A  97     -41.224   3.166   8.709  1.00  0.75           C  
ATOM   1486  CG1 VAL A  97     -40.677   3.633  10.039  1.00  0.75           C  
ATOM   1487  CG2 VAL A  97     -40.069   2.927   7.717  1.00  0.75           C  
ATOM   1488  H   VAL A  97     -42.948   2.128   6.972  1.00  0.75           H  
ATOM   1489  HA  VAL A  97     -41.321   1.086   9.216  1.00  0.75           H  
ATOM   1490  HB  VAL A  97     -41.883   3.945   8.320  1.00  0.75           H  
ATOM   1491 1HG1 VAL A  97     -40.123   4.555   9.890  1.00  0.75           H  
ATOM   1492 2HG1 VAL A  97     -41.492   3.809  10.726  1.00  0.75           H  
ATOM   1493 3HG1 VAL A  97     -40.030   2.876  10.446  1.00  0.75           H  
ATOM   1494 1HG2 VAL A  97     -39.509   3.848   7.581  1.00  0.75           H  
ATOM   1495 2HG2 VAL A  97     -39.410   2.161   8.110  1.00  0.75           H  
ATOM   1496 3HG2 VAL A  97     -40.474   2.602   6.751  1.00  0.75           H  
ATOM   1497  N   GLN A  98     -42.918   1.389  11.089  1.00  0.74           N  
ATOM   1498  CA  GLN A  98     -43.906   1.389  12.169  1.00  0.74           C  
ATOM   1499  C   GLN A  98     -43.549   2.306  13.329  1.00  0.74           C  
ATOM   1500  O   GLN A  98     -44.433   2.892  13.956  1.00  0.74           O  
ATOM   1501  CB  GLN A  98     -44.054  -0.031  12.721  1.00  0.74           C  
ATOM   1502  CG  GLN A  98     -44.609  -1.065  11.760  1.00  0.74           C  
ATOM   1503  CD  GLN A  98     -46.047  -0.777  11.443  1.00  0.74           C  
ATOM   1504  NE2 GLN A  98     -46.428  -0.709  10.172  1.00  0.74           N  
ATOM   1505  OE1 GLN A  98     -46.821  -0.636  12.397  1.00  0.74           O  
ATOM   1506  H   GLN A  98     -42.021   0.943  11.245  1.00  0.74           H  
ATOM   1507  HA  GLN A  98     -44.860   1.722  11.762  1.00  0.74           H  
ATOM   1508 1HB  GLN A  98     -43.076  -0.382  13.053  1.00  0.74           H  
ATOM   1509 2HB  GLN A  98     -44.702  -0.006  13.597  1.00  0.74           H  
ATOM   1510 1HG  GLN A  98     -44.032  -1.033  10.832  1.00  0.74           H  
ATOM   1511 2HG  GLN A  98     -44.542  -2.053  12.214  1.00  0.74           H  
ATOM   1512 1HE2 GLN A  98     -47.384  -0.522   9.932  1.00  0.74           H  
ATOM   1513 2HE2 GLN A  98     -45.757  -0.844   9.445  1.00  0.74           H  
ATOM   1514  N   GLU A  99     -42.259   2.403  13.624  1.00  0.71           N  
ATOM   1515  CA  GLU A  99     -41.791   3.209  14.750  1.00  0.71           C  
ATOM   1516  C   GLU A  99     -40.387   3.717  14.507  1.00  0.71           C  
ATOM   1517  O   GLU A  99     -39.525   2.967  14.056  1.00  0.71           O  
ATOM   1518  CB  GLU A  99     -41.852   2.396  16.055  1.00  0.71           C  
ATOM   1519  CG  GLU A  99     -41.411   3.153  17.315  1.00  0.71           C  
ATOM   1520  CD  GLU A  99     -41.587   2.351  18.594  1.00  0.71           C  
ATOM   1521  OE1 GLU A  99     -42.071   1.249  18.529  1.00  0.71           O  
ATOM   1522  OE2 GLU A  99     -41.223   2.848  19.641  1.00  0.71           O1-
ATOM   1523  H   GLU A  99     -41.584   1.889  13.059  1.00  0.71           H  
ATOM   1524  HA  GLU A  99     -42.440   4.076  14.855  1.00  0.71           H  
ATOM   1525 1HB  GLU A  99     -42.872   2.050  16.216  1.00  0.71           H  
ATOM   1526 2HB  GLU A  99     -41.220   1.512  15.957  1.00  0.71           H  
ATOM   1527 1HG  GLU A  99     -40.355   3.409  17.215  1.00  0.71           H  
ATOM   1528 2HG  GLU A  99     -41.974   4.084  17.384  1.00  0.71           H  
ATOM   1529  N   VAL A 100     -40.151   4.978  14.818  1.00  0.69           N  
ATOM   1530  CA  VAL A 100     -38.835   5.557  14.656  1.00  0.69           C  
ATOM   1531  C   VAL A 100     -38.321   6.153  15.975  1.00  0.69           C  
ATOM   1532  O   VAL A 100     -39.008   6.954  16.615  1.00  0.69           O  
ATOM   1533  CB  VAL A 100     -38.894   6.657  13.599  1.00  0.69           C  
ATOM   1534  CG1 VAL A 100     -37.536   7.262  13.417  1.00  0.69           C  
ATOM   1535  CG2 VAL A 100     -39.452   6.134  12.278  1.00  0.69           C  
ATOM   1536  H   VAL A 100     -40.911   5.556  15.161  1.00  0.69           H  
ATOM   1537  HA  VAL A 100     -38.151   4.782  14.325  1.00  0.69           H  
ATOM   1538  HB  VAL A 100     -39.535   7.425  13.959  1.00  0.69           H  
ATOM   1539 1HG1 VAL A 100     -37.624   8.049  12.695  1.00  0.69           H  
ATOM   1540 2HG1 VAL A 100     -37.174   7.668  14.363  1.00  0.69           H  
ATOM   1541 3HG1 VAL A 100     -36.839   6.503  13.057  1.00  0.69           H  
ATOM   1542 1HG2 VAL A 100     -39.495   6.951  11.563  1.00  0.69           H  
ATOM   1543 2HG2 VAL A 100     -38.815   5.353  11.891  1.00  0.69           H  
ATOM   1544 3HG2 VAL A 100     -40.455   5.739  12.432  1.00  0.69           H  
ATOM   1545  N   ARG A 101     -37.115   5.762  16.380  1.00  0.67           N  
ATOM   1546  CA  ARG A 101     -36.519   6.275  17.614  1.00  0.67           C  
ATOM   1547  C   ARG A 101     -35.204   6.985  17.330  1.00  0.67           C  
ATOM   1548  O   ARG A 101     -34.199   6.336  17.019  1.00  0.67           O  
ATOM   1549  CB  ARG A 101     -36.276   5.149  18.601  1.00  0.67           C  
ATOM   1550  CG  ARG A 101     -37.528   4.423  19.053  1.00  0.67           C  
ATOM   1551  CD  ARG A 101     -37.234   3.347  20.040  1.00  0.67           C  
ATOM   1552  NE  ARG A 101     -38.451   2.706  20.490  1.00  0.67           N  
ATOM   1553  CZ  ARG A 101     -38.542   1.756  21.435  1.00  0.67           C  
ATOM   1554  NH1 ARG A 101     -37.479   1.272  22.063  1.00  0.67           N1+
ATOM   1555  NH2 ARG A 101     -39.748   1.307  21.725  1.00  0.67           N  
ATOM   1556  H   ARG A 101     -36.608   5.089  15.809  1.00  0.67           H  
ATOM   1557  HA  ARG A 101     -37.205   6.990  18.067  1.00  0.67           H  
ATOM   1558 1HB  ARG A 101     -35.595   4.423  18.169  1.00  0.67           H  
ATOM   1559 2HB  ARG A 101     -35.808   5.558  19.490  1.00  0.67           H  
ATOM   1560 1HG  ARG A 101     -38.218   5.136  19.512  1.00  0.67           H  
ATOM   1561 2HG  ARG A 101     -38.013   3.959  18.191  1.00  0.67           H  
ATOM   1562 1HD  ARG A 101     -36.595   2.587  19.583  1.00  0.67           H  
ATOM   1563 2HD  ARG A 101     -36.731   3.771  20.908  1.00  0.67           H  
ATOM   1564  HE  ARG A 101     -39.343   2.994  20.062  1.00  0.67           H  
ATOM   1565 1HH1 ARG A 101     -36.511   1.562  21.830  1.00  0.67           H  
ATOM   1566 2HH1 ARG A 101     -37.593   0.546  22.753  1.00  0.67           H  
ATOM   1567 1HH2 ARG A 101     -40.549   1.702  21.203  1.00  0.67           H  
ATOM   1568 2HH2 ARG A 101     -39.879   0.593  22.421  1.00  0.67           H  
ATOM   1569  N   GLY A 102     -35.225   8.313  17.414  1.00  0.68           N  
ATOM   1570  CA  GLY A 102     -34.037   9.101  17.140  1.00  0.68           C  
ATOM   1571  C   GLY A 102     -33.367   9.557  18.418  1.00  0.68           C  
ATOM   1572  O   GLY A 102     -34.044   9.907  19.388  1.00  0.68           O  
ATOM   1573  H   GLY A 102     -36.082   8.778  17.705  1.00  0.68           H  
ATOM   1574 1HA  GLY A 102     -33.338   8.498  16.587  1.00  0.68           H  
ATOM   1575 2HA  GLY A 102     -34.291   9.957  16.519  1.00  0.68           H  
ATOM   1576  N   TYR A 103     -32.043   9.596  18.394  1.00  0.72           N  
ATOM   1577  CA  TYR A 103     -31.263   9.999  19.547  1.00  0.72           C  
ATOM   1578  C   TYR A 103     -30.194  11.024  19.210  1.00  0.72           C  
ATOM   1579  O   TYR A 103     -29.576  10.979  18.138  1.00  0.72           O  
ATOM   1580  CB  TYR A 103     -30.597   8.760  20.158  1.00  0.72           C  
ATOM   1581  CG  TYR A 103     -31.582   7.722  20.599  1.00  0.72           C  
ATOM   1582  CD1 TYR A 103     -32.052   6.773  19.704  1.00  0.72           C  
ATOM   1583  CD2 TYR A 103     -32.026   7.723  21.893  1.00  0.72           C  
ATOM   1584  CE1 TYR A 103     -32.965   5.842  20.124  1.00  0.72           C  
ATOM   1585  CE2 TYR A 103     -32.934   6.795  22.317  1.00  0.72           C  
ATOM   1586  CZ  TYR A 103     -33.403   5.854  21.439  1.00  0.72           C  
ATOM   1587  OH  TYR A 103     -34.301   4.913  21.863  1.00  0.72           O  
ATOM   1588  H   TYR A 103     -31.571   9.269  17.557  1.00  0.72           H  
ATOM   1589  HA  TYR A 103     -31.931  10.446  20.279  1.00  0.72           H  
ATOM   1590 1HB  TYR A 103     -29.919   8.310  19.430  1.00  0.72           H  
ATOM   1591 2HB  TYR A 103     -30.009   9.059  21.022  1.00  0.72           H  
ATOM   1592  HD1 TYR A 103     -31.703   6.770  18.668  1.00  0.72           H  
ATOM   1593  HD2 TYR A 103     -31.659   8.462  22.573  1.00  0.72           H  
ATOM   1594  HE1 TYR A 103     -33.340   5.097  19.433  1.00  0.72           H  
ATOM   1595  HE2 TYR A 103     -33.281   6.803  23.348  1.00  0.72           H  
ATOM   1596  HH  TYR A 103     -34.297   4.176  21.244  1.00  0.72           H  
ATOM   1597  N   THR A 104     -29.947  11.914  20.161  1.00  0.79           N  
ATOM   1598  CA  THR A 104     -28.835  12.844  20.064  1.00  0.79           C  
ATOM   1599  C   THR A 104     -28.325  13.306  21.409  1.00  0.79           C  
ATOM   1600  O   THR A 104     -29.054  13.357  22.402  1.00  0.79           O  
ATOM   1601  CB  THR A 104     -29.144  14.069  19.195  1.00  0.79           C  
ATOM   1602  CG2 THR A 104     -30.252  14.883  19.749  1.00  0.79           C  
ATOM   1603  OG1 THR A 104     -27.936  14.887  19.091  1.00  0.79           O  
ATOM   1604  H   THR A 104     -30.562  11.931  20.978  1.00  0.79           H  
ATOM   1605  HA  THR A 104     -28.013  12.319  19.577  1.00  0.79           H  
ATOM   1606  HB  THR A 104     -29.419  13.726  18.205  1.00  0.79           H  
ATOM   1607  HG1 THR A 104     -28.063  15.547  18.405  1.00  0.79           H  
ATOM   1608 1HG2 THR A 104     -30.417  15.721  19.074  1.00  0.79           H  
ATOM   1609 2HG2 THR A 104     -31.159  14.279  19.818  1.00  0.79           H  
ATOM   1610 3HG2 THR A 104     -29.984  15.249  20.736  1.00  0.79           H  
ATOM   1611  N   LYS A 105     -27.066  13.692  21.401  1.00  0.90           N  
ATOM   1612  CA  LYS A 105     -26.382  14.202  22.568  1.00  0.90           C  
ATOM   1613  C   LYS A 105     -26.779  15.650  22.785  1.00  0.90           C  
ATOM   1614  O   LYS A 105     -26.742  16.154  23.910  1.00  0.90           O  
ATOM   1615  CB  LYS A 105     -24.871  14.068  22.383  1.00  0.90           C  
ATOM   1616  CG  LYS A 105     -24.051  14.285  23.641  1.00  0.90           C  
ATOM   1617  CD  LYS A 105     -22.571  13.947  23.392  1.00  0.90           C  
ATOM   1618  CE  LYS A 105     -21.758  13.967  24.680  1.00  0.90           C  
ATOM   1619  NZ  LYS A 105     -20.305  13.702  24.434  1.00  0.90           N1+
ATOM   1620  H   LYS A 105     -26.560  13.627  20.527  1.00  0.90           H  
ATOM   1621  HA  LYS A 105     -26.683  13.628  23.441  1.00  0.90           H  
ATOM   1622 1HB  LYS A 105     -24.643  13.072  22.005  1.00  0.90           H  
ATOM   1623 2HB  LYS A 105     -24.535  14.794  21.641  1.00  0.90           H  
ATOM   1624 1HG  LYS A 105     -24.138  15.330  23.951  1.00  0.90           H  
ATOM   1625 2HG  LYS A 105     -24.435  13.649  24.441  1.00  0.90           H  
ATOM   1626 1HD  LYS A 105     -22.499  12.947  22.954  1.00  0.90           H  
ATOM   1627 2HD  LYS A 105     -22.148  14.667  22.689  1.00  0.90           H  
ATOM   1628 1HE  LYS A 105     -21.868  14.931  25.172  1.00  0.90           H  
ATOM   1629 2HE  LYS A 105     -22.146  13.193  25.336  1.00  0.90           H  
ATOM   1630 1HZ  LYS A 105     -19.820  13.698  25.317  1.00  0.90           H  
ATOM   1631 2HZ  LYS A 105     -20.165  12.802  23.976  1.00  0.90           H  
ATOM   1632 3HZ  LYS A 105     -19.932  14.425  23.843  1.00  0.90           H  
ATOM   1633  N   GLY A 106     -27.102  16.337  21.688  1.00  1.02           N  
ATOM   1634  CA  GLY A 106     -27.412  17.756  21.766  1.00  1.02           C  
ATOM   1635  C   GLY A 106     -26.214  18.508  22.321  1.00  1.02           C  
ATOM   1636  O   GLY A 106     -25.071  18.116  22.082  1.00  1.02           O  
ATOM   1637  H   GLY A 106     -27.175  15.852  20.795  1.00  1.02           H  
ATOM   1638 1HA  GLY A 106     -27.686  18.145  20.784  1.00  1.02           H  
ATOM   1639 2HA  GLY A 106     -28.267  17.897  22.424  1.00  1.02           H  
ATOM   1640  N   GLY A 107     -26.471  19.560  23.084  1.00  1.12           N  
ATOM   1641  CA  GLY A 107     -25.405  20.358  23.673  1.00  1.12           C  
ATOM   1642  C   GLY A 107     -25.134  21.700  22.972  1.00  1.12           C  
ATOM   1643  O   GLY A 107     -25.696  22.009  21.913  1.00  1.12           O  
ATOM   1644  H   GLY A 107     -27.449  19.818  23.234  1.00  1.12           H  
ATOM   1645 1HA  GLY A 107     -25.670  20.544  24.716  1.00  1.12           H  
ATOM   1646 2HA  GLY A 107     -24.504  19.752  23.684  1.00  1.12           H  
ATOM   1647  N   PRO A 108     -24.188  22.482  23.514  1.00  1.18           N  
ATOM   1648  CA  PRO A 108     -23.893  23.873  23.195  1.00  1.18           C  
ATOM   1649  C   PRO A 108     -23.182  24.089  21.872  1.00  1.18           C  
ATOM   1650  O   PRO A 108     -22.005  24.441  21.829  1.00  1.18           O  
ATOM   1651  CB  PRO A 108     -22.998  24.276  24.368  1.00  1.18           C  
ATOM   1652  CG  PRO A 108     -22.270  23.010  24.742  1.00  1.18           C  
ATOM   1653  CD  PRO A 108     -23.277  21.897  24.525  1.00  1.18           C  
ATOM   1654  HA  PRO A 108     -24.828  24.445  23.219  1.00  1.18           H  
ATOM   1655 1HB  PRO A 108     -22.320  25.084  24.057  1.00  1.18           H  
ATOM   1656 2HB  PRO A 108     -23.611  24.673  25.193  1.00  1.18           H  
ATOM   1657 1HG  PRO A 108     -21.375  22.895  24.114  1.00  1.18           H  
ATOM   1658 2HG  PRO A 108     -21.921  23.066  25.787  1.00  1.18           H  
ATOM   1659 1HD  PRO A 108     -22.744  21.021  24.124  1.00  1.18           H  
ATOM   1660 2HD  PRO A 108     -23.809  21.684  25.465  1.00  1.18           H  
ATOM   1661  N   GLY A 109     -23.924  23.897  20.788  1.00  1.19           N  
ATOM   1662  CA  GLY A 109     -23.382  24.048  19.445  1.00  1.19           C  
ATOM   1663  C   GLY A 109     -23.844  22.943  18.510  1.00  1.19           C  
ATOM   1664  O   GLY A 109     -23.499  22.940  17.327  1.00  1.19           O  
ATOM   1665  H   GLY A 109     -24.886  23.586  20.912  1.00  1.19           H  
ATOM   1666 1HA  GLY A 109     -23.683  25.014  19.043  1.00  1.19           H  
ATOM   1667 2HA  GLY A 109     -22.294  24.049  19.494  1.00  1.19           H  
ATOM   1668  N   HIS A 110     -24.624  22.012  19.038  1.00  1.16           N  
ATOM   1669  CA  HIS A 110     -25.146  20.915  18.243  1.00  1.16           C  
ATOM   1670  C   HIS A 110     -26.583  21.266  17.850  1.00  1.16           C  
ATOM   1671  O   HIS A 110     -27.156  22.200  18.406  1.00  1.16           O  
ATOM   1672  CB  HIS A 110     -25.003  19.625  19.026  1.00  1.16           C  
ATOM   1673  CG  HIS A 110     -23.542  19.350  19.344  1.00  1.16           C  
ATOM   1674  CD2 HIS A 110     -22.864  19.425  20.518  1.00  1.16           C  
ATOM   1675  ND1 HIS A 110     -22.596  18.995  18.377  1.00  1.16           N  
ATOM   1676  CE1 HIS A 110     -21.418  18.854  18.959  1.00  1.16           C  
ATOM   1677  NE2 HIS A 110     -21.554  19.108  20.255  1.00  1.16           N  
ATOM   1678  H   HIS A 110     -24.875  22.064  20.025  1.00  1.16           H  
ATOM   1679  HA  HIS A 110     -24.569  20.808  17.324  1.00  1.16           H  
ATOM   1680 1HB  HIS A 110     -25.548  19.720  19.953  1.00  1.16           H  
ATOM   1681 2HB  HIS A 110     -25.418  18.788  18.471  1.00  1.16           H  
ATOM   1682  HD1 HIS A 110     -22.700  18.873  17.360  1.00  1.16           H  
ATOM   1683  HD2 HIS A 110     -23.165  19.678  21.533  1.00  1.16           H  
ATOM   1684  HE1 HIS A 110     -20.546  18.575  18.363  1.00  1.16           H  
ATOM   1685  N   GLU A 111     -27.158  20.555  16.882  1.00  1.11           N  
ATOM   1686  CA  GLU A 111     -28.501  20.916  16.395  1.00  1.11           C  
ATOM   1687  C   GLU A 111     -29.683  20.866  17.378  1.00  1.11           C  
ATOM   1688  O   GLU A 111     -30.520  21.770  17.339  1.00  1.11           O  
ATOM   1689  CB  GLU A 111     -28.883  20.015  15.213  1.00  1.11           C  
ATOM   1690  CG  GLU A 111     -28.105  20.256  13.931  1.00  1.11           C  
ATOM   1691  CD  GLU A 111     -28.500  19.338  12.764  1.00  1.11           C  
ATOM   1692  OE1 GLU A 111     -29.318  18.440  12.928  1.00  1.11           O  
ATOM   1693  OE2 GLU A 111     -27.976  19.552  11.697  1.00  1.11           O1-
ATOM   1694  H   GLU A 111     -26.653  19.791  16.455  1.00  1.11           H  
ATOM   1695  HA  GLU A 111     -28.436  21.941  16.029  1.00  1.11           H  
ATOM   1696 1HB  GLU A 111     -28.749  18.974  15.496  1.00  1.11           H  
ATOM   1697 2HB  GLU A 111     -29.944  20.153  14.991  1.00  1.11           H  
ATOM   1698 1HG  GLU A 111     -28.263  21.290  13.625  1.00  1.11           H  
ATOM   1699 2HG  GLU A 111     -27.044  20.130  14.141  1.00  1.11           H  
ATOM   1700  N   GLU A 112     -29.723  19.848  18.254  1.00  1.06           N  
ATOM   1701  CA  GLU A 112     -30.864  19.589  19.155  1.00  1.06           C  
ATOM   1702  C   GLU A 112     -32.109  19.249  18.297  1.00  1.06           C  
ATOM   1703  O   GLU A 112     -32.288  19.816  17.226  1.00  1.06           O  
ATOM   1704  CB  GLU A 112     -31.183  20.780  20.091  1.00  1.06           C  
ATOM   1705  CG  GLU A 112     -30.122  21.152  21.141  1.00  1.06           C  
ATOM   1706  CD  GLU A 112     -29.895  20.097  22.165  1.00  1.06           C  
ATOM   1707  OE1 GLU A 112     -30.484  19.056  22.054  1.00  1.06           O  
ATOM   1708  OE2 GLU A 112     -29.162  20.344  23.105  1.00  1.06           O1-
ATOM   1709  H   GLU A 112     -28.956  19.197  18.243  1.00  1.06           H  
ATOM   1710  HA  GLU A 112     -30.603  18.737  19.776  1.00  1.06           H  
ATOM   1711 1HB  GLU A 112     -31.402  21.672  19.522  1.00  1.06           H  
ATOM   1712 2HB  GLU A 112     -32.090  20.555  20.649  1.00  1.06           H  
ATOM   1713 1HG  GLU A 112     -29.178  21.349  20.626  1.00  1.06           H  
ATOM   1714 2HG  GLU A 112     -30.426  22.071  21.642  1.00  1.06           H  
ATOM   1715  N   PRO A 113     -32.958  18.291  18.683  1.00  1.03           N  
ATOM   1716  CA  PRO A 113     -34.113  17.884  17.913  1.00  1.03           C  
ATOM   1717  C   PRO A 113     -35.161  18.975  17.880  1.00  1.03           C  
ATOM   1718  O   PRO A 113     -35.322  19.715  18.856  1.00  1.03           O  
ATOM   1719  CB  PRO A 113     -34.601  16.652  18.659  1.00  1.03           C  
ATOM   1720  CG  PRO A 113     -34.153  16.854  20.063  1.00  1.03           C  
ATOM   1721  CD  PRO A 113     -32.827  17.625  19.961  1.00  1.03           C  
ATOM   1722  HA  PRO A 113     -33.807  17.614  16.907  1.00  1.03           H  
ATOM   1723 1HB  PRO A 113     -35.693  16.577  18.569  1.00  1.03           H  
ATOM   1724 2HB  PRO A 113     -34.170  15.751  18.192  1.00  1.03           H  
ATOM   1725 1HG  PRO A 113     -34.919  17.400  20.633  1.00  1.03           H  
ATOM   1726 2HG  PRO A 113     -34.053  15.870  20.534  1.00  1.03           H  
ATOM   1727 1HD  PRO A 113     -32.750  18.345  20.787  1.00  1.03           H  
ATOM   1728 2HD  PRO A 113     -32.009  16.944  19.951  1.00  1.03           H  
ATOM   1729  N   MET A 114     -35.925  19.026  16.800  1.00  1.02           N  
ATOM   1730  CA  MET A 114     -37.031  19.962  16.681  1.00  1.02           C  
ATOM   1731  C   MET A 114     -38.300  19.190  16.393  1.00  1.02           C  
ATOM   1732  O   MET A 114     -38.286  18.197  15.661  1.00  1.02           O  
ATOM   1733  CB  MET A 114     -36.768  21.015  15.607  1.00  1.02           C  
ATOM   1734  CG  MET A 114     -37.881  22.073  15.496  1.00  1.02           C  
ATOM   1735  SD  MET A 114     -37.524  23.386  14.324  1.00  1.02           S  
ATOM   1736  CE  MET A 114     -39.017  24.363  14.510  1.00  1.02           C  
ATOM   1737  H   MET A 114     -35.716  18.404  16.019  1.00  1.02           H  
ATOM   1738  HA  MET A 114     -37.171  20.468  17.634  1.00  1.02           H  
ATOM   1739 1HB  MET A 114     -35.830  21.524  15.815  1.00  1.02           H  
ATOM   1740 2HB  MET A 114     -36.673  20.524  14.636  1.00  1.02           H  
ATOM   1741 1HG  MET A 114     -38.812  21.607  15.201  1.00  1.02           H  
ATOM   1742 2HG  MET A 114     -38.035  22.526  16.474  1.00  1.02           H  
ATOM   1743 1HE  MET A 114     -38.978  25.230  13.849  1.00  1.02           H  
ATOM   1744 2HE  MET A 114     -39.886  23.752  14.259  1.00  1.02           H  
ATOM   1745 3HE  MET A 114     -39.102  24.700  15.543  1.00  1.02           H  
ATOM   1746  N   LEU A 115     -39.393  19.631  16.988  1.00  1.00           N  
ATOM   1747  CA  LEU A 115     -40.659  18.955  16.804  1.00  1.00           C  
ATOM   1748  C   LEU A 115     -41.466  19.568  15.666  1.00  1.00           C  
ATOM   1749  O   LEU A 115     -41.945  20.701  15.746  1.00  1.00           O  
ATOM   1750  CB  LEU A 115     -41.411  18.985  18.110  1.00  1.00           C  
ATOM   1751  CG  LEU A 115     -40.649  18.369  19.275  1.00  1.00           C  
ATOM   1752  CD1 LEU A 115     -41.477  18.484  20.516  1.00  1.00           C  
ATOM   1753  CD2 LEU A 115     -40.321  16.911  18.941  1.00  1.00           C  
ATOM   1754  H   LEU A 115     -39.347  20.448  17.578  1.00  1.00           H  
ATOM   1755  HA  LEU A 115     -40.464  17.917  16.565  1.00  1.00           H  
ATOM   1756 1HB  LEU A 115     -41.674  20.011  18.359  1.00  1.00           H  
ATOM   1757 2HB  LEU A 115     -42.300  18.421  17.981  1.00  1.00           H  
ATOM   1758  HG  LEU A 115     -39.720  18.918  19.440  1.00  1.00           H  
ATOM   1759 1HD1 LEU A 115     -40.937  18.052  21.358  1.00  1.00           H  
ATOM   1760 2HD1 LEU A 115     -41.689  19.534  20.723  1.00  1.00           H  
ATOM   1761 3HD1 LEU A 115     -42.409  17.949  20.364  1.00  1.00           H  
ATOM   1762 1HD2 LEU A 115     -39.769  16.458  19.765  1.00  1.00           H  
ATOM   1763 2HD2 LEU A 115     -41.250  16.363  18.777  1.00  1.00           H  
ATOM   1764 3HD2 LEU A 115     -39.714  16.873  18.035  1.00  1.00           H  
ATOM   1765  N   VAL A 116     -41.543  18.803  14.585  1.00  0.98           N  
ATOM   1766  CA  VAL A 116     -42.147  19.188  13.318  1.00  0.98           C  
ATOM   1767  C   VAL A 116     -43.202  18.162  12.917  1.00  0.98           C  
ATOM   1768  O   VAL A 116     -43.062  16.973  13.205  1.00  0.98           O  
ATOM   1769  CB  VAL A 116     -41.061  19.360  12.240  1.00  0.98           C  
ATOM   1770  CG1 VAL A 116     -41.690  19.770  10.902  1.00  0.98           C  
ATOM   1771  CG2 VAL A 116     -40.051  20.395  12.755  1.00  0.98           C  
ATOM   1772  H   VAL A 116     -41.109  17.889  14.645  1.00  0.98           H  
ATOM   1773  HA  VAL A 116     -42.642  20.151  13.447  1.00  0.98           H  
ATOM   1774  HB  VAL A 116     -40.553  18.411  12.073  1.00  0.98           H  
ATOM   1775 1HG1 VAL A 116     -40.922  19.888  10.149  1.00  0.98           H  
ATOM   1776 2HG1 VAL A 116     -42.389  19.005  10.566  1.00  0.98           H  
ATOM   1777 3HG1 VAL A 116     -42.221  20.715  11.016  1.00  0.98           H  
ATOM   1778 1HG2 VAL A 116     -39.263  20.551  12.046  1.00  0.98           H  
ATOM   1779 2HG2 VAL A 116     -40.563  21.339  12.934  1.00  0.98           H  
ATOM   1780 3HG2 VAL A 116     -39.615  20.038  13.677  1.00  0.98           H  
ATOM   1781  N   GLN A 117     -44.316  18.639  12.387  1.00  0.95           N  
ATOM   1782  CA  GLN A 117     -45.419  17.780  12.007  1.00  0.95           C  
ATOM   1783  C   GLN A 117     -45.230  17.325  10.563  1.00  0.95           C  
ATOM   1784  O   GLN A 117     -44.972  18.123   9.667  1.00  0.95           O  
ATOM   1785  CB  GLN A 117     -46.732  18.539  12.170  1.00  0.95           C  
ATOM   1786  CG  GLN A 117     -47.925  17.729  12.375  1.00  0.95           C  
ATOM   1787  CD  GLN A 117     -48.546  17.160  11.148  1.00  0.95           C  
ATOM   1788  NE2 GLN A 117     -48.846  15.956  11.362  1.00  0.95           N  
ATOM   1789  OE1 GLN A 117     -48.779  17.677  10.051  1.00  0.95           O  
ATOM   1790  H   GLN A 117     -44.391  19.621  12.143  1.00  0.95           H  
ATOM   1791  HA  GLN A 117     -45.425  16.896  12.637  1.00  0.95           H  
ATOM   1792 1HB  GLN A 117     -46.648  19.258  12.983  1.00  0.95           H  
ATOM   1793 2HB  GLN A 117     -46.908  19.076  11.289  1.00  0.95           H  
ATOM   1794 1HG  GLN A 117     -47.641  16.884  12.990  1.00  0.95           H  
ATOM   1795 2HG  GLN A 117     -48.657  18.327  12.894  1.00  0.95           H  
ATOM   1796 1HE2 GLN A 117     -49.223  15.355  10.661  1.00  0.95           H  
ATOM   1797 2HE2 GLN A 117     -48.654  15.565  12.251  1.00  0.95           H  
ATOM   1798  N   SER A 118     -45.348  16.033  10.350  1.00  0.92           N  
ATOM   1799  CA  SER A 118     -45.203  15.436   9.033  1.00  0.92           C  
ATOM   1800  C   SER A 118     -45.994  14.132   8.995  1.00  0.92           C  
ATOM   1801  O   SER A 118     -46.341  13.590  10.042  1.00  0.92           O  
ATOM   1802  CB  SER A 118     -43.728  15.208   8.722  1.00  0.92           C  
ATOM   1803  OG  SER A 118     -43.177  14.232   9.570  1.00  0.92           O  
ATOM   1804  H   SER A 118     -45.562  15.444  11.133  1.00  0.92           H  
ATOM   1805  HA  SER A 118     -45.617  16.121   8.292  1.00  0.92           H  
ATOM   1806 1HB  SER A 118     -43.618  14.898   7.682  1.00  0.92           H  
ATOM   1807 2HB  SER A 118     -43.185  16.145   8.841  1.00  0.92           H  
ATOM   1808  HG  SER A 118     -43.460  13.384   9.211  1.00  0.92           H  
ATOM   1809  N   TYR A 119     -46.203  13.579   7.817  1.00  0.88           N  
ATOM   1810  CA  TYR A 119     -46.989  12.355   7.636  1.00  0.88           C  
ATOM   1811  C   TYR A 119     -46.341  11.123   8.231  1.00  0.88           C  
ATOM   1812  O   TYR A 119     -45.863  10.251   7.519  1.00  0.88           O  
ATOM   1813  CB  TYR A 119     -47.201  12.153   6.140  1.00  0.88           C  
ATOM   1814  CG  TYR A 119     -47.906  10.907   5.705  1.00  0.88           C  
ATOM   1815  CD1 TYR A 119     -49.263  10.737   5.905  1.00  0.88           C  
ATOM   1816  CD2 TYR A 119     -47.170   9.926   5.055  1.00  0.88           C  
ATOM   1817  CE1 TYR A 119     -49.887   9.576   5.454  1.00  0.88           C  
ATOM   1818  CE2 TYR A 119     -47.781   8.777   4.603  1.00  0.88           C  
ATOM   1819  CZ  TYR A 119     -49.138   8.591   4.797  1.00  0.88           C  
ATOM   1820  OH  TYR A 119     -49.740   7.427   4.335  1.00  0.88           O  
ATOM   1821  H   TYR A 119     -45.881  14.090   7.007  1.00  0.88           H  
ATOM   1822  HA  TYR A 119     -47.955  12.494   8.121  1.00  0.88           H  
ATOM   1823 1HB  TYR A 119     -47.786  12.986   5.771  1.00  0.88           H  
ATOM   1824 2HB  TYR A 119     -46.238  12.189   5.634  1.00  0.88           H  
ATOM   1825  HD1 TYR A 119     -49.845  11.512   6.414  1.00  0.88           H  
ATOM   1826  HD2 TYR A 119     -46.102  10.068   4.896  1.00  0.88           H  
ATOM   1827  HE1 TYR A 119     -50.952   9.444   5.613  1.00  0.88           H  
ATOM   1828  HE2 TYR A 119     -47.190   8.014   4.092  1.00  0.88           H  
ATOM   1829  HH  TYR A 119     -50.645   7.351   4.689  1.00  0.88           H  
ATOM   1830  N   GLY A 120     -46.417  11.022   9.552  1.00  0.85           N  
ATOM   1831  CA  GLY A 120     -45.782   9.946  10.304  1.00  0.85           C  
ATOM   1832  C   GLY A 120     -45.038  10.456  11.536  1.00  0.85           C  
ATOM   1833  O   GLY A 120     -44.423   9.695  12.266  1.00  0.85           O  
ATOM   1834  H   GLY A 120     -46.857  11.800  10.033  1.00  0.85           H  
ATOM   1835 1HA  GLY A 120     -46.541   9.234  10.617  1.00  0.85           H  
ATOM   1836 2HA  GLY A 120     -45.089   9.410   9.657  1.00  0.85           H  
ATOM   1837  N   TRP A 121     -45.118  11.740  11.830  1.00  0.82           N  
ATOM   1838  CA  TRP A 121     -44.463  12.275  13.030  1.00  0.82           C  
ATOM   1839  C   TRP A 121     -44.938  11.529  14.284  1.00  0.82           C  
ATOM   1840  O   TRP A 121     -44.219  11.439  15.273  1.00  0.82           O  
ATOM   1841  CB  TRP A 121     -44.828  13.724  13.242  1.00  0.82           C  
ATOM   1842  CG  TRP A 121     -46.180  13.867  13.748  1.00  0.82           C  
ATOM   1843  CD1 TRP A 121     -47.314  13.961  13.068  1.00  0.82           C  
ATOM   1844  CD2 TRP A 121     -46.537  13.955  15.121  1.00  0.82           C  
ATOM   1845  CE2 TRP A 121     -47.900  14.123  15.169  1.00  0.82           C  
ATOM   1846  CE3 TRP A 121     -45.810  13.904  16.302  1.00  0.82           C  
ATOM   1847  NE1 TRP A 121     -48.364  14.115  13.919  1.00  0.82           N  
ATOM   1848  CZ2 TRP A 121     -48.548  14.258  16.307  1.00  0.82           C  
ATOM   1849  CZ3 TRP A 121     -46.479  14.033  17.476  1.00  0.82           C  
ATOM   1850  CH2 TRP A 121     -47.821  14.214  17.482  1.00  0.82           C  
ATOM   1851  H   TRP A 121     -45.616  12.371  11.212  1.00  0.82           H  
ATOM   1852  HA  TRP A 121     -43.383  12.171  12.927  1.00  0.82           H  
ATOM   1853 1HB  TRP A 121     -44.134  14.182  13.950  1.00  0.82           H  
ATOM   1854 2HB  TRP A 121     -44.734  14.253  12.311  1.00  0.82           H  
ATOM   1855  HD1 TRP A 121     -47.402  13.916  12.006  1.00  0.82           H  
ATOM   1856  HE1 TRP A 121     -49.338  14.208  13.655  1.00  0.82           H  
ATOM   1857  HE3 TRP A 121     -44.729  13.767  16.288  1.00  0.82           H  
ATOM   1858  HZ2 TRP A 121     -49.601  14.397  16.294  1.00  0.82           H  
ATOM   1859  HZ3 TRP A 121     -45.905  13.990  18.384  1.00  0.82           H  
ATOM   1860  HH2 TRP A 121     -48.331  14.324  18.418  1.00  0.82           H  
ATOM   1861  N   ASN A 122     -46.169  10.993  14.242  1.00  0.80           N  
ATOM   1862  CA  ASN A 122     -46.774  10.317  15.375  1.00  0.80           C  
ATOM   1863  C   ASN A 122     -46.133   8.975  15.659  1.00  0.80           C  
ATOM   1864  O   ASN A 122     -46.415   8.358  16.685  1.00  0.80           O  
ATOM   1865  CB  ASN A 122     -48.274  10.164  15.177  1.00  0.80           C  
ATOM   1866  CG  ASN A 122     -48.640   9.323  13.957  1.00  0.80           C  
ATOM   1867  ND2 ASN A 122     -49.297   8.223  14.176  1.00  0.80           N  
ATOM   1868  OD1 ASN A 122     -48.311   9.679  12.809  1.00  0.80           O  
ATOM   1869  H   ASN A 122     -46.703  11.096  13.395  1.00  0.80           H  
ATOM   1870  HA  ASN A 122     -46.617  10.935  16.261  1.00  0.80           H  
ATOM   1871 1HB  ASN A 122     -48.712   9.704  16.066  1.00  0.80           H  
ATOM   1872 2HB  ASN A 122     -48.728  11.150  15.069  1.00  0.80           H  
ATOM   1873 1HD2 ASN A 122     -49.555   7.617  13.408  1.00  0.80           H  
ATOM   1874 2HD2 ASN A 122     -49.601   7.944  15.107  1.00  0.80           H  
ATOM   1875  N   ILE A 123     -45.241   8.528  14.778  1.00  0.79           N  
ATOM   1876  CA  ILE A 123     -44.541   7.298  15.025  1.00  0.79           C  
ATOM   1877  C   ILE A 123     -43.076   7.619  15.319  1.00  0.79           C  
ATOM   1878  O   ILE A 123     -42.253   6.706  15.356  1.00  0.79           O  
ATOM   1879  CB  ILE A 123     -44.637   6.272  13.862  1.00  0.79           C  
ATOM   1880  CG1 ILE A 123     -44.007   6.732  12.582  1.00  0.79           C  
ATOM   1881  CG2 ILE A 123     -46.119   6.006  13.577  1.00  0.79           C  
ATOM   1882  CD1 ILE A 123     -43.823   5.602  11.599  1.00  0.79           C  
ATOM   1883  H   ILE A 123     -45.027   9.053  13.933  1.00  0.79           H  
ATOM   1884  HA  ILE A 123     -44.962   6.822  15.907  1.00  0.79           H  
ATOM   1885  HB  ILE A 123     -44.166   5.358  14.156  1.00  0.79           H  
ATOM   1886 1HG1 ILE A 123     -44.663   7.424  12.111  1.00  0.79           H  
ATOM   1887 2HG1 ILE A 123     -43.048   7.216  12.785  1.00  0.79           H  
ATOM   1888 1HG2 ILE A 123     -46.204   5.262  12.786  1.00  0.79           H  
ATOM   1889 2HG2 ILE A 123     -46.603   5.634  14.478  1.00  0.79           H  
ATOM   1890 3HG2 ILE A 123     -46.605   6.929  13.261  1.00  0.79           H  
ATOM   1891 1HD1 ILE A 123     -43.400   5.976  10.682  1.00  0.79           H  
ATOM   1892 2HD1 ILE A 123     -43.157   4.863  12.030  1.00  0.79           H  
ATOM   1893 3HD1 ILE A 123     -44.786   5.139  11.386  1.00  0.79           H  
ATOM   1894  N   VAL A 124     -42.757   8.912  15.541  1.00  0.78           N  
ATOM   1895  CA  VAL A 124     -41.387   9.339  15.817  1.00  0.78           C  
ATOM   1896  C   VAL A 124     -41.179   9.838  17.237  1.00  0.78           C  
ATOM   1897  O   VAL A 124     -41.853  10.760  17.704  1.00  0.78           O  
ATOM   1898  CB  VAL A 124     -40.964  10.517  14.899  1.00  0.78           C  
ATOM   1899  CG1 VAL A 124     -39.541  10.962  15.227  1.00  0.78           C  
ATOM   1900  CG2 VAL A 124     -41.050  10.120  13.482  1.00  0.78           C  
ATOM   1901  H   VAL A 124     -43.473   9.636  15.507  1.00  0.78           H  
ATOM   1902  HA  VAL A 124     -40.725   8.495  15.647  1.00  0.78           H  
ATOM   1903  HB  VAL A 124     -41.630  11.362  15.079  1.00  0.78           H  
ATOM   1904 1HG1 VAL A 124     -39.260  11.799  14.584  1.00  0.78           H  
ATOM   1905 2HG1 VAL A 124     -39.490  11.273  16.259  1.00  0.78           H  
ATOM   1906 3HG1 VAL A 124     -38.856  10.129  15.064  1.00  0.78           H  
ATOM   1907 1HG2 VAL A 124     -40.766  10.959  12.846  1.00  0.78           H  
ATOM   1908 2HG2 VAL A 124     -40.386   9.302  13.298  1.00  0.78           H  
ATOM   1909 3HG2 VAL A 124     -42.071   9.823  13.257  1.00  0.78           H  
ATOM   1910  N   ARG A 125     -40.198   9.256  17.899  1.00  0.78           N  
ATOM   1911  CA  ARG A 125     -39.789   9.689  19.221  1.00  0.78           C  
ATOM   1912  C   ARG A 125     -38.359  10.184  19.136  1.00  0.78           C  
ATOM   1913  O   ARG A 125     -37.492   9.453  18.659  1.00  0.78           O  
ATOM   1914  CB  ARG A 125     -39.845   8.553  20.242  1.00  0.78           C  
ATOM   1915  CG  ARG A 125     -39.313   8.946  21.634  1.00  0.78           C  
ATOM   1916  CD  ARG A 125     -39.362   7.827  22.632  1.00  0.78           C  
ATOM   1917  NE  ARG A 125     -40.711   7.500  23.071  1.00  0.78           N  
ATOM   1918  CZ  ARG A 125     -41.025   6.419  23.815  1.00  0.78           C  
ATOM   1919  NH1 ARG A 125     -40.083   5.567  24.177  1.00  0.78           N1+
ATOM   1920  NH2 ARG A 125     -42.275   6.219  24.183  1.00  0.78           N  
ATOM   1921  H   ARG A 125     -39.718   8.473  17.455  1.00  0.78           H  
ATOM   1922  HA  ARG A 125     -40.431  10.504  19.553  1.00  0.78           H  
ATOM   1923 1HB  ARG A 125     -40.876   8.218  20.357  1.00  0.78           H  
ATOM   1924 2HB  ARG A 125     -39.260   7.704  19.879  1.00  0.78           H  
ATOM   1925 1HG  ARG A 125     -38.272   9.268  21.543  1.00  0.78           H  
ATOM   1926 2HG  ARG A 125     -39.910   9.772  22.023  1.00  0.78           H  
ATOM   1927 1HD  ARG A 125     -38.927   6.933  22.184  1.00  0.78           H  
ATOM   1928 2HD  ARG A 125     -38.780   8.107  23.509  1.00  0.78           H  
ATOM   1929  HE  ARG A 125     -41.471   8.132  22.820  1.00  0.78           H  
ATOM   1930 1HH1 ARG A 125     -39.125   5.723  23.897  1.00  0.78           H  
ATOM   1931 2HH1 ARG A 125     -40.320   4.762  24.737  1.00  0.78           H  
ATOM   1932 1HH2 ARG A 125     -43.002   6.904  23.912  1.00  0.78           H  
ATOM   1933 2HH2 ARG A 125     -42.521   5.420  24.740  1.00  0.78           H  
ATOM   1934  N   LEU A 126     -38.117  11.420  19.562  1.00  0.79           N  
ATOM   1935  CA  LEU A 126     -36.761  11.957  19.552  1.00  0.79           C  
ATOM   1936  C   LEU A 126     -36.309  12.159  20.993  1.00  0.79           C  
ATOM   1937  O   LEU A 126     -37.057  12.725  21.796  1.00  0.79           O  
ATOM   1938  CB  LEU A 126     -36.705  13.299  18.793  1.00  0.79           C  
ATOM   1939  CG  LEU A 126     -37.168  13.283  17.294  1.00  0.79           C  
ATOM   1940  CD1 LEU A 126     -37.125  14.708  16.698  1.00  0.79           C  
ATOM   1941  CD2 LEU A 126     -36.268  12.356  16.496  1.00  0.79           C  
ATOM   1942  H   LEU A 126     -38.877  11.985  19.916  1.00  0.79           H  
ATOM   1943  HA  LEU A 126     -36.095  11.247  19.071  1.00  0.79           H  
ATOM   1944 1HB  LEU A 126     -37.317  14.024  19.324  1.00  0.79           H  
ATOM   1945 2HB  LEU A 126     -35.670  13.650  18.812  1.00  0.79           H  
ATOM   1946  HG  LEU A 126     -38.194  12.936  17.246  1.00  0.79           H  
ATOM   1947 1HD1 LEU A 126     -37.466  14.680  15.663  1.00  0.79           H  
ATOM   1948 2HD1 LEU A 126     -37.774  15.372  17.269  1.00  0.79           H  
ATOM   1949 3HD1 LEU A 126     -36.108  15.088  16.724  1.00  0.79           H  
ATOM   1950 1HD2 LEU A 126     -36.597  12.338  15.461  1.00  0.79           H  
ATOM   1951 2HD2 LEU A 126     -35.244  12.713  16.545  1.00  0.79           H  
ATOM   1952 3HD2 LEU A 126     -36.321  11.349  16.912  1.00  0.79           H  
ATOM   1953  N   LYS A 127     -35.086  11.746  21.315  1.00  0.79           N  
ATOM   1954  CA  LYS A 127     -34.578  11.929  22.671  1.00  0.79           C  
ATOM   1955  C   LYS A 127     -33.215  12.608  22.667  1.00  0.79           C  
ATOM   1956  O   LYS A 127     -32.264  12.095  22.058  1.00  0.79           O  
ATOM   1957  CB  LYS A 127     -34.475  10.578  23.381  1.00  0.79           C  
ATOM   1958  CG  LYS A 127     -34.118  10.672  24.857  1.00  0.79           C  
ATOM   1959  CD  LYS A 127     -34.031   9.291  25.507  1.00  0.79           C  
ATOM   1960  CE  LYS A 127     -33.687   9.397  26.986  1.00  0.79           C  
ATOM   1961  NZ  LYS A 127     -33.613   8.058  27.636  1.00  0.79           N1+
ATOM   1962  H   LYS A 127     -34.536  11.244  20.617  1.00  0.79           H  
ATOM   1963  HA  LYS A 127     -35.266  12.569  23.224  1.00  0.79           H  
ATOM   1964 1HB  LYS A 127     -35.424  10.049  23.295  1.00  0.79           H  
ATOM   1965 2HB  LYS A 127     -33.719   9.971  22.888  1.00  0.79           H  
ATOM   1966 1HG  LYS A 127     -33.197  11.221  24.989  1.00  0.79           H  
ATOM   1967 2HG  LYS A 127     -34.904  11.231  25.362  1.00  0.79           H  
ATOM   1968 1HD  LYS A 127     -34.985   8.777  25.399  1.00  0.79           H  
ATOM   1969 2HD  LYS A 127     -33.264   8.702  25.010  1.00  0.79           H  
ATOM   1970 1HE  LYS A 127     -32.726   9.897  27.095  1.00  0.79           H  
ATOM   1971 2HE  LYS A 127     -34.450   9.992  27.487  1.00  0.79           H  
ATOM   1972 1HZ  LYS A 127     -33.385   8.170  28.613  1.00  0.79           H  
ATOM   1973 2HZ  LYS A 127     -34.506   7.592  27.550  1.00  0.79           H  
ATOM   1974 3HZ  LYS A 127     -32.900   7.503  27.186  1.00  0.79           H  
ATOM   1975  N   SER A 128     -33.130  13.748  23.348  1.00  0.80           N  
ATOM   1976  CA  SER A 128     -31.888  14.508  23.429  1.00  0.80           C  
ATOM   1977  C   SER A 128     -31.194  14.361  24.770  1.00  0.80           C  
ATOM   1978  O   SER A 128     -31.836  14.078  25.785  1.00  0.80           O  
ATOM   1979  CB  SER A 128     -32.154  15.959  23.128  1.00  0.80           C  
ATOM   1980  OG  SER A 128     -33.053  16.505  24.029  1.00  0.80           O  
ATOM   1981  H   SER A 128     -33.951  14.099  23.820  1.00  0.80           H  
ATOM   1982  HA  SER A 128     -31.227  14.136  22.658  1.00  0.80           H  
ATOM   1983 1HB  SER A 128     -31.218  16.525  23.151  1.00  0.80           H  
ATOM   1984 2HB  SER A 128     -32.537  16.027  22.159  1.00  0.80           H  
ATOM   1985  HG  SER A 128     -32.535  16.726  24.815  1.00  0.80           H  
ATOM   1986  N   GLY A 129     -29.889  14.633  24.777  1.00  0.80           N  
ATOM   1987  CA  GLY A 129     -29.081  14.585  25.991  1.00  0.80           C  
ATOM   1988  C   GLY A 129     -28.610  13.162  26.227  1.00  0.80           C  
ATOM   1989  O   GLY A 129     -28.258  12.774  27.344  1.00  0.80           O  
ATOM   1990  H   GLY A 129     -29.435  14.802  23.886  1.00  0.80           H  
ATOM   1991 1HA  GLY A 129     -28.222  15.248  25.883  1.00  0.80           H  
ATOM   1992 2HA  GLY A 129     -29.659  14.927  26.841  1.00  0.80           H  
ATOM   1993  N   VAL A 130     -28.637  12.383  25.157  1.00  0.78           N  
ATOM   1994  CA  VAL A 130     -28.259  10.991  25.184  1.00  0.78           C  
ATOM   1995  C   VAL A 130     -26.869  10.811  24.646  1.00  0.78           C  
ATOM   1996  O   VAL A 130     -26.621  11.024  23.456  1.00  0.78           O  
ATOM   1997  CB  VAL A 130     -29.216  10.196  24.280  1.00  0.78           C  
ATOM   1998  CG1 VAL A 130     -28.843   8.703  24.264  1.00  0.78           C  
ATOM   1999  CG2 VAL A 130     -30.591  10.422  24.742  1.00  0.78           C  
ATOM   2000  H   VAL A 130     -28.917  12.788  24.268  1.00  0.78           H  
ATOM   2001  HA  VAL A 130     -28.306  10.624  26.209  1.00  0.78           H  
ATOM   2002  HB  VAL A 130     -29.123  10.563  23.254  1.00  0.78           H  
ATOM   2003 1HG1 VAL A 130     -29.515   8.160  23.605  1.00  0.78           H  
ATOM   2004 2HG1 VAL A 130     -27.824   8.590  23.903  1.00  0.78           H  
ATOM   2005 3HG1 VAL A 130     -28.915   8.298  25.270  1.00  0.78           H  
ATOM   2006 1HG2 VAL A 130     -31.276   9.902  24.107  1.00  0.78           H  
ATOM   2007 2HG2 VAL A 130     -30.689  10.066  25.760  1.00  0.78           H  
ATOM   2008 3HG2 VAL A 130     -30.808  11.485  24.705  1.00  0.78           H  
ATOM   2009  N   ASP A 131     -25.938  10.361  25.471  1.00  0.77           N  
ATOM   2010  CA  ASP A 131     -24.638  10.191  24.875  1.00  0.77           C  
ATOM   2011  C   ASP A 131     -24.650   8.850  24.221  1.00  0.77           C  
ATOM   2012  O   ASP A 131     -24.329   7.824  24.826  1.00  0.77           O  
ATOM   2013  CB  ASP A 131     -23.480  10.320  25.838  1.00  0.77           C  
ATOM   2014  CG  ASP A 131     -22.110  10.229  25.085  1.00  0.77           C  
ATOM   2015  OD1 ASP A 131     -22.050   9.727  23.951  1.00  0.77           O  
ATOM   2016  OD2 ASP A 131     -21.141  10.728  25.631  1.00  0.77           O1-
ATOM   2017  H   ASP A 131     -26.128  10.176  26.446  1.00  0.77           H  
ATOM   2018  HA  ASP A 131     -24.495  10.947  24.103  1.00  0.77           H  
ATOM   2019 1HB  ASP A 131     -23.541  11.274  26.364  1.00  0.77           H  
ATOM   2020 2HB  ASP A 131     -23.529   9.524  26.581  1.00  0.77           H  
ATOM   2021  N   VAL A 132     -25.008   8.904  22.961  1.00  0.76           N  
ATOM   2022  CA  VAL A 132     -25.217   7.778  22.093  1.00  0.76           C  
ATOM   2023  C   VAL A 132     -24.045   6.810  22.053  1.00  0.76           C  
ATOM   2024  O   VAL A 132     -24.235   5.617  21.820  1.00  0.76           O  
ATOM   2025  CB  VAL A 132     -25.549   8.279  20.694  1.00  0.76           C  
ATOM   2026  CG1 VAL A 132     -25.519   7.166  19.783  1.00  0.76           C  
ATOM   2027  CG2 VAL A 132     -26.951   8.912  20.684  1.00  0.76           C  
ATOM   2028  H   VAL A 132     -25.242   9.835  22.627  1.00  0.76           H  
ATOM   2029  HA  VAL A 132     -26.090   7.244  22.458  1.00  0.76           H  
ATOM   2030  HB  VAL A 132     -24.810   9.006  20.387  1.00  0.76           H  
ATOM   2031 1HG1 VAL A 132     -25.736   7.541  18.815  1.00  0.76           H  
ATOM   2032 2HG1 VAL A 132     -24.540   6.750  19.804  1.00  0.76           H  
ATOM   2033 3HG1 VAL A 132     -26.247   6.422  20.079  1.00  0.76           H  
ATOM   2034 1HG2 VAL A 132     -27.189   9.261  19.675  1.00  0.76           H  
ATOM   2035 2HG2 VAL A 132     -27.680   8.163  20.992  1.00  0.76           H  
ATOM   2036 3HG2 VAL A 132     -26.984   9.754  21.370  1.00  0.76           H  
ATOM   2037  N   PHE A 133     -22.828   7.285  22.302  1.00  0.75           N  
ATOM   2038  CA  PHE A 133     -21.678   6.398  22.229  1.00  0.75           C  
ATOM   2039  C   PHE A 133     -21.674   5.359  23.347  1.00  0.75           C  
ATOM   2040  O   PHE A 133     -20.971   4.351  23.258  1.00  0.75           O  
ATOM   2041  CB  PHE A 133     -20.390   7.195  22.219  1.00  0.75           C  
ATOM   2042  CG  PHE A 133     -20.145   7.846  20.896  1.00  0.75           C  
ATOM   2043  CD1 PHE A 133     -20.300   9.211  20.728  1.00  0.75           C  
ATOM   2044  CD2 PHE A 133     -19.756   7.082  19.807  1.00  0.75           C  
ATOM   2045  CE1 PHE A 133     -20.064   9.797  19.494  1.00  0.75           C  
ATOM   2046  CE2 PHE A 133     -19.525   7.661  18.597  1.00  0.75           C  
ATOM   2047  CZ  PHE A 133     -19.675   9.019  18.431  1.00  0.75           C  
ATOM   2048  H   PHE A 133     -22.693   8.264  22.598  1.00  0.75           H  
ATOM   2049  HA  PHE A 133     -21.728   5.862  21.286  1.00  0.75           H  
ATOM   2050 1HB  PHE A 133     -20.437   7.973  22.989  1.00  0.75           H  
ATOM   2051 2HB  PHE A 133     -19.550   6.545  22.452  1.00  0.75           H  
ATOM   2052  HD1 PHE A 133     -20.612   9.820  21.586  1.00  0.75           H  
ATOM   2053  HD2 PHE A 133     -19.633   6.003  19.926  1.00  0.75           H  
ATOM   2054  HE1 PHE A 133     -20.188  10.872  19.365  1.00  0.75           H  
ATOM   2055  HE2 PHE A 133     -19.220   7.053  17.772  1.00  0.75           H  
ATOM   2056  HZ  PHE A 133     -19.491   9.479  17.457  1.00  0.75           H  
ATOM   2057  N   HIS A 134     -22.439   5.617  24.405  1.00  0.75           N  
ATOM   2058  CA  HIS A 134     -22.540   4.705  25.529  1.00  0.75           C  
ATOM   2059  C   HIS A 134     -23.935   4.072  25.587  1.00  0.75           C  
ATOM   2060  O   HIS A 134     -24.327   3.500  26.609  1.00  0.75           O  
ATOM   2061  CB  HIS A 134     -22.246   5.453  26.826  1.00  0.75           C  
ATOM   2062  CG  HIS A 134     -20.856   6.007  26.875  1.00  0.75           C  
ATOM   2063  CD2 HIS A 134     -20.401   7.272  26.760  1.00  0.75           C  
ATOM   2064  ND1 HIS A 134     -19.742   5.213  27.049  1.00  0.75           N  
ATOM   2065  CE1 HIS A 134     -18.660   5.972  27.042  1.00  0.75           C  
ATOM   2066  NE2 HIS A 134     -19.035   7.226  26.869  1.00  0.75           N  
ATOM   2067  H   HIS A 134     -23.001   6.470  24.431  1.00  0.75           H  
ATOM   2068  HA  HIS A 134     -21.814   3.902  25.423  1.00  0.75           H  
ATOM   2069 1HB  HIS A 134     -22.949   6.285  26.928  1.00  0.75           H  
ATOM   2070 2HB  HIS A 134     -22.390   4.789  27.678  1.00  0.75           H  
ATOM   2071  HD2 HIS A 134     -21.006   8.159  26.610  1.00  0.75           H  
ATOM   2072  HE1 HIS A 134     -17.634   5.623  27.158  1.00  0.75           H  
ATOM   2073  HE2 HIS A 134     -18.425   8.030  26.819  1.00  0.71           H  
ATOM   2074  N   MET A 135     -24.693   4.181  24.493  1.00  0.75           N  
ATOM   2075  CA  MET A 135     -26.039   3.626  24.439  1.00  0.75           C  
ATOM   2076  C   MET A 135     -26.011   2.128  24.173  1.00  0.75           C  
ATOM   2077  O   MET A 135     -25.345   1.658  23.250  1.00  0.75           O  
ATOM   2078  CB  MET A 135     -26.838   4.336  23.353  1.00  0.75           C  
ATOM   2079  CG  MET A 135     -28.254   3.915  23.216  1.00  0.75           C  
ATOM   2080  SD  MET A 135     -29.109   4.801  21.912  1.00  0.75           S  
ATOM   2081  CE  MET A 135     -30.558   3.782  21.923  1.00  0.75           C  
ATOM   2082  H   MET A 135     -24.338   4.653  23.661  1.00  0.75           H  
ATOM   2083  HA  MET A 135     -26.519   3.787  25.401  1.00  0.75           H  
ATOM   2084 1HB  MET A 135     -26.842   5.398  23.566  1.00  0.75           H  
ATOM   2085 2HB  MET A 135     -26.349   4.198  22.387  1.00  0.75           H  
ATOM   2086 1HG  MET A 135     -28.292   2.851  22.988  1.00  0.75           H  
ATOM   2087 2HG  MET A 135     -28.781   4.080  24.153  1.00  0.75           H  
ATOM   2088 1HE  MET A 135     -31.221   4.087  21.149  1.00  0.75           H  
ATOM   2089 2HE  MET A 135     -30.275   2.748  21.761  1.00  0.75           H  
ATOM   2090 3HE  MET A 135     -31.054   3.862  22.890  1.00  0.75           H  
ATOM   2091  N   ALA A 136     -26.732   1.367  24.986  1.00  0.75           N  
ATOM   2092  CA  ALA A 136     -26.793  -0.073  24.783  1.00  0.75           C  
ATOM   2093  C   ALA A 136     -27.433  -0.371  23.444  1.00  0.75           C  
ATOM   2094  O   ALA A 136     -28.380   0.309  23.051  1.00  0.75           O  
ATOM   2095  CB  ALA A 136     -27.580  -0.741  25.892  1.00  0.75           C  
ATOM   2096  H   ALA A 136     -27.243   1.791  25.746  1.00  0.75           H  
ATOM   2097  HA  ALA A 136     -25.775  -0.463  24.773  1.00  0.75           H  
ATOM   2098 1HB  ALA A 136     -27.601  -1.818  25.718  1.00  0.75           H  
ATOM   2099 2HB  ALA A 136     -27.106  -0.534  26.850  1.00  0.75           H  
ATOM   2100 3HB  ALA A 136     -28.598  -0.356  25.897  1.00  0.75           H  
ATOM   2101  N   ALA A 137     -26.949  -1.398  22.760  1.00  0.74           N  
ATOM   2102  CA  ALA A 137     -27.555  -1.772  21.496  1.00  0.74           C  
ATOM   2103  C   ALA A 137     -28.985  -2.221  21.696  1.00  0.74           C  
ATOM   2104  O   ALA A 137     -29.294  -2.910  22.671  1.00  0.74           O  
ATOM   2105  CB  ALA A 137     -26.768  -2.868  20.812  1.00  0.74           C  
ATOM   2106  H   ALA A 137     -26.160  -1.915  23.118  1.00  0.74           H  
ATOM   2107  HA  ALA A 137     -27.569  -0.903  20.866  1.00  0.74           H  
ATOM   2108 1HB  ALA A 137     -27.250  -3.104  19.869  1.00  0.74           H  
ATOM   2109 2HB  ALA A 137     -25.747  -2.530  20.629  1.00  0.74           H  
ATOM   2110 3HB  ALA A 137     -26.749  -3.751  21.438  1.00  0.74           H  
ATOM   2111  N   GLU A 138     -29.828  -1.909  20.725  1.00  0.72           N  
ATOM   2112  CA  GLU A 138     -31.208  -2.350  20.729  1.00  0.72           C  
ATOM   2113  C   GLU A 138     -31.511  -2.987  19.367  1.00  0.72           C  
ATOM   2114  O   GLU A 138     -31.181  -2.402  18.339  1.00  0.72           O  
ATOM   2115  CB  GLU A 138     -32.168  -1.158  20.965  1.00  0.72           C  
ATOM   2116  CG  GLU A 138     -33.643  -1.570  21.008  1.00  0.72           C  
ATOM   2117  CD  GLU A 138     -34.691  -0.464  21.277  1.00  0.72           C  
ATOM   2118  OE1 GLU A 138     -34.382   0.675  21.529  1.00  0.72           O  
ATOM   2119  OE2 GLU A 138     -35.857  -0.801  21.193  1.00  0.72           O1-
ATOM   2120  H   GLU A 138     -29.495  -1.330  19.965  1.00  0.72           H  
ATOM   2121  HA  GLU A 138     -31.342  -3.049  21.544  1.00  0.72           H  
ATOM   2122 1HB  GLU A 138     -31.917  -0.665  21.904  1.00  0.72           H  
ATOM   2123 2HB  GLU A 138     -32.053  -0.430  20.169  1.00  0.72           H  
ATOM   2124 1HG  GLU A 138     -33.879  -2.022  20.054  1.00  0.72           H  
ATOM   2125 2HG  GLU A 138     -33.751  -2.343  21.766  1.00  0.72           H  
ATOM   2126  N   PRO A 139     -32.069  -4.204  19.303  1.00  0.69           N  
ATOM   2127  CA  PRO A 139     -32.508  -4.833  18.077  1.00  0.69           C  
ATOM   2128  C   PRO A 139     -33.483  -3.931  17.359  1.00  0.69           C  
ATOM   2129  O   PRO A 139     -34.388  -3.367  17.995  1.00  0.69           O  
ATOM   2130  CB  PRO A 139     -33.158  -6.124  18.566  1.00  0.69           C  
ATOM   2131  CG  PRO A 139     -32.474  -6.413  19.889  1.00  0.69           C  
ATOM   2132  CD  PRO A 139     -32.214  -5.051  20.504  1.00  0.69           C  
ATOM   2133  HA  PRO A 139     -31.623  -5.039  17.440  1.00  0.69           H  
ATOM   2134 1HB  PRO A 139     -34.246  -5.979  18.663  1.00  0.69           H  
ATOM   2135 2HB  PRO A 139     -33.009  -6.922  17.823  1.00  0.69           H  
ATOM   2136 1HG  PRO A 139     -33.113  -7.049  20.520  1.00  0.69           H  
ATOM   2137 2HG  PRO A 139     -31.545  -6.978  19.709  1.00  0.69           H  
ATOM   2138 1HD  PRO A 139     -33.062  -4.722  21.124  1.00  0.69           H  
ATOM   2139 2HD  PRO A 139     -31.267  -5.114  21.064  1.00  0.69           H  
ATOM   2140  N   CYS A 140     -33.366  -3.839  16.052  1.00  0.67           N  
ATOM   2141  CA  CYS A 140     -34.251  -3.001  15.257  1.00  0.67           C  
ATOM   2142  C   CYS A 140     -34.300  -3.545  13.851  1.00  0.67           C  
ATOM   2143  O   CYS A 140     -33.642  -4.536  13.566  1.00  0.67           O  
ATOM   2144  CB  CYS A 140     -33.799  -1.526  15.299  1.00  0.67           C  
ATOM   2145  SG  CYS A 140     -32.212  -1.156  14.553  1.00  0.67           S  
ATOM   2146  H   CYS A 140     -32.619  -4.341  15.590  1.00  0.67           H  
ATOM   2147  HA  CYS A 140     -35.254  -3.058  15.665  1.00  0.67           H  
ATOM   2148 1HB  CYS A 140     -34.545  -0.898  14.822  1.00  0.67           H  
ATOM   2149 2HB  CYS A 140     -33.742  -1.211  16.339  1.00  0.67           H  
ATOM   2150  HG  CYS A 140     -32.566  -1.488  13.307  1.00  0.67           H  
ATOM   2151  N   ASP A 141     -35.137  -2.970  13.006  1.00  0.64           N  
ATOM   2152  CA  ASP A 141     -35.241  -3.406  11.624  1.00  0.64           C  
ATOM   2153  C   ASP A 141     -34.348  -2.558  10.726  1.00  0.64           C  
ATOM   2154  O   ASP A 141     -33.889  -3.018   9.671  1.00  0.64           O  
ATOM   2155  CB  ASP A 141     -36.679  -3.353  11.196  1.00  0.64           C  
ATOM   2156  CG  ASP A 141     -37.572  -4.334  11.979  1.00  0.64           C  
ATOM   2157  OD1 ASP A 141     -37.300  -5.516  11.977  1.00  0.64           O  
ATOM   2158  OD2 ASP A 141     -38.507  -3.867  12.617  1.00  0.64           O1-
ATOM   2159  H   ASP A 141     -35.684  -2.164  13.287  1.00  0.64           H  
ATOM   2160  HA  ASP A 141     -34.900  -4.438  11.555  1.00  0.64           H  
ATOM   2161 1HB  ASP A 141     -37.035  -2.353  11.390  1.00  0.64           H  
ATOM   2162 2HB  ASP A 141     -36.747  -3.505  10.153  1.00  0.64           H  
ATOM   2163  N   THR A 142     -34.147  -1.301  11.112  1.00  0.62           N  
ATOM   2164  CA  THR A 142     -33.227  -0.466  10.360  1.00  0.62           C  
ATOM   2165  C   THR A 142     -32.382   0.410  11.297  1.00  0.62           C  
ATOM   2166  O   THR A 142     -32.926   1.051  12.200  1.00  0.62           O  
ATOM   2167  CB  THR A 142     -33.968   0.388   9.330  1.00  0.62           C  
ATOM   2168  CG2 THR A 142     -32.979   1.223   8.501  1.00  0.62           C  
ATOM   2169  OG1 THR A 142     -34.733  -0.481   8.453  1.00  0.62           O  
ATOM   2170  H   THR A 142     -34.630  -0.947  11.934  1.00  0.62           H  
ATOM   2171  HA  THR A 142     -32.562  -1.124   9.825  1.00  0.62           H  
ATOM   2172  HB  THR A 142     -34.620   1.045   9.832  1.00  0.62           H  
ATOM   2173  HG1 THR A 142     -34.383  -1.394   8.531  1.00  0.62           H  
ATOM   2174 1HG2 THR A 142     -33.519   1.829   7.780  1.00  0.62           H  
ATOM   2175 2HG2 THR A 142     -32.418   1.871   9.163  1.00  0.62           H  
ATOM   2176 3HG2 THR A 142     -32.292   0.566   7.977  1.00  0.62           H  
ATOM   2177  N   LEU A 143     -31.068   0.451  11.082  1.00  0.61           N  
ATOM   2178  CA  LEU A 143     -30.200   1.315  11.893  1.00  0.61           C  
ATOM   2179  C   LEU A 143     -29.536   2.388  11.058  1.00  0.61           C  
ATOM   2180  O   LEU A 143     -28.747   2.090  10.153  1.00  0.61           O  
ATOM   2181  CB  LEU A 143     -29.098   0.520  12.578  1.00  0.61           C  
ATOM   2182  CG  LEU A 143     -28.119   1.350  13.388  1.00  0.61           C  
ATOM   2183  CD1 LEU A 143     -28.860   1.976  14.556  1.00  0.61           C  
ATOM   2184  CD2 LEU A 143     -26.980   0.478  13.833  1.00  0.61           C  
ATOM   2185  H   LEU A 143     -30.685  -0.130  10.335  1.00  0.61           H  
ATOM   2186  HA  LEU A 143     -30.805   1.806  12.655  1.00  0.61           H  
ATOM   2187 1HB  LEU A 143     -29.556  -0.203  13.249  1.00  0.61           H  
ATOM   2188 2HB  LEU A 143     -28.537  -0.024  11.820  1.00  0.61           H  
ATOM   2189  HG  LEU A 143     -27.727   2.160  12.774  1.00  0.61           H  
ATOM   2190 1HD1 LEU A 143     -28.179   2.566  15.115  1.00  0.61           H  
ATOM   2191 2HD1 LEU A 143     -29.662   2.607  14.184  1.00  0.61           H  
ATOM   2192 3HD1 LEU A 143     -29.276   1.202  15.188  1.00  0.61           H  
ATOM   2193 1HD2 LEU A 143     -26.270   1.065  14.421  1.00  0.61           H  
ATOM   2194 2HD2 LEU A 143     -27.388  -0.310  14.424  1.00  0.61           H  
ATOM   2195 3HD2 LEU A 143     -26.475   0.059  12.962  1.00  0.61           H  
ATOM   2196  N   LEU A 144     -29.832   3.629  11.387  1.00  0.62           N  
ATOM   2197  CA  LEU A 144     -29.274   4.739  10.667  1.00  0.62           C  
ATOM   2198  C   LEU A 144     -28.348   5.523  11.607  1.00  0.62           C  
ATOM   2199  O   LEU A 144     -28.682   5.713  12.786  1.00  0.62           O  
ATOM   2200  CB  LEU A 144     -30.415   5.632  10.185  1.00  0.62           C  
ATOM   2201  CG  LEU A 144     -31.550   4.957   9.423  1.00  0.62           C  
ATOM   2202  CD1 LEU A 144     -32.626   6.004   9.094  1.00  0.62           C  
ATOM   2203  CD2 LEU A 144     -31.024   4.334   8.176  1.00  0.62           C  
ATOM   2204  H   LEU A 144     -30.475   3.802  12.152  1.00  0.62           H  
ATOM   2205  HA  LEU A 144     -28.701   4.373   9.821  1.00  0.62           H  
ATOM   2206 1HB  LEU A 144     -30.815   6.219  11.008  1.00  0.62           H  
ATOM   2207 2HB  LEU A 144     -29.985   6.259   9.479  1.00  0.62           H  
ATOM   2208  HG  LEU A 144     -31.999   4.189  10.057  1.00  0.62           H  
ATOM   2209 1HD1 LEU A 144     -33.451   5.527   8.562  1.00  0.62           H  
ATOM   2210 2HD1 LEU A 144     -32.998   6.445  10.023  1.00  0.62           H  
ATOM   2211 3HD1 LEU A 144     -32.195   6.786   8.467  1.00  0.62           H  
ATOM   2212 1HD2 LEU A 144     -31.841   3.854   7.655  1.00  0.62           H  
ATOM   2213 2HD2 LEU A 144     -30.604   5.118   7.558  1.00  0.62           H  
ATOM   2214 3HD2 LEU A 144     -30.261   3.592   8.411  1.00  0.62           H  
ATOM   2215  N   CYS A 145     -27.197   5.969  11.107  1.00  0.65           N  
ATOM   2216  CA  CYS A 145     -26.301   6.768  11.933  1.00  0.65           C  
ATOM   2217  C   CYS A 145     -25.736   7.985  11.184  1.00  0.65           C  
ATOM   2218  O   CYS A 145     -25.181   7.850  10.091  1.00  0.65           O  
ATOM   2219  CB  CYS A 145     -25.163   5.883  12.427  1.00  0.65           C  
ATOM   2220  SG  CYS A 145     -25.724   4.414  13.297  1.00  0.65           S  
ATOM   2221  H   CYS A 145     -26.956   5.745  10.142  1.00  0.65           H  
ATOM   2222  HA  CYS A 145     -26.861   7.132  12.796  1.00  0.65           H  
ATOM   2223 1HB  CYS A 145     -24.563   5.580  11.601  1.00  0.65           H  
ATOM   2224 2HB  CYS A 145     -24.532   6.446  13.102  1.00  0.65           H  
ATOM   2225  HG  CYS A 145     -26.791   4.987  13.863  1.00  0.65           H  
ATOM   2226  N   ASP A 146     -25.824   9.161  11.807  1.00  0.69           N  
ATOM   2227  CA  ASP A 146     -25.292  10.408  11.241  1.00  0.69           C  
ATOM   2228  C   ASP A 146     -24.592  11.144  12.371  1.00  0.69           C  
ATOM   2229  O   ASP A 146     -24.512  12.372  12.436  1.00  0.69           O  
ATOM   2230  CB  ASP A 146     -26.429  11.272  10.671  1.00  0.69           C  
ATOM   2231  CG  ASP A 146     -25.961  12.400   9.722  1.00  0.69           C  
ATOM   2232  OD1 ASP A 146     -24.929  12.232   9.129  1.00  0.69           O  
ATOM   2233  OD2 ASP A 146     -26.618  13.400   9.588  1.00  0.69           O1-
ATOM   2234  H   ASP A 146     -26.305   9.204  12.697  1.00  0.69           H  
ATOM   2235  HA  ASP A 146     -24.570  10.178  10.458  1.00  0.69           H  
ATOM   2236 1HB  ASP A 146     -27.144  10.652  10.175  1.00  0.69           H  
ATOM   2237 2HB  ASP A 146     -26.961  11.741  11.501  1.00  0.69           H  
ATOM   2238  N   ILE A 147     -24.016  10.351  13.241  1.00  0.74           N  
ATOM   2239  CA  ILE A 147     -23.374  10.831  14.442  1.00  0.74           C  
ATOM   2240  C   ILE A 147     -21.916  11.194  14.292  1.00  0.74           C  
ATOM   2241  O   ILE A 147     -21.031  10.489  14.763  1.00  0.74           O  
ATOM   2242  CB  ILE A 147     -23.528   9.764  15.509  1.00  0.74           C  
ATOM   2243  CG1 ILE A 147     -22.942  10.216  16.828  1.00  0.74           C  
ATOM   2244  CG2 ILE A 147     -22.986   8.529  15.017  1.00  0.74           C  
ATOM   2245  CD1 ILE A 147     -23.322   9.312  17.969  1.00  0.74           C  
ATOM   2246  H   ILE A 147     -24.064   9.357  13.081  1.00  0.74           H  
ATOM   2247  HA  ILE A 147     -23.909  11.723  14.769  1.00  0.74           H  
ATOM   2248  HB  ILE A 147     -24.588   9.609  15.704  1.00  0.74           H  
ATOM   2249 1HG1 ILE A 147     -21.859  10.248  16.744  1.00  0.74           H  
ATOM   2250 2HG1 ILE A 147     -23.302  11.220  17.047  1.00  0.74           H  
ATOM   2251 1HG2 ILE A 147     -23.112   7.770  15.749  1.00  0.74           H  
ATOM   2252 2HG2 ILE A 147     -23.493   8.252  14.103  1.00  0.74           H  
ATOM   2253 3HG2 ILE A 147     -21.971   8.685  14.820  1.00  0.74           H  
ATOM   2254 1HD1 ILE A 147     -22.892   9.680  18.895  1.00  0.74           H  
ATOM   2255 2HD1 ILE A 147     -24.402   9.304  18.048  1.00  0.74           H  
ATOM   2256 3HD1 ILE A 147     -22.960   8.301  17.783  1.00  0.74           H  
ATOM   2257  N   GLY A 148     -21.685  12.341  13.686  1.00  0.80           N  
ATOM   2258  CA  GLY A 148     -20.329  12.834  13.481  1.00  0.80           C  
ATOM   2259  C   GLY A 148     -20.309  14.137  12.704  1.00  0.80           C  
ATOM   2260  O   GLY A 148     -21.266  14.475  11.999  1.00  0.80           O  
ATOM   2261  H   GLY A 148     -22.501  12.840  13.327  1.00  0.80           H  
ATOM   2262 1HA  GLY A 148     -19.847  12.979  14.448  1.00  0.80           H  
ATOM   2263 2HA  GLY A 148     -19.749  12.084  12.945  1.00  0.80           H  
ATOM   2264  N   GLU A 149     -19.206  14.864  12.853  1.00  0.87           N  
ATOM   2265  CA  GLU A 149     -19.028  16.172  12.240  1.00  0.87           C  
ATOM   2266  C   GLU A 149     -17.641  16.303  11.605  1.00  0.87           C  
ATOM   2267  O   GLU A 149     -16.667  15.709  12.085  1.00  0.87           O  
ATOM   2268  CB  GLU A 149     -19.255  17.265  13.302  1.00  0.87           C  
ATOM   2269  CG  GLU A 149     -20.691  17.246  13.942  1.00  0.87           C  
ATOM   2270  CD  GLU A 149     -20.978  18.348  14.971  1.00  0.87           C  
ATOM   2271  OE1 GLU A 149     -20.123  19.170  15.199  1.00  0.87           O  
ATOM   2272  OE2 GLU A 149     -22.070  18.338  15.534  1.00  0.87           O1-
ATOM   2273  H   GLU A 149     -18.470  14.496  13.432  1.00  0.87           H  
ATOM   2274  HA  GLU A 149     -19.770  16.292  11.449  1.00  0.87           H  
ATOM   2275 1HB  GLU A 149     -18.525  17.152  14.104  1.00  0.87           H  
ATOM   2276 2HB  GLU A 149     -19.096  18.247  12.853  1.00  0.87           H  
ATOM   2277 1HG  GLU A 149     -21.430  17.313  13.144  1.00  0.87           H  
ATOM   2278 2HG  GLU A 149     -20.832  16.292  14.440  1.00  0.87           H  
ATOM   2279  N   SER A 150     -17.578  17.096  10.539  1.00  0.92           N  
ATOM   2280  CA  SER A 150     -16.373  17.378   9.753  1.00  0.92           C  
ATOM   2281  C   SER A 150     -15.305  18.212  10.466  1.00  0.92           C  
ATOM   2282  O   SER A 150     -15.597  18.939  11.422  1.00  0.92           O  
ATOM   2283  CB  SER A 150     -16.761  18.106   8.492  1.00  0.92           C  
ATOM   2284  OG  SER A 150     -17.608  17.336   7.701  1.00  0.92           O  
ATOM   2285  H   SER A 150     -18.438  17.536  10.245  1.00  0.92           H  
ATOM   2286  HA  SER A 150     -15.922  16.423   9.479  1.00  0.92           H  
ATOM   2287 1HB  SER A 150     -17.234  19.055   8.738  1.00  0.92           H  
ATOM   2288 2HB  SER A 150     -15.851  18.329   7.929  1.00  0.92           H  
ATOM   2289  HG  SER A 150     -17.369  17.562   6.814  1.00  0.92           H  
ATOM   2290  N   SER A 151     -14.069  18.114   9.963  1.00  0.95           N  
ATOM   2291  CA  SER A 151     -12.924  18.895  10.447  1.00  0.95           C  
ATOM   2292  C   SER A 151     -11.818  19.073   9.402  1.00  0.95           C  
ATOM   2293  O   SER A 151     -11.629  18.250   8.499  1.00  0.95           O  
ATOM   2294  CB  SER A 151     -12.306  18.298  11.693  1.00  0.95           C  
ATOM   2295  OG  SER A 151     -11.173  19.059  12.086  1.00  0.95           O  
ATOM   2296  H   SER A 151     -13.920  17.459   9.190  1.00  0.95           H  
ATOM   2297  HA  SER A 151     -13.290  19.889  10.706  1.00  0.95           H  
ATOM   2298 1HB  SER A 151     -13.042  18.297  12.494  1.00  0.95           H  
ATOM   2299 2HB  SER A 151     -12.012  17.265  11.515  1.00  0.95           H  
ATOM   2300  HG  SER A 151     -11.109  18.967  13.044  1.00  0.95           H  
ATOM   2301  N   SER A 152     -11.073  20.173   9.526  1.00  0.95           N  
ATOM   2302  CA  SER A 152      -9.912  20.399   8.667  1.00  0.95           C  
ATOM   2303  C   SER A 152      -8.816  19.346   8.909  1.00  0.95           C  
ATOM   2304  O   SER A 152      -7.952  19.123   8.052  1.00  0.95           O  
ATOM   2305  CB  SER A 152      -9.353  21.788   8.902  1.00  0.95           C  
ATOM   2306  OG  SER A 152      -8.812  21.899  10.191  1.00  0.95           O  
ATOM   2307  H   SER A 152     -11.290  20.830  10.263  1.00  0.95           H  
ATOM   2308  HA  SER A 152     -10.230  20.327   7.627  1.00  0.95           H  
ATOM   2309 1HB  SER A 152      -8.577  21.990   8.162  1.00  0.95           H  
ATOM   2310 2HB  SER A 152     -10.136  22.529   8.765  1.00  0.95           H  
ATOM   2311  HG  SER A 152      -8.199  21.162  10.279  1.00  0.95           H  
ATOM   2312  N   SER A 153      -8.849  18.693  10.080  1.00  0.93           N  
ATOM   2313  CA  SER A 153      -7.868  17.660  10.374  1.00  0.93           C  
ATOM   2314  C   SER A 153      -8.494  16.264  10.196  1.00  0.93           C  
ATOM   2315  O   SER A 153      -9.301  15.849  11.037  1.00  0.93           O  
ATOM   2316  CB  SER A 153      -7.357  17.815  11.784  1.00  0.93           C  
ATOM   2317  OG  SER A 153      -6.483  16.771  12.120  1.00  0.93           O  
ATOM   2318  H   SER A 153      -9.587  18.907  10.755  1.00  0.93           H  
ATOM   2319  HA  SER A 153      -7.033  17.815   9.708  1.00  0.93           H  
ATOM   2320 1HB  SER A 153      -6.840  18.770  11.880  1.00  0.93           H  
ATOM   2321 2HB  SER A 153      -8.200  17.829  12.475  1.00  0.93           H  
ATOM   2322  HG  SER A 153      -6.179  16.953  13.016  1.00  0.93           H  
ATOM   2323  N   PRO A 154      -8.071  15.463   9.196  1.00  0.89           N  
ATOM   2324  CA  PRO A 154      -8.636  14.165   8.885  1.00  0.89           C  
ATOM   2325  C   PRO A 154      -8.419  13.176  10.021  1.00  0.89           C  
ATOM   2326  O   PRO A 154      -9.158  12.210  10.150  1.00  0.89           O  
ATOM   2327  CB  PRO A 154      -7.879  13.757   7.621  1.00  0.89           C  
ATOM   2328  CG  PRO A 154      -6.583  14.522   7.675  1.00  0.89           C  
ATOM   2329  CD  PRO A 154      -6.918  15.834   8.355  1.00  0.89           C  
ATOM   2330  HA  PRO A 154      -9.709  14.285   8.667  1.00  0.89           H  
ATOM   2331 1HB  PRO A 154      -7.729  12.665   7.605  1.00  0.89           H  
ATOM   2332 2HB  PRO A 154      -8.481  14.008   6.738  1.00  0.89           H  
ATOM   2333 1HG  PRO A 154      -5.826  13.939   8.224  1.00  0.89           H  
ATOM   2334 2HG  PRO A 154      -6.183  14.658   6.650  1.00  0.89           H  
ATOM   2335 1HD  PRO A 154      -6.043  16.104   8.965  1.00  0.89           H  
ATOM   2336 2HD  PRO A 154      -7.196  16.614   7.625  1.00  0.89           H  
ATOM   2337  N   GLU A 155      -7.425  13.438  10.878  1.00  0.83           N  
ATOM   2338  CA  GLU A 155      -7.141  12.577  12.025  1.00  0.83           C  
ATOM   2339  C   GLU A 155      -8.297  12.628  13.026  1.00  0.83           C  
ATOM   2340  O   GLU A 155      -8.574  11.663  13.753  1.00  0.83           O  
ATOM   2341  CB  GLU A 155      -5.827  12.990  12.689  1.00  0.83           C  
ATOM   2342  CG  GLU A 155      -4.587  12.725  11.833  1.00  0.83           C  
ATOM   2343  CD  GLU A 155      -3.286  13.125  12.504  1.00  0.83           C  
ATOM   2344  OE1 GLU A 155      -3.330  13.707  13.563  1.00  0.83           O  
ATOM   2345  OE2 GLU A 155      -2.249  12.842  11.950  1.00  0.83           O1-
ATOM   2346  H   GLU A 155      -6.844  14.251  10.737  1.00  0.83           H  
ATOM   2347  HA  GLU A 155      -7.042  11.550  11.671  1.00  0.83           H  
ATOM   2348 1HB  GLU A 155      -5.857  14.057  12.916  1.00  0.83           H  
ATOM   2349 2HB  GLU A 155      -5.711  12.457  13.632  1.00  0.83           H  
ATOM   2350 1HG  GLU A 155      -4.548  11.663  11.591  1.00  0.83           H  
ATOM   2351 2HG  GLU A 155      -4.691  13.278  10.898  1.00  0.83           H  
ATOM   2352  N   VAL A 156      -8.955  13.785  13.089  1.00  0.78           N  
ATOM   2353  CA  VAL A 156     -10.070  13.992  13.988  1.00  0.78           C  
ATOM   2354  C   VAL A 156     -11.280  13.352  13.361  1.00  0.78           C  
ATOM   2355  O   VAL A 156     -12.051  12.654  14.022  1.00  0.78           O  
ATOM   2356  CB  VAL A 156     -10.320  15.476  14.228  1.00  0.78           C  
ATOM   2357  CG1 VAL A 156     -11.568  15.652  15.056  1.00  0.78           C  
ATOM   2358  CG2 VAL A 156      -9.105  16.080  14.892  1.00  0.78           C  
ATOM   2359  H   VAL A 156      -8.714  14.538  12.446  1.00  0.78           H  
ATOM   2360  HA  VAL A 156      -9.859  13.509  14.942  1.00  0.78           H  
ATOM   2361  HB  VAL A 156     -10.491  15.972  13.273  1.00  0.78           H  
ATOM   2362 1HG1 VAL A 156     -11.756  16.712  15.210  1.00  0.78           H  
ATOM   2363 2HG1 VAL A 156     -12.402  15.207  14.519  1.00  0.78           H  
ATOM   2364 3HG1 VAL A 156     -11.444  15.159  16.019  1.00  0.78           H  
ATOM   2365 1HG2 VAL A 156      -9.268  17.144  15.054  1.00  0.78           H  
ATOM   2366 2HG2 VAL A 156      -8.931  15.587  15.847  1.00  0.78           H  
ATOM   2367 3HG2 VAL A 156      -8.238  15.937  14.244  1.00  0.78           H  
ATOM   2368  N   GLU A 157     -11.444  13.566  12.056  1.00  0.73           N  
ATOM   2369  CA  GLU A 157     -12.579  12.952  11.380  1.00  0.73           C  
ATOM   2370  C   GLU A 157     -12.480  11.430  11.488  1.00  0.73           C  
ATOM   2371  O   GLU A 157     -13.497  10.747  11.684  1.00  0.73           O  
ATOM   2372  CB  GLU A 157     -12.640  13.356   9.915  1.00  0.73           C  
ATOM   2373  CG  GLU A 157     -13.014  14.791   9.657  1.00  0.73           C  
ATOM   2374  CD  GLU A 157     -13.142  15.100   8.190  1.00  0.73           C  
ATOM   2375  OE1 GLU A 157     -12.768  14.285   7.385  1.00  0.73           O  
ATOM   2376  OE2 GLU A 157     -13.629  16.167   7.873  1.00  0.73           O1-
ATOM   2377  H   GLU A 157     -10.778  14.163  11.558  1.00  0.73           H  
ATOM   2378  HA  GLU A 157     -13.497  13.274  11.872  1.00  0.73           H  
ATOM   2379 1HB  GLU A 157     -11.673  13.174   9.456  1.00  0.73           H  
ATOM   2380 2HB  GLU A 157     -13.355  12.726   9.399  1.00  0.73           H  
ATOM   2381 1HG  GLU A 157     -13.947  15.021  10.164  1.00  0.73           H  
ATOM   2382 2HG  GLU A 157     -12.234  15.423  10.080  1.00  0.73           H  
ATOM   2383  N   GLU A 158     -11.242  10.917  11.398  1.00  0.70           N  
ATOM   2384  CA  GLU A 158     -10.952   9.502  11.528  1.00  0.70           C  
ATOM   2385  C   GLU A 158     -11.292   9.004  12.904  1.00  0.70           C  
ATOM   2386  O   GLU A 158     -12.041   8.043  13.046  1.00  0.70           O  
ATOM   2387  CB  GLU A 158      -9.476   9.209  11.222  1.00  0.70           C  
ATOM   2388  CG  GLU A 158      -9.087   7.756  11.391  1.00  0.70           C  
ATOM   2389  CD  GLU A 158      -7.640   7.455  11.059  1.00  0.70           C  
ATOM   2390  OE1 GLU A 158      -7.098   8.066  10.163  1.00  0.70           O  
ATOM   2391  OE2 GLU A 158      -7.069   6.619  11.720  1.00  0.70           O1-
ATOM   2392  H   GLU A 158     -10.468  11.542  11.198  1.00  0.70           H  
ATOM   2393  HA  GLU A 158     -11.559   8.966  10.827  1.00  0.70           H  
ATOM   2394 1HB  GLU A 158      -9.240   9.509  10.203  1.00  0.70           H  
ATOM   2395 2HB  GLU A 158      -8.848   9.795  11.884  1.00  0.70           H  
ATOM   2396 1HG  GLU A 158      -9.248   7.510  12.431  1.00  0.70           H  
ATOM   2397 2HG  GLU A 158      -9.743   7.131  10.795  1.00  0.70           H  
ATOM   2398  N   THR A 159     -10.819   9.698  13.932  1.00  0.67           N  
ATOM   2399  CA  THR A 159     -11.097   9.269  15.285  1.00  0.67           C  
ATOM   2400  C   THR A 159     -12.596   9.240  15.539  1.00  0.67           C  
ATOM   2401  O   THR A 159     -13.136   8.271  16.086  1.00  0.67           O  
ATOM   2402  CB  THR A 159     -10.434  10.220  16.288  1.00  0.67           C  
ATOM   2403  CG2 THR A 159     -10.780   9.803  17.708  1.00  0.67           C  
ATOM   2404  OG1 THR A 159      -9.007  10.202  16.099  1.00  0.67           O  
ATOM   2405  H   THR A 159     -10.205  10.499  13.781  1.00  0.67           H  
ATOM   2406  HA  THR A 159     -10.700   8.264  15.423  1.00  0.67           H  
ATOM   2407  HB  THR A 159     -10.797  11.235  16.112  1.00  0.67           H  
ATOM   2408  HG1 THR A 159      -8.791  10.610  15.222  1.00  0.67           H  
ATOM   2409 1HG2 THR A 159     -10.313  10.489  18.412  1.00  0.67           H  
ATOM   2410 2HG2 THR A 159     -11.862   9.833  17.833  1.00  0.67           H  
ATOM   2411 3HG2 THR A 159     -10.421   8.793  17.892  1.00  0.67           H  
ATOM   2412  N   ARG A 160     -13.291  10.298  15.126  1.00  0.66           N  
ATOM   2413  CA  ARG A 160     -14.720  10.360  15.353  1.00  0.66           C  
ATOM   2414  C   ARG A 160     -15.448   9.235  14.628  1.00  0.66           C  
ATOM   2415  O   ARG A 160     -16.246   8.520  15.238  1.00  0.66           O  
ATOM   2416  CB  ARG A 160     -15.260  11.696  14.858  1.00  0.66           C  
ATOM   2417  CG  ARG A 160     -14.872  12.920  15.689  1.00  0.66           C  
ATOM   2418  CD  ARG A 160     -15.319  14.204  15.035  1.00  0.66           C  
ATOM   2419  NE  ARG A 160     -14.957  15.371  15.836  1.00  0.66           N  
ATOM   2420  CZ  ARG A 160     -14.996  16.659  15.416  1.00  0.66           C  
ATOM   2421  NH1 ARG A 160     -15.377  16.969  14.196  1.00  0.66           N1+
ATOM   2422  NH2 ARG A 160     -14.642  17.625  16.248  1.00  0.66           N  
ATOM   2423  H   ARG A 160     -12.814  11.076  14.669  1.00  0.66           H  
ATOM   2424  HA  ARG A 160     -14.904  10.270  16.422  1.00  0.66           H  
ATOM   2425 1HB  ARG A 160     -14.889  11.873  13.845  1.00  0.66           H  
ATOM   2426 2HB  ARG A 160     -16.346  11.654  14.803  1.00  0.66           H  
ATOM   2427 1HG  ARG A 160     -15.338  12.854  16.670  1.00  0.66           H  
ATOM   2428 2HG  ARG A 160     -13.789  12.953  15.808  1.00  0.66           H  
ATOM   2429 1HD  ARG A 160     -14.842  14.299  14.055  1.00  0.66           H  
ATOM   2430 2HD  ARG A 160     -16.399  14.199  14.907  1.00  0.66           H  
ATOM   2431  HE  ARG A 160     -14.651  15.201  16.784  1.00  0.66           H  
ATOM   2432 1HH1 ARG A 160     -15.659  16.245  13.524  1.00  0.66           H  
ATOM   2433 2HH1 ARG A 160     -15.406  17.940  13.905  1.00  0.66           H  
ATOM   2434 1HH2 ARG A 160     -14.346  17.401  17.188  1.00  0.66           H  
ATOM   2435 2HH2 ARG A 160     -14.671  18.585  15.938  1.00  0.66           H  
ATOM   2436  N   THR A 161     -15.119   9.022  13.356  1.00  0.65           N  
ATOM   2437  CA  THR A 161     -15.786   8.004  12.569  1.00  0.65           C  
ATOM   2438  C   THR A 161     -15.505   6.599  13.064  1.00  0.65           C  
ATOM   2439  O   THR A 161     -16.402   5.761  13.066  1.00  0.65           O  
ATOM   2440  CB  THR A 161     -15.417   8.093  11.106  1.00  0.65           C  
ATOM   2441  CG2 THR A 161     -16.121   7.013  10.365  1.00  0.65           C  
ATOM   2442  OG1 THR A 161     -15.801   9.354  10.577  1.00  0.65           O  
ATOM   2443  H   THR A 161     -14.423   9.610  12.897  1.00  0.65           H  
ATOM   2444  HA  THR A 161     -16.859   8.173  12.646  1.00  0.65           H  
ATOM   2445  HB  THR A 161     -14.370   8.009  11.027  1.00  0.65           H  
ATOM   2446  HG1 THR A 161     -15.195  10.025  10.988  1.00  0.65           H  
ATOM   2447 1HG2 THR A 161     -15.860   7.089   9.346  1.00  0.65           H  
ATOM   2448 2HG2 THR A 161     -15.812   6.048  10.758  1.00  0.65           H  
ATOM   2449 3HG2 THR A 161     -17.197   7.128  10.479  1.00  0.65           H  
ATOM   2450  N   LEU A 162     -14.262   6.304  13.431  1.00  0.65           N  
ATOM   2451  CA  LEU A 162     -13.940   4.963  13.891  1.00  0.65           C  
ATOM   2452  C   LEU A 162     -14.706   4.651  15.172  1.00  0.65           C  
ATOM   2453  O   LEU A 162     -15.175   3.522  15.368  1.00  0.65           O  
ATOM   2454  CB  LEU A 162     -12.445   4.831  14.132  1.00  0.65           C  
ATOM   2455  CG  LEU A 162     -11.576   4.895  12.889  1.00  0.65           C  
ATOM   2456  CD1 LEU A 162     -10.146   4.932  13.310  1.00  0.65           C  
ATOM   2457  CD2 LEU A 162     -11.850   3.727  12.002  1.00  0.65           C  
ATOM   2458  H   LEU A 162     -13.531   7.016  13.394  1.00  0.65           H  
ATOM   2459  HA  LEU A 162     -14.234   4.250  13.122  1.00  0.65           H  
ATOM   2460 1HB  LEU A 162     -12.135   5.650  14.789  1.00  0.65           H  
ATOM   2461 2HB  LEU A 162     -12.250   3.888  14.635  1.00  0.65           H  
ATOM   2462  HG  LEU A 162     -11.788   5.797  12.342  1.00  0.65           H  
ATOM   2463 1HD1 LEU A 162      -9.513   5.000  12.429  1.00  0.65           H  
ATOM   2464 2HD1 LEU A 162      -9.982   5.804  13.942  1.00  0.65           H  
ATOM   2465 3HD1 LEU A 162      -9.905   4.029  13.866  1.00  0.65           H  
ATOM   2466 1HD2 LEU A 162     -11.207   3.819  11.152  1.00  0.65           H  
ATOM   2467 2HD2 LEU A 162     -11.631   2.798  12.528  1.00  0.65           H  
ATOM   2468 3HD2 LEU A 162     -12.889   3.731  11.689  1.00  0.65           H  
ATOM   2469  N   ARG A 163     -14.877   5.655  16.048  1.00  0.66           N  
ATOM   2470  CA  ARG A 163     -15.653   5.433  17.263  1.00  0.66           C  
ATOM   2471  C   ARG A 163     -17.097   5.084  16.897  1.00  0.66           C  
ATOM   2472  O   ARG A 163     -17.697   4.181  17.494  1.00  0.66           O  
ATOM   2473  CB  ARG A 163     -15.596   6.661  18.162  1.00  0.66           C  
ATOM   2474  CG  ARG A 163     -14.245   6.882  18.840  1.00  0.66           C  
ATOM   2475  CD  ARG A 163     -14.200   8.164  19.583  1.00  0.66           C  
ATOM   2476  NE  ARG A 163     -12.921   8.355  20.254  1.00  0.66           N  
ATOM   2477  CZ  ARG A 163     -12.530   9.497  20.855  1.00  0.66           C  
ATOM   2478  NH1 ARG A 163     -13.324  10.544  20.859  1.00  0.66           N1+
ATOM   2479  NH2 ARG A 163     -11.345   9.565  21.438  1.00  0.66           N  
ATOM   2480  H   ARG A 163     -14.454   6.574  15.885  1.00  0.66           H  
ATOM   2481  HA  ARG A 163     -15.219   4.593  17.803  1.00  0.66           H  
ATOM   2482 1HB  ARG A 163     -15.814   7.550  17.573  1.00  0.66           H  
ATOM   2483 2HB  ARG A 163     -16.358   6.588  18.936  1.00  0.66           H  
ATOM   2484 1HG  ARG A 163     -14.067   6.074  19.549  1.00  0.66           H  
ATOM   2485 2HG  ARG A 163     -13.456   6.881  18.095  1.00  0.66           H  
ATOM   2486 1HD  ARG A 163     -14.340   8.985  18.876  1.00  0.66           H  
ATOM   2487 2HD  ARG A 163     -14.991   8.187  20.330  1.00  0.66           H  
ATOM   2488  HE  ARG A 163     -12.281   7.573  20.272  1.00  0.66           H  
ATOM   2489 1HH1 ARG A 163     -14.229  10.492  20.413  1.00  0.66           H  
ATOM   2490 2HH1 ARG A 163     -13.030  11.399  21.309  1.00  0.66           H  
ATOM   2491 1HH2 ARG A 163     -10.733   8.760  21.435  1.00  0.66           H  
ATOM   2492 2HH2 ARG A 163     -11.052  10.420  21.887  1.00  0.66           H  
ATOM   2493  N   VAL A 164     -17.630   5.747  15.865  1.00  0.67           N  
ATOM   2494  CA  VAL A 164     -18.980   5.465  15.392  1.00  0.67           C  
ATOM   2495  C   VAL A 164     -19.065   4.087  14.784  1.00  0.67           C  
ATOM   2496  O   VAL A 164     -19.972   3.327  15.091  1.00  0.67           O  
ATOM   2497  CB  VAL A 164     -19.417   6.477  14.339  1.00  0.67           C  
ATOM   2498  CG1 VAL A 164     -20.765   6.055  13.737  1.00  0.67           C  
ATOM   2499  CG2 VAL A 164     -19.478   7.799  14.958  1.00  0.67           C  
ATOM   2500  H   VAL A 164     -17.091   6.499  15.427  1.00  0.67           H  
ATOM   2501  HA  VAL A 164     -19.666   5.511  16.234  1.00  0.67           H  
ATOM   2502  HB  VAL A 164     -18.695   6.495  13.535  1.00  0.67           H  
ATOM   2503 1HG1 VAL A 164     -21.065   6.775  12.975  1.00  0.67           H  
ATOM   2504 2HG1 VAL A 164     -20.666   5.068  13.281  1.00  0.67           H  
ATOM   2505 3HG1 VAL A 164     -21.516   6.018  14.515  1.00  0.67           H  
ATOM   2506 1HG2 VAL A 164     -19.759   8.522  14.203  1.00  0.67           H  
ATOM   2507 2HG2 VAL A 164     -20.202   7.786  15.755  1.00  0.67           H  
ATOM   2508 3HG2 VAL A 164     -18.527   8.058  15.358  1.00  0.67           H  
ATOM   2509  N   LEU A 165     -18.107   3.732  13.937  1.00  0.68           N  
ATOM   2510  CA  LEU A 165     -18.155   2.426  13.305  1.00  0.68           C  
ATOM   2511  C   LEU A 165     -18.071   1.319  14.355  1.00  0.68           C  
ATOM   2512  O   LEU A 165     -18.777   0.312  14.245  1.00  0.68           O  
ATOM   2513  CB  LEU A 165     -17.030   2.301  12.267  1.00  0.68           C  
ATOM   2514  CG  LEU A 165     -17.198   3.182  10.978  1.00  0.68           C  
ATOM   2515  CD1 LEU A 165     -15.919   3.099  10.109  1.00  0.68           C  
ATOM   2516  CD2 LEU A 165     -18.424   2.700  10.194  1.00  0.68           C  
ATOM   2517  H   LEU A 165     -17.365   4.386  13.714  1.00  0.68           H  
ATOM   2518  HA  LEU A 165     -19.103   2.334  12.783  1.00  0.68           H  
ATOM   2519 1HB  LEU A 165     -16.096   2.596  12.743  1.00  0.68           H  
ATOM   2520 2HB  LEU A 165     -16.943   1.270  11.963  1.00  0.68           H  
ATOM   2521  HG  LEU A 165     -17.349   4.219  11.269  1.00  0.68           H  
ATOM   2522 1HD1 LEU A 165     -16.036   3.722   9.219  1.00  0.68           H  
ATOM   2523 2HD1 LEU A 165     -15.070   3.453  10.687  1.00  0.68           H  
ATOM   2524 3HD1 LEU A 165     -15.748   2.068   9.807  1.00  0.68           H  
ATOM   2525 1HD2 LEU A 165     -18.558   3.312   9.309  1.00  0.68           H  
ATOM   2526 2HD2 LEU A 165     -18.283   1.665   9.895  1.00  0.68           H  
ATOM   2527 3HD2 LEU A 165     -19.307   2.778  10.825  1.00  0.68           H  
ATOM   2528  N   SER A 166     -17.266   1.524  15.404  1.00  0.70           N  
ATOM   2529  CA  SER A 166     -17.151   0.539  16.474  1.00  0.70           C  
ATOM   2530  C   SER A 166     -18.489   0.402  17.217  1.00  0.70           C  
ATOM   2531  O   SER A 166     -18.955  -0.719  17.467  1.00  0.70           O  
ATOM   2532  CB  SER A 166     -16.055   0.962  17.436  1.00  0.70           C  
ATOM   2533  OG  SER A 166     -14.805   0.967  16.794  1.00  0.70           O  
ATOM   2534  H   SER A 166     -16.689   2.364  15.448  1.00  0.70           H  
ATOM   2535  HA  SER A 166     -16.893  -0.424  16.037  1.00  0.70           H  
ATOM   2536 1HB  SER A 166     -16.272   1.957  17.823  1.00  0.70           H  
ATOM   2537 2HB  SER A 166     -16.032   0.277  18.281  1.00  0.70           H  
ATOM   2538  HG  SER A 166     -14.846   1.716  16.161  1.00  0.70           H  
ATOM   2539  N   MET A 167     -19.134   1.538  17.514  1.00  0.72           N  
ATOM   2540  CA  MET A 167     -20.443   1.572  18.172  1.00  0.72           C  
ATOM   2541  C   MET A 167     -21.447   0.798  17.340  1.00  0.72           C  
ATOM   2542  O   MET A 167     -22.145  -0.101  17.818  1.00  0.72           O  
ATOM   2543  CB  MET A 167     -20.910   3.010  18.318  1.00  0.72           C  
ATOM   2544  CG  MET A 167     -22.265   3.194  18.911  1.00  0.72           C  
ATOM   2545  SD  MET A 167     -22.813   4.877  18.746  1.00  0.72           S  
ATOM   2546  CE  MET A 167     -23.097   4.958  17.000  1.00  0.72           C  
ATOM   2547  H   MET A 167     -18.690   2.435  17.293  1.00  0.72           H  
ATOM   2548  HA  MET A 167     -20.358   1.090  19.149  1.00  0.72           H  
ATOM   2549 1HB  MET A 167     -20.201   3.562  18.933  1.00  0.72           H  
ATOM   2550 2HB  MET A 167     -20.921   3.490  17.349  1.00  0.72           H  
ATOM   2551 1HG  MET A 167     -22.980   2.545  18.404  1.00  0.72           H  
ATOM   2552 2HG  MET A 167     -22.252   2.938  19.972  1.00  0.72           H  
ATOM   2553 1HE  MET A 167     -23.483   5.922  16.754  1.00  0.72           H  
ATOM   2554 2HE  MET A 167     -22.160   4.778  16.471  1.00  0.72           H  
ATOM   2555 3HE  MET A 167     -23.823   4.202  16.711  1.00  0.72           H  
ATOM   2556  N   VAL A 168     -21.483   1.139  16.066  1.00  0.74           N  
ATOM   2557  CA  VAL A 168     -22.375   0.520  15.125  1.00  0.74           C  
ATOM   2558  C   VAL A 168     -22.122  -0.962  15.049  1.00  0.74           C  
ATOM   2559  O   VAL A 168     -23.078  -1.723  15.055  1.00  0.74           O  
ATOM   2560  CB  VAL A 168     -22.239   1.198  13.775  1.00  0.74           C  
ATOM   2561  CG1 VAL A 168     -22.941   0.450  12.741  1.00  0.74           C  
ATOM   2562  CG2 VAL A 168     -22.813   2.580  13.909  1.00  0.74           C  
ATOM   2563  H   VAL A 168     -20.862   1.872  15.732  1.00  0.74           H  
ATOM   2564  HA  VAL A 168     -23.397   0.682  15.473  1.00  0.74           H  
ATOM   2565  HB  VAL A 168     -21.187   1.250  13.506  1.00  0.74           H  
ATOM   2566 1HG1 VAL A 168     -22.815   0.932  11.797  1.00  0.74           H  
ATOM   2567 2HG1 VAL A 168     -22.492  -0.521  12.709  1.00  0.74           H  
ATOM   2568 3HG1 VAL A 168     -23.997   0.369  12.983  1.00  0.74           H  
ATOM   2569 1HG2 VAL A 168     -22.715   3.117  12.988  1.00  0.74           H  
ATOM   2570 2HG2 VAL A 168     -23.854   2.486  14.181  1.00  0.74           H  
ATOM   2571 3HG2 VAL A 168     -22.295   3.119  14.677  1.00  0.74           H  
ATOM   2572  N   GLY A 169     -20.859  -1.381  15.042  1.00  0.76           N  
ATOM   2573  CA  GLY A 169     -20.520  -2.793  15.044  1.00  0.76           C  
ATOM   2574  C   GLY A 169     -21.334  -3.532  16.111  1.00  0.76           C  
ATOM   2575  O   GLY A 169     -22.004  -4.519  15.797  1.00  0.76           O  
ATOM   2576  H   GLY A 169     -20.103  -0.700  15.012  1.00  0.76           H  
ATOM   2577 1HA  GLY A 169     -20.707  -3.220  14.061  1.00  0.76           H  
ATOM   2578 2HA  GLY A 169     -19.456  -2.900  15.255  1.00  0.76           H  
ATOM   2579  N   ASP A 170     -21.307  -3.051  17.369  1.00  0.79           N  
ATOM   2580  CA  ASP A 170     -22.083  -3.732  18.424  1.00  0.79           C  
ATOM   2581  C   ASP A 170     -23.581  -3.784  18.105  1.00  0.79           C  
ATOM   2582  O   ASP A 170     -24.266  -4.744  18.469  1.00  0.79           O  
ATOM   2583  CB  ASP A 170     -21.888  -3.103  19.808  1.00  0.79           C  
ATOM   2584  CG  ASP A 170     -20.523  -3.433  20.486  1.00  0.79           C  
ATOM   2585  OD1 ASP A 170     -19.832  -4.315  20.022  1.00  0.79           O  
ATOM   2586  OD2 ASP A 170     -20.221  -2.822  21.494  1.00  0.79           O1-
ATOM   2587  H   ASP A 170     -20.735  -2.222  17.568  1.00  0.79           H  
ATOM   2588  HA  ASP A 170     -21.726  -4.761  18.485  1.00  0.79           H  
ATOM   2589 1HB  ASP A 170     -21.969  -2.017  19.709  1.00  0.79           H  
ATOM   2590 2HB  ASP A 170     -22.696  -3.426  20.466  1.00  0.79           H  
ATOM   2591  N   TRP A 171     -24.104  -2.759  17.432  1.00  0.83           N  
ATOM   2592  CA  TRP A 171     -25.516  -2.797  17.062  1.00  0.83           C  
ATOM   2593  C   TRP A 171     -25.745  -3.769  15.911  1.00  0.83           C  
ATOM   2594  O   TRP A 171     -26.727  -4.504  15.883  1.00  0.83           O  
ATOM   2595  CB  TRP A 171     -26.017  -1.428  16.604  1.00  0.83           C  
ATOM   2596  CG  TRP A 171     -26.289  -0.429  17.677  1.00  0.83           C  
ATOM   2597  CD1 TRP A 171     -25.397   0.255  18.442  1.00  0.83           C  
ATOM   2598  CD2 TRP A 171     -27.583   0.041  18.065  1.00  0.83           C  
ATOM   2599  CE2 TRP A 171     -27.390   0.977  19.080  1.00  0.83           C  
ATOM   2600  CE3 TRP A 171     -28.874  -0.249  17.642  1.00  0.83           C  
ATOM   2601  NE1 TRP A 171     -26.053   1.093  19.297  1.00  0.83           N  
ATOM   2602  CZ2 TRP A 171     -28.432   1.607  19.683  1.00  0.83           C  
ATOM   2603  CZ3 TRP A 171     -29.921   0.395  18.244  1.00  0.83           C  
ATOM   2604  CH2 TRP A 171     -29.708   1.293  19.242  1.00  0.83           C  
ATOM   2605  H   TRP A 171     -23.510  -1.961  17.183  1.00  0.83           H  
ATOM   2606  HA  TRP A 171     -26.095  -3.132  17.914  1.00  0.83           H  
ATOM   2607 1HB  TRP A 171     -25.318  -0.998  15.895  1.00  0.83           H  
ATOM   2608 2HB  TRP A 171     -26.948  -1.597  16.088  1.00  0.83           H  
ATOM   2609  HD1 TRP A 171     -24.337   0.146  18.393  1.00  0.83           H  
ATOM   2610  HE1 TRP A 171     -25.615   1.708  19.981  1.00  0.83           H  
ATOM   2611  HE3 TRP A 171     -29.055  -0.978  16.847  1.00  0.83           H  
ATOM   2612  HZ2 TRP A 171     -28.275   2.328  20.478  1.00  0.83           H  
ATOM   2613  HZ3 TRP A 171     -30.933   0.155  17.905  1.00  0.83           H  
ATOM   2614  HH2 TRP A 171     -30.568   1.775  19.699  1.00  0.83           H  
ATOM   2615  N   LEU A 172     -24.807  -3.819  14.974  1.00  0.88           N  
ATOM   2616  CA  LEU A 172     -24.951  -4.659  13.798  1.00  0.88           C  
ATOM   2617  C   LEU A 172     -24.896  -6.136  14.162  1.00  0.88           C  
ATOM   2618  O   LEU A 172     -25.526  -6.975  13.517  1.00  0.88           O  
ATOM   2619  CB  LEU A 172     -23.916  -4.317  12.758  1.00  0.88           C  
ATOM   2620  CG  LEU A 172     -24.052  -2.980  12.148  1.00  0.88           C  
ATOM   2621  CD1 LEU A 172     -22.928  -2.770  11.252  1.00  0.88           C  
ATOM   2622  CD2 LEU A 172     -25.330  -2.868  11.406  1.00  0.88           C  
ATOM   2623  H   LEU A 172     -23.995  -3.222  15.062  1.00  0.88           H  
ATOM   2624  HA  LEU A 172     -25.905  -4.442  13.354  1.00  0.88           H  
ATOM   2625 1HB  LEU A 172     -22.924  -4.399  13.199  1.00  0.88           H  
ATOM   2626 2HB  LEU A 172     -24.011  -5.020  11.954  1.00  0.88           H  
ATOM   2627  HG  LEU A 172     -24.035  -2.235  12.914  1.00  0.88           H  
ATOM   2628 1HD1 LEU A 172     -23.051  -1.809  10.842  1.00  0.88           H  
ATOM   2629 2HD1 LEU A 172     -21.989  -2.833  11.803  1.00  0.88           H  
ATOM   2630 3HD1 LEU A 172     -22.950  -3.520  10.468  1.00  0.88           H  
ATOM   2631 1HD2 LEU A 172     -25.403  -1.872  10.957  1.00  0.88           H  
ATOM   2632 2HD2 LEU A 172     -25.346  -3.626  10.629  1.00  0.88           H  
ATOM   2633 3HD2 LEU A 172     -26.156  -3.021  12.083  1.00  0.88           H  
ATOM   2634  N   GLU A 173     -24.195  -6.459  15.242  1.00  0.94           N  
ATOM   2635  CA  GLU A 173     -24.117  -7.832  15.739  1.00  0.94           C  
ATOM   2636  C   GLU A 173     -25.495  -8.368  16.171  1.00  0.94           C  
ATOM   2637  O   GLU A 173     -25.679  -9.579  16.295  1.00  0.94           O  
ATOM   2638  CB  GLU A 173     -23.078  -7.972  16.850  1.00  0.94           C  
ATOM   2639  CG  GLU A 173     -21.605  -7.874  16.365  1.00  0.94           C  
ATOM   2640  CD  GLU A 173     -21.184  -9.035  15.462  1.00  0.94           C  
ATOM   2641  OE1 GLU A 173     -21.436 -10.165  15.813  1.00  0.94           O  
ATOM   2642  OE2 GLU A 173     -20.589  -8.791  14.432  1.00  0.94           O1-
ATOM   2643  H   GLU A 173     -23.659  -5.726  15.710  1.00  0.94           H  
ATOM   2644  HA  GLU A 173     -23.772  -8.460  14.919  1.00  0.94           H  
ATOM   2645 1HB  GLU A 173     -23.234  -7.183  17.589  1.00  0.94           H  
ATOM   2646 2HB  GLU A 173     -23.207  -8.928  17.355  1.00  0.94           H  
ATOM   2647 1HG  GLU A 173     -21.486  -6.952  15.807  1.00  0.94           H  
ATOM   2648 2HG  GLU A 173     -20.948  -7.825  17.233  1.00  0.94           H  
ATOM   2649  N   LYS A 174     -26.472  -7.471  16.386  1.00  1.00           N  
ATOM   2650  CA  LYS A 174     -27.834  -7.849  16.760  1.00  1.00           C  
ATOM   2651  C   LYS A 174     -28.639  -8.163  15.486  1.00  1.00           C  
ATOM   2652  O   LYS A 174     -29.828  -8.482  15.545  1.00  1.00           O  
ATOM   2653  CB  LYS A 174     -28.537  -6.710  17.519  1.00  1.00           C  
ATOM   2654  CG  LYS A 174     -27.874  -6.255  18.825  1.00  1.00           C  
ATOM   2655  CD  LYS A 174     -27.887  -7.346  19.884  1.00  1.00           C  
ATOM   2656  CE  LYS A 174     -27.318  -6.836  21.205  1.00  1.00           C  
ATOM   2657  NZ  LYS A 174     -27.281  -7.905  22.250  1.00  1.00           N1+
ATOM   2658  H   LYS A 174     -26.287  -6.475  16.266  1.00  1.00           H  
ATOM   2659  HA  LYS A 174     -27.800  -8.744  17.381  1.00  1.00           H  
ATOM   2660 1HB  LYS A 174     -28.611  -5.841  16.868  1.00  1.00           H  
ATOM   2661 2HB  LYS A 174     -29.555  -7.015  17.760  1.00  1.00           H  
ATOM   2662 1HG  LYS A 174     -26.839  -5.955  18.619  1.00  1.00           H  
ATOM   2663 2HG  LYS A 174     -28.413  -5.385  19.207  1.00  1.00           H  
ATOM   2664 1HD  LYS A 174     -28.912  -7.684  20.045  1.00  1.00           H  
ATOM   2665 2HD  LYS A 174     -27.289  -8.191  19.541  1.00  1.00           H  
ATOM   2666 1HE  LYS A 174     -26.305  -6.469  21.037  1.00  1.00           H  
ATOM   2667 2HE  LYS A 174     -27.937  -6.011  21.565  1.00  1.00           H  
ATOM   2668 1HZ  LYS A 174     -26.899  -7.524  23.105  1.00  1.00           H  
ATOM   2669 2HZ  LYS A 174     -28.217  -8.244  22.423  1.00  1.00           H  
ATOM   2670 3HZ  LYS A 174     -26.701  -8.668  21.933  1.00  1.00           H  
ATOM   2671  N   ARG A 175     -27.970  -8.045  14.333  1.00  1.04           N  
ATOM   2672  CA  ARG A 175     -28.508  -8.240  12.998  1.00  1.04           C  
ATOM   2673  C   ARG A 175     -29.747  -7.402  12.739  1.00  1.04           C  
ATOM   2674  O   ARG A 175     -30.759  -7.932  12.277  1.00  1.04           O  
ATOM   2675  CB  ARG A 175     -28.856  -9.700  12.777  1.00  1.04           C  
ATOM   2676  CG  ARG A 175     -27.681 -10.659  12.870  1.00  1.04           C  
ATOM   2677  CD  ARG A 175     -28.098 -12.058  12.563  1.00  1.04           C  
ATOM   2678  NE  ARG A 175     -26.988 -12.994  12.650  1.00  1.04           N  
ATOM   2679  CZ  ARG A 175     -27.087 -14.325  12.456  1.00  1.04           C  
ATOM   2680  NH1 ARG A 175     -28.250 -14.867  12.161  1.00  1.04           N1+
ATOM   2681  NH2 ARG A 175     -26.014 -15.087  12.563  1.00  1.04           N  
ATOM   2682  H   ARG A 175     -26.992  -7.782  14.367  1.00  1.04           H  
ATOM   2683  HA  ARG A 175     -27.733  -7.967  12.281  1.00  1.04           H  
ATOM   2684 1HB  ARG A 175     -29.605 -10.020  13.499  1.00  1.04           H  
ATOM   2685 2HB  ARG A 175     -29.292  -9.817  11.787  1.00  1.04           H  
ATOM   2686 1HG  ARG A 175     -26.910 -10.358  12.159  1.00  1.04           H  
ATOM   2687 2HG  ARG A 175     -27.269 -10.632  13.883  1.00  1.04           H  
ATOM   2688 1HD  ARG A 175     -28.861 -12.368  13.276  1.00  1.04           H  
ATOM   2689 2HD  ARG A 175     -28.506 -12.104  11.554  1.00  1.04           H  
ATOM   2690  HE  ARG A 175     -26.077 -12.617  12.878  1.00  1.04           H  
ATOM   2691 1HH1 ARG A 175     -29.072 -14.285  12.079  1.00  1.04           H  
ATOM   2692 2HH1 ARG A 175     -28.320 -15.863  12.016  1.00  1.04           H  
ATOM   2693 1HH2 ARG A 175     -25.121 -14.671  12.788  1.00  1.04           H  
ATOM   2694 2HH2 ARG A 175     -26.085 -16.083  12.417  1.00  1.04           H  
ATOM   2695  N   PRO A 176     -29.668  -6.065  12.876  1.00  1.03           N  
ATOM   2696  CA  PRO A 176     -30.776  -5.146  12.801  1.00  1.03           C  
ATOM   2697  C   PRO A 176     -31.247  -4.840  11.401  1.00  1.03           C  
ATOM   2698  O   PRO A 176     -31.309  -3.678  11.020  1.00  1.03           O  
ATOM   2699  CB  PRO A 176     -30.171  -3.879  13.389  1.00  1.03           C  
ATOM   2700  CG  PRO A 176     -28.750  -3.934  12.967  1.00  1.03           C  
ATOM   2701  CD  PRO A 176     -28.384  -5.405  13.061  1.00  1.03           C  
ATOM   2702  HA  PRO A 176     -31.583  -5.549  13.419  1.00  1.03           H  
ATOM   2703 1HB  PRO A 176     -30.685  -3.009  12.967  1.00  1.03           H  
ATOM   2704 2HB  PRO A 176     -30.312  -3.851  14.479  1.00  1.03           H  
ATOM   2705 1HG  PRO A 176     -28.647  -3.529  11.947  1.00  1.03           H  
ATOM   2706 2HG  PRO A 176     -28.136  -3.301  13.630  1.00  1.03           H  
ATOM   2707 1HD  PRO A 176     -27.672  -5.682  12.271  1.00  1.03           H  
ATOM   2708 2HD  PRO A 176     -27.995  -5.565  14.057  1.00  1.03           H  
ATOM   2709  N   GLY A 177     -31.558  -5.864  10.628  1.00  0.98           N  
ATOM   2710  CA  GLY A 177     -32.080  -5.633   9.289  1.00  0.98           C  
ATOM   2711  C   GLY A 177     -31.148  -4.791   8.405  1.00  0.98           C  
ATOM   2712  O   GLY A 177     -30.015  -5.186   8.114  1.00  0.98           O  
ATOM   2713  H   GLY A 177     -31.470  -6.803  11.009  1.00  0.98           H  
ATOM   2714 1HA  GLY A 177     -32.247  -6.598   8.811  1.00  0.98           H  
ATOM   2715 2HA  GLY A 177     -33.054  -5.167   9.357  1.00  0.98           H  
ATOM   2716  N   ALA A 178     -31.696  -3.675   7.910  1.00  0.89           N  
ATOM   2717  CA  ALA A 178     -31.031  -2.722   7.008  1.00  0.89           C  
ATOM   2718  C   ALA A 178     -30.228  -1.660   7.763  1.00  0.89           C  
ATOM   2719  O   ALA A 178     -30.488  -1.372   8.929  1.00  0.89           O  
ATOM   2720  CB  ALA A 178     -32.061  -2.031   6.111  1.00  0.89           C  
ATOM   2721  H   ALA A 178     -32.622  -3.447   8.268  1.00  0.89           H  
ATOM   2722  HA  ALA A 178     -30.335  -3.283   6.386  1.00  0.89           H  
ATOM   2723 1HB  ALA A 178     -31.549  -1.357   5.429  1.00  0.89           H  
ATOM   2724 2HB  ALA A 178     -32.608  -2.780   5.543  1.00  0.89           H  
ATOM   2725 3HB  ALA A 178     -32.759  -1.467   6.724  1.00  0.89           H  
ATOM   2726  N   PHE A 179     -29.278  -1.040   7.089  1.00  0.80           N  
ATOM   2727  CA  PHE A 179     -28.554   0.057   7.729  1.00  0.80           C  
ATOM   2728  C   PHE A 179     -27.951   1.104   6.792  1.00  0.80           C  
ATOM   2729  O   PHE A 179     -27.714   0.848   5.610  1.00  0.80           O  
ATOM   2730  CB  PHE A 179     -27.443  -0.472   8.666  1.00  0.80           C  
ATOM   2731  CG  PHE A 179     -26.424  -1.397   8.027  1.00  0.80           C  
ATOM   2732  CD1 PHE A 179     -25.308  -0.921   7.352  1.00  0.80           C  
ATOM   2733  CD2 PHE A 179     -26.555  -2.772   8.182  1.00  0.80           C  
ATOM   2734  CE1 PHE A 179     -24.385  -1.787   6.809  1.00  0.80           C  
ATOM   2735  CE2 PHE A 179     -25.611  -3.643   7.650  1.00  0.80           C  
ATOM   2736  CZ  PHE A 179     -24.530  -3.147   6.958  1.00  0.80           C  
ATOM   2737  H   PHE A 179     -29.078  -1.339   6.138  1.00  0.80           H  
ATOM   2738  HA  PHE A 179     -29.274   0.580   8.353  1.00  0.80           H  
ATOM   2739 1HB  PHE A 179     -26.926   0.370   9.086  1.00  0.80           H  
ATOM   2740 2HB  PHE A 179     -27.904  -1.002   9.501  1.00  0.80           H  
ATOM   2741  HD1 PHE A 179     -25.174   0.149   7.224  1.00  0.80           H  
ATOM   2742  HD2 PHE A 179     -27.415  -3.170   8.729  1.00  0.80           H  
ATOM   2743  HE1 PHE A 179     -23.535  -1.390   6.264  1.00  0.80           H  
ATOM   2744  HE2 PHE A 179     -25.736  -4.719   7.772  1.00  0.80           H  
ATOM   2745  HZ  PHE A 179     -23.794  -3.829   6.533  1.00  0.80           H  
ATOM   2746  N   CYS A 180     -27.656   2.275   7.377  1.00  0.73           N  
ATOM   2747  CA  CYS A 180     -26.972   3.397   6.710  1.00  0.73           C  
ATOM   2748  C   CYS A 180     -26.180   4.256   7.678  1.00  0.73           C  
ATOM   2749  O   CYS A 180     -26.765   4.994   8.477  1.00  0.73           O  
ATOM   2750  CB  CYS A 180     -27.959   4.324   6.030  1.00  0.73           C  
ATOM   2751  SG  CYS A 180     -27.226   5.715   5.185  1.00  0.73           S  
ATOM   2752  H   CYS A 180     -27.926   2.376   8.357  1.00  0.73           H  
ATOM   2753  HA  CYS A 180     -26.294   2.993   5.968  1.00  0.73           H  
ATOM   2754 1HB  CYS A 180     -28.537   3.771   5.313  1.00  0.73           H  
ATOM   2755 2HB  CYS A 180     -28.620   4.715   6.764  1.00  0.73           H  
ATOM   2756  HG  CYS A 180     -26.448   6.084   6.200  1.00  0.73           H  
ATOM   2757  N   ILE A 181     -24.858   4.172   7.577  1.00  0.68           N  
ATOM   2758  CA  ILE A 181     -23.939   4.888   8.455  1.00  0.68           C  
ATOM   2759  C   ILE A 181     -23.034   5.875   7.742  1.00  0.68           C  
ATOM   2760  O   ILE A 181     -22.346   5.534   6.780  1.00  0.68           O  
ATOM   2761  CB  ILE A 181     -23.106   3.880   9.273  1.00  0.68           C  
ATOM   2762  CG1 ILE A 181     -24.086   3.030  10.127  1.00  0.68           C  
ATOM   2763  CG2 ILE A 181     -22.044   4.577  10.144  1.00  0.68           C  
ATOM   2764  CD1 ILE A 181     -24.471   1.706   9.557  1.00  0.68           C  
ATOM   2765  H   ILE A 181     -24.476   3.540   6.872  1.00  0.68           H  
ATOM   2766  HA  ILE A 181     -24.535   5.461   9.161  1.00  0.68           H  
ATOM   2767  HB  ILE A 181     -22.607   3.203   8.588  1.00  0.68           H  
ATOM   2768 1HG1 ILE A 181     -23.651   2.877  11.070  1.00  0.68           H  
ATOM   2769 2HG1 ILE A 181     -25.004   3.599  10.269  1.00  0.68           H  
ATOM   2770 1HG2 ILE A 181     -21.484   3.830  10.697  1.00  0.68           H  
ATOM   2771 2HG2 ILE A 181     -21.362   5.142   9.507  1.00  0.68           H  
ATOM   2772 3HG2 ILE A 181     -22.512   5.256  10.840  1.00  0.68           H  
ATOM   2773 1HD1 ILE A 181     -25.156   1.214  10.244  1.00  0.68           H  
ATOM   2774 2HD1 ILE A 181     -24.948   1.852   8.603  1.00  0.68           H  
ATOM   2775 3HD1 ILE A 181     -23.600   1.094   9.429  1.00  0.68           H  
ATOM   2776  N   LYS A 182     -23.033   7.120   8.204  1.00  0.66           N  
ATOM   2777  CA  LYS A 182     -22.140   8.098   7.596  1.00  0.66           C  
ATOM   2778  C   LYS A 182     -20.696   7.867   8.040  1.00  0.66           C  
ATOM   2779  O   LYS A 182     -20.409   7.725   9.232  1.00  0.66           O  
ATOM   2780  CB  LYS A 182     -22.545   9.527   7.940  1.00  0.66           C  
ATOM   2781  CG  LYS A 182     -21.716  10.587   7.192  1.00  0.66           C  
ATOM   2782  CD  LYS A 182     -22.305  11.946   7.395  1.00  0.66           C  
ATOM   2783  CE  LYS A 182     -22.037  12.471   8.801  1.00  0.66           C  
ATOM   2784  NZ  LYS A 182     -22.729  13.745   9.030  1.00  0.66           N1+
ATOM   2785  H   LYS A 182     -23.661   7.383   8.966  1.00  0.66           H  
ATOM   2786  HA  LYS A 182     -22.172   7.981   6.514  1.00  0.66           H  
ATOM   2787 1HB  LYS A 182     -23.597   9.686   7.735  1.00  0.66           H  
ATOM   2788 2HB  LYS A 182     -22.405   9.693   9.008  1.00  0.66           H  
ATOM   2789 1HG  LYS A 182     -20.686  10.588   7.556  1.00  0.66           H  
ATOM   2790 2HG  LYS A 182     -21.704  10.357   6.123  1.00  0.66           H  
ATOM   2791 1HD  LYS A 182     -21.876  12.636   6.671  1.00  0.66           H  
ATOM   2792 2HD  LYS A 182     -23.383  11.902   7.232  1.00  0.66           H  
ATOM   2793 1HE  LYS A 182     -22.387  11.744   9.537  1.00  0.66           H  
ATOM   2794 2HE  LYS A 182     -20.974  12.618   8.930  1.00  0.66           H  
ATOM   2795 1HZ  LYS A 182     -22.552  14.073   9.979  1.00  0.66           H  
ATOM   2796 2HZ  LYS A 182     -22.443  14.439   8.369  1.00  0.66           H  
ATOM   2797 3HZ  LYS A 182     -23.725  13.530   8.920  1.00  0.66           H  
ATOM   2798  N   VAL A 183     -19.797   7.864   7.066  1.00  0.66           N  
ATOM   2799  CA  VAL A 183     -18.363   7.705   7.254  1.00  0.66           C  
ATOM   2800  C   VAL A 183     -17.672   9.008   6.815  1.00  0.66           C  
ATOM   2801  O   VAL A 183     -17.850   9.422   5.671  1.00  0.66           O  
ATOM   2802  CB  VAL A 183     -17.905   6.530   6.368  1.00  0.66           C  
ATOM   2803  CG1 VAL A 183     -16.465   6.333   6.484  1.00  0.66           C  
ATOM   2804  CG2 VAL A 183     -18.652   5.256   6.753  1.00  0.66           C  
ATOM   2805  H   VAL A 183     -20.127   7.949   6.107  1.00  0.66           H  
ATOM   2806  HA  VAL A 183     -18.156   7.503   8.301  1.00  0.66           H  
ATOM   2807  HB  VAL A 183     -18.116   6.779   5.328  1.00  0.66           H  
ATOM   2808 1HG1 VAL A 183     -16.164   5.543   5.846  1.00  0.66           H  
ATOM   2809 2HG1 VAL A 183     -15.944   7.246   6.204  1.00  0.66           H  
ATOM   2810 3HG1 VAL A 183     -16.246   6.071   7.491  1.00  0.66           H  
ATOM   2811 1HG2 VAL A 183     -18.332   4.438   6.114  1.00  0.66           H  
ATOM   2812 2HG2 VAL A 183     -18.432   5.021   7.785  1.00  0.66           H  
ATOM   2813 3HG2 VAL A 183     -19.726   5.406   6.632  1.00  0.66           H  
ATOM   2814  N   LEU A 184     -16.893   9.684   7.684  1.00  0.68           N  
ATOM   2815  CA  LEU A 184     -16.346  10.986   7.258  1.00  0.68           C  
ATOM   2816  C   LEU A 184     -15.084  10.971   6.386  1.00  0.68           C  
ATOM   2817  O   LEU A 184     -14.869  11.903   5.616  1.00  0.68           O  
ATOM   2818  CB  LEU A 184     -16.024  11.837   8.478  1.00  0.68           C  
ATOM   2819  CG  LEU A 184     -17.183  12.287   9.373  1.00  0.68           C  
ATOM   2820  CD1 LEU A 184     -16.609  12.940  10.629  1.00  0.68           C  
ATOM   2821  CD2 LEU A 184     -18.045  13.292   8.619  1.00  0.68           C  
ATOM   2822  H   LEU A 184     -16.693   9.361   8.637  1.00  0.68           H  
ATOM   2823  HA  LEU A 184     -17.125  11.495   6.690  1.00  0.68           H  
ATOM   2824 1HB  LEU A 184     -15.311  11.300   9.094  1.00  0.68           H  
ATOM   2825 2HB  LEU A 184     -15.529  12.744   8.123  1.00  0.68           H  
ATOM   2826  HG  LEU A 184     -17.780  11.423   9.669  1.00  0.68           H  
ATOM   2827 1HD1 LEU A 184     -17.418  13.260  11.273  1.00  0.68           H  
ATOM   2828 2HD1 LEU A 184     -15.982  12.222  11.162  1.00  0.68           H  
ATOM   2829 3HD1 LEU A 184     -16.007  13.802  10.346  1.00  0.68           H  
ATOM   2830 1HD2 LEU A 184     -18.857  13.626   9.262  1.00  0.68           H  
ATOM   2831 2HD2 LEU A 184     -17.433  14.155   8.336  1.00  0.68           H  
ATOM   2832 3HD2 LEU A 184     -18.454  12.826   7.719  1.00  0.68           H  
ATOM   2833  N   CYS A 185     -14.201   9.986   6.563  1.00  0.71           N  
ATOM   2834  CA  CYS A 185     -12.953   9.984   5.790  1.00  0.71           C  
ATOM   2835  C   CYS A 185     -12.469   8.577   5.408  1.00  0.71           C  
ATOM   2836  O   CYS A 185     -11.338   8.227   5.735  1.00  0.71           O  
ATOM   2837  CB  CYS A 185     -11.828  10.688   6.553  1.00  0.71           C  
ATOM   2838  SG  CYS A 185     -11.365   9.936   8.051  1.00  0.71           S  
ATOM   2839  H   CYS A 185     -14.406   9.240   7.211  1.00  0.71           H  
ATOM   2840  HA  CYS A 185     -13.119  10.571   4.890  1.00  0.71           H  
ATOM   2841 1HB  CYS A 185     -10.949  10.741   5.938  1.00  0.71           H  
ATOM   2842 2HB  CYS A 185     -12.133  11.718   6.774  1.00  0.71           H  
ATOM   2843  HG  CYS A 185     -10.538  10.911   8.458  1.00  0.71           H  
ATOM   2844  N   PRO A 186     -13.222   7.807   4.602  1.00  0.75           N  
ATOM   2845  CA  PRO A 186     -13.062   6.382   4.313  1.00  0.75           C  
ATOM   2846  C   PRO A 186     -11.741   6.031   3.661  1.00  0.75           C  
ATOM   2847  O   PRO A 186     -11.357   4.865   3.599  1.00  0.75           O  
ATOM   2848  CB  PRO A 186     -14.209   6.124   3.343  1.00  0.75           C  
ATOM   2849  CG  PRO A 186     -14.518   7.429   2.742  1.00  0.75           C  
ATOM   2850  CD  PRO A 186     -14.255   8.435   3.814  1.00  0.75           C  
ATOM   2851  HA  PRO A 186     -13.202   5.796   5.224  1.00  0.75           H  
ATOM   2852 1HB  PRO A 186     -13.894   5.405   2.596  1.00  0.75           H  
ATOM   2853 2HB  PRO A 186     -15.065   5.688   3.859  1.00  0.75           H  
ATOM   2854 1HG  PRO A 186     -13.901   7.587   1.852  1.00  0.75           H  
ATOM   2855 2HG  PRO A 186     -15.558   7.454   2.409  1.00  0.75           H  
ATOM   2856 1HD  PRO A 186     -13.852   9.303   3.331  1.00  0.75           H  
ATOM   2857 2HD  PRO A 186     -15.164   8.655   4.391  1.00  0.75           H  
ATOM   2858  N   TYR A 187     -11.089   7.028   3.091  1.00  0.79           N  
ATOM   2859  CA  TYR A 187      -9.818   6.834   2.435  1.00  0.79           C  
ATOM   2860  C   TYR A 187      -8.664   6.484   3.364  1.00  0.79           C  
ATOM   2861  O   TYR A 187      -7.699   5.855   2.926  1.00  0.79           O  
ATOM   2862  CB  TYR A 187      -9.476   8.090   1.657  1.00  0.79           C  
ATOM   2863  CG  TYR A 187      -9.141   9.262   2.526  1.00  0.79           C  
ATOM   2864  CD1 TYR A 187      -7.869   9.379   3.003  1.00  0.79           C  
ATOM   2865  CD2 TYR A 187     -10.077  10.235   2.814  1.00  0.79           C  
ATOM   2866  CE1 TYR A 187      -7.503  10.414   3.762  1.00  0.79           C  
ATOM   2867  CE2 TYR A 187      -9.700  11.319   3.585  1.00  0.79           C  
ATOM   2868  CZ  TYR A 187      -8.393  11.393   4.058  1.00  0.79           C  
ATOM   2869  OH  TYR A 187      -7.964  12.436   4.820  1.00  0.79           O  
ATOM   2870  H   TYR A 187     -11.463   7.962   3.146  1.00  0.79           H  
ATOM   2871  HA  TYR A 187      -9.899   6.002   1.753  1.00  0.79           H  
ATOM   2872 1HB  TYR A 187      -8.640   7.901   0.998  1.00  0.79           H  
ATOM   2873 2HB  TYR A 187     -10.327   8.368   1.029  1.00  0.79           H  
ATOM   2874  HD1 TYR A 187      -7.150   8.622   2.782  1.00  0.79           H  
ATOM   2875  HD2 TYR A 187     -11.092  10.151   2.432  1.00  0.79           H  
ATOM   2876  HE1 TYR A 187      -6.489  10.468   4.133  1.00  0.79           H  
ATOM   2877  HE2 TYR A 187     -10.422  12.103   3.819  1.00  0.79           H  
ATOM   2878  HH  TYR A 187      -6.983  12.369   4.953  1.00  0.79           H  
ATOM   2879  N   THR A 188      -8.742   6.874   4.634  1.00  0.83           N  
ATOM   2880  CA  THR A 188      -7.628   6.572   5.519  1.00  0.83           C  
ATOM   2881  C   THR A 188      -7.535   5.054   5.653  1.00  0.83           C  
ATOM   2882  O   THR A 188      -8.564   4.380   5.769  1.00  0.83           O  
ATOM   2883  CB  THR A 188      -7.753   7.289   6.866  1.00  0.83           C  
ATOM   2884  CG2 THR A 188      -8.912   6.773   7.599  1.00  0.83           C  
ATOM   2885  OG1 THR A 188      -6.562   7.072   7.640  1.00  0.83           O  
ATOM   2886  H   THR A 188      -9.574   7.363   4.974  1.00  0.83           H  
ATOM   2887  HA  THR A 188      -6.707   6.923   5.051  1.00  0.83           H  
ATOM   2888  HB  THR A 188      -7.886   8.361   6.697  1.00  0.83           H  
ATOM   2889  HG1 THR A 188      -6.685   7.448   8.545  1.00  0.83           H  
ATOM   2890 1HG2 THR A 188      -9.002   7.287   8.539  1.00  0.83           H  
ATOM   2891 2HG2 THR A 188      -9.804   6.930   7.019  1.00  0.83           H  
ATOM   2892 3HG2 THR A 188      -8.763   5.738   7.762  1.00  0.83           H  
ATOM   2893  N   SER A 189      -6.320   4.515   5.716  1.00  0.86           N  
ATOM   2894  CA  SER A 189      -6.149   3.063   5.792  1.00  0.86           C  
ATOM   2895  C   SER A 189      -6.845   2.412   6.986  1.00  0.86           C  
ATOM   2896  O   SER A 189      -7.427   1.335   6.852  1.00  0.86           O  
ATOM   2897  CB  SER A 189      -4.672   2.713   5.845  1.00  0.86           C  
ATOM   2898  OG  SER A 189      -4.014   3.059   4.654  1.00  0.86           O  
ATOM   2899  H   SER A 189      -5.512   5.119   5.661  1.00  0.86           H  
ATOM   2900  HA  SER A 189      -6.569   2.635   4.880  1.00  0.86           H  
ATOM   2901 1HB  SER A 189      -4.208   3.231   6.684  1.00  0.86           H  
ATOM   2902 2HB  SER A 189      -4.564   1.644   6.025  1.00  0.86           H  
ATOM   2903  HG  SER A 189      -3.087   2.827   4.785  1.00  0.86           H  
ATOM   2904  N   THR A 190      -6.819   3.059   8.152  1.00  0.88           N  
ATOM   2905  CA  THR A 190      -7.436   2.463   9.338  1.00  0.88           C  
ATOM   2906  C   THR A 190      -8.940   2.272   9.138  1.00  0.88           C  
ATOM   2907  O   THR A 190      -9.520   1.246   9.524  1.00  0.88           O  
ATOM   2908  CB  THR A 190      -7.206   3.332  10.586  1.00  0.88           C  
ATOM   2909  CG2 THR A 190      -7.875   2.686  11.772  1.00  0.88           C  
ATOM   2910  OG1 THR A 190      -5.802   3.452  10.849  1.00  0.88           O  
ATOM   2911  H   THR A 190      -6.353   3.954   8.215  1.00  0.88           H  
ATOM   2912  HA  THR A 190      -6.991   1.482   9.507  1.00  0.88           H  
ATOM   2913  HB  THR A 190      -7.626   4.328  10.423  1.00  0.88           H  
ATOM   2914  HG1 THR A 190      -5.669   4.159  11.501  1.00  0.88           H  
ATOM   2915 1HG2 THR A 190      -7.710   3.299  12.656  1.00  0.88           H  
ATOM   2916 2HG2 THR A 190      -8.943   2.595  11.583  1.00  0.88           H  
ATOM   2917 3HG2 THR A 190      -7.451   1.697  11.933  1.00  0.88           H  
ATOM   2918  N   MET A 191      -9.579   3.293   8.583  1.00  0.87           N  
ATOM   2919  CA  MET A 191     -11.005   3.257   8.354  1.00  0.87           C  
ATOM   2920  C   MET A 191     -11.326   2.296   7.248  1.00  0.87           C  
ATOM   2921  O   MET A 191     -12.302   1.555   7.345  1.00  0.87           O  
ATOM   2922  CB  MET A 191     -11.530   4.639   8.053  1.00  0.87           C  
ATOM   2923  CG  MET A 191     -12.987   4.738   8.103  1.00  0.87           C  
ATOM   2924  SD  MET A 191     -13.451   6.363   7.967  1.00  0.87           S  
ATOM   2925  CE  MET A 191     -12.621   6.906   9.366  1.00  0.87           C  
ATOM   2926  H   MET A 191      -9.046   4.096   8.293  1.00  0.87           H  
ATOM   2927  HA  MET A 191     -11.499   2.885   9.236  1.00  0.87           H  
ATOM   2928 1HB  MET A 191     -11.117   5.342   8.770  1.00  0.87           H  
ATOM   2929 2HB  MET A 191     -11.208   4.942   7.051  1.00  0.87           H  
ATOM   2930 1HG  MET A 191     -13.443   4.182   7.308  1.00  0.87           H  
ATOM   2931 2HG  MET A 191     -13.348   4.349   9.051  1.00  0.87           H  
ATOM   2932 1HE  MET A 191     -12.826   7.943   9.469  1.00  0.87           H  
ATOM   2933 2HE  MET A 191     -12.973   6.366  10.243  1.00  0.87           H  
ATOM   2934 3HE  MET A 191     -11.555   6.752   9.247  1.00  0.87           H  
ATOM   2935  N   MET A 192     -10.499   2.269   6.210  1.00  0.86           N  
ATOM   2936  CA  MET A 192     -10.745   1.376   5.099  1.00  0.86           C  
ATOM   2937  C   MET A 192     -10.800  -0.050   5.613  1.00  0.86           C  
ATOM   2938  O   MET A 192     -11.759  -0.772   5.332  1.00  0.86           O  
ATOM   2939  CB  MET A 192      -9.674   1.550   4.038  1.00  0.86           C  
ATOM   2940  CG  MET A 192      -9.839   0.676   2.810  1.00  0.86           C  
ATOM   2941  SD  MET A 192      -9.192  -0.982   3.050  1.00  0.86           S  
ATOM   2942  CE  MET A 192      -7.446  -0.619   3.167  1.00  0.86           C  
ATOM   2943  H   MET A 192      -9.703   2.904   6.165  1.00  0.86           H  
ATOM   2944  HA  MET A 192     -11.701   1.613   4.659  1.00  0.86           H  
ATOM   2945 1HB  MET A 192      -9.658   2.597   3.716  1.00  0.86           H  
ATOM   2946 2HB  MET A 192      -8.701   1.337   4.473  1.00  0.86           H  
ATOM   2947 1HG  MET A 192     -10.889   0.602   2.565  1.00  0.86           H  
ATOM   2948 2HG  MET A 192      -9.322   1.137   1.971  1.00  0.86           H  
ATOM   2949 1HE  MET A 192      -6.893  -1.546   3.318  1.00  0.86           H  
ATOM   2950 2HE  MET A 192      -7.111  -0.140   2.247  1.00  0.86           H  
ATOM   2951 3HE  MET A 192      -7.270   0.052   4.016  1.00  0.86           H  
ATOM   2952  N   GLU A 193      -9.795  -0.439   6.414  1.00  0.84           N  
ATOM   2953  CA  GLU A 193      -9.748  -1.773   7.001  1.00  0.84           C  
ATOM   2954  C   GLU A 193     -10.961  -2.023   7.900  1.00  0.84           C  
ATOM   2955  O   GLU A 193     -11.589  -3.083   7.840  1.00  0.84           O  
ATOM   2956  CB  GLU A 193      -8.442  -1.964   7.788  1.00  0.84           C  
ATOM   2957  CG  GLU A 193      -8.262  -3.365   8.424  1.00  0.84           C  
ATOM   2958  CD  GLU A 193      -6.899  -3.558   9.119  1.00  0.84           C  
ATOM   2959  OE1 GLU A 193      -6.110  -2.646   9.103  1.00  0.84           O  
ATOM   2960  OE2 GLU A 193      -6.658  -4.622   9.663  1.00  0.84           O1-
ATOM   2961  H   GLU A 193      -9.034   0.213   6.609  1.00  0.84           H  
ATOM   2962  HA  GLU A 193      -9.771  -2.501   6.189  1.00  0.84           H  
ATOM   2963 1HB  GLU A 193      -7.594  -1.779   7.126  1.00  0.84           H  
ATOM   2964 2HB  GLU A 193      -8.395  -1.221   8.587  1.00  0.84           H  
ATOM   2965 1HG  GLU A 193      -9.054  -3.500   9.158  1.00  0.84           H  
ATOM   2966 2HG  GLU A 193      -8.388  -4.123   7.652  1.00  0.84           H  
ATOM   2967  N   THR A 194     -11.332  -1.032   8.712  1.00  0.82           N  
ATOM   2968  CA  THR A 194     -12.480  -1.188   9.596  1.00  0.82           C  
ATOM   2969  C   THR A 194     -13.745  -1.470   8.790  1.00  0.82           C  
ATOM   2970  O   THR A 194     -14.502  -2.395   9.108  1.00  0.82           O  
ATOM   2971  CB  THR A 194     -12.691   0.090  10.432  1.00  0.82           C  
ATOM   2972  CG2 THR A 194     -13.949  -0.018  11.309  1.00  0.82           C  
ATOM   2973  OG1 THR A 194     -11.528   0.319  11.250  1.00  0.82           O  
ATOM   2974  H   THR A 194     -10.789  -0.169   8.756  1.00  0.82           H  
ATOM   2975  HA  THR A 194     -12.298  -2.030  10.261  1.00  0.82           H  
ATOM   2976  HB  THR A 194     -12.815   0.933   9.764  1.00  0.82           H  
ATOM   2977  HG1 THR A 194     -10.747   0.465  10.658  1.00  0.82           H  
ATOM   2978 1HG2 THR A 194     -14.073   0.904  11.876  1.00  0.82           H  
ATOM   2979 2HG2 THR A 194     -14.822  -0.174  10.673  1.00  0.82           H  
ATOM   2980 3HG2 THR A 194     -13.848  -0.855  11.995  1.00  0.82           H  
ATOM   2981  N   MET A 195     -13.957  -0.689   7.731  1.00  0.81           N  
ATOM   2982  CA  MET A 195     -15.133  -0.836   6.895  1.00  0.81           C  
ATOM   2983  C   MET A 195     -15.112  -2.156   6.143  1.00  0.81           C  
ATOM   2984  O   MET A 195     -16.153  -2.798   6.021  1.00  0.81           O  
ATOM   2985  CB  MET A 195     -15.217   0.319   5.921  1.00  0.81           C  
ATOM   2986  CG  MET A 195     -15.533   1.638   6.549  1.00  0.81           C  
ATOM   2987  SD  MET A 195     -15.799   2.818   5.318  1.00  0.81           S  
ATOM   2988  CE  MET A 195     -14.171   2.813   4.626  1.00  0.81           C  
ATOM   2989  H   MET A 195     -13.286   0.046   7.519  1.00  0.81           H  
ATOM   2990  HA  MET A 195     -16.014  -0.825   7.533  1.00  0.81           H  
ATOM   2991 1HB  MET A 195     -14.268   0.410   5.390  1.00  0.81           H  
ATOM   2992 2HB  MET A 195     -15.994   0.120   5.191  1.00  0.81           H  
ATOM   2993 1HG  MET A 195     -16.437   1.556   7.153  1.00  0.81           H  
ATOM   2994 2HG  MET A 195     -14.721   1.966   7.190  1.00  0.81           H  
ATOM   2995 1HE  MET A 195     -14.115   3.470   3.793  1.00  0.81           H  
ATOM   2996 2HE  MET A 195     -13.446   3.114   5.367  1.00  0.81           H  
ATOM   2997 3HE  MET A 195     -13.943   1.805   4.290  1.00  0.81           H  
ATOM   2998  N   GLU A 196     -13.938  -2.591   5.663  1.00  0.80           N  
ATOM   2999  CA  GLU A 196     -13.851  -3.875   4.972  1.00  0.80           C  
ATOM   3000  C   GLU A 196     -14.260  -5.005   5.900  1.00  0.80           C  
ATOM   3001  O   GLU A 196     -15.014  -5.904   5.516  1.00  0.80           O  
ATOM   3002  CB  GLU A 196     -12.447  -4.141   4.418  1.00  0.80           C  
ATOM   3003  CG  GLU A 196     -12.345  -5.504   3.693  1.00  0.80           C  
ATOM   3004  CD  GLU A 196     -10.988  -5.815   3.065  1.00  0.80           C  
ATOM   3005  OE1 GLU A 196     -10.118  -4.981   3.079  1.00  0.80           O  
ATOM   3006  OE2 GLU A 196     -10.832  -6.927   2.593  1.00  0.80           O1-
ATOM   3007  H   GLU A 196     -13.100  -2.016   5.760  1.00  0.80           H  
ATOM   3008  HA  GLU A 196     -14.545  -3.870   4.140  1.00  0.80           H  
ATOM   3009 1HB  GLU A 196     -12.173  -3.349   3.717  1.00  0.80           H  
ATOM   3010 2HB  GLU A 196     -11.722  -4.124   5.234  1.00  0.80           H  
ATOM   3011 1HG  GLU A 196     -12.578  -6.286   4.418  1.00  0.80           H  
ATOM   3012 2HG  GLU A 196     -13.111  -5.538   2.919  1.00  0.80           H  
ATOM   3013  N   ARG A 197     -13.785  -4.963   7.143  1.00  0.80           N  
ATOM   3014  CA  ARG A 197     -14.150  -6.006   8.085  1.00  0.80           C  
ATOM   3015  C   ARG A 197     -15.653  -5.989   8.344  1.00  0.80           C  
ATOM   3016  O   ARG A 197     -16.305  -7.042   8.331  1.00  0.80           O  
ATOM   3017  CB  ARG A 197     -13.393  -5.807   9.384  1.00  0.80           C  
ATOM   3018  CG  ARG A 197     -11.913  -6.115   9.286  1.00  0.80           C  
ATOM   3019  CD  ARG A 197     -11.207  -5.861  10.554  1.00  0.80           C  
ATOM   3020  NE  ARG A 197      -9.782  -6.062  10.406  1.00  0.80           N  
ATOM   3021  CZ  ARG A 197      -9.146  -7.239  10.516  1.00  0.80           C  
ATOM   3022  NH1 ARG A 197      -9.809  -8.343  10.801  1.00  0.80           N1+
ATOM   3023  NH2 ARG A 197      -7.845  -7.269  10.330  1.00  0.80           N  
ATOM   3024  H   ARG A 197     -13.150  -4.214   7.426  1.00  0.80           H  
ATOM   3025  HA  ARG A 197     -13.876  -6.970   7.659  1.00  0.80           H  
ATOM   3026 1HB  ARG A 197     -13.488  -4.767   9.697  1.00  0.80           H  
ATOM   3027 2HB  ARG A 197     -13.825  -6.429  10.165  1.00  0.80           H  
ATOM   3028 1HG  ARG A 197     -11.780  -7.163   9.025  1.00  0.80           H  
ATOM   3029 2HG  ARG A 197     -11.462  -5.494   8.512  1.00  0.80           H  
ATOM   3030 1HD  ARG A 197     -11.375  -4.825  10.855  1.00  0.80           H  
ATOM   3031 2HD  ARG A 197     -11.573  -6.533  11.326  1.00  0.80           H  
ATOM   3032  HE  ARG A 197      -9.210  -5.248  10.180  1.00  0.80           H  
ATOM   3033 1HH1 ARG A 197     -10.809  -8.310  10.941  1.00  0.80           H  
ATOM   3034 2HH1 ARG A 197      -9.317  -9.222  10.880  1.00  0.80           H  
ATOM   3035 1HH2 ARG A 197      -7.356  -6.388  10.098  1.00  0.80           H  
ATOM   3036 2HH2 ARG A 197      -7.336  -8.134  10.404  1.00  0.80           H  
ATOM   3037  N   LEU A 198     -16.224  -4.790   8.499  1.00  0.81           N  
ATOM   3038  CA  LEU A 198     -17.655  -4.690   8.716  1.00  0.81           C  
ATOM   3039  C   LEU A 198     -18.432  -5.173   7.497  1.00  0.81           C  
ATOM   3040  O   LEU A 198     -19.464  -5.818   7.649  1.00  0.81           O  
ATOM   3041  CB  LEU A 198     -18.060  -3.259   9.057  1.00  0.81           C  
ATOM   3042  CG  LEU A 198     -17.634  -2.717  10.405  1.00  0.81           C  
ATOM   3043  CD1 LEU A 198     -17.933  -1.228  10.463  1.00  0.81           C  
ATOM   3044  CD2 LEU A 198     -18.414  -3.448  11.495  1.00  0.81           C  
ATOM   3045  H   LEU A 198     -15.651  -3.943   8.503  1.00  0.81           H  
ATOM   3046  HA  LEU A 198     -17.916  -5.326   9.558  1.00  0.81           H  
ATOM   3047 1HB  LEU A 198     -17.709  -2.586   8.274  1.00  0.81           H  
ATOM   3048 2HB  LEU A 198     -19.098  -3.249   9.079  1.00  0.81           H  
ATOM   3049  HG  LEU A 198     -16.565  -2.866  10.548  1.00  0.81           H  
ATOM   3050 1HD1 LEU A 198     -17.636  -0.844  11.434  1.00  0.81           H  
ATOM   3051 2HD1 LEU A 198     -17.375  -0.716   9.679  1.00  0.81           H  
ATOM   3052 3HD1 LEU A 198     -18.999  -1.063  10.319  1.00  0.81           H  
ATOM   3053 1HD2 LEU A 198     -18.120  -3.061  12.471  1.00  0.81           H  
ATOM   3054 2HD2 LEU A 198     -19.482  -3.287  11.347  1.00  0.81           H  
ATOM   3055 3HD2 LEU A 198     -18.195  -4.514  11.444  1.00  0.81           H  
ATOM   3056  N   GLN A 199     -17.944  -4.872   6.294  1.00  0.81           N  
ATOM   3057  CA  GLN A 199     -18.589  -5.306   5.063  1.00  0.81           C  
ATOM   3058  C   GLN A 199     -18.633  -6.814   4.942  1.00  0.81           C  
ATOM   3059  O   GLN A 199     -19.689  -7.414   4.713  1.00  0.81           O  
ATOM   3060  CB  GLN A 199     -17.857  -4.742   3.851  1.00  0.81           C  
ATOM   3061  CG  GLN A 199     -18.424  -5.200   2.573  1.00  0.81           C  
ATOM   3062  CD  GLN A 199     -17.749  -4.618   1.363  1.00  0.81           C  
ATOM   3063  NE2 GLN A 199     -18.547  -3.997   0.528  1.00  0.81           N  
ATOM   3064  OE1 GLN A 199     -16.528  -4.726   1.168  1.00  0.81           O  
ATOM   3065  H   GLN A 199     -17.101  -4.311   6.228  1.00  0.81           H  
ATOM   3066  HA  GLN A 199     -19.610  -4.936   5.057  1.00  0.81           H  
ATOM   3067 1HB  GLN A 199     -17.902  -3.661   3.884  1.00  0.81           H  
ATOM   3068 2HB  GLN A 199     -16.810  -5.027   3.886  1.00  0.81           H  
ATOM   3069 1HG  GLN A 199     -18.307  -6.282   2.523  1.00  0.81           H  
ATOM   3070 2HG  GLN A 199     -19.456  -4.955   2.563  1.00  0.81           H  
ATOM   3071 1HE2 GLN A 199     -18.163  -3.606  -0.323  1.00  0.81           H  
ATOM   3072 2HE2 GLN A 199     -19.543  -3.929   0.744  1.00  0.81           H  
ATOM   3073  N   ARG A 200     -17.493  -7.454   5.164  1.00  0.81           N  
ATOM   3074  CA  ARG A 200     -17.432  -8.900   5.063  1.00  0.81           C  
ATOM   3075  C   ARG A 200     -18.370  -9.553   6.076  1.00  0.81           C  
ATOM   3076  O   ARG A 200     -18.987 -10.582   5.792  1.00  0.81           O  
ATOM   3077  CB  ARG A 200     -16.000  -9.372   5.259  1.00  0.81           C  
ATOM   3078  CG  ARG A 200     -15.065  -9.047   4.080  1.00  0.81           C  
ATOM   3079  CD  ARG A 200     -13.672  -9.519   4.314  1.00  0.81           C  
ATOM   3080  NE  ARG A 200     -12.780  -9.181   3.201  1.00  0.81           N  
ATOM   3081  CZ  ARG A 200     -12.628  -9.900   2.082  1.00  0.81           C  
ATOM   3082  NH1 ARG A 200     -13.298 -11.020   1.887  1.00  0.81           N1+
ATOM   3083  NH2 ARG A 200     -11.784  -9.453   1.184  1.00  0.81           N  
ATOM   3084  H   ARG A 200     -16.644  -6.924   5.373  1.00  0.81           H  
ATOM   3085  HA  ARG A 200     -17.749  -9.187   4.062  1.00  0.81           H  
ATOM   3086 1HB  ARG A 200     -15.584  -8.888   6.147  1.00  0.81           H  
ATOM   3087 2HB  ARG A 200     -15.983 -10.446   5.426  1.00  0.81           H  
ATOM   3088 1HG  ARG A 200     -15.441  -9.519   3.175  1.00  0.81           H  
ATOM   3089 2HG  ARG A 200     -15.035  -7.964   3.936  1.00  0.81           H  
ATOM   3090 1HD  ARG A 200     -13.284  -9.040   5.214  1.00  0.81           H  
ATOM   3091 2HD  ARG A 200     -13.665 -10.598   4.443  1.00  0.81           H  
ATOM   3092  HE  ARG A 200     -12.212  -8.323   3.254  1.00  0.81           H  
ATOM   3093 1HH1 ARG A 200     -13.944 -11.350   2.589  1.00  0.81           H  
ATOM   3094 2HH1 ARG A 200     -13.165 -11.545   1.035  1.00  0.81           H  
ATOM   3095 1HH2 ARG A 200     -11.285  -8.575   1.392  1.00  0.81           H  
ATOM   3096 2HH2 ARG A 200     -11.628  -9.953   0.325  1.00  0.81           H  
ATOM   3097  N   ARG A 201     -18.483  -8.943   7.254  1.00  0.79           N  
ATOM   3098  CA  ARG A 201     -19.347  -9.428   8.315  1.00  0.79           C  
ATOM   3099  C   ARG A 201     -20.850  -9.130   8.094  1.00  0.79           C  
ATOM   3100  O   ARG A 201     -21.694  -9.978   8.399  1.00  0.79           O  
ATOM   3101  CB  ARG A 201     -18.903  -8.810   9.632  1.00  0.79           C  
ATOM   3102  CG  ARG A 201     -19.616  -9.284  10.887  1.00  0.79           C  
ATOM   3103  CD  ARG A 201     -19.362 -10.710  11.202  1.00  0.79           C  
ATOM   3104  NE  ARG A 201     -19.938 -11.079  12.497  1.00  0.79           N  
ATOM   3105  CZ  ARG A 201     -20.117 -12.344  12.938  1.00  0.79           C  
ATOM   3106  NH1 ARG A 201     -19.769 -13.374  12.183  1.00  0.79           N1+
ATOM   3107  NH2 ARG A 201     -20.642 -12.544  14.134  1.00  0.79           N  
ATOM   3108  H   ARG A 201     -17.916  -8.115   7.442  1.00  0.79           H  
ATOM   3109  HA  ARG A 201     -19.220 -10.508   8.380  1.00  0.79           H  
ATOM   3110 1HB  ARG A 201     -17.838  -8.989   9.768  1.00  0.79           H  
ATOM   3111 2HB  ARG A 201     -19.036  -7.731   9.573  1.00  0.79           H  
ATOM   3112 1HG  ARG A 201     -19.317  -8.675  11.741  1.00  0.79           H  
ATOM   3113 2HG  ARG A 201     -20.684  -9.184  10.726  1.00  0.79           H  
ATOM   3114 1HD  ARG A 201     -19.812 -11.338  10.434  1.00  0.79           H  
ATOM   3115 2HD  ARG A 201     -18.289 -10.890  11.240  1.00  0.79           H  
ATOM   3116  HE  ARG A 201     -20.217 -10.310  13.135  1.00  0.79           H  
ATOM   3117 1HH1 ARG A 201     -19.367 -13.218  11.269  1.00  0.79           H  
ATOM   3118 2HH1 ARG A 201     -19.904 -14.316  12.520  1.00  0.79           H  
ATOM   3119 1HH2 ARG A 201     -20.910 -11.731  14.718  1.00  0.79           H  
ATOM   3120 2HH2 ARG A 201     -20.780 -13.477  14.479  1.00  0.79           H  
ATOM   3121  N   HIS A 202     -21.190  -7.925   7.590  1.00  0.77           N  
ATOM   3122  CA  HIS A 202     -22.595  -7.503   7.518  1.00  0.77           C  
ATOM   3123  C   HIS A 202     -23.243  -7.322   6.126  1.00  0.77           C  
ATOM   3124  O   HIS A 202     -24.454  -7.099   6.048  1.00  0.77           O  
ATOM   3125  CB  HIS A 202     -22.747  -6.215   8.330  1.00  0.77           C  
ATOM   3126  CG  HIS A 202     -22.359  -6.433   9.764  1.00  0.77           C  
ATOM   3127  CD2 HIS A 202     -21.324  -5.949  10.494  1.00  0.77           C  
ATOM   3128  ND1 HIS A 202     -23.069  -7.263  10.608  1.00  0.77           N  
ATOM   3129  CE1 HIS A 202     -22.484  -7.285  11.797  1.00  0.77           C  
ATOM   3130  NE2 HIS A 202     -21.426  -6.494  11.755  1.00  0.77           N  
ATOM   3131  H   HIS A 202     -20.465  -7.269   7.327  1.00  0.77           H  
ATOM   3132  HA  HIS A 202     -23.192  -8.258   8.025  1.00  0.77           H  
ATOM   3133 1HB  HIS A 202     -22.120  -5.429   7.908  1.00  0.77           H  
ATOM   3134 2HB  HIS A 202     -23.772  -5.882   8.302  1.00  0.77           H  
ATOM   3135  HD2 HIS A 202     -20.554  -5.266  10.140  1.00  0.77           H  
ATOM   3136  HE1 HIS A 202     -22.813  -7.856  12.666  1.00  0.77           H  
ATOM   3137  HE2 HIS A 202     -20.794  -6.328  12.530  1.00  0.76           H  
ATOM   3138  N   GLY A 203     -22.490  -7.439   5.030  1.00  0.74           N  
ATOM   3139  CA  GLY A 203     -23.097  -7.367   3.693  1.00  0.74           C  
ATOM   3140  C   GLY A 203     -23.482  -5.993   3.122  1.00  0.74           C  
ATOM   3141  O   GLY A 203     -24.467  -5.899   2.383  1.00  0.74           O  
ATOM   3142  H   GLY A 203     -21.485  -7.579   5.096  1.00  0.74           H  
ATOM   3143 1HA  GLY A 203     -22.400  -7.836   2.998  1.00  0.74           H  
ATOM   3144 2HA  GLY A 203     -23.982  -8.002   3.689  1.00  0.74           H  
ATOM   3145  N   GLY A 204     -22.778  -4.932   3.504  1.00  0.71           N  
ATOM   3146  CA  GLY A 204     -23.065  -3.591   2.970  1.00  0.71           C  
ATOM   3147  C   GLY A 204     -21.968  -3.120   2.025  1.00  0.71           C  
ATOM   3148  O   GLY A 204     -21.223  -3.939   1.485  1.00  0.71           O  
ATOM   3149  H   GLY A 204     -22.010  -5.066   4.144  1.00  0.71           H  
ATOM   3150 1HA  GLY A 204     -23.997  -3.605   2.422  1.00  0.71           H  
ATOM   3151 2HA  GLY A 204     -23.176  -2.881   3.789  1.00  0.71           H  
ATOM   3152  N   GLY A 205     -21.858  -1.809   1.853  1.00  0.68           N  
ATOM   3153  CA  GLY A 205     -20.818  -1.214   1.008  1.00  0.68           C  
ATOM   3154  C   GLY A 205     -20.944   0.301   0.946  1.00  0.68           C  
ATOM   3155  O   GLY A 205     -21.895   0.879   1.473  1.00  0.68           O  
ATOM   3156  H   GLY A 205     -22.570  -1.224   2.281  1.00  0.68           H  
ATOM   3157 1HA  GLY A 205     -19.840  -1.475   1.409  1.00  0.68           H  
ATOM   3158 2HA  GLY A 205     -20.861  -1.630   0.007  1.00  0.68           H  
ATOM   3159  N   LEU A 206     -19.976   0.957   0.315  1.00  0.67           N  
ATOM   3160  CA  LEU A 206     -19.977   2.416   0.280  1.00  0.67           C  
ATOM   3161  C   LEU A 206     -20.612   3.087  -0.929  1.00  0.67           C  
ATOM   3162  O   LEU A 206     -20.447   2.644  -2.069  1.00  0.67           O  
ATOM   3163  CB  LEU A 206     -18.551   2.928   0.408  1.00  0.67           C  
ATOM   3164  CG  LEU A 206     -17.858   2.644   1.660  1.00  0.67           C  
ATOM   3165  CD1 LEU A 206     -16.474   3.088   1.505  1.00  0.67           C  
ATOM   3166  CD2 LEU A 206     -18.543   3.408   2.767  1.00  0.67           C  
ATOM   3167  H   LEU A 206     -19.232   0.438  -0.132  1.00  0.67           H  
ATOM   3168  HA  LEU A 206     -20.512   2.746   1.156  1.00  0.67           H  
ATOM   3169 1HB  LEU A 206     -17.953   2.537  -0.414  1.00  0.67           H  
ATOM   3170 2HB  LEU A 206     -18.585   3.997   0.328  1.00  0.67           H  
ATOM   3171  HG  LEU A 206     -17.876   1.580   1.874  1.00  0.67           H  
ATOM   3172 1HD1 LEU A 206     -15.928   2.900   2.401  1.00  0.67           H  
ATOM   3173 2HD1 LEU A 206     -16.036   2.537   0.683  1.00  0.67           H  
ATOM   3174 3HD1 LEU A 206     -16.458   4.150   1.285  1.00  0.67           H  
ATOM   3175 1HD2 LEU A 206     -18.058   3.232   3.704  1.00  0.67           H  
ATOM   3176 2HD2 LEU A 206     -18.525   4.472   2.544  1.00  0.67           H  
ATOM   3177 3HD2 LEU A 206     -19.559   3.078   2.827  1.00  0.67           H  
ATOM   3178  N   VAL A 207     -21.289   4.204  -0.653  1.00  0.66           N  
ATOM   3179  CA  VAL A 207     -21.905   5.045  -1.670  1.00  0.66           C  
ATOM   3180  C   VAL A 207     -21.785   6.554  -1.395  1.00  0.66           C  
ATOM   3181  O   VAL A 207     -22.004   7.033  -0.279  1.00  0.66           O  
ATOM   3182  CB  VAL A 207     -23.394   4.641  -1.795  1.00  0.66           C  
ATOM   3183  CG1 VAL A 207     -24.087   4.752  -0.467  1.00  0.66           C  
ATOM   3184  CG2 VAL A 207     -24.102   5.555  -2.773  1.00  0.66           C  
ATOM   3185  H   VAL A 207     -21.406   4.449   0.330  1.00  0.66           H  
ATOM   3186  HA  VAL A 207     -21.414   4.834  -2.620  1.00  0.66           H  
ATOM   3187  HB  VAL A 207     -23.455   3.604  -2.129  1.00  0.66           H  
ATOM   3188 1HG1 VAL A 207     -25.122   4.449  -0.581  1.00  0.66           H  
ATOM   3189 2HG1 VAL A 207     -23.599   4.099   0.256  1.00  0.66           H  
ATOM   3190 3HG1 VAL A 207     -24.038   5.779  -0.124  1.00  0.66           H  
ATOM   3191 1HG2 VAL A 207     -25.133   5.255  -2.840  1.00  0.66           H  
ATOM   3192 2HG2 VAL A 207     -24.057   6.584  -2.424  1.00  0.66           H  
ATOM   3193 3HG2 VAL A 207     -23.637   5.487  -3.754  1.00  0.66           H  
ATOM   3194  N   ARG A 208     -21.454   7.313  -2.438  1.00  0.67           N  
ATOM   3195  CA  ARG A 208     -21.392   8.773  -2.357  1.00  0.67           C  
ATOM   3196  C   ARG A 208     -22.712   9.360  -2.836  1.00  0.67           C  
ATOM   3197  O   ARG A 208     -23.205   8.998  -3.904  1.00  0.67           O  
ATOM   3198  CB  ARG A 208     -20.237   9.322  -3.196  1.00  0.67           C  
ATOM   3199  CG  ARG A 208     -20.072  10.870  -3.251  1.00  0.67           C  
ATOM   3200  CD  ARG A 208     -19.478  11.487  -2.006  1.00  0.67           C  
ATOM   3201  NE  ARG A 208     -19.257  12.935  -2.204  1.00  0.67           N  
ATOM   3202  CZ  ARG A 208     -18.733  13.803  -1.295  1.00  0.67           C  
ATOM   3203  NH1 ARG A 208     -18.353  13.415  -0.126  1.00  0.67           N1+
ATOM   3204  NH2 ARG A 208     -18.617  15.081  -1.581  1.00  0.67           N  
ATOM   3205  H   ARG A 208     -21.263   6.866  -3.325  1.00  0.67           H  
ATOM   3206  HA  ARG A 208     -21.235   9.066  -1.319  1.00  0.67           H  
ATOM   3207 1HB  ARG A 208     -19.300   8.926  -2.810  1.00  0.67           H  
ATOM   3208 2HB  ARG A 208     -20.334   8.969  -4.222  1.00  0.67           H  
ATOM   3209 1HG  ARG A 208     -19.419  11.123  -4.085  1.00  0.67           H  
ATOM   3210 2HG  ARG A 208     -21.048  11.331  -3.413  1.00  0.67           H  
ATOM   3211 1HD  ARG A 208     -20.169  11.359  -1.170  1.00  0.67           H  
ATOM   3212 2HD  ARG A 208     -18.527  11.020  -1.762  1.00  0.67           H  
ATOM   3213  HE  ARG A 208     -19.540  13.320  -3.089  1.00  0.67           H  
ATOM   3214 1HH1 ARG A 208     -18.459  12.433   0.165  1.00  0.67           H  
ATOM   3215 2HH1 ARG A 208     -17.980  14.114   0.526  1.00  0.67           H  
ATOM   3216 1HH2 ARG A 208     -18.921  15.430  -2.478  1.00  0.67           H  
ATOM   3217 2HH2 ARG A 208     -18.240  15.723  -0.866  1.00  0.67           H  
ATOM   3218  N   VAL A 209     -23.281  10.249  -2.043  1.00  0.68           N  
ATOM   3219  CA  VAL A 209     -24.537  10.890  -2.385  1.00  0.68           C  
ATOM   3220  C   VAL A 209     -24.209  12.262  -3.034  1.00  0.68           C  
ATOM   3221  O   VAL A 209     -23.383  12.992  -2.498  1.00  0.68           O  
ATOM   3222  CB  VAL A 209     -25.410  11.025  -1.116  1.00  0.68           C  
ATOM   3223  CG1 VAL A 209     -26.719  11.718  -1.413  1.00  0.68           C  
ATOM   3224  CG2 VAL A 209     -25.640   9.645  -0.545  1.00  0.68           C  
ATOM   3225  H   VAL A 209     -22.827  10.489  -1.171  1.00  0.68           H  
ATOM   3226  HA  VAL A 209     -25.073  10.232  -3.053  1.00  0.68           H  
ATOM   3227  HB  VAL A 209     -24.898  11.624  -0.394  1.00  0.68           H  
ATOM   3228 1HG1 VAL A 209     -27.290  11.794  -0.500  1.00  0.68           H  
ATOM   3229 2HG1 VAL A 209     -26.535  12.690  -1.798  1.00  0.68           H  
ATOM   3230 3HG1 VAL A 209     -27.277  11.147  -2.133  1.00  0.68           H  
ATOM   3231 1HG2 VAL A 209     -26.236   9.718   0.366  1.00  0.68           H  
ATOM   3232 2HG2 VAL A 209     -26.156   9.043  -1.258  1.00  0.68           H  
ATOM   3233 3HG2 VAL A 209     -24.686   9.182  -0.322  1.00  0.68           H  
ATOM   3234  N   PRO A 210     -24.805  12.645  -4.184  1.00  0.70           N  
ATOM   3235  CA  PRO A 210     -24.612  13.909  -4.914  1.00  0.70           C  
ATOM   3236  C   PRO A 210     -24.864  15.168  -4.086  1.00  0.70           C  
ATOM   3237  O   PRO A 210     -24.441  16.269  -4.458  1.00  0.70           O  
ATOM   3238  CB  PRO A 210     -25.658  13.806  -6.023  1.00  0.70           C  
ATOM   3239  CG  PRO A 210     -25.845  12.348  -6.234  1.00  0.70           C  
ATOM   3240  CD  PRO A 210     -25.694  11.724  -4.876  1.00  0.70           C  
ATOM   3241  HA  PRO A 210     -23.597  13.924  -5.338  1.00  0.70           H  
ATOM   3242 1HB  PRO A 210     -26.585  14.316  -5.708  1.00  0.70           H  
ATOM   3243 2HB  PRO A 210     -25.302  14.328  -6.926  1.00  0.70           H  
ATOM   3244 1HG  PRO A 210     -26.829  12.163  -6.677  1.00  0.70           H  
ATOM   3245 2HG  PRO A 210     -25.102  11.969  -6.950  1.00  0.70           H  
ATOM   3246 1HD  PRO A 210     -26.655  11.653  -4.369  1.00  0.70           H  
ATOM   3247 2HD  PRO A 210     -25.209  10.756  -5.047  1.00  0.70           H  
ATOM   3248  N   LEU A 211     -25.582  15.003  -2.985  1.00  0.71           N  
ATOM   3249  CA  LEU A 211     -25.929  16.077  -2.077  1.00  0.71           C  
ATOM   3250  C   LEU A 211     -24.822  16.310  -1.030  1.00  0.71           C  
ATOM   3251  O   LEU A 211     -24.914  17.220  -0.198  1.00  0.71           O  
ATOM   3252  CB  LEU A 211     -27.240  15.704  -1.388  1.00  0.71           C  
ATOM   3253  CG  LEU A 211     -28.427  15.533  -2.324  1.00  0.71           C  
ATOM   3254  CD1 LEU A 211     -29.609  15.015  -1.555  1.00  0.71           C  
ATOM   3255  CD2 LEU A 211     -28.724  16.845  -2.938  1.00  0.71           C  
ATOM   3256  H   LEU A 211     -25.899  14.081  -2.751  1.00  0.71           H  
ATOM   3257  HA  LEU A 211     -26.065  16.989  -2.655  1.00  0.71           H  
ATOM   3258 1HB  LEU A 211     -27.096  14.780  -0.872  1.00  0.71           H  
ATOM   3259 2HB  LEU A 211     -27.493  16.476  -0.658  1.00  0.71           H  
ATOM   3260  HG  LEU A 211     -28.186  14.810  -3.105  1.00  0.71           H  
ATOM   3261 1HD1 LEU A 211     -30.461  14.896  -2.224  1.00  0.71           H  
ATOM   3262 2HD1 LEU A 211     -29.359  14.061  -1.123  1.00  0.71           H  
ATOM   3263 3HD1 LEU A 211     -29.855  15.720  -0.768  1.00  0.71           H  
ATOM   3264 1HD2 LEU A 211     -29.574  16.755  -3.624  1.00  0.71           H  
ATOM   3265 2HD2 LEU A 211     -28.951  17.550  -2.178  1.00  0.71           H  
ATOM   3266 3HD2 LEU A 211     -27.859  17.175  -3.468  1.00  0.71           H  
ATOM   3267  N   CYS A 212     -23.767  15.499  -1.061  1.00  0.73           N  
ATOM   3268  CA  CYS A 212     -22.658  15.665  -0.128  1.00  0.73           C  
ATOM   3269  C   CYS A 212     -21.789  16.854  -0.547  1.00  0.73           C  
ATOM   3270  O   CYS A 212     -21.630  17.135  -1.733  1.00  0.73           O  
ATOM   3271  CB  CYS A 212     -21.802  14.414  -0.081  1.00  0.73           C  
ATOM   3272  SG  CYS A 212     -22.611  12.932   0.575  1.00  0.73           S  
ATOM   3273  H   CYS A 212     -23.712  14.742  -1.741  1.00  0.73           H  
ATOM   3274  HA  CYS A 212     -23.055  15.853   0.868  1.00  0.73           H  
ATOM   3275 1HB  CYS A 212     -21.498  14.187  -1.090  1.00  0.73           H  
ATOM   3276 2HB  CYS A 212     -20.910  14.607   0.513  1.00  0.73           H  
ATOM   3277  HG  CYS A 212     -22.487  13.303   1.872  1.00  0.73           H  
ATOM   3278  N   ARG A 213     -21.206  17.548   0.428  1.00  0.73           N  
ATOM   3279  CA  ARG A 213     -20.352  18.702   0.129  1.00  0.73           C  
ATOM   3280  C   ARG A 213     -18.971  18.300  -0.355  1.00  0.73           C  
ATOM   3281  O   ARG A 213     -18.415  17.286   0.078  1.00  0.73           O  
ATOM   3282  CB  ARG A 213     -20.192  19.596   1.344  1.00  0.73           C  
ATOM   3283  CG  ARG A 213     -21.481  20.211   1.872  1.00  0.73           C  
ATOM   3284  CD  ARG A 213     -22.041  21.180   0.907  1.00  0.73           C  
ATOM   3285  NE  ARG A 213     -23.151  21.939   1.454  1.00  0.73           N  
ATOM   3286  CZ  ARG A 213     -23.843  22.857   0.756  1.00  0.73           C  
ATOM   3287  NH1 ARG A 213     -23.524  23.080  -0.498  1.00  0.73           N1+
ATOM   3288  NH2 ARG A 213     -24.830  23.522   1.335  1.00  0.73           N  
ATOM   3289  H   ARG A 213     -21.362  17.277   1.389  1.00  0.73           H  
ATOM   3290  HA  ARG A 213     -20.825  19.285  -0.654  1.00  0.73           H  
ATOM   3291 1HB  ARG A 213     -19.735  19.031   2.157  1.00  0.73           H  
ATOM   3292 2HB  ARG A 213     -19.517  20.412   1.102  1.00  0.73           H  
ATOM   3293 1HG  ARG A 213     -22.222  19.426   2.036  1.00  0.73           H  
ATOM   3294 2HG  ARG A 213     -21.282  20.730   2.810  1.00  0.73           H  
ATOM   3295 1HD  ARG A 213     -21.271  21.877   0.589  1.00  0.73           H  
ATOM   3296 2HD  ARG A 213     -22.407  20.637   0.045  1.00  0.73           H  
ATOM   3297  HE  ARG A 213     -23.410  21.780   2.419  1.00  0.73           H  
ATOM   3298 1HH1 ARG A 213     -22.772  22.561  -0.923  1.00  0.73           H  
ATOM   3299 2HH1 ARG A 213     -24.034  23.773  -1.062  1.00  0.73           H  
ATOM   3300 1HH2 ARG A 213     -25.058  23.340   2.301  1.00  0.73           H  
ATOM   3301 2HH2 ARG A 213     -25.353  24.219   0.820  1.00  0.73           H  
ATOM   3302  N   ASN A 214     -18.336  19.160  -1.149  1.00  0.74           N  
ATOM   3303  CA  ASN A 214     -17.007  18.843  -1.670  1.00  0.74           C  
ATOM   3304  C   ASN A 214     -15.905  19.383  -0.767  1.00  0.74           C  
ATOM   3305  O   ASN A 214     -14.810  19.701  -1.218  1.00  0.74           O  
ATOM   3306  CB  ASN A 214     -16.848  19.371  -3.076  1.00  0.74           C  
ATOM   3307  CG  ASN A 214     -17.745  18.696  -4.051  1.00  0.74           C  
ATOM   3308  ND2 ASN A 214     -18.303  19.499  -4.897  1.00  0.74           N  
ATOM   3309  OD1 ASN A 214     -17.952  17.472  -4.040  1.00  0.74           O  
ATOM   3310  H   ASN A 214     -18.788  20.024  -1.460  1.00  0.74           H  
ATOM   3311  HA  ASN A 214     -16.897  17.759  -1.699  1.00  0.74           H  
ATOM   3312 1HB  ASN A 214     -17.081  20.415  -3.084  1.00  0.74           H  
ATOM   3313 2HB  ASN A 214     -15.812  19.262  -3.402  1.00  0.74           H  
ATOM   3314 1HD2 ASN A 214     -18.943  19.167  -5.589  1.00  0.74           H  
ATOM   3315 2HD2 ASN A 214     -18.080  20.480  -4.855  1.00  0.74           H  
ATOM   3316  N   SER A 215     -16.225  19.500   0.514  1.00  0.73           N  
ATOM   3317  CA  SER A 215     -15.274  19.875   1.542  1.00  0.73           C  
ATOM   3318  C   SER A 215     -15.048  18.705   2.497  1.00  0.73           C  
ATOM   3319  O   SER A 215     -14.147  18.741   3.343  1.00  0.73           O  
ATOM   3320  CB  SER A 215     -15.761  21.048   2.339  1.00  0.73           C  
ATOM   3321  OG  SER A 215     -16.951  20.739   3.013  1.00  0.73           O  
ATOM   3322  H   SER A 215     -17.163  19.260   0.788  1.00  0.73           H  
ATOM   3323  HA  SER A 215     -14.333  20.136   1.067  1.00  0.73           H  
ATOM   3324 1HB  SER A 215     -15.003  21.285   3.064  1.00  0.73           H  
ATOM   3325 2HB  SER A 215     -15.893  21.917   1.700  1.00  0.73           H  
ATOM   3326  HG  SER A 215     -16.833  19.834   3.353  1.00  0.73           H  
ATOM   3327  N   THR A 216     -15.922  17.694   2.413  1.00  0.72           N  
ATOM   3328  CA  THR A 216     -15.855  16.563   3.327  1.00  0.72           C  
ATOM   3329  C   THR A 216     -15.805  15.279   2.530  1.00  0.72           C  
ATOM   3330  O   THR A 216     -16.660  15.036   1.676  1.00  0.72           O  
ATOM   3331  CB  THR A 216     -17.083  16.510   4.256  1.00  0.72           C  
ATOM   3332  CG2 THR A 216     -16.931  15.340   5.245  1.00  0.72           C  
ATOM   3333  OG1 THR A 216     -17.187  17.728   5.011  1.00  0.72           O  
ATOM   3334  H   THR A 216     -16.637  17.683   1.685  1.00  0.72           H  
ATOM   3335  HA  THR A 216     -14.948  16.631   3.929  1.00  0.72           H  
ATOM   3336  HB  THR A 216     -17.988  16.367   3.663  1.00  0.72           H  
ATOM   3337  HG1 THR A 216     -17.786  17.590   5.743  1.00  0.72           H  
ATOM   3338 1HG2 THR A 216     -17.802  15.301   5.900  1.00  0.72           H  
ATOM   3339 2HG2 THR A 216     -16.849  14.409   4.708  1.00  0.72           H  
ATOM   3340 3HG2 THR A 216     -16.031  15.479   5.851  1.00  0.72           H  
ATOM   3341  N   HIS A 217     -14.858  14.401   2.824  1.00  0.70           N  
ATOM   3342  CA  HIS A 217     -14.785  13.188   2.030  1.00  0.70           C  
ATOM   3343  C   HIS A 217     -15.722  12.161   2.624  1.00  0.70           C  
ATOM   3344  O   HIS A 217     -15.291  11.099   3.052  1.00  0.70           O  
ATOM   3345  CB  HIS A 217     -13.371  12.610   2.067  1.00  0.70           C  
ATOM   3346  CG  HIS A 217     -13.103  11.626   1.011  1.00  0.70           C  
ATOM   3347  CD2 HIS A 217     -12.208  11.631   0.001  1.00  0.70           C  
ATOM   3348  ND1 HIS A 217     -13.765  10.431   0.927  1.00  0.70           N  
ATOM   3349  CE1 HIS A 217     -13.306   9.750  -0.097  1.00  0.70           C  
ATOM   3350  NE2 HIS A 217     -12.359  10.453  -0.662  1.00  0.70           N  
ATOM   3351  H   HIS A 217     -14.193  14.580   3.564  1.00  0.70           H  
ATOM   3352  HA  HIS A 217     -15.077  13.381   0.997  1.00  0.70           H  
ATOM   3353 1HB  HIS A 217     -12.627  13.389   2.004  1.00  0.70           H  
ATOM   3354 2HB  HIS A 217     -13.224  12.112   3.024  1.00  0.70           H  
ATOM   3355  HD2 HIS A 217     -11.490  12.417  -0.236  1.00  0.70           H  
ATOM   3356  HE1 HIS A 217     -13.646   8.766  -0.414  1.00  0.70           H  
ATOM   3357  HE2 HIS A 217     -11.823  10.158  -1.452  1.00  0.70           H  
ATOM   3358  N   GLU A 218     -17.011  12.444   2.572  1.00  0.68           N  
ATOM   3359  CA  GLU A 218     -17.946  11.558   3.222  1.00  0.68           C  
ATOM   3360  C   GLU A 218     -18.606  10.606   2.257  1.00  0.68           C  
ATOM   3361  O   GLU A 218     -18.858  10.922   1.087  1.00  0.68           O  
ATOM   3362  CB  GLU A 218     -19.032  12.348   3.989  1.00  0.68           C  
ATOM   3363  CG  GLU A 218     -19.912  13.249   3.136  1.00  0.68           C  
ATOM   3364  CD  GLU A 218     -21.026  13.973   3.928  1.00  0.68           C  
ATOM   3365  OE1 GLU A 218     -20.816  14.290   5.074  1.00  0.68           O  
ATOM   3366  OE2 GLU A 218     -22.096  14.190   3.370  1.00  0.68           O1-
ATOM   3367  H   GLU A 218     -17.285  13.325   2.154  1.00  0.68           H  
ATOM   3368  HA  GLU A 218     -17.391  10.967   3.944  1.00  0.68           H  
ATOM   3369 1HB  GLU A 218     -19.692  11.634   4.489  1.00  0.68           H  
ATOM   3370 2HB  GLU A 218     -18.577  12.940   4.768  1.00  0.68           H  
ATOM   3371 1HG  GLU A 218     -19.281  13.999   2.658  1.00  0.68           H  
ATOM   3372 2HG  GLU A 218     -20.346  12.636   2.362  1.00  0.68           H  
ATOM   3373  N   MET A 219     -18.896   9.430   2.780  1.00  0.66           N  
ATOM   3374  CA  MET A 219     -19.621   8.392   2.065  1.00  0.66           C  
ATOM   3375  C   MET A 219     -20.546   7.695   3.036  1.00  0.66           C  
ATOM   3376  O   MET A 219     -20.326   7.744   4.247  1.00  0.66           O  
ATOM   3377  CB  MET A 219     -18.673   7.389   1.406  1.00  0.66           C  
ATOM   3378  CG  MET A 219     -17.710   7.982   0.358  1.00  0.66           C  
ATOM   3379  SD  MET A 219     -16.704   6.729  -0.462  1.00  0.66           S  
ATOM   3380  CE  MET A 219     -17.877   6.047  -1.619  1.00  0.66           C  
ATOM   3381  H   MET A 219     -18.609   9.270   3.748  1.00  0.66           H  
ATOM   3382  HA  MET A 219     -20.238   8.853   1.294  1.00  0.66           H  
ATOM   3383 1HB  MET A 219     -18.073   6.905   2.174  1.00  0.66           H  
ATOM   3384 2HB  MET A 219     -19.263   6.611   0.914  1.00  0.66           H  
ATOM   3385 1HG  MET A 219     -18.286   8.518  -0.396  1.00  0.66           H  
ATOM   3386 2HG  MET A 219     -17.035   8.697   0.832  1.00  0.66           H  
ATOM   3387 1HE  MET A 219     -17.403   5.252  -2.189  1.00  0.66           H  
ATOM   3388 2HE  MET A 219     -18.736   5.661  -1.091  1.00  0.66           H  
ATOM   3389 3HE  MET A 219     -18.207   6.827  -2.298  1.00  0.66           H  
ATOM   3390  N   TYR A 220     -21.573   7.048   2.529  1.00  0.66           N  
ATOM   3391  CA  TYR A 220     -22.411   6.274   3.416  1.00  0.66           C  
ATOM   3392  C   TYR A 220     -22.108   4.810   3.259  1.00  0.66           C  
ATOM   3393  O   TYR A 220     -21.856   4.336   2.153  1.00  0.66           O  
ATOM   3394  CB  TYR A 220     -23.879   6.562   3.151  1.00  0.66           C  
ATOM   3395  CG  TYR A 220     -24.237   7.920   3.543  1.00  0.66           C  
ATOM   3396  CD1 TYR A 220     -24.121   8.953   2.643  1.00  0.66           C  
ATOM   3397  CD2 TYR A 220     -24.655   8.154   4.820  1.00  0.66           C  
ATOM   3398  CE1 TYR A 220     -24.446  10.235   3.033  1.00  0.66           C  
ATOM   3399  CE2 TYR A 220     -24.965   9.412   5.205  1.00  0.66           C  
ATOM   3400  CZ  TYR A 220     -24.871  10.450   4.336  1.00  0.66           C  
ATOM   3401  OH  TYR A 220     -25.190  11.704   4.765  1.00  0.66           O  
ATOM   3402  H   TYR A 220     -21.756   7.058   1.528  1.00  0.66           H  
ATOM   3403  HA  TYR A 220     -22.189   6.544   4.447  1.00  0.66           H  
ATOM   3404 1HB  TYR A 220     -24.108   6.430   2.101  1.00  0.66           H  
ATOM   3405 2HB  TYR A 220     -24.491   5.868   3.721  1.00  0.66           H  
ATOM   3406  HD1 TYR A 220     -23.771   8.750   1.636  1.00  0.66           H  
ATOM   3407  HD2 TYR A 220     -24.727   7.332   5.532  1.00  0.66           H  
ATOM   3408  HE1 TYR A 220     -24.360  11.063   2.329  1.00  0.66           H  
ATOM   3409  HE2 TYR A 220     -25.281   9.598   6.208  1.00  0.66           H  
ATOM   3410  HH  TYR A 220     -25.365  11.685   5.712  1.00  0.66           H  
ATOM   3411  N   TRP A 221     -22.157   4.085   4.361  1.00  0.66           N  
ATOM   3412  CA  TRP A 221     -21.983   2.649   4.335  1.00  0.66           C  
ATOM   3413  C   TRP A 221     -23.371   2.071   4.530  1.00  0.66           C  
ATOM   3414  O   TRP A 221     -24.013   2.289   5.561  1.00  0.66           O  
ATOM   3415  CB  TRP A 221     -20.969   2.223   5.396  1.00  0.66           C  
ATOM   3416  CG  TRP A 221     -20.678   0.790   5.399  1.00  0.66           C  
ATOM   3417  CD1 TRP A 221     -20.125   0.030   4.416  1.00  0.66           C  
ATOM   3418  CD2 TRP A 221     -20.935  -0.075   6.480  1.00  0.66           C  
ATOM   3419  CE2 TRP A 221     -20.562  -1.357   6.084  1.00  0.66           C  
ATOM   3420  CE3 TRP A 221     -21.448   0.127   7.730  1.00  0.66           C  
ATOM   3421  NE1 TRP A 221     -20.055  -1.275   4.822  1.00  0.66           N  
ATOM   3422  CZ2 TRP A 221     -20.726  -2.435   6.907  1.00  0.66           C  
ATOM   3423  CZ3 TRP A 221     -21.594  -0.924   8.553  1.00  0.66           C  
ATOM   3424  CH2 TRP A 221     -21.260  -2.188   8.161  1.00  0.66           C  
ATOM   3425  H   TRP A 221     -22.319   4.549   5.250  1.00  0.66           H  
ATOM   3426  HA  TRP A 221     -21.621   2.342   3.363  1.00  0.66           H  
ATOM   3427 1HB  TRP A 221     -20.037   2.759   5.248  1.00  0.66           H  
ATOM   3428 2HB  TRP A 221     -21.345   2.501   6.381  1.00  0.66           H  
ATOM   3429  HD1 TRP A 221     -19.801   0.406   3.454  1.00  0.66           H  
ATOM   3430  HE1 TRP A 221     -19.690  -2.045   4.283  1.00  0.66           H  
ATOM   3431  HE3 TRP A 221     -21.729   1.122   8.048  1.00  0.66           H  
ATOM   3432  HZ2 TRP A 221     -20.454  -3.438   6.612  1.00  0.66           H  
ATOM   3433  HZ3 TRP A 221     -21.986  -0.711   9.514  1.00  0.66           H  
ATOM   3434  HH2 TRP A 221     -21.399  -3.018   8.844  1.00  0.66           H  
ATOM   3435  N   VAL A 222     -23.874   1.452   3.466  1.00  0.68           N  
ATOM   3436  CA  VAL A 222     -25.268   1.037   3.402  1.00  0.68           C  
ATOM   3437  C   VAL A 222     -25.446  -0.454   3.127  1.00  0.68           C  
ATOM   3438  O   VAL A 222     -24.718  -1.051   2.321  1.00  0.68           O  
ATOM   3439  CB  VAL A 222     -25.994   1.878   2.318  1.00  0.68           C  
ATOM   3440  CG1 VAL A 222     -27.455   1.495   2.235  1.00  0.68           C  
ATOM   3441  CG2 VAL A 222     -25.865   3.355   2.640  1.00  0.68           C  
ATOM   3442  H   VAL A 222     -23.258   1.292   2.670  1.00  0.68           H  
ATOM   3443  HA  VAL A 222     -25.724   1.256   4.360  1.00  0.68           H  
ATOM   3444  HB  VAL A 222     -25.544   1.679   1.343  1.00  0.68           H  
ATOM   3445 1HG1 VAL A 222     -27.940   2.092   1.488  1.00  0.68           H  
ATOM   3446 2HG1 VAL A 222     -27.557   0.444   1.977  1.00  0.68           H  
ATOM   3447 3HG1 VAL A 222     -27.933   1.679   3.195  1.00  0.68           H  
ATOM   3448 1HG2 VAL A 222     -26.370   3.941   1.879  1.00  0.68           H  
ATOM   3449 2HG2 VAL A 222     -26.315   3.536   3.594  1.00  0.68           H  
ATOM   3450 3HG2 VAL A 222     -24.820   3.637   2.668  1.00  0.68           H  
ATOM   3451  N   SER A 223     -26.346  -1.087   3.873  1.00  0.71           N  
ATOM   3452  CA  SER A 223     -26.540  -2.520   3.705  1.00  0.71           C  
ATOM   3453  C   SER A 223     -27.049  -2.858   2.328  1.00  0.71           C  
ATOM   3454  O   SER A 223     -27.863  -2.132   1.775  1.00  0.71           O  
ATOM   3455  CB  SER A 223     -27.549  -3.017   4.691  1.00  0.71           C  
ATOM   3456  OG  SER A 223     -28.790  -2.401   4.482  1.00  0.71           O  
ATOM   3457  H   SER A 223     -26.906  -0.545   4.533  1.00  0.71           H  
ATOM   3458  HA  SER A 223     -25.602  -3.028   3.884  1.00  0.71           H  
ATOM   3459 1HB  SER A 223     -27.648  -4.097   4.609  1.00  0.71           H  
ATOM   3460 2HB  SER A 223     -27.227  -2.800   5.648  1.00  0.71           H  
ATOM   3461  HG  SER A 223     -28.991  -2.526   3.543  1.00  0.71           H  
ATOM   3462  N   GLY A 224     -26.613  -3.993   1.793  1.00  0.75           N  
ATOM   3463  CA  GLY A 224     -27.093  -4.497   0.519  1.00  0.75           C  
ATOM   3464  C   GLY A 224     -26.297  -3.933  -0.654  1.00  0.75           C  
ATOM   3465  O   GLY A 224     -26.260  -4.521  -1.736  1.00  0.75           O  
ATOM   3466  H   GLY A 224     -25.903  -4.558   2.264  1.00  0.75           H  
ATOM   3467 1HA  GLY A 224     -27.023  -5.585   0.517  1.00  0.75           H  
ATOM   3468 2HA  GLY A 224     -28.146  -4.241   0.404  1.00  0.75           H  
ATOM   3469  N   ALA A 225     -25.580  -2.826  -0.438  1.00  0.79           N  
ATOM   3470  CA  ALA A 225     -24.852  -2.187  -1.523  1.00  0.79           C  
ATOM   3471  C   ALA A 225     -23.491  -2.798  -1.694  1.00  0.79           C  
ATOM   3472  O   ALA A 225     -22.488  -2.104  -1.607  1.00  0.79           O  
ATOM   3473  CB  ALA A 225     -24.702  -0.710  -1.237  1.00  0.79           C  
ATOM   3474  H   ALA A 225     -25.563  -2.382   0.484  1.00  0.79           H  
ATOM   3475  HA  ALA A 225     -25.415  -2.327  -2.446  1.00  0.79           H  
ATOM   3476 1HB  ALA A 225     -24.174  -0.225  -2.058  1.00  0.79           H  
ATOM   3477 2HB  ALA A 225     -25.687  -0.271  -1.116  1.00  0.79           H  
ATOM   3478 3HB  ALA A 225     -24.135  -0.579  -0.310  1.00  0.79           H  
ATOM   3479  N   LYS A 226     -23.440  -4.080  -1.979  1.00  0.84           N  
ATOM   3480  CA  LYS A 226     -22.142  -4.720  -2.048  1.00  0.84           C  
ATOM   3481  C   LYS A 226     -21.288  -4.085  -3.134  1.00  0.84           C  
ATOM   3482  O   LYS A 226     -21.733  -3.912  -4.271  1.00  0.84           O  
ATOM   3483  CB  LYS A 226     -22.305  -6.217  -2.270  1.00  0.84           C  
ATOM   3484  CG  LYS A 226     -22.920  -6.944  -1.068  1.00  0.84           C  
ATOM   3485  CD  LYS A 226     -23.040  -8.442  -1.324  1.00  0.84           C  
ATOM   3486  CE  LYS A 226     -23.668  -9.164  -0.141  1.00  0.84           C  
ATOM   3487  NZ  LYS A 226     -23.828 -10.626  -0.405  1.00  0.84           N1+
ATOM   3488  H   LYS A 226     -24.317  -4.586  -2.088  1.00  0.84           H  
ATOM   3489  HA  LYS A 226     -21.632  -4.568  -1.095  1.00  0.84           H  
ATOM   3490 1HB  LYS A 226     -22.943  -6.390  -3.136  1.00  0.84           H  
ATOM   3491 2HB  LYS A 226     -21.332  -6.661  -2.477  1.00  0.84           H  
ATOM   3492 1HG  LYS A 226     -22.298  -6.773  -0.185  1.00  0.84           H  
ATOM   3493 2HG  LYS A 226     -23.914  -6.533  -0.867  1.00  0.84           H  
ATOM   3494 1HD  LYS A 226     -23.657  -8.608  -2.207  1.00  0.84           H  
ATOM   3495 2HD  LYS A 226     -22.050  -8.860  -1.508  1.00  0.84           H  
ATOM   3496 1HE  LYS A 226     -23.035  -9.030   0.736  1.00  0.84           H  
ATOM   3497 2HE  LYS A 226     -24.648  -8.730   0.064  1.00  0.84           H  
ATOM   3498 1HZ  LYS A 226     -24.247 -11.072   0.398  1.00  0.84           H  
ATOM   3499 2HZ  LYS A 226     -24.424 -10.757  -1.211  1.00  0.84           H  
ATOM   3500 3HZ  LYS A 226     -22.924 -11.038  -0.585  1.00  0.84           H  
ATOM   3501  N   SER A 227     -20.054  -3.756  -2.776  1.00  0.87           N  
ATOM   3502  CA  SER A 227     -19.099  -3.143  -3.691  1.00  0.87           C  
ATOM   3503  C   SER A 227     -17.681  -3.242  -3.143  1.00  0.87           C  
ATOM   3504  O   SER A 227     -17.472  -3.419  -1.943  1.00  0.87           O  
ATOM   3505  CB  SER A 227     -19.460  -1.684  -3.923  1.00  0.87           C  
ATOM   3506  OG  SER A 227     -19.308  -0.923  -2.748  1.00  0.87           O  
ATOM   3507  H   SER A 227     -19.779  -3.935  -1.824  1.00  0.87           H  
ATOM   3508  HA  SER A 227     -19.141  -3.674  -4.643  1.00  0.87           H  
ATOM   3509 1HB  SER A 227     -18.818  -1.274  -4.700  1.00  0.87           H  
ATOM   3510 2HB  SER A 227     -20.488  -1.606  -4.275  1.00  0.87           H  
ATOM   3511  HG  SER A 227     -19.476  -0.003  -3.011  1.00  0.87           H  
ATOM   3512  N   ASN A 228     -16.683  -3.061  -3.990  1.00  0.89           N  
ATOM   3513  CA  ASN A 228     -15.327  -3.030  -3.457  1.00  0.89           C  
ATOM   3514  C   ASN A 228     -15.014  -1.660  -2.863  1.00  0.89           C  
ATOM   3515  O   ASN A 228     -15.020  -0.652  -3.579  1.00  0.89           O  
ATOM   3516  CB  ASN A 228     -14.318  -3.429  -4.514  1.00  0.89           C  
ATOM   3517  CG  ASN A 228     -12.902  -3.489  -3.980  1.00  0.89           C  
ATOM   3518  ND2 ASN A 228     -12.442  -4.689  -3.711  1.00  0.89           N  
ATOM   3519  OD1 ASN A 228     -12.218  -2.462  -3.806  1.00  0.89           O  
ATOM   3520  H   ASN A 228     -16.859  -2.934  -4.976  1.00  0.89           H  
ATOM   3521  HA  ASN A 228     -15.259  -3.753  -2.642  1.00  0.89           H  
ATOM   3522 1HB  ASN A 228     -14.582  -4.408  -4.915  1.00  0.89           H  
ATOM   3523 2HB  ASN A 228     -14.357  -2.721  -5.338  1.00  0.89           H  
ATOM   3524 1HD2 ASN A 228     -11.514  -4.800  -3.353  1.00  0.89           H  
ATOM   3525 2HD2 ASN A 228     -13.019  -5.493  -3.861  1.00  0.89           H  
ATOM   3526  N   ILE A 229     -14.745  -1.633  -1.557  1.00  0.89           N  
ATOM   3527  CA  ILE A 229     -14.482  -0.405  -0.814  1.00  0.89           C  
ATOM   3528  C   ILE A 229     -13.264   0.366  -1.279  1.00  0.89           C  
ATOM   3529  O   ILE A 229     -13.333   1.573  -1.471  1.00  0.89           O  
ATOM   3530  CB  ILE A 229     -14.409  -0.709   0.696  1.00  0.89           C  
ATOM   3531  CG1 ILE A 229     -15.825  -1.068   1.173  1.00  0.89           C  
ATOM   3532  CG2 ILE A 229     -13.757   0.426   1.502  1.00  0.89           C  
ATOM   3533  CD1 ILE A 229     -15.885  -1.641   2.535  1.00  0.89           C  
ATOM   3534  H   ILE A 229     -14.764  -2.510  -1.052  1.00  0.89           H  
ATOM   3535  HA  ILE A 229     -15.347   0.246  -0.954  1.00  0.89           H  
ATOM   3536  HB  ILE A 229     -13.802  -1.606   0.834  1.00  0.89           H  
ATOM   3537 1HG1 ILE A 229     -16.426  -0.167   1.153  1.00  0.89           H  
ATOM   3538 2HG1 ILE A 229     -16.262  -1.791   0.476  1.00  0.89           H  
ATOM   3539 1HG2 ILE A 229     -13.709   0.140   2.554  1.00  0.89           H  
ATOM   3540 2HG2 ILE A 229     -12.753   0.600   1.130  1.00  0.89           H  
ATOM   3541 3HG2 ILE A 229     -14.320   1.323   1.406  1.00  0.89           H  
ATOM   3542 1HD1 ILE A 229     -16.916  -1.856   2.794  1.00  0.89           H  
ATOM   3543 2HD1 ILE A 229     -15.308  -2.553   2.546  1.00  0.89           H  
ATOM   3544 3HD1 ILE A 229     -15.471  -0.937   3.237  1.00  0.89           H  
ATOM   3545  N   ILE A 230     -12.157  -0.313  -1.526  1.00  0.88           N  
ATOM   3546  CA  ILE A 230     -10.981   0.424  -1.956  1.00  0.88           C  
ATOM   3547  C   ILE A 230     -11.240   1.127  -3.289  1.00  0.88           C  
ATOM   3548  O   ILE A 230     -10.892   2.308  -3.449  1.00  0.88           O  
ATOM   3549  CB  ILE A 230      -9.769  -0.515  -2.072  1.00  0.88           C  
ATOM   3550  CG1 ILE A 230      -9.362  -0.982  -0.666  1.00  0.88           C  
ATOM   3551  CG2 ILE A 230      -8.619   0.203  -2.764  1.00  0.88           C  
ATOM   3552  CD1 ILE A 230      -8.373  -2.117  -0.660  1.00  0.88           C  
ATOM   3553  H   ILE A 230     -12.123  -1.310  -1.394  1.00  0.88           H  
ATOM   3554  HA  ILE A 230     -10.754   1.180  -1.211  1.00  0.88           H  
ATOM   3555  HB  ILE A 230     -10.043  -1.396  -2.648  1.00  0.88           H  
ATOM   3556 1HG1 ILE A 230      -8.922  -0.144  -0.133  1.00  0.88           H  
ATOM   3557 2HG1 ILE A 230     -10.258  -1.304  -0.129  1.00  0.88           H  
ATOM   3558 1HG2 ILE A 230      -7.767  -0.469  -2.845  1.00  0.88           H  
ATOM   3559 2HG2 ILE A 230      -8.933   0.511  -3.762  1.00  0.88           H  
ATOM   3560 3HG2 ILE A 230      -8.336   1.083  -2.187  1.00  0.88           H  
ATOM   3561 1HD1 ILE A 230      -8.138  -2.388   0.370  1.00  0.88           H  
ATOM   3562 2HD1 ILE A 230      -8.805  -2.978  -1.171  1.00  0.88           H  
ATOM   3563 3HD1 ILE A 230      -7.463  -1.809  -1.170  1.00  0.88           H  
ATOM   3564  N   LYS A 231     -11.854   0.423  -4.244  1.00  0.87           N  
ATOM   3565  CA  LYS A 231     -12.142   1.020  -5.541  1.00  0.87           C  
ATOM   3566  C   LYS A 231     -13.217   2.107  -5.461  1.00  0.87           C  
ATOM   3567  O   LYS A 231     -13.123   3.132  -6.147  1.00  0.87           O  
ATOM   3568  CB  LYS A 231     -12.557  -0.051  -6.543  1.00  0.87           C  
ATOM   3569  CG  LYS A 231     -11.427  -0.987  -6.970  1.00  0.87           C  
ATOM   3570  CD  LYS A 231     -11.916  -2.039  -7.959  1.00  0.87           C  
ATOM   3571  CE  LYS A 231     -10.784  -2.969  -8.382  1.00  0.87           C  
ATOM   3572  NZ  LYS A 231     -11.247  -4.015  -9.341  1.00  0.87           N1+
ATOM   3573  H   LYS A 231     -12.121  -0.547  -4.066  1.00  0.87           H  
ATOM   3574  HA  LYS A 231     -11.228   1.485  -5.907  1.00  0.87           H  
ATOM   3575 1HB  LYS A 231     -13.346  -0.660  -6.100  1.00  0.87           H  
ATOM   3576 2HB  LYS A 231     -12.969   0.420  -7.433  1.00  0.87           H  
ATOM   3577 1HG  LYS A 231     -10.628  -0.407  -7.430  1.00  0.87           H  
ATOM   3578 2HG  LYS A 231     -11.029  -1.487  -6.088  1.00  0.87           H  
ATOM   3579 1HD  LYS A 231     -12.705  -2.631  -7.492  1.00  0.87           H  
ATOM   3580 2HD  LYS A 231     -12.327  -1.551  -8.842  1.00  0.87           H  
ATOM   3581 1HE  LYS A 231      -9.998  -2.381  -8.852  1.00  0.87           H  
ATOM   3582 2HE  LYS A 231     -10.379  -3.459  -7.496  1.00  0.87           H  
ATOM   3583 1HZ  LYS A 231     -10.469  -4.607  -9.594  1.00  0.87           H  
ATOM   3584 2HZ  LYS A 231     -11.969  -4.574  -8.911  1.00  0.87           H  
ATOM   3585 3HZ  LYS A 231     -11.615  -3.571 -10.170  1.00  0.87           H  
ATOM   3586  N   SER A 232     -14.239   1.905  -4.615  1.00  0.85           N  
ATOM   3587  CA  SER A 232     -15.326   2.872  -4.483  1.00  0.85           C  
ATOM   3588  C   SER A 232     -14.799   4.184  -3.930  1.00  0.85           C  
ATOM   3589  O   SER A 232     -15.142   5.273  -4.411  1.00  0.85           O  
ATOM   3590  CB  SER A 232     -16.379   2.316  -3.545  1.00  0.85           C  
ATOM   3591  OG  SER A 232     -16.963   1.167  -4.088  1.00  0.85           O  
ATOM   3592  H   SER A 232     -14.294   1.042  -4.074  1.00  0.85           H  
ATOM   3593  HA  SER A 232     -15.762   3.050  -5.465  1.00  0.85           H  
ATOM   3594 1HB  SER A 232     -15.920   2.073  -2.586  1.00  0.85           H  
ATOM   3595 2HB  SER A 232     -17.145   3.067  -3.360  1.00  0.85           H  
ATOM   3596  HG  SER A 232     -16.238   0.507  -4.131  1.00  0.85           H  
ATOM   3597  N   VAL A 233     -13.929   4.070  -2.935  1.00  0.83           N  
ATOM   3598  CA  VAL A 233     -13.330   5.211  -2.283  1.00  0.83           C  
ATOM   3599  C   VAL A 233     -12.339   5.903  -3.201  1.00  0.83           C  
ATOM   3600  O   VAL A 233     -12.334   7.135  -3.296  1.00  0.83           O  
ATOM   3601  CB  VAL A 233     -12.654   4.752  -0.999  1.00  0.83           C  
ATOM   3602  CG1 VAL A 233     -11.898   5.845  -0.379  1.00  0.83           C  
ATOM   3603  CG2 VAL A 233     -13.698   4.289  -0.030  1.00  0.83           C  
ATOM   3604  H   VAL A 233     -13.691   3.141  -2.581  1.00  0.83           H  
ATOM   3605  HA  VAL A 233     -14.120   5.914  -2.025  1.00  0.83           H  
ATOM   3606  HB  VAL A 233     -11.968   3.931  -1.231  1.00  0.83           H  
ATOM   3607 1HG1 VAL A 233     -11.472   5.445   0.506  1.00  0.83           H  
ATOM   3608 2HG1 VAL A 233     -11.119   6.194  -1.056  1.00  0.83           H  
ATOM   3609 3HG1 VAL A 233     -12.566   6.660  -0.133  1.00  0.83           H  
ATOM   3610 1HG2 VAL A 233     -13.213   3.938   0.881  1.00  0.83           H  
ATOM   3611 2HG2 VAL A 233     -14.359   5.108   0.202  1.00  0.83           H  
ATOM   3612 3HG2 VAL A 233     -14.264   3.490  -0.467  1.00  0.83           H  
ATOM   3613  N   SER A 234     -11.500   5.122  -3.893  1.00  0.81           N  
ATOM   3614  CA  SER A 234     -10.521   5.690  -4.807  1.00  0.81           C  
ATOM   3615  C   SER A 234     -11.220   6.435  -5.942  1.00  0.81           C  
ATOM   3616  O   SER A 234     -10.818   7.545  -6.301  1.00  0.81           O  
ATOM   3617  CB  SER A 234      -9.655   4.586  -5.377  1.00  0.81           C  
ATOM   3618  OG  SER A 234      -8.911   3.967  -4.361  1.00  0.81           O  
ATOM   3619  H   SER A 234     -11.515   4.108  -3.773  1.00  0.81           H  
ATOM   3620  HA  SER A 234      -9.895   6.393  -4.257  1.00  0.81           H  
ATOM   3621 1HB  SER A 234     -10.286   3.848  -5.871  1.00  0.81           H  
ATOM   3622 2HB  SER A 234      -8.984   5.002  -6.125  1.00  0.81           H  
ATOM   3623  HG  SER A 234      -9.581   3.488  -3.816  1.00  0.81           H  
ATOM   3624  N   THR A 235     -12.306   5.854  -6.468  1.00  0.79           N  
ATOM   3625  CA  THR A 235     -13.066   6.482  -7.537  1.00  0.79           C  
ATOM   3626  C   THR A 235     -13.665   7.782  -7.042  1.00  0.79           C  
ATOM   3627  O   THR A 235     -13.530   8.821  -7.691  1.00  0.79           O  
ATOM   3628  CB  THR A 235     -14.207   5.575  -8.025  1.00  0.79           C  
ATOM   3629  CG2 THR A 235     -15.006   6.291  -9.107  1.00  0.79           C  
ATOM   3630  OG1 THR A 235     -13.665   4.353  -8.540  1.00  0.79           O  
ATOM   3631  H   THR A 235     -12.598   4.930  -6.150  1.00  0.79           H  
ATOM   3632  HA  THR A 235     -12.396   6.700  -8.368  1.00  0.79           H  
ATOM   3633  HB  THR A 235     -14.864   5.339  -7.187  1.00  0.79           H  
ATOM   3634  HG1 THR A 235     -13.305   3.832  -7.785  1.00  0.79           H  
ATOM   3635 1HG2 THR A 235     -15.817   5.647  -9.444  1.00  0.79           H  
ATOM   3636 2HG2 THR A 235     -15.419   7.213  -8.698  1.00  0.79           H  
ATOM   3637 3HG2 THR A 235     -14.356   6.526  -9.948  1.00  0.79           H  
ATOM   3638  N   THR A 236     -14.275   7.736  -5.856  1.00  0.78           N  
ATOM   3639  CA  THR A 236     -14.892   8.906  -5.269  1.00  0.78           C  
ATOM   3640  C   THR A 236     -13.854   9.995  -5.071  1.00  0.78           C  
ATOM   3641  O   THR A 236     -14.086  11.155  -5.414  1.00  0.78           O  
ATOM   3642  CB  THR A 236     -15.545   8.541  -3.925  1.00  0.78           C  
ATOM   3643  CG2 THR A 236     -16.143   9.770  -3.254  1.00  0.78           C  
ATOM   3644  OG1 THR A 236     -16.569   7.564  -4.157  1.00  0.78           O  
ATOM   3645  H   THR A 236     -14.356   6.850  -5.356  1.00  0.78           H  
ATOM   3646  HA  THR A 236     -15.657   9.278  -5.945  1.00  0.78           H  
ATOM   3647  HB  THR A 236     -14.795   8.111  -3.263  1.00  0.78           H  
ATOM   3648  HG1 THR A 236     -16.142   6.720  -4.431  1.00  0.78           H  
ATOM   3649 1HG2 THR A 236     -16.594   9.480  -2.306  1.00  0.78           H  
ATOM   3650 2HG2 THR A 236     -15.356  10.495  -3.073  1.00  0.78           H  
ATOM   3651 3HG2 THR A 236     -16.901  10.208  -3.899  1.00  0.78           H  
ATOM   3652  N   SER A 237     -12.690   9.617  -4.551  1.00  0.76           N  
ATOM   3653  CA  SER A 237     -11.637  10.571  -4.287  1.00  0.76           C  
ATOM   3654  C   SER A 237     -11.185  11.235  -5.579  1.00  0.76           C  
ATOM   3655  O   SER A 237     -10.995  12.452  -5.615  1.00  0.76           O  
ATOM   3656  CB  SER A 237     -10.462   9.859  -3.670  1.00  0.76           C  
ATOM   3657  OG  SER A 237     -10.801   9.288  -2.450  1.00  0.76           O  
ATOM   3658  H   SER A 237     -12.546   8.644  -4.294  1.00  0.76           H  
ATOM   3659  HA  SER A 237     -12.012  11.335  -3.606  1.00  0.76           H  
ATOM   3660 1HB  SER A 237     -10.112   9.090  -4.341  1.00  0.76           H  
ATOM   3661 2HB  SER A 237      -9.657  10.564  -3.525  1.00  0.76           H  
ATOM   3662  HG  SER A 237     -11.441   8.567  -2.681  1.00  0.76           H  
ATOM   3663  N   GLN A 238     -11.052  10.453  -6.658  1.00  0.75           N  
ATOM   3664  CA  GLN A 238     -10.619  11.022  -7.925  1.00  0.75           C  
ATOM   3665  C   GLN A 238     -11.667  11.975  -8.478  1.00  0.75           C  
ATOM   3666  O   GLN A 238     -11.323  13.031  -9.016  1.00  0.75           O  
ATOM   3667  CB  GLN A 238     -10.338   9.926  -8.951  1.00  0.75           C  
ATOM   3668  CG  GLN A 238      -9.701  10.437 -10.247  1.00  0.75           C  
ATOM   3669  CD  GLN A 238      -8.299  11.065 -10.040  1.00  0.75           C  
ATOM   3670  NE2 GLN A 238      -8.127  12.296 -10.522  1.00  0.75           N  
ATOM   3671  OE1 GLN A 238      -7.392  10.444  -9.478  1.00  0.75           O  
ATOM   3672  H   GLN A 238     -11.211   9.447  -6.585  1.00  0.75           H  
ATOM   3673  HA  GLN A 238      -9.704  11.587  -7.756  1.00  0.75           H  
ATOM   3674 1HB  GLN A 238      -9.702   9.159  -8.522  1.00  0.75           H  
ATOM   3675 2HB  GLN A 238     -11.282   9.441  -9.212  1.00  0.75           H  
ATOM   3676 1HG  GLN A 238      -9.603   9.602 -10.937  1.00  0.75           H  
ATOM   3677 2HG  GLN A 238     -10.358  11.197 -10.675  1.00  0.75           H  
ATOM   3678 1HE2 GLN A 238      -7.238  12.752 -10.439  1.00  0.75           H  
ATOM   3679 2HE2 GLN A 238      -8.884  12.760 -10.981  1.00  0.75           H  
ATOM   3680  N   LEU A 239     -12.948  11.639  -8.317  1.00  0.74           N  
ATOM   3681  CA  LEU A 239     -13.999  12.518  -8.809  1.00  0.74           C  
ATOM   3682  C   LEU A 239     -13.968  13.834  -8.045  1.00  0.74           C  
ATOM   3683  O   LEU A 239     -14.060  14.917  -8.637  1.00  0.74           O  
ATOM   3684  CB  LEU A 239     -15.364  11.845  -8.632  1.00  0.74           C  
ATOM   3685  CG  LEU A 239     -15.617  10.624  -9.532  1.00  0.74           C  
ATOM   3686  CD1 LEU A 239     -16.903   9.942  -9.103  1.00  0.74           C  
ATOM   3687  CD2 LEU A 239     -15.688  11.070 -10.974  1.00  0.74           C  
ATOM   3688  H   LEU A 239     -13.190  10.748  -7.879  1.00  0.74           H  
ATOM   3689  HA  LEU A 239     -13.826  12.714  -9.864  1.00  0.74           H  
ATOM   3690 1HB  LEU A 239     -15.451  11.514  -7.599  1.00  0.74           H  
ATOM   3691 2HB  LEU A 239     -16.143  12.579  -8.825  1.00  0.74           H  
ATOM   3692  HG  LEU A 239     -14.807   9.918  -9.424  1.00  0.74           H  
ATOM   3693 1HD1 LEU A 239     -17.079   9.072  -9.732  1.00  0.74           H  
ATOM   3694 2HD1 LEU A 239     -16.814   9.627  -8.064  1.00  0.74           H  
ATOM   3695 3HD1 LEU A 239     -17.733  10.638  -9.202  1.00  0.74           H  
ATOM   3696 1HD2 LEU A 239     -15.861  10.204 -11.613  1.00  0.74           H  
ATOM   3697 2HD2 LEU A 239     -16.506  11.781 -11.096  1.00  0.74           H  
ATOM   3698 3HD2 LEU A 239     -14.748  11.546 -11.251  1.00  0.74           H  
ATOM   3699  N   LEU A 240     -13.761  13.742  -6.733  1.00  0.74           N  
ATOM   3700  CA  LEU A 240     -13.704  14.924  -5.898  1.00  0.74           C  
ATOM   3701  C   LEU A 240     -12.479  15.768  -6.257  1.00  0.74           C  
ATOM   3702  O   LEU A 240     -12.539  17.005  -6.265  1.00  0.74           O  
ATOM   3703  CB  LEU A 240     -13.688  14.516  -4.426  1.00  0.74           C  
ATOM   3704  CG  LEU A 240     -14.966  13.878  -3.892  1.00  0.74           C  
ATOM   3705  CD1 LEU A 240     -14.728  13.354  -2.460  1.00  0.74           C  
ATOM   3706  CD2 LEU A 240     -16.054  14.902  -3.926  1.00  0.74           C  
ATOM   3707  H   LEU A 240     -13.685  12.821  -6.299  1.00  0.74           H  
ATOM   3708  HA  LEU A 240     -14.597  15.517  -6.080  1.00  0.74           H  
ATOM   3709 1HB  LEU A 240     -12.845  13.852  -4.234  1.00  0.74           H  
ATOM   3710 2HB  LEU A 240     -13.576  15.385  -3.876  1.00  0.74           H  
ATOM   3711  HG  LEU A 240     -15.250  13.048  -4.519  1.00  0.74           H  
ATOM   3712 1HD1 LEU A 240     -15.642  12.897  -2.077  1.00  0.74           H  
ATOM   3713 2HD1 LEU A 240     -13.933  12.611  -2.477  1.00  0.74           H  
ATOM   3714 3HD1 LEU A 240     -14.441  14.170  -1.816  1.00  0.74           H  
ATOM   3715 1HD2 LEU A 240     -16.962  14.456  -3.571  1.00  0.74           H  
ATOM   3716 2HD2 LEU A 240     -15.787  15.750  -3.293  1.00  0.74           H  
ATOM   3717 3HD2 LEU A 240     -16.197  15.242  -4.947  1.00  0.74           H  
ATOM   3718  N   LEU A 241     -11.369  15.110  -6.583  1.00  0.74           N  
ATOM   3719  CA  LEU A 241     -10.165  15.832  -6.943  1.00  0.74           C  
ATOM   3720  C   LEU A 241     -10.404  16.528  -8.272  1.00  0.74           C  
ATOM   3721  O   LEU A 241     -10.063  17.702  -8.423  1.00  0.74           O  
ATOM   3722  CB  LEU A 241      -8.958  14.893  -6.990  1.00  0.74           C  
ATOM   3723  CG  LEU A 241      -7.598  15.565  -7.176  1.00  0.74           C  
ATOM   3724  CD1 LEU A 241      -7.358  16.544  -6.012  1.00  0.74           C  
ATOM   3725  CD2 LEU A 241      -6.524  14.512  -7.190  1.00  0.74           C  
ATOM   3726  H   LEU A 241     -11.349  14.092  -6.536  1.00  0.74           H  
ATOM   3727  HA  LEU A 241      -9.975  16.608  -6.219  1.00  0.74           H  
ATOM   3728 1HB  LEU A 241      -8.930  14.316  -6.064  1.00  0.74           H  
ATOM   3729 2HB  LEU A 241      -9.099  14.197  -7.819  1.00  0.74           H  
ATOM   3730  HG  LEU A 241      -7.587  16.129  -8.119  1.00  0.74           H  
ATOM   3731 1HD1 LEU A 241      -6.392  17.021  -6.142  1.00  0.74           H  
ATOM   3732 2HD1 LEU A 241      -8.136  17.300  -6.002  1.00  0.74           H  
ATOM   3733 3HD1 LEU A 241      -7.371  15.995  -5.070  1.00  0.74           H  
ATOM   3734 1HD2 LEU A 241      -5.555  14.985  -7.318  1.00  0.74           H  
ATOM   3735 2HD2 LEU A 241      -6.548  13.976  -6.244  1.00  0.74           H  
ATOM   3736 3HD2 LEU A 241      -6.708  13.821  -8.014  1.00  0.74           H  
ATOM   3737  N   GLY A 242     -11.068  15.848  -9.208  1.00  0.76           N  
ATOM   3738  CA  GLY A 242     -11.358  16.457 -10.493  1.00  0.76           C  
ATOM   3739  C   GLY A 242     -12.136  17.755 -10.291  1.00  0.76           C  
ATOM   3740  O   GLY A 242     -11.896  18.739 -10.992  1.00  0.76           O  
ATOM   3741  H   GLY A 242     -11.340  14.881  -9.041  1.00  0.76           H  
ATOM   3742 1HA  GLY A 242     -10.427  16.653 -11.023  1.00  0.76           H  
ATOM   3743 2HA  GLY A 242     -11.943  15.762 -11.096  1.00  0.76           H  
ATOM   3744  N   ARG A 243     -13.025  17.786  -9.291  1.00  0.81           N  
ATOM   3745  CA  ARG A 243     -13.784  18.997  -8.989  1.00  0.81           C  
ATOM   3746  C   ARG A 243     -12.836  20.111  -8.497  1.00  0.81           C  
ATOM   3747  O   ARG A 243     -13.041  21.282  -8.808  1.00  0.81           O  
ATOM   3748  CB  ARG A 243     -14.880  18.688  -7.966  1.00  0.81           C  
ATOM   3749  CG  ARG A 243     -15.970  17.787  -8.535  1.00  0.81           C  
ATOM   3750  CD  ARG A 243     -16.996  17.375  -7.547  1.00  0.81           C  
ATOM   3751  NE  ARG A 243     -17.889  16.389  -8.135  1.00  0.81           N  
ATOM   3752  CZ  ARG A 243     -18.870  15.702  -7.503  1.00  0.81           C  
ATOM   3753  NH1 ARG A 243     -19.147  15.880  -6.223  1.00  0.81           N1+
ATOM   3754  NH2 ARG A 243     -19.576  14.824  -8.194  1.00  0.81           N  
ATOM   3755  H   ARG A 243     -13.206  16.926  -8.769  1.00  0.81           H  
ATOM   3756  HA  ARG A 243     -14.267  19.339  -9.904  1.00  0.81           H  
ATOM   3757 1HB  ARG A 243     -14.468  18.208  -7.094  1.00  0.81           H  
ATOM   3758 2HB  ARG A 243     -15.356  19.617  -7.639  1.00  0.81           H  
ATOM   3759 1HG  ARG A 243     -16.480  18.323  -9.333  1.00  0.81           H  
ATOM   3760 2HG  ARG A 243     -15.514  16.893  -8.943  1.00  0.81           H  
ATOM   3761 1HD  ARG A 243     -16.528  16.945  -6.668  1.00  0.81           H  
ATOM   3762 2HD  ARG A 243     -17.586  18.240  -7.265  1.00  0.81           H  
ATOM   3763  HE  ARG A 243     -17.752  16.188  -9.114  1.00  0.81           H  
ATOM   3764 1HH1 ARG A 243     -18.640  16.559  -5.649  1.00  0.81           H  
ATOM   3765 2HH1 ARG A 243     -19.894  15.353  -5.800  1.00  0.81           H  
ATOM   3766 1HH2 ARG A 243     -19.381  14.682  -9.174  1.00  0.81           H  
ATOM   3767 2HH2 ARG A 243     -20.316  14.309  -7.748  1.00  0.81           H  
ATOM   3768  N   MET A 244     -11.770  19.738  -7.765  1.00  0.87           N  
ATOM   3769  CA  MET A 244     -10.780  20.713  -7.268  1.00  0.87           C  
ATOM   3770  C   MET A 244      -9.886  21.262  -8.388  1.00  0.87           C  
ATOM   3771  O   MET A 244      -9.298  22.340  -8.250  1.00  0.87           O  
ATOM   3772  CB  MET A 244      -9.864  20.084  -6.227  1.00  0.87           C  
ATOM   3773  CG  MET A 244     -10.510  19.684  -4.943  1.00  0.87           C  
ATOM   3774  SD  MET A 244     -11.293  21.015  -4.086  1.00  0.87           S  
ATOM   3775  CE  MET A 244      -9.889  21.989  -3.600  1.00  0.87           C  
ATOM   3776  H   MET A 244     -11.667  18.749  -7.523  1.00  0.87           H  
ATOM   3777  HA  MET A 244     -11.310  21.542  -6.818  1.00  0.87           H  
ATOM   3778 1HB  MET A 244      -9.385  19.214  -6.649  1.00  0.87           H  
ATOM   3779 2HB  MET A 244      -9.072  20.789  -5.985  1.00  0.87           H  
ATOM   3780 1HG  MET A 244     -11.261  18.941  -5.174  1.00  0.87           H  
ATOM   3781 2HG  MET A 244      -9.767  19.234  -4.285  1.00  0.87           H  
ATOM   3782 1HE  MET A 244     -10.240  22.856  -3.051  1.00  0.87           H  
ATOM   3783 2HE  MET A 244      -9.235  21.395  -2.963  1.00  0.87           H  
ATOM   3784 3HE  MET A 244      -9.345  22.311  -4.484  1.00  0.87           H  
ATOM   3785  N   ASP A 245      -9.723  20.479  -9.461  1.00  0.96           N  
ATOM   3786  CA  ASP A 245      -8.869  20.877 -10.584  1.00  0.96           C  
ATOM   3787  C   ASP A 245      -9.596  21.517 -11.770  1.00  0.96           C  
ATOM   3788  O   ASP A 245      -9.030  22.368 -12.461  1.00  0.96           O  
ATOM   3789  CB  ASP A 245      -8.084  19.682 -11.140  1.00  0.96           C  
ATOM   3790  CG  ASP A 245      -7.077  19.076 -10.174  1.00  0.96           C  
ATOM   3791  OD1 ASP A 245      -6.255  19.818  -9.662  1.00  0.96           O  
ATOM   3792  OD2 ASP A 245      -7.083  17.884  -9.992  1.00  0.96           O1-
ATOM   3793  H   ASP A 245     -10.195  19.573  -9.469  1.00  0.96           H  
ATOM   3794  HA  ASP A 245      -8.153  21.607 -10.211  1.00  0.96           H  
ATOM   3795 1HB  ASP A 245      -8.797  18.902 -11.424  1.00  0.96           H  
ATOM   3796 2HB  ASP A 245      -7.562  19.984 -12.046  1.00  0.96           H  
ATOM   3797  N   GLY A 246     -10.818  21.080 -12.037  1.00  1.04           N  
ATOM   3798  CA  GLY A 246     -11.545  21.519 -13.215  1.00  1.04           C  
ATOM   3799  C   GLY A 246     -12.304  22.826 -13.007  1.00  1.04           C  
ATOM   3800  O   GLY A 246     -12.155  23.480 -11.975  1.00  1.04           O  
ATOM   3801  H   GLY A 246     -11.246  20.380 -11.438  1.00  1.04           H  
ATOM   3802 1HA  GLY A 246     -10.828  21.632 -14.026  1.00  1.04           H  
ATOM   3803 2HA  GLY A 246     -12.239  20.729 -13.498  1.00  1.04           H  
ATOM   3804  N   PRO A 247     -13.120  23.229 -13.994  1.00  1.09           N  
ATOM   3805  CA  PRO A 247     -13.927  24.435 -14.024  1.00  1.09           C  
ATOM   3806  C   PRO A 247     -14.900  24.486 -12.863  1.00  1.09           C  
ATOM   3807  O   PRO A 247     -15.437  23.460 -12.437  1.00  1.09           O  
ATOM   3808  CB  PRO A 247     -14.681  24.307 -15.354  1.00  1.09           C  
ATOM   3809  CG  PRO A 247     -13.820  23.401 -16.202  1.00  1.09           C  
ATOM   3810  CD  PRO A 247     -13.225  22.415 -15.229  1.00  1.09           C  
ATOM   3811  HA  PRO A 247     -13.267  25.315 -14.019  1.00  1.09           H  
ATOM   3812 1HB  PRO A 247     -15.687  23.896 -15.173  1.00  1.09           H  
ATOM   3813 2HB  PRO A 247     -14.820  25.301 -15.801  1.00  1.09           H  
ATOM   3814 1HG  PRO A 247     -14.430  22.913 -16.980  1.00  1.09           H  
ATOM   3815 2HG  PRO A 247     -13.054  23.991 -16.726  1.00  1.09           H  
ATOM   3816 1HD  PRO A 247     -13.903  21.560 -15.076  1.00  1.09           H  
ATOM   3817 2HD  PRO A 247     -12.250  22.111 -15.616  1.00  1.09           H  
ATOM   3818  N   ARG A 248     -15.202  25.690 -12.396  1.00  1.10           N  
ATOM   3819  CA  ARG A 248     -16.141  25.858 -11.289  1.00  1.10           C  
ATOM   3820  C   ARG A 248     -17.579  25.669 -11.761  1.00  1.10           C  
ATOM   3821  O   ARG A 248     -18.330  26.628 -11.949  1.00  1.10           O  
ATOM   3822  CB  ARG A 248     -15.974  27.228 -10.651  1.00  1.10           C  
ATOM   3823  CG  ARG A 248     -14.635  27.451  -9.955  1.00  1.10           C  
ATOM   3824  CD  ARG A 248     -14.521  28.830  -9.420  1.00  1.10           C  
ATOM   3825  NE  ARG A 248     -13.255  29.051  -8.737  1.00  1.10           N  
ATOM   3826  CZ  ARG A 248     -12.910  30.200  -8.124  1.00  1.10           C  
ATOM   3827  NH1 ARG A 248     -13.744  31.214  -8.112  1.00  1.10           N1+
ATOM   3828  NH2 ARG A 248     -11.734  30.308  -7.536  1.00  1.10           N  
ATOM   3829  H   ARG A 248     -14.754  26.505 -12.791  1.00  1.10           H  
ATOM   3830  HA  ARG A 248     -15.925  25.099 -10.533  1.00  1.10           H  
ATOM   3831 1HB  ARG A 248     -16.090  28.003 -11.408  1.00  1.10           H  
ATOM   3832 2HB  ARG A 248     -16.759  27.376  -9.908  1.00  1.10           H  
ATOM   3833 1HG  ARG A 248     -14.539  26.750  -9.120  1.00  1.10           H  
ATOM   3834 2HG  ARG A 248     -13.820  27.284 -10.661  1.00  1.10           H  
ATOM   3835 1HD  ARG A 248     -14.586  29.538 -10.245  1.00  1.10           H  
ATOM   3836 2HD  ARG A 248     -15.329  29.023  -8.721  1.00  1.10           H  
ATOM   3837  HE  ARG A 248     -12.588  28.290  -8.724  1.00  1.10           H  
ATOM   3838 1HH1 ARG A 248     -14.647  31.132  -8.559  1.00  1.10           H  
ATOM   3839 2HH1 ARG A 248     -13.489  32.073  -7.648  1.00  1.10           H  
ATOM   3840 1HH2 ARG A 248     -11.089  29.529  -7.541  1.00  1.10           H  
ATOM   3841 2HH2 ARG A 248     -11.477  31.169  -7.077  1.00  1.10           H  
ATOM   3842  N   ARG A 249     -17.933  24.409 -11.968  1.00  1.05           N  
ATOM   3843  CA  ARG A 249     -19.223  23.994 -12.490  1.00  1.05           C  
ATOM   3844  C   ARG A 249     -20.360  24.496 -11.582  1.00  1.05           C  
ATOM   3845  O   ARG A 249     -20.231  24.394 -10.358  1.00  1.05           O  
ATOM   3846  CB  ARG A 249     -19.272  22.472 -12.582  1.00  1.05           C  
ATOM   3847  CG  ARG A 249     -20.537  21.882 -13.200  1.00  1.05           C  
ATOM   3848  CD  ARG A 249     -20.444  20.399 -13.344  1.00  1.05           C  
ATOM   3849  NE  ARG A 249     -21.658  19.828 -13.906  1.00  1.05           N  
ATOM   3850  CZ  ARG A 249     -21.840  18.518 -14.180  1.00  1.05           C  
ATOM   3851  NH1 ARG A 249     -20.881  17.652 -13.939  1.00  1.05           N1+
ATOM   3852  NH2 ARG A 249     -22.987  18.105 -14.693  1.00  1.05           N  
ATOM   3853  H   ARG A 249     -17.208  23.711 -11.796  1.00  1.05           H  
ATOM   3854  HA  ARG A 249     -19.297  24.373 -13.497  1.00  1.05           H  
ATOM   3855 1HB  ARG A 249     -18.423  22.123 -13.172  1.00  1.05           H  
ATOM   3856 2HB  ARG A 249     -19.164  22.048 -11.582  1.00  1.05           H  
ATOM   3857 1HG  ARG A 249     -21.396  22.118 -12.564  1.00  1.05           H  
ATOM   3858 2HG  ARG A 249     -20.691  22.306 -14.189  1.00  1.05           H  
ATOM   3859 1HD  ARG A 249     -19.614  20.151 -14.005  1.00  1.05           H  
ATOM   3860 2HD  ARG A 249     -20.273  19.946 -12.373  1.00  1.05           H  
ATOM   3861  HE  ARG A 249     -22.424  20.461 -14.103  1.00  1.05           H  
ATOM   3862 1HH1 ARG A 249     -20.005  17.964 -13.546  1.00  1.05           H  
ATOM   3863 2HH1 ARG A 249     -21.022  16.673 -14.146  1.00  1.05           H  
ATOM   3864 1HH2 ARG A 249     -23.726  18.768 -14.880  1.00  1.05           H  
ATOM   3865 2HH2 ARG A 249     -23.124  17.126 -14.900  1.00  1.05           H  
ATOM   3866  N   PRO A 250     -21.443  25.088 -12.138  1.00  0.98           N  
ATOM   3867  CA  PRO A 250     -22.627  25.574 -11.436  1.00  0.98           C  
ATOM   3868  C   PRO A 250     -23.351  24.492 -10.656  1.00  0.98           C  
ATOM   3869  O   PRO A 250     -23.331  23.321 -11.031  1.00  0.98           O  
ATOM   3870  CB  PRO A 250     -23.525  26.067 -12.578  1.00  0.98           C  
ATOM   3871  CG  PRO A 250     -22.585  26.415 -13.695  1.00  0.98           C  
ATOM   3872  CD  PRO A 250     -21.449  25.428 -13.588  1.00  0.98           C  
ATOM   3873  HA  PRO A 250     -22.337  26.401 -10.773  1.00  0.98           H  
ATOM   3874 1HB  PRO A 250     -24.247  25.283 -12.847  1.00  0.98           H  
ATOM   3875 2HB  PRO A 250     -24.114  26.933 -12.236  1.00  0.98           H  
ATOM   3876 1HG  PRO A 250     -23.113  26.347 -14.661  1.00  0.98           H  
ATOM   3877 2HG  PRO A 250     -22.246  27.456 -13.595  1.00  0.98           H  
ATOM   3878 1HD  PRO A 250     -21.630  24.546 -14.214  1.00  0.98           H  
ATOM   3879 2HD  PRO A 250     -20.545  25.991 -13.874  1.00  0.98           H  
ATOM   3880  N   VAL A 251     -24.010  24.918  -9.585  1.00  0.91           N  
ATOM   3881  CA  VAL A 251     -24.809  24.051  -8.721  1.00  0.91           C  
ATOM   3882  C   VAL A 251     -26.125  23.611  -9.339  1.00  0.91           C  
ATOM   3883  O   VAL A 251     -26.855  24.427  -9.908  1.00  0.91           O  
ATOM   3884  CB  VAL A 251     -25.169  24.786  -7.421  1.00  0.91           C  
ATOM   3885  CG1 VAL A 251     -26.115  23.945  -6.601  1.00  0.91           C  
ATOM   3886  CG2 VAL A 251     -23.967  25.060  -6.640  1.00  0.91           C  
ATOM   3887  H   VAL A 251     -23.958  25.896  -9.349  1.00  0.91           H  
ATOM   3888  HA  VAL A 251     -24.219  23.163  -8.483  1.00  0.91           H  
ATOM   3889  HB  VAL A 251     -25.664  25.719  -7.660  1.00  0.91           H  
ATOM   3890 1HG1 VAL A 251     -26.351  24.485  -5.707  1.00  0.91           H  
ATOM   3891 2HG1 VAL A 251     -27.022  23.764  -7.142  1.00  0.91           H  
ATOM   3892 3HG1 VAL A 251     -25.649  23.002  -6.349  1.00  0.91           H  
ATOM   3893 1HG2 VAL A 251     -24.238  25.580  -5.720  1.00  0.91           H  
ATOM   3894 2HG2 VAL A 251     -23.508  24.126  -6.402  1.00  0.91           H  
ATOM   3895 3HG2 VAL A 251     -23.276  25.673  -7.216  1.00  0.91           H  
ATOM   3896  N   LYS A 252     -26.425  22.321  -9.229  1.00  0.85           N  
ATOM   3897  CA  LYS A 252     -27.702  21.803  -9.679  1.00  0.85           C  
ATOM   3898  C   LYS A 252     -28.671  21.901  -8.519  1.00  0.85           C  
ATOM   3899  O   LYS A 252     -28.342  21.489  -7.412  1.00  0.85           O  
ATOM   3900  CB  LYS A 252     -27.597  20.350 -10.133  1.00  0.85           C  
ATOM   3901  CG  LYS A 252     -28.915  19.762 -10.634  1.00  0.85           C  
ATOM   3902  CD  LYS A 252     -28.745  18.330 -11.110  1.00  0.85           C  
ATOM   3903  CE  LYS A 252     -30.081  17.737 -11.533  1.00  0.85           C  
ATOM   3904  NZ  LYS A 252     -29.940  16.337 -12.024  1.00  0.85           N1+
ATOM   3905  H   LYS A 252     -25.771  21.687  -8.764  1.00  0.85           H  
ATOM   3906  HA  LYS A 252     -28.077  22.417 -10.498  1.00  0.85           H  
ATOM   3907 1HB  LYS A 252     -26.869  20.278 -10.940  1.00  0.85           H  
ATOM   3908 2HB  LYS A 252     -27.235  19.731  -9.309  1.00  0.85           H  
ATOM   3909 1HG  LYS A 252     -29.654  19.779  -9.827  1.00  0.85           H  
ATOM   3910 2HG  LYS A 252     -29.292  20.367 -11.456  1.00  0.85           H  
ATOM   3911 1HD  LYS A 252     -28.054  18.301 -11.953  1.00  0.85           H  
ATOM   3912 2HD  LYS A 252     -28.329  17.731 -10.298  1.00  0.85           H  
ATOM   3913 1HE  LYS A 252     -30.758  17.746 -10.677  1.00  0.85           H  
ATOM   3914 2HE  LYS A 252     -30.509  18.349 -12.327  1.00  0.85           H  
ATOM   3915 1HZ  LYS A 252     -30.846  15.981 -12.291  1.00  0.85           H  
ATOM   3916 2HZ  LYS A 252     -29.323  16.321 -12.825  1.00  0.85           H  
ATOM   3917 3HZ  LYS A 252     -29.555  15.760 -11.291  1.00  0.85           H  
ATOM   3918  N   TYR A 253     -29.836  22.478  -8.732  1.00  0.81           N  
ATOM   3919  CA  TYR A 253     -30.775  22.559  -7.624  1.00  0.81           C  
ATOM   3920  C   TYR A 253     -31.860  21.518  -7.726  1.00  0.81           C  
ATOM   3921  O   TYR A 253     -32.346  21.209  -8.817  1.00  0.81           O  
ATOM   3922  CB  TYR A 253     -31.341  23.961  -7.486  1.00  0.81           C  
ATOM   3923  CG  TYR A 253     -30.315  24.889  -6.962  1.00  0.81           C  
ATOM   3924  CD1 TYR A 253     -29.473  25.590  -7.814  1.00  0.81           C  
ATOM   3925  CD2 TYR A 253     -30.183  25.003  -5.598  1.00  0.81           C  
ATOM   3926  CE1 TYR A 253     -28.500  26.411  -7.281  1.00  0.81           C  
ATOM   3927  CE2 TYR A 253     -29.220  25.807  -5.070  1.00  0.81           C  
ATOM   3928  CZ  TYR A 253     -28.377  26.510  -5.895  1.00  0.81           C  
ATOM   3929  OH  TYR A 253     -27.388  27.278  -5.336  1.00  0.81           O  
ATOM   3930  H   TYR A 253     -30.076  22.839  -9.645  1.00  0.81           H  
ATOM   3931  HA  TYR A 253     -30.237  22.353  -6.698  1.00  0.81           H  
ATOM   3932 1HB  TYR A 253     -31.680  24.327  -8.454  1.00  0.81           H  
ATOM   3933 2HB  TYR A 253     -32.175  23.957  -6.821  1.00  0.81           H  
ATOM   3934  HD1 TYR A 253     -29.568  25.486  -8.895  1.00  0.81           H  
ATOM   3935  HD2 TYR A 253     -30.841  24.433  -4.936  1.00  0.81           H  
ATOM   3936  HE1 TYR A 253     -27.824  26.956  -7.940  1.00  0.81           H  
ATOM   3937  HE2 TYR A 253     -29.105  25.882  -3.987  1.00  0.81           H  
ATOM   3938  HH  TYR A 253     -27.095  26.839  -4.497  1.00  0.81           H  
ATOM   3939  N   GLU A 254     -32.257  21.015  -6.569  1.00  0.79           N  
ATOM   3940  CA  GLU A 254     -33.293  20.010  -6.464  1.00  0.79           C  
ATOM   3941  C   GLU A 254     -34.277  20.370  -5.355  1.00  0.79           C  
ATOM   3942  O   GLU A 254     -33.888  20.813  -4.273  1.00  0.79           O  
ATOM   3943  CB  GLU A 254     -32.633  18.656  -6.190  1.00  0.79           C  
ATOM   3944  CG  GLU A 254     -33.557  17.462  -6.199  1.00  0.79           C  
ATOM   3945  CD  GLU A 254     -32.818  16.172  -5.946  1.00  0.79           C  
ATOM   3946  OE1 GLU A 254     -31.960  16.176  -5.100  1.00  0.79           O  
ATOM   3947  OE2 GLU A 254     -33.128  15.173  -6.553  1.00  0.79           O1-
ATOM   3948  H   GLU A 254     -31.762  21.304  -5.725  1.00  0.79           H  
ATOM   3949  HA  GLU A 254     -33.837  19.964  -7.406  1.00  0.79           H  
ATOM   3950 1HB  GLU A 254     -31.866  18.480  -6.942  1.00  0.79           H  
ATOM   3951 2HB  GLU A 254     -32.135  18.690  -5.218  1.00  0.79           H  
ATOM   3952 1HG  GLU A 254     -34.314  17.588  -5.424  1.00  0.79           H  
ATOM   3953 2HG  GLU A 254     -34.063  17.408  -7.160  1.00  0.79           H  
ATOM   3954  N   GLU A 255     -35.557  20.213  -5.642  1.00  0.79           N  
ATOM   3955  CA  GLU A 255     -36.620  20.507  -4.687  1.00  0.79           C  
ATOM   3956  C   GLU A 255     -36.428  19.682  -3.415  1.00  0.79           C  
ATOM   3957  O   GLU A 255     -36.065  18.510  -3.493  1.00  0.79           O  
ATOM   3958  CB  GLU A 255     -37.982  20.246  -5.324  1.00  0.79           C  
ATOM   3959  CG  GLU A 255     -39.181  20.665  -4.486  1.00  0.79           C  
ATOM   3960  CD  GLU A 255     -40.493  20.490  -5.215  1.00  0.79           C  
ATOM   3961  OE1 GLU A 255     -40.481  20.024  -6.332  1.00  0.79           O  
ATOM   3962  OE2 GLU A 255     -41.510  20.831  -4.653  1.00  0.79           O1-
ATOM   3963  H   GLU A 255     -35.806  19.858  -6.555  1.00  0.79           H  
ATOM   3964  HA  GLU A 255     -36.569  21.559  -4.426  1.00  0.79           H  
ATOM   3965 1HB  GLU A 255     -38.043  20.773  -6.275  1.00  0.79           H  
ATOM   3966 2HB  GLU A 255     -38.083  19.181  -5.532  1.00  0.79           H  
ATOM   3967 1HG  GLU A 255     -39.208  20.061  -3.578  1.00  0.79           H  
ATOM   3968 2HG  GLU A 255     -39.063  21.707  -4.191  1.00  0.79           H  
ATOM   3969  N   ASP A 256     -36.646  20.295  -2.246  1.00  0.79           N  
ATOM   3970  CA  ASP A 256     -36.468  19.580  -0.986  1.00  0.79           C  
ATOM   3971  C   ASP A 256     -37.491  18.473  -0.884  1.00  0.79           C  
ATOM   3972  O   ASP A 256     -38.435  18.400  -1.667  1.00  0.79           O  
ATOM   3973  CB  ASP A 256     -36.573  20.537   0.221  1.00  0.79           C  
ATOM   3974  CG  ASP A 256     -35.890  20.030   1.516  1.00  0.79           C  
ATOM   3975  OD1 ASP A 256     -35.461  18.887   1.556  1.00  0.79           O  
ATOM   3976  OD2 ASP A 256     -35.776  20.811   2.429  1.00  0.79           O1-
ATOM   3977  H   ASP A 256     -36.944  21.261  -2.231  1.00  0.79           H  
ATOM   3978  HA  ASP A 256     -35.493  19.112  -0.984  1.00  0.79           H  
ATOM   3979 1HB  ASP A 256     -36.125  21.480  -0.045  1.00  0.79           H  
ATOM   3980 2HB  ASP A 256     -37.625  20.727   0.437  1.00  0.79           H  
ATOM   3981  N   VAL A 257     -37.306  17.594   0.075  1.00  0.79           N  
ATOM   3982  CA  VAL A 257     -38.233  16.491   0.169  1.00  0.79           C  
ATOM   3983  C   VAL A 257     -39.542  16.931   0.801  1.00  0.79           C  
ATOM   3984  O   VAL A 257     -39.608  17.370   1.955  1.00  0.79           O  
ATOM   3985  CB  VAL A 257     -37.617  15.340   0.969  1.00  0.79           C  
ATOM   3986  CG1 VAL A 257     -38.612  14.227   1.119  1.00  0.79           C  
ATOM   3987  CG2 VAL A 257     -36.377  14.879   0.296  1.00  0.79           C  
ATOM   3988  H   VAL A 257     -36.520  17.723   0.715  1.00  0.79           H  
ATOM   3989  HA  VAL A 257     -38.440  16.131  -0.840  1.00  0.79           H  
ATOM   3990  HB  VAL A 257     -37.365  15.681   1.942  1.00  0.79           H  
ATOM   3991 1HG1 VAL A 257     -38.174  13.425   1.700  1.00  0.79           H  
ATOM   3992 2HG1 VAL A 257     -39.492  14.607   1.626  1.00  0.79           H  
ATOM   3993 3HG1 VAL A 257     -38.893  13.851   0.137  1.00  0.79           H  
ATOM   3994 1HG2 VAL A 257     -35.947  14.078   0.882  1.00  0.79           H  
ATOM   3995 2HG2 VAL A 257     -36.622  14.530  -0.699  1.00  0.79           H  
ATOM   3996 3HG2 VAL A 257     -35.672  15.711   0.229  1.00  0.79           H  
ATOM   3997  N   ASN A 258     -40.613  16.779   0.043  1.00  0.80           N  
ATOM   3998  CA  ASN A 258     -41.920  17.222   0.495  1.00  0.80           C  
ATOM   3999  C   ASN A 258     -42.606  16.178   1.335  1.00  0.80           C  
ATOM   4000  O   ASN A 258     -43.520  15.488   0.880  1.00  0.80           O  
ATOM   4001  CB  ASN A 258     -42.796  17.628  -0.661  1.00  0.80           C  
ATOM   4002  CG  ASN A 258     -42.292  18.861  -1.354  1.00  0.80           C  
ATOM   4003  ND2 ASN A 258     -42.367  18.858  -2.657  1.00  0.80           N  
ATOM   4004  OD1 ASN A 258     -41.837  19.811  -0.708  1.00  0.80           O  
ATOM   4005  H   ASN A 258     -40.507  16.395  -0.886  1.00  0.80           H  
ATOM   4006  HA  ASN A 258     -41.788  18.098   1.132  1.00  0.80           H  
ATOM   4007 1HB  ASN A 258     -42.856  16.813  -1.380  1.00  0.80           H  
ATOM   4008 2HB  ASN A 258     -43.806  17.820  -0.292  1.00  0.80           H  
ATOM   4009 1HD2 ASN A 258     -42.043  19.659  -3.201  1.00  0.80           H  
ATOM   4010 2HD2 ASN A 258     -42.738  18.067  -3.136  1.00  0.80           H  
ATOM   4011  N   LEU A 259     -42.143  16.045   2.558  1.00  0.80           N  
ATOM   4012  CA  LEU A 259     -42.728  15.060   3.441  1.00  0.80           C  
ATOM   4013  C   LEU A 259     -44.174  15.507   3.570  1.00  0.80           C  
ATOM   4014  O   LEU A 259     -44.434  16.704   3.632  1.00  0.80           O  
ATOM   4015  CB  LEU A 259     -42.044  15.065   4.810  1.00  0.80           C  
ATOM   4016  CG  LEU A 259     -40.551  14.696   4.821  1.00  0.80           C  
ATOM   4017  CD1 LEU A 259     -40.044  14.752   6.250  1.00  0.80           C  
ATOM   4018  CD2 LEU A 259     -40.319  13.349   4.224  1.00  0.80           C  
ATOM   4019  H   LEU A 259     -41.357  16.631   2.834  1.00  0.80           H  
ATOM   4020  HA  LEU A 259     -42.681  14.070   2.988  1.00  0.80           H  
ATOM   4021 1HB  LEU A 259     -42.126  16.073   5.221  1.00  0.80           H  
ATOM   4022 2HB  LEU A 259     -42.572  14.400   5.470  1.00  0.80           H  
ATOM   4023  HG  LEU A 259     -40.010  15.439   4.234  1.00  0.80           H  
ATOM   4024 1HD1 LEU A 259     -38.977  14.524   6.274  1.00  0.80           H  
ATOM   4025 2HD1 LEU A 259     -40.220  15.744   6.662  1.00  0.80           H  
ATOM   4026 3HD1 LEU A 259     -40.585  14.016   6.845  1.00  0.80           H  
ATOM   4027 1HD2 LEU A 259     -39.266  13.154   4.238  1.00  0.80           H  
ATOM   4028 2HD2 LEU A 259     -40.827  12.595   4.796  1.00  0.80           H  
ATOM   4029 3HD2 LEU A 259     -40.683  13.326   3.202  1.00  0.80           H  
ATOM   4030  N   GLY A 260     -45.127  14.594   3.604  1.00  0.81           N  
ATOM   4031  CA  GLY A 260     -46.505  15.075   3.665  1.00  0.81           C  
ATOM   4032  C   GLY A 260     -46.843  15.543   5.059  1.00  0.81           C  
ATOM   4033  O   GLY A 260     -45.987  15.509   5.943  1.00  0.81           O  
ATOM   4034  H   GLY A 260     -44.912  13.609   3.558  1.00  0.81           H  
ATOM   4035 1HA  GLY A 260     -46.644  15.893   2.957  1.00  0.81           H  
ATOM   4036 2HA  GLY A 260     -47.189  14.279   3.370  1.00  0.81           H  
ATOM   4037  N   SER A 261     -48.084  15.956   5.264  1.00  0.82           N  
ATOM   4038  CA  SER A 261     -48.565  16.424   6.568  1.00  0.82           C  
ATOM   4039  C   SER A 261     -49.625  15.462   7.063  1.00  0.82           C  
ATOM   4040  O   SER A 261     -50.010  14.533   6.355  1.00  0.82           O  
ATOM   4041  CB  SER A 261     -49.078  17.857   6.533  1.00  0.82           C  
ATOM   4042  OG  SER A 261     -48.043  18.767   6.264  1.00  0.82           O  
ATOM   4043  H   SER A 261     -48.744  15.936   4.477  1.00  0.82           H  
ATOM   4044  HA  SER A 261     -47.741  16.400   7.279  1.00  0.82           H  
ATOM   4045 1HB  SER A 261     -49.838  17.954   5.774  1.00  0.82           H  
ATOM   4046 2HB  SER A 261     -49.538  18.105   7.489  1.00  0.82           H  
ATOM   4047  HG  SER A 261     -48.343  19.649   6.608  1.00  0.82           H  
ATOM   4048  N   GLY A 262     -50.055  15.625   8.295  1.00  0.85           N  
ATOM   4049  CA  GLY A 262     -51.056  14.698   8.807  1.00  0.85           C  
ATOM   4050  C   GLY A 262     -50.378  13.534   9.507  1.00  0.85           C  
ATOM   4051  O   GLY A 262     -49.335  13.722  10.113  1.00  0.85           O  
ATOM   4052  H   GLY A 262     -49.694  16.401   8.860  1.00  0.85           H  
ATOM   4053 1HA  GLY A 262     -51.700  15.217   9.516  1.00  0.85           H  
ATOM   4054 2HA  GLY A 262     -51.684  14.335   7.995  1.00  0.85           H  
ATOM   4055  N   THR A 263     -51.009  12.374   9.523  1.00  0.91           N  
ATOM   4056  CA  THR A 263     -50.532  11.265  10.351  1.00  0.91           C  
ATOM   4057  C   THR A 263     -50.397   9.941   9.632  1.00  0.91           C  
ATOM   4058  O   THR A 263     -50.840   9.806   8.496  1.00  0.91           O  
ATOM   4059  CB  THR A 263     -51.522  11.049  11.482  1.00  0.91           C  
ATOM   4060  CG2 THR A 263     -51.725  12.350  12.302  1.00  0.91           C  
ATOM   4061  OG1 THR A 263     -52.768  10.635  10.902  1.00  0.91           O  
ATOM   4062  H   THR A 263     -51.851  12.257   8.978  1.00  0.91           H  
ATOM   4063  HA  THR A 263     -49.555  11.526  10.760  1.00  0.91           H  
ATOM   4064  HB  THR A 263     -51.151  10.256  12.117  1.00  0.91           H  
ATOM   4065  HG1 THR A 263     -52.695   9.704  10.555  1.00  0.91           H  
ATOM   4066 1HG2 THR A 263     -52.433  12.175  13.097  1.00  0.91           H  
ATOM   4067 2HG2 THR A 263     -50.771  12.658  12.730  1.00  0.91           H  
ATOM   4068 3HG2 THR A 263     -52.109  13.141  11.665  1.00  0.91           H  
ATOM   4069  N   ARG A 264     -49.830   8.947  10.330  1.00  1.02           N  
ATOM   4070  CA  ARG A 264     -49.835   7.575   9.820  1.00  1.02           C  
ATOM   4071  C   ARG A 264     -50.340   6.532  10.815  1.00  1.02           C  
ATOM   4072  O   ARG A 264     -50.083   6.588  12.019  1.00  1.02           O  
ATOM   4073  CB  ARG A 264     -48.476   7.109   9.359  1.00  1.02           C  
ATOM   4074  CG  ARG A 264     -47.973   7.690   8.087  1.00  1.02           C  
ATOM   4075  CD  ARG A 264     -46.689   7.067   7.775  1.00  1.02           C  
ATOM   4076  NE  ARG A 264     -46.880   5.642   7.589  1.00  1.02           N  
ATOM   4077  CZ  ARG A 264     -45.976   4.705   7.895  1.00  1.02           C  
ATOM   4078  NH1 ARG A 264     -44.815   5.022   8.352  1.00  1.02           N1+
ATOM   4079  NH2 ARG A 264     -46.247   3.433   7.775  1.00  1.02           N  
ATOM   4080  H   ARG A 264     -49.411   9.142  11.240  1.00  1.02           H  
ATOM   4081  HA  ARG A 264     -50.501   7.546   8.957  1.00  1.02           H  
ATOM   4082 1HB  ARG A 264     -47.744   7.309  10.133  1.00  1.02           H  
ATOM   4083 2HB  ARG A 264     -48.507   6.026   9.228  1.00  1.02           H  
ATOM   4084 1HG  ARG A 264     -48.675   7.454   7.301  1.00  1.02           H  
ATOM   4085 2HG  ARG A 264     -47.863   8.757   8.171  1.00  1.02           H  
ATOM   4086 1HD  ARG A 264     -46.255   7.491   6.872  1.00  1.02           H  
ATOM   4087 2HD  ARG A 264     -46.019   7.212   8.610  1.00  1.02           H  
ATOM   4088  HE  ARG A 264     -47.777   5.334   7.251  1.00  1.02           H  
ATOM   4089 1HH1 ARG A 264     -44.529   6.001   8.473  1.00  1.02           H  
ATOM   4090 2HH1 ARG A 264     -44.189   4.259   8.607  1.00  1.02           H  
ATOM   4091 1HH2 ARG A 264     -47.150   3.124   7.448  1.00  1.02           H  
ATOM   4092 2HH2 ARG A 264     -45.523   2.781   8.092  1.00  1.02           H  
ATOM   4093  N   ALA A 265     -51.039   5.547  10.272  1.00  1.16           N  
ATOM   4094  CA  ALA A 265     -51.538   4.407  11.022  1.00  1.16           C  
ATOM   4095  C   ALA A 265     -50.437   3.381  11.210  1.00  1.16           C  
ATOM   4096  O   ALA A 265     -49.485   3.347  10.428  1.00  1.16           O  
ATOM   4097  CB  ALA A 265     -52.726   3.794  10.308  1.00  1.16           C  
ATOM   4098  H   ALA A 265     -51.230   5.585   9.283  1.00  1.16           H  
ATOM   4099  HA  ALA A 265     -51.845   4.749  12.010  1.00  1.16           H  
ATOM   4100 1HB  ALA A 265     -53.099   2.951  10.891  1.00  1.16           H  
ATOM   4101 2HB  ALA A 265     -53.516   4.541  10.206  1.00  1.16           H  
ATOM   4102 3HB  ALA A 265     -52.427   3.449   9.322  1.00  1.16           H  
ATOM   4103  N   VAL A 266     -50.590   2.534  12.224  1.00  1.31           N  
ATOM   4104  CA  VAL A 266     -49.650   1.453  12.511  1.00  1.31           C  
ATOM   4105  C   VAL A 266     -50.352   0.095  12.539  1.00  1.31           C  
ATOM   4106  O   VAL A 266     -51.577   0.017  12.563  1.00  1.31           O  
ATOM   4107  CB  VAL A 266     -48.911   1.712  13.838  1.00  1.31           C  
ATOM   4108  CG1 VAL A 266     -48.103   3.004  13.741  1.00  1.31           C  
ATOM   4109  CG2 VAL A 266     -49.920   1.796  14.965  1.00  1.31           C  
ATOM   4110  H   VAL A 266     -51.397   2.647  12.823  1.00  1.31           H  
ATOM   4111  HA  VAL A 266     -48.899   1.429  11.719  1.00  1.31           H  
ATOM   4112  HB  VAL A 266     -48.212   0.898  14.026  1.00  1.31           H  
ATOM   4113 1HG1 VAL A 266     -47.569   3.172  14.675  1.00  1.31           H  
ATOM   4114 2HG1 VAL A 266     -47.377   2.916  12.924  1.00  1.31           H  
ATOM   4115 3HG1 VAL A 266     -48.763   3.850  13.549  1.00  1.31           H  
ATOM   4116 1HG2 VAL A 266     -49.393   1.972  15.898  1.00  1.31           H  
ATOM   4117 2HG2 VAL A 266     -50.616   2.618  14.777  1.00  1.31           H  
ATOM   4118 3HG2 VAL A 266     -50.477   0.857  15.030  1.00  1.31           H  
ATOM   4119  N   ALA A 267     -49.550  -0.966  12.512  1.00  1.46           N  
ATOM   4120  CA  ALA A 267     -49.981  -2.369  12.491  1.00  1.46           C  
ATOM   4121  C   ALA A 267     -50.832  -2.871  13.670  1.00  1.46           C  
ATOM   4122  O   ALA A 267     -51.636  -3.787  13.486  1.00  1.46           O  
ATOM   4123  CB  ALA A 267     -48.750  -3.256  12.412  1.00  1.46           C  
ATOM   4124  H   ALA A 267     -48.552  -0.788  12.487  1.00  1.46           H  
ATOM   4125  HA  ALA A 267     -50.573  -2.504  11.586  1.00  1.46           H  
ATOM   4126 1HB  ALA A 267     -49.058  -4.297  12.326  1.00  1.46           H  
ATOM   4127 2HB  ALA A 267     -48.157  -2.981  11.544  1.00  1.46           H  
ATOM   4128 3HB  ALA A 267     -48.154  -3.126  13.314  1.00  1.46           H  
ATOM   4129  N   SER A 268     -50.627  -2.367  14.885  1.00  1.54           N  
ATOM   4130  CA  SER A 268     -51.378  -2.925  16.019  1.00  1.54           C  
ATOM   4131  C   SER A 268     -52.889  -2.747  15.844  1.00  1.54           C  
ATOM   4132  O   SER A 268     -53.352  -1.717  15.358  1.00  1.54           O  
ATOM   4133  CB  SER A 268     -50.944  -2.295  17.325  1.00  1.54           C  
ATOM   4134  OG  SER A 268     -49.580  -2.566  17.608  1.00  1.54           O  
ATOM   4135  H   SER A 268     -49.974  -1.609  15.015  1.00  1.54           H  
ATOM   4136  HA  SER A 268     -51.171  -3.994  16.070  1.00  1.54           H  
ATOM   4137 1HB  SER A 268     -51.112  -1.232  17.269  1.00  1.54           H  
ATOM   4138 2HB  SER A 268     -51.570  -2.681  18.130  1.00  1.54           H  
ATOM   4139  HG  SER A 268     -49.430  -3.474  17.313  1.00  1.54           H  
ATOM   4140  N   CYS A 269     -53.661  -3.751  16.268  1.00  1.52           N  
ATOM   4141  CA  CYS A 269     -55.118  -3.687  16.158  1.00  1.52           C  
ATOM   4142  C   CYS A 269     -55.844  -3.293  17.441  1.00  1.52           C  
ATOM   4143  O   CYS A 269     -55.683  -3.926  18.487  1.00  1.52           O  
ATOM   4144  CB  CYS A 269     -55.682  -5.027  15.711  1.00  1.52           C  
ATOM   4145  SG  CYS A 269     -57.489  -5.026  15.534  1.00  1.52           S  
ATOM   4146  H   CYS A 269     -53.228  -4.574  16.657  1.00  1.52           H  
ATOM   4147  HA  CYS A 269     -55.360  -2.949  15.395  1.00  1.52           H  
ATOM   4148 1HB  CYS A 269     -55.247  -5.312  14.754  1.00  1.52           H  
ATOM   4149 2HB  CYS A 269     -55.416  -5.792  16.438  1.00  1.52           H  
ATOM   4150  HG  CYS A 269     -57.775  -4.331  16.669  1.00  1.52           H  
ATOM   4151  N   ALA A 270     -56.651  -2.244  17.348  1.00  1.42           N  
ATOM   4152  CA  ALA A 270     -57.475  -1.796  18.462  1.00  1.42           C  
ATOM   4153  C   ALA A 270     -58.517  -2.856  18.787  1.00  1.42           C  
ATOM   4154  O   ALA A 270     -59.025  -3.515  17.879  1.00  1.42           O  
ATOM   4155  CB  ALA A 270     -58.163  -0.499  18.119  1.00  1.42           C  
ATOM   4156  H   ALA A 270     -56.704  -1.749  16.468  1.00  1.42           H  
ATOM   4157  HA  ALA A 270     -56.838  -1.653  19.333  1.00  1.42           H  
ATOM   4158 1HB  ALA A 270     -58.768  -0.188  18.971  1.00  1.42           H  
ATOM   4159 2HB  ALA A 270     -57.418   0.262  17.897  1.00  1.42           H  
ATOM   4160 3HB  ALA A 270     -58.803  -0.643  17.256  1.00  1.42           H  
ATOM   4161  N   GLU A 271     -58.862  -3.011  20.060  1.00  1.28           N  
ATOM   4162  CA  GLU A 271     -59.929  -3.938  20.435  1.00  1.28           C  
ATOM   4163  C   GLU A 271     -61.257  -3.463  19.862  1.00  1.28           C  
ATOM   4164  O   GLU A 271     -61.559  -2.275  19.943  1.00  1.28           O  
ATOM   4165  CB  GLU A 271     -60.039  -4.066  21.952  1.00  1.28           C  
ATOM   4166  CG  GLU A 271     -61.042  -5.121  22.401  1.00  1.28           C  
ATOM   4167  CD  GLU A 271     -61.083  -5.315  23.881  1.00  1.28           C  
ATOM   4168  OE1 GLU A 271     -60.418  -4.596  24.578  1.00  1.28           O  
ATOM   4169  OE2 GLU A 271     -61.777  -6.202  24.331  1.00  1.28           O1-
ATOM   4170  H   GLU A 271     -58.400  -2.465  20.772  1.00  1.28           H  
ATOM   4171  HA  GLU A 271     -59.706  -4.916  20.011  1.00  1.28           H  
ATOM   4172 1HB  GLU A 271     -59.071  -4.313  22.370  1.00  1.28           H  
ATOM   4173 2HB  GLU A 271     -60.348  -3.109  22.374  1.00  1.28           H  
ATOM   4174 1HG  GLU A 271     -62.039  -4.822  22.071  1.00  1.28           H  
ATOM   4175 2HG  GLU A 271     -60.800  -6.065  21.918  1.00  1.28           H  
ATOM   4176  N   ALA A 272     -62.049  -4.370  19.288  1.00  1.14           N  
ATOM   4177  CA  ALA A 272     -63.347  -3.975  18.742  1.00  1.14           C  
ATOM   4178  C   ALA A 272     -64.312  -3.506  19.857  1.00  1.14           C  
ATOM   4179  O   ALA A 272     -64.583  -4.276  20.780  1.00  1.14           O  
ATOM   4180  CB  ALA A 272     -63.975  -5.136  17.997  1.00  1.14           C  
ATOM   4181  H   ALA A 272     -61.747  -5.333  19.237  1.00  1.14           H  
ATOM   4182  HA  ALA A 272     -63.177  -3.201  18.012  1.00  1.14           H  
ATOM   4183 1HB  ALA A 272     -64.926  -4.817  17.567  1.00  1.14           H  
ATOM   4184 2HB  ALA A 272     -63.303  -5.460  17.200  1.00  1.14           H  
ATOM   4185 3HB  ALA A 272     -64.146  -5.961  18.686  1.00  1.14           H  
ATOM   4186  N   PRO A 273     -64.821  -2.260  19.823  1.00  1.04           N  
ATOM   4187  CA  PRO A 273     -65.789  -1.674  20.730  1.00  1.04           C  
ATOM   4188  C   PRO A 273     -67.128  -2.349  20.734  1.00  1.04           C  
ATOM   4189  O   PRO A 273     -67.597  -2.832  19.691  1.00  1.04           O  
ATOM   4190  CB  PRO A 273     -65.956  -0.275  20.215  1.00  1.04           C  
ATOM   4191  CG  PRO A 273     -64.757  -0.015  19.418  1.00  1.04           C  
ATOM   4192  CD  PRO A 273     -64.390  -1.313  18.801  1.00  1.04           C  
ATOM   4193  HA  PRO A 273     -65.358  -1.663  21.752  1.00  1.04           H  
ATOM   4194 1HB  PRO A 273     -66.879  -0.236  19.620  1.00  1.04           H  
ATOM   4195 2HB  PRO A 273     -66.074   0.409  21.055  1.00  1.04           H  
ATOM   4196 1HG  PRO A 273     -64.943   0.766  18.696  1.00  1.04           H  
ATOM   4197 2HG  PRO A 273     -63.958   0.351  20.086  1.00  1.04           H  
ATOM   4198 1HD  PRO A 273     -64.917  -1.478  17.849  1.00  1.04           H  
ATOM   4199 2HD  PRO A 273     -63.321  -1.277  18.698  1.00  1.04           H  
ATOM   4200  N   ASN A 274     -67.826  -2.298  21.846  1.00  0.97           N  
ATOM   4201  CA  ASN A 274     -69.167  -2.812  21.789  1.00  0.97           C  
ATOM   4202  C   ASN A 274     -70.056  -1.745  21.169  1.00  0.97           C  
ATOM   4203  O   ASN A 274     -70.569  -0.844  21.840  1.00  0.97           O  
ATOM   4204  CB  ASN A 274     -69.660  -3.241  23.132  1.00  0.97           C  
ATOM   4205  CG  ASN A 274     -71.017  -3.925  23.043  1.00  0.97           C  
ATOM   4206  ND2 ASN A 274     -71.281  -4.783  24.006  1.00  0.97           N  
ATOM   4207  OD1 ASN A 274     -71.823  -3.698  22.114  1.00  0.97           O  
ATOM   4208  H   ASN A 274     -67.444  -1.911  22.703  1.00  0.97           H  
ATOM   4209  HA  ASN A 274     -69.185  -3.680  21.128  1.00  0.97           H  
ATOM   4210 1HB  ASN A 274     -68.942  -3.921  23.591  1.00  0.97           H  
ATOM   4211 2HB  ASN A 274     -69.730  -2.364  23.762  1.00  0.97           H  
ATOM   4212 1HD2 ASN A 274     -72.152  -5.277  24.013  1.00  0.97           H  
ATOM   4213 2HD2 ASN A 274     -70.610  -4.943  24.732  1.00  0.97           H  
ATOM   4214  N   MET A 275     -70.277  -1.891  19.880  1.00  0.93           N  
ATOM   4215  CA  MET A 275     -71.024  -0.918  19.097  1.00  0.93           C  
ATOM   4216  C   MET A 275     -72.487  -0.780  19.520  1.00  0.93           C  
ATOM   4217  O   MET A 275     -73.127   0.224  19.208  1.00  0.93           O  
ATOM   4218  CB  MET A 275     -70.915  -1.236  17.617  1.00  0.93           C  
ATOM   4219  CG  MET A 275     -69.513  -1.030  17.085  1.00  0.93           C  
ATOM   4220  SD  MET A 275     -68.919   0.642  17.374  1.00  0.93           S  
ATOM   4221  CE  MET A 275     -69.989   1.618  16.345  1.00  0.93           C  
ATOM   4222  H   MET A 275     -69.785  -2.660  19.428  1.00  0.93           H  
ATOM   4223  HA  MET A 275     -70.560   0.052  19.246  1.00  0.93           H  
ATOM   4224 1HB  MET A 275     -71.200  -2.273  17.441  1.00  0.93           H  
ATOM   4225 2HB  MET A 275     -71.597  -0.602  17.050  1.00  0.93           H  
ATOM   4226 1HG  MET A 275     -68.831  -1.727  17.579  1.00  0.93           H  
ATOM   4227 2HG  MET A 275     -69.490  -1.227  16.014  1.00  0.93           H  
ATOM   4228 1HE  MET A 275     -69.719   2.663  16.430  1.00  0.93           H  
ATOM   4229 2HE  MET A 275     -69.876   1.303  15.308  1.00  0.93           H  
ATOM   4230 3HE  MET A 275     -71.018   1.476  16.656  1.00  0.93           H  
ATOM   4231  N   LYS A 276     -73.027  -1.750  20.266  1.00  0.90           N  
ATOM   4232  CA  LYS A 276     -74.424  -1.646  20.693  1.00  0.90           C  
ATOM   4233  C   LYS A 276     -74.538  -0.684  21.875  1.00  0.90           C  
ATOM   4234  O   LYS A 276     -75.633  -0.265  22.254  1.00  0.90           O  
ATOM   4235  CB  LYS A 276     -74.990  -3.010  21.071  1.00  0.90           C  
ATOM   4236  CG  LYS A 276     -75.111  -3.983  19.912  1.00  0.90           C  
ATOM   4237  CD  LYS A 276     -75.670  -5.319  20.370  1.00  0.90           C  
ATOM   4238  CE  LYS A 276     -75.801  -6.290  19.209  1.00  0.90           C  
ATOM   4239  NZ  LYS A 276     -76.322  -7.610  19.648  1.00  0.90           N1+
ATOM   4240  H   LYS A 276     -72.467  -2.543  20.580  1.00  0.90           H  
ATOM   4241  HA  LYS A 276     -75.013  -1.241  19.870  1.00  0.90           H  
ATOM   4242 1HB  LYS A 276     -74.362  -3.467  21.833  1.00  0.90           H  
ATOM   4243 2HB  LYS A 276     -75.980  -2.881  21.506  1.00  0.90           H  
ATOM   4244 1HG  LYS A 276     -75.767  -3.562  19.150  1.00  0.90           H  
ATOM   4245 2HG  LYS A 276     -74.127  -4.141  19.474  1.00  0.90           H  
ATOM   4246 1HD  LYS A 276     -75.003  -5.750  21.120  1.00  0.90           H  
ATOM   4247 2HD  LYS A 276     -76.649  -5.169  20.823  1.00  0.90           H  
ATOM   4248 1HE  LYS A 276     -76.480  -5.870  18.469  1.00  0.90           H  
ATOM   4249 2HE  LYS A 276     -74.823  -6.432  18.751  1.00  0.90           H  
ATOM   4250 1HZ  LYS A 276     -76.395  -8.225  18.850  1.00  0.90           H  
ATOM   4251 2HZ  LYS A 276     -75.692  -8.013  20.327  1.00  0.90           H  
ATOM   4252 3HZ  LYS A 276     -77.235  -7.491  20.065  1.00  0.90           H  
ATOM   4253  N   ILE A 277     -73.389  -0.358  22.458  1.00  0.88           N  
ATOM   4254  CA  ILE A 277     -73.262   0.540  23.585  1.00  0.88           C  
ATOM   4255  C   ILE A 277     -72.870   1.939  23.122  1.00  0.88           C  
ATOM   4256  O   ILE A 277     -73.385   2.926  23.656  1.00  0.88           O  
ATOM   4257  CB  ILE A 277     -72.268  -0.014  24.615  1.00  0.88           C  
ATOM   4258  CG1 ILE A 277     -72.828  -1.301  25.191  1.00  0.88           C  
ATOM   4259  CG2 ILE A 277     -71.951   0.959  25.691  1.00  0.88           C  
ATOM   4260  CD1 ILE A 277     -71.882  -2.011  26.100  1.00  0.88           C  
ATOM   4261  H   ILE A 277     -72.523  -0.740  22.091  1.00  0.88           H  
ATOM   4262  HA  ILE A 277     -74.232   0.612  24.076  1.00  0.88           H  
ATOM   4263  HB  ILE A 277     -71.343  -0.268  24.105  1.00  0.88           H  
ATOM   4264 1HG1 ILE A 277     -73.743  -1.075  25.741  1.00  0.88           H  
ATOM   4265 2HG1 ILE A 277     -73.074  -1.970  24.366  1.00  0.88           H  
ATOM   4266 1HG2 ILE A 277     -71.254   0.521  26.381  1.00  0.88           H  
ATOM   4267 2HG2 ILE A 277     -71.526   1.866  25.262  1.00  0.88           H  
ATOM   4268 3HG2 ILE A 277     -72.820   1.179  26.193  1.00  0.88           H  
ATOM   4269 1HD1 ILE A 277     -72.346  -2.924  26.460  1.00  0.88           H  
ATOM   4270 2HD1 ILE A 277     -70.980  -2.257  25.579  1.00  0.88           H  
ATOM   4271 3HD1 ILE A 277     -71.645  -1.364  26.940  1.00  0.88           H  
ATOM   4272  N   ILE A 278     -71.934   2.025  22.154  1.00  0.85           N  
ATOM   4273  CA  ILE A 278     -71.430   3.335  21.711  1.00  0.85           C  
ATOM   4274  C   ILE A 278     -71.854   3.831  20.316  1.00  0.85           C  
ATOM   4275  O   ILE A 278     -71.640   5.009  19.997  1.00  0.85           O  
ATOM   4276  CB  ILE A 278     -69.901   3.326  21.674  1.00  0.85           C  
ATOM   4277  CG1 ILE A 278     -69.386   2.397  20.646  1.00  0.85           C  
ATOM   4278  CG2 ILE A 278     -69.362   2.895  22.957  1.00  0.85           C  
ATOM   4279  CD1 ILE A 278     -67.937   2.538  20.474  1.00  0.85           C  
ATOM   4280  H   ILE A 278     -71.542   1.159  21.782  1.00  0.85           H  
ATOM   4281  HA  ILE A 278     -71.756   4.075  22.434  1.00  0.85           H  
ATOM   4282  HB  ILE A 278     -69.559   4.301  21.427  1.00  0.85           H  
ATOM   4283 1HG1 ILE A 278     -69.612   1.374  20.919  1.00  0.85           H  
ATOM   4284 2HG1 ILE A 278     -69.849   2.618  19.697  1.00  0.85           H  
ATOM   4285 1HG2 ILE A 278     -68.274   2.899  22.920  1.00  0.85           H  
ATOM   4286 2HG2 ILE A 278     -69.685   3.552  23.732  1.00  0.85           H  
ATOM   4287 3HG2 ILE A 278     -69.714   1.880  23.163  1.00  0.85           H  
ATOM   4288 1HD1 ILE A 278     -67.603   1.878  19.704  1.00  0.85           H  
ATOM   4289 2HD1 ILE A 278     -67.687   3.540  20.201  1.00  0.85           H  
ATOM   4290 3HD1 ILE A 278     -67.441   2.300  21.409  1.00  0.85           H  
ATOM   4291  N   GLY A 279     -72.471   2.982  19.488  1.00  0.83           N  
ATOM   4292  CA  GLY A 279     -72.804   3.384  18.129  1.00  0.83           C  
ATOM   4293  C   GLY A 279     -73.690   4.612  18.046  1.00  0.83           C  
ATOM   4294  O   GLY A 279     -73.488   5.454  17.177  1.00  0.83           O  
ATOM   4295  H   GLY A 279     -72.673   2.022  19.750  1.00  0.83           H  
ATOM   4296 1HA  GLY A 279     -71.885   3.572  17.580  1.00  0.83           H  
ATOM   4297 2HA  GLY A 279     -73.296   2.548  17.630  1.00  0.83           H  
ATOM   4298  N   ARG A 280     -74.620   4.767  18.982  1.00  0.80           N  
ATOM   4299  CA  ARG A 280     -75.519   5.913  18.944  1.00  0.80           C  
ATOM   4300  C   ARG A 280     -74.771   7.219  19.177  1.00  0.80           C  
ATOM   4301  O   ARG A 280     -75.078   8.247  18.570  1.00  0.80           O  
ATOM   4302  CB  ARG A 280     -76.619   5.770  19.977  1.00  0.80           C  
ATOM   4303  CG  ARG A 280     -77.613   6.890  19.976  1.00  0.80           C  
ATOM   4304  CD  ARG A 280     -78.359   6.983  18.673  1.00  0.80           C  
ATOM   4305  NE  ARG A 280     -79.360   8.047  18.693  1.00  0.80           N  
ATOM   4306  CZ  ARG A 280     -80.026   8.511  17.608  1.00  0.80           C  
ATOM   4307  NH1 ARG A 280     -79.788   8.009  16.408  1.00  0.80           N1+
ATOM   4308  NH2 ARG A 280     -80.926   9.478  17.739  1.00  0.80           N  
ATOM   4309  H   ARG A 280     -74.726   4.060  19.698  1.00  0.80           H  
ATOM   4310  HA  ARG A 280     -75.984   5.952  17.956  1.00  0.80           H  
ATOM   4311 1HB  ARG A 280     -77.161   4.843  19.811  1.00  0.80           H  
ATOM   4312 2HB  ARG A 280     -76.181   5.728  20.978  1.00  0.80           H  
ATOM   4313 1HG  ARG A 280     -78.320   6.702  20.770  1.00  0.80           H  
ATOM   4314 2HG  ARG A 280     -77.104   7.838  20.157  1.00  0.80           H  
ATOM   4315 1HD  ARG A 280     -77.654   7.195  17.865  1.00  0.80           H  
ATOM   4316 2HD  ARG A 280     -78.863   6.042  18.470  1.00  0.80           H  
ATOM   4317  HE  ARG A 280     -79.577   8.456  19.605  1.00  0.80           H  
ATOM   4318 1HH1 ARG A 280     -79.082   7.265  16.269  1.00  0.80           H  
ATOM   4319 2HH1 ARG A 280     -80.286   8.362  15.607  1.00  0.80           H  
ATOM   4320 1HH2 ARG A 280     -81.120   9.887  18.645  1.00  0.80           H  
ATOM   4321 2HH2 ARG A 280     -81.418   9.817  16.927  1.00  0.80           H  
ATOM   4322  N   ARG A 281     -73.802   7.197  20.081  1.00  0.79           N  
ATOM   4323  CA  ARG A 281     -73.072   8.413  20.397  1.00  0.79           C  
ATOM   4324  C   ARG A 281     -72.254   8.844  19.204  1.00  0.79           C  
ATOM   4325  O   ARG A 281     -72.156  10.031  18.872  1.00  0.79           O  
ATOM   4326  CB  ARG A 281     -72.233   8.188  21.613  1.00  0.79           C  
ATOM   4327  CG  ARG A 281     -73.140   7.978  22.696  1.00  0.79           C  
ATOM   4328  CD  ARG A 281     -72.656   8.111  23.979  1.00  0.79           C  
ATOM   4329  NE  ARG A 281     -71.641   7.220  24.383  1.00  0.79           N  
ATOM   4330  CZ  ARG A 281     -71.880   5.951  24.737  1.00  0.79           C  
ATOM   4331  NH1 ARG A 281     -73.084   5.444  24.544  1.00  0.79           N1+
ATOM   4332  NH2 ARG A 281     -70.929   5.212  25.259  1.00  0.79           N  
ATOM   4333  H   ARG A 281     -73.564   6.331  20.548  1.00  0.79           H  
ATOM   4334  HA  ARG A 281     -73.792   9.200  20.628  1.00  0.79           H  
ATOM   4335 1HB  ARG A 281     -71.603   7.308  21.494  1.00  0.79           H  
ATOM   4336 2HB  ARG A 281     -71.616   9.032  21.818  1.00  0.79           H  
ATOM   4337 1HG  ARG A 281     -73.953   8.643  22.583  1.00  0.79           H  
ATOM   4338 2HG  ARG A 281     -73.519   6.960  22.610  1.00  0.79           H  
ATOM   4339 1HD  ARG A 281     -72.243   9.093  24.013  1.00  0.79           H  
ATOM   4340 2HD  ARG A 281     -73.474   8.037  24.676  1.00  0.79           H  
ATOM   4341  HE  ARG A 281     -70.719   7.632  24.586  1.00  0.79           H  
ATOM   4342 1HH1 ARG A 281     -73.847   6.011  24.146  1.00  0.79           H  
ATOM   4343 2HH1 ARG A 281     -73.255   4.460  24.733  1.00  0.79           H  
ATOM   4344 1HH2 ARG A 281     -70.002   5.602  25.432  1.00  0.79           H  
ATOM   4345 2HH2 ARG A 281     -71.114   4.263  25.530  1.00  0.79           H  
ATOM   4346  N   ILE A 282     -71.717   7.857  18.521  1.00  0.79           N  
ATOM   4347  CA  ILE A 282     -70.956   8.081  17.320  1.00  0.79           C  
ATOM   4348  C   ILE A 282     -71.861   8.679  16.251  1.00  0.79           C  
ATOM   4349  O   ILE A 282     -71.481   9.643  15.579  1.00  0.79           O  
ATOM   4350  CB  ILE A 282     -70.332   6.773  16.909  1.00  0.79           C  
ATOM   4351  CG1 ILE A 282     -69.300   6.422  17.947  1.00  0.79           C  
ATOM   4352  CG2 ILE A 282     -69.725   6.877  15.525  1.00  0.79           C  
ATOM   4353  CD1 ILE A 282     -68.862   5.065  17.865  1.00  0.79           C  
ATOM   4354  H   ILE A 282     -71.830   6.899  18.865  1.00  0.79           H  
ATOM   4355  HA  ILE A 282     -70.160   8.790  17.535  1.00  0.79           H  
ATOM   4356  HB  ILE A 282     -71.083   5.995  16.914  1.00  0.79           H  
ATOM   4357 1HG1 ILE A 282     -68.437   7.065  17.803  1.00  0.79           H  
ATOM   4358 2HG1 ILE A 282     -69.703   6.596  18.949  1.00  0.79           H  
ATOM   4359 1HG2 ILE A 282     -69.288   5.922  15.258  1.00  0.79           H  
ATOM   4360 2HG2 ILE A 282     -70.508   7.128  14.813  1.00  0.79           H  
ATOM   4361 3HG2 ILE A 282     -68.959   7.652  15.509  1.00  0.79           H  
ATOM   4362 1HD1 ILE A 282     -68.114   4.905  18.608  1.00  0.79           H  
ATOM   4363 2HD1 ILE A 282     -69.702   4.407  18.039  1.00  0.79           H  
ATOM   4364 3HD1 ILE A 282     -68.458   4.878  16.892  1.00  0.79           H  
ATOM   4365  N   GLU A 283     -73.076   8.128  16.106  1.00  0.79           N  
ATOM   4366  CA  GLU A 283     -74.026   8.668  15.143  1.00  0.79           C  
ATOM   4367  C   GLU A 283     -74.353  10.123  15.471  1.00  0.79           C  
ATOM   4368  O   GLU A 283     -74.418  10.950  14.564  1.00  0.79           O  
ATOM   4369  CB  GLU A 283     -75.334   7.864  15.131  1.00  0.79           C  
ATOM   4370  CG  GLU A 283     -75.279   6.467  14.524  1.00  0.79           C  
ATOM   4371  CD  GLU A 283     -76.600   5.731  14.717  1.00  0.79           C  
ATOM   4372  OE1 GLU A 283     -77.457   6.289  15.380  1.00  0.79           O  
ATOM   4373  OE2 GLU A 283     -76.754   4.643  14.210  1.00  0.79           O1-
ATOM   4374  H   GLU A 283     -73.329   7.312  16.664  1.00  0.79           H  
ATOM   4375  HA  GLU A 283     -73.580   8.628  14.153  1.00  0.79           H  
ATOM   4376 1HB  GLU A 283     -75.689   7.753  16.149  1.00  0.79           H  
ATOM   4377 2HB  GLU A 283     -76.094   8.429  14.591  1.00  0.79           H  
ATOM   4378 1HG  GLU A 283     -75.072   6.552  13.458  1.00  0.79           H  
ATOM   4379 2HG  GLU A 283     -74.474   5.904  14.975  1.00  0.79           H  
ATOM   4380  N   ARG A 284     -74.500  10.459  16.763  1.00  0.79           N  
ATOM   4381  CA  ARG A 284     -74.794  11.838  17.140  1.00  0.79           C  
ATOM   4382  C   ARG A 284     -73.681  12.769  16.686  1.00  0.79           C  
ATOM   4383  O   ARG A 284     -73.937  13.820  16.094  1.00  0.79           O  
ATOM   4384  CB  ARG A 284     -74.947  11.986  18.653  1.00  0.79           C  
ATOM   4385  CG  ARG A 284     -75.199  13.428  19.133  1.00  0.79           C  
ATOM   4386  CD  ARG A 284     -76.559  13.912  18.801  1.00  0.79           C  
ATOM   4387  NE  ARG A 284     -76.735  15.335  19.105  1.00  0.79           N  
ATOM   4388  CZ  ARG A 284     -77.049  15.865  20.303  1.00  0.79           C  
ATOM   4389  NH1 ARG A 284     -77.213  15.112  21.364  1.00  0.79           N1+
ATOM   4390  NH2 ARG A 284     -77.196  17.165  20.385  1.00  0.79           N  
ATOM   4391  H   ARG A 284     -74.455   9.733  17.480  1.00  0.79           H  
ATOM   4392  HA  ARG A 284     -75.723  12.138  16.658  1.00  0.79           H  
ATOM   4393 1HB  ARG A 284     -75.761  11.354  19.006  1.00  0.79           H  
ATOM   4394 2HB  ARG A 284     -74.042  11.645  19.147  1.00  0.79           H  
ATOM   4395 1HG  ARG A 284     -75.079  13.469  20.217  1.00  0.79           H  
ATOM   4396 2HG  ARG A 284     -74.478  14.098  18.662  1.00  0.79           H  
ATOM   4397 1HD  ARG A 284     -76.742  13.770  17.735  1.00  0.79           H  
ATOM   4398 2HD  ARG A 284     -77.292  13.349  19.376  1.00  0.79           H  
ATOM   4399  HE  ARG A 284     -76.637  16.010  18.334  1.00  0.79           H  
ATOM   4400 1HH1 ARG A 284     -77.102  14.114  21.297  1.00  0.79           H  
ATOM   4401 2HH1 ARG A 284     -77.458  15.541  22.250  1.00  0.79           H  
ATOM   4402 1HH2 ARG A 284     -77.076  17.725  19.529  1.00  0.79           H  
ATOM   4403 2HH2 ARG A 284     -77.451  17.602  21.279  1.00  0.79           H  
ATOM   4404  N   ILE A 285     -72.432  12.354  16.876  1.00  0.80           N  
ATOM   4405  CA  ILE A 285     -71.324  13.209  16.483  1.00  0.80           C  
ATOM   4406  C   ILE A 285     -71.341  13.381  14.968  1.00  0.80           C  
ATOM   4407  O   ILE A 285     -71.220  14.491  14.437  1.00  0.80           O  
ATOM   4408  CB  ILE A 285     -69.970  12.600  16.856  1.00  0.80           C  
ATOM   4409  CG1 ILE A 285     -69.796  12.481  18.359  1.00  0.80           C  
ATOM   4410  CG2 ILE A 285     -68.894  13.535  16.296  1.00  0.80           C  
ATOM   4411  CD1 ILE A 285     -68.624  11.594  18.709  1.00  0.80           C  
ATOM   4412  H   ILE A 285     -72.260  11.463  17.351  1.00  0.80           H  
ATOM   4413  HA  ILE A 285     -71.440  14.186  16.951  1.00  0.80           H  
ATOM   4414  HB  ILE A 285     -69.868  11.599  16.426  1.00  0.80           H  
ATOM   4415 1HG1 ILE A 285     -69.641  13.460  18.797  1.00  0.80           H  
ATOM   4416 2HG1 ILE A 285     -70.700  12.049  18.785  1.00  0.80           H  
ATOM   4417 1HG2 ILE A 285     -67.928  13.168  16.537  1.00  0.80           H  
ATOM   4418 2HG2 ILE A 285     -68.998  13.607  15.211  1.00  0.80           H  
ATOM   4419 3HG2 ILE A 285     -69.015  14.520  16.736  1.00  0.80           H  
ATOM   4420 1HD1 ILE A 285     -68.527  11.490  19.763  1.00  0.80           H  
ATOM   4421 2HD1 ILE A 285     -68.788  10.611  18.280  1.00  0.80           H  
ATOM   4422 3HD1 ILE A 285     -67.722  12.020  18.308  1.00  0.80           H  
ATOM   4423  N   ARG A 286     -71.509  12.260  14.261  1.00  0.81           N  
ATOM   4424  CA  ARG A 286     -71.527  12.269  12.808  1.00  0.81           C  
ATOM   4425  C   ARG A 286     -72.656  13.131  12.261  1.00  0.81           C  
ATOM   4426  O   ARG A 286     -72.474  13.808  11.260  1.00  0.81           O  
ATOM   4427  CB  ARG A 286     -71.692  10.855  12.268  1.00  0.81           C  
ATOM   4428  CG  ARG A 286     -70.489   9.918  12.406  1.00  0.81           C  
ATOM   4429  CD  ARG A 286     -70.861   8.549  11.947  1.00  0.81           C  
ATOM   4430  NE  ARG A 286     -69.750   7.601  11.958  1.00  0.81           N  
ATOM   4431  CZ  ARG A 286     -69.901   6.265  11.841  1.00  0.81           C  
ATOM   4432  NH1 ARG A 286     -71.109   5.752  11.747  1.00  0.81           N1+
ATOM   4433  NH2 ARG A 286     -68.845   5.467  11.815  1.00  0.81           N  
ATOM   4434  H   ARG A 286     -71.615  11.370  14.750  1.00  0.81           H  
ATOM   4435  HA  ARG A 286     -70.578  12.672  12.455  1.00  0.81           H  
ATOM   4436 1HB  ARG A 286     -72.529  10.384  12.775  1.00  0.81           H  
ATOM   4437 2HB  ARG A 286     -71.942  10.906  11.210  1.00  0.81           H  
ATOM   4438 1HG  ARG A 286     -69.672  10.282  11.799  1.00  0.81           H  
ATOM   4439 2HG  ARG A 286     -70.175   9.869  13.446  1.00  0.81           H  
ATOM   4440 1HD  ARG A 286     -71.640   8.160  12.602  1.00  0.81           H  
ATOM   4441 2HD  ARG A 286     -71.245   8.609  10.931  1.00  0.81           H  
ATOM   4442  HE  ARG A 286     -68.809   7.966  12.024  1.00  0.81           H  
ATOM   4443 1HH1 ARG A 286     -71.918   6.358  11.766  1.00  0.81           H  
ATOM   4444 2HH1 ARG A 286     -71.228   4.754  11.657  1.00  0.81           H  
ATOM   4445 1HH2 ARG A 286     -67.892   5.862  11.862  1.00  0.81           H  
ATOM   4446 2HH2 ARG A 286     -68.967   4.471  11.724  1.00  0.81           H  
ATOM   4447  N   ASN A 287     -73.815  13.132  12.918  1.00  0.82           N  
ATOM   4448  CA  ASN A 287     -74.947  13.921  12.450  1.00  0.82           C  
ATOM   4449  C   ASN A 287     -74.734  15.415  12.683  1.00  0.82           C  
ATOM   4450  O   ASN A 287     -74.912  16.226  11.767  1.00  0.82           O  
ATOM   4451  CB  ASN A 287     -76.212  13.462  13.141  1.00  0.82           C  
ATOM   4452  CG  ASN A 287     -76.669  12.106  12.667  1.00  0.82           C  
ATOM   4453  ND2 ASN A 287     -77.439  11.440  13.485  1.00  0.82           N  
ATOM   4454  OD1 ASN A 287     -76.322  11.653  11.567  1.00  0.82           O  
ATOM   4455  H   ASN A 287     -73.929  12.537  13.737  1.00  0.82           H  
ATOM   4456  HA  ASN A 287     -75.057  13.763  11.380  1.00  0.82           H  
ATOM   4457 1HB  ASN A 287     -76.031  13.415  14.219  1.00  0.82           H  
ATOM   4458 2HB  ASN A 287     -77.006  14.188  12.972  1.00  0.82           H  
ATOM   4459 1HD2 ASN A 287     -77.766  10.531  13.233  1.00  0.82           H  
ATOM   4460 2HD2 ASN A 287     -77.690  11.839  14.364  1.00  0.82           H  
ATOM   4461  N   GLU A 288     -74.240  15.779  13.871  1.00  0.83           N  
ATOM   4462  CA  GLU A 288     -74.024  17.185  14.218  1.00  0.83           C  
ATOM   4463  C   GLU A 288     -73.032  17.831  13.261  1.00  0.83           C  
ATOM   4464  O   GLU A 288     -73.185  18.991  12.877  1.00  0.83           O  
ATOM   4465  CB  GLU A 288     -73.451  17.296  15.644  1.00  0.83           C  
ATOM   4466  CG  GLU A 288     -74.393  16.994  16.842  1.00  0.83           C  
ATOM   4467  CD  GLU A 288     -75.374  18.092  17.258  1.00  0.83           C  
ATOM   4468  OE1 GLU A 288     -74.966  19.228  17.430  1.00  0.83           O  
ATOM   4469  OE2 GLU A 288     -76.520  17.768  17.482  1.00  0.83           O1-
ATOM   4470  H   GLU A 288     -74.061  15.063  14.578  1.00  0.83           H  
ATOM   4471  HA  GLU A 288     -74.973  17.715  14.153  1.00  0.83           H  
ATOM   4472 1HB  GLU A 288     -72.620  16.594  15.734  1.00  0.83           H  
ATOM   4473 2HB  GLU A 288     -73.038  18.296  15.790  1.00  0.83           H  
ATOM   4474 1HG  GLU A 288     -74.982  16.119  16.573  1.00  0.83           H  
ATOM   4475 2HG  GLU A 288     -73.798  16.717  17.679  1.00  0.83           H  
ATOM   4476  N   HIS A 289     -72.035  17.059  12.850  1.00  0.85           N  
ATOM   4477  CA  HIS A 289     -70.981  17.549  11.990  1.00  0.85           C  
ATOM   4478  C   HIS A 289     -70.988  16.866  10.620  1.00  0.85           C  
ATOM   4479  O   HIS A 289     -69.962  16.837   9.931  1.00  0.85           O  
ATOM   4480  CB  HIS A 289     -69.662  17.329  12.722  1.00  0.85           C  
ATOM   4481  CG  HIS A 289     -69.655  18.059  14.030  1.00  0.85           C  
ATOM   4482  CD2 HIS A 289     -69.824  17.607  15.296  1.00  0.85           C  
ATOM   4483  ND1 HIS A 289     -69.517  19.428  14.124  1.00  0.85           N  
ATOM   4484  CE1 HIS A 289     -69.594  19.787  15.397  1.00  0.85           C  
ATOM   4485  NE2 HIS A 289     -69.779  18.702  16.130  1.00  0.85           N  
ATOM   4486  H   HIS A 289     -71.966  16.102  13.208  1.00  0.85           H  
ATOM   4487  HA  HIS A 289     -71.108  18.618  11.828  1.00  0.85           H  
ATOM   4488 1HB  HIS A 289     -69.512  16.262  12.912  1.00  0.85           H  
ATOM   4489 2HB  HIS A 289     -68.836  17.685  12.114  1.00  0.85           H  
ATOM   4490  HD2 HIS A 289     -69.981  16.569  15.594  1.00  0.85           H  
ATOM   4491  HE1 HIS A 289     -69.526  20.804  15.775  1.00  0.85           H  
ATOM   4492  HE2 HIS A 289     -69.885  18.682  17.156  1.00  0.85           H  
ATOM   4493  N   ALA A 290     -72.162  16.390  10.172  1.00  0.89           N  
ATOM   4494  CA  ALA A 290     -72.273  15.619   8.922  1.00  0.89           C  
ATOM   4495  C   ALA A 290     -71.700  16.311   7.698  1.00  0.89           C  
ATOM   4496  O   ALA A 290     -71.056  15.672   6.866  1.00  0.89           O  
ATOM   4497  CB  ALA A 290     -73.733  15.316   8.640  1.00  0.89           C  
ATOM   4498  H   ALA A 290     -73.001  16.477  10.753  1.00  0.89           H  
ATOM   4499  HA  ALA A 290     -71.733  14.682   9.061  1.00  0.89           H  
ATOM   4500 1HB  ALA A 290     -73.811  14.709   7.741  1.00  0.89           H  
ATOM   4501 2HB  ALA A 290     -74.155  14.777   9.478  1.00  0.89           H  
ATOM   4502 3HB  ALA A 290     -74.276  16.247   8.499  1.00  0.89           H  
ATOM   4503  N   GLU A 291     -71.836  17.623   7.620  1.00  0.95           N  
ATOM   4504  CA  GLU A 291     -71.359  18.385   6.467  1.00  0.95           C  
ATOM   4505  C   GLU A 291     -69.838  18.307   6.292  1.00  0.95           C  
ATOM   4506  O   GLU A 291     -69.315  18.604   5.216  1.00  0.95           O  
ATOM   4507  CB  GLU A 291     -71.785  19.850   6.591  1.00  0.95           C  
ATOM   4508  CG  GLU A 291     -73.291  20.082   6.470  1.00  0.95           C  
ATOM   4509  CD  GLU A 291     -73.688  21.537   6.611  1.00  0.95           C  
ATOM   4510  OE1 GLU A 291     -72.831  22.348   6.874  1.00  0.95           O  
ATOM   4511  OE2 GLU A 291     -74.850  21.831   6.454  1.00  0.95           O1-
ATOM   4512  H   GLU A 291     -72.327  18.098   8.364  1.00  0.95           H  
ATOM   4513  HA  GLU A 291     -71.820  17.966   5.572  1.00  0.95           H  
ATOM   4514 1HB  GLU A 291     -71.459  20.240   7.556  1.00  0.95           H  
ATOM   4515 2HB  GLU A 291     -71.291  20.437   5.818  1.00  0.95           H  
ATOM   4516 1HG  GLU A 291     -73.624  19.719   5.498  1.00  0.95           H  
ATOM   4517 2HG  GLU A 291     -73.797  19.495   7.237  1.00  0.95           H  
ATOM   4518  N   THR A 292     -69.133  17.974   7.372  1.00  1.04           N  
ATOM   4519  CA  THR A 292     -67.686  17.921   7.400  1.00  1.04           C  
ATOM   4520  C   THR A 292     -67.129  16.514   7.670  1.00  1.04           C  
ATOM   4521  O   THR A 292     -65.925  16.365   7.898  1.00  1.04           O  
ATOM   4522  CB  THR A 292     -67.194  18.881   8.483  1.00  1.04           C  
ATOM   4523  CG2 THR A 292     -67.640  20.292   8.185  1.00  1.04           C  
ATOM   4524  OG1 THR A 292     -67.733  18.472   9.748  1.00  1.04           O  
ATOM   4525  H   THR A 292     -69.622  17.710   8.225  1.00  1.04           H  
ATOM   4526  HA  THR A 292     -67.310  18.253   6.433  1.00  1.04           H  
ATOM   4527  HB  THR A 292     -66.116  18.855   8.532  1.00  1.04           H  
ATOM   4528  HG1 THR A 292     -68.612  18.046   9.621  1.00  1.04           H  
ATOM   4529 1HG2 THR A 292     -67.278  20.955   8.970  1.00  1.04           H  
ATOM   4530 2HG2 THR A 292     -67.227  20.605   7.225  1.00  1.04           H  
ATOM   4531 3HG2 THR A 292     -68.728  20.339   8.145  1.00  1.04           H  
ATOM   4532  N   TRP A 293     -68.014  15.503   7.735  1.00  1.14           N  
ATOM   4533  CA  TRP A 293     -67.637  14.117   8.079  1.00  1.14           C  
ATOM   4534  C   TRP A 293     -66.909  13.341   6.968  1.00  1.14           C  
ATOM   4535  O   TRP A 293     -67.344  13.321   5.813  1.00  1.14           O  
ATOM   4536  CB  TRP A 293     -68.874  13.314   8.530  1.00  1.14           C  
ATOM   4537  CG  TRP A 293     -68.557  11.883   8.938  1.00  1.14           C  
ATOM   4538  CD1 TRP A 293     -67.590  11.467   9.801  1.00  1.14           C  
ATOM   4539  CD2 TRP A 293     -69.202  10.678   8.462  1.00  1.14           C  
ATOM   4540  CE2 TRP A 293     -68.563   9.602   9.077  1.00  1.14           C  
ATOM   4541  CE3 TRP A 293     -70.248  10.430   7.573  1.00  1.14           C  
ATOM   4542  NE1 TRP A 293     -67.594  10.097   9.887  1.00  1.14           N  
ATOM   4543  CZ2 TRP A 293     -68.931   8.294   8.832  1.00  1.14           C  
ATOM   4544  CZ3 TRP A 293     -70.619   9.112   7.331  1.00  1.14           C  
ATOM   4545  CH2 TRP A 293     -69.973   8.073   7.947  1.00  1.14           C  
ATOM   4546  H   TRP A 293     -68.994  15.685   7.509  1.00  1.14           H  
ATOM   4547  HA  TRP A 293     -66.960  14.165   8.929  1.00  1.14           H  
ATOM   4548 1HB  TRP A 293     -69.338  13.821   9.380  1.00  1.14           H  
ATOM   4549 2HB  TRP A 293     -69.609  13.296   7.724  1.00  1.14           H  
ATOM   4550  HD1 TRP A 293     -66.909  12.123  10.338  1.00  1.14           H  
ATOM   4551  HE1 TRP A 293     -66.980   9.543  10.448  1.00  1.14           H  
ATOM   4552  HE3 TRP A 293     -70.761  11.256   7.079  1.00  1.14           H  
ATOM   4553  HZ2 TRP A 293     -68.433   7.454   9.312  1.00  1.14           H  
ATOM   4554  HZ3 TRP A 293     -71.436   8.926   6.635  1.00  1.14           H  
ATOM   4555  HH2 TRP A 293     -70.287   7.050   7.735  1.00  1.14           H  
ATOM   4556  N   PHE A 294     -65.805  12.682   7.331  1.00  1.23           N  
ATOM   4557  CA  PHE A 294     -65.042  11.850   6.404  1.00  1.23           C  
ATOM   4558  C   PHE A 294     -64.329  10.693   7.113  1.00  1.23           C  
ATOM   4559  O   PHE A 294     -64.246  10.649   8.343  1.00  1.23           O  
ATOM   4560  CB  PHE A 294     -64.012  12.696   5.647  1.00  1.23           C  
ATOM   4561  CG  PHE A 294     -62.891  13.285   6.483  1.00  1.23           C  
ATOM   4562  CD1 PHE A 294     -61.676  12.624   6.581  1.00  1.23           C  
ATOM   4563  CD2 PHE A 294     -63.034  14.493   7.154  1.00  1.23           C  
ATOM   4564  CE1 PHE A 294     -60.644  13.153   7.323  1.00  1.23           C  
ATOM   4565  CE2 PHE A 294     -61.987  15.009   7.900  1.00  1.23           C  
ATOM   4566  CZ  PHE A 294     -60.801  14.323   7.977  1.00  1.23           C  
ATOM   4567  H   PHE A 294     -65.483  12.776   8.290  1.00  1.23           H  
ATOM   4568  HA  PHE A 294     -65.737  11.424   5.680  1.00  1.23           H  
ATOM   4569 1HB  PHE A 294     -63.559  12.089   4.865  1.00  1.23           H  
ATOM   4570 2HB  PHE A 294     -64.528  13.520   5.153  1.00  1.23           H  
ATOM   4571  HD1 PHE A 294     -61.541  11.679   6.055  1.00  1.23           H  
ATOM   4572  HD2 PHE A 294     -63.981  15.031   7.088  1.00  1.23           H  
ATOM   4573  HE1 PHE A 294     -59.695  12.638   7.390  1.00  1.23           H  
ATOM   4574  HE2 PHE A 294     -62.099  15.951   8.424  1.00  1.23           H  
ATOM   4575  HZ  PHE A 294     -59.983  14.696   8.554  1.00  1.23           H  
ATOM   4576  N   LEU A 295     -63.834   9.726   6.338  1.00  1.29           N  
ATOM   4577  CA  LEU A 295     -63.059   8.634   6.926  1.00  1.29           C  
ATOM   4578  C   LEU A 295     -61.588   8.746   6.523  1.00  1.29           C  
ATOM   4579  O   LEU A 295     -61.282   9.121   5.390  1.00  1.29           O  
ATOM   4580  CB  LEU A 295     -63.645   7.283   6.510  1.00  1.29           C  
ATOM   4581  CG  LEU A 295     -65.119   7.067   6.911  1.00  1.29           C  
ATOM   4582  CD1 LEU A 295     -65.590   5.726   6.401  1.00  1.29           C  
ATOM   4583  CD2 LEU A 295     -65.237   7.161   8.419  1.00  1.29           C  
ATOM   4584  H   LEU A 295     -63.958   9.768   5.337  1.00  1.29           H  
ATOM   4585  HA  LEU A 295     -63.120   8.707   8.009  1.00  1.29           H  
ATOM   4586 1HB  LEU A 295     -63.570   7.186   5.429  1.00  1.29           H  
ATOM   4587 2HB  LEU A 295     -63.051   6.493   6.970  1.00  1.29           H  
ATOM   4588  HG  LEU A 295     -65.744   7.836   6.454  1.00  1.29           H  
ATOM   4589 1HD1 LEU A 295     -66.633   5.576   6.678  1.00  1.29           H  
ATOM   4590 2HD1 LEU A 295     -65.495   5.696   5.315  1.00  1.29           H  
ATOM   4591 3HD1 LEU A 295     -64.981   4.936   6.840  1.00  1.29           H  
ATOM   4592 1HD2 LEU A 295     -66.264   7.016   8.721  1.00  1.29           H  
ATOM   4593 2HD2 LEU A 295     -64.615   6.399   8.889  1.00  1.29           H  
ATOM   4594 3HD2 LEU A 295     -64.905   8.143   8.728  1.00  1.29           H  
ATOM   4595  N   ASP A 296     -60.683   8.388   7.435  1.00  1.31           N  
ATOM   4596  CA  ASP A 296     -59.244   8.461   7.173  1.00  1.31           C  
ATOM   4597  C   ASP A 296     -58.459   7.231   7.645  1.00  1.31           C  
ATOM   4598  O   ASP A 296     -58.223   7.024   8.837  1.00  1.31           O  
ATOM   4599  CB  ASP A 296     -58.705   9.724   7.832  1.00  1.31           C  
ATOM   4600  CG  ASP A 296     -57.245  10.068   7.543  1.00  1.31           C  
ATOM   4601  OD1 ASP A 296     -56.495   9.244   7.058  1.00  1.31           O  
ATOM   4602  OD2 ASP A 296     -56.883  11.199   7.841  1.00  1.31           O1-
ATOM   4603  H   ASP A 296     -61.015   8.146   8.359  1.00  1.31           H  
ATOM   4604  HA  ASP A 296     -59.103   8.549   6.095  1.00  1.31           H  
ATOM   4605 1HB  ASP A 296     -59.314  10.540   7.506  1.00  1.31           H  
ATOM   4606 2HB  ASP A 296     -58.837   9.641   8.915  1.00  1.31           H  
ATOM   4607  N   GLU A 297     -57.964   6.464   6.682  1.00  1.27           N  
ATOM   4608  CA  GLU A 297     -57.257   5.215   6.951  1.00  1.27           C  
ATOM   4609  C   GLU A 297     -55.806   5.426   7.399  1.00  1.27           C  
ATOM   4610  O   GLU A 297     -55.092   4.456   7.656  1.00  1.27           O  
ATOM   4611  CB  GLU A 297     -57.277   4.320   5.710  1.00  1.27           C  
ATOM   4612  CG  GLU A 297     -58.666   3.815   5.320  1.00  1.27           C  
ATOM   4613  CD  GLU A 297     -58.663   2.941   4.083  1.00  1.27           C  
ATOM   4614  OE1 GLU A 297     -57.613   2.734   3.521  1.00  1.27           O  
ATOM   4615  OE2 GLU A 297     -59.715   2.480   3.706  1.00  1.27           O1-
ATOM   4616  H   GLU A 297     -58.139   6.730   5.723  1.00  1.27           H  
ATOM   4617  HA  GLU A 297     -57.783   4.699   7.755  1.00  1.27           H  
ATOM   4618 1HB  GLU A 297     -56.866   4.868   4.861  1.00  1.27           H  
ATOM   4619 2HB  GLU A 297     -56.640   3.453   5.878  1.00  1.27           H  
ATOM   4620 1HG  GLU A 297     -59.074   3.244   6.153  1.00  1.27           H  
ATOM   4621 2HG  GLU A 297     -59.316   4.673   5.152  1.00  1.27           H  
ATOM   4622  N   ASN A 298     -55.369   6.689   7.490  1.00  1.19           N  
ATOM   4623  CA  ASN A 298     -54.019   7.023   7.932  1.00  1.19           C  
ATOM   4624  C   ASN A 298     -54.053   7.552   9.371  1.00  1.19           C  
ATOM   4625  O   ASN A 298     -53.087   8.152   9.851  1.00  1.19           O  
ATOM   4626  CB  ASN A 298     -53.406   8.060   7.021  1.00  1.19           C  
ATOM   4627  CG  ASN A 298     -53.175   7.572   5.620  1.00  1.19           C  
ATOM   4628  ND2 ASN A 298     -54.071   7.946   4.740  1.00  1.19           N  
ATOM   4629  OD1 ASN A 298     -52.204   6.855   5.322  1.00  1.19           O  
ATOM   4630  H   ASN A 298     -55.991   7.473   7.259  1.00  1.19           H  
ATOM   4631  HA  ASN A 298     -53.407   6.122   7.920  1.00  1.19           H  
ATOM   4632 1HB  ASN A 298     -54.040   8.947   6.996  1.00  1.19           H  
ATOM   4633 2HB  ASN A 298     -52.457   8.359   7.429  1.00  1.19           H  
ATOM   4634 1HD2 ASN A 298     -53.996   7.659   3.787  1.00  1.19           H  
ATOM   4635 2HD2 ASN A 298     -54.845   8.522   5.040  1.00  1.19           H  
ATOM   4636  N   HIS A 299     -55.161   7.294  10.059  1.00  1.10           N  
ATOM   4637  CA  HIS A 299     -55.388   7.722  11.431  1.00  1.10           C  
ATOM   4638  C   HIS A 299     -54.215   7.360  12.354  1.00  1.10           C  
ATOM   4639  O   HIS A 299     -53.765   6.218  12.335  1.00  1.10           O  
ATOM   4640  CB  HIS A 299     -56.666   7.036  11.884  1.00  1.10           C  
ATOM   4641  CG  HIS A 299     -57.153   7.375  13.162  1.00  1.10           C  
ATOM   4642  CD2 HIS A 299     -58.044   8.277  13.514  1.00  1.10           C  
ATOM   4643  ND1 HIS A 299     -56.711   6.789  14.325  1.00  1.10           N  
ATOM   4644  CE1 HIS A 299     -57.398   7.293  15.309  1.00  1.10           C  
ATOM   4645  NE2 HIS A 299     -58.187   8.197  14.850  1.00  1.10           N  
ATOM   4646  H   HIS A 299     -55.937   6.830   9.581  1.00  1.10           H  
ATOM   4647  HA  HIS A 299     -55.552   8.796  11.423  1.00  1.10           H  
ATOM   4648 1HB  HIS A 299     -57.458   7.266  11.177  1.00  1.10           H  
ATOM   4649 2HB  HIS A 299     -56.519   5.958  11.858  1.00  1.10           H  
ATOM   4650  HD2 HIS A 299     -58.572   8.945  12.841  1.00  1.10           H  
ATOM   4651  HE1 HIS A 299     -57.350   7.031  16.304  1.00  1.10           H  
ATOM   4652  HE2 HIS A 299     -58.818   8.749  15.409  1.00  1.16           H  
ATOM   4653  N   PRO A 300     -53.780   8.282  13.245  1.00  1.00           N  
ATOM   4654  CA  PRO A 300     -52.622   8.160  14.107  1.00  1.00           C  
ATOM   4655  C   PRO A 300     -52.636   7.207  15.281  1.00  1.00           C  
ATOM   4656  O   PRO A 300     -51.569   6.999  15.874  1.00  1.00           O  
ATOM   4657  CB  PRO A 300     -52.522   9.559  14.731  1.00  1.00           C  
ATOM   4658  CG  PRO A 300     -53.919  10.102  14.698  1.00  1.00           C  
ATOM   4659  CD  PRO A 300     -54.517   9.576  13.444  1.00  1.00           C  
ATOM   4660  HA  PRO A 300     -51.767   7.950  13.464  1.00  1.00           H  
ATOM   4661 1HB  PRO A 300     -52.153   9.472  15.763  1.00  1.00           H  
ATOM   4662 2HB  PRO A 300     -51.799  10.160  14.210  1.00  1.00           H  
ATOM   4663 1HG  PRO A 300     -54.476   9.762  15.579  1.00  1.00           H  
ATOM   4664 2HG  PRO A 300     -53.906  11.196  14.754  1.00  1.00           H  
ATOM   4665 1HD  PRO A 300     -55.565   9.447  13.641  1.00  1.00           H  
ATOM   4666 2HD  PRO A 300     -54.345  10.277  12.636  1.00  1.00           H  
ATOM   4667  N   TYR A 301     -53.792   6.693  15.699  1.00  0.92           N  
ATOM   4668  CA  TYR A 301     -53.737   5.960  16.961  1.00  0.92           C  
ATOM   4669  C   TYR A 301     -53.378   4.510  16.836  1.00  0.92           C  
ATOM   4670  O   TYR A 301     -53.669   3.850  15.837  1.00  0.92           O  
ATOM   4671  CB  TYR A 301     -55.013   6.139  17.736  1.00  0.92           C  
ATOM   4672  CG  TYR A 301     -55.142   7.579  18.161  1.00  0.92           C  
ATOM   4673  CD1 TYR A 301     -54.014   8.381  18.201  1.00  0.92           C  
ATOM   4674  CD2 TYR A 301     -56.349   8.111  18.453  1.00  0.92           C  
ATOM   4675  CE1 TYR A 301     -54.130   9.689  18.521  1.00  0.92           C  
ATOM   4676  CE2 TYR A 301     -56.452   9.430  18.750  1.00  0.92           C  
ATOM   4677  CZ  TYR A 301     -55.378  10.192  18.778  1.00  0.92           C  
ATOM   4678  OH  TYR A 301     -55.557  11.451  19.086  1.00  0.92           O  
ATOM   4679  H   TYR A 301     -54.682   6.796  15.191  1.00  0.92           H  
ATOM   4680  HA  TYR A 301     -52.953   6.414  17.566  1.00  0.92           H  
ATOM   4681 1HB  TYR A 301     -55.849   5.827  17.154  1.00  0.92           H  
ATOM   4682 2HB  TYR A 301     -54.995   5.517  18.623  1.00  0.92           H  
ATOM   4683  HD1 TYR A 301     -53.036   7.967  17.981  1.00  0.92           H  
ATOM   4684  HD2 TYR A 301     -57.219   7.480  18.430  1.00  0.92           H  
ATOM   4685  HE1 TYR A 301     -53.245  10.323  18.560  1.00  0.92           H  
ATOM   4686  HE2 TYR A 301     -57.401   9.895  18.971  1.00  0.92           H  
ATOM   4687  HH  TYR A 301     -56.460  11.566  19.398  1.00  0.92           H  
ATOM   4688  N   ARG A 302     -52.719   4.028  17.875  1.00  0.86           N  
ATOM   4689  CA  ARG A 302     -52.302   2.643  17.941  1.00  0.86           C  
ATOM   4690  C   ARG A 302     -53.340   1.693  18.540  1.00  0.86           C  
ATOM   4691  O   ARG A 302     -53.496   0.582  18.045  1.00  0.86           O  
ATOM   4692  CB  ARG A 302     -51.038   2.504  18.758  1.00  0.86           C  
ATOM   4693  CG  ARG A 302     -50.507   1.110  18.797  1.00  0.86           C  
ATOM   4694  CD  ARG A 302     -49.320   0.956  19.644  1.00  0.86           C  
ATOM   4695  NE  ARG A 302     -48.909  -0.426  19.647  1.00  0.86           N  
ATOM   4696  CZ  ARG A 302     -48.133  -1.024  20.540  1.00  0.86           C  
ATOM   4697  NH1 ARG A 302     -47.636  -0.385  21.582  1.00  0.86           N1+
ATOM   4698  NH2 ARG A 302     -47.901  -2.292  20.324  1.00  0.86           N  
ATOM   4699  H   ARG A 302     -52.524   4.677  18.646  1.00  0.86           H  
ATOM   4700  HA  ARG A 302     -52.090   2.311  16.924  1.00  0.86           H  
ATOM   4701 1HB  ARG A 302     -50.264   3.153  18.352  1.00  0.86           H  
ATOM   4702 2HB  ARG A 302     -51.226   2.815  19.780  1.00  0.86           H  
ATOM   4703 1HG  ARG A 302     -51.275   0.434  19.151  1.00  0.86           H  
ATOM   4704 2HG  ARG A 302     -50.222   0.822  17.797  1.00  0.86           H  
ATOM   4705 1HD  ARG A 302     -48.502   1.560  19.258  1.00  0.86           H  
ATOM   4706 2HD  ARG A 302     -49.553   1.252  20.669  1.00  0.86           H  
ATOM   4707  HE  ARG A 302     -49.221  -1.022  18.880  1.00  0.86           H  
ATOM   4708 1HH1 ARG A 302     -47.847   0.595  21.722  1.00  0.86           H  
ATOM   4709 2HH1 ARG A 302     -47.052  -0.875  22.244  1.00  0.86           H  
ATOM   4710 1HH2 ARG A 302     -48.347  -2.699  19.491  1.00  0.86           H  
ATOM   4711 2HH2 ARG A 302     -47.325  -2.833  20.949  1.00  0.86           H  
ATOM   4712  N   THR A 303     -54.010   2.083  19.630  1.00  0.80           N  
ATOM   4713  CA  THR A 303     -54.914   1.124  20.276  1.00  0.80           C  
ATOM   4714  C   THR A 303     -56.382   1.516  20.369  1.00  0.80           C  
ATOM   4715  O   THR A 303     -57.195   0.709  20.823  1.00  0.80           O  
ATOM   4716  CB  THR A 303     -54.420   0.751  21.667  1.00  0.80           C  
ATOM   4717  CG2 THR A 303     -53.008   0.159  21.556  1.00  0.80           C  
ATOM   4718  OG1 THR A 303     -54.360   1.902  22.494  1.00  0.80           O  
ATOM   4719  H   THR A 303     -53.878   3.012  20.010  1.00  0.80           H  
ATOM   4720  HA  THR A 303     -54.886   0.207  19.689  1.00  0.80           H  
ATOM   4721  HB  THR A 303     -55.105   0.030  22.101  1.00  0.80           H  
ATOM   4722  HG1 THR A 303     -53.458   2.284  22.413  1.00  0.80           H  
ATOM   4723 1HG2 THR A 303     -52.622  -0.112  22.519  1.00  0.80           H  
ATOM   4724 2HG2 THR A 303     -53.030  -0.723  20.916  1.00  0.80           H  
ATOM   4725 3HG2 THR A 303     -52.355   0.902  21.134  1.00  0.80           H  
ATOM   4726  N   TRP A 304     -56.739   2.729  19.977  1.00  0.76           N  
ATOM   4727  CA  TRP A 304     -58.144   3.128  20.047  1.00  0.76           C  
ATOM   4728  C   TRP A 304     -58.830   2.802  18.746  1.00  0.76           C  
ATOM   4729  O   TRP A 304     -58.228   2.904  17.676  1.00  0.76           O  
ATOM   4730  CB  TRP A 304     -58.268   4.603  20.374  1.00  0.76           C  
ATOM   4731  CG  TRP A 304     -57.967   4.880  21.756  1.00  0.76           C  
ATOM   4732  CD1 TRP A 304     -56.795   4.726  22.361  1.00  0.76           C  
ATOM   4733  CD2 TRP A 304     -58.864   5.392  22.744  1.00  0.76           C  
ATOM   4734  CE2 TRP A 304     -58.159   5.473  23.914  1.00  0.76           C  
ATOM   4735  CE3 TRP A 304     -60.188   5.769  22.720  1.00  0.76           C  
ATOM   4736  NE1 TRP A 304     -56.891   5.067  23.658  1.00  0.76           N  
ATOM   4737  CZ2 TRP A 304     -58.734   5.898  25.072  1.00  0.76           C  
ATOM   4738  CZ3 TRP A 304     -60.785   6.201  23.878  1.00  0.76           C  
ATOM   4739  CH2 TRP A 304     -60.085   6.260  25.023  1.00  0.76           C  
ATOM   4740  H   TRP A 304     -56.041   3.369  19.625  1.00  0.76           H  
ATOM   4741  HA  TRP A 304     -58.634   2.566  20.843  1.00  0.76           H  
ATOM   4742 1HB  TRP A 304     -57.609   5.196  19.736  1.00  0.76           H  
ATOM   4743 2HB  TRP A 304     -59.281   4.904  20.191  1.00  0.76           H  
ATOM   4744  HD1 TRP A 304     -55.905   4.356  21.883  1.00  0.76           H  
ATOM   4745  HE1 TRP A 304     -56.108   5.017  24.333  1.00  0.76           H  
ATOM   4746  HE3 TRP A 304     -60.741   5.712  21.797  1.00  0.76           H  
ATOM   4747  HZ2 TRP A 304     -58.168   5.952  25.999  1.00  0.76           H  
ATOM   4748  HZ3 TRP A 304     -61.839   6.487  23.852  1.00  0.76           H  
ATOM   4749  HH2 TRP A 304     -60.593   6.599  25.920  1.00  0.76           H  
ATOM   4750  N   ALA A 305     -60.079   2.383  18.824  1.00  0.73           N  
ATOM   4751  CA  ALA A 305     -60.817   2.070  17.623  1.00  0.73           C  
ATOM   4752  C   ALA A 305     -61.186   3.357  16.955  1.00  0.73           C  
ATOM   4753  O   ALA A 305     -61.477   4.323  17.651  1.00  0.73           O  
ATOM   4754  CB  ALA A 305     -62.028   1.251  17.949  1.00  0.73           C  
ATOM   4755  H   ALA A 305     -60.543   2.318  19.731  1.00  0.73           H  
ATOM   4756  HA  ALA A 305     -60.170   1.510  16.949  1.00  0.73           H  
ATOM   4757 1HB  ALA A 305     -62.578   1.020  17.040  1.00  0.73           H  
ATOM   4758 2HB  ALA A 305     -61.701   0.330  18.434  1.00  0.73           H  
ATOM   4759 3HB  ALA A 305     -62.657   1.824  18.623  1.00  0.73           H  
ATOM   4760  N   TYR A 306     -61.240   3.365  15.637  1.00  0.71           N  
ATOM   4761  CA  TYR A 306     -61.623   4.557  14.889  1.00  0.71           C  
ATOM   4762  C   TYR A 306     -62.969   4.462  14.206  1.00  0.71           C  
ATOM   4763  O   TYR A 306     -63.266   3.470  13.533  1.00  0.71           O  
ATOM   4764  CB  TYR A 306     -60.528   4.893  13.905  1.00  0.71           C  
ATOM   4765  CG  TYR A 306     -60.885   5.920  12.910  1.00  0.71           C  
ATOM   4766  CD1 TYR A 306     -60.970   7.227  13.270  1.00  0.71           C  
ATOM   4767  CD2 TYR A 306     -61.078   5.537  11.591  1.00  0.71           C  
ATOM   4768  CE1 TYR A 306     -61.227   8.163  12.325  1.00  0.71           C  
ATOM   4769  CE2 TYR A 306     -61.352   6.475  10.642  1.00  0.71           C  
ATOM   4770  CZ  TYR A 306     -61.415   7.784  11.006  1.00  0.71           C  
ATOM   4771  OH  TYR A 306     -61.665   8.719  10.066  1.00  0.71           O  
ATOM   4772  H   TYR A 306     -60.990   2.526  15.130  1.00  0.71           H  
ATOM   4773  HA  TYR A 306     -61.702   5.382  15.593  1.00  0.71           H  
ATOM   4774 1HB  TYR A 306     -59.654   5.249  14.454  1.00  0.71           H  
ATOM   4775 2HB  TYR A 306     -60.228   3.992  13.372  1.00  0.71           H  
ATOM   4776  HD1 TYR A 306     -60.817   7.524  14.306  1.00  0.71           H  
ATOM   4777  HD2 TYR A 306     -61.002   4.486  11.312  1.00  0.71           H  
ATOM   4778  HE1 TYR A 306     -61.276   9.212  12.611  1.00  0.71           H  
ATOM   4779  HE2 TYR A 306     -61.499   6.182   9.602  1.00  0.71           H  
ATOM   4780  HH  TYR A 306     -61.447   9.608  10.431  1.00  0.71           H  
ATOM   4781  N   HIS A 307     -63.779   5.510  14.379  1.00  0.70           N  
ATOM   4782  CA  HIS A 307     -65.116   5.558  13.818  1.00  0.70           C  
ATOM   4783  C   HIS A 307     -65.325   6.665  12.776  1.00  0.70           C  
ATOM   4784  O   HIS A 307     -66.225   6.576  11.932  1.00  0.70           O  
ATOM   4785  CB  HIS A 307     -66.076   5.755  14.965  1.00  0.70           C  
ATOM   4786  CG  HIS A 307     -65.926   4.707  15.974  1.00  0.70           C  
ATOM   4787  CD2 HIS A 307     -65.444   4.760  17.229  1.00  0.70           C  
ATOM   4788  ND1 HIS A 307     -66.278   3.399  15.747  1.00  0.70           N  
ATOM   4789  CE1 HIS A 307     -66.011   2.691  16.825  1.00  0.70           C  
ATOM   4790  NE2 HIS A 307     -65.507   3.499  17.737  1.00  0.70           N  
ATOM   4791  H   HIS A 307     -63.469   6.293  14.954  1.00  0.70           H  
ATOM   4792  HA  HIS A 307     -65.335   4.606  13.337  1.00  0.70           H  
ATOM   4793 1HB  HIS A 307     -65.903   6.724  15.426  1.00  0.70           H  
ATOM   4794 2HB  HIS A 307     -67.089   5.740  14.592  1.00  0.70           H  
ATOM   4795  HD2 HIS A 307     -65.071   5.643  17.739  1.00  0.70           H  
ATOM   4796  HE1 HIS A 307     -66.177   1.626  16.936  1.00  0.70           H  
ATOM   4797  HE2 HIS A 307     -65.199   3.251  18.675  1.00  0.71           H  
ATOM   4798  N   GLY A 308     -64.513   7.715  12.824  1.00  0.70           N  
ATOM   4799  CA  GLY A 308     -64.677   8.782  11.826  1.00  0.70           C  
ATOM   4800  C   GLY A 308     -63.941  10.073  12.145  1.00  0.70           C  
ATOM   4801  O   GLY A 308     -63.480  10.269  13.263  1.00  0.70           O  
ATOM   4802  H   GLY A 308     -63.825   7.781  13.572  1.00  0.70           H  
ATOM   4803 1HA  GLY A 308     -64.334   8.414  10.864  1.00  0.70           H  
ATOM   4804 2HA  GLY A 308     -65.733   8.996  11.723  1.00  0.70           H  
ATOM   4805  N   SER A 309     -63.837  10.970  11.161  1.00  0.72           N  
ATOM   4806  CA  SER A 309     -63.148  12.239  11.375  1.00  0.72           C  
ATOM   4807  C   SER A 309     -63.940  13.416  10.814  1.00  0.72           C  
ATOM   4808  O   SER A 309     -64.771  13.243   9.922  1.00  0.72           O  
ATOM   4809  CB  SER A 309     -61.798  12.248  10.674  1.00  0.72           C  
ATOM   4810  OG  SER A 309     -60.931  11.226  11.102  1.00  0.72           O  
ATOM   4811  H   SER A 309     -64.204  10.774  10.230  1.00  0.72           H  
ATOM   4812  HA  SER A 309     -63.025  12.369  12.438  1.00  0.72           H  
ATOM   4813 1HB  SER A 309     -61.978  12.135   9.614  1.00  0.72           H  
ATOM   4814 2HB  SER A 309     -61.322  13.217  10.826  1.00  0.72           H  
ATOM   4815  HG  SER A 309     -60.592  11.503  11.985  1.00  0.72           H  
ATOM   4816  N   TYR A 310     -63.686  14.629  11.303  1.00  0.76           N  
ATOM   4817  CA  TYR A 310     -64.309  15.756  10.610  1.00  0.76           C  
ATOM   4818  C   TYR A 310     -63.491  17.045  10.706  1.00  0.76           C  
ATOM   4819  O   TYR A 310     -62.711  17.233  11.630  1.00  0.76           O  
ATOM   4820  CB  TYR A 310     -65.729  15.989  11.108  1.00  0.76           C  
ATOM   4821  CG  TYR A 310     -65.879  16.510  12.449  1.00  0.76           C  
ATOM   4822  CD1 TYR A 310     -65.928  17.857  12.592  1.00  0.76           C  
ATOM   4823  CD2 TYR A 310     -66.005  15.693  13.513  1.00  0.76           C  
ATOM   4824  CE1 TYR A 310     -66.084  18.426  13.799  1.00  0.76           C  
ATOM   4825  CE2 TYR A 310     -66.174  16.244  14.748  1.00  0.76           C  
ATOM   4826  CZ  TYR A 310     -66.210  17.628  14.892  1.00  0.76           C  
ATOM   4827  OH  TYR A 310     -66.377  18.222  16.115  1.00  0.76           O  
ATOM   4828  H   TYR A 310     -63.044  14.728  12.089  1.00  0.76           H  
ATOM   4829  HA  TYR A 310     -64.372  15.503   9.556  1.00  0.76           H  
ATOM   4830 1HB  TYR A 310     -66.210  16.678  10.444  1.00  0.76           H  
ATOM   4831 2HB  TYR A 310     -66.289  15.060  11.050  1.00  0.76           H  
ATOM   4832  HD1 TYR A 310     -65.847  18.472  11.711  1.00  0.76           H  
ATOM   4833  HD2 TYR A 310     -65.973  14.620  13.373  1.00  0.76           H  
ATOM   4834  HE1 TYR A 310     -66.121  19.511  13.890  1.00  0.76           H  
ATOM   4835  HE2 TYR A 310     -66.274  15.599  15.586  1.00  0.76           H  
ATOM   4836  HH  TYR A 310     -66.443  19.181  15.986  1.00  0.76           H  
ATOM   4837  N   GLU A 311     -63.692  17.968   9.775  1.00  0.81           N  
ATOM   4838  CA  GLU A 311     -62.924  19.227   9.849  1.00  0.81           C  
ATOM   4839  C   GLU A 311     -63.276  20.097  11.057  1.00  0.81           C  
ATOM   4840  O   GLU A 311     -64.447  20.280  11.383  1.00  0.81           O  
ATOM   4841  CB  GLU A 311     -63.044  20.015   8.551  1.00  0.81           C  
ATOM   4842  CG  GLU A 311     -62.332  19.348   7.369  1.00  0.81           C  
ATOM   4843  CD  GLU A 311     -62.421  20.128   6.087  1.00  0.81           C  
ATOM   4844  OE1 GLU A 311     -63.105  21.123   6.058  1.00  0.81           O  
ATOM   4845  OE2 GLU A 311     -61.760  19.745   5.135  1.00  0.81           O1-
ATOM   4846  H   GLU A 311     -64.360  17.766   9.025  1.00  0.81           H  
ATOM   4847  HA  GLU A 311     -61.883  18.975   9.960  1.00  0.81           H  
ATOM   4848 1HB  GLU A 311     -64.092  20.146   8.295  1.00  0.81           H  
ATOM   4849 2HB  GLU A 311     -62.611  21.005   8.688  1.00  0.81           H  
ATOM   4850 1HG  GLU A 311     -61.282  19.221   7.623  1.00  0.81           H  
ATOM   4851 2HG  GLU A 311     -62.762  18.356   7.219  1.00  0.81           H  
ATOM   4852  N   ALA A 312     -62.255  20.688  11.687  1.00  0.86           N  
ATOM   4853  CA  ALA A 312     -62.478  21.524  12.868  1.00  0.86           C  
ATOM   4854  C   ALA A 312     -61.380  22.577  13.026  1.00  0.86           C  
ATOM   4855  O   ALA A 312     -60.259  22.358  12.576  1.00  0.86           O  
ATOM   4856  CB  ALA A 312     -62.518  20.627  14.088  1.00  0.86           C  
ATOM   4857  H   ALA A 312     -61.298  20.522  11.366  1.00  0.86           H  
ATOM   4858  HA  ALA A 312     -63.433  22.027  12.741  1.00  0.86           H  
ATOM   4859 1HB  ALA A 312     -62.700  21.169  14.999  1.00  0.86           H  
ATOM   4860 2HB  ALA A 312     -63.318  19.902  13.939  1.00  0.86           H  
ATOM   4861 3HB  ALA A 312     -61.560  20.111  14.175  1.00  0.86           H  
ATOM   4862  N   PRO A 313     -61.650  23.713  13.697  1.00  0.93           N  
ATOM   4863  CA  PRO A 313     -60.697  24.777  13.936  1.00  0.93           C  
ATOM   4864  C   PRO A 313     -59.553  24.357  14.832  1.00  0.93           C  
ATOM   4865  O   PRO A 313     -59.701  23.510  15.718  1.00  0.93           O  
ATOM   4866  CB  PRO A 313     -61.551  25.864  14.601  1.00  0.93           C  
ATOM   4867  CG  PRO A 313     -62.738  25.131  15.186  1.00  0.93           C  
ATOM   4868  CD  PRO A 313     -63.009  24.000  14.219  1.00  0.93           C  
ATOM   4869  HA  PRO A 313     -60.310  25.129  12.968  1.00  0.93           H  
ATOM   4870 1HB  PRO A 313     -60.948  26.378  15.370  1.00  0.93           H  
ATOM   4871 2HB  PRO A 313     -61.838  26.623  13.861  1.00  0.93           H  
ATOM   4872 1HG  PRO A 313     -62.491  24.773  16.198  1.00  0.93           H  
ATOM   4873 2HG  PRO A 313     -63.593  25.816  15.292  1.00  0.93           H  
ATOM   4874 1HD  PRO A 313     -63.444  23.180  14.771  1.00  0.93           H  
ATOM   4875 2HD  PRO A 313     -63.664  24.342  13.403  1.00  0.93           H  
ATOM   4876  N   THR A 314     -58.416  24.993  14.599  1.00  1.01           N  
ATOM   4877  CA  THR A 314     -57.209  24.770  15.369  1.00  1.01           C  
ATOM   4878  C   THR A 314     -57.335  25.424  16.729  1.00  1.01           C  
ATOM   4879  O   THR A 314     -57.767  26.573  16.827  1.00  1.01           O  
ATOM   4880  CB  THR A 314     -55.992  25.334  14.624  1.00  1.01           C  
ATOM   4881  CG2 THR A 314     -54.720  25.080  15.413  1.00  1.01           C  
ATOM   4882  OG1 THR A 314     -55.900  24.692  13.339  1.00  1.01           O  
ATOM   4883  H   THR A 314     -58.384  25.664  13.846  1.00  1.01           H  
ATOM   4884  HA  THR A 314     -57.074  23.697  15.505  1.00  1.01           H  
ATOM   4885  HB  THR A 314     -56.108  26.406  14.480  1.00  1.01           H  
ATOM   4886  HG1 THR A 314     -56.415  23.849  13.344  1.00  1.01           H  
ATOM   4887 1HG2 THR A 314     -53.868  25.476  14.865  1.00  1.01           H  
ATOM   4888 2HG2 THR A 314     -54.779  25.568  16.386  1.00  1.01           H  
ATOM   4889 3HG2 THR A 314     -54.600  24.030  15.550  1.00  1.01           H  
ATOM   4890  N   GLN A 315     -56.991  24.688  17.774  1.00  1.12           N  
ATOM   4891  CA  GLN A 315     -57.074  25.199  19.132  1.00  1.12           C  
ATOM   4892  C   GLN A 315     -55.786  24.889  19.871  1.00  1.12           C  
ATOM   4893  O   GLN A 315     -55.203  23.832  19.648  1.00  1.12           O  
ATOM   4894  CB  GLN A 315     -58.248  24.526  19.842  1.00  1.12           C  
ATOM   4895  CG  GLN A 315     -59.600  24.783  19.184  1.00  1.12           C  
ATOM   4896  CD  GLN A 315     -60.720  24.026  19.818  1.00  1.12           C  
ATOM   4897  NE2 GLN A 315     -61.292  23.123  19.034  1.00  1.12           N  
ATOM   4898  OE1 GLN A 315     -61.080  24.224  20.983  1.00  1.12           O  
ATOM   4899  H   GLN A 315     -56.659  23.748  17.619  1.00  1.12           H  
ATOM   4900  HA  GLN A 315     -57.215  26.279  19.105  1.00  1.12           H  
ATOM   4901 1HB  GLN A 315     -58.081  23.462  19.858  1.00  1.12           H  
ATOM   4902 2HB  GLN A 315     -58.296  24.868  20.875  1.00  1.12           H  
ATOM   4903 1HG  GLN A 315     -59.823  25.848  19.233  1.00  1.12           H  
ATOM   4904 2HG  GLN A 315     -59.556  24.464  18.146  1.00  1.12           H  
ATOM   4905 1HE2 GLN A 315     -62.047  22.565  19.373  1.00  1.12           H  
ATOM   4906 2HE2 GLN A 315     -60.964  23.010  18.085  1.00  1.12           H  
ATOM   4907  N   GLY A 316     -55.388  25.764  20.794  1.00  1.23           N  
ATOM   4908  CA  GLY A 316     -54.200  25.521  21.617  1.00  1.23           C  
ATOM   4909  C   GLY A 316     -52.946  26.250  21.126  1.00  1.23           C  
ATOM   4910  O   GLY A 316     -52.975  26.969  20.123  1.00  1.23           O  
ATOM   4911  H   GLY A 316     -55.911  26.617  20.924  1.00  1.23           H  
ATOM   4912 1HA  GLY A 316     -54.407  25.813  22.645  1.00  1.23           H  
ATOM   4913 2HA  GLY A 316     -54.004  24.457  21.641  1.00  1.23           H  
ATOM   4914  N   SER A 317     -51.859  26.075  21.877  1.00  1.34           N  
ATOM   4915  CA  SER A 317     -50.567  26.727  21.637  1.00  1.34           C  
ATOM   4916  C   SER A 317     -49.400  25.955  22.263  1.00  1.34           C  
ATOM   4917  O   SER A 317     -49.558  25.272  23.280  1.00  1.34           O  
ATOM   4918  CB  SER A 317     -50.550  28.135  22.180  1.00  1.34           C  
ATOM   4919  OG  SER A 317     -49.302  28.738  21.933  1.00  1.34           O  
ATOM   4920  H   SER A 317     -51.947  25.454  22.669  1.00  1.34           H  
ATOM   4921  HA  SER A 317     -50.407  26.786  20.561  1.00  1.34           H  
ATOM   4922 1HB  SER A 317     -51.340  28.720  21.711  1.00  1.34           H  
ATOM   4923 2HB  SER A 317     -50.745  28.118  23.245  1.00  1.34           H  
ATOM   4924  HG  SER A 317     -49.320  29.581  22.408  1.00  1.34           H  
ATOM   4925  N   ALA A 318     -48.230  26.043  21.618  1.00  1.40           N  
ATOM   4926  CA  ALA A 318     -46.997  25.452  22.141  1.00  1.40           C  
ATOM   4927  C   ALA A 318     -46.067  26.529  22.677  1.00  1.40           C  
ATOM   4928  O   ALA A 318     -44.908  26.260  23.003  1.00  1.40           O  
ATOM   4929  CB  ALA A 318     -46.280  24.649  21.073  1.00  1.40           C  
ATOM   4930  H   ALA A 318     -48.188  26.587  20.766  1.00  1.40           H  
ATOM   4931  HA  ALA A 318     -47.256  24.800  22.968  1.00  1.40           H  
ATOM   4932 1HB  ALA A 318     -45.379  24.208  21.498  1.00  1.40           H  
ATOM   4933 2HB  ALA A 318     -46.925  23.851  20.709  1.00  1.40           H  
ATOM   4934 3HB  ALA A 318     -46.010  25.302  20.247  1.00  1.40           H  
ATOM   4935  N   SER A 319     -46.565  27.759  22.721  1.00  1.40           N  
ATOM   4936  CA  SER A 319     -45.779  28.884  23.192  1.00  1.40           C  
ATOM   4937  C   SER A 319     -46.494  29.560  24.332  1.00  1.40           C  
ATOM   4938  O   SER A 319     -47.717  29.472  24.448  1.00  1.40           O
[truncated: 763,437 more chars]
