# Supplementary material for: Integrative proteome-wide structural analysis and high-throughput docking identify broad-spectrum antiviral scaffolds against Zika, Yellow Fever, West Nile, Saint Louis encephalitis, and Usutu viruses
Source: Front Cell Infect Microbiol. 2026 Apr 30;16:1723132. doi: 10.3389/fcimb.2026.1723132 (PMC13171538; doi:10.3389/fcimb.2026.1723132)
Supplement: Supplementary file 8 [file DataSheet8.zip]

Archive with 6 entries (5 files):
- Tables_and_logs/
- Tables_and_logs/All_metrics.xlsx
- Tables_and_logs/FLIP_Log.xlsx
- Tables_and_logs/Index.xlsx
- Tables_and_logs/Internal_structural_validation_log.txt
- Tables_and_logs/Major_clashes.xlsx
