# Supplementary material for: Integrative proteome-wide structural analysis and high-throughput docking identify broad-spectrum antiviral scaffolds against Zika, Yellow Fever, West Nile, Saint Louis encephalitis, and Usutu viruses
Source: Front Cell Infect Microbiol. 2026 Apr 30;16:1723132. doi: 10.3389/fcimb.2026.1723132 (PMC13171538; doi:10.3389/fcimb.2026.1723132)
Supplement: Supplementary file 8 [file DataSheet8.zip › Tables_and_logs/All_metrics.xlsx]

## Sheet: Sheet1
Virus	Protein	ProSA Global Z-score	Clashscore, percentile	Poor Rotamers %	Favored Rotamers %	Ramachandran outliers %	Ramachandran Favoured %	Ramachandran Z-score		LEGEND
JEV	NS5	-12.34	99th	0.0767	0.877	0	0.9775	0.27 ± 0.26		Color	Meaning	ProSA Global Z-score	Clashscore, percentile	Poor Rotamers %	Favored Rotamers %	Ramachandran outliers %	Ramachandran Favoured %	Ramachandran Z-score
JEV	NS4b										Good	Relative to graph position	Percentile ≥ 66th	Outliers ≤ 0.3%	Favored ≥ 98%	Outliers ≤ 0.05%	Favored ≥ 98%	abs(Z-score) ≤ 2
JEV	NS4a										Caution	Relative to graph position	66th > Percentile ≥ 33th	0.3% < Outliers ≤ 1.5%	98% > Favored ≥ 95%	0.05% < Outliers ≤ 0.5%*	98% > Favored ≥ 95%	2 < abs(Z-score) ≤ 3
JEV	NS3										Warning	Relative to graph position	Percentile < 33	Outliers > 1.5%	Favored < 95%	Outliers > 0.5% and Outlier count ≥ 2	Favored < 95%	abs(Z-score) > 3%
JEV	NS2b															*Or Outliers > 0.5% and Outlier count = 1
JEV	NS2a
JEV	NS1
JEV	M
JEV	E
JEV	C
SLEV	NS5	-11.84	99th	0	0.9987	0.0077	0.9679	0.09 ± 0.27
SLEV	NS4b	-4.88	99th	0	0.995	0.0195	0.9531	0.86 ± 0.51
SLEV	NS4a	-3.91	100th	0	1	0	0.9919	2.16 ± 0.63
SLEV	NS3	-10.98	99th	0	0.9981	0.0016	0.9886	1.04 ± 0.34
SLEV	NS2b	-1.9	99th	0	1	0.0155	0.938	-0.38 ± 0.65
SLEV	NS2a	-5.07	98th	0.0056	0.9888	0.0133	0.9733	1.09 ± 0.54
SLEV	NS1	-6.31	98th	0	0.9902	0.0029	0.9714	1.04 ± 0.45
SLEV	M	-2.72	99th	0	1	0	0.9863	2.10 ± 1.01
SLEV	E	-9.42	99th	0	0.9951	0.002	0.986	0.56 ± 0.37
SLEV	C
USUV	NS5	-12.25	99th	0	1	0.0044	0.9734	0.26 ± 0.27
USUV	NS4b	-3.74	99th	0	1	0.0039	0.9727	1.74 ± 0.50
USUV	NS4a	-3.57	99th	0	1	0	0.9839	1.93 ± 0.69
USUV	NS3	-11.89	99th	0.002	0.998	0.0016	0.9854	0.64 ± 0.33
USUV	NS2b	-1.26	99th	0	1	0.0388	0.9457	0.40 ± 0.72
USUV	NS2a	-5.5	97th	0.0057	0.983	0.0089	0.9778	0.72 ± 0.52
USUV	NS1	-6.01	99th	0	0.9968	0	0.9714	0.70 ± 0.45
USUV	M	-3.09	97th	0	1	0.0137	0.9589	1.92 ± 1.00
USUV	E	-9.15	99th	0	1	0	0.9759	0.71 ± 0.36
USUV	C
WNV	NS5	-11.99	99th	0	0.9948	0.0044	0.969	-0.01 ± 0.26
WNV	NS4b	-4.05	99th	0	1	0.0039	0.9646	1.71 ± 0.54
WNV	NS4a	-3.8	99th	0	1	0.0081	0.9839	2.26 ± 0.68
WNV	NS3	-11.12	99th	0.0019	0.9942	0.0065	0.9708	0.36 ± 0.33
WNV	NS2b	-2.99	99th	0	1	0.0078	0.9845	0.93 ± 0.65
WNV	NS2a	-5.55	99th	0	1	0.0175	0.9345	0.53 ± 0.52
WNV	NS1	-5.8	99th	0	0.9934	0.0029	0.9714	0.72 ± 0.45
WNV	M	-2.68	100th	0	1	0	1	2.08 ± 0.90
WNV	E	-8.59	99th	0	0.9975	0.002	0.976	0.95 ± 0.36
WNV	C
YFV	NS5	-12.16	99th	0	0.9949	0.0044	0.9767	-0.01 ± 0.27
YFV	NS4b	-4.28	99th	0	0.9952	0.0202	0.9637	0.85 ± 0.54
YFV	NS4a	-2.69	99th	0	1	0	0.9839	1.93 ± 0.68
YFV	NS3	-12.35	99th	0	0.9961	0.0032	0.9742	0.78 ± 0.33
YFV	NS2b	-1.4	99th	0	1	0.0078	0.9844	0.83 ± 0.72
YFV	NS2a	-4.54	98th	0	1	0.0045	0.9685	0.20 ± 0.52
YFV	NS1	-6.17	99th	0	0.9967	0	0.9714	0.54 ± 0.47
YFV	M	-3.22	99th	0	1	0.0137	0.9315	1.02 ± 0.93
YFV	E	-8.06	99th	0	0.995	0.002	0.9756	1.75 ± 0.38
YFV	C
ZIKV	NS5	-11.69	99th	0	0.9922	0.0033	0.9767	0.05 ± 0.26
ZIKV	NS4b	-2.27	9th	0.0051	0.9846	0.0161	0.9478	6.18 ± 0.49
ZIKV	NS4a	-5	0th	0.02	0.95	0.024	0.936	1.45 ± 0.74
ZIKV	NS3	-10.58	99th	0	1	0.0065	0.9821	0.52 ± 0.33
ZIKV	NS2b	-2.2	99th	0	0.9901	0	0.9375	0.63 ± 0.73
ZIKV	NS2a	-2.96	99th	0	1	0.0134	0.9598	0.53 ± 0.52
ZIKV	NS1	-7.19	99th	0	0.9967	0.0029	0.9686	1.11 ± 0.49
ZIKV	M	-5.62	100th	0	1	0.0137	0.9452	0.51 ± 0.95
ZIKV	E	-8.52	99th	0.0024	0.9878	0.012	0.9478	-0.25 ± 0.37
ZIKV	C
