# Supplementary material for: Integrative proteome-wide structural analysis and high-throughput docking identify broad-spectrum antiviral scaffolds against Zika, Yellow Fever, West Nile, Saint Louis encephalitis, and Usutu viruses
Source: Front Cell Infect Microbiol. 2026 Apr 30;16:1723132. doi: 10.3389/fcimb.2026.1723132 (PMC13171538; doi:10.3389/fcimb.2026.1723132)
Supplement: Supplementary file 8 [file DataSheet8.zip › Tables_and_logs/FLIP_Log.xlsx]

## Sheet: Side-Chain Flips
Virus	Proteina	Residue	Chain	Original_Value	Flip_Value	Delta	Code	Evidence
JEV	NS5	His450	A	-0.8	-0.14	0.66	FLIP	Some evidence recommending flip
YFV	NS2a	His61	A	-1.2	-0.18	1.02	FLIP	Some evidence recommending flip
YFV	NS5	Gln117	A	-2.8	-0.56	2.24	FLIP	Clear evidence for flip
YFV	E	His315	A	-1.6	-0.85	0.75	FLIP	Some evidence recommending flip
ZIKV	NS4a	Asn27	N/A	-11	-8.5	2.5	CLS-FL	Both orientations clash but flip was preferred
ZIKV	NS4b	Gln128	N/A	-7.1	-3.3	3.8	FLIP	Clear evidence for flip
ZIKV	NS4b	Gln136	N/A	-2.7	-1.5	1.2	FLIP	Some evidence recommending flip
ZIKV	NS5	Gln353	A	-0.7	0.63	1.33	FLIP	Some evidence recommending flip
