# Supplementary material for: Integrative proteome-wide structural analysis and high-throughput docking identify broad-spectrum antiviral scaffolds against Zika, Yellow Fever, West Nile, Saint Louis encephalitis, and Usutu viruses
Source: Front Cell Infect Microbiol. 2026 Apr 30;16:1723132. doi: 10.3389/fcimb.2026.1723132 (PMC13171538; doi:10.3389/fcimb.2026.1723132)
Supplement: Supplementary file 8 [file DataSheet8.zip › Tables_and_logs/Index.xlsx]

## Sheet: Sheet1
Virus	Protein	MolProbity Multi-table PDF	Ramachandran PDF	PDB with H added	ProSA Global PNG	ProSA Local PNG	Chiral Volume Log	Clash Log		LEGENDA
JEV	C	JEV_C_1FH-multi.table.pdf	JEV_C_1FH-rama.pdf	JEV_C_1FH.pdb	JEV_C_Global_zscore.png	JEV_C_Local_quality.png	Chiral_volume_JEV_C.txt	Clash_log_JEV_C.txt			Arquivos ausentes
JEV	E	JEV_E_1FH-multi.table.pdf	JEV_E_1FH-rama.pdf	JEV_E_1FH.pdb	JEV_E_Global_zscore.png	JEV_E_Local_quality.png	Chiral_volume_JEV_E.txt	Clash_log_JEV_E.txt			Arquivos presentes
JEV	M	JEV_M_1FH-multi.table.pdf	JEV_M_1FH-rama.pdf	JEV_M_1FH.pdb	JEV_M_Global_zscore.png	JEV_M_Local_quality.png	Chiral_volume_JEV_M.txt	Clash_log_JEV_M.txt
JEV	NS1	JEV_NS1_1FH-multi.table.pdf	JEV_NS1_1FH-rama.pdf	JEV_NS1_1FH.pdb	JEV_NS1_Global_zscore.png	JEV_NS1_Local_quality.png	Chiral_volume_JEV_NS1.txt	Clash_log_JEV_NS1.txt
JEV	NS2a	JEV_NS2a_1FH-multi.table.pdf	JEV_NS2a_1FH-rama.pdf	JEV_NS2a_1FH.pdb	JEV_NS2a_Global_zscore.png	JEV_NS2a_Local_quality.png	Chiral_volume_JEV_NS2a.txt	Clash_log_JEV_NS2a.txt
JEV	NS2b	JEV_NS2b_1FH-multi.table.pdf	JEV_NS2b_1FH-rama.pdf	JEV_NS2b_1FH.pdb	JEV_NS2b_Global_zscore.png	JEV_NS2b_Local_quality.png	Chiral_volume_JEV_NS2b.txt	Clash_log_JEV_NS2b.txt
JEV	NS3	JEV_NS3_1FH-multi.table.pdf	JEV_NS3_1FH-rama.pdf	JEV_NS3_1FH.pdb	JEV_NS3_Global_zscore.png	JEV_NS3_Local_quality.png	Chiral_volume_JEV_NS3.txt	Clash_log_JEV_NS3.txt
JEV	NS4a	JEV_NS4a_1FH-multi.table.pdf	JEV_NS4a_1FH-rama.pdf	JEV_NS4a_1FH.pdb	JEV_NS4a_Global_zscore.png	JEV_NS4a_Local_quality.png	Chiral_volume_JEV_NS4a.txt	Clash_log_JEV_NS4a.txt
JEV	NS4b	JEV_NS4b_1FH-multi.table.pdf	JEV_NS4b_1FH-rama.pdf	JEV_NS4b_1FH.pdb	JEV_NS4b_Global_zscore.png	JEV_NS4b_Local_quality.png	Chiral_volume_JEV_NS4b.txt	Clash_log_JEV_NS4b.txt
JEV	NS5	JEV_NS5_1FH-multi.table.pdf	JEV_NS5_1FH-rama.pdf	JEV_NS5_1FH.pdb	JEV_NS5_Global_zscore.png	JEV_NS5_Local_quality.png	Chiral_volume_JEV_NS5.txt	Clash_log_JEV_NS5.txt
SLEV	C	SLEV_C_1FH-multi.table.pdf	SLEV_C_1FH-rama.pdf	SLEV_C_1FH.pdb	SLEV_C_Global_zscore.png	SLEV_C_Local_quality.png	Chiral_volume_SLEV_C.txt	Clash_log_SLEV_C.txt
SLEV	E	SLEV_E_1FH-multi.table.pdf	SLEV_E_1FH-rama.pdf	SLEV_E_1FH.pdb	SLEV_E_Global_zscore.png	SLEV_E_Local_quality.png	Chiral_volume_SLEV_E.txt	Clash_log_SLEV_E.txt
SLEV	M	SLEV_M_1FH-multi.table.pdf	SLEV_M_1FH-rama.pdf	SLEV_M_1FH.pdb	SLEV_M_Global_zscore.png	SLEV_M_Local_quality.png	Chiral_volume_SLEV_M.txt	Clash_log_SLEV_M.txt
SLEV	NS1	SLEV_NS1_1FH-multi.table.pdf	SLEV_NS1_1FH-rama.pdf	SLEV_NS1_1FH.pdb	SLEV_NS1_Global_zscore.png	SLEV_NS1_Local_quality.png	Chiral_volume_SLEV_NS1.txt	Clash_log_SLEV_NS1.txt
SLEV	NS2a	SLEV_NS2a_1FH-multi.table.pdf	SLEV_NS2a_1FH-rama.pdf	SLEV_NS2a_1FH.pdb	SLEV_NS2a_Global_zscore.png	SLEV_NS2a_Local_quality.png	Chiral_volume_SLEV_NS2a.txt	Clash_log_SLEV_NS2a.txt
SLEV	NS2b	SLEV_NS2b_1FH-multi.table.pdf	SLEV_NS2b_1FH-rama.pdf	SLEV_NS2b_1FH.pdb	SLEV_NS2b_Global_zscore.png	SLEV_NS2b_Local_quality.png	Chiral_volume_SLEV_NS2b.txt	Clash_log_SLEV_NS2b.txt
SLEV	NS3	SLEV_NS3_1FH-multi.table.pdf	SLEV_NS3_1FH-rama.pdf	SLEV_NS3_1FH.pdb	SLEV_NS3_Global_zscore.png	SLEV_NS3_Local_quality.png	Chiral_volume_SLEV_NS3.txt	Clash_log_SLEV_NS3.txt
SLEV	NS4a	SLEV_NS4a_1FH-multi.table.pdf	SLEV_NS4a_1FH-rama.pdf	SLEV_NS4a_1FH.pdb	SLEV_NS4a_Global_zscore.png	SLEV_NS4a_Local_quality.png	Chiral_volume_SLEV_NS4a.txt	Clash_log_SLEV_NS4a.txt
SLEV	NS4b	SLEV_NS4b_1FH-multi.table.pdf	SLEV_NS4b_1FH-rama.pdf	SLEV_NS4b_1FH.pdb	SLEV_NS4b_Global_zscore.png	SLEV_NS4b_Local_quality.png	Chiral_volume_SLEV_NS4b.txt	Clash_log_SLEV_NS4b.txt
SLEV	NS5	SLEV_NS5_1FH-multi.table.pdf	SLEV_NS5_1FH-rama.pdf	SLEV_NS5_1FH.pdb	SLEV_NS5_Global_zscore.png	SLEV_NS5_Local_quality.png	Chiral_volume_SLEV_NS5.txt	Clash_log_SLEV_NS5.txt
USU	C	USU_C_1FH-multi.table.pdf	USU_C_1FH-rama.pdf	USU_C_1FH.pdb	USU_C_Global_zscore.png	USU_C_Local_quality.png	Chiral_volume_USU_C.txt	Clash_log_USU_C.txt
USU	E	USU_E_1FH-multi.table.pdf	USU_E_1FH-rama.pdf	USU_E_1FH.pdb	USU_E_Global_zscore.png	USU_E_Local_quality.png	Chiral_volume_USU_E.txt	Clash_log_USU_E.txt
USU	M	USU_M_1FH-multi.table.pdf	USU_M_1FH-rama.pdf	USU_M_1FH.pdb	USU_M_Global_zscore.png	USU_M_Local_quality.png	Chiral_volume_USU_M.txt	Clash_log_USU_M.txt
USU	NS1	USU_NS1_1FH-multi.table.pdf	USU_NS1_1FH-rama.pdf	USU_NS1_1FH.pdb	USU_NS1_Global_zscore.png	USU_NS1_Local_quality.png	Chiral_volume_USU_NS1.txt	Clash_log_USU_NS1.txt
USU	NS2a	USU_NS2a_1FH-multi.table.pdf	USU_NS2a_1FH-rama.pdf	USU_NS2a_1FH.pdb	USU_NS2a_Global_zscore.png	USU_NS2a_Local_quality.png	Chiral_volume_USU_NS2a.txt	Clash_log_USU_NS2a.txt
USU	NS2b	USU_NS2b_1FH-multi.table.pdf	USU_NS2b_1FH-rama.pdf	USU_NS2b_1FH.pdb	USU_NS2b_Global_zscore.png	USU_NS2b_Local_quality.png	Chiral_volume_USU_NS2b.txt	Clash_log_USU_NS2b.txt
USU	NS3	USU_NS3_1FH-multi.table.pdf	USU_NS3_1FH-rama.pdf	USU_NS3_1FH.pdb	USU_NS3_Global_zscore.png	USU_NS3_Local_quality.png	Chiral_volume_USU_NS3.txt	Clash_log_USU_NS3.txt
USU	NS4a	USU_NS4a_1FH-multi.table.pdf	USU_NS4a_1FH-rama.pdf	USU_NS4a_1FH.pdb	USU_NS4a_Global_zscore.png	USU_NS4a_Local_quality.png	Chiral_volume_USU_NS4a.txt	Clash_log_USU_NS4a.txt
USU	NS4b	USU_NS4b_1FH-multi.table.pdf	USU_NS4b_1FH-rama.pdf	USU_NS4b_1FH.pdb	USU_NS4b_Global_zscore.png	USU_NS4b_Local_quality.png	Chiral_volume_USU_NS4b.txt	Clash_log_USU_NS4b.txt
USU	NS5	USU_NS5_1FH-multi.table.pdf	USU_NS5_1FH-rama.pdf	USU_NS5_1FH.pdb	USU_NS5_Global_zscore.png	USU_NS5_Local_quality.png	Chiral_volume_USU_NS5.txt	Clash_log_USU_NS5.txt
WNV	C	WNV_C_1FH-multi.table.pdf	WNV_C_1FH-rama.pdf	WNV_C_1FH.pdb	WNV_C_Global_zscore.png	WNV_C_Local_quality.png	Chiral_volume_WNV_C.txt	Clash_log_WNV_C.txt
WNV	E	WNV_E_1FH-multi.table.pdf	WNV_E_1FH-rama.pdf	WNV_E_1FH.pdb	WNV_E_Global_zscore.png	WNV_E_Local_quality.png	Chiral_volume_WNV_E.txt	Clash_log_WNV_E.txt
WNV	M	WNV_M_1FH-multi.table.pdf	WNV_M_1FH-rama.pdf	WNV_M_1FH.pdb	WNV_M_Global_zscore.png	WNV_M_Local_quality.png	Chiral_volume_WNV_M.txt	Clash_log_WNV_M.txt
WNV	NS1	WNV_NS1_1FH-multi.table.pdf	WNV_NS1_1FH-rama.pdf	WNV_NS1_1FH.pdb	WNV_NS1_Global_zscore.png	WNV_NS1_Local_quality.png	Chiral_volume_WNV_NS1.txt	Clash_log_WNV_NS1.txt
WNV	NS2a	WNV_NS2a_1FH-multi.table.pdf	WNV_NS2a_1FH-rama.pdf	WNV_NS2a_1FH.pdb	WNV_NS2a_Global_zscore.png	WNV_NS2a_Local_quality.png	Chiral_volume_WNV_NS2a.txt	Clash_log_WNV_NS2a.txt
WNV	NS2b	WNV_NS2b_1FH-multi.table.pdf	WNV_NS2b_1FH-rama.pdf	WNV_NS2b_1FH.pdb	WNV_NS2b_Global_zscore.png	WNV_NS2b_Local_quality.png	Chiral_volume_WNV_NS2b.txt	Clash_log_WNV_NS2b.txt
WNV	NS3	WNV_NS3_1FH-multi.table.pdf	WNV_NS3_1FH-rama.pdf	WNV_NS3_1FH.pdb	WNV_NS3_Global_zscore.png	WNV_NS3_Local_quality.png	Chiral_volume_WNV_NS3.txt	Clash_log_WNV_NS3.txt
WNV	NS4a	WNV_NS4a_1FH-multi.table.pdf	WNV_NS4a_1FH-rama.pdf	WNV_NS4a_1FH.pdb	WNV_NS4a_Global_zscore.png	WNV_NS4a_Local_quality.png	Chiral_volume_WNV_NS4a.txt	Clash_log_WNV_NS4a.txt
WNV	NS4b	WNV_NS4b_1FH-multi.table.pdf	WNV_NS4b_1FH-rama.pdf	WNV_NS4b_1FH.pdb	WNV_NS4b_Global_zscore.png	WNV_NS4b_Local_quality.png	Chiral_volume_WNV_NS4b.txt	Clash_log_WNV_NS4b.txt
WNV	NS5	WNV_NS5_1FH-multi.table.pdf	WNV_NS5_1FH-rama.pdf	WNV_NS5_1FH.pdb	WNV_NS5_Global_zscore.png	WNV_NS5_Local_quality.png	Chiral_volume_WNV_NS5.txt	Clash_log_WNV_NS5.txt
YF	C	YF_C_1FH-multi.table.pdf	YF_C_1FH-rama.pdf	YF_C_1FH.pdb	YF_C_Global_zscore.png	YF_C_Local_quality.png	Chiral_volume_YF_C.txt	Clash_log_YF_C.txt
YF	E	YF_E_1FH-multi.table.pdf	YF_E_1FH-rama.pdf	YF_E_1FH.pdb	YF_E_Global_zscore.png	YF_E_Local_quality.png	Chiral_volume_YF_E.txt	Clash_log_YF_E.txt
YF	M	YF_M_1FH-multi.table.pdf	YF_M_1FH-rama.pdf	YF_M_1FH.pdb	YF_M_Global_zscore.png	YF_M_Local_quality.png	Chiral_volume_YF_M.txt	Clash_log_YF_M.txt
YF	NS1	YF_NS1_1FH-multi.table.pdf	YF_NS1_1FH-rama.pdf	YF_NS1_1FH.pdb	YF_NS1_Global_zscore.png	YF_NS1_Local_quality.png	Chiral_volume_YF_NS1.txt	Clash_log_YF_NS1.txt
YF	NS2a	YF_NS2a_1FH-multi.table.pdf	YF_NS2a_1FH-rama.pdf	YF_NS2a_1FH.pdb	YF_NS2a_Global_zscore.png	YF_NS2a_Local_quality.png	Chiral_volume_YF_NS2a.txt	Clash_log_YF_NS2a.txt
YF	NS2b	YF_NS2b_1FH-multi.table.pdf	YF_NS2b_1FH-rama.pdf	YF_NS2b_1FH.pdb	YF_NS2b_Global_zscore.png	YF_NS2b_Local_quality.png	Chiral_volume_YF_NS2b.txt	Clash_log_YF_NS2b.txt
YF	NS3	YF_NS3_1FH-multi.table.pdf	YF_NS3_1FH-rama.pdf	YF_NS3_1FH.pdb	YF_NS3_Global_zscore.png	YF_NS3_Local_quality.png	Chiral_volume_YF_NS3.txt	Clash_log_YF_NS3.txt
YF	NS4a	YF_NS4a_1FH-multi.table.pdf	YF_NS4a_1FH-rama.pdf	YF_NS4a_1FH.pdb	YF_NS4a_Global_zscore.png	YF_NS4a_Local_quality.png	Chiral_volume_YF_NS4a.txt	Clash_log_YF_NS4a.txt
YF	NS4b	YF_NS4b_1FH-multi.table.pdf	YF_NS4b_1FH-rama.pdf	YF_NS4b_1FH.pdb	YF_NS4b_Global_zscore.png	YF_NS4b_Local_quality.png	Chiral_volume_YF_NS4b.txt	Clash_log_YF_NS4b.txt
YF	NS5	YF_NS5_1FH-multi.table.pdf	YF_NS5_1FH-rama.pdf	YF_NS5_1FH.pdb	YF_NS5_Global_zscore.png	YF_NS5_Local_quality.png	Chiral_volume_YF_NS5.txt	Clash_log_YF_NS5.txt
ZIKV	C	ZIKV_C_1FH-multi.table.pdf	ZIKV_C_1FH-rama.pdf	ZIKV_C_1FH.pdb	ZIKV_C_Global_zscore.png	ZIKV_C_Local_quality.png	Chiral_volume_ZIKV_C.txt	Clash_log_ZIKV_C.txt
ZIKV	E	ZIKV_E_1FH-multi.table.pdf	ZIKV_E_1FH-rama.pdf	ZIKV_E_1FH.pdb	ZIKV_E_Global_zscore.png	ZIKV_E_Local_quality.png	Chiral_volume_ZIKV_E.txt	Clash_log_ZIKV_E.txt
ZIKV	M	ZIKV_M_1FH-multi.table.pdf	ZIKV_M_1FH-rama.pdf	ZIKV_M_1FH.pdb	ZIKV_M_Global_zscore.png	ZIKV_M_Local_quality.png	Chiral_volume_ZIKV_M.txt	Clash_log_ZIKV_M.txt
ZIKV	NS1	ZIKV_NS1_1FH-multi.table.pdf	ZIKV_NS1_1FH-rama.pdf	ZIKV_NS1_1FH.pdb	ZIKV_NS1_Global_zscore.png	ZIKV_NS1_Local_quality.png	Chiral_volume_ZIKV_NS1.txt	Clash_log_ZIKV_NS1.txt
ZIKV	NS2a	ZIKV_NS2a_1FH-multi.table.pdf	ZIKV_NS2a_1FH-rama.pdf	ZIKV_NS2a_1FH.pdb	ZIKV_NS2a_Global_zscore.png	ZIKV_NS2a_Local_quality.png	Chiral_volume_ZIKV_NS2a.txt	Clash_log_ZIKV_NS2a.txt
ZIKV	NS2b	ZIKV_NS2b_1FH-multi.table.pdf	ZIKV_NS2b_1FH-rama.pdf	ZIKV_NS2b_1FH.pdb	ZIKV_NS2b_Global_zscore.png	ZIKV_NS2b_Local_quality.png	Chiral_volume_ZIKV_NS2b.txt	Clash_log_ZIKV_NS2b.txt
ZIKV	NS3	ZIKV_NS3_1FH-multi.table.pdf	ZIKV_NS3_1FH-rama.pdf	ZIKV_NS3_1FH.pdb	ZIKV_NS3_Global_zscore.png	ZIKV_NS3_Local_quality.png	Chiral_volume_ZIKV_NS3.txt	Clash_log_ZIKV_NS3.txt
ZIKV	NS4a	ZIKV_NS4a_1FH-multi.table.pdf	ZIKV_NS4a_1FH-rama.pdf	ZIKV_NS4a_1FH.pdb	ZIKV_NS4a_Global_zscore.png	ZIKV_NS4a_Local_quality.png	Chiral_volume_ZIKV_NS4a.txt	Clash_log_ZIKV_NS4a.txt
ZIKV	NS4b	ZIKV_NS4b_1FH-multi.table.pdf	ZIKV_NS4b_1FH-rama.pdf	ZIKV_NS4b_1FH.pdb	ZIKV_NS4b_Global_zscore.png	ZIKV_NS4b_Local_quality.png	Chiral_volume_ZIKV_NS4b.txt	Clash_log_ZIKV_NS4b.txt
ZIKV	NS5	ZIKV_NS5_1FH-multi.table.pdf	ZIKV_NS5_1FH-rama.pdf	ZIKV_NS5_1FH.pdb	ZIKV_NS5_Global_zscore.png	ZIKV_NS5_Local_quality.png	Chiral_volume_ZIKV_NS5.txt	Clash_log_ZIKV_NS5.txt
