# Supplementary material for: Integrative proteome-wide structural analysis and high-throughput docking identify broad-spectrum antiviral scaffolds against Zika, Yellow Fever, West Nile, Saint Louis encephalitis, and Usutu viruses
Source: Front Cell Infect Microbiol. 2026 Apr 30;16:1723132. doi: 10.3389/fcimb.2026.1723132 (PMC13171538; doi:10.3389/fcimb.2026.1723132)
Supplement: Supplementary file 8 [file DataSheet8.zip › Tables_and_logs/Internal_structural_validation_log.txt]

Internal structural validation log – MolProbity

Tool: MolProbity (Reduce)
Assessment type: Asn/Gln/His side-chain orientation
Hydrogen placement: Electron-cloud positions
Action taken: Side-chain flip suggestions were recorded but not applied
Rationale: Structural validation was performed post hoc to preserve the original atomic coordinates used in docking simulations.

Important note:

ZIKV NS4A: Chemically inconsistent Arg104(H)–Glu101(O) bond-like connectivity observed in PyMOL; persisted after unbond/rebond, suggesting possible modeling artifact. Model unchanged.

---------------------------------------------------------------------------------------------------------------------------------------------------------------------------------------------------------------------------------------------

Protein: JEV NS5
Suggested side-chain flips: His450 (chain A) — Orig: −0.80 | Flip: −0.14 | Δ: +0.66 | Code: FLIP | Some evidence recommending flip

Protein: YFV NS2a
Suggested side-chain flips: His61 (chain A) — Orig: −1.2 | Flip: −0.18 | Δ: +1.02 | Code: FLIP | Some evidence recommending flip

Protein: YFV NS5
Suggested side-chain flips: Gln117 (chain A) — Orig: −2.8 | Flip: −0.56 | Δ: +2.24 | Code: FLIP | Clear evidence for flip

Protein: YFV E
Suggested side-chain flips: His315 (chain A) — Orig: −1.6 | Flip: −0.85 | Δ: +0.75 | Code: FLIP | Some evidence recommending flip.

Protein: ZIKV NS4a
Suggested side-chain flips: Asn27 — Orig: −11.0 | Flip: −8.5 | Δ: +2.5 | Code: CLS-FL | Both orientations clash but flip was preferred

Protein: ZIKV NS4b
Suggested side-chain flips: Gln128 — Orig: −7.1 | Flip: −3.3 | Δ: +3.8 | Code: FLIP | Clear evidence for flip

Protein: ZIKV NS4b
Suggested side-chain flips: Gln136 — Orig: −2.7 | Flip: −1.5 | Δ: +1.2 | Code: FLIP | Some evidence recommending flip

Protein: ZIKV NS5
Suggested side-chain flips: Gln353 (chain A) — Orig: −0.7 | Flip: 0.63 | Δ: +1.33 | Code: FLIP | Some evidence recommending flip

Protein: SLEV NS5
Suggested side-chain flips: None

Protein: SLEV NS4b
Suggested side-chain flips: None

Protein: SLEV NS4a
Suggested side-chain flips: None

Protein: SLEV NS3
Suggested side-chain flips: None

Protein: SLEV NS2b
Suggested side-chain flips: None

Protein: SLEV NS2a
Suggested side-chain flips: None

Protein: SLEV NS1
Suggested side-chain flips: None

Protein: SLEV M
Suggested side-chain flips: None

Protein: SLEV E
Suggested side-chain flips: None

Protein: USUV NS5
Suggested side-chain flips: None

Protein: USUV NS4b
Suggested side-chain flips: None

Protein: USUV NS4a
Suggested side-chain flips: None

Protein: USUV NS3
Suggested side-chain flips: None

Protein: USUV NS2b
Suggested side-chain flips: None

Protein: USUV NS2a
Suggested side-chain flips: None

Protein: USUV NS1
Suggested side-chain flips: None

Protein: USUV M
Suggested side-chain flips: None

Protein: USUV E
Suggested side-chain flips: None

Protein: WNV NS5
Suggested side-chain flips: None

Protein: WNV NS4b
Suggested side-chain flips: None

Protein: WNV NS4a
Suggested side-chain flips: None

Protein: WNV NS3
Suggested side-chain flips: None

Protein: WNV NS2b
Suggested side-chain flips: None

Protein: WNV NS2a
Suggested side-chain flips: None

Protein: WNV NS1
Suggested side-chain flips: None

Protein: WNV M
Suggested side-chain flips: None

Protein: WNV E
Suggested side-chain flips: None

Protein: YFV NS4b
Suggested side-chain flips: None

Protein: YFV NS4a
Suggested side-chain flips: None

Protein: YFV NS3
Suggested side-chain flips: None

Protein: YFV NS2b
Suggested side-chain flips: None

Protein: YFV NS1
Suggested side-chain flips: None

Protein: YFV M
Suggested side-chain flips: None

Protein: ZIKV NS3
Suggested side-chain flips: None

Protein: ZIKV NS2b
Suggested side-chain flips: None

Protein: ZIKV NS2a
Suggested side-chain flips: None

Protein: ZIKV NS1
Suggested side-chain flips: None

Protein: ZIKV M
Suggested side-chain flips: None

Protein: ZIKV E
Suggested side-chain flips: None
