# Supplementary material for: Integrative proteome-wide structural analysis and high-throughput docking identify broad-spectrum antiviral scaffolds against Zika, Yellow Fever, West Nile, Saint Louis encephalitis, and Usutu viruses
Source: Front Cell Infect Microbiol. 2026 Apr 30;16:1723132. doi: 10.3389/fcimb.2026.1723132 (PMC13171538; doi:10.3389/fcimb.2026.1723132)
Supplement: Supplementary file 8 [file DataSheet8.zip › Tables_and_logs/Major_clashes.xlsx]

## Sheet: Sheet1
Virus	Protein	Clashscore, all atoms	Analysis file
ZIKV	NS4a	102.28	ZIKV_NS4a_1FH-multi.table.pdf
ZIKV	NS4b	37.15	ZIKV_NS4b_1FH-multi.table.pdf
